# Supplementary material for: Module-Based Polyketide Synthase Engineering for de Novo Polyketide Biosynthesis
Source: ACS Synth Biol. 2023 Oct 23;12(11):3148–55. doi: 10.1021/acssynbio.3c00282 (PMC10661043; doi:10.1021/acssynbio.3c00282)
Supplement: Supplementary file 2 — sb3c00282_si_002.zip [file sb3c00282_si_002.zip › Final_PKS_Structures/menzella_pdbs/epoM7_ACP_epoM3_KSAT_dimer.pdb]

ATOM      1  N   LEU A   1      18.159  52.489 -11.241  1.00 73.89           N  
ATOM      2  H   LEU A   1      17.746  53.393 -11.420  1.00 73.89           H  
ATOM      3  H2  LEU A   1      18.776  52.242 -12.002  1.00 73.89           H  
ATOM      4  H3  LEU A   1      17.422  51.799 -11.201  1.00 73.89           H  
ATOM      5  CA  LEU A   1      18.895  52.501  -9.952  1.00 73.89           C  
ATOM      6  HA  LEU A   1      18.182  52.735  -9.162  1.00 73.89           H  
ATOM      7  C   LEU A   1      19.928  53.621  -9.872  1.00 73.89           C  
ATOM      8  CB  LEU A   1      19.485  51.122  -9.622  1.00 73.89           C  
ATOM      9  HB2 LEU A   1      20.421  51.228  -9.073  1.00 73.89           H  
ATOM     10  HB3 LEU A   1      19.702  50.588 -10.547  1.00 73.89           H  
ATOM     11  O   LEU A   1      19.778  54.468  -9.006  1.00 73.89           O  
ATOM     12  CG  LEU A   1      18.488  50.324  -8.761  1.00 73.89           C  
ATOM     13  HG  LEU A   1      17.474  50.566  -9.080  1.00 73.89           H  
ATOM     14  CD1 LEU A   1      18.689  48.831  -8.957  1.00 73.89           C  
ATOM     15 HD11 LEU A   1      17.952  48.292  -8.361  1.00 73.89           H  
ATOM     16 HD12 LEU A   1      19.685  48.529  -8.631  1.00 73.89           H  
ATOM     17 HD13 LEU A   1      18.554  48.548 -10.000  1.00 73.89           H  
ATOM     18  CD2 LEU A   1      18.641  50.679  -7.282  1.00 73.89           C  
ATOM     19 HD21 LEU A   1      18.488  51.746  -7.120  1.00 73.89           H  
ATOM     20 HD22 LEU A   1      17.896  50.136  -6.701  1.00 73.89           H  
ATOM     21 HD23 LEU A   1      19.628  50.388  -6.922  1.00 73.89           H  
ATOM     22  N   GLN A   2      20.921  53.688 -10.770  1.00 70.86           N  
ATOM     23  H   GLN A   2      21.082  52.925 -11.412  1.00 70.86           H  
ATOM     24  CA  GLN A   2      21.954  54.745 -10.731  1.00 70.86           C  
ATOM     25  HA  GLN A   2      22.511  54.668  -9.797  1.00 70.86           H  
ATOM     26  C   GLN A   2      21.390  56.174 -10.794  1.00 70.86           C  
ATOM     27  CB  GLN A   2      22.928  54.550 -11.899  1.00 70.86           C  
ATOM     28  HB2 GLN A   2      23.521  55.458 -12.015  1.00 70.86           H  
ATOM     29  HB3 GLN A   2      22.362  54.397 -12.818  1.00 70.86           H  
ATOM     30  O   GLN A   2      21.871  57.055 -10.090  1.00 70.86           O  
ATOM     31  CG  GLN A   2      23.905  53.383 -11.686  1.00 70.86           C  
ATOM     32  HG2 GLN A   2      23.354  52.452 -11.551  1.00 70.86           H  
ATOM     33  HG3 GLN A   2      24.497  53.567 -10.790  1.00 70.86           H  
ATOM     34  CD  GLN A   2      24.853  53.210 -12.872  1.00 70.86           C  
ATOM     35  NE2 GLN A   2      25.893  52.420 -12.741  1.00 70.86           N  
ATOM     36 HE21 GLN A   2      26.475  52.306 -13.559  1.00 70.86           H  
ATOM     37 HE22 GLN A   2      26.076  51.897 -11.897  1.00 70.86           H  
ATOM     38  OE1 GLN A   2      24.656  53.774 -13.934  1.00 70.86           O  
ATOM     39  N   SER A   3      20.342  56.381 -11.596  1.00 76.22           N  
ATOM     40  H   SER A   3      20.028  55.631 -12.195  1.00 76.22           H  
ATOM     41  CA  SER A   3      19.645  57.663 -11.747  1.00 76.22           C  
ATOM     42  HA  SER A   3      20.385  58.460 -11.819  1.00 76.22           H  
ATOM     43  C   SER A   3      18.717  58.024 -10.581  1.00 76.22           C  
ATOM     44  CB  SER A   3      18.838  57.636 -13.050  1.00 76.22           C  
ATOM     45  HB2 SER A   3      18.179  58.503 -13.092  1.00 76.22           H  
ATOM     46  HB3 SER A   3      19.528  57.685 -13.892  1.00 76.22           H  
ATOM     47  O   SER A   3      18.273  59.167 -10.502  1.00 76.22           O  
ATOM     48  OG  SER A   3      18.075  56.438 -13.152  1.00 76.22           O  
ATOM     49  HG  SER A   3      17.486  56.540 -13.902  1.00 76.22           H  
ATOM     50  N   ALA A   4      18.401  57.078  -9.691  1.00 77.98           N  
ATOM     51  H   ALA A   4      18.926  56.215  -9.694  1.00 77.98           H  
ATOM     52  CA  ALA A   4      17.554  57.344  -8.535  1.00 77.98           C  
ATOM     53  HA  ALA A   4      16.773  58.045  -8.828  1.00 77.98           H  
ATOM     54  C   ALA A   4      18.379  58.000  -7.423  1.00 77.98           C  
ATOM     55  CB  ALA A   4      16.863  56.053  -8.078  1.00 77.98           C  
ATOM     56  HB1 ALA A   4      16.226  56.264  -7.219  1.00 77.98           H  
ATOM     57  HB2 ALA A   4      16.247  55.656  -8.885  1.00 77.98           H  
ATOM     58  HB3 ALA A   4      17.608  55.313  -7.785  1.00 77.98           H  
ATOM     59  O   ALA A   4      19.524  57.598  -7.161  1.00 77.98           O  
ATOM     60  N   ARG A   5      17.772  58.986  -6.750  1.00 78.40           N  
ATOM     61  H   ARG A   5      16.808  59.198  -6.966  1.00 78.40           H  
ATOM     62  CA  ARG A   5      18.336  59.549  -5.522  1.00 78.40           C  
ATOM     63  HA  ARG A   5      19.291  60.014  -5.767  1.00 78.40           H  
ATOM     64  C   ARG A   5      18.566  58.422  -4.517  1.00 78.40           C  
ATOM     65  CB  ARG A   5      17.405  60.598  -4.908  1.00 78.40           C  
ATOM     66  HB2 ARG A   5      16.393  60.199  -4.834  1.00 78.40           H  
ATOM     67  HB3 ARG A   5      17.755  60.827  -3.902  1.00 78.40           H  
ATOM     68  O   ARG A   5      17.761  57.491  -4.501  1.00 78.40           O  
ATOM     69  CG  ARG A   5      17.416  61.890  -5.725  1.00 78.40           C  
ATOM     70  HG2 ARG A   5      18.439  62.265  -5.758  1.00 78.40           H  
ATOM     71  HG3 ARG A   5      17.080  61.706  -6.746  1.00 78.40           H  
ATOM     72  CD  ARG A   5      16.539  62.954  -5.069  1.00 78.40           C  
ATOM     73  HD2 ARG A   5      16.912  63.931  -5.378  1.00 78.40           H  
ATOM     74  HD3 ARG A   5      16.633  62.885  -3.985  1.00 78.40           H  
ATOM     75  NE  ARG A   5      15.128  62.834  -5.467  1.00 78.40           N  
ATOM     76  HE  ARG A   5      14.785  61.908  -5.678  1.00 78.40           H  
ATOM     77  NH1 ARG A   5      14.444  64.760  -4.450  1.00 78.40           N  
ATOM     78 HH11 ARG A   5      15.241  64.642  -3.841  1.00 78.40           H  
ATOM     79 HH12 ARG A   5      13.698  65.386  -4.184  1.00 78.40           H  
ATOM     80  NH2 ARG A   5      13.073  63.710  -5.875  1.00 78.40           N  
ATOM     81 HH21 ARG A   5      12.334  64.353  -5.627  1.00 78.40           H  
ATOM     82 HH22 ARG A   5      12.859  62.848  -6.357  1.00 78.40           H  
ATOM     83  CZ  ARG A   5      14.223  63.770  -5.269  1.00 78.40           C  
ATOM     84  N   PRO A   6      19.642  58.466  -3.717  1.00 73.55           N  
ATOM     85  CA  PRO A   6      19.971  57.401  -2.775  1.00 73.55           C  
ATOM     86  HA  PRO A   6      20.330  56.538  -3.337  1.00 73.55           H  
ATOM     87  C   PRO A   6      18.778  56.962  -1.918  1.00 73.55           C  
ATOM     88  CB  PRO A   6      21.117  57.954  -1.927  1.00 73.55           C  
ATOM     89  HB2 PRO A   6      20.725  58.490  -1.062  1.00 73.55           H  
ATOM     90  HB3 PRO A   6      21.799  57.166  -1.607  1.00 73.55           H  
ATOM     91  O   PRO A   6      18.529  55.764  -1.827  1.00 73.55           O  
ATOM     92  CG  PRO A   6      21.798  58.948  -2.864  1.00 73.55           C  
ATOM     93  HG2 PRO A   6      22.336  59.721  -2.314  1.00 73.55           H  
ATOM     94  HG3 PRO A   6      22.470  58.416  -3.537  1.00 73.55           H  
ATOM     95  CD  PRO A   6      20.633  59.528  -3.656  1.00 73.55           C  
ATOM     96  HD2 PRO A   6      20.985  59.827  -4.643  1.00 73.55           H  
ATOM     97  HD3 PRO A   6      20.213  60.382  -3.124  1.00 73.55           H  
ATOM     98  N   GLU A   7      18.002  57.917  -1.396  1.00 76.18           N  
ATOM     99  H   GLU A   7      18.300  58.881  -1.451  1.00 76.18           H  
ATOM    100  CA  GLU A   7      16.795  57.666  -0.598  1.00 76.18           C  
ATOM    101  HA  GLU A   7      17.065  57.011   0.231  1.00 76.18           H  
ATOM    102  C   GLU A   7      15.663  56.935  -1.349  1.00 76.18           C  
ATOM    103  CB  GLU A   7      16.289  58.992   0.013  1.00 76.18           C  
ATOM    104  HB2 GLU A   7      17.009  59.340   0.754  1.00 76.18           H  
ATOM    105  HB3 GLU A   7      15.374  58.764   0.561  1.00 76.18           H  
ATOM    106  O   GLU A   7      14.899  56.192  -0.739  1.00 76.18           O  
ATOM    107  CG  GLU A   7      15.970  60.143  -0.971  1.00 76.18           C  
ATOM    108  HG2 GLU A   7      15.131  60.702  -0.558  1.00 76.18           H  
ATOM    109  HG3 GLU A   7      15.645  59.732  -1.927  1.00 76.18           H  
ATOM    110  CD  GLU A   7      17.123  61.136  -1.214  1.00 76.18           C  
ATOM    111  OE1 GLU A   7      16.838  62.272  -1.669  1.00 76.18           O  
ATOM    112  OE2 GLU A   7      18.301  60.739  -1.050  1.00 76.18           O  
ATOM    113  N   ASP A   8      15.581  57.077  -2.673  1.00 80.56           N  
ATOM    114  H   ASP A   8      16.271  57.656  -3.129  1.00 80.56           H  
ATOM    115  CA  ASP A   8      14.516  56.491  -3.497  1.00 80.56           C  
ATOM    116  HA  ASP A   8      13.614  56.387  -2.894  1.00 80.56           H  
ATOM    117  C   ASP A   8      14.886  55.089  -4.028  1.00 80.56           C  
ATOM    118  CB  ASP A   8      14.195  57.443  -4.669  1.00 80.56           C  
ATOM    119  HB2 ASP A   8      15.099  57.587  -5.261  1.00 80.56           H  
ATOM    120  HB3 ASP A   8      13.461  56.960  -5.314  1.00 80.56           H  
ATOM    121  O   ASP A   8      14.038  54.371  -4.567  1.00 80.56           O  
ATOM    122  CG  ASP A   8      13.628  58.818  -4.272  1.00 80.56           C  
ATOM    123  OD1 ASP A   8      12.854  58.881  -3.296  1.00 80.56           O  
ATOM    124  OD2 ASP A   8      13.921  59.801  -5.009  1.00 80.56           O  
ATOM    125  N   ARG A   9      16.160  54.678  -3.920  1.00 82.57           N  
ATOM    126  H   ARG A   9      16.792  55.282  -3.414  1.00 82.57           H  
ATOM    127  CA  ARG A   9      16.680  53.465  -4.581  1.00 82.57           C  
ATOM    128  HA  ARG A   9      16.475  53.537  -5.649  1.00 82.57           H  
ATOM    129  C   ARG A   9      15.989  52.182  -4.127  1.00 82.57           C  
ATOM    130  CB  ARG A   9      18.191  53.333  -4.359  1.00 82.57           C  
ATOM    131  HB2 ARG A   9      18.495  52.327  -4.645  1.00 82.57           H  
ATOM    132  HB3 ARG A   9      18.422  53.476  -3.303  1.00 82.57           H  
ATOM    133  O   ARG A   9      15.715  51.332  -4.974  1.00 82.57           O  
ATOM    134  CG  ARG A   9      18.989  54.314  -5.215  1.00 82.57           C  
ATOM    135  HG2 ARG A   9      18.798  54.113  -6.269  1.00 82.57           H  
ATOM    136  HG3 ARG A   9      18.682  55.334  -4.982  1.00 82.57           H  
ATOM    137  CD  ARG A   9      20.483  54.172  -4.944  1.00 82.57           C  
ATOM    138  HD2 ARG A   9      20.798  53.165  -5.218  1.00 82.57           H  
ATOM    139  HD3 ARG A   9      20.659  54.318  -3.878  1.00 82.57           H  
ATOM    140  NE  ARG A   9      21.246  55.168  -5.717  1.00 82.57           N  
ATOM    141  HE  ARG A   9      20.712  55.818  -6.276  1.00 82.57           H  
ATOM    142  NH1 ARG A   9      23.328  54.546  -4.976  1.00 82.57           N  
ATOM    143 HH11 ARG A   9      24.334  54.638  -4.994  1.00 82.57           H  
ATOM    144 HH12 ARG A   9      22.902  53.840  -4.394  1.00 82.57           H  
ATOM    145  NH2 ARG A   9      23.112  56.216  -6.457  1.00 82.57           N  
ATOM    146 HH21 ARG A   9      22.527  56.788  -7.049  1.00 82.57           H  
ATOM    147 HH22 ARG A   9      24.116  56.328  -6.467  1.00 82.57           H  
ATOM    148  CZ  ARG A   9      22.557  55.305  -5.709  1.00 82.57           C  
ATOM    149  N   GLN A  10      15.699  52.047  -2.833  1.00 85.05           N  
ATOM    150  H   GLN A  10      15.951  52.793  -2.200  1.00 85.05           H  
ATOM    151  CA  GLN A  10      15.057  50.845  -2.294  1.00 85.05           C  
ATOM    152  HA  GLN A  10      15.602  49.964  -2.631  1.00 85.05           H  
ATOM    153  C   GLN A  10      13.638  50.697  -2.825  1.00 85.05           C  
ATOM    154  CB  GLN A  10      15.093  50.878  -0.761  1.00 85.05           C  
ATOM    155  HB2 GLN A  10      16.118  51.059  -0.436  1.00 85.05           H  
ATOM    156  HB3 GLN A  10      14.465  51.688  -0.391  1.00 85.05           H  
ATOM    157  O   GLN A  10      13.275  49.629  -3.302  1.00 85.05           O  
ATOM    158  CG  GLN A  10      14.615  49.542  -0.170  1.00 85.05           C  
ATOM    159  HG2 GLN A  10      13.563  49.386  -0.412  1.00 85.05           H  
ATOM    160  HG3 GLN A  10      15.189  48.726  -0.609  1.00 85.05           H  
ATOM    161  CD  GLN A  10      14.770  49.464   1.342  1.00 85.05           C  
ATOM    162  NE2 GLN A  10      14.379  48.361   1.935  1.00 85.05           N  
ATOM    163 HE21 GLN A  10      14.519  48.291   2.933  1.00 85.05           H  
ATOM    164 HE22 GLN A  10      13.966  47.617   1.392  1.00 85.05           H  
ATOM    165  OE1 GLN A  10      15.228  50.383   2.004  1.00 85.05           O  
ATOM    166  N   LEU A  11      12.873  51.787  -2.848  1.00 86.04           N  
ATOM    167  H   LEU A  11      13.249  52.652  -2.486  1.00 86.04           H  
ATOM    168  CA  LEU A  11      11.498  51.779  -3.341  1.00 86.04           C  
ATOM    169  HA  LEU A  11      10.938  51.041  -2.767  1.00 86.04           H  
ATOM    170  C   LEU A  11      11.425  51.386  -4.827  1.00 86.04           C  
ATOM    171  CB  LEU A  11      10.908  53.182  -3.116  1.00 86.04           C  
ATOM    172  HB2 LEU A  11      11.077  53.786  -4.007  1.00 86.04           H  
ATOM    173  HB3 LEU A  11      11.431  53.683  -2.301  1.00 86.04           H  
ATOM    174  O   LEU A  11      10.546  50.634  -5.245  1.00 86.04           O  
ATOM    175  CG  LEU A  11       9.406  53.122  -2.784  1.00 86.04           C  
ATOM    176  HG  LEU A  11       8.997  52.148  -3.052  1.00 86.04           H  
ATOM    177  CD1 LEU A  11       9.191  53.360  -1.289  1.00 86.04           C  
ATOM    178 HD11 LEU A  11       9.724  52.596  -0.723  1.00 86.04           H  
ATOM    179 HD12 LEU A  11       9.554  54.347  -1.003  1.00 86.04           H  
ATOM    180 HD13 LEU A  11       8.129  53.285  -1.056  1.00 86.04           H  
ATOM    181  CD2 LEU A  11       8.632  54.180  -3.568  1.00 86.04           C  
ATOM    182 HD21 LEU A  11       9.014  55.173  -3.329  1.00 86.04           H  
ATOM    183 HD22 LEU A  11       8.743  53.993  -4.636  1.00 86.04           H  
ATOM    184 HD23 LEU A  11       7.575  54.125  -3.306  1.00 86.04           H  
ATOM    185  N   VAL A  12      12.381  51.873  -5.631  1.00 87.76           N  
ATOM    186  H   VAL A  12      13.050  52.513  -5.227  1.00 87.76           H  
ATOM    187  CA  VAL A  12      12.513  51.489  -7.046  1.00 87.76           C  
ATOM    188  HA  VAL A  12      11.563  51.670  -7.548  1.00 87.76           H  
ATOM    189  C   VAL A  12      12.809  49.995  -7.184  1.00 87.76           C  
ATOM    190  CB  VAL A  12      13.606  52.331  -7.738  1.00 87.76           C  
ATOM    191  HB  VAL A  12      14.526  52.282  -7.156  1.00 87.76           H  
ATOM    192  O   VAL A  12      12.239  49.340  -8.057  1.00 87.76           O  
ATOM    193  CG1 VAL A  12      13.921  51.855  -9.165  1.00 87.76           C  
ATOM    194 HG11 VAL A  12      14.374  50.864  -9.136  1.00 87.76           H  
ATOM    195 HG12 VAL A  12      14.620  52.543  -9.641  1.00 87.76           H  
ATOM    196 HG13 VAL A  12      13.003  51.807  -9.750  1.00 87.76           H  
ATOM    197  CG2 VAL A  12      13.176  53.800  -7.842  1.00 87.76           C  
ATOM    198 HG21 VAL A  12      12.948  54.198  -6.854  1.00 87.76           H  
ATOM    199 HG22 VAL A  12      12.285  53.886  -8.463  1.00 87.76           H  
ATOM    200 HG23 VAL A  12      13.981  54.398  -8.270  1.00 87.76           H  
ATOM    201  N   LEU A  13      13.686  49.457  -6.336  1.00 89.39           N  
ATOM    202  H   LEU A  13      14.089  50.036  -5.614  1.00 89.39           H  
ATOM    203  CA  LEU A  13      14.065  48.050  -6.378  1.00 89.39           C  
ATOM    204  HA  LEU A  13      14.282  47.793  -7.415  1.00 89.39           H  
ATOM    205  C   LEU A  13      12.928  47.133  -5.918  1.00 89.39           C  
ATOM    206  CB  LEU A  13      15.339  47.862  -5.543  1.00 89.39           C  
ATOM    207  HB2 LEU A  13      16.107  48.542  -5.912  1.00 89.39           H  
ATOM    208  HB3 LEU A  13      15.124  48.124  -4.507  1.00 89.39           H  
ATOM    209  O   LEU A  13      12.646  46.143  -6.578  1.00 89.39           O  
ATOM    210  CG  LEU A  13      15.888  46.428  -5.580  1.00 89.39           C  
ATOM    211  HG  LEU A  13      15.143  45.740  -5.179  1.00 89.39           H  
ATOM    212  CD1 LEU A  13      16.304  45.965  -6.977  1.00 89.39           C  
ATOM    213 HD11 LEU A  13      16.678  44.943  -6.913  1.00 89.39           H  
ATOM    214 HD12 LEU A  13      15.447  45.959  -7.651  1.00 89.39           H  
ATOM    215 HD13 LEU A  13      17.098  46.599  -7.371  1.00 89.39           H  
ATOM    216  CD2 LEU A  13      17.124  46.362  -4.700  1.00 89.39           C  
ATOM    217 HD21 LEU A  13      16.878  46.684  -3.688  1.00 89.39           H  
ATOM    218 HD22 LEU A  13      17.480  45.333  -4.674  1.00 89.39           H  
ATOM    219 HD23 LEU A  13      17.915  46.999  -5.096  1.00 89.39           H  
ATOM    220  N   GLU A  14      12.230  47.469  -4.841  1.00 91.14           N  
ATOM    221  H   GLU A  14      12.512  48.281  -4.311  1.00 91.14           H  
ATOM    222  CA  GLU A  14      11.089  46.689  -4.357  1.00 91.14           C  
ATOM    223  HA  GLU A  14      11.394  45.669  -4.122  1.00 91.14           H  
ATOM    224  C   GLU A  14       9.961  46.623  -5.369  1.00 91.14           C  
ATOM    225  CB  GLU A  14      10.525  47.345  -3.118  1.00 91.14           C  
ATOM    226  HB2 GLU A  14       9.574  46.882  -2.856  1.00 91.14           H  
ATOM    227  HB3 GLU A  14      10.356  48.396  -3.348  1.00 91.14           H  
ATOM    228  O   GLU A  14       9.409  45.552  -5.587  1.00 91.14           O  
ATOM    229  CG  GLU A  14      11.486  47.195  -1.944  1.00 91.14           C  
ATOM    230  HG2 GLU A  14      11.580  46.142  -1.676  1.00 91.14           H  
ATOM    231  HG3 GLU A  14      12.474  47.568  -2.213  1.00 91.14           H  
ATOM    232  CD  GLU A  14      10.970  47.988  -0.771  1.00 91.14           C  
ATOM    233  OE1 GLU A  14      11.379  47.758   0.383  1.00 91.14           O  
ATOM    234  OE2 GLU A  14      10.127  48.881  -0.988  1.00 91.14           O  
ATOM    235  N   LYS A  15       9.660  47.738  -6.045  1.00 89.97           N  
ATOM    236  H   LYS A  15      10.122  48.599  -5.788  1.00 89.97           H  
ATOM    237  CA  LYS A  15       8.678  47.731  -7.128  1.00 89.97           C  
ATOM    238  HA  LYS A  15       7.729  47.377  -6.724  1.00 89.97           H  
ATOM    239  C   LYS A  15       9.078  46.742  -8.226  1.00 89.97           C  
ATOM    240  CB  LYS A  15       8.506  49.157  -7.660  1.00 89.97           C  
ATOM    241  HB2 LYS A  15       8.285  49.825  -6.828  1.00 89.97           H  
ATOM    242  HB3 LYS A  15       9.424  49.487  -8.146  1.00 89.97           H  
ATOM    243  O   LYS A  15       8.247  45.967  -8.689  1.00 89.97           O  
ATOM    244  CG  LYS A  15       7.343  49.193  -8.654  1.00 89.97           C  
ATOM    245  HG2 LYS A  15       6.440  48.834  -8.159  1.00 89.97           H  
ATOM    246  HG3 LYS A  15       7.563  48.540  -9.498  1.00 89.97           H  
ATOM    247  CD  LYS A  15       7.097  50.603  -9.183  1.00 89.97           C  
ATOM    248  HD2 LYS A  15       7.995  50.964  -9.685  1.00 89.97           H  
ATOM    249  HD3 LYS A  15       6.834  51.264  -8.357  1.00 89.97           H  
ATOM    250  CE  LYS A  15       5.941  50.491 -10.176  1.00 89.97           C  
ATOM    251  HE2 LYS A  15       6.220  49.782 -10.955  1.00 89.97           H  
ATOM    252  HE3 LYS A  15       5.080  50.065  -9.660  1.00 89.97           H  
ATOM    253  NZ  LYS A  15       5.595  51.803 -10.763  1.00 89.97           N  
ATOM    254  HZ1 LYS A  15       6.389  52.162 -11.273  1.00 89.97           H  
ATOM    255  HZ2 LYS A  15       4.825  51.673 -11.404  1.00 89.97           H  
ATOM    256  HZ3 LYS A  15       5.319  52.446 -10.035  1.00 89.97           H  
ATOM    257  N   HIS A  16      10.356  46.734  -8.601  1.00 90.36           N  
ATOM    258  H   HIS A  16      10.997  47.368  -8.145  1.00 90.36           H  
ATOM    259  CA  HIS A  16      10.877  45.789  -9.584  1.00 90.36           C  
ATOM    260  HA  HIS A  16      10.258  45.853 -10.479  1.00 90.36           H  
ATOM    261  C   HIS A  16      10.813  44.330  -9.096  1.00 90.36           C  
ATOM    262  CB  HIS A  16      12.307  46.203  -9.950  1.00 90.36           C  
ATOM    263  HB2 HIS A  16      12.312  47.252 -10.246  1.00 90.36           H  
ATOM    264  HB3 HIS A  16      12.961  46.089  -9.086  1.00 90.36           H  
ATOM    265  O   HIS A  16      10.423  43.443  -9.852  1.00 90.36           O  
ATOM    266  CG  HIS A  16      12.856  45.390 -11.086  1.00 90.36           C  
ATOM    267  CD2 HIS A  16      13.957  44.577 -11.059  1.00 90.36           C  
ATOM    268  HD2 HIS A  16      14.608  44.407 -10.214  1.00 90.36           H  
ATOM    269  ND1 HIS A  16      12.296  45.286 -12.339  1.00 90.36           N  
ATOM    270  HD1 HIS A  16      11.405  45.666 -12.624  1.00 90.36           H  
ATOM    271  CE1 HIS A  16      13.050  44.439 -13.054  1.00 90.36           C  
ATOM    272  HE1 HIS A  16      12.846  44.126 -14.068  1.00 90.36           H  
ATOM    273  NE2 HIS A  16      14.078  43.991 -12.321  1.00 90.36           N  
ATOM    274  N   LEU A  17      11.136  44.074  -7.825  1.00 90.99           N  
ATOM    275  H   LEU A  17      11.457  44.839  -7.251  1.00 90.99           H  
ATOM    276  CA  LEU A  17      11.061  42.741  -7.223  1.00 90.99           C  
ATOM    277  HA  LEU A  17      11.588  42.033  -7.863  1.00 90.99           H  
ATOM    278  C   LEU A  17       9.619  42.238  -7.114  1.00 90.99           C  
ATOM    279  CB  LEU A  17      11.726  42.754  -5.839  1.00 90.99           C  
ATOM    280  HB2 LEU A  17      11.503  41.815  -5.334  1.00 90.99           H  
ATOM    281  HB3 LEU A  17      11.276  43.558  -5.256  1.00 90.99           H  
ATOM    282  O   LEU A  17       9.370  41.086  -7.454  1.00 90.99           O  
ATOM    283  CG  LEU A  17      13.253  42.939  -5.863  1.00 90.99           C  
ATOM    284  HG  LEU A  17      13.518  43.817  -6.451  1.00 90.99           H  
ATOM    285  CD1 LEU A  17      13.730  43.159  -4.430  1.00 90.99           C  
ATOM    286 HD11 LEU A  17      13.524  42.279  -3.821  1.00 90.99           H  
ATOM    287 HD12 LEU A  17      13.204  44.016  -4.008  1.00 90.99           H  
ATOM    288 HD13 LEU A  17      14.800  43.367  -4.429  1.00 90.99           H  
ATOM    289  CD2 LEU A  17      13.984  41.736  -6.458  1.00 90.99           C  
ATOM    290 HD21 LEU A  17      13.712  40.826  -5.923  1.00 90.99           H  
ATOM    291 HD22 LEU A  17      15.061  41.885  -6.381  1.00 90.99           H  
ATOM    292 HD23 LEU A  17      13.731  41.625  -7.512  1.00 90.99           H  
ATOM    293  N   SER A  18       8.665  43.080  -6.712  1.00 90.49           N  
ATOM    294  H   SER A  18       8.927  43.993  -6.369  1.00 90.49           H  
ATOM    295  CA  SER A  18       7.240  42.729  -6.699  1.00 90.49           C  
ATOM    296  HA  SER A  18       7.102  41.837  -6.088  1.00 90.49           H  
ATOM    297  C   SER A  18       6.721  42.414  -8.103  1.00 90.49           C  
ATOM    298  CB  SER A  18       6.396  43.853  -6.088  1.00 90.49           C  
ATOM    299  HB2 SER A  18       5.341  43.603  -6.199  1.00 90.49           H  
ATOM    300  HB3 SER A  18       6.594  44.789  -6.609  1.00 90.49           H  
ATOM    301  O   SER A  18       5.924  41.496  -8.263  1.00 90.49           O  
ATOM    302  OG  SER A  18       6.684  44.000  -4.712  1.00 90.49           O  
ATOM    303  HG  SER A  18       5.854  44.045  -4.231  1.00 90.49           H  
ATOM    304  N   GLU A  19       7.196  43.103  -9.146  1.00 90.53           N  
ATOM    305  H   GLU A  19       7.811  43.886  -8.975  1.00 90.53           H  
ATOM    306  CA  GLU A  19       6.874  42.747 -10.536  1.00 90.53           C  
ATOM    307  HA  GLU A  19       5.792  42.659 -10.637  1.00 90.53           H  
ATOM    308  C   GLU A  19       7.463  41.383 -10.942  1.00 90.53           C  
ATOM    309  CB  GLU A  19       7.359  43.844 -11.500  1.00 90.53           C  
ATOM    310  HB2 GLU A  19       8.389  44.103 -11.257  1.00 90.53           H  
ATOM    311  HB3 GLU A  19       7.341  43.442 -12.513  1.00 90.53           H  
ATOM    312  O   GLU A  19       6.796  40.607 -11.632  1.00 90.53           O  
ATOM    313  CG  GLU A  19       6.493  45.117 -11.481  1.00 90.53           C  
ATOM    314  HG2 GLU A  19       6.372  45.460 -10.453  1.00 90.53           H  
ATOM    315  HG3 GLU A  19       5.503  44.864 -11.863  1.00 90.53           H  
ATOM    316  CD  GLU A  19       7.086  46.260 -12.333  1.00 90.53           C  
ATOM    317  OE1 GLU A  19       6.582  47.407 -12.221  1.00 90.53           O  
ATOM    318  OE2 GLU A  19       8.026  45.995 -13.123  1.00 90.53           O  
ATOM    319  N   LEU A  20       8.690  41.065 -10.512  1.00 88.91           N  
ATOM    320  H   LEU A  20       9.195  41.752  -9.971  1.00 88.91           H  
ATOM    321  CA  LEU A  20       9.332  39.770 -10.770  1.00 88.91           C  
ATOM    322  HA  LEU A  20       9.241  39.543 -11.832  1.00 88.91           H  
ATOM    323  C   LEU A  20       8.631  38.620 -10.033  1.00 88.91           C  
ATOM    324  CB  LEU A  20      10.825  39.839 -10.391  1.00 88.91           C  
ATOM    325  HB2 LEU A  20      10.919  40.310  -9.413  1.00 88.91           H  
ATOM    326  HB3 LEU A  20      11.208  38.823 -10.295  1.00 88.91           H  
ATOM    327  O   LEU A  20       8.262  37.630 -10.668  1.00 88.91           O  
ATOM    328  CG  LEU A  20      11.714  40.592 -11.397  1.00 88.91           C  
ATOM    329  HG  LEU A  20      11.307  41.585 -11.588  1.00 88.91           H  
ATOM    330  CD1 LEU A  20      13.121  40.743 -10.818  1.00 88.91           C  
ATOM    331 HD11 LEU A  20      13.759  41.273 -11.524  1.00 88.91           H  
ATOM    332 HD12 LEU A  20      13.075  41.325  -9.898  1.00 88.91           H  
ATOM    333 HD13 LEU A  20      13.555  39.765 -10.609  1.00 88.91           H  
ATOM    334  CD2 LEU A  20      11.816  39.834 -12.725  1.00 88.91           C  
ATOM    335 HD21 LEU A  20      12.585  40.292 -13.346  1.00 88.91           H  
ATOM    336 HD22 LEU A  20      12.079  38.794 -12.531  1.00 88.91           H  
ATOM    337 HD23 LEU A  20      10.864  39.884 -13.254  1.00 88.91           H  
ATOM    338  N   LEU A  21       8.399  38.770  -8.725  1.00 87.43           N  
ATOM    339  H   LEU A  21       8.741  39.614  -8.289  1.00 87.43           H  
ATOM    340  CA  LEU A  21       7.633  37.839  -7.887  1.00 87.43           C  
ATOM    341  HA  LEU A  21       8.087  36.848  -7.891  1.00 87.43           H  
ATOM    342  C   LEU A  21       6.214  37.662  -8.414  1.00 87.43           C  
ATOM    343  CB  LEU A  21       7.616  38.360  -6.441  1.00 87.43           C  
ATOM    344  HB2 LEU A  21       6.713  38.005  -5.943  1.00 87.43           H  
ATOM    345  HB3 LEU A  21       7.569  39.449  -6.459  1.00 87.43           H  
ATOM    346  O   LEU A  21       5.746  36.534  -8.520  1.00 87.43           O  
ATOM    347  CG  LEU A  21       8.826  37.896  -5.616  1.00 87.43           C  
ATOM    348  HG  LEU A  21       9.679  37.718  -6.270  1.00 87.43           H  
ATOM    349  CD1 LEU A  21       9.223  38.964  -4.606  1.00 87.43           C  
ATOM    350 HD11 LEU A  21       9.503  39.880  -5.127  1.00 87.43           H  
ATOM    351 HD12 LEU A  21       8.384  39.166  -3.940  1.00 87.43           H  
ATOM    352 HD13 LEU A  21      10.081  38.614  -4.032  1.00 87.43           H  
ATOM    353  CD2 LEU A  21       8.485  36.617  -4.847  1.00 87.43           C  
ATOM    354 HD21 LEU A  21       9.368  36.253  -4.322  1.00 87.43           H  
ATOM    355 HD22 LEU A  21       7.702  36.814  -4.115  1.00 87.43           H  
ATOM    356 HD23 LEU A  21       8.132  35.848  -5.535  1.00 87.43           H  
ATOM    357  N   GLY A  22       5.558  38.752  -8.816  1.00 87.16           N  
ATOM    358  H   GLY A  22       5.977  39.657  -8.655  1.00 87.16           H  
ATOM    359  CA  GLY A  22       4.204  38.719  -9.356  1.00 87.16           C  
ATOM    360  HA2 GLY A  22       3.520  38.303  -8.616  1.00 87.16           H  
ATOM    361  HA3 GLY A  22       3.887  39.734  -9.595  1.00 87.16           H  
ATOM    362  C   GLY A  22       4.120  37.871 -10.618  1.00 87.16           C  
ATOM    363  O   GLY A  22       3.242  37.021 -10.737  1.00 87.16           O  
ATOM    364  N   ARG A  23       5.095  38.003 -11.528  1.00 82.02           N  
ATOM    365  H   ARG A  23       5.806  38.702 -11.367  1.00 82.02           H  
ATOM    366  CA  ARG A  23       5.191  37.115 -12.699  1.00 82.02           C  
ATOM    367  HA  ARG A  23       4.220  37.082 -13.194  1.00 82.02           H  
ATOM    368  C   ARG A  23       5.487  35.667 -12.309  1.00 82.02           C  
ATOM    369  CB  ARG A  23       6.239  37.621 -13.694  1.00 82.02           C  
ATOM    370  HB2 ARG A  23       7.178  37.799 -13.170  1.00 82.02           H  
ATOM    371  HB3 ARG A  23       6.402  36.849 -14.446  1.00 82.02           H  
ATOM    372  O   ARG A  23       4.836  34.776 -12.839  1.00 82.02           O  
ATOM    373  CG  ARG A  23       5.791  38.901 -14.407  1.00 82.02           C  
ATOM    374  HG2 ARG A  23       4.842  38.734 -14.917  1.00 82.02           H  
ATOM    375  HG3 ARG A  23       5.654  39.693 -13.672  1.00 82.02           H  
ATOM    376  CD  ARG A  23       6.854  39.310 -15.432  1.00 82.02           C  
ATOM    377  HD2 ARG A  23       6.625  38.829 -16.383  1.00 82.02           H  
ATOM    378  HD3 ARG A  23       7.830  38.966 -15.089  1.00 82.02           H  
ATOM    379  NE  ARG A  23       6.919  40.772 -15.587  1.00 82.02           N  
ATOM    380  HE  ARG A  23       6.460  41.314 -14.869  1.00 82.02           H  
ATOM    381  NH1 ARG A  23       8.294  40.824 -17.424  1.00 82.02           N  
ATOM    382 HH11 ARG A  23       8.209  39.821 -17.499  1.00 82.02           H  
ATOM    383 HH12 ARG A  23       8.859  41.345 -18.080  1.00 82.02           H  
ATOM    384  NH2 ARG A  23       7.732  42.733 -16.403  1.00 82.02           N  
ATOM    385 HH21 ARG A  23       8.313  43.246 -17.051  1.00 82.02           H  
ATOM    386 HH22 ARG A  23       7.320  43.227 -15.624  1.00 82.02           H  
ATOM    387  CZ  ARG A  23       7.641  41.434 -16.471  1.00 82.02           C  
ATOM    388  N   GLY A  24       6.437  35.431 -11.401  1.00 76.81           N  
ATOM    389  H   GLY A  24       6.922  36.220 -10.998  1.00 76.81           H  
ATOM    390  CA  GLY A  24       6.837  34.078 -10.989  1.00 76.81           C  
ATOM    391  HA2 GLY A  24       7.675  34.155 -10.296  1.00 76.81           H  
ATOM    392  HA3 GLY A  24       7.162  33.511 -11.861  1.00 76.81           H  
ATOM    393  C   GLY A  24       5.720  33.291 -10.290  1.00 76.81           C  
ATOM    394  O   GLY A  24       5.502  32.119 -10.599  1.00 76.81           O  
ATOM    395  N   LEU A  25       4.984  33.961  -9.397  1.00 77.66           N  
ATOM    396  H   LEU A  25       5.262  34.910  -9.190  1.00 77.66           H  
ATOM    397  CA  LEU A  25       3.864  33.421  -8.614  1.00 77.66           C  
ATOM    398  HA  LEU A  25       4.035  32.361  -8.423  1.00 77.66           H  
ATOM    399  C   LEU A  25       2.512  33.523  -9.338  1.00 77.66           C  
ATOM    400  CB  LEU A  25       3.793  34.175  -7.271  1.00 77.66           C  
ATOM    401  HB2 LEU A  25       2.902  33.854  -6.732  1.00 77.66           H  
ATOM    402  HB3 LEU A  25       3.680  35.239  -7.480  1.00 77.66           H  
ATOM    403  O   LEU A  25       1.523  32.954  -8.879  1.00 77.66           O  
ATOM    404  CG  LEU A  25       5.010  33.965  -6.351  1.00 77.66           C  
ATOM    405  HG  LEU A  25       5.935  34.064  -6.920  1.00 77.66           H  
ATOM    406  CD1 LEU A  25       5.019  35.015  -5.241  1.00 77.66           C  
ATOM    407 HD11 LEU A  25       5.854  34.830  -4.565  1.00 77.66           H  
ATOM    408 HD12 LEU A  25       5.126  36.009  -5.677  1.00 77.66           H  
ATOM    409 HD13 LEU A  25       4.086  34.964  -4.680  1.00 77.66           H  
ATOM    410  CD2 LEU A  25       4.973  32.587  -5.695  1.00 77.66           C  
ATOM    411 HD21 LEU A  25       4.126  32.517  -5.013  1.00 77.66           H  
ATOM    412 HD22 LEU A  25       4.874  31.802  -6.445  1.00 77.66           H  
ATOM    413 HD23 LEU A  25       5.895  32.423  -5.137  1.00 77.66           H  
ATOM    414  N   ARG A  26       2.455  34.254 -10.460  1.00 75.96           N  
ATOM    415  H   ARG A  26       3.315  34.684 -10.770  1.00 75.96           H  
ATOM    416  CA  ARG A  26       1.219  34.606 -11.179  1.00 75.96           C  
ATOM    417  HA  ARG A  26       1.515  35.304 -11.962  1.00 75.96           H  
ATOM    418  C   ARG A  26       0.221  35.404 -10.323  1.00 75.96           C  
ATOM    419  CB  ARG A  26       0.641  33.342 -11.848  1.00 75.96           C  
ATOM    420  HB2 ARG A  26      -0.365  33.133 -11.483  1.00 75.96           H  
ATOM    421  HB3 ARG A  26       1.252  32.475 -11.599  1.00 75.96           H  
ATOM    422  O   ARG A  26      -0.991  35.223 -10.411  1.00 75.96           O  
ATOM    423  CG  ARG A  26       0.616  33.477 -13.369  1.00 75.96           C  
ATOM    424  HG2 ARG A  26       0.022  34.343 -13.658  1.00 75.96           H  
ATOM    425  HG3 ARG A  26       1.636  33.591 -13.737  1.00 75.96           H  
ATOM    426  CD  ARG A  26      -0.007  32.210 -13.950  1.00 75.96           C  
ATOM    427  HD2 ARG A  26       0.501  31.339 -13.534  1.00 75.96           H  
ATOM    428  HD3 ARG A  26      -1.055  32.176 -13.654  1.00 75.96           H  
ATOM    429  NE  ARG A  26       0.125  32.175 -15.414  1.00 75.96           N  
ATOM    430  HE  ARG A  26       0.973  32.545 -15.820  1.00 75.96           H  
ATOM    431  NH1 ARG A  26      -1.775  30.976 -15.881  1.00 75.96           N  
ATOM    432 HH11 ARG A  26      -2.376  30.507 -16.543  1.00 75.96           H  
ATOM    433 HH12 ARG A  26      -1.991  30.911 -14.896  1.00 75.96           H  
ATOM    434  NH2 ARG A  26      -0.358  31.568 -17.520  1.00 75.96           N  
ATOM    435 HH21 ARG A  26       0.577  31.862 -17.765  1.00 75.96           H  
ATOM    436 HH22 ARG A  26      -0.916  31.082 -18.207  1.00 75.96           H  
ATOM    437  CZ  ARG A  26      -0.681  31.577 -16.262  1.00 75.96           C  
ATOM    438  N   LEU A  27       0.745  36.323  -9.515  1.00 81.49           N  
ATOM    439  H   LEU A  27       1.738  36.481  -9.603  1.00 81.49           H  
ATOM    440  CA  LEU A  27      -0.017  37.254  -8.684  1.00 81.49           C  
ATOM    441  HA  LEU A  27      -1.072  36.988  -8.747  1.00 81.49           H  
ATOM    442  C   LEU A  27       0.150  38.695  -9.197  1.00 81.49           C  
ATOM    443  CB  LEU A  27       0.431  37.123  -7.216  1.00 81.49           C  
ATOM    444  HB2 LEU A  27       0.084  37.990  -6.655  1.00 81.49           H  
ATOM    445  HB3 LEU A  27       1.521  37.134  -7.188  1.00 81.49           H  
ATOM    446  O   LEU A  27       1.240  39.067  -9.633  1.00 81.49           O  
ATOM    447  CG  LEU A  27      -0.084  35.848  -6.519  1.00 81.49           C  
ATOM    448  HG  LEU A  27       0.097  34.980  -7.153  1.00 81.49           H  
ATOM    449  CD1 LEU A  27       0.658  35.645  -5.199  1.00 81.49           C  
ATOM    450 HD11 LEU A  27       1.729  35.566  -5.387  1.00 81.49           H  
ATOM    451 HD12 LEU A  27       0.330  34.719  -4.727  1.00 81.49           H  
ATOM    452 HD13 LEU A  27       0.475  36.481  -4.524  1.00 81.49           H  
ATOM    453  CD2 LEU A  27      -1.584  35.945  -6.206  1.00 81.49           C  
ATOM    454 HD21 LEU A  27      -1.779  36.820  -5.585  1.00 81.49           H  
ATOM    455 HD22 LEU A  27      -2.156  36.002  -7.132  1.00 81.49           H  
ATOM    456 HD23 LEU A  27      -1.892  35.047  -5.671  1.00 81.49           H  
ATOM    457  N   PRO A  28      -0.890  39.544  -9.123  1.00 82.27           N  
ATOM    458  CA  PRO A  28      -0.724  40.980  -9.320  1.00 82.27           C  
ATOM    459  HA  PRO A  28      -0.459  41.154 -10.363  1.00 82.27           H  
ATOM    460  C   PRO A  28       0.350  41.519  -8.358  1.00 82.27           C  
ATOM    461  CB  PRO A  28      -2.094  41.606  -9.042  1.00 82.27           C  
ATOM    462  HB2 PRO A  28      -2.310  42.418  -9.737  1.00 82.27           H  
ATOM    463  HB3 PRO A  28      -2.149  41.965  -8.014  1.00 82.27           H  
ATOM    464  O   PRO A  28       0.295  41.178  -7.171  1.00 82.27           O  
ATOM    465  CG  PRO A  28      -3.071  40.446  -9.225  1.00 82.27           C  
ATOM    466  HG2 PRO A  28      -3.332  40.355 -10.279  1.00 82.27           H  
ATOM    467  HG3 PRO A  28      -3.967  40.573  -8.617  1.00 82.27           H  
ATOM    468  CD  PRO A  28      -2.265  39.225  -8.795  1.00 82.27           C  
ATOM    469  HD2 PRO A  28      -2.352  39.077  -7.719  1.00 82.27           H  
ATOM    470  HD3 PRO A  28      -2.614  38.344  -9.334  1.00 82.27           H  
ATOM    471  N   PRO A  29       1.307  42.349  -8.814  1.00 85.27           N  
ATOM    472  CA  PRO A  29       2.352  42.910  -7.954  1.00 85.27           C  
ATOM    473  HA  PRO A  29       3.017  42.106  -7.638  1.00 85.27           H  
ATOM    474  C   PRO A  29       1.800  43.621  -6.712  1.00 85.27           C  
ATOM    475  CB  PRO A  29       3.129  43.886  -8.843  1.00 85.27           C  
ATOM    476  HB2 PRO A  29       4.186  43.919  -8.581  1.00 85.27           H  
ATOM    477  HB3 PRO A  29       2.691  44.882  -8.780  1.00 85.27           H  
ATOM    478  O   PRO A  29       2.445  43.623  -5.668  1.00 85.27           O  
ATOM    479  CG  PRO A  29       2.910  43.335 -10.249  1.00 85.27           C  
ATOM    480  HG2 PRO A  29       3.603  42.514 -10.433  1.00 85.27           H  
ATOM    481  HG3 PRO A  29       3.012  44.108 -11.011  1.00 85.27           H  
ATOM    482  CD  PRO A  29       1.493  42.781 -10.188  1.00 85.27           C  
ATOM    483  HD2 PRO A  29       1.398  41.953 -10.891  1.00 85.27           H  
ATOM    484  HD3 PRO A  29       0.775  43.567 -10.421  1.00 85.27           H  
ATOM    485  N   GLU A  30       0.588  44.178  -6.797  1.00 79.30           N  
ATOM    486  H   GLU A  30       0.105  44.130  -7.683  1.00 79.30           H  
ATOM    487  CA  GLU A  30      -0.101  44.874  -5.706  1.00 79.30           C  
ATOM    488  HA  GLU A  30       0.577  45.610  -5.273  1.00 79.30           H  
ATOM    489  C   GLU A  30      -0.536  43.937  -4.570  1.00 79.30           C  
ATOM    490  CB  GLU A  30      -1.351  45.605  -6.234  1.00 79.30           C  
ATOM    491  HB2 GLU A  30      -2.112  44.874  -6.509  1.00 79.30           H  
ATOM    492  HB3 GLU A  30      -1.760  46.191  -5.411  1.00 79.30           H  
ATOM    493  O   GLU A  30      -0.764  44.399  -3.456  1.00 79.30           O  
ATOM    494  CG  GLU A  30      -1.116  46.570  -7.410  1.00 79.30           C  
ATOM    495  HG2 GLU A  30      -2.000  47.201  -7.509  1.00 79.30           H  
ATOM    496  HG3 GLU A  30      -0.276  47.220  -7.164  1.00 79.30           H  
ATOM    497  CD  GLU A  30      -0.867  45.877  -8.762  1.00 79.30           C  
ATOM    498  OE1 GLU A  30      -0.250  46.523  -9.637  1.00 79.30           O  
ATOM    499  OE2 GLU A  30      -1.247  44.691  -8.908  1.00 79.30           O  
ATOM    500  N   ARG A  31      -0.653  42.627  -4.835  1.00 79.40           N  
ATOM    501  H   ARG A  31      -0.399  42.314  -5.761  1.00 79.40           H  
ATOM    502  CA  ARG A  31      -0.927  41.609  -3.807  1.00 79.40           C  
ATOM    503  HA  ARG A  31      -1.535  42.053  -3.019  1.00 79.40           H  
ATOM    504  C   ARG A  31       0.331  41.131  -3.084  1.00 79.40           C  
ATOM    505  CB  ARG A  31      -1.683  40.414  -4.407  1.00 79.40           C  
ATOM    506  HB2 ARG A  31      -1.687  39.612  -3.669  1.00 79.40           H  
ATOM    507  HB3 ARG A  31      -1.170  40.046  -5.296  1.00 79.40           H  
ATOM    508  O   ARG A  31       0.225  40.359  -2.137  1.00 79.40           O  
ATOM    509  CG  ARG A  31      -3.138  40.756  -4.743  1.00 79.40           C  
ATOM    510  HG2 ARG A  31      -3.180  41.355  -5.653  1.00 79.40           H  
ATOM    511  HG3 ARG A  31      -3.572  41.323  -3.919  1.00 79.40           H  
ATOM    512  CD  ARG A  31      -3.934  39.459  -4.920  1.00 79.40           C  
ATOM    513  HD2 ARG A  31      -3.551  38.921  -5.788  1.00 79.40           H  
ATOM    514  HD3 ARG A  31      -3.784  38.842  -4.034  1.00 79.40           H  
ATOM    515  NE  ARG A  31      -5.375  39.719  -5.086  1.00 79.40           N  
ATOM    516  HE  ARG A  31      -5.650  40.683  -5.208  1.00 79.40           H  
ATOM    517  NH1 ARG A  31      -6.085  37.547  -4.829  1.00 79.40           N  
ATOM    518 HH11 ARG A  31      -6.830  36.870  -4.752  1.00 79.40           H  
ATOM    519 HH12 ARG A  31      -5.128  37.255  -4.694  1.00 79.40           H  
ATOM    520  NH2 ARG A  31      -7.585  39.164  -5.155  1.00 79.40           N  
ATOM    521 HH21 ARG A  31      -7.831  40.138  -5.262  1.00 79.40           H  
ATOM    522 HH22 ARG A  31      -8.310  38.465  -5.086  1.00 79.40           H  
ATOM    523  CZ  ARG A  31      -6.336  38.813  -5.023  1.00 79.40           C  
ATOM    524  N   ILE A  32       1.513  41.554  -3.527  1.00 83.48           N  
ATOM    525  H   ILE A  32       1.538  42.227  -4.280  1.00 83.48           H  
ATOM    526  CA  ILE A  32       2.777  41.194  -2.888  1.00 83.48           C  
ATOM    527  HA  ILE A  32       2.653  40.254  -2.350  1.00 83.48           H  
ATOM    528  C   ILE A  32       3.101  42.266  -1.855  1.00 83.48           C  
ATOM    529  CB  ILE A  32       3.888  40.966  -3.926  1.00 83.48           C  
ATOM    530  HB  ILE A  32       4.036  41.874  -4.510  1.00 83.48           H  
ATOM    531  O   ILE A  32       3.737  43.282  -2.142  1.00 83.48           O  
ATOM    532  CG1 ILE A  32       3.468  39.810  -4.860  1.00 83.48           C  
ATOM    533 HG12 ILE A  32       3.506  38.874  -4.303  1.00 83.48           H  
ATOM    534 HG13 ILE A  32       2.445  39.940  -5.214  1.00 83.48           H  
ATOM    535  CG2 ILE A  32       5.203  40.603  -3.202  1.00 83.48           C  
ATOM    536 HG21 ILE A  32       5.081  39.682  -2.634  1.00 83.48           H  
ATOM    537 HG22 ILE A  32       6.020  40.481  -3.913  1.00 83.48           H  
ATOM    538 HG23 ILE A  32       5.491  41.399  -2.516  1.00 83.48           H  
ATOM    539  CD1 ILE A  32       4.340  39.678  -6.098  1.00 83.48           C  
ATOM    540 HD11 ILE A  32       5.390  39.863  -5.869  1.00 83.48           H  
ATOM    541 HD12 ILE A  32       4.223  38.665  -6.483  1.00 83.48           H  
ATOM    542 HD13 ILE A  32       4.011  40.394  -6.850  1.00 83.48           H  
ATOM    543  N   GLU A  33       2.635  42.037  -0.634  1.00 75.44           N  
ATOM    544  H   GLU A  33       2.051  41.227  -0.482  1.00 75.44           H  
ATOM    545  CA  GLU A  33       2.897  42.925   0.489  1.00 75.44           C  
ATOM    546  HA  GLU A  33       2.659  43.943   0.182  1.00 75.44           H  
ATOM    547  C   GLU A  33       4.372  42.883   0.913  1.00 75.44           C  
ATOM    548  CB  GLU A  33       1.993  42.564   1.665  1.00 75.44           C  
ATOM    549  HB2 GLU A  33       2.344  43.104   2.545  1.00 75.44           H  
ATOM    550  HB3 GLU A  33       2.077  41.492   1.844  1.00 75.44           H  
ATOM    551  O   GLU A  33       5.006  41.830   0.990  1.00 75.44           O  
ATOM    552  CG  GLU A  33       0.522  42.914   1.406  1.00 75.44           C  
ATOM    553  HG2 GLU A  33       0.183  42.396   0.509  1.00 75.44           H  
ATOM    554  HG3 GLU A  33       0.441  43.987   1.232  1.00 75.44           H  
ATOM    555  CD  GLU A  33      -0.358  42.522   2.599  1.00 75.44           C  
ATOM    556  OE1 GLU A  33      -1.461  41.989   2.354  1.00 75.44           O  
ATOM    557  OE2 GLU A  33       0.088  42.766   3.744  1.00 75.44           O  
ATOM    558  N   ARG A  34       4.913  44.059   1.246  1.00 78.52           N  
ATOM    559  H   ARG A  34       4.306  44.863   1.178  1.00 78.52           H  
ATOM    560  CA  ARG A  34       6.348  44.305   1.480  1.00 78.52           C  
ATOM    561  HA  ARG A  34       6.872  44.132   0.540  1.00 78.52           H  
ATOM    562  C   ARG A  34       6.990  43.381   2.527  1.00 78.52           C  
ATOM    563  CB  ARG A  34       6.501  45.779   1.897  1.00 78.52           C  
ATOM    564  HB2 ARG A  34       5.608  46.337   1.612  1.00 78.52           H  
ATOM    565  HB3 ARG A  34       6.579  45.833   2.983  1.00 78.52           H  
ATOM    566  O   ARG A  34       8.180  43.088   2.425  1.00 78.52           O  
ATOM    567  CG  ARG A  34       7.696  46.501   1.263  1.00 78.52           C  
ATOM    568  HG2 ARG A  34       7.533  46.614   0.191  1.00 78.52           H  
ATOM    569  HG3 ARG A  34       8.615  45.937   1.425  1.00 78.52           H  
ATOM    570  CD  ARG A  34       7.796  47.883   1.926  1.00 78.52           C  
ATOM    571  HD2 ARG A  34       7.960  47.745   2.995  1.00 78.52           H  
ATOM    572  HD3 ARG A  34       6.855  48.413   1.782  1.00 78.52           H  
ATOM    573  NE  ARG A  34       8.885  48.688   1.372  1.00 78.52           N  
ATOM    574  HE  ARG A  34       9.408  48.309   0.595  1.00 78.52           H  
ATOM    575  NH1 ARG A  34       8.830  50.498   2.761  1.00 78.52           N  
ATOM    576 HH11 ARG A  34       8.084  50.047   3.271  1.00 78.52           H  
ATOM    577 HH12 ARG A  34       9.226  51.376   3.063  1.00 78.52           H  
ATOM    578  NH2 ARG A  34      10.365  50.401   1.164  1.00 78.52           N  
ATOM    579 HH21 ARG A  34      10.707  49.850   0.390  1.00 78.52           H  
ATOM    580 HH22 ARG A  34      10.858  51.207   1.521  1.00 78.52           H  
ATOM    581  CZ  ARG A  34       9.353  49.855   1.763  1.00 78.52           C  
ATOM    582  N   HIS A  35       6.207  42.946   3.516  1.00 73.87           N  
ATOM    583  H   HIS A  35       5.233  43.208   3.472  1.00 73.87           H  
ATOM    584  CA  HIS A  35       6.649  42.173   4.683  1.00 73.87           C  
ATOM    585  HA  HIS A  35       7.727  42.023   4.617  1.00 73.87           H  
ATOM    586  C   HIS A  35       6.034  40.766   4.769  1.00 73.87           C  
ATOM    587  CB  HIS A  35       6.377  42.990   5.958  1.00 73.87           C  
ATOM    588  HB2 HIS A  35       6.712  42.422   6.826  1.00 73.87           H  
ATOM    589  HB3 HIS A  35       5.304  43.152   6.059  1.00 73.87           H  
ATOM    590  O   HIS A  35       6.265  40.070   5.756  1.00 73.87           O  
ATOM    591  CG  HIS A  35       7.087  44.319   5.970  1.00 73.87           C  
ATOM    592  CD2 HIS A  35       6.513  45.560   5.907  1.00 73.87           C  
ATOM    593  HD2 HIS A  35       5.453  45.767   5.865  1.00 73.87           H  
ATOM    594  ND1 HIS A  35       8.450  44.504   6.004  1.00 73.87           N  
ATOM    595  HD1 HIS A  35       9.145  43.775   6.073  1.00 73.87           H  
ATOM    596  CE1 HIS A  35       8.691  45.824   5.961  1.00 73.87           C  
ATOM    597  HE1 HIS A  35       9.672  46.276   5.985  1.00 73.87           H  
ATOM    598  NE2 HIS A  35       7.541  46.510   5.876  1.00 73.87           N  
ATOM    599  N   VAL A  36       5.269  40.324   3.762  1.00 72.93           N  
ATOM    600  H   VAL A  36       5.169  40.882   2.926  1.00 72.93           H  
ATOM    601  CA  VAL A  36       4.711  38.963   3.746  1.00 72.93           C  
ATOM    602  HA  VAL A  36       4.437  38.706   4.770  1.00 72.93           H  
ATOM    603  C   VAL A  36       5.774  37.978   3.247  1.00 72.93           C  
ATOM    604  CB  VAL A  36       3.408  38.881   2.932  1.00 72.93           C  
ATOM    605  HB  VAL A  36       3.547  39.361   1.963  1.00 72.93           H  
ATOM    606  O   VAL A  36       6.365  38.218   2.191  1.00 72.93           O  
ATOM    607  CG1 VAL A  36       2.937  37.436   2.707  1.00 72.93           C  
ATOM    608 HG11 VAL A  36       2.859  36.909   3.658  1.00 72.93           H  
ATOM    609 HG12 VAL A  36       1.963  37.440   2.219  1.00 72.93           H  
ATOM    610 HG13 VAL A  36       3.635  36.913   2.053  1.00 72.93           H  
ATOM    611  CG2 VAL A  36       2.294  39.597   3.706  1.00 72.93           C  
ATOM    612 HG21 VAL A  36       1.375  39.604   3.121  1.00 72.93           H  
ATOM    613 HG22 VAL A  36       2.100  39.092   4.653  1.00 72.93           H  
ATOM    614 HG23 VAL A  36       2.571  40.630   3.917  1.00 72.93           H  
ATOM    615  N   PRO A  37       6.035  36.876   3.979  1.00 75.91           N  
ATOM    616  CA  PRO A  37       6.956  35.841   3.531  1.00 75.91           C  
ATOM    617  HA  PRO A  37       7.946  36.293   3.463  1.00 75.91           H  
ATOM    618  C   PRO A  37       6.538  35.237   2.187  1.00 75.91           C  
ATOM    619  CB  PRO A  37       6.989  34.783   4.636  1.00 75.91           C  
ATOM    620  HB2 PRO A  37       6.230  34.021   4.459  1.00 75.91           H  
ATOM    621  HB3 PRO A  37       7.974  34.325   4.727  1.00 75.91           H  
ATOM    622  O   PRO A  37       5.374  34.881   2.009  1.00 75.91           O  
ATOM    623  CG  PRO A  37       6.614  35.580   5.881  1.00 75.91           C  
ATOM    624  HG2 PRO A  37       6.170  34.945   6.649  1.00 75.91           H  
ATOM    625  HG3 PRO A  37       7.493  36.097   6.265  1.00 75.91           H  
ATOM    626  CD  PRO A  37       5.614  36.600   5.345  1.00 75.91           C  
ATOM    627  HD2 PRO A  37       5.645  37.492   5.970  1.00 75.91           H  
ATOM    628  HD3 PRO A  37       4.612  36.172   5.337  1.00 75.91           H  
ATOM    629  N   PHE A  38       7.476  35.045   1.260  1.00 81.66           N  
ATOM    630  H   PHE A  38       8.391  35.438   1.425  1.00 81.66           H  
ATOM    631  CA  PHE A  38       7.190  34.480  -0.064  1.00 81.66           C  
ATOM    632  HA  PHE A  38       6.466  35.119  -0.570  1.00 81.66           H  
ATOM    633  C   PHE A  38       6.577  33.075  -0.003  1.00 81.66           C  
ATOM    634  CB  PHE A  38       8.480  34.432  -0.885  1.00 81.66           C  
ATOM    635  HB2 PHE A  38       8.227  34.087  -1.888  1.00 81.66           H  
ATOM    636  HB3 PHE A  38       9.140  33.697  -0.424  1.00 81.66           H  
ATOM    637  O   PHE A  38       5.729  32.737  -0.826  1.00 81.66           O  
ATOM    638  CG  PHE A  38       9.242  35.732  -1.030  1.00 81.66           C  
ATOM    639  CD1 PHE A  38       8.557  36.939  -1.253  1.00 81.66           C  
ATOM    640  HD1 PHE A  38       7.479  36.958  -1.314  1.00 81.66           H  
ATOM    641  CD2 PHE A  38      10.648  35.733  -0.952  1.00 81.66           C  
ATOM    642  HD2 PHE A  38      11.185  34.814  -0.768  1.00 81.66           H  
ATOM    643  CE1 PHE A  38       9.275  38.136  -1.390  1.00 81.66           C  
ATOM    644  HE1 PHE A  38       8.738  39.057  -1.559  1.00 81.66           H  
ATOM    645  CE2 PHE A  38      11.365  36.932  -1.100  1.00 81.66           C  
ATOM    646  HE2 PHE A  38      12.443  36.926  -1.026  1.00 81.66           H  
ATOM    647  CZ  PHE A  38      10.679  38.134  -1.326  1.00 81.66           C  
ATOM    648  HZ  PHE A  38      11.234  39.053  -1.442  1.00 81.66           H  
ATOM    649  N   SER A  39       6.950  32.274   0.998  1.00 70.00           N  
ATOM    650  H   SER A  39       7.624  32.612   1.669  1.00 70.00           H  
ATOM    651  CA  SER A  39       6.358  30.954   1.246  1.00 70.00           C  
ATOM    652  HA  SER A  39       6.522  30.317   0.376  1.00 70.00           H  
ATOM    653  C   SER A  39       4.848  31.028   1.487  1.00 70.00           C  
ATOM    654  CB  SER A  39       7.041  30.306   2.452  1.00 70.00           C  
ATOM    655  HB2 SER A  39       8.073  30.069   2.190  1.00 70.00           H  
ATOM    656  HB3 SER A  39       6.526  29.380   2.708  1.00 70.00           H  
ATOM    657  O   SER A  39       4.105  30.176   1.010  1.00 70.00           O  
ATOM    658  OG  SER A  39       7.035  31.190   3.564  1.00 70.00           O  
ATOM    659  HG  SER A  39       6.610  30.742   4.299  1.00 70.00           H  
ATOM    660  N   ASN A  40       4.360  32.088   2.140  1.00 67.88           N  
ATOM    661  H   ASN A  40       5.006  32.796   2.460  1.00 67.88           H  
ATOM    662  CA  ASN A  40       2.926  32.297   2.359  1.00 67.88           C  
ATOM    663  HA  ASN A  40       2.491  31.364   2.716  1.00 67.88           H  
ATOM    664  C   ASN A  40       2.184  32.666   1.065  1.00 67.88           C  
ATOM    665  CB  ASN A  40       2.708  33.382   3.427  1.00 67.88           C  
ATOM    666  HB2 ASN A  40       3.201  34.305   3.124  1.00 67.88           H  
ATOM    667  HB3 ASN A  40       1.639  33.587   3.493  1.00 67.88           H  
ATOM    668  O   ASN A  40       0.962  32.553   1.014  1.00 67.88           O  
ATOM    669  CG  ASN A  40       3.181  33.004   4.818  1.00 67.88           C  
ATOM    670  ND2 ASN A  40       2.956  33.867   5.780  1.00 67.88           N  
ATOM    671 HD21 ASN A  40       3.257  33.584   6.702  1.00 67.88           H  
ATOM    672 HD22 ASN A  40       2.481  34.736   5.582  1.00 67.88           H  
ATOM    673  OD1 ASN A  40       3.737  31.953   5.083  1.00 67.88           O  
ATOM    674  N   LEU A  41       2.912  33.094   0.028  1.00 74.38           N  
ATOM    675  H   LEU A  41       3.914  33.144   0.147  1.00 74.38           H  
ATOM    676  CA  LEU A  41       2.391  33.358  -1.314  1.00 74.38           C  
ATOM    677  HA  LEU A  41       1.332  33.601  -1.238  1.00 74.38           H  
ATOM    678  C   LEU A  41       2.479  32.119  -2.227  1.00 74.38           C  
ATOM    679  CB  LEU A  41       3.123  34.571  -1.922  1.00 74.38           C  
ATOM    680  HB2 LEU A  41       2.669  34.789  -2.888  1.00 74.38           H  
ATOM    681  HB3 LEU A  41       4.162  34.294  -2.103  1.00 74.38           H  
ATOM    682  O   LEU A  41       2.138  32.209  -3.406  1.00 74.38           O  
ATOM    683  CG  LEU A  41       3.094  35.858  -1.076  1.00 74.38           C  
ATOM    684  HG  LEU A  41       3.484  35.657  -0.078  1.00 74.38           H  
ATOM    685  CD1 LEU A  41       3.986  36.920  -1.719  1.00 74.38           C  
ATOM    686 HD11 LEU A  41       5.005  36.541  -1.803  1.00 74.38           H  
ATOM    687 HD12 LEU A  41       3.610  37.169  -2.711  1.00 74.38           H  
ATOM    688 HD13 LEU A  41       3.997  37.814  -1.094  1.00 74.38           H  
ATOM    689  CD2 LEU A  41       1.678  36.425  -0.957  1.00 74.38           C  
ATOM    690 HD21 LEU A  41       1.704  37.377  -0.426  1.00 74.38           H  
ATOM    691 HD22 LEU A  41       1.051  35.735  -0.393  1.00 74.38           H  
ATOM    692 HD23 LEU A  41       1.249  36.581  -1.947  1.00 74.38           H  
ATOM    693  N   GLY A  42       2.935  30.975  -1.698  1.00 70.38           N  
ATOM    694  H   GLY A  42       3.174  30.957  -0.717  1.00 70.38           H  
ATOM    695  CA  GLY A  42       3.112  29.728  -2.444  1.00 70.38           C  
ATOM    696  HA2 GLY A  42       3.050  28.894  -1.746  1.00 70.38           H  
ATOM    697  HA3 GLY A  42       2.311  29.617  -3.175  1.00 70.38           H  
ATOM    698  C   GLY A  42       4.453  29.619  -3.175  1.00 70.38           C  
ATOM    699  O   GLY A  42       4.552  28.858  -4.132  1.00 70.38           O  
ATOM    700  N   MET A  43       5.476  30.390  -2.779  1.00 73.59           N  
ATOM    701  H   MET A  43       5.341  31.024  -2.004  1.00 73.59           H  
ATOM    702  CA  MET A  43       6.832  30.199  -3.300  1.00 73.59           C  
ATOM    703  HA  MET A  43       6.773  30.080  -4.382  1.00 73.59           H  
ATOM    704  C   MET A  43       7.449  28.932  -2.702  1.00 73.59           C  
ATOM    705  CB  MET A  43       7.722  31.412  -2.999  1.00 73.59           C  
ATOM    706  HB2 MET A  43       7.895  31.464  -1.924  1.00 73.59           H  
ATOM    707  HB3 MET A  43       7.218  32.328  -3.308  1.00 73.59           H  
ATOM    708  O   MET A  43       7.702  28.863  -1.499  1.00 73.59           O  
ATOM    709  CG  MET A  43       9.072  31.323  -3.726  1.00 73.59           C  
ATOM    710  HG2 MET A  43       9.524  30.347  -3.549  1.00 73.59           H  
ATOM    711  HG3 MET A  43       8.887  31.415  -4.797  1.00 73.59           H  
ATOM    712  SD  MET A  43      10.271  32.592  -3.241  1.00 73.59           S  
ATOM    713  CE  MET A  43      10.800  31.876  -1.656  1.00 73.59           C  
ATOM    714  HE1 MET A  43      11.362  30.961  -1.844  1.00 73.59           H  
ATOM    715  HE2 MET A  43      11.434  32.577  -1.112  1.00 73.59           H  
ATOM    716  HE3 MET A  43       9.934  31.632  -1.041  1.00 73.59           H  
ATOM    717  N   ASP A  44       7.748  27.970  -3.562  1.00 66.78           N  
ATOM    718  H   ASP A  44       7.467  28.060  -4.528  1.00 66.78           H  
ATOM    719  CA  ASP A  44       8.505  26.765  -3.248  1.00 66.78           C  
ATOM    720  HA  ASP A  44       8.582  26.655  -2.166  1.00 66.78           H  
ATOM    721  C   ASP A  44       9.941  26.851  -3.809  1.00 66.78           C  
ATOM    722  CB  ASP A  44       7.710  25.559  -3.774  1.00 66.78           C  
ATOM    723  HB2 ASP A  44       8.151  24.653  -3.359  1.00 66.78           H  
ATOM    724  HB3 ASP A  44       6.684  25.619  -3.411  1.00 66.78           H  
ATOM    725  O   ASP A  44      10.394  27.903  -4.273  1.00 66.78           O  
ATOM    726  CG  ASP A  44       7.697  25.442  -5.302  1.00 66.78           C  
ATOM    727  OD1 ASP A  44       8.142  26.395  -5.995  1.00 66.78           O  
ATOM    728  OD2 ASP A  44       7.349  24.342  -5.770  1.00 66.78           O  
ATOM    729  N   SER A  45      10.692  25.749  -3.759  1.00 61.17           N  
ATOM    730  H   SER A  45      10.274  24.883  -3.450  1.00 61.17           H  
ATOM    731  CA  SER A  45      12.061  25.684  -4.290  1.00 61.17           C  
ATOM    732  HA  SER A  45      12.657  26.477  -3.838  1.00 61.17           H  
ATOM    733  C   SER A  45      12.147  25.920  -5.797  1.00 61.17           C  
ATOM    734  CB  SER A  45      12.711  24.353  -3.911  1.00 61.17           C  
ATOM    735  HB2 SER A  45      12.897  24.341  -2.837  1.00 61.17           H  
ATOM    736  HB3 SER A  45      13.660  24.245  -4.436  1.00 61.17           H  
ATOM    737  O   SER A  45      13.127  26.508  -6.261  1.00 61.17           O  
ATOM    738  OG  SER A  45      11.850  23.281  -4.240  1.00 61.17           O  
ATOM    739  HG  SER A  45      12.297  22.445  -4.089  1.00 61.17           H  
ATOM    740  N   LEU A  46      11.122  25.527  -6.552  1.00 60.80           N  
ATOM    741  H   LEU A  46      10.310  25.136  -6.095  1.00 60.80           H  
ATOM    742  CA  LEU A  46      11.072  25.691  -8.001  1.00 60.80           C  
ATOM    743  HA  LEU A  46      12.023  25.375  -8.429  1.00 60.80           H  
ATOM    744  C   LEU A  46      10.884  27.157  -8.381  1.00 60.80           C  
ATOM    745  CB  LEU A  46       9.942  24.803  -8.549  1.00 60.80           C  
ATOM    746  HB2 LEU A  46       9.666  25.131  -9.552  1.00 60.80           H  
ATOM    747  HB3 LEU A  46       9.061  24.909  -7.917  1.00 60.80           H  
ATOM    748  O   LEU A  46      11.683  27.708  -9.142  1.00 60.80           O  
ATOM    749  CG  LEU A  46      10.370  23.329  -8.591  1.00 60.80           C  
ATOM    750  HG  LEU A  46      10.996  23.090  -7.731  1.00 60.80           H  
ATOM    751  CD1 LEU A  46       9.167  22.393  -8.578  1.00 60.80           C  
ATOM    752 HD11 LEU A  46       8.618  22.537  -7.648  1.00 60.80           H  
ATOM    753 HD12 LEU A  46       9.496  21.355  -8.630  1.00 60.80           H  
ATOM    754 HD13 LEU A  46       8.497  22.615  -9.409  1.00 60.80           H  
ATOM    755  CD2 LEU A  46      11.150  23.052  -9.866  1.00 60.80           C  
ATOM    756 HD21 LEU A  46      11.520  22.027  -9.848  1.00 60.80           H  
ATOM    757 HD22 LEU A  46      10.464  23.180 -10.702  1.00 60.80           H  
ATOM    758 HD23 LEU A  46      11.997  23.733  -9.959  1.00 60.80           H  
ATOM    759  N   ILE A  47       9.875  27.815  -7.806  1.00 70.95           N  
ATOM    760  H   ILE A  47       9.272  27.309  -7.174  1.00 70.95           H  
ATOM    761  CA  ILE A  47       9.648  29.247  -8.031  1.00 70.95           C  
ATOM    762  HA  ILE A  47       9.636  29.427  -9.106  1.00 70.95           H  
ATOM    763  C   ILE A  47      10.815  30.063  -7.465  1.00 70.95           C  
ATOM    764  CB  ILE A  47       8.281  29.680  -7.456  1.00 70.95           C  
ATOM    765  HB  ILE A  47       8.235  29.402  -6.403  1.00 70.95           H  
ATOM    766  O   ILE A  47      11.242  31.032  -8.092  1.00 70.95           O  
ATOM    767  CG1 ILE A  47       7.145  28.961  -8.218  1.00 70.95           C  
ATOM    768 HG12 ILE A  47       7.202  29.214  -9.276  1.00 70.95           H  
ATOM    769 HG13 ILE A  47       7.290  27.884  -8.128  1.00 70.95           H  
ATOM    770  CG2 ILE A  47       8.100  31.203  -7.573  1.00 70.95           C  
ATOM    771 HG21 ILE A  47       8.866  31.709  -6.986  1.00 70.95           H  
ATOM    772 HG22 ILE A  47       8.174  31.514  -8.615  1.00 70.95           H  
ATOM    773 HG23 ILE A  47       7.137  31.512  -7.164  1.00 70.95           H  
ATOM    774  CD1 ILE A  47       5.734  29.287  -7.713  1.00 70.95           C  
ATOM    775 HD11 ILE A  47       5.014  28.615  -8.180  1.00 70.95           H  
ATOM    776 HD12 ILE A  47       5.684  29.169  -6.630  1.00 70.95           H  
ATOM    777 HD13 ILE A  47       5.460  30.303  -7.997  1.00 70.95           H  
ATOM    778  N   GLY A  48      11.371  29.657  -6.320  1.00 72.88           N  
ATOM    779  H   GLY A  48      10.960  28.874  -5.833  1.00 72.88           H  
ATOM    780  CA  GLY A  48      12.528  30.310  -5.718  1.00 72.88           C  
ATOM    781  HA2 GLY A  48      12.769  29.806  -4.782  1.00 72.88           H  
ATOM    782  HA3 GLY A  48      12.266  31.345  -5.502  1.00 72.88           H  
ATOM    783  C   GLY A  48      13.767  30.286  -6.623  1.00 72.88           C  
ATOM    784  O   GLY A  48      14.414  31.317  -6.812  1.00 72.88           O  
ATOM    785  N   LEU A  49      14.076  29.149  -7.251  1.00 67.82           N  
ATOM    786  H   LEU A  49      13.525  28.321  -7.072  1.00 67.82           H  
ATOM    787  CA  LEU A  49      15.184  29.056  -8.206  1.00 67.82           C  
ATOM    788  HA  LEU A  49      16.093  29.394  -7.707  1.00 67.82           H  
ATOM    789  C   LEU A  49      14.959  29.965  -9.423  1.00 67.82           C  
ATOM    790  CB  LEU A  49      15.357  27.587  -8.627  1.00 67.82           C  
ATOM    791  HB2 LEU A  49      14.426  27.243  -9.078  1.00 67.82           H  
ATOM    792  HB3 LEU A  49      15.537  26.982  -7.738  1.00 67.82           H  
ATOM    793  O   LEU A  49      15.851  30.726  -9.803  1.00 67.82           O  
ATOM    794  CG  LEU A  49      16.502  27.355  -9.632  1.00 67.82           C  
ATOM    795  HG  LEU A  49      16.355  27.978 -10.514  1.00 67.82           H  
ATOM    796  CD1 LEU A  49      17.869  27.676  -9.022  1.00 67.82           C  
ATOM    797 HD11 LEU A  49      17.935  28.747  -8.828  1.00 67.82           H  
ATOM    798 HD12 LEU A  49      18.651  27.411  -9.734  1.00 67.82           H  
ATOM    799 HD13 LEU A  49      18.006  27.113  -8.099  1.00 67.82           H  
ATOM    800  CD2 LEU A  49      16.504  25.898 -10.088  1.00 67.82           C  
ATOM    801 HD21 LEU A  49      17.291  25.739 -10.825  1.00 67.82           H  
ATOM    802 HD22 LEU A  49      16.663  25.234  -9.238  1.00 67.82           H  
ATOM    803 HD23 LEU A  49      15.547  25.659 -10.552  1.00 67.82           H  
ATOM    804  N   GLU A  50      13.758  29.922 -10.004  1.00 69.59           N  
ATOM    805  H   GLU A  50      13.073  29.272  -9.647  1.00 69.59           H  
ATOM    806  CA  GLU A  50      13.410  30.740 -11.169  1.00 69.59           C  
ATOM    807  HA  GLU A  50      14.122  30.521 -11.965  1.00 69.59           H  
ATOM    808  C   GLU A  50      13.514  32.242 -10.847  1.00 69.59           C  
ATOM    809  CB  GLU A  50      11.993  30.361 -11.653  1.00 69.59           C  
ATOM    810  HB2 GLU A  50      11.248  30.833 -11.012  1.00 69.59           H  
ATOM    811  HB3 GLU A  50      11.866  29.280 -11.595  1.00 69.59           H  
ATOM    812  O   GLU A  50      14.064  33.027 -11.625  1.00 69.59           O  
ATOM    813  CG  GLU A  50      11.774  30.789 -13.109  1.00 69.59           C  
ATOM    814  HG2 GLU A  50      12.434  30.202 -13.748  1.00 69.59           H  
ATOM    815  HG3 GLU A  50      12.069  31.834 -13.207  1.00 69.59           H  
ATOM    816  CD  GLU A  50      10.328  30.650 -13.624  1.00 69.59           C  
ATOM    817  OE1 GLU A  50       9.990  31.470 -14.508  1.00 69.59           O  
ATOM    818  OE2 GLU A  50       9.520  29.799 -13.172  1.00 69.59           O  
ATOM    819  N   LEU A  51      13.038  32.651  -9.667  1.00 79.52           N  
ATOM    820  H   LEU A  51      12.597  31.965  -9.071  1.00 79.52           H  
ATOM    821  CA  LEU A  51      13.141  34.028  -9.190  1.00 79.52           C  
ATOM    822  HA  LEU A  51      12.753  34.687  -9.967  1.00 79.52           H  
ATOM    823  C   LEU A  51      14.580  34.459  -8.948  1.00 79.52           C  
ATOM    824  CB  LEU A  51      12.324  34.194  -7.902  1.00 79.52           C  
ATOM    825  HB2 LEU A  51      12.385  33.273  -7.322  1.00 79.52           H  
ATOM    826  HB3 LEU A  51      12.747  34.994  -7.294  1.00 79.52           H  
ATOM    827  O   LEU A  51      14.940  35.567  -9.343  1.00 79.52           O  
ATOM    828  CG  LEU A  51      10.866  34.538  -8.202  1.00 79.52           C  
ATOM    829  HG  LEU A  51      10.497  33.916  -9.018  1.00 79.52           H  
ATOM    830  CD1 LEU A  51      10.014  34.287  -6.968  1.00 79.52           C  
ATOM    831 HD11 LEU A  51      10.211  33.283  -6.590  1.00 79.52           H  
ATOM    832 HD12 LEU A  51       8.957  34.386  -7.215  1.00 79.52           H  
ATOM    833 HD13 LEU A  51      10.291  34.986  -6.180  1.00 79.52           H  
ATOM    834  CD2 LEU A  51      10.748  36.016  -8.585  1.00 79.52           C  
ATOM    835 HD21 LEU A  51       9.735  36.197  -8.942  1.00 79.52           H  
ATOM    836 HD22 LEU A  51      10.983  36.652  -7.731  1.00 79.52           H  
ATOM    837 HD23 LEU A  51      11.432  36.260  -9.398  1.00 79.52           H  
ATOM    838  N   ARG A  52      15.409  33.600  -8.345  1.00 79.06           N  
ATOM    839  H   ARG A  52      15.041  32.709  -8.044  1.00 79.06           H  
ATOM    840  CA  ARG A  52      16.833  33.884  -8.145  1.00 79.06           C  
ATOM    841  HA  ARG A  52      16.933  34.774  -7.524  1.00 79.06           H  
ATOM    842  C   ARG A  52      17.511  34.191  -9.479  1.00 79.06           C  
ATOM    843  CB  ARG A  52      17.513  32.698  -7.450  1.00 79.06           C  
ATOM    844  HB2 ARG A  52      17.569  31.857  -8.142  1.00 79.06           H  
ATOM    845  HB3 ARG A  52      16.929  32.388  -6.584  1.00 79.06           H  
ATOM    846  O   ARG A  52      18.109  35.252  -9.618  1.00 79.06           O  
ATOM    847  CG  ARG A  52      18.923  33.081  -6.980  1.00 79.06           C  
ATOM    848  HG2 ARG A  52      19.392  33.785  -7.668  1.00 79.06           H  
ATOM    849  HG3 ARG A  52      18.834  33.568  -6.008  1.00 79.06           H  
ATOM    850  CD  ARG A  52      19.837  31.865  -6.844  1.00 79.06           C  
ATOM    851  HD2 ARG A  52      20.661  32.139  -6.184  1.00 79.06           H  
ATOM    852  HD3 ARG A  52      19.278  31.048  -6.387  1.00 79.06           H  
ATOM    853  NE  ARG A  52      20.411  31.474  -8.144  1.00 79.06           N  
ATOM    854  HE  ARG A  52      20.682  32.214  -8.776  1.00 79.06           H  
ATOM    855  NH1 ARG A  52      20.581  29.203  -7.805  1.00 79.06           N  
ATOM    856 HH11 ARG A  52      20.038  29.297  -6.959  1.00 79.06           H  
ATOM    857 HH12 ARG A  52      20.846  28.299  -8.170  1.00 79.06           H  
ATOM    858  NH2 ARG A  52      21.387  30.155  -9.672  1.00 79.06           N  
ATOM    859 HH21 ARG A  52      21.471  31.002 -10.216  1.00 79.06           H  
ATOM    860 HH22 ARG A  52      21.613  29.260 -10.082  1.00 79.06           H  
ATOM    861  CZ  ARG A  52      20.783  30.273  -8.530  1.00 79.06           C  
ATOM    862  N   ASN A  53      17.336  33.322 -10.474  1.00 72.64           N  
ATOM    863  H   ASN A  53      16.841  32.465 -10.275  1.00 72.64           H  
ATOM    864  CA  ASN A  53      17.944  33.491 -11.797  1.00 72.64           C  
ATOM    865  HA  ASN A  53      19.026  33.554 -11.688  1.00 72.64           H  
ATOM    866  C   ASN A  53      17.469  34.783 -12.481  1.00 72.64           C  
ATOM    867  CB  ASN A  53      17.595  32.270 -12.663  1.00 72.64           C  
ATOM    868  HB2 ASN A  53      17.948  32.444 -13.680  1.00 72.64           H  
ATOM    869  HB3 ASN A  53      16.513  32.143 -12.700  1.00 72.64           H  
ATOM    870  O   ASN A  53      18.261  35.505 -13.087  1.00 72.64           O  
ATOM    871  CG  ASN A  53      18.216  30.969 -12.188  1.00 72.64           C  
ATOM    872  ND2 ASN A  53      17.834  29.869 -12.793  1.00 72.64           N  
ATOM    873 HD21 ASN A  53      17.199  29.905 -13.578  1.00 72.64           H  
ATOM    874 HD22 ASN A  53      18.249  29.001 -12.487  1.00 72.64           H  
ATOM    875  OD1 ASN A  53      19.048  30.913 -11.298  1.00 72.64           O  
ATOM    876  N   ARG A  54      16.177  35.117 -12.354  1.00 80.48           N  
ATOM    877  H   ARG A  54      15.566  34.468 -11.878  1.00 80.48           H  
ATOM    878  CA  ARG A  54      15.626  36.373 -12.885  1.00 80.48           C  
ATOM    879  HA  ARG A  54      15.899  36.459 -13.937  1.00 80.48           H  
ATOM    880  C   ARG A  54      16.222  37.603 -12.200  1.00 80.48           C  
ATOM    881  CB  ARG A  54      14.098  36.376 -12.757  1.00 80.48           C  
ATOM    882  HB2 ARG A  54      13.825  36.096 -11.739  1.00 80.48           H  
ATOM    883  HB3 ARG A  54      13.743  37.390 -12.940  1.00 80.48           H  
ATOM    884  O   ARG A  54      16.464  38.598 -12.877  1.00 80.48           O  
ATOM    885  CG  ARG A  54      13.404  35.442 -13.760  1.00 80.48           C  
ATOM    886  HG2 ARG A  54      13.528  35.835 -14.768  1.00 80.48           H  
ATOM    887  HG3 ARG A  54      13.846  34.446 -13.718  1.00 80.48           H  
ATOM    888  CD  ARG A  54      11.911  35.351 -13.417  1.00 80.48           C  
ATOM    889  HD2 ARG A  54      11.821  34.959 -12.404  1.00 80.48           H  
ATOM    890  HD3 ARG A  54      11.484  36.354 -13.427  1.00 80.48           H  
ATOM    891  NE  ARG A  54      11.176  34.444 -14.324  1.00 80.48           N  
ATOM    892  HE  ARG A  54      11.423  33.465 -14.288  1.00 80.48           H  
ATOM    893  NH1 ARG A  54       9.661  35.922 -15.227  1.00 80.48           N  
ATOM    894 HH11 ARG A  54      10.089  36.654 -14.678  1.00 80.48           H  
ATOM    895 HH12 ARG A  54       8.842  36.048 -15.804  1.00 80.48           H  
ATOM    896  NH2 ARG A  54       9.552  33.775 -15.765  1.00 80.48           N  
ATOM    897 HH21 ARG A  54       9.777  32.827 -15.499  1.00 80.48           H  
ATOM    898 HH22 ARG A  54       8.726  33.914 -16.328  1.00 80.48           H  
ATOM    899  CZ  ARG A  54      10.145  34.718 -15.101  1.00 80.48           C  
ATOM    900  N   ILE A  55      16.465  37.547 -10.891  1.00 84.87           N  
ATOM    901  H   ILE A  55      16.233  36.695 -10.399  1.00 84.87           H  
ATOM    902  CA  ILE A  55      17.119  38.629 -10.142  1.00 84.87           C  
ATOM    903  HA  ILE A  55      16.614  39.568 -10.370  1.00 84.87           H  
ATOM    904  C   ILE A  55      18.573  38.792 -10.602  1.00 84.87           C  
ATOM    905  CB  ILE A  55      16.999  38.382  -8.620  1.00 84.87           C  
ATOM    906  HB  ILE A  55      17.326  37.364  -8.404  1.00 84.87           H  
ATOM    907  O   ILE A  55      18.985  39.915 -10.884  1.00 84.87           O  
ATOM    908  CG1 ILE A  55      15.528  38.543  -8.171  1.00 84.87           C  
ATOM    909 HG12 ILE A  55      14.862  38.055  -8.883  1.00 84.87           H  
ATOM    910 HG13 ILE A  55      15.265  39.601  -8.161  1.00 84.87           H  
ATOM    911  CG2 ILE A  55      17.885  39.348  -7.810  1.00 84.87           C  
ATOM    912 HG21 ILE A  55      17.591  40.378  -8.010  1.00 84.87           H  
ATOM    913 HG22 ILE A  55      17.794  39.146  -6.743  1.00 84.87           H  
ATOM    914 HG23 ILE A  55      18.936  39.214  -8.067  1.00 84.87           H  
ATOM    915  CD1 ILE A  55      15.246  37.940  -6.790  1.00 84.87           C  
ATOM    916 HD11 ILE A  55      14.179  38.015  -6.579  1.00 84.87           H  
ATOM    917 HD12 ILE A  55      15.532  36.888  -6.779  1.00 84.87           H  
ATOM    918 HD13 ILE A  55      15.797  38.475  -6.017  1.00 84.87           H  
ATOM    919  N   GLU A  56      19.321  37.694 -10.746  1.00 82.37           N  
ATOM    920  H   GLU A  56      18.933  36.802 -10.473  1.00 82.37           H  
ATOM    921  CA  GLU A  56      20.703  37.710 -11.253  1.00 82.37           C  
ATOM    922  HA  GLU A  56      21.321  38.327 -10.600  1.00 82.37           H  
ATOM    923  C   GLU A  56      20.775  38.333 -12.651  1.00 82.37           C  
ATOM    924  CB  GLU A  56      21.295  36.286 -11.271  1.00 82.37           C  
ATOM    925  HB2 GLU A  56      20.628  35.612 -11.808  1.00 82.37           H  
ATOM    926  HB3 GLU A  56      22.254  36.306 -11.789  1.00 82.37           H  
ATOM    927  O   GLU A  56      21.551  39.259 -12.883  1.00 82.37           O  
ATOM    928  CG  GLU A  56      21.519  35.764  -9.848  1.00 82.37           C  
ATOM    929  HG2 GLU A  56      22.116  36.492  -9.300  1.00 82.37           H  
ATOM    930  HG3 GLU A  56      20.558  35.701  -9.337  1.00 82.37           H  
ATOM    931  CD  GLU A  56      22.202  34.388  -9.775  1.00 82.37           C  
ATOM    932  OE1 GLU A  56      23.242  34.314  -9.084  1.00 82.37           O  
ATOM    933  OE2 GLU A  56      21.631  33.384 -10.272  1.00 82.37           O  
ATOM    934  N   ALA A  57      19.900  37.904 -13.564  1.00 80.44           N  
ATOM    935  H   ALA A  57      19.305  37.124 -13.325  1.00 80.44           H  
ATOM    936  CA  ALA A  57      19.841  38.438 -14.921  1.00 80.44           C  
ATOM    937  HA  ALA A  57      20.834  38.365 -15.364  1.00 80.44           H  
ATOM    938  C   ALA A  57      19.425  39.919 -14.966  1.00 80.44           C  
ATOM    939  CB  ALA A  57      18.878  37.566 -15.733  1.00 80.44           C  
ATOM    940  HB1 ALA A  57      17.878  37.613 -15.302  1.00 80.44           H  
ATOM    941  HB2 ALA A  57      18.845  37.919 -16.764  1.00 80.44           H  
ATOM    942  HB3 ALA A  57      19.221  36.532 -15.722  1.00 80.44           H  
ATOM    943  O   ALA A  57      19.958  40.688 -15.765  1.00 80.44           O  
ATOM    944  N   ALA A  58      18.477  40.333 -14.119  1.00 82.92           N  
ATOM    945  H   ALA A  58      18.055  39.658 -13.497  1.00 82.92           H  
ATOM    946  CA  ALA A  58      17.980  41.707 -14.094  1.00 82.92           C  
ATOM    947  HA  ALA A  58      17.796  42.030 -15.118  1.00 82.92           H  
ATOM    948  C   ALA A  58      18.979  42.698 -13.479  1.00 82.92           C  
ATOM    949  CB  ALA A  58      16.650  41.731 -13.334  1.00 82.92           C  
ATOM    950  HB1 ALA A  58      16.262  42.749 -13.321  1.00 82.92           H  
ATOM    951  HB2 ALA A  58      15.927  41.081 -13.826  1.00 82.92           H  
ATOM    952  HB3 ALA A  58      16.799  41.393 -12.308  1.00 82.92           H  
ATOM    953  O   ALA A  58      19.015  43.862 -13.882  1.00 82.92           O  
ATOM    954  N   LEU A  59      19.768  42.253 -12.498  1.00 81.66           N  
ATOM    955  H   LEU A  59      19.650  41.299 -12.188  1.00 81.66           H  
ATOM    956  CA  LEU A  59      20.709  43.101 -11.764  1.00 81.66           C  
ATOM    957  HA  LEU A  59      20.479  44.148 -11.960  1.00 81.66           H  
ATOM    958  C   LEU A  59      22.165  42.933 -12.218  1.00 81.66           C  
ATOM    959  CB  LEU A  59      20.527  42.849 -10.259  1.00 81.66           C  
ATOM    960  HB2 LEU A  59      20.670  41.783 -10.081  1.00 81.66           H  
ATOM    961  HB3 LEU A  59      21.295  43.398  -9.715  1.00 81.66           H  
ATOM    962  O   LEU A  59      22.988  43.777 -11.876  1.00 81.66           O  
ATOM    963  CG  LEU A  59      19.146  43.224  -9.695  1.00 81.66           C  
ATOM    964  HG  LEU A  59      18.377  42.608 -10.161  1.00 81.66           H  
ATOM    965  CD1 LEU A  59      19.130  42.952  -8.193  1.00 81.66           C  
ATOM    966 HD11 LEU A  59      19.389  41.908  -8.019  1.00 81.66           H  
ATOM    967 HD12 LEU A  59      19.856  43.585  -7.683  1.00 81.66           H  
ATOM    968 HD13 LEU A  59      18.131  43.140  -7.800  1.00 81.66           H  
ATOM    969  CD2 LEU A  59      18.785  44.697  -9.910  1.00 81.66           C  
ATOM    970 HD21 LEU A  59      18.650  44.886 -10.975  1.00 81.66           H  
ATOM    971 HD22 LEU A  59      17.848  44.921  -9.401  1.00 81.66           H  
ATOM    972 HD23 LEU A  59      19.581  45.333  -9.521  1.00 81.66           H  
ATOM    973  N   GLY A  60      22.478  41.899 -13.004  1.00 79.67           N  
ATOM    974  H   GLY A  60      21.772  41.203 -13.192  1.00 79.67           H  
ATOM    975  CA  GLY A  60      23.835  41.613 -13.475  1.00 79.67           C  
ATOM    976  HA2 GLY A  60      24.250  42.501 -13.953  1.00 79.67           H  
ATOM    977  HA3 GLY A  60      23.787  40.806 -14.206  1.00 79.67           H  
ATOM    978  C   GLY A  60      24.788  41.178 -12.361  1.00 79.67           C  
ATOM    979  O   GLY A  60      25.990  41.386 -12.483  1.00 79.67           O  
ATOM    980  N   ILE A  61      24.254  40.608 -11.280  1.00 81.69           N  
ATOM    981  H   ILE A  61      23.274  40.368 -11.323  1.00 81.69           H  
ATOM    982  CA  ILE A  61      25.004  40.169 -10.096  1.00 81.69           C  
ATOM    983  HA  ILE A  61      26.065  40.364 -10.252  1.00 81.69           H  
ATOM    984  C   ILE A  61      24.847  38.663  -9.905  1.00 81.69           C  
ATOM    985  CB  ILE A  61      24.576  40.936  -8.823  1.00 81.69           C  
ATOM    986  HB  ILE A  61      25.160  40.551  -7.987  1.00 81.69           H  
ATOM    987  O   ILE A  61      23.892  38.064 -10.395  1.00 81.69           O  
ATOM    988  CG1 ILE A  61      23.087  40.690  -8.514  1.00 81.69           C  
ATOM    989 HG12 ILE A  61      22.911  39.619  -8.422  1.00 81.69           H  
ATOM    990 HG13 ILE A  61      22.491  41.048  -9.355  1.00 81.69           H  
ATOM    991  CG2 ILE A  61      24.900  42.432  -8.954  1.00 81.69           C  
ATOM    992 HG21 ILE A  61      24.765  42.933  -7.996  1.00 81.69           H  
ATOM    993 HG22 ILE A  61      24.266  42.900  -9.707  1.00 81.69           H  
ATOM    994 HG23 ILE A  61      25.942  42.558  -9.248  1.00 81.69           H  
ATOM    995  CD1 ILE A  61      22.575  41.347  -7.234  1.00 81.69           C  
ATOM    996 HD11 ILE A  61      21.557  40.992  -7.075  1.00 81.69           H  
ATOM    997 HD12 ILE A  61      23.195  41.053  -6.388  1.00 81.69           H  
ATOM    998 HD13 ILE A  61      22.566  42.433  -7.333  1.00 81.69           H  
ATOM    999  N   THR A  62      25.756  38.061  -9.146  1.00 78.72           N  
ATOM   1000  H   THR A  62      26.502  38.618  -8.754  1.00 78.72           H  
ATOM   1001  CA  THR A  62      25.607  36.688  -8.650  1.00 78.72           C  
ATOM   1002  HA  THR A  62      24.859  36.159  -9.240  1.00 78.72           H  
ATOM   1003  C   THR A  62      25.132  36.730  -7.205  1.00 78.72           C  
ATOM   1004  CB  THR A  62      26.924  35.915  -8.769  1.00 78.72           C  
ATOM   1005  HB  THR A  62      27.649  36.319  -8.062  1.00 78.72           H  
ATOM   1006  O   THR A  62      25.665  37.498  -6.403  1.00 78.72           O  
ATOM   1007  CG2 THR A  62      26.752  34.420  -8.516  1.00 78.72           C  
ATOM   1008 HG21 THR A  62      26.004  34.011  -9.195  1.00 78.72           H  
ATOM   1009 HG22 THR A  62      27.702  33.913  -8.680  1.00 78.72           H  
ATOM   1010 HG23 THR A  62      26.432  34.246  -7.488  1.00 78.72           H  
ATOM   1011  OG1 THR A  62      27.435  36.065 -10.073  1.00 78.72           O  
ATOM   1012  HG1 THR A  62      26.771  36.545 -10.574  1.00 78.72           H  
ATOM   1013  N   VAL A  63      24.135  35.921  -6.858  1.00 78.51           N  
ATOM   1014  H   VAL A  63      23.780  35.275  -7.549  1.00 78.51           H  
ATOM   1015  CA  VAL A  63      23.548  35.895  -5.510  1.00 78.51           C  
ATOM   1016  HA  VAL A  63      24.167  36.523  -4.869  1.00 78.51           H  
ATOM   1017  C   VAL A  63      23.562  34.484  -4.920  1.00 78.51           C  
ATOM   1018  CB  VAL A  63      22.133  36.499  -5.474  1.00 78.51           C  
ATOM   1019  HB  VAL A  63      21.796  36.507  -4.437  1.00 78.51           H  
ATOM   1020  O   VAL A  63      23.555  33.496  -5.655  1.00 78.51           O  
ATOM   1021  CG1 VAL A  63      22.116  37.952  -5.956  1.00 78.51           C  
ATOM   1022 HG11 VAL A  63      22.327  37.979  -7.024  1.00 78.51           H  
ATOM   1023 HG12 VAL A  63      22.870  38.531  -5.424  1.00 78.51           H  
ATOM   1024 HG13 VAL A  63      21.134  38.391  -5.778  1.00 78.51           H  
ATOM   1025  CG2 VAL A  63      21.138  35.665  -6.286  1.00 78.51           C  
ATOM   1026 HG21 VAL A  63      20.218  36.218  -6.476  1.00 78.51           H  
ATOM   1027 HG22 VAL A  63      20.913  34.749  -5.740  1.00 78.51           H  
ATOM   1028 HG23 VAL A  63      21.581  35.389  -7.243  1.00 78.51           H  
ATOM   1029  N   PRO A  64      23.559  34.342  -3.583  1.00 69.51           N  
ATOM   1030  CA  PRO A  64      23.502  33.030  -2.945  1.00 69.51           C  
ATOM   1031  HA  PRO A  64      24.402  32.479  -3.218  1.00 69.51           H  
ATOM   1032  C   PRO A  64      22.263  32.224  -3.359  1.00 69.51           C  
ATOM   1033  CB  PRO A  64      23.511  33.305  -1.438  1.00 69.51           C  
ATOM   1034  HB2 PRO A  64      24.061  32.538  -0.892  1.00 69.51           H  
ATOM   1035  HB3 PRO A  64      22.490  33.378  -1.063  1.00 69.51           H  
ATOM   1036  O   PRO A  64      21.165  32.767  -3.479  1.00 69.51           O  
ATOM   1037  CG  PRO A  64      24.182  34.672  -1.325  1.00 69.51           C  
ATOM   1038  HG2 PRO A  64      25.265  34.553  -1.354  1.00 69.51           H  
ATOM   1039  HG3 PRO A  64      23.877  35.201  -0.421  1.00 69.51           H  
ATOM   1040  CD  PRO A  64      23.714  35.390  -2.585  1.00 69.51           C  
ATOM   1041  HD2 PRO A  64      24.458  36.132  -2.873  1.00 69.51           H  
ATOM   1042  HD3 PRO A  64      22.750  35.865  -2.401  1.00 69.51           H  
ATOM   1043  N   ALA A  65      22.403  30.902  -3.480  1.00 64.26           N  
ATOM   1044  H   ALA A  65      23.330  30.506  -3.416  1.00 64.26           H  
ATOM   1045  CA  ALA A  65      21.295  30.018  -3.860  1.00 64.26           C  
ATOM   1046  HA  ALA A  65      20.936  30.323  -4.843  1.00 64.26           H  
ATOM   1047  C   ALA A  65      20.094  30.088  -2.894  1.00 64.26           C  
ATOM   1048  CB  ALA A  65      21.834  28.588  -3.972  1.00 64.26           C  
ATOM   1049  HB1 ALA A  65      22.637  28.549  -4.708  1.00 64.26           H  
ATOM   1050  HB2 ALA A  65      22.212  28.250  -3.007  1.00 64.26           H  
ATOM   1051  HB3 ALA A  65      21.034  27.920  -4.291  1.00 64.26           H  
ATOM   1052  O   ALA A  65      18.953  29.924  -3.315  1.00 64.26           O  
ATOM   1053  N   THR A  66      20.341  30.378  -1.615  1.00 67.49           N  
ATOM   1054  H   THR A  66      21.300  30.502  -1.325  1.00 67.49           H  
ATOM   1055  CA  THR A  66      19.320  30.489  -0.564  1.00 67.49           C  
ATOM   1056  HA  THR A  66      18.473  29.861  -0.840  1.00 67.49           H  
ATOM   1057  C   THR A  66      18.772  31.908  -0.383  1.00 67.49           C  
ATOM   1058  CB  THR A  66      19.859  29.963   0.774  1.00 67.49           C  
ATOM   1059  HB  THR A  66      19.113  30.108   1.555  1.00 67.49           H  
ATOM   1060  O   THR A  66      18.029  32.137   0.568  1.00 67.49           O  
ATOM   1061  CG2 THR A  66      20.205  28.476   0.707  1.00 67.49           C  
ATOM   1062 HG21 THR A  66      19.327  27.911   0.394  1.00 67.49           H  
ATOM   1063 HG22 THR A  66      20.509  28.128   1.694  1.00 67.49           H  
ATOM   1064 HG23 THR A  66      21.016  28.301   0.001  1.00 67.49           H  
ATOM   1065  OG1 THR A  66      21.037  30.662   1.114  1.00 67.49           O  
ATOM   1066  HG1 THR A  66      21.211  30.471   2.039  1.00 67.49           H  
ATOM   1067  N   LEU A  67      19.101  32.863  -1.270  1.00 75.99           N  
ATOM   1068  H   LEU A  67      19.702  32.606  -2.041  1.00 75.99           H  
ATOM   1069  CA  LEU A  67      18.761  34.290  -1.136  1.00 75.99           C  
ATOM   1070  HA  LEU A  67      19.415  34.732  -0.385  1.00 75.99           H  
ATOM   1071  C   LEU A  67      17.311  34.527  -0.681  1.00 75.99           C  
ATOM   1072  CB  LEU A  67      19.010  34.986  -2.492  1.00 75.99           C  
ATOM   1073  HB2 LEU A  67      20.050  34.847  -2.785  1.00 75.99           H  
ATOM   1074  HB3 LEU A  67      18.383  34.507  -3.244  1.00 75.99           H  
ATOM   1075  O   LEU A  67      17.079  35.289   0.251  1.00 75.99           O  
ATOM   1076  CG  LEU A  67      18.720  36.500  -2.494  1.00 75.99           C  
ATOM   1077  HG  LEU A  67      17.781  36.706  -1.981  1.00 75.99           H  
ATOM   1078  CD1 LEU A  67      19.842  37.286  -1.816  1.00 75.99           C  
ATOM   1079 HD11 LEU A  67      20.764  37.208  -2.393  1.00 75.99           H  
ATOM   1080 HD12 LEU A  67      20.024  36.909  -0.810  1.00 75.99           H  
ATOM   1081 HD13 LEU A  67      19.565  38.338  -1.745  1.00 75.99           H  
ATOM   1082  CD2 LEU A  67      18.589  37.000  -3.929  1.00 75.99           C  
ATOM   1083 HD21 LEU A  67      17.723  36.542  -4.408  1.00 75.99           H  
ATOM   1084 HD22 LEU A  67      18.479  38.085  -3.937  1.00 75.99           H  
ATOM   1085 HD23 LEU A  67      19.492  36.744  -4.483  1.00 75.99           H  
ATOM   1086  N   LEU A  68      16.348  33.849  -1.310  1.00 79.88           N  
ATOM   1087  H   LEU A  68      16.623  33.212  -2.044  1.00 79.88           H  
ATOM   1088  CA  LEU A  68      14.916  34.049  -1.067  1.00 79.88           C  
ATOM   1089  HA  LEU A  68      14.721  35.116  -0.958  1.00 79.88           H  
ATOM   1090  C   LEU A  68      14.399  33.393   0.219  1.00 79.88           C  
ATOM   1091  CB  LEU A  68      14.133  33.522  -2.275  1.00 79.88           C  
ATOM   1092  HB2 LEU A  68      14.337  32.456  -2.377  1.00 79.88           H  
ATOM   1093  HB3 LEU A  68      13.067  33.642  -2.081  1.00 79.88           H  
ATOM   1094  O   LEU A  68      13.316  33.739   0.675  1.00 79.88           O  
ATOM   1095  CG  LEU A  68      14.452  34.236  -3.596  1.00 79.88           C  
ATOM   1096  HG  LEU A  68      15.527  34.224  -3.777  1.00 79.88           H  
ATOM   1097  CD1 LEU A  68      13.781  33.487  -4.729  1.00 79.88           C  
ATOM   1098 HD11 LEU A  68      14.143  33.870  -5.683  1.00 79.88           H  
ATOM   1099 HD12 LEU A  68      12.697  33.588  -4.670  1.00 79.88           H  
ATOM   1100 HD13 LEU A  68      14.055  32.435  -4.650  1.00 79.88           H  
ATOM   1101  CD2 LEU A  68      13.955  35.679  -3.618  1.00 79.88           C  
ATOM   1102 HD21 LEU A  68      14.145  36.116  -4.598  1.00 79.88           H  
ATOM   1103 HD22 LEU A  68      14.489  36.262  -2.868  1.00 79.88           H  
ATOM   1104 HD23 LEU A  68      12.885  35.710  -3.412  1.00 79.88           H  
ATOM   1105  N   TRP A  69      15.156  32.473   0.814  1.00 71.22           N  
ATOM   1106  H   TRP A  69      16.053  32.254   0.404  1.00 71.22           H  
ATOM   1107  CA  TRP A  69      14.857  31.918   2.137  1.00 71.22           C  
ATOM   1108  HA  TRP A  69      13.786  31.980   2.330  1.00 71.22           H  
ATOM   1109  C   TRP A  69      15.548  32.720   3.239  1.00 71.22           C  
ATOM   1110  CB  TRP A  69      15.251  30.439   2.185  1.00 71.22           C  
ATOM   1111  HB2 TRP A  69      16.292  30.329   1.881  1.00 71.22           H  
ATOM   1112  HB3 TRP A  69      15.171  30.092   3.215  1.00 71.22           H  
ATOM   1113  O   TRP A  69      14.976  32.906   4.309  1.00 71.22           O  
ATOM   1114  CG  TRP A  69      14.395  29.560   1.331  1.00 71.22           C  
ATOM   1115  CD1 TRP A  69      13.290  28.899   1.745  1.00 71.22           C  
ATOM   1116  HD1 TRP A  69      12.903  28.912   2.753  1.00 71.22           H  
ATOM   1117  CD2 TRP A  69      14.527  29.269  -0.094  1.00 71.22           C  
ATOM   1118  CE2 TRP A  69      13.442  28.429  -0.477  1.00 71.22           C  
ATOM   1119  CE3 TRP A  69      15.441  29.644  -1.102  1.00 71.22           C  
ATOM   1120  HE3 TRP A  69      16.270  30.287  -0.845  1.00 71.22           H  
ATOM   1121  NE1 TRP A  69      12.726  28.224   0.681  1.00 71.22           N  
ATOM   1122  HE1 TRP A  69      11.890  27.662   0.752  1.00 71.22           H  
ATOM   1123  CH2 TRP A  69      14.199  28.374  -2.774  1.00 71.22           C  
ATOM   1124  HH2 TRP A  69      14.084  28.052  -3.799  1.00 71.22           H  
ATOM   1125  CZ2 TRP A  69      13.262  27.998  -1.793  1.00 71.22           C  
ATOM   1126  HZ2 TRP A  69      12.394  27.402  -2.033  1.00 71.22           H  
ATOM   1127  CZ3 TRP A  69      15.288  29.192  -2.426  1.00 71.22           C  
ATOM   1128  HZ3 TRP A  69      16.005  29.478  -3.181  1.00 71.22           H  
ATOM   1129  N   THR A  70      16.744  33.246   2.960  1.00 72.36           N  
ATOM   1130  H   THR A  70      17.199  32.974   2.101  1.00 72.36           H  
ATOM   1131  CA  THR A  70      17.481  34.137   3.868  1.00 72.36           C  
ATOM   1132  HA  THR A  70      17.500  33.688   4.861  1.00 72.36           H  
ATOM   1133  C   THR A  70      16.804  35.507   3.989  1.00 72.36           C  
ATOM   1134  CB  THR A  70      18.930  34.308   3.386  1.00 72.36           C  
ATOM   1135  HB  THR A  70      18.935  34.888   2.463  1.00 72.36           H  
ATOM   1136  O   THR A  70      16.739  36.067   5.081  1.00 72.36           O  
ATOM   1137  CG2 THR A  70      19.815  34.996   4.423  1.00 72.36           C  
ATOM   1138 HG21 THR A  70      19.799  34.435   5.357  1.00 72.36           H  
ATOM   1139 HG22 THR A  70      19.456  36.009   4.607  1.00 72.36           H  
ATOM   1140 HG23 THR A  70      20.839  35.057   4.053  1.00 72.36           H  
ATOM   1141  OG1 THR A  70      19.519  33.050   3.130  1.00 72.36           O  
ATOM   1142  HG1 THR A  70      20.232  33.183   2.500  1.00 72.36           H  
ATOM   1143  N   TYR A  71      16.255  36.032   2.886  1.00 84.54           N  
ATOM   1144  H   TYR A  71      16.391  35.541   2.014  1.00 84.54           H  
ATOM   1145  CA  TYR A  71      15.541  37.311   2.820  1.00 84.54           C  
ATOM   1146  HA  TYR A  71      15.464  37.732   3.822  1.00 84.54           H  
ATOM   1147  C   TYR A  71      14.112  37.108   2.283  1.00 84.54           C  
ATOM   1148  CB  TYR A  71      16.348  38.310   1.981  1.00 84.54           C  
ATOM   1149  HB2 TYR A  71      16.378  37.975   0.944  1.00 84.54           H  
ATOM   1150  HB3 TYR A  71      15.830  39.269   2.006  1.00 84.54           H  
ATOM   1151  O   TYR A  71      13.822  37.456   1.137  1.00 84.54           O  
ATOM   1152  CG  TYR A  71      17.765  38.522   2.467  1.00 84.54           C  
ATOM   1153  CD1 TYR A  71      18.019  39.305   3.609  1.00 84.54           C  
ATOM   1154  HD1 TYR A  71      17.204  39.786   4.128  1.00 84.54           H  
ATOM   1155  CD2 TYR A  71      18.828  37.897   1.792  1.00 84.54           C  
ATOM   1156  HD2 TYR A  71      18.625  37.304   0.913  1.00 84.54           H  
ATOM   1157  CE1 TYR A  71      19.334  39.446   4.090  1.00 84.54           C  
ATOM   1158  HE1 TYR A  71      19.524  40.037   4.974  1.00 84.54           H  
ATOM   1159  CE2 TYR A  71      20.145  38.038   2.265  1.00 84.54           C  
ATOM   1160  HE2 TYR A  71      20.970  37.574   1.746  1.00 84.54           H  
ATOM   1161  OH  TYR A  71      21.665  38.916   3.896  1.00 84.54           O  
ATOM   1162  HH  TYR A  71      21.698  39.448   4.695  1.00 84.54           H  
ATOM   1163  CZ  TYR A  71      20.397  38.802   3.422  1.00 84.54           C  
ATOM   1164  N   PRO A  72      13.194  36.550   3.095  1.00 81.90           N  
ATOM   1165  CA  PRO A  72      11.933  35.973   2.622  1.00 81.90           C  
ATOM   1166  HA  PRO A  72      12.108  35.425   1.696  1.00 81.90           H  
ATOM   1167  C   PRO A  72      10.831  36.986   2.299  1.00 81.90           C  
ATOM   1168  CB  PRO A  72      11.525  34.981   3.719  1.00 81.90           C  
ATOM   1169  HB2 PRO A  72      12.042  34.035   3.559  1.00 81.90           H  
ATOM   1170  HB3 PRO A  72      10.449  34.815   3.770  1.00 81.90           H  
ATOM   1171  O   PRO A  72       9.697  36.586   2.073  1.00 81.90           O  
ATOM   1172  CG  PRO A  72      12.059  35.644   4.986  1.00 81.90           C  
ATOM   1173  HG2 PRO A  72      12.209  34.922   5.789  1.00 81.90           H  
ATOM   1174  HG3 PRO A  72      11.384  36.440   5.302  1.00 81.90           H  
ATOM   1175  CD  PRO A  72      13.380  36.239   4.508  1.00 81.90           C  
ATOM   1176  HD2 PRO A  72      13.631  37.127   5.088  1.00 81.90           H  
ATOM   1177  HD3 PRO A  72      14.161  35.486   4.617  1.00 81.90           H  
ATOM   1178  N   THR A  73      11.121  38.286   2.299  1.00 87.32           N  
ATOM   1179  H   THR A  73      12.099  38.537   2.283  1.00 87.32           H  
ATOM   1180  CA  THR A  73      10.145  39.354   2.029  1.00 87.32           C  
ATOM   1181  HA  THR A  73       9.257  38.928   1.562  1.00 87.32           H  
ATOM   1182  C   THR A  73      10.744  40.365   1.058  1.00 87.32           C  
ATOM   1183  CB  THR A  73       9.703  40.082   3.309  1.00 87.32           C  
ATOM   1184  HB  THR A  73       8.899  40.771   3.050  1.00 87.32           H  
ATOM   1185  O   THR A  73      11.966  40.513   0.994  1.00 87.32           O  
ATOM   1186  CG2 THR A  73       9.201  39.150   4.409  1.00 87.32           C  
ATOM   1187 HG21 THR A  73       8.868  39.737   5.264  1.00 87.32           H  
ATOM   1188 HG22 THR A  73       9.987  38.468   4.734  1.00 87.32           H  
ATOM   1189 HG23 THR A  73       8.361  38.567   4.031  1.00 87.32           H  
ATOM   1190  OG1 THR A  73      10.770  40.816   3.870  1.00 87.32           O  
ATOM   1191  HG1 THR A  73      11.313  40.173   4.330  1.00 87.32           H  
ATOM   1192  N   VAL A  74       9.910  41.107   0.324  1.00 88.14           N  
ATOM   1193  H   VAL A  74       8.915  40.965   0.426  1.00 88.14           H  
ATOM   1194  CA  VAL A  74      10.390  42.121  -0.635  1.00 88.14           C  
ATOM   1195  HA  VAL A  74      11.031  41.629  -1.366  1.00 88.14           H  
ATOM   1196  C   VAL A  74      11.245  43.197   0.053  1.00 88.14           C  
ATOM   1197  CB  VAL A  74       9.205  42.758  -1.390  1.00 88.14           C  
ATOM   1198  HB  VAL A  74       8.513  43.195  -0.670  1.00 88.14           H  
ATOM   1199  O   VAL A  74      12.274  43.609  -0.490  1.00 88.14           O  
ATOM   1200  CG1 VAL A  74       9.664  43.864  -2.341  1.00 88.14           C  
ATOM   1201 HG11 VAL A  74      10.484  43.511  -2.965  1.00 88.14           H  
ATOM   1202 HG12 VAL A  74       9.981  44.724  -1.751  1.00 88.14           H  
ATOM   1203 HG13 VAL A  74       8.841  44.188  -2.978  1.00 88.14           H  
ATOM   1204  CG2 VAL A  74       8.447  41.723  -2.222  1.00 88.14           C  
ATOM   1205 HG21 VAL A  74       7.903  41.047  -1.562  1.00 88.14           H  
ATOM   1206 HG22 VAL A  74       7.714  42.221  -2.857  1.00 88.14           H  
ATOM   1207 HG23 VAL A  74       9.143  41.172  -2.854  1.00 88.14           H  
ATOM   1208  N   ALA A  75      10.872  43.617   1.268  1.00 84.45           N  
ATOM   1209  H   ALA A  75      10.019  43.252   1.667  1.00 84.45           H  
ATOM   1210  CA  ALA A  75      11.637  44.588   2.055  1.00 84.45           C  
ATOM   1211  HA  ALA A  75      11.754  45.504   1.477  1.00 84.45           H  
ATOM   1212  C   ALA A  75      13.041  44.072   2.409  1.00 84.45           C  
ATOM   1213  CB  ALA A  75      10.857  44.917   3.334  1.00 84.45           C  
ATOM   1214  HB1 ALA A  75      10.706  44.012   3.923  1.00 84.45           H  
ATOM   1215  HB2 ALA A  75      11.420  45.641   3.924  1.00 84.45           H  
ATOM   1216  HB3 ALA A  75       9.886  45.346   3.091  1.00 84.45           H  
ATOM   1217  O   ALA A  75      14.030  44.772   2.197  1.00 84.45           O  
ATOM   1218  N   ALA A  76      13.135  42.839   2.918  1.00 88.91           N  
ATOM   1219  H   ALA A  76      12.293  42.292   3.031  1.00 88.91           H  
ATOM   1220  CA  ALA A  76      14.413  42.240   3.297  1.00 88.91           C  
ATOM   1221  HA  ALA A  76      14.947  42.928   3.953  1.00 88.91           H  
ATOM   1222  C   ALA A  76      15.306  41.991   2.071  1.00 88.91           C  
ATOM   1223  CB  ALA A  76      14.129  40.947   4.071  1.00 88.91           C  
ATOM   1224  HB1 ALA A  76      13.619  40.229   3.428  1.00 88.91           H  
ATOM   1225  HB2 ALA A  76      13.509  41.165   4.940  1.00 88.91           H  
ATOM   1226  HB3 ALA A  76      15.068  40.513   4.414  1.00 88.91           H  
ATOM   1227  O   ALA A  76      16.497  42.303   2.090  1.00 88.91           O  
ATOM   1228  N   LEU A  77      14.712  41.474   0.991  1.00 90.87           N  
ATOM   1229  H   LEU A  77      13.735  41.227   1.052  1.00 90.87           H  
ATOM   1230  CA  LEU A  77      15.411  41.154  -0.248  1.00 90.87           C  
ATOM   1231  HA  LEU A  77      16.247  40.494  -0.015  1.00 90.87           H  
ATOM   1232  C   LEU A  77      15.987  42.411  -0.912  1.00 90.87           C  
ATOM   1233  CB  LEU A  77      14.414  40.411  -1.152  1.00 90.87           C  
ATOM   1234  HB2 LEU A  77      13.566  41.067  -1.349  1.00 90.87           H  
ATOM   1235  HB3 LEU A  77      14.041  39.538  -0.615  1.00 90.87           H  
ATOM   1236  O   LEU A  77      17.148  42.424  -1.309  1.00 90.87           O  
ATOM   1237  CG  LEU A  77      14.990  39.945  -2.496  1.00 90.87           C  
ATOM   1238  HG  LEU A  77      15.346  40.806  -3.062  1.00 90.87           H  
ATOM   1239  CD1 LEU A  77      16.135  38.956  -2.316  1.00 90.87           C  
ATOM   1240 HD11 LEU A  77      16.389  38.536  -3.289  1.00 90.87           H  
ATOM   1241 HD12 LEU A  77      15.833  38.152  -1.645  1.00 90.87           H  
ATOM   1242 HD13 LEU A  77      17.011  39.462  -1.911  1.00 90.87           H  
ATOM   1243  CD2 LEU A  77      13.882  39.269  -3.302  1.00 90.87           C  
ATOM   1244 HD21 LEU A  77      14.272  38.932  -4.262  1.00 90.87           H  
ATOM   1245 HD22 LEU A  77      13.066  39.970  -3.479  1.00 90.87           H  
ATOM   1246 HD23 LEU A  77      13.494  38.412  -2.751  1.00 90.87           H  
ATOM   1247  N   SER A  78      15.205  43.491  -1.000  1.00 90.00           N  
ATOM   1248  H   SER A  78      14.260  43.430  -0.648  1.00 90.00           H  
ATOM   1249  CA  SER A  78      15.660  44.752  -1.602  1.00 90.00           C  
ATOM   1250  HA  SER A  78      16.045  44.534  -2.598  1.00 90.00           H  
ATOM   1251  C   SER A  78      16.785  45.431  -0.819  1.00 90.00           C  
ATOM   1252  CB  SER A  78      14.499  45.732  -1.748  1.00 90.00           C  
ATOM   1253  HB2 SER A  78      13.710  45.283  -2.351  1.00 90.00           H  
ATOM   1254  HB3 SER A  78      14.854  46.631  -2.252  1.00 90.00           H  
ATOM   1255  O   SER A  78      17.724  45.936  -1.434  1.00 90.00           O  
ATOM   1256  OG  SER A  78      13.978  46.088  -0.485  1.00 90.00           O  
ATOM   1257  HG  SER A  78      13.323  45.433  -0.234  1.00 90.00           H  
ATOM   1258  N   GLY A  79      16.716  45.430   0.517  1.00 85.93           N  
ATOM   1259  H   GLY A  79      15.890  45.050   0.957  1.00 85.93           H  
ATOM   1260  CA  GLY A  79      17.769  45.987   1.367  1.00 85.93           C  
ATOM   1261  HA2 GLY A  79      17.493  45.863   2.414  1.00 85.93           H  
ATOM   1262  HA3 GLY A  79      17.893  47.049   1.155  1.00 85.93           H  
ATOM   1263  C   GLY A  79      19.102  45.280   1.129  1.00 85.93           C  
ATOM   1264  O   GLY A  79      20.102  45.927   0.826  1.00 85.93           O  
ATOM   1265  N   ASN A  80      19.089  43.944   1.139  1.00 88.54           N  
ATOM   1266  H   ASN A  80      18.229  43.461   1.356  1.00 88.54           H  
ATOM   1267  CA  ASN A  80      20.293  43.157   0.888  1.00 88.54           C  
ATOM   1268  HA  ASN A  80      21.063  43.472   1.592  1.00 88.54           H  
ATOM   1269  C   ASN A  80      20.870  43.373  -0.520  1.00 88.54           C  
ATOM   1270  CB  ASN A  80      19.962  41.679   1.124  1.00 88.54           C  
ATOM   1271  HB2 ASN A  80      19.143  41.367   0.477  1.00 88.54           H  
ATOM   1272  HB3 ASN A  80      19.665  41.528   2.162  1.00 88.54           H  
ATOM   1273  O   ASN A  80      22.073  43.568  -0.680  1.00 88.54           O  
ATOM   1274  CG  ASN A  80      21.167  40.815   0.817  1.00 88.54           C  
ATOM   1275  ND2 ASN A  80      22.202  40.898   1.619  1.00 88.54           N  
ATOM   1276 HD21 ASN A  80      22.208  41.553   2.387  1.00 88.54           H  
ATOM   1277 HD22 ASN A  80      23.002  40.335   1.369  1.00 88.54           H  
ATOM   1278  OD1 ASN A  80      21.212  40.092  -0.162  1.00 88.54           O  
ATOM   1279  N   LEU A  81      20.018  43.379  -1.546  1.00 88.59           N  
ATOM   1280  H   LEU A  81      19.045  43.179  -1.366  1.00 88.59           H  
ATOM   1281  CA  LEU A  81      20.458  43.591  -2.925  1.00 88.59           C  
ATOM   1282  HA  LEU A  81      21.245  42.875  -3.159  1.00 88.59           H  
ATOM   1283  C   LEU A  81      21.071  44.989  -3.137  1.00 88.59           C  
ATOM   1284  CB  LEU A  81      19.255  43.348  -3.845  1.00 88.59           C  
ATOM   1285  HB2 LEU A  81      18.412  43.895  -3.423  1.00 88.59           H  
ATOM   1286  HB3 LEU A  81      19.475  43.751  -4.834  1.00 88.59           H  
ATOM   1287  O   LEU A  81      21.993  45.137  -3.938  1.00 88.59           O  
ATOM   1288  CG  LEU A  81      18.839  41.873  -3.993  1.00 88.59           C  
ATOM   1289  HG  LEU A  81      18.709  41.410  -3.014  1.00 88.59           H  
ATOM   1290  CD1 LEU A  81      17.518  41.805  -4.758  1.00 88.59           C  
ATOM   1291 HD11 LEU A  81      17.205  40.766  -4.858  1.00 88.59           H  
ATOM   1292 HD12 LEU A  81      17.626  42.251  -5.747  1.00 88.59           H  
ATOM   1293 HD13 LEU A  81      16.760  42.344  -4.189  1.00 88.59           H  
ATOM   1294  CD2 LEU A  81      19.860  41.059  -4.774  1.00 88.59           C  
ATOM   1295 HD21 LEU A  81      20.807  41.014  -4.236  1.00 88.59           H  
ATOM   1296 HD22 LEU A  81      20.009  41.530  -5.746  1.00 88.59           H  
ATOM   1297 HD23 LEU A  81      19.498  40.041  -4.915  1.00 88.59           H  
ATOM   1298  N   LEU A  82      20.612  46.014  -2.409  1.00 83.32           N  
ATOM   1299  H   LEU A  82      19.865  45.840  -1.752  1.00 83.32           H  
ATOM   1300  CA  LEU A  82      21.233  47.342  -2.430  1.00 83.32           C  
ATOM   1301  HA  LEU A  82      21.366  47.638  -3.470  1.00 83.32           H  
ATOM   1302  C   LEU A  82      22.626  47.364  -1.806  1.00 83.32           C  
ATOM   1303  CB  LEU A  82      20.337  48.352  -1.698  1.00 83.32           C  
ATOM   1304  HB2 LEU A  82      19.823  47.850  -0.878  1.00 83.32           H  
ATOM   1305  HB3 LEU A  82      20.952  49.138  -1.261  1.00 83.32           H  
ATOM   1306  O   LEU A  82      23.505  48.046  -2.337  1.00 83.32           O  
ATOM   1307  CG  LEU A  82      19.315  49.001  -2.626  1.00 83.32           C  
ATOM   1308  HG  LEU A  82      18.804  48.237  -3.213  1.00 83.32           H  
ATOM   1309  CD1 LEU A  82      18.290  49.746  -1.785  1.00 83.32           C  
ATOM   1310 HD11 LEU A  82      18.790  50.386  -1.057  1.00 83.32           H  
ATOM   1311 HD12 LEU A  82      17.669  49.024  -1.256  1.00 83.32           H  
ATOM   1312 HD13 LEU A  82      17.680  50.361  -2.447  1.00 83.32           H  
ATOM   1313  CD2 LEU A  82      19.954  50.020  -3.577  1.00 83.32           C  
ATOM   1314 HD21 LEU A  82      20.789  49.568  -4.113  1.00 83.32           H  
ATOM   1315 HD22 LEU A  82      20.316  50.879  -3.012  1.00 83.32           H  
ATOM   1316 HD23 LEU A  82      19.204  50.320  -4.309  1.00 83.32           H  
ATOM   1317  N   ASP A  83      22.830  46.623  -0.719  1.00 79.66           N  
ATOM   1318  H   ASP A  83      22.047  46.148  -0.292  1.00 79.66           H  
ATOM   1319  CA  ASP A  83      24.139  46.509  -0.077  1.00 79.66           C  
ATOM   1320  HA  ASP A  83      24.510  47.508   0.152  1.00 79.66           H  
ATOM   1321  C   ASP A  83      25.157  45.851  -1.019  1.00 79.66           C  
ATOM   1322  CB  ASP A  83      24.023  45.727   1.242  1.00 79.66           C  
ATOM   1323  HB2 ASP A  83      25.029  45.513   1.601  1.00 79.66           H  
ATOM   1324  HB3 ASP A  83      23.530  44.771   1.062  1.00 79.66           H  
ATOM   1325  O   ASP A  83      26.277  46.355  -1.165  1.00 79.66           O  
ATOM   1326  CG  ASP A  83      23.285  46.485   2.352  1.00 79.66           C  
ATOM   1327  OD1 ASP A  83      23.266  47.738   2.302  1.00 79.66           O  
ATOM   1328  OD2 ASP A  83      22.808  45.796   3.282  1.00 79.66           O  
ATOM   1329  N   ILE A  84      24.736  44.792  -1.727  1.00 81.18           N  
ATOM   1330  H   ILE A  84      23.812  44.438  -1.524  1.00 81.18           H  
ATOM   1331  CA  ILE A  84      25.544  44.102  -2.747  1.00 81.18           C  
ATOM   1332  HA  ILE A  84      26.475  43.771  -2.287  1.00 81.18           H  
ATOM   1333  C   ILE A  84      25.931  45.076  -3.871  1.00 81.18           C  
ATOM   1334  CB  ILE A  84      24.796  42.851  -3.280  1.00 81.18           C  
ATOM   1335  HB  ILE A  84      23.808  43.156  -3.626  1.00 81.18           H  
ATOM   1336  O   ILE A  84      27.109  45.240  -4.185  1.00 81.18           O  
ATOM   1337  CG1 ILE A  84      24.624  41.799  -2.156  1.00 81.18           C  
ATOM   1338 HG12 ILE A  84      24.230  42.279  -1.259  1.00 81.18           H  
ATOM   1339 HG13 ILE A  84      25.599  41.386  -1.900  1.00 81.18           H  
ATOM   1340  CG2 ILE A  84      25.553  42.226  -4.469  1.00 81.18           C  
ATOM   1341 HG21 ILE A  84      25.045  41.331  -4.830  1.00 81.18           H  
ATOM   1342 HG22 ILE A  84      25.606  42.921  -5.306  1.00 81.18           H  
ATOM   1343 HG23 ILE A  84      26.567  41.959  -4.172  1.00 81.18           H  
ATOM   1344  CD1 ILE A  84      23.674  40.643  -2.502  1.00 81.18           C  
ATOM   1345 HD11 ILE A  84      24.068  40.045  -3.324  1.00 81.18           H  
ATOM   1346 HD12 ILE A  84      22.694  41.037  -2.771  1.00 81.18           H  
ATOM   1347 HD13 ILE A  84      23.566  39.998  -1.631  1.00 81.18           H  
ATOM   1348  N   LEU A  85      24.960  45.805  -4.428  1.00 77.35           N  
ATOM   1349  H   LEU A  85      24.010  45.634  -4.132  1.00 77.35           H  
ATOM   1350  CA  LEU A  85      25.210  46.765  -5.512  1.00 77.35           C  
ATOM   1351  HA  LEU A  85      25.775  46.264  -6.298  1.00 77.35           H  
ATOM   1352  C   LEU A  85      26.058  47.976  -5.073  1.00 77.35           C  
ATOM   1353  CB  LEU A  85      23.854  47.232  -6.069  1.00 77.35           C  
ATOM   1354  HB2 LEU A  85      23.238  47.558  -5.231  1.00 77.35           H  
ATOM   1355  HB3 LEU A  85      24.018  48.094  -6.716  1.00 77.35           H  
ATOM   1356  O   LEU A  85      26.742  48.590  -5.892  1.00 77.35           O  
ATOM   1357  CG  LEU A  85      23.093  46.160  -6.873  1.00 77.35           C  
ATOM   1358  HG  LEU A  85      23.059  45.221  -6.320  1.00 77.35           H  
ATOM   1359  CD1 LEU A  85      21.660  46.643  -7.112  1.00 77.35           C  
ATOM   1360 HD11 LEU A  85      21.120  45.885  -7.679  1.00 77.35           H  
ATOM   1361 HD12 LEU A  85      21.672  47.583  -7.664  1.00 77.35           H  
ATOM   1362 HD13 LEU A  85      21.162  46.774  -6.151  1.00 77.35           H  
ATOM   1363  CD2 LEU A  85      23.738  45.906  -8.236  1.00 77.35           C  
ATOM   1364 HD21 LEU A  85      23.798  46.826  -8.818  1.00 77.35           H  
ATOM   1365 HD22 LEU A  85      23.160  45.166  -8.789  1.00 77.35           H  
ATOM   1366 HD23 LEU A  85      24.742  45.503  -8.107  1.00 77.35           H  
ATOM   1367  N   GLY A  86      26.006  48.366  -3.796  1.00 66.52           N  
ATOM   1368  H   GLY A  86      25.393  47.859  -3.174  1.00 66.52           H  
ATOM   1369  CA  GLY A  86      26.771  49.492  -3.258  1.00 66.52           C  
ATOM   1370  HA2 GLY A  86      26.681  50.346  -3.930  1.00 66.52           H  
ATOM   1371  HA3 GLY A  86      26.345  49.757  -2.290  1.00 66.52           H  
ATOM   1372  C   GLY A  86      28.258  49.195  -3.049  1.00 66.52           C  
ATOM   1373  O   GLY A  86      29.077  50.118  -3.111  1.00 66.52           O  
ATOM   1374  N   THR A  87      28.622  47.931  -2.813  1.00 53.57           N  
ATOM   1375  H   THR A  87      27.919  47.206  -2.837  1.00 53.57           H  
ATOM   1376  CA  THR A  87      30.017  47.539  -2.565  1.00 53.57           C  
ATOM   1377  HA  THR A  87      30.476  48.321  -1.960  1.00 53.57           H  
ATOM   1378  C   THR A  87      30.843  47.486  -3.850  1.00 53.57           C  
ATOM   1379  CB  THR A  87      30.148  46.214  -1.784  1.00 53.57           C  
ATOM   1380  HB  THR A  87      30.818  45.550  -2.330  1.00 53.57           H  
ATOM   1381  O   THR A  87      31.973  47.977  -3.854  1.00 53.57           O  
ATOM   1382  CG2 THR A  87      30.760  46.446  -0.404  1.00 53.57           C  
ATOM   1383 HG21 THR A  87      30.849  45.490   0.112  1.00 53.57           H  
ATOM   1384 HG22 THR A  87      31.753  46.882  -0.513  1.00 53.57           H  
ATOM   1385 HG23 THR A  87      30.122  47.110   0.178  1.00 53.57           H  
ATOM   1386  OG1 THR A  87      28.939  45.518  -1.580  1.00 53.57           O  
ATOM   1387  HG1 THR A  87      28.219  46.085  -1.295  1.00 53.57           H  
ATOM   1388  N   GLU A  88      30.284  46.988  -4.956  1.00 43.48           N  
ATOM   1389  H   GLU A  88      29.373  46.556  -4.891  1.00 43.48           H  
ATOM   1390  CA  GLU A  88      31.013  46.856  -6.230  1.00 43.48           C  
ATOM   1391  HA  GLU A  88      31.925  46.285  -6.060  1.00 43.48           H  
ATOM   1392  C   GLU A  88      31.454  48.199  -6.835  1.00 43.48           C  
ATOM   1393  CB  GLU A  88      30.163  46.088  -7.251  1.00 43.48           C  
ATOM   1394  HB2 GLU A  88      29.152  46.496  -7.263  1.00 43.48           H  
ATOM   1395  HB3 GLU A  88      30.605  46.231  -8.237  1.00 43.48           H  
ATOM   1396  O   GLU A  88      32.547  48.302  -7.389  1.00 43.48           O  
ATOM   1397  CG  GLU A  88      30.131  44.581  -6.963  1.00 43.48           C  
ATOM   1398  HG2 GLU A  88      29.574  44.406  -6.043  1.00 43.48           H  
ATOM   1399  HG3 GLU A  88      31.153  44.233  -6.813  1.00 43.48           H  
ATOM   1400  CD  GLU A  88      29.487  43.797  -8.116  1.00 43.48           C  
ATOM   1401  OE1 GLU A  88      29.935  42.653  -8.350  1.00 43.48           O  
ATOM   1402  OE2 GLU A  88      28.564  44.356  -8.753  1.00 43.48           O  
ATOM   1403  N   VAL A  89      30.676  49.276  -6.672  1.00 35.94           N  
ATOM   1404  H   VAL A  89      29.783  49.139  -6.220  1.00 35.94           H  
ATOM   1405  CA  VAL A  89      30.999  50.586  -7.281  1.00 35.94           C  
ATOM   1406  HA  VAL A  89      31.203  50.416  -8.338  1.00 35.94           H  
ATOM   1407  C   VAL A  89      32.274  51.223  -6.701  1.00 35.94           C  
ATOM   1408  CB  VAL A  89      29.793  51.547  -7.182  1.00 35.94           C  
ATOM   1409  HB  VAL A  89      29.543  51.697  -6.132  1.00 35.94           H  
ATOM   1410  O   VAL A  89      32.875  52.086  -7.339  1.00 35.94           O  
ATOM   1411  CG1 VAL A  89      30.047  52.923  -7.819  1.00 35.94           C  
ATOM   1412 HG11 VAL A  89      29.125  53.504  -7.843  1.00 35.94           H  
ATOM   1413 HG12 VAL A  89      30.779  53.479  -7.234  1.00 35.94           H  
ATOM   1414 HG13 VAL A  89      30.423  52.796  -8.835  1.00 35.94           H  
ATOM   1415  CG2 VAL A  89      28.564  50.966  -7.895  1.00 35.94           C  
ATOM   1416 HG21 VAL A  89      27.715  51.642  -7.800  1.00 35.94           H  
ATOM   1417 HG22 VAL A  89      28.282  50.012  -7.448  1.00 35.94           H  
ATOM   1418 HG23 VAL A  89      28.788  50.799  -8.949  1.00 35.94           H  
ATOM   1419  N   ARG A  90      32.726  50.827  -5.502  1.00 32.93           N  
ATOM   1420  H   ARG A  90      32.260  50.047  -5.061  1.00 32.93           H  
ATOM   1421  CA  ARG A  90      33.965  51.365  -4.903  1.00 32.93           C  
ATOM   1422  HA  ARG A  90      34.052  52.423  -5.152  1.00 32.93           H  
ATOM   1423  C   ARG A  90      35.254  50.745  -5.452  1.00 32.93           C  
ATOM   1424  CB  ARG A  90      33.930  51.205  -3.374  1.00 32.93           C  
ATOM   1425  HB2 ARG A  90      33.473  50.250  -3.113  1.00 32.93           H  
ATOM   1426  HB3 ARG A  90      34.952  51.195  -2.995  1.00 32.93           H  
ATOM   1427  O   ARG A  90      36.316  51.283  -5.155  1.00 32.93           O  
ATOM   1428  CG  ARG A  90      33.193  52.351  -2.675  1.00 32.93           C  
ATOM   1429  HG2 ARG A  90      32.138  52.334  -2.951  1.00 32.93           H  
ATOM   1430  HG3 ARG A  90      33.635  53.300  -2.977  1.00 32.93           H  
ATOM   1431  CD  ARG A  90      33.342  52.179  -1.160  1.00 32.93           C  
ATOM   1432  HD2 ARG A  90      34.403  52.109  -0.921  1.00 32.93           H  
ATOM   1433  HD3 ARG A  90      32.856  51.248  -0.871  1.00 32.93           H  
ATOM   1434  NE  ARG A  90      32.749  53.305  -0.414  1.00 32.93           N  
ATOM   1435  HE  ARG A  90      32.300  54.022  -0.965  1.00 32.93           H  
ATOM   1436  NH1 ARG A  90      33.229  52.516   1.687  1.00 32.93           N  
ATOM   1437 HH11 ARG A  90      33.632  51.693   1.263  1.00 32.93           H  
ATOM   1438 HH12 ARG A  90      33.148  52.579   2.692  1.00 32.93           H  
ATOM   1439  NH2 ARG A  90      32.139  54.451   1.459  1.00 32.93           N  
ATOM   1440 HH21 ARG A  90      31.688  55.147   0.882  1.00 32.93           H  
ATOM   1441 HH22 ARG A  90      32.074  54.503   2.466  1.00 32.93           H  
ATOM   1442  CZ  ARG A  90      32.711  53.420   0.902  1.00 32.93           C  
ATOM   1443  N   GLY A  91      35.179  49.614  -6.154  1.00 32.23           N  
ATOM   1444  H   GLY A  91      34.267  49.269  -6.417  1.00 32.23           H  
ATOM   1445  CA  GLY A  91      36.320  48.712  -6.334  1.00 32.23           C  
ATOM   1446  HA2 GLY A  91      35.966  47.806  -6.828  1.00 32.23           H  
ATOM   1447  HA3 GLY A  91      36.708  48.428  -5.356  1.00 32.23           H  
ATOM   1448  C   GLY A  91      37.482  49.266  -7.158  1.00 32.23           C  
ATOM   1449  O   GLY A  91      38.597  49.375  -6.649  1.00 32.23           O  
ATOM   1450  N   GLU A  92      37.259  49.568  -8.437  1.00 33.13           N  
ATOM   1451  H   GLU A  92      36.332  49.453  -8.822  1.00 33.13           H  
ATOM   1452  CA  GLU A  92      38.356  49.895  -9.356  1.00 33.13           C  
ATOM   1453  HA  GLU A  92      39.200  49.244  -9.125  1.00 33.13           H  
ATOM   1454  C   GLU A  92      38.867  51.324  -9.136  1.00 33.13           C  
ATOM   1455  CB  GLU A  92      37.982  49.602 -10.818  1.00 33.13           C  
ATOM   1456  HB2 GLU A  92      38.717  50.083 -11.463  1.00 33.13           H  
ATOM   1457  HB3 GLU A  92      36.997  50.017 -11.034  1.00 33.13           H  
ATOM   1458  O   GLU A  92      38.553  52.261  -9.868  1.00 33.13           O  
ATOM   1459  CG  GLU A  92      38.007  48.094 -11.116  1.00 33.13           C  
ATOM   1460  HG2 GLU A  92      38.969  47.693 -10.795  1.00 33.13           H  
ATOM   1461  HG3 GLU A  92      37.227  47.605 -10.532  1.00 33.13           H  
ATOM   1462  CD  GLU A  92      37.802  47.774 -12.606  1.00 33.13           C  
ATOM   1463  OE1 GLU A  92      38.221  46.669 -13.015  1.00 33.13           O  
ATOM   1464  OE2 GLU A  92      37.254  48.637 -13.330  1.00 33.13           O  
ATOM   1465  N   ALA A  93      39.687  51.496  -8.098  1.00 35.98           N  
ATOM   1466  H   ALA A  93      39.801  50.720  -7.462  1.00 35.98           H  
ATOM   1467  CA  ALA A  93      40.536  52.664  -7.950  1.00 35.98           C  
ATOM   1468  HA  ALA A  93      39.897  53.545  -7.907  1.00 35.98           H  
ATOM   1469  C   ALA A  93      41.483  52.729  -9.168  1.00 35.98           C  
ATOM   1470  CB  ALA A  93      41.298  52.574  -6.623  1.00 35.98           C  
ATOM   1471  HB1 ALA A  93      41.921  51.679  -6.613  1.00 35.98           H  
ATOM   1472  HB2 ALA A  93      41.933  53.452  -6.506  1.00 35.98           H  
ATOM   1473  HB3 ALA A  93      40.590  52.527  -5.796  1.00 35.98           H  
ATOM   1474  O   ALA A  93      42.270  51.798  -9.372  1.00 35.98           O  
ATOM   1475  N   PRO A  94      41.436  53.797  -9.986  1.00 36.19           N  
ATOM   1476  CA  PRO A  94      42.314  53.926 -11.142  1.00 36.19           C  
ATOM   1477  HA  PRO A  94      42.087  53.120 -11.838  1.00 36.19           H  
ATOM   1478  C   PRO A  94      43.784  53.852 -10.710  1.00 36.19           C  
ATOM   1479  CB  PRO A  94      41.968  55.273 -11.788  1.00 36.19           C  
ATOM   1480  HB2 PRO A  94      42.642  56.049 -11.424  1.00 36.19           H  
ATOM   1481  HB3 PRO A  94      42.008  55.218 -12.876  1.00 36.19           H  
ATOM   1482  O   PRO A  94      44.186  54.489  -9.736  1.00 36.19           O  
ATOM   1483  CG  PRO A  94      40.555  55.566 -11.288  1.00 36.19           C  
ATOM   1484  HG2 PRO A  94      40.354  56.636 -11.240  1.00 36.19           H  
ATOM   1485  HG3 PRO A  94      39.832  55.069 -11.934  1.00 36.19           H  
ATOM   1486  CD  PRO A  94      40.522  54.922  -9.908  1.00 36.19           C  
ATOM   1487  HD2 PRO A  94      39.503  54.610  -9.680  1.00 36.19           H  
ATOM   1488  HD3 PRO A  94      40.882  55.628  -9.159  1.00 36.19           H  
ATOM   1489  N   SER A  95      44.588  53.070 -11.433  1.00 41.33           N  
ATOM   1490  H   SER A  95      44.176  52.545 -12.191  1.00 41.33           H  
ATOM   1491  CA  SER A  95      46.014  52.885 -11.136  1.00 41.33           C  
ATOM   1492  HA  SER A  95      46.100  52.407 -10.160  1.00 41.33           H  
ATOM   1493  C   SER A  95      46.766  54.221 -11.098  1.00 41.33           C  
ATOM   1494  CB  SER A  95      46.639  51.958 -12.183  1.00 41.33           C  
ATOM   1495  HB2 SER A  95      46.381  52.318 -13.178  1.00 41.33           H  
ATOM   1496  HB3 SER A  95      46.237  50.952 -12.058  1.00 41.33           H  
ATOM   1497  O   SER A  95      46.669  55.030 -12.021  1.00 41.33           O  
ATOM   1498  OG  SER A  95      48.050  51.926 -12.067  1.00 41.33           O  
ATOM   1499  HG  SER A  95      48.377  51.276 -12.693  1.00 41.33           H  
ATOM   1500  N   ALA A  96      47.572  54.428 -10.051  1.00 47.31           N  
ATOM   1501  H   ALA A  96      47.578  53.731  -9.320  1.00 47.31           H  
ATOM   1502  CA  ALA A  96      48.370  55.640  -9.855  1.00 47.31           C  
ATOM   1503  HA  ALA A  96      47.696  56.495  -9.800  1.00 47.31           H  
ATOM   1504  C   ALA A  96      49.374  55.914 -10.995  1.00 47.31           C  
ATOM   1505  CB  ALA A  96      49.102  55.497  -8.512  1.00 47.31           C  
ATOM   1506  HB1 ALA A  96      49.679  56.401  -8.317  1.00 47.31           H  
ATOM   1507  HB2 ALA A  96      48.378  55.362  -7.708  1.00 47.31           H  
ATOM   1508  HB3 ALA A  96      49.778  54.643  -8.541  1.00 47.31           H  
ATOM   1509  O   ALA A  96      49.712  57.070 -11.248  1.00 47.31           O  
ATOM   1510  N   LEU A  97      49.842  54.866 -11.689  1.00 52.80           N  
ATOM   1511  H   LEU A  97      49.457  53.956 -11.478  1.00 52.80           H  
ATOM   1512  CA  LEU A  97      50.874  54.958 -12.730  1.00 52.80           C  
ATOM   1513  HA  LEU A  97      51.731  55.502 -12.331  1.00 52.80           H  
ATOM   1514  C   LEU A  97      50.411  55.746 -13.963  1.00 52.80           C  
ATOM   1515  CB  LEU A  97      51.319  53.537 -13.128  1.00 52.80           C  
ATOM   1516  HB2 LEU A  97      50.432  52.914 -13.241  1.00 52.80           H  
ATOM   1517  HB3 LEU A  97      51.809  53.577 -14.101  1.00 52.80           H  
ATOM   1518  O   LEU A  97      51.185  56.529 -14.499  1.00 52.80           O  
ATOM   1519  CG  LEU A  97      52.289  52.888 -12.124  1.00 52.80           C  
ATOM   1520  HG  LEU A  97      51.954  53.092 -11.107  1.00 52.80           H  
ATOM   1521  CD1 LEU A  97      52.319  51.372 -12.319  1.00 52.80           C  
ATOM   1522 HD11 LEU A  97      53.011  50.922 -11.608  1.00 52.80           H  
ATOM   1523 HD12 LEU A  97      51.324  50.960 -12.148  1.00 52.80           H  
ATOM   1524 HD13 LEU A  97      52.639  51.135 -13.333  1.00 52.80           H  
ATOM   1525  CD2 LEU A  97      53.714  53.420 -12.299  1.00 52.80           C  
ATOM   1526 HD21 LEU A  97      53.737  54.497 -12.132  1.00 52.80           H  
ATOM   1527 HD22 LEU A  97      54.379  52.942 -11.581  1.00 52.80           H  
ATOM   1528 HD23 LEU A  97      54.069  53.215 -13.309  1.00 52.80           H  
ATOM   1529  N   ALA A  98      49.146  55.615 -14.373  1.00 47.76           N  
ATOM   1530  H   ALA A  98      48.520  55.018 -13.851  1.00 47.76           H  
ATOM   1531  CA  ALA A  98      48.638  56.280 -15.579  1.00 47.76           C  
ATOM   1532  HA  ALA A  98      49.281  56.019 -16.420  1.00 47.76           H  
ATOM   1533  C   ALA A  98      48.642  57.820 -15.470  1.00 47.76           C  
ATOM   1534  CB  ALA A  98      47.229  55.742 -15.855  1.00 47.76           C  
ATOM   1535  HB1 ALA A  98      47.267  54.662 -15.994  1.00 47.76           H  
ATOM   1536  HB2 ALA A  98      46.840  56.199 -16.764  1.00 47.76           H  
ATOM   1537  HB3 ALA A  98      46.566  55.979 -15.022  1.00 47.76           H  
ATOM   1538  O   ALA A  98      48.689  58.522 -16.478  1.00 47.76           O  
ATOM   1539  N   GLY A  99      48.616  58.363 -14.246  1.00 49.79           N  
ATOM   1540  H   GLY A  99      48.619  57.744 -13.448  1.00 49.79           H  
ATOM   1541  CA  GLY A  99      48.715  59.806 -14.018  1.00 49.79           C  
ATOM   1542  HA2 GLY A  99      47.983  60.321 -14.640  1.00 49.79           H  
ATOM   1543  HA3 GLY A  99      48.489  60.010 -12.971  1.00 49.79           H  
ATOM   1544  C   GLY A  99      50.100  60.391 -14.324  1.00 49.79           C  
ATOM   1545  O   GLY A  99      50.194  61.575 -14.644  1.00 49.79           O  
ATOM   1546  N   LEU A 100      51.165  59.581 -14.245  1.00 56.45           N  
ATOM   1547  H   LEU A 100      51.010  58.596 -14.087  1.00 56.45           H  
ATOM   1548  CA  LEU A 100      52.543  60.012 -14.516  1.00 56.45           C  
ATOM   1549  HA  LEU A 100      52.712  60.973 -14.030  1.00 56.45           H  
ATOM   1550  C   LEU A 100      52.789  60.259 -16.013  1.00 56.45           C  
ATOM   1551  CB  LEU A 100      53.529  58.979 -13.925  1.00 56.45           C  
ATOM   1552  HB2 LEU A 100      53.046  58.003 -13.873  1.00 56.45           H  
ATOM   1553  HB3 LEU A 100      54.376  58.860 -14.600  1.00 56.45           H  
ATOM   1554  O   LEU A 100      53.380  61.283 -16.353  1.00 56.45           O  
ATOM   1555  CG  LEU A 100      54.051  59.372 -12.530  1.00 56.45           C  
ATOM   1556  HG  LEU A 100      53.324  60.013 -12.031  1.00 56.45           H  
ATOM   1557  CD1 LEU A 100      54.270  58.145 -11.643  1.00 56.45           C  
ATOM   1558 HD11 LEU A 100      54.651  58.452 -10.670  1.00 56.45           H  
ATOM   1559 HD12 LEU A 100      53.320  57.627 -11.506  1.00 56.45           H  
ATOM   1560 HD13 LEU A 100      54.979  57.468 -12.120  1.00 56.45           H  
ATOM   1561  CD2 LEU A 100      55.380  60.123 -12.649  1.00 56.45           C  
ATOM   1562 HD21 LEU A 100      55.718  60.441 -11.663  1.00 56.45           H  
ATOM   1563 HD22 LEU A 100      56.133  59.478 -13.102  1.00 56.45           H  
ATOM   1564 HD23 LEU A 100      55.244  60.999 -13.283  1.00 56.45           H  
ATOM   1565  N   ASP A 101      52.274  59.399 -16.897  1.00 54.65           N  
ATOM   1566  H   ASP A 101      51.881  58.535 -16.550  1.00 54.65           H  
ATOM   1567  CA  ASP A 101      52.487  59.496 -18.354  1.00 54.65           C  
ATOM   1568  HA  ASP A 101      53.553  59.423 -18.569  1.00 54.65           H  
ATOM   1569  C   ASP A 101      51.969  60.826 -18.935  1.00 54.65           C  
ATOM   1570  CB  ASP A 101      51.761  58.336 -19.065  1.00 54.65           C  
ATOM   1571  HB2 ASP A 101      51.858  58.480 -20.141  1.00 54.65           H  
ATOM   1572  HB3 ASP A 101      50.700  58.385 -18.820  1.00 54.65           H  
ATOM   1573  O   ASP A 101      52.614  61.467 -19.769  1.00 54.65           O  
ATOM   1574  CG  ASP A 101      52.283  56.933 -18.730  1.00 54.65           C  
ATOM   1575  OD1 ASP A 101      53.429  56.818 -18.248  1.00 54.65           O  
ATOM   1576  OD2 ASP A 101      51.506  55.977 -18.952  1.00 54.65           O  
ATOM   1577  N   ALA A 102      50.803  61.284 -18.464  1.00 55.37           N  
ATOM   1578  H   ALA A 102      50.319  60.718 -17.782  1.00 55.37           H  
ATOM   1579  CA  ALA A 102      50.193  62.531 -18.928  1.00 55.37           C  
ATOM   1580  HA  ALA A 102      50.127  62.502 -20.015  1.00 55.37           H  
ATOM   1581  C   ALA A 102      51.027  63.768 -18.552  1.00 55.37           C  
ATOM   1582  CB  ALA A 102      48.776  62.622 -18.352  1.00 55.37           C  
ATOM   1583  HB1 ALA A 102      48.193  61.758 -18.671  1.00 55.37           H  
ATOM   1584  HB2 ALA A 102      48.817  62.644 -17.263  1.00 55.37           H  
ATOM   1585  HB3 ALA A 102      48.293  63.531 -18.712  1.00 55.37           H  
ATOM   1586  O   ALA A 102      51.099  64.726 -19.326  1.00 55.37           O  
ATOM   1587  N   LEU A 103      51.674  63.742 -17.380  1.00 58.15           N  
ATOM   1588  H   LEU A 103      51.639  62.893 -16.835  1.00 58.15           H  
ATOM   1589  CA  LEU A 103      52.591  64.800 -16.961  1.00 58.15           C  
ATOM   1590  HA  LEU A 103      52.068  65.754 -17.025  1.00 58.15           H  
ATOM   1591  C   LEU A 103      53.794  64.859 -17.910  1.00 58.15           C  
ATOM   1592  CB  LEU A 103      53.030  64.543 -15.507  1.00 58.15           C  
ATOM   1593  HB2 LEU A 103      53.672  63.661 -15.496  1.00 58.15           H  
ATOM   1594  HB3 LEU A 103      52.155  64.320 -14.897  1.00 58.15           H  
ATOM   1595  O   LEU A 103      54.180  65.947 -18.333  1.00 58.15           O  
ATOM   1596  CG  LEU A 103      53.802  65.715 -14.874  1.00 58.15           C  
ATOM   1597  HG  LEU A 103      54.545  66.098 -15.572  1.00 58.15           H  
ATOM   1598  CD1 LEU A 103      52.861  66.854 -14.469  1.00 58.15           C  
ATOM   1599 HD11 LEU A 103      53.435  67.657 -14.007  1.00 58.15           H  
ATOM   1600 HD12 LEU A 103      52.365  67.250 -15.356  1.00 58.15           H  
ATOM   1601 HD13 LEU A 103      52.110  66.488 -13.769  1.00 58.15           H  
ATOM   1602  CD2 LEU A 103      54.537  65.242 -13.619  1.00 58.15           C  
ATOM   1603 HD21 LEU A 103      55.078  66.073 -13.168  1.00 58.15           H  
ATOM   1604 HD22 LEU A 103      53.824  64.833 -12.902  1.00 58.15           H  
ATOM   1605 HD23 LEU A 103      55.251  64.465 -13.893  1.00 58.15           H  
ATOM   1606  N   GLU A 104      54.343  63.698 -18.275  1.00 60.15           N  
ATOM   1607  H   GLU A 104      53.944  62.844 -17.912  1.00 60.15           H  
ATOM   1608  CA  GLU A 104      55.516  63.570 -19.142  1.00 60.15           C  
ATOM   1609  HA  GLU A 104      56.331  64.124 -18.675  1.00 60.15           H  
ATOM   1610  C   GLU A 104      55.287  64.182 -20.533  1.00 60.15           C  
ATOM   1611  CB  GLU A 104      55.923  62.084 -19.241  1.00 60.15           C  
ATOM   1612  HB2 GLU A 104      55.332  61.488 -18.546  1.00 60.15           H  
ATOM   1613  HB3 GLU A 104      55.731  61.719 -20.250  1.00 60.15           H  
ATOM   1614  O   GLU A 104      56.125  64.935 -21.032  1.00 60.15           O  
ATOM   1615  CG  GLU A 104      57.406  61.894 -18.894  1.00 60.15           C  
ATOM   1616  HG2 GLU A 104      57.576  62.284 -17.891  1.00 60.15           H  
ATOM   1617  HG3 GLU A 104      58.004  62.488 -19.586  1.00 60.15           H  
ATOM   1618  CD  GLU A 104      57.874  60.430 -18.953  1.00 60.15           C  
ATOM   1619  OE1 GLU A 104      58.977  60.172 -18.413  1.00 60.15           O  
ATOM   1620  OE2 GLU A 104      57.178  59.600 -19.573  1.00 60.15           O  
ATOM   1621  N   ALA A 105      54.117  63.930 -21.130  1.00 56.44           N  
ATOM   1622  H   ALA A 105      53.494  63.275 -20.678  1.00 56.44           H  
ATOM   1623  CA  ALA A 105      53.767  64.433 -22.458  1.00 56.44           C  
ATOM   1624  HA  ALA A 105      54.591  64.210 -23.137  1.00 56.44           H  
ATOM   1625  C   ALA A 105      53.533  65.952 -22.511  1.00 56.44           C  
ATOM   1626  CB  ALA A 105      52.526  63.678 -22.944  1.00 56.44           C  
ATOM   1627  HB1 ALA A 105      52.726  62.607 -22.950  1.00 56.44           H  
ATOM   1628  HB2 ALA A 105      51.686  63.879 -22.280  1.00 56.44           H  
ATOM   1629  HB3 ALA A 105      52.272  64.000 -23.954  1.00 56.44           H  
ATOM   1630  O   ALA A 105      53.741  66.558 -23.560  1.00 56.44           O  
ATOM   1631  N   ALA A 106      53.104  66.573 -21.406  1.00 58.49           N  
ATOM   1632  H   ALA A 106      52.930  66.013 -20.584  1.00 58.49           H  
ATOM   1633  CA  ALA A 106      52.847  68.014 -21.333  1.00 58.49           C  
ATOM   1634  HA  ALA A 106      52.443  68.345 -22.290  1.00 58.49           H  
ATOM   1635  C   ALA A 106      54.118  68.848 -21.071  1.00 58.49           C  
ATOM   1636  CB  ALA A 106      51.776  68.253 -20.264  1.00 58.49           C  
ATOM   1637  HB1 ALA A 106      52.147  67.933 -19.290  1.00 58.49           H  
ATOM   1638  HB2 ALA A 106      51.528  69.314 -20.226  1.00 58.49           H  
ATOM   1639  HB3 ALA A 106      50.878  67.685 -20.508  1.00 58.49           H  
ATOM   1640  O   ALA A 106      54.138  70.049 -21.347  1.00 58.49           O  
ATOM   1641  N   LEU A 107      55.199  68.226 -20.582  1.00 61.89           N  
ATOM   1642  H   LEU A 107      55.119  67.241 -20.373  1.00 61.89           H  
ATOM   1643  CA  LEU A 107      56.484  68.891 -20.319  1.00 61.89           C  
ATOM   1644  HA  LEU A 107      56.322  69.619 -19.524  1.00 61.89           H  
ATOM   1645  C   LEU A 107      57.082  69.686 -21.503  1.00 61.89           C  
ATOM   1646  CB  LEU A 107      57.524  67.854 -19.844  1.00 61.89           C  
ATOM   1647  HB2 LEU A 107      58.519  68.293 -19.915  1.00 61.89           H  
ATOM   1648  HB3 LEU A 107      57.503  67.004 -20.526  1.00 61.89           H  
ATOM   1649  O   LEU A 107      57.674  70.738 -21.241  1.00 61.89           O  
ATOM   1650  CG  LEU A 107      57.335  67.357 -18.403  1.00 61.89           C  
ATOM   1651  HG  LEU A 107      56.293  67.079 -18.244  1.00 61.89           H  
ATOM   1652  CD1 LEU A 107      58.217  66.137 -18.139  1.00 61.89           C  
ATOM   1653 HD11 LEU A 107      59.270  66.418 -18.149  1.00 61.89           H  
ATOM   1654 HD12 LEU A 107      57.962  65.699 -17.174  1.00 61.89           H  
ATOM   1655 HD13 LEU A 107      58.053  65.389 -18.915  1.00 61.89           H  
ATOM   1656  CD2 LEU A 107      57.716  68.427 -17.378  1.00 61.89           C  
ATOM   1657 HD21 LEU A 107      57.056  69.289 -17.476  1.00 61.89           H  
ATOM   1658 HD22 LEU A 107      58.752  68.737 -17.518  1.00 61.89           H  
ATOM   1659 HD23 LEU A 107      57.590  68.007 -16.380  1.00 61.89           H  
ATOM   1660  N   PRO A 108      56.991  69.256 -22.782  1.00 60.79           N  
ATOM   1661  CA  PRO A 108      57.676  69.931 -23.885  1.00 60.79           C  
ATOM   1662  HA  PRO A 108      58.743  69.961 -23.662  1.00 60.79           H  
ATOM   1663  C   PRO A 108      57.186  71.361 -24.140  1.00 60.79           C  
ATOM   1664  CB  PRO A 108      57.447  69.057 -25.127  1.00 60.79           C  
ATOM   1665  HB2 PRO A 108      56.594  69.425 -25.696  1.00 60.79           H  
ATOM   1666  HB3 PRO A 108      58.333  69.021 -25.760  1.00 60.79           H  
ATOM   1667  O   PRO A 108      57.997  72.223 -24.490  1.00 60.79           O  
ATOM   1668  CG  PRO A 108      57.105  67.684 -24.562  1.00 60.79           C  
ATOM   1669  HG2 PRO A 108      56.472  67.108 -25.238  1.00 60.79           H  
ATOM   1670  HG3 PRO A 108      58.019  67.139 -24.325  1.00 60.79           H  
ATOM   1671  CD  PRO A 108      56.375  68.038 -23.276  1.00 60.79           C  
ATOM   1672  HD2 PRO A 108      55.336  68.270 -23.510  1.00 60.79           H  
ATOM   1673  HD3 PRO A 108      56.446  67.208 -22.574  1.00 60.79           H  
ATOM   1674  N   GLU A 109      55.886  71.618 -23.960  1.00 59.34           N  
ATOM   1675  H   GLU A 109      55.287  70.878 -23.622  1.00 59.34           H  
ATOM   1676  CA  GLU A 109      55.250  72.907 -24.279  1.00 59.34           C  
ATOM   1677  HA  GLU A 109      55.724  73.312 -25.173  1.00 59.34           H  
ATOM   1678  C   GLU A 109      55.443  73.974 -23.194  1.00 59.34           C  
ATOM   1679  CB  GLU A 109      53.756  72.729 -24.600  1.00 59.34           C  
ATOM   1680  HB2 GLU A 109      53.244  72.273 -23.753  1.00 59.34           H  
ATOM   1681  HB3 GLU A 109      53.340  73.724 -24.762  1.00 59.34           H  
ATOM   1682  O   GLU A 109      55.041  75.123 -23.379  1.00 59.34           O  
ATOM   1683  CG  GLU A 109      53.517  71.893 -25.868  1.00 59.34           C  
ATOM   1684  HG2 GLU A 109      54.313  72.112 -26.580  1.00 59.34           H  
ATOM   1685  HG3 GLU A 109      53.584  70.835 -25.613  1.00 59.34           H  
ATOM   1686  CD  GLU A 109      52.167  72.186 -26.551  1.00 59.34           C  
ATOM   1687  OE1 GLU A 109      52.055  71.837 -27.749  1.00 59.34           O  
ATOM   1688  OE2 GLU A 109      51.275  72.785 -25.909  1.00 59.34           O  
ATOM   1689  N   VAL A 110      56.094  73.629 -22.077  1.00 59.23           N  
ATOM   1690  H   VAL A 110      56.398  72.671 -21.981  1.00 59.23           H  
ATOM   1691  CA  VAL A 110      56.302  74.552 -20.957  1.00 59.23           C  
ATOM   1692  HA  VAL A 110      55.317  74.870 -20.615  1.00 59.23           H  
ATOM   1693  C   VAL A 110      57.130  75.761 -21.426  1.00 59.23           C  
ATOM   1694  CB  VAL A 110      56.963  73.853 -19.763  1.00 59.23           C  
ATOM   1695  HB  VAL A 110      57.919  73.437 -20.080  1.00 59.23           H  
ATOM   1696  O   VAL A 110      58.298  75.583 -21.822  1.00 59.23           O  
ATOM   1697  CG1 VAL A 110      57.215  74.849 -18.616  1.00 59.23           C  
ATOM   1698 HG11 VAL A 110      57.795  74.369 -17.829  1.00 59.23           H  
ATOM   1699 HG12 VAL A 110      57.797  75.706 -18.954  1.00 59.23           H  
ATOM   1700 HG13 VAL A 110      56.269  75.210 -18.211  1.00 59.23           H  
ATOM   1701  CG2 VAL A 110      56.065  72.712 -19.256  1.00 59.23           C  
ATOM   1702 HG21 VAL A 110      55.202  73.109 -18.722  1.00 59.23           H  
ATOM   1703 HG22 VAL A 110      56.644  72.054 -18.609  1.00 59.23           H  
ATOM   1704 HG23 VAL A 110      55.700  72.097 -20.079  1.00 59.23           H  
ATOM   1705  N   PRO A 111      56.568  76.990 -21.360  1.00 66.39           N  
ATOM   1706  CA  PRO A 111      57.242  78.209 -21.793  1.00 66.39           C  
ATOM   1707  HA  PRO A 111      57.397  78.145 -22.870  1.00 66.39           H  
ATOM   1708  C   PRO A 111      58.581  78.406 -21.080  1.00 66.39           C  
ATOM   1709  CB  PRO A 111      56.280  79.364 -21.485  1.00 66.39           C  
ATOM   1710  HB2 PRO A 111      56.497  79.783 -20.502  1.00 66.39           H  
ATOM   1711  HB3 PRO A 111      56.326  80.143 -22.246  1.00 66.39           H  
ATOM   1712  O   PRO A 111      58.712  78.150 -19.884  1.00 66.39           O  
ATOM   1713  CG  PRO A 111      54.908  78.701 -21.441  1.00 66.39           C  
ATOM   1714  HG2 PRO A 111      54.218  79.236 -20.788  1.00 66.39           H  
ATOM   1715  HG3 PRO A 111      54.504  78.625 -22.450  1.00 66.39           H  
ATOM   1716  CD  PRO A 111      55.215  77.307 -20.912  1.00 66.39           C  
ATOM   1717  HD2 PRO A 111      54.475  76.611 -21.308  1.00 66.39           H  
ATOM   1718  HD3 PRO A 111      55.183  77.311 -19.822  1.00 66.39           H  
ATOM   1719  N   ALA A 112      59.587  78.912 -21.799  1.00 61.34           N  
ATOM   1720  H   ALA A 112      59.416  79.109 -22.775  1.00 61.34           H  
ATOM   1721  CA  ALA A 112      60.960  79.020 -21.296  1.00 61.34           C  
ATOM   1722  HA  ALA A 112      61.334  78.014 -21.105  1.00 61.34           H  
ATOM   1723  C   ALA A 112      61.090  79.806 -19.978  1.00 61.34           C  
ATOM   1724  CB  ALA A 112      61.821  79.665 -22.387  1.00 61.34           C  
ATOM   1725  HB1 ALA A 112      61.781  79.065 -23.297  1.00 61.34           H  
ATOM   1726  HB2 ALA A 112      62.855  79.720 -22.047  1.00 61.34           H  
ATOM   1727  HB3 ALA A 112      61.465  80.673 -22.600  1.00 61.34           H  
ATOM   1728  O   ALA A 112      61.911  79.449 -19.141  1.00 61.34           O  
ATOM   1729  N   THR A 113      60.284  80.855 -19.795  1.00 62.03           N  
ATOM   1730  H   THR A 113      59.593  81.073 -20.498  1.00 62.03           H  
ATOM   1731  CA  THR A 113      60.284  81.709 -18.595  1.00 62.03           C  
ATOM   1732  HA  THR A 113      61.307  81.997 -18.350  1.00 62.03           H  
ATOM   1733  C   THR A 113      59.720  81.018 -17.361  1.00 62.03           C  
ATOM   1734  CB  THR A 113      59.450  82.974 -18.844  1.00 62.03           C  
ATOM   1735  HB  THR A 113      59.202  83.452 -17.896  1.00 62.03           H  
ATOM   1736  O   THR A 113      60.127  81.333 -16.251  1.00 62.03           O  
ATOM   1737  CG2 THR A 113      60.219  83.976 -19.704  1.00 62.03           C  
ATOM   1738 HG21 THR A 113      61.137  84.265 -19.193  1.00 62.03           H  
ATOM   1739 HG22 THR A 113      59.604  84.863 -19.858  1.00 62.03           H  
ATOM   1740 HG23 THR A 113      60.462  83.534 -20.670  1.00 62.03           H  
ATOM   1741  OG1 THR A 113      58.261  82.659 -19.545  1.00 62.03           O  
ATOM   1742  HG1 THR A 113      57.576  82.466 -18.900  1.00 62.03           H  
ATOM   1743  N   GLU A 114      58.789  80.085 -17.548  1.00 63.93           N  
ATOM   1744  H   GLU A 114      58.518  79.844 -18.490  1.00 63.93           H  
ATOM   1745  CA  GLU A 114      58.161  79.329 -16.459  1.00 63.93           C  
ATOM   1746  HA  GLU A 114      58.180  79.911 -15.537  1.00 63.93           H  
ATOM   1747  C   GLU A 114      58.906  78.022 -16.179  1.00 63.93           C  
ATOM   1748  CB  GLU A 114      56.697  79.046 -16.811  1.00 63.93           C  
ATOM   1749  HB2 GLU A 114      56.654  78.537 -17.774  1.00 63.93           H  
ATOM   1750  HB3 GLU A 114      56.276  78.389 -16.050  1.00 63.93           H  
ATOM   1751  O   GLU A 114      58.767  77.460 -15.094  1.00 63.93           O  
ATOM   1752  CG  GLU A 114      55.862  80.335 -16.869  1.00 63.93           C  
ATOM   1753  HG2 GLU A 114      56.312  81.019 -17.588  1.00 63.93           H  
ATOM   1754  HG3 GLU A 114      55.886  80.813 -15.891  1.00 63.93           H  
ATOM   1755  CD  GLU A 114      54.404  80.086 -17.280  1.00 63.93           C  
ATOM   1756  OE1 GLU A 114      53.736  81.094 -17.605  1.00 63.93           O  
ATOM   1757  OE2 GLU A 114      53.979  78.909 -17.309  1.00 63.93           O  
ATOM   1758  N   ARG A 115      59.739  77.551 -17.126  1.00 59.55           N  
ATOM   1759  H   ARG A 115      59.747  78.035 -18.012  1.00 59.55           H  
ATOM   1760  CA  ARG A 115      60.539  76.326 -16.972  1.00 59.55           C  
ATOM   1761  HA  ARG A 115      59.868  75.470 -16.908  1.00 59.55           H  
ATOM   1762  C   ARG A 115      61.343  76.315 -15.692  1.00 59.55           C  
ATOM   1763  CB  ARG A 115      61.534  76.125 -18.123  1.00 59.55           C  
ATOM   1764  HB2 ARG A 115      62.352  75.494 -17.776  1.00 59.55           H  
ATOM   1765  HB3 ARG A 115      61.960  77.081 -18.426  1.00 59.55           H  
ATOM   1766  O   ARG A 115      61.434  75.267 -15.082  1.00 59.55           O  
ATOM   1767  CG  ARG A 115      60.899  75.418 -19.313  1.00 59.55           C  
ATOM   1768  HG2 ARG A 115      60.107  76.045 -19.723  1.00 59.55           H  
ATOM   1769  HG3 ARG A 115      60.470  74.468 -18.995  1.00 59.55           H  
ATOM   1770  CD  ARG A 115      61.954  75.166 -20.386  1.00 59.55           C  
ATOM   1771  HD2 ARG A 115      62.679  74.447 -20.004  1.00 59.55           H  
ATOM   1772  HD3 ARG A 115      62.461  76.103 -20.614  1.00 59.55           H  
ATOM   1773  NE  ARG A 115      61.315  74.641 -21.600  1.00 59.55           N  
ATOM   1774  HE  ARG A 115      60.306  74.591 -21.594  1.00 59.55           H  
ATOM   1775  NH1 ARG A 115      63.205  74.417 -22.874  1.00 59.55           N  
ATOM   1776 HH11 ARG A 115      63.737  74.802 -22.106  1.00 59.55           H  
ATOM   1777 HH12 ARG A 115      63.651  74.081 -23.715  1.00 59.55           H  
ATOM   1778  NH2 ARG A 115      61.221  73.732 -23.672  1.00 59.55           N  
ATOM   1779 HH21 ARG A 115      61.649  73.394 -24.522  1.00 59.55           H  
ATOM   1780 HH22 ARG A 115      60.229  73.592 -23.549  1.00 59.55           H  
ATOM   1781  CZ  ARG A 115      61.917  74.265 -22.709  1.00 59.55           C  
ATOM   1782  N   GLU A 116      61.941  77.431 -15.300  1.00 67.57           N  
ATOM   1783  H   GLU A 116      61.814  78.270 -15.848  1.00 67.57           H  
ATOM   1784  CA  GLU A 116      62.824  77.471 -14.134  1.00 67.57           C  
ATOM   1785  HA  GLU A 116      63.550  76.663 -14.224  1.00 67.57           H  
ATOM   1786  C   GLU A 116      62.040  77.236 -12.835  1.00 67.57           C  
ATOM   1787  CB  GLU A 116      63.575  78.809 -14.167  1.00 67.57           C  
ATOM   1788  HB2 GLU A 116      63.752  79.055 -15.214  1.00 67.57           H  
ATOM   1789  HB3 GLU A 116      62.959  79.598 -13.736  1.00 67.57           H  
ATOM   1790  O   GLU A 116      62.436  76.423 -12.000  1.00 67.57           O  
ATOM   1791  CG  GLU A 116      64.942  78.764 -13.474  1.00 67.57           C  
ATOM   1792  HG2 GLU A 116      65.407  77.799 -13.675  1.00 67.57           H  
ATOM   1793  HG3 GLU A 116      64.802  78.854 -12.397  1.00 67.57           H  
ATOM   1794  CD  GLU A 116      65.873  79.879 -13.988  1.00 67.57           C  
ATOM   1795  OE1 GLU A 116      67.106  79.662 -13.948  1.00 67.57           O  
ATOM   1796  OE2 GLU A 116      65.362  80.935 -14.423  1.00 67.57           O  
ATOM   1797  N   GLU A 117      60.863  77.855 -12.712  1.00 66.25           N  
ATOM   1798  H   GLU A 117      60.550  78.458 -13.460  1.00 66.25           H  
ATOM   1799  CA  GLU A 117      59.965  77.642 -11.578  1.00 66.25           C  
ATOM   1800  HA  GLU A 117      60.554  77.702 -10.663  1.00 66.25           H  
ATOM   1801  C   GLU A 117      59.323  76.247 -11.623  1.00 66.25           C  
ATOM   1802  CB  GLU A 117      58.913  78.762 -11.544  1.00 66.25           C  
ATOM   1803  HB2 GLU A 117      58.185  78.606 -12.340  1.00 66.25           H  
ATOM   1804  HB3 GLU A 117      59.414  79.716 -11.705  1.00 66.25           H  
ATOM   1805  O   GLU A 117      59.231  75.576 -10.590  1.00 66.25           O  
ATOM   1806  CG  GLU A 117      58.207  78.808 -10.181  1.00 66.25           C  
ATOM   1807  HG2 GLU A 117      58.963  78.898  -9.401  1.00 66.25           H  
ATOM   1808  HG3 GLU A 117      57.683  77.865 -10.024  1.00 66.25           H  
ATOM   1809  CD  GLU A 117      57.199  79.959 -10.030  1.00 66.25           C  
ATOM   1810  OE1 GLU A 117      56.654  80.068  -8.905  1.00 66.25           O  
ATOM   1811  OE2 GLU A 117      56.954  80.690 -11.012  1.00 66.25           O  
ATOM   1812  N   LEU A 118      58.946  75.762 -12.813  1.00 60.44           N  
ATOM   1813  H   LEU A 118      59.013  76.367 -13.619  1.00 60.44           H  
ATOM   1814  CA  LEU A 118      58.437  74.405 -12.996  1.00 60.44           C  
ATOM   1815  HA  LEU A 118      57.608  74.274 -12.301  1.00 60.44           H  
ATOM   1816  C   LEU A 118      59.499  73.362 -12.645  1.00 60.44           C  
ATOM   1817  CB  LEU A 118      57.919  74.196 -14.430  1.00 60.44           C  
ATOM   1818  HB2 LEU A 118      57.188  74.968 -14.673  1.00 60.44           H  
ATOM   1819  HB3 LEU A 118      58.756  74.291 -15.122  1.00 60.44           H  
ATOM   1820  O   LEU A 118      59.177  72.418 -11.935  1.00 60.44           O  
ATOM   1821  CG  LEU A 118      57.274  72.804 -14.604  1.00 60.44           C  
ATOM   1822  HG  LEU A 118      57.951  72.036 -14.232  1.00 60.44           H  
ATOM   1823  CD1 LEU A 118      55.940  72.675 -13.867  1.00 60.44           C  
ATOM   1824 HD11 LEU A 118      56.097  72.760 -12.792  1.00 60.44           H  
ATOM   1825 HD12 LEU A 118      55.502  71.698 -14.070  1.00 60.44           H  
ATOM   1826 HD13 LEU A 118      55.253  73.452 -14.203  1.00 60.44           H  
ATOM   1827  CD2 LEU A 118      57.022  72.492 -16.065  1.00 60.44           C  
ATOM   1828 HD21 LEU A 118      56.588  71.496 -16.161  1.00 60.44           H  
ATOM   1829 HD22 LEU A 118      56.325  73.223 -16.474  1.00 60.44           H  
ATOM   1830 HD23 LEU A 118      57.968  72.504 -16.608  1.00 60.44           H  
ATOM   1831  N   VAL A 119      60.750  73.536 -13.080  1.00 63.60           N  
ATOM   1832  H   VAL A 119      60.937  74.340 -13.662  1.00 63.60           H  
ATOM   1833  CA  VAL A 119      61.883  72.673 -12.726  1.00 63.60           C  
ATOM   1834  HA  VAL A 119      61.634  71.645 -12.989  1.00 63.60           H  
ATOM   1835  C   VAL A 119      62.087  72.704 -11.222  1.00 63.60           C  
ATOM   1836  CB  VAL A 119      63.174  73.050 -13.483  1.00 63.60           C  
ATOM   1837  HB  VAL A 119      63.320  74.129 -13.437  1.00 63.60           H  
ATOM   1838  O   VAL A 119      62.083  71.641 -10.627  1.00 63.60           O  
ATOM   1839  CG1 VAL A 119      64.424  72.366 -12.910  1.00 63.60           C  
ATOM   1840 HG11 VAL A 119      65.290  72.581 -13.536  1.00 63.60           H  
ATOM   1841 HG12 VAL A 119      64.281  71.287 -12.857  1.00 63.60           H  
ATOM   1842 HG13 VAL A 119      64.643  72.745 -11.911  1.00 63.60           H  
ATOM   1843  CG2 VAL A 119      63.082  72.612 -14.953  1.00 63.60           C  
ATOM   1844 HG21 VAL A 119      62.148  72.950 -15.402  1.00 63.60           H  
ATOM   1845 HG22 VAL A 119      63.917  73.035 -15.512  1.00 63.60           H  
ATOM   1846 HG23 VAL A 119      63.116  71.525 -15.020  1.00 63.60           H  
ATOM   1847  N   GLN A 120      62.128  73.868 -10.565  1.00 66.31           N  
ATOM   1848  H   GLN A 120      62.136  74.728 -11.094  1.00 66.31           H  
ATOM   1849  CA  GLN A 120      62.236  73.930  -9.097  1.00 66.31           C  
ATOM   1850  HA  GLN A 120      63.167  73.455  -8.785  1.00 66.31           H  
ATOM   1851  C   GLN A 120      61.080  73.220  -8.379  1.00 66.31           C  
ATOM   1852  CB  GLN A 120      62.223  75.389  -8.633  1.00 66.31           C  
ATOM   1853  HB2 GLN A 120      62.003  75.413  -7.566  1.00 66.31           H  
ATOM   1854  HB3 GLN A 120      61.433  75.932  -9.153  1.00 66.31           H  
ATOM   1855  O   GLN A 120      61.233  72.683  -7.275  1.00 66.31           O  
ATOM   1856  CG  GLN A 120      63.557  76.105  -8.842  1.00 66.31           C  
ATOM   1857  HG2 GLN A 120      63.830  76.084  -9.897  1.00 66.31           H  
ATOM   1858  HG3 GLN A 120      64.338  75.589  -8.282  1.00 66.31           H  
ATOM   1859  CD  GLN A 120      63.495  77.555  -8.373  1.00 66.31           C  
ATOM   1860  NE2 GLN A 120      64.513  78.337  -8.649  1.00 66.31           N  
ATOM   1861 HE21 GLN A 120      64.392  79.314  -8.423  1.00 66.31           H  
ATOM   1862 HE22 GLN A 120      65.242  78.008  -9.265  1.00 66.31           H  
ATOM   1863  OE1 GLN A 120      62.557  78.008  -7.732  1.00 66.31           O  
ATOM   1864  N   ARG A 121      59.876  73.263  -8.954  1.00 64.06           N  
ATOM   1865  H   ARG A 121      59.790  73.772  -9.822  1.00 64.06           H  
ATOM   1866  CA  ARG A 121      58.688  72.634  -8.373  1.00 64.06           C  
ATOM   1867  HA  ARG A 121      58.734  72.751  -7.291  1.00 64.06           H  
ATOM   1868  C   ARG A 121      58.681  71.123  -8.621  1.00 64.06           C  
ATOM   1869  CB  ARG A 121      57.449  73.374  -8.892  1.00 64.06           C  
ATOM   1870  HB2 ARG A 121      57.162  72.988  -9.870  1.00 64.06           H  
ATOM   1871  HB3 ARG A 121      57.695  74.430  -9.000  1.00 64.06           H  
ATOM   1872  O   ARG A 121      58.448  70.377  -7.672  1.00 64.06           O  
ATOM   1873  CG  ARG A 121      56.273  73.294  -7.918  1.00 64.06           C  
ATOM   1874  HG2 ARG A 121      55.897  72.272  -7.885  1.00 64.06           H  
ATOM   1875  HG3 ARG A 121      56.598  73.594  -6.921  1.00 64.06           H  
ATOM   1876  CD  ARG A 121      55.170  74.245  -8.393  1.00 64.06           C  
ATOM   1877  HD2 ARG A 121      55.564  75.261  -8.416  1.00 64.06           H  
ATOM   1878  HD3 ARG A 121      54.879  73.963  -9.405  1.00 64.06           H  
ATOM   1879  NE  ARG A 121      53.991  74.190  -7.511  1.00 64.06           N  
ATOM   1880  HE  ARG A 121      53.994  73.486  -6.787  1.00 64.06           H  
ATOM   1881  NH1 ARG A 121      52.764  75.791  -8.609  1.00 64.06           N  
ATOM   1882 HH11 ARG A 121      51.921  76.336  -8.724  1.00 64.06           H  
ATOM   1883 HH12 ARG A 121      53.537  75.953  -9.238  1.00 64.06           H  
ATOM   1884  NH2 ARG A 121      51.883  74.736  -6.849  1.00 64.06           N  
ATOM   1885 HH21 ARG A 121      51.916  74.021  -6.136  1.00 64.06           H  
ATOM   1886 HH22 ARG A 121      51.036  75.266  -6.998  1.00 64.06           H  
ATOM   1887  CZ  ARG A 121      52.890  74.905  -7.660  1.00 64.06           C  
ATOM   1888  N   LEU A 122      59.030  70.681  -9.828  1.00 57.62           N  
ATOM   1889  H   LEU A 122      59.229  71.373 -10.536  1.00 57.62           H  
ATOM   1890  CA  LEU A 122      59.240  69.279 -10.195  1.00 57.62           C  
ATOM   1891  HA  LEU A 122      58.350  68.705  -9.939  1.00 57.62           H  
ATOM   1892  C   LEU A 122      60.401  68.676  -9.412  1.00 57.62           C  
ATOM   1893  CB  LEU A 122      59.516  69.150 -11.705  1.00 57.62           C  
ATOM   1894  HB2 LEU A 122      59.991  68.188 -11.897  1.00 57.62           H  
ATOM   1895  HB3 LEU A 122      60.229  69.922 -11.994  1.00 57.62           H  
ATOM   1896  O   LEU A 122      60.240  67.593  -8.879  1.00 57.62           O  
ATOM   1897  CG  LEU A 122      58.265  69.243 -12.594  1.00 57.62           C  
ATOM   1898  HG  LEU A 122      57.680  70.119 -12.314  1.00 57.62           H  
ATOM   1899  CD1 LEU A 122      58.691  69.384 -14.053  1.00 57.62           C  
ATOM   1900 HD11 LEU A 122      57.810  69.564 -14.669  1.00 57.62           H  
ATOM   1901 HD12 LEU A 122      59.192  68.476 -14.390  1.00 57.62           H  
ATOM   1902 HD13 LEU A 122      59.373  70.227 -14.163  1.00 57.62           H  
ATOM   1903  CD2 LEU A 122      57.388  67.993 -12.481  1.00 57.62           C  
ATOM   1904 HD21 LEU A 122      57.963  67.102 -12.734  1.00 57.62           H  
ATOM   1905 HD22 LEU A 122      56.991  67.894 -11.471  1.00 57.62           H  
ATOM   1906 HD23 LEU A 122      56.549  68.077 -13.172  1.00 57.62           H  
ATOM   1907  N   GLU A 123      61.522  69.377  -9.256  1.00 58.93           N  
ATOM   1908  H   GLU A 123      61.613  70.240  -9.774  1.00 58.93           H  
ATOM   1909  CA  GLU A 123      62.668  68.971  -8.439  1.00 58.93           C  
ATOM   1910  HA  GLU A 123      63.057  68.019  -8.801  1.00 58.93           H  
ATOM   1911  C   GLU A 123      62.270  68.784  -6.980  1.00 58.93           C  
ATOM   1912  CB  GLU A 123      63.790  70.019  -8.492  1.00 58.93           C  
ATOM   1913  HB2 GLU A 123      63.351  71.011  -8.389  1.00 58.93           H  
ATOM   1914  HB3 GLU A 123      64.452  69.857  -7.642  1.00 58.93           H  
ATOM   1915  O   GLU A 123      62.685  67.804  -6.371  1.00 58.93           O  
ATOM   1916  CG  GLU A 123      64.648  69.934  -9.761  1.00 58.93           C  
ATOM   1917  HG2 GLU A 123      65.103  68.944  -9.792  1.00 58.93           H  
ATOM   1918  HG3 GLU A 123      64.022  70.032 -10.647  1.00 58.93           H  
ATOM   1919  CD  GLU A 123      65.756  71.001  -9.782  1.00 58.93           C  
ATOM   1920  OE1 GLU A 123      66.745  70.773 -10.513  1.00 58.93           O  
ATOM   1921  OE2 GLU A 123      65.636  72.007  -9.043  1.00 58.93           O  
ATOM   1922  N   ARG A 124      61.430  69.666  -6.416  1.00 60.93           N  
ATOM   1923  H   ARG A 124      61.165  70.477  -6.957  1.00 60.93           H  
ATOM   1924  CA  ARG A 124      60.874  69.470  -5.066  1.00 60.93           C  
ATOM   1925  HA  ARG A 124      61.696  69.274  -4.377  1.00 60.93           H  
ATOM   1926  C   ARG A 124      59.986  68.230  -4.983  1.00 60.93           C  
ATOM   1927  CB  ARG A 124      60.109  70.717  -4.598  1.00 60.93           C  
ATOM   1928  HB2 ARG A 124      59.387  70.421  -3.837  1.00 60.93           H  
ATOM   1929  HB3 ARG A 124      59.562  71.156  -5.433  1.00 60.93           H  
ATOM   1930  O   ARG A 124      60.075  67.499  -4.000  1.00 60.93           O  
ATOM   1931  CG  ARG A 124      61.054  71.751  -3.975  1.00 60.93           C  
ATOM   1932  HG2 ARG A 124      61.791  72.079  -4.708  1.00 60.93           H  
ATOM   1933  HG3 ARG A 124      61.582  71.284  -3.144  1.00 60.93           H  
ATOM   1934  CD  ARG A 124      60.281  72.959  -3.434  1.00 60.93           C  
ATOM   1935  HD2 ARG A 124      59.458  72.606  -2.813  1.00 60.93           H  
ATOM   1936  HD3 ARG A 124      60.962  73.543  -2.814  1.00 60.93           H  
ATOM   1937  NE  ARG A 124      59.774  73.815  -4.522  1.00 60.93           N  
ATOM   1938  HE  ARG A 124      60.097  73.582  -5.451  1.00 60.93           H  
ATOM   1939  NH1 ARG A 124      58.668  75.340  -3.207  1.00 60.93           N  
ATOM   1940 HH11 ARG A 124      58.930  74.805  -2.392  1.00 60.93           H  
ATOM   1941 HH12 ARG A 124      58.165  76.212  -3.123  1.00 60.93           H  
ATOM   1942  NH2 ARG A 124      58.751  75.643  -5.419  1.00 60.93           N  
ATOM   1943 HH21 ARG A 124      58.299  76.541  -5.319  1.00 60.93           H  
ATOM   1944 HH22 ARG A 124      59.136  75.411  -6.324  1.00 60.93           H  
ATOM   1945  CZ  ARG A 124      59.066  74.923  -4.379  1.00 60.93           C  
ATOM   1946  N   MET A 125      59.163  67.974  -6.000  1.00 53.95           N  
ATOM   1947  H   MET A 125      59.143  68.621  -6.775  1.00 53.95           H  
ATOM   1948  CA  MET A 125      58.319  66.773  -6.062  1.00 53.95           C  
ATOM   1949  HA  MET A 125      57.773  66.674  -5.124  1.00 53.95           H  
ATOM   1950  C   MET A 125      59.156  65.492  -6.219  1.00 53.95           C  
ATOM   1951  CB  MET A 125      57.295  66.905  -7.201  1.00 53.95           C  
ATOM   1952  HB2 MET A 125      56.793  65.946  -7.328  1.00 53.95           H  
ATOM   1953  HB3 MET A 125      57.804  67.148  -8.133  1.00 53.95           H  
ATOM   1954  O   MET A 125      58.960  64.532  -5.479  1.00 53.95           O  
ATOM   1955  CG  MET A 125      56.237  67.975  -6.907  1.00 53.95           C  
ATOM   1956  HG2 MET A 125      55.659  67.666  -6.037  1.00 53.95           H  
ATOM   1957  HG3 MET A 125      56.737  68.910  -6.657  1.00 53.95           H  
ATOM   1958  SD  MET A 125      55.091  68.310  -8.274  1.00 53.95           S  
ATOM   1959  CE  MET A 125      54.197  66.732  -8.354  1.00 53.95           C  
ATOM   1960  HE1 MET A 125      53.757  66.503  -7.383  1.00 53.95           H  
ATOM   1961  HE2 MET A 125      53.405  66.803  -9.100  1.00 53.95           H  
ATOM   1962  HE3 MET A 125      54.878  65.932  -8.644  1.00 53.95           H  
ATOM   1963  N   LEU A 126      60.145  65.499  -7.116  1.00 48.37           N  
ATOM   1964  H   LEU A 126      60.230  66.315  -7.705  1.00 48.37           H  
ATOM   1965  CA  LEU A 126      61.117  64.423  -7.322  1.00 48.37           C  
ATOM   1966  HA  LEU A 126      60.580  63.498  -7.535  1.00 48.37           H  
ATOM   1967  C   LEU A 126      61.949  64.179  -6.066  1.00 48.37           C  
ATOM   1968  CB  LEU A 126      62.039  64.784  -8.510  1.00 48.37           C  
ATOM   1969  HB2 LEU A 126      63.083  64.749  -8.197  1.00 48.37           H  
ATOM   1970  HB3 LEU A 126      61.866  65.817  -8.812  1.00 48.37           H  
ATOM   1971  O   LEU A 126      62.200  63.033  -5.712  1.00 48.37           O  
ATOM   1972  CG  LEU A 126      61.850  63.864  -9.728  1.00 48.37           C  
ATOM   1973  HG  LEU A 126      60.842  63.449  -9.730  1.00 48.37           H  
ATOM   1974  CD1 LEU A 126      62.039  64.644 -11.027  1.00 48.37           C  
ATOM   1975 HD11 LEU A 126      61.914  63.975 -11.878  1.00 48.37           H  
ATOM   1976 HD12 LEU A 126      61.285  65.429 -11.094  1.00 48.37           H  
ATOM   1977 HD13 LEU A 126      63.031  65.093 -11.061  1.00 48.37           H  
ATOM   1978  CD2 LEU A 126      62.869  62.723  -9.685  1.00 48.37           C  
ATOM   1979 HD21 LEU A 126      62.752  62.163  -8.757  1.00 48.37           H  
ATOM   1980 HD22 LEU A 126      63.884  63.115  -9.757  1.00 48.37           H  
ATOM   1981 HD23 LEU A 126      62.687  62.048 -10.522  1.00 48.37           H  
ATOM   1982  N   ALA A 127      62.358  65.244  -5.373  1.00 44.97           N  
ATOM   1983  H   ALA A 127      62.174  66.164  -5.748  1.00 44.97           H  
ATOM   1984  CA  ALA A 127      63.080  65.150  -4.113  1.00 44.97           C  
ATOM   1985  HA  ALA A 127      63.966  64.534  -4.270  1.00 44.97           H  
ATOM   1986  C   ALA A 127      62.238  64.470  -3.030  1.00 44.97           C  
ATOM   1987  CB  ALA A 127      63.545  66.540  -3.666  1.00 44.97           C  
ATOM   1988  HB1 ALA A 127      64.213  66.967  -4.415  1.00 44.97           H  
ATOM   1989  HB2 ALA A 127      62.686  67.197  -3.530  1.00 44.97           H  
ATOM   1990  HB3 ALA A 127      64.081  66.458  -2.720  1.00 44.97           H  
ATOM   1991  O   ALA A 127      62.793  63.700  -2.257  1.00 44.97           O  
ATOM   1992  N   ALA A 128      60.923  64.703  -2.993  1.00 41.45           N  
ATOM   1993  H   ALA A 128      60.522  65.368  -3.638  1.00 41.45           H  
ATOM   1994  CA  ALA A 128      60.027  64.016  -2.062  1.00 41.45           C  
ATOM   1995  HA  ALA A 128      60.453  64.077  -1.060  1.00 41.45           H  
ATOM   1996  C   ALA A 128      59.867  62.521  -2.390  1.00 41.45           C  
ATOM   1997  CB  ALA A 128      58.676  64.737  -2.053  1.00 41.45           C  
ATOM   1998  HB1 ALA A 128      58.193  64.651  -3.026  1.00 41.45           H  
ATOM   1999  HB2 ALA A 128      58.031  64.283  -1.301  1.00 41.45           H  
ATOM   2000  HB3 ALA A 128      58.819  65.790  -1.812  1.00 41.45           H  
ATOM   2001  O   ALA A 128      59.772  61.707  -1.478  1.00 41.45           O  
ATOM   2002  N   LEU A 129      59.888  62.157  -3.678  1.00 39.12           N  
ATOM   2003  H   LEU A 129      59.904  62.883  -4.379  1.00 39.12           H  
ATOM   2004  CA  LEU A 129      59.947  60.760  -4.124  1.00 39.12           C  
ATOM   2005  HA  LEU A 129      59.224  60.175  -3.556  1.00 39.12           H  
ATOM   2006  C   LEU A 129      61.308  60.106  -3.879  1.00 39.12           C  
ATOM   2007  CB  LEU A 129      59.618  60.682  -5.628  1.00 39.12           C  
ATOM   2008  HB2 LEU A 129      60.099  61.519  -6.135  1.00 39.12           H  
ATOM   2009  HB3 LEU A 129      60.041  59.770  -6.050  1.00 39.12           H  
ATOM   2010  O   LEU A 129      61.422  58.893  -4.069  1.00 39.12           O  
ATOM   2011  CG  LEU A 129      58.119  60.687  -5.954  1.00 39.12           C  
ATOM   2012  HG  LEU A 129      57.629  61.504  -5.425  1.00 39.12           H  
ATOM   2013  CD1 LEU A 129      57.942  60.902  -7.458  1.00 39.12           C  
ATOM   2014 HD11 LEU A 129      58.433  60.103  -8.013  1.00 39.12           H  
ATOM   2015 HD12 LEU A 129      56.881  60.907  -7.706  1.00 39.12           H  
ATOM   2016 HD13 LEU A 129      58.371  61.861  -7.747  1.00 39.12           H  
ATOM   2017  CD2 LEU A 129      57.450  59.362  -5.578  1.00 39.12           C  
ATOM   2018 HD21 LEU A 129      57.942  58.533  -6.087  1.00 39.12           H  
ATOM   2019 HD22 LEU A 129      56.400  59.385  -5.870  1.00 39.12           H  
ATOM   2020 HD23 LEU A 129      57.503  59.202  -4.501  1.00 39.12           H  
ATOM   2021  N   ARG A 130      62.356  60.866  -3.516  1.00 32.77           N  
ATOM   2022  H   ARG A 130      62.215  61.845  -3.314  1.00 32.77           H  
ATOM   2023  CA  ARG A 130      63.683  60.268  -3.381  1.00 32.77           C  
ATOM   2024  HA  ARG A 130      63.885  59.794  -4.341  1.00 32.77           H  
ATOM   2025  C   ARG A 130      63.631  59.202  -2.294  1.00 32.77           C  
ATOM   2026  CB  ARG A 130      64.814  61.261  -3.096  1.00 32.77           C  
ATOM   2027  HB2 ARG A 130      65.660  60.713  -2.682  1.00 32.77           H  
ATOM   2028  HB3 ARG A 130      64.505  61.997  -2.354  1.00 32.77           H  
ATOM   2029  O   ARG A 130      63.288  59.524  -1.154  1.00 32.77           O  
ATOM   2030  CG  ARG A 130      65.280  61.922  -4.393  1.00 32.77           C  
ATOM   2031  HG2 ARG A 130      65.648  61.156  -5.075  1.00 32.77           H  
ATOM   2032  HG3 ARG A 130      64.439  62.432  -4.864  1.00 32.77           H  
ATOM   2033  CD  ARG A 130      66.394  62.930  -4.122  1.00 32.77           C  
ATOM   2034  HD2 ARG A 130      67.237  62.411  -3.666  1.00 32.77           H  
ATOM   2035  HD3 ARG A 130      66.018  63.680  -3.425  1.00 32.77           H  
ATOM   2036  NE  ARG A 130      66.824  63.574  -5.376  1.00 32.77           N  
ATOM   2037  HE  ARG A 130      66.451  63.183  -6.229  1.00 32.77           H  
ATOM   2038  NH1 ARG A 130      68.112  65.225  -4.444  1.00 32.77           N  
ATOM   2039 HH11 ARG A 130      67.894  64.852  -3.531  1.00 32.77           H  
ATOM   2040 HH12 ARG A 130      68.684  66.051  -4.548  1.00 32.77           H  
ATOM   2041  NH2 ARG A 130      67.879  65.127  -6.664  1.00 32.77           N  
ATOM   2042 HH21 ARG A 130      68.427  65.971  -6.752  1.00 32.77           H  
ATOM   2043 HH22 ARG A 130      67.471  64.720  -7.493  1.00 32.77           H  
ATOM   2044  CZ  ARG A 130      67.603  64.634  -5.489  1.00 32.77           C  
ATOM   2045  N   PRO A 131      64.018  57.958  -2.626  1.00 34.40           N  
ATOM   2046  CA  PRO A 131      64.202  56.945  -1.613  1.00 34.40           C  
ATOM   2047  HA  PRO A 131      63.249  56.735  -1.128  1.00 34.40           H  
ATOM   2048  C   PRO A 131      65.188  57.503  -0.594  1.00 34.40           C  
ATOM   2049  CB  PRO A 131      64.697  55.686  -2.329  1.00 34.40           C  
ATOM   2050  HB2 PRO A 131      63.882  54.965  -2.386  1.00 34.40           H  
ATOM   2051  HB3 PRO A 131      65.547  55.238  -1.814  1.00 34.40           H  
ATOM   2052  O   PRO A 131      66.290  57.939  -0.942  1.00 34.40           O  
ATOM   2053  CG  PRO A 131      65.084  56.128  -3.739  1.00 34.40           C  
ATOM   2054  HG2 PRO A 131      66.167  56.232  -3.805  1.00 34.40           H  
ATOM   2055  HG3 PRO A 131      64.730  55.414  -4.483  1.00 34.40           H  
ATOM   2056  CD  PRO A 131      64.430  57.488  -3.939  1.00 34.40           C  
ATOM   2057  HD2 PRO A 131      63.557  57.389  -4.584  1.00 34.40           H  
ATOM   2058  HD3 PRO A 131      65.161  58.160  -4.388  1.00 34.40           H  
ATOM   2059  N   VAL A 132      64.751  57.563   0.662  1.00 25.52           N  
ATOM   2060  H   VAL A 132      63.808  57.264   0.864  1.00 25.52           H  
ATOM   2061  CA  VAL A 132      65.619  57.963   1.761  1.00 25.52           C  
ATOM   2062  HA  VAL A 132      65.991  58.969   1.564  1.00 25.52           H  
ATOM   2063  C   VAL A 132      66.792  56.992   1.762  1.00 25.52           C  
ATOM   2064  CB  VAL A 132      64.865  57.976   3.102  1.00 25.52           C  
ATOM   2065  HB  VAL A 132      64.391  57.008   3.262  1.00 25.52           H  
ATOM   2066  O   VAL A 132      66.603  55.779   1.849  1.00 25.52           O  
ATOM   2067  CG1 VAL A 132      65.806  58.260   4.281  1.00 25.52           C  
ATOM   2068 HG11 VAL A 132      66.533  57.455   4.386  1.00 25.52           H  
ATOM   2069 HG12 VAL A 132      65.228  58.316   5.204  1.00 25.52           H  
ATOM   2070 HG13 VAL A 132      66.329  59.204   4.128  1.00 25.52           H  
ATOM   2071  CG2 VAL A 132      63.781  59.063   3.088  1.00 25.52           C  
ATOM   2072 HG21 VAL A 132      63.246  59.064   4.038  1.00 25.52           H  
ATOM   2073 HG22 VAL A 132      63.061  58.870   2.293  1.00 25.52           H  
ATOM   2074 HG23 VAL A 132      64.229  60.043   2.927  1.00 25.52           H  
ATOM   2075  N   ALA A 133      67.995  57.546   1.620  1.00 23.08           N  
ATOM   2076  H   ALA A 133      68.037  58.544   1.472  1.00 23.08           H  
ATOM   2077  CA  ALA A 133      69.254  56.820   1.589  1.00 23.08           C  
ATOM   2078  HA  ALA A 133      69.180  55.996   0.878  1.00 23.08           H  
ATOM   2079  C   ALA A 133      69.539  56.233   2.975  1.00 23.08           C  
ATOM   2080  CB  ALA A 133      70.348  57.788   1.115  1.00 23.08           C  
ATOM   2081  HB1 ALA A 133      70.425  58.635   1.796  1.00 23.08           H  
ATOM   2082  HB2 ALA A 133      70.115  58.145   0.111  1.00 23.08           H  
ATOM   2083  HB3 ALA A 133      71.305  57.266   1.091  1.00 23.08           H  
ATOM   2084  O   ALA A 133      70.301  56.801   3.756  1.00 23.08           O  
ATOM   2085  N   GLN A 134      68.853  55.152   3.336  1.00 23.69           N  
ATOM   2086  H   GLN A 134      68.153  54.779   2.711  1.00 23.69           H  
ATOM   2087  CA  GLN A 134      69.119  54.503   4.608  1.00 23.69           C  
ATOM   2088  HA  GLN A 134      69.095  55.277   5.375  1.00 23.69           H  
ATOM   2089  C   GLN A 134      70.535  53.923   4.659  1.00 23.69           C  
ATOM   2090  CB  GLN A 134      68.047  53.458   4.951  1.00 23.69           C  
ATOM   2091  HB2 GLN A 134      68.521  52.575   5.379  1.00 23.69           H  
ATOM   2092  HB3 GLN A 134      67.515  53.147   4.052  1.00 23.69           H  
ATOM   2093  O   GLN A 134      71.229  53.774   3.652  1.00 23.69           O  
ATOM   2094  CG  GLN A 134      67.053  54.023   5.978  1.00 23.69           C  
ATOM   2095  HG2 GLN A 134      67.600  54.438   6.825  1.00 23.69           H  
ATOM   2096  HG3 GLN A 134      66.471  54.820   5.516  1.00 23.69           H  
ATOM   2097  CD  GLN A 134      66.100  52.962   6.519  1.00 23.69           C  
ATOM   2098  NE2 GLN A 134      65.194  53.323   7.400  1.00 23.69           N  
ATOM   2099 HE21 GLN A 134      65.105  54.282   7.703  1.00 23.69           H  
ATOM   2100 HE22 GLN A 134      64.592  52.578   7.719  1.00 23.69           H  
ATOM   2101  OE1 GLN A 134      66.153  51.794   6.185  1.00 23.69           O  
ATOM   2102  N   ALA A 135      70.924  53.611   5.893  1.00 21.78           N  
ATOM   2103  H   ALA A 135      70.241  53.733   6.627  1.00 21.78           H  
ATOM   2104  CA  ALA A 135      72.218  53.121   6.330  1.00 21.78           C  
ATOM   2105  HA  ALA A 135      72.991  53.820   6.010  1.00 21.78           H  
ATOM   2106  C   ALA A 135      72.551  51.744   5.739  1.00 21.78           C  
ATOM   2107  CB  ALA A 135      72.175  53.101   7.866  1.00 21.78           C  
ATOM   2108  HB1 ALA A 135      71.394  52.425   8.215  1.00 21.78           H  
ATOM   2109  HB2 ALA A 135      71.989  54.104   8.250  1.00 21.78           H  
ATOM   2110  HB3 ALA A 135      73.134  52.753   8.250  1.00 21.78           H  
ATOM   2111  O   ALA A 135      72.475  50.727   6.419  1.00 21.78           O  
ATOM   2112  N   ALA A 136      72.941  51.701   4.471  1.00 22.18           N  
ATOM   2113  H   ALA A 136      72.859  52.540   3.914  1.00 22.18           H  
ATOM   2114  CA  ALA A 136      73.435  50.484   3.833  1.00 22.18           C  
ATOM   2115  HA  ALA A 136      72.801  49.649   4.135  1.00 22.18           H  
ATOM   2116  C   ALA A 136      74.871  50.131   4.264  1.00 22.18           C  
ATOM   2117  CB  ALA A 136      73.306  50.660   2.315  1.00 22.18           C  
ATOM   2118  HB1 ALA A 136      72.276  50.908   2.057  1.00 22.18           H  
ATOM   2119  HB2 ALA A 136      73.579  49.732   1.813  1.00 22.18           H  
ATOM   2120  HB3 ALA A 136      73.968  51.457   1.976  1.00 22.18           H  
ATOM   2121  O   ALA A 136      75.567  49.436   3.523  1.00 22.18           O  
ATOM   2122  N   ASP A 137      75.361  50.689   5.377  1.00 20.32           N  
ATOM   2123  H   ASP A 137      74.734  51.109   6.049  1.00 20.32           H  
ATOM   2124  CA  ASP A 137      76.800  50.777   5.583  1.00 20.32           C  
ATOM   2125  HA  ASP A 137      77.167  51.185   4.641  1.00 20.32           H  
ATOM   2126  C   ASP A 137      77.429  49.388   5.720  1.00 20.32           C  
ATOM   2127  CB  ASP A 137      77.181  51.764   6.701  1.00 20.32           C  
ATOM   2128  HB2 ASP A 137      76.326  52.407   6.913  1.00 20.32           H  
ATOM   2129  HB3 ASP A 137      77.412  51.210   7.612  1.00 20.32           H  
ATOM   2130  O   ASP A 137      76.872  48.471   6.330  1.00 20.32           O  
ATOM   2131  CG  ASP A 137      78.365  52.675   6.332  1.00 20.32           C  
ATOM   2132  OD1 ASP A 137      78.876  52.573   5.191  1.00 20.32           O  
ATOM   2133  OD2 ASP A 137      78.735  53.503   7.192  1.00 20.32           O  
ATOM   2134  N   ALA A 138      78.553  49.230   5.028  1.00 19.90           N  
ATOM   2135  H   ALA A 138      78.971  50.065   4.644  1.00 19.90           H  
ATOM   2136  CA  ALA A 138      78.989  47.941   4.513  1.00 19.90           C  
ATOM   2137  HA  ALA A 138      78.124  47.484   4.032  1.00 19.90           H  
ATOM   2138  C   ALA A 138      79.471  46.964   5.599  1.00 19.90           C  
ATOM   2139  CB  ALA A 138      80.050  48.187   3.433  1.00 19.90           C  
ATOM   2140  HB1 ALA A 138      80.341  47.241   2.977  1.00 19.90           H  
ATOM   2141  HB2 ALA A 138      80.926  48.657   3.879  1.00 19.90           H  
ATOM   2142  HB3 ALA A 138      79.643  48.841   2.662  1.00 19.90           H  
ATOM   2143  O   ALA A 138      79.942  47.345   6.670  1.00 19.90           O  
ATOM   2144  N   SER A 139      79.410  45.675   5.259  1.00 21.05           N  
ATOM   2145  H   SER A 139      79.053  45.459   4.340  1.00 21.05           H  
ATOM   2146  CA  SER A 139      79.761  44.514   6.085  1.00 21.05           C  
ATOM   2147  HA  SER A 139      79.200  44.569   7.018  1.00 21.05           H  
ATOM   2148  C   SER A 139      81.254  44.443   6.437  1.00 21.05           C  
ATOM   2149  CB  SER A 139      79.317  43.252   5.331  1.00 21.05           C  
ATOM   2150  HB2 SER A 139      79.576  42.366   5.909  1.00 21.05           H  
ATOM   2151  HB3 SER A 139      78.236  43.276   5.190  1.00 21.05           H  
ATOM   2152  O   SER A 139      81.992  43.621   5.889  1.00 21.05           O  
ATOM   2153  OG  SER A 139      79.954  43.204   4.065  1.00 21.05           O  
ATOM   2154  HG  SER A 139      80.892  43.133   4.258  1.00 21.05           H  
ATOM   2155  N   GLY A 140      81.715  45.315   7.334  1.00 17.27           N  
ATOM   2156  H   GLY A 140      81.082  46.039   7.642  1.00 17.27           H  
ATOM   2157  CA  GLY A 140      83.089  45.312   7.830  1.00 17.27           C  
ATOM   2158  HA2 GLY A 140      83.158  45.956   8.707  1.00 17.27           H  
ATOM   2159  HA3 GLY A 140      83.739  45.716   7.054  1.00 17.27           H  
ATOM   2160  C   GLY A 140      83.583  43.910   8.218  1.00 17.27           C  
ATOM   2161  O   GLY A 140      82.845  43.080   8.737  1.00 17.27           O  
ATOM   2162  N   THR A 141      84.862  43.667   7.943  1.00 18.51           N  
ATOM   2163  H   THR A 141      85.413  44.449   7.618  1.00 18.51           H  
ATOM   2164  CA  THR A 141      85.478  42.362   7.641  1.00 18.51           C  
ATOM   2165  HA  THR A 141      84.828  41.818   6.956  1.00 18.51           H  
ATOM   2166  C   THR A 141      85.772  41.418   8.802  1.00 18.51           C  
ATOM   2167  CB  THR A 141      86.854  42.614   6.969  1.00 18.51           C  
ATOM   2168  HB  THR A 141      87.621  41.986   7.422  1.00 18.51           H  
ATOM   2169  O   THR A 141      86.167  40.288   8.544  1.00 18.51           O  
ATOM   2170  CG2 THR A 141      86.831  42.292   5.482  1.00 18.51           C  
ATOM   2171 HG21 THR A 141      87.810  42.475   5.039  1.00 18.51           H  
ATOM   2172 HG22 THR A 141      86.080  42.906   4.984  1.00 18.51           H  
ATOM   2173 HG23 THR A 141      86.577  41.241   5.348  1.00 18.51           H  
ATOM   2174  OG1 THR A 141      87.288  43.962   7.083  1.00 18.51           O  
ATOM   2175  HG1 THR A 141      88.073  44.049   6.537  1.00 18.51           H  
ATOM   2176  N   GLY A 142      85.798  41.928  10.028  1.00 16.89           N  
ATOM   2177  H   GLY A 142      85.299  42.795  10.171  1.00 16.89           H  
ATOM   2178  CA  GLY A 142      86.874  41.596  10.959  1.00 16.89           C  
ATOM   2179  HA2 GLY A 142      87.812  41.906  10.497  1.00 16.89           H  
ATOM   2180  HA3 GLY A 142      86.735  42.205  11.853  1.00 16.89           H  
ATOM   2181  C   GLY A 142      87.054  40.145  11.434  1.00 16.89           C  
ATOM   2182  O   GLY A 142      86.240  39.255  11.234  1.00 16.89           O  
ATOM   2183  N   ALA A 143      88.191  40.024  12.123  1.00 17.91           N  
ATOM   2184  H   ALA A 143      88.734  40.875  12.134  1.00 17.91           H  
ATOM   2185  CA  ALA A 143      88.739  38.991  13.011  1.00 17.91           C  
ATOM   2186  HA  ALA A 143      89.345  38.284  12.444  1.00 17.91           H  
ATOM   2187  C   ALA A 143      87.728  38.189  13.863  1.00 17.91           C  
ATOM   2188  CB  ALA A 143      89.631  39.842  13.945  1.00 17.91           C  
ATOM   2189  HB1 ALA A 143      90.599  40.022  13.476  1.00 17.91           H  
ATOM   2190  HB2 ALA A 143      89.767  39.374  14.920  1.00 17.91           H  
ATOM   2191  HB3 ALA A 143      89.157  40.799  14.163  1.00 17.91           H  
ATOM   2192  O   ALA A 143      86.573  38.557  13.972  1.00 17.91           O  
ATOM   2193  N   ASN A 144      88.088  37.196  14.678  1.00 17.17           N  
ATOM   2194  H   ASN A 144      87.284  36.916  15.222  1.00 17.17           H  
ATOM   2195  CA  ASN A 144      89.145  36.171  14.757  1.00 17.17           C  
ATOM   2196  HA  ASN A 144      89.249  35.688  13.786  1.00 17.17           H  
ATOM   2197  C   ASN A 144      88.550  35.106  15.746  1.00 17.17           C  
ATOM   2198  CB  ASN A 144      90.504  36.802  15.155  1.00 17.17           C  
ATOM   2199  HB2 ASN A 144      90.731  37.595  14.443  1.00 17.17           H  
ATOM   2200  HB3 ASN A 144      90.447  37.228  16.156  1.00 17.17           H  
ATOM   2201  O   ASN A 144      87.335  35.091  15.926  1.00 17.17           O  
ATOM   2202  CG  ASN A 144      91.719  35.905  14.999  1.00 17.17           C  
ATOM   2203  ND2 ASN A 144      92.810  36.222  15.659  1.00 17.17           N  
ATOM   2204 HD21 ASN A 144      92.831  37.021  16.276  1.00 17.17           H  
ATOM   2205 HD22 ASN A 144      93.599  35.606  15.521  1.00 17.17           H  
ATOM   2206  OD1 ASN A 144      91.728  34.942  14.259  1.00 17.17           O  
ATOM   2207  N   PRO A 145      89.299  34.206  16.405  1.00 19.99           N  
ATOM   2208  CA  PRO A 145      89.266  32.781  16.120  1.00 19.99           C  
ATOM   2209  HA  PRO A 145      88.820  32.617  15.139  1.00 19.99           H  
ATOM   2210  C   PRO A 145      88.491  31.891  17.118  1.00 19.99           C  
ATOM   2211  CB  PRO A 145      90.749  32.410  16.046  1.00 19.99           C  
ATOM   2212  HB2 PRO A 145      91.117  32.614  15.040  1.00 19.99           H  
ATOM   2213  HB3 PRO A 145      90.932  31.361  16.277  1.00 19.99           H  
ATOM   2214  O   PRO A 145      87.464  31.340  16.751  1.00 19.99           O  
ATOM   2215  CG  PRO A 145      91.428  33.359  17.045  1.00 19.99           C  
ATOM   2216  HG2 PRO A 145      91.661  32.831  17.970  1.00 19.99           H  
ATOM   2217  HG3 PRO A 145      92.349  33.763  16.625  1.00 19.99           H  
ATOM   2218  CD  PRO A 145      90.389  34.449  17.326  1.00 19.99           C  
ATOM   2219  HD2 PRO A 145      90.818  35.450  17.280  1.00 19.99           H  
ATOM   2220  HD3 PRO A 145      90.007  34.312  18.338  1.00 19.99           H  
ATOM   2221  N   SER A 146      89.068  31.577  18.287  1.00 18.35           N  
ATOM   2222  H   SER A 146      89.837  32.152  18.603  1.00 18.35           H  
ATOM   2223  CA  SER A 146      89.226  30.147  18.617  1.00 18.35           C  
ATOM   2224  HA  SER A 146      88.889  29.553  17.767  1.00 18.35           H  
ATOM   2225  C   SER A 146      88.468  29.577  19.818  1.00 18.35           C  
ATOM   2226  CB  SER A 146      90.716  29.821  18.809  1.00 18.35           C  
ATOM   2227  HB2 SER A 146      91.231  29.889  17.851  1.00 18.35           H  
ATOM   2228  HB3 SER A 146      90.817  28.796  19.168  1.00 18.35           H  
ATOM   2229  O   SER A 146      87.823  28.552  19.662  1.00 18.35           O  
ATOM   2230  OG  SER A 146      91.329  30.712  19.732  1.00 18.35           O  
ATOM   2231  HG  SER A 146      91.793  30.178  20.381  1.00 18.35           H  
ATOM   2232  N   GLY A 147      88.735  30.109  21.013  1.00 18.16           N  
ATOM   2233  H   GLY A 147      89.120  31.042  20.992  1.00 18.16           H  
ATOM   2234  CA  GLY A 147      89.260  29.256  22.095  1.00 18.16           C  
ATOM   2235  HA2 GLY A 147      89.790  29.897  22.800  1.00 18.16           H  
ATOM   2236  HA3 GLY A 147      90.000  28.577  21.672  1.00 18.16           H  
ATOM   2237  C   GLY A 147      88.301  28.380  22.916  1.00 18.16           C  
ATOM   2238  O   GLY A 147      87.113  28.274  22.644  1.00 18.16           O  
ATOM   2239  N   ASP A 148      88.888  27.809  23.975  1.00 18.98           N  
ATOM   2240  H   ASP A 148      89.805  28.169  24.196  1.00 18.98           H  
ATOM   2241  CA  ASP A 148      88.792  26.386  24.343  1.00 18.98           C  
ATOM   2242  HA  ASP A 148      88.712  25.796  23.430  1.00 18.98           H  
ATOM   2243  C   ASP A 148      87.634  25.926  25.261  1.00 18.98           C  
ATOM   2244  CB  ASP A 148      90.123  26.001  25.032  1.00 18.98           C  
ATOM   2245  HB2 ASP A 148      90.059  24.968  25.374  1.00 18.98           H  
ATOM   2246  HB3 ASP A 148      90.266  26.642  25.902  1.00 18.98           H  
ATOM   2247  O   ASP A 148      86.859  25.051  24.892  1.00 18.98           O  
ATOM   2248  CG  ASP A 148      91.367  26.124  24.160  1.00 18.98           C  
ATOM   2249  OD1 ASP A 148      91.342  25.603  23.025  1.00 18.98           O  
ATOM   2250  OD2 ASP A 148      92.313  26.824  24.589  1.00 18.98           O  
ATOM   2251  N   ASP A 149      87.633  26.357  26.529  1.00 18.49           N  
ATOM   2252  H   ASP A 149      88.142  27.219  26.661  1.00 18.49           H  
ATOM   2253  CA  ASP A 149      87.993  25.347  27.554  1.00 18.49           C  
ATOM   2254  HA  ASP A 149      88.399  24.469  27.051  1.00 18.49           H  
ATOM   2255  C   ASP A 149      86.867  24.835  28.472  1.00 18.49           C  
ATOM   2256  CB  ASP A 149      89.103  25.973  28.437  1.00 18.49           C  
ATOM   2257  HB2 ASP A 149      89.556  26.823  27.927  1.00 18.49           H  
ATOM   2258  HB3 ASP A 149      88.654  26.387  29.339  1.00 18.49           H  
ATOM   2259  O   ASP A 149      86.877  23.697  28.923  1.00 18.49           O  
ATOM   2260  CG  ASP A 149      90.245  25.031  28.850  1.00 18.49           C  
ATOM   2261  OD1 ASP A 149      90.302  23.881  28.365  1.00 18.49           O  
ATOM   2262  OD2 ASP A 149      91.098  25.517  29.629  1.00 18.49           O  
ATOM   2263  N   LEU A 150      85.961  25.720  28.888  1.00 17.60           N  
ATOM   2264  H   LEU A 150      85.926  26.572  28.347  1.00 17.60           H  
ATOM   2265  CA  LEU A 150      85.780  25.861  30.344  1.00 17.60           C  
ATOM   2266  HA  LEU A 150      86.772  25.825  30.793  1.00 17.60           H  
ATOM   2267  C   LEU A 150      84.995  24.781  31.112  1.00 17.60           C  
ATOM   2268  CB  LEU A 150      85.167  27.242  30.639  1.00 17.60           C  
ATOM   2269  HB2 LEU A 150      84.411  27.456  29.884  1.00 17.60           H  
ATOM   2270  HB3 LEU A 150      84.662  27.216  31.605  1.00 17.60           H  
ATOM   2271  O   LEU A 150      85.439  24.381  32.182  1.00 17.60           O  
ATOM   2272  CG  LEU A 150      86.200  28.378  30.680  1.00 17.60           C  
ATOM   2273  HG  LEU A 150      86.873  28.296  29.826  1.00 17.60           H  
ATOM   2274  CD1 LEU A 150      85.477  29.723  30.596  1.00 17.60           C  
ATOM   2275 HD11 LEU A 150      86.208  30.531  30.618  1.00 17.60           H  
ATOM   2276 HD12 LEU A 150      84.918  29.780  29.662  1.00 17.60           H  
ATOM   2277 HD13 LEU A 150      84.793  29.830  31.438  1.00 17.60           H  
ATOM   2278  CD2 LEU A 150      87.014  28.361  31.977  1.00 17.60           C  
ATOM   2279 HD21 LEU A 150      86.355  28.434  32.842  1.00 17.60           H  
ATOM   2280 HD22 LEU A 150      87.581  27.433  32.049  1.00 17.60           H  
ATOM   2281 HD23 LEU A 150      87.720  29.191  31.984  1.00 17.60           H  
ATOM   2282  N   GLY A 151      83.749  24.499  30.723  1.00 19.65           N  
ATOM   2283  H   GLY A 151      83.491  24.753  29.780  1.00 19.65           H  
ATOM   2284  CA  GLY A 151      82.670  24.271  31.708  1.00 19.65           C  
ATOM   2285  HA2 GLY A 151      82.529  25.195  32.269  1.00 19.65           H  
ATOM   2286  HA3 GLY A 151      81.744  24.064  31.171  1.00 19.65           H  
ATOM   2287  C   GLY A 151      82.868  23.123  32.718  1.00 19.65           C  
ATOM   2288  O   GLY A 151      83.062  21.984  32.314  1.00 19.65           O  
ATOM   2289  N   GLU A 152      82.750  23.448  34.016  1.00 22.31           N  
ATOM   2290  H   GLU A 152      82.533  24.414  34.211  1.00 22.31           H  
ATOM   2291  CA  GLU A 152      83.226  22.681  35.185  1.00 22.31           C  
ATOM   2292  HA  GLU A 152      84.118  22.131  34.886  1.00 22.31           H  
ATOM   2293  C   GLU A 152      82.240  21.635  35.801  1.00 22.31           C  
ATOM   2294  CB  GLU A 152      83.650  23.685  36.290  1.00 22.31           C  
ATOM   2295  HB2 GLU A 152      82.740  24.143  36.678  1.00 22.31           H  
ATOM   2296  HB3 GLU A 152      84.128  23.120  37.090  1.00 22.31           H  
ATOM   2297  O   GLU A 152      81.566  20.876  35.116  1.00 22.31           O  
ATOM   2298  CG  GLU A 152      84.649  24.797  35.993  1.00 22.31           C  
ATOM   2299  HG2 GLU A 152      84.234  25.469  35.242  1.00 22.31           H  
ATOM   2300  HG3 GLU A 152      85.564  24.352  35.603  1.00 22.31           H  
ATOM   2301  CD  GLU A 152      84.934  25.576  37.297  1.00 22.31           C  
ATOM   2302  OE1 GLU A 152      86.111  25.922  37.540  1.00 22.31           O  
ATOM   2303  OE2 GLU A 152      83.972  25.813  38.066  1.00 22.31           O  
ATOM   2304  N   ALA A 153      82.236  21.581  37.142  1.00 19.11           N  
ATOM   2305  H   ALA A 153      82.700  22.363  37.582  1.00 19.11           H  
ATOM   2306  CA  ALA A 153      81.919  20.509  38.080  1.00 19.11           C  
ATOM   2307  HA  ALA A 153      82.511  19.633  37.815  1.00 19.11           H  
ATOM   2308  C   ALA A 153      80.434  20.083  38.124  1.00 19.11           C  
ATOM   2309  CB  ALA A 153      82.392  21.063  39.439  1.00 19.11           C  
ATOM   2310  HB1 ALA A 153      81.811  21.945  39.705  1.00 19.11           H  
ATOM   2311  HB2 ALA A 153      82.277  20.318  40.226  1.00 19.11           H  
ATOM   2312  HB3 ALA A 153      83.447  21.333  39.387  1.00 19.11           H  
ATOM   2313  O   ALA A 153      79.569  20.716  37.544  1.00 19.11           O  
ATOM   2314  N   GLY A 154      80.006  19.053  38.856  1.00 26.13           N  
ATOM   2315  H   GLY A 154      79.009  18.914  38.772  1.00 26.13           H  
ATOM   2316  CA  GLY A 154      80.744  17.998  39.540  1.00 26.13           C  
ATOM   2317  HA2 GLY A 154      81.400  18.420  40.301  1.00 26.13           H  
ATOM   2318  HA3 GLY A 154      81.352  17.451  38.818  1.00 26.13           H  
ATOM   2319  C   GLY A 154      79.812  17.002  40.241  1.00 26.13           C  
ATOM   2320  O   GLY A 154      79.904  15.812  39.977  1.00 26.13           O  
ATOM   2321  N   VAL A 155      78.984  17.473  41.180  1.00 22.92           N  
ATOM   2322  H   VAL A 155      78.820  18.469  41.208  1.00 22.92           H  
ATOM   2323  CA  VAL A 155      78.739  16.735  42.439  1.00 22.92           C  
ATOM   2324  HA  VAL A 155      79.619  16.115  42.608  1.00 22.92           H  
ATOM   2325  C   VAL A 155      77.560  15.745  42.442  1.00 22.92           C  
ATOM   2326  CB  VAL A 155      78.683  17.728  43.632  1.00 22.92           C  
ATOM   2327  HB  VAL A 155      77.918  18.476  43.423  1.00 22.92           H  
ATOM   2328  O   VAL A 155      76.606  15.825  41.678  1.00 22.92           O  
ATOM   2329  CG1 VAL A 155      78.405  17.151  45.029  1.00 22.92           C  
ATOM   2330 HG11 VAL A 155      78.468  17.940  45.779  1.00 22.92           H  
ATOM   2331 HG12 VAL A 155      77.391  16.754  45.090  1.00 22.92           H  
ATOM   2332 HG13 VAL A 155      79.138  16.384  45.279  1.00 22.92           H  
ATOM   2333  CG2 VAL A 155      80.036  18.447  43.768  1.00 22.92           C  
ATOM   2334 HG21 VAL A 155      79.997  19.164  44.589  1.00 22.92           H  
ATOM   2335 HG22 VAL A 155      80.825  17.722  43.966  1.00 22.92           H  
ATOM   2336 HG23 VAL A 155      80.273  19.000  42.859  1.00 22.92           H  
ATOM   2337  N   ASP A 156      77.708  14.857  43.418  1.00 21.29           N  
ATOM   2338  H   ASP A 156      78.602  14.948  43.878  1.00 21.29           H  
ATOM   2339  CA  ASP A 156      77.006  13.693  43.947  1.00 21.29           C  
ATOM   2340  HA  ASP A 156      77.384  12.808  43.436  1.00 21.29           H  
ATOM   2341  C   ASP A 156      75.479  13.594  43.962  1.00 21.29           C  
ATOM   2342  CB  ASP A 156      77.418  13.607  45.439  1.00 21.29           C  
ATOM   2343  HB2 ASP A 156      76.938  14.418  45.987  1.00 21.29           H  
ATOM   2344  HB3 ASP A 156      77.048  12.669  45.853  1.00 21.29           H  
ATOM   2345  O   ASP A 156      75.009  12.459  43.988  1.00 21.29           O  
ATOM   2346  CG  ASP A 156      78.929  13.668  45.698  1.00 21.29           C  
ATOM   2347  OD1 ASP A 156      79.688  13.162  44.845  1.00 21.29           O  
ATOM   2348  OD2 ASP A 156      79.329  14.265  46.722  1.00 21.29           O  
ATOM   2349  N   GLU A 157      74.727  14.691  44.131  1.00 25.01           N  
ATOM   2350  H   GLU A 157      75.150  15.591  43.951  1.00 25.01           H  
ATOM   2351  CA  GLU A 157      73.509  14.640  44.964  1.00 25.01           C  
ATOM   2352  HA  GLU A 157      73.861  14.359  45.956  1.00 25.01           H  
ATOM   2353  C   GLU A 157      72.513  13.530  44.564  1.00 25.01           C  
ATOM   2354  CB  GLU A 157      72.840  16.015  45.138  1.00 25.01           C  
ATOM   2355  HB2 GLU A 157      72.847  16.550  44.188  1.00 25.01           H  
ATOM   2356  HB3 GLU A 157      71.806  15.865  45.450  1.00 25.01           H  
ATOM   2357  O   GLU A 157      72.021  13.434  43.444  1.00 25.01           O  
ATOM   2358  CG  GLU A 157      73.553  16.839  46.228  1.00 25.01           C  
ATOM   2359  HG2 GLU A 157      74.588  16.996  45.925  1.00 25.01           H  
ATOM   2360  HG3 GLU A 157      73.562  16.255  47.149  1.00 25.01           H  
ATOM   2361  CD  GLU A 157      72.903  18.205  46.516  1.00 25.01           C  
ATOM   2362  OE1 GLU A 157      73.217  18.773  47.588  1.00 25.01           O  
ATOM   2363  OE2 GLU A 157      72.102  18.680  45.681  1.00 25.01           O  
ATOM   2364  N   LEU A 158      72.263  12.659  45.547  1.00 22.55           N  
ATOM   2365  H   LEU A 158      72.546  12.992  46.458  1.00 22.55           H  
ATOM   2366  CA  LEU A 158      72.411  11.202  45.414  1.00 22.55           C  
ATOM   2367  HA  LEU A 158      72.780  10.957  44.418  1.00 22.55           H  
ATOM   2368  C   LEU A 158      71.112  10.414  45.663  1.00 22.55           C  
ATOM   2369  CB  LEU A 158      73.496  10.868  46.474  1.00 22.55           C  
ATOM   2370  HB2 LEU A 158      74.348  11.512  46.258  1.00 22.55           H  
ATOM   2371  HB3 LEU A 158      73.139  11.171  47.458  1.00 22.55           H  
ATOM   2372  O   LEU A 158      71.039   9.223  45.381  1.00 22.55           O  
ATOM   2373  CG  LEU A 158      74.024   9.422  46.572  1.00 22.55           C  
ATOM   2374  HG  LEU A 158      73.831   8.888  45.642  1.00 22.55           H  
ATOM   2375  CD1 LEU A 158      75.537   9.444  46.819  1.00 22.55           C  
ATOM   2376 HD11 LEU A 158      75.916   8.424  46.890  1.00 22.55           H  
ATOM   2377 HD12 LEU A 158      76.030   9.937  45.981  1.00 22.55           H  
ATOM   2378 HD13 LEU A 158      75.764   9.988  47.735  1.00 22.55           H  
ATOM   2379  CD2 LEU A 158      73.403   8.660  47.751  1.00 22.55           C  
ATOM   2380 HD21 LEU A 158      73.612   9.174  48.690  1.00 22.55           H  
ATOM   2381 HD22 LEU A 158      73.810   7.650  47.788  1.00 22.55           H  
ATOM   2382 HD23 LEU A 158      72.325   8.587  47.606  1.00 22.55           H  
ATOM   2383  N   LEU A 159      70.147  11.045  46.337  1.00 22.13           N  
ATOM   2384  H   LEU A 159      70.185  12.053  46.295  1.00 22.13           H  
ATOM   2385  CA  LEU A 159      69.548  10.464  47.543  1.00 22.13           C  
ATOM   2386  HA  LEU A 159      70.271   9.738  47.914  1.00 22.13           H  
ATOM   2387  C   LEU A 159      68.255   9.628  47.397  1.00 22.13           C  
ATOM   2388  CB  LEU A 159      69.424  11.583  48.616  1.00 22.13           C  
ATOM   2389  HB2 LEU A 159      69.236  12.527  48.104  1.00 22.13           H  
ATOM   2390  HB3 LEU A 159      68.558  11.423  49.258  1.00 22.13           H  
ATOM   2391  O   LEU A 159      67.617   9.474  46.363  1.00 22.13           O  
ATOM   2392  CG  LEU A 159      70.653  11.752  49.531  1.00 22.13           C  
ATOM   2393  HG  LEU A 159      71.540  11.901  48.916  1.00 22.13           H  
ATOM   2394  CD1 LEU A 159      70.457  12.991  50.405  1.00 22.13           C  
ATOM   2395 HD11 LEU A 159      71.336  13.142  51.032  1.00 22.13           H  
ATOM   2396 HD12 LEU A 159      69.578  12.871  51.038  1.00 22.13           H  
ATOM   2397 HD13 LEU A 159      70.330  13.870  49.774  1.00 22.13           H  
ATOM   2398  CD2 LEU A 159      70.884  10.560  50.467  1.00 22.13           C  
ATOM   2399 HD21 LEU A 159      70.009  10.397  51.096  1.00 22.13           H  
ATOM   2400 HD22 LEU A 159      71.092   9.654  49.897  1.00 22.13           H  
ATOM   2401 HD23 LEU A 159      71.745  10.759  51.106  1.00 22.13           H  
ATOM   2402  N   GLU A 160      67.923   9.117  48.576  1.00 23.73           N  
ATOM   2403  H   GLU A 160      68.516   9.483  49.307  1.00 23.73           H  
ATOM   2404  CA  GLU A 160      67.071   8.051  49.099  1.00 23.73           C  
ATOM   2405  HA  GLU A 160      67.449   7.099  48.727  1.00 23.73           H  
ATOM   2406  C   GLU A 160      65.556   8.096  48.804  1.00 23.73           C  
ATOM   2407  CB  GLU A 160      67.352   8.151  50.621  1.00 23.73           C  
ATOM   2408  HB2 GLU A 160      66.664   8.871  51.063  1.00 23.73           H  
ATOM   2409  HB3 GLU A 160      68.353   8.556  50.770  1.00 23.73           H  
ATOM   2410  O   GLU A 160      64.773   7.786  49.696  1.00 23.73           O  
ATOM   2411  CG  GLU A 160      67.349   6.857  51.434  1.00 23.73           C  
ATOM   2412  HG2 GLU A 160      66.345   6.434  51.453  1.00 23.73           H  
ATOM   2413  HG3 GLU A 160      68.012   6.141  50.949  1.00 23.73           H  
ATOM   2414  CD  GLU A 160      67.833   7.127  52.874  1.00 23.73           C  
ATOM   2415  OE1 GLU A 160      68.497   6.230  53.440  1.00 23.73           O  
ATOM   2416  OE2 GLU A 160      67.545   8.224  53.410  1.00 23.73           O  
ATOM   2417  N   ALA A 161      65.088   8.478  47.611  1.00 21.34           N  
ATOM   2418  H   ALA A 161      65.744   8.748  46.892  1.00 21.34           H  
ATOM   2419  CA  ALA A 161      63.646   8.455  47.305  1.00 21.34           C  
ATOM   2420  HA  ALA A 161      63.140   9.068  48.050  1.00 21.34           H  
ATOM   2421  C   ALA A 161      63.054   7.018  47.421  1.00 21.34           C  
ATOM   2422  CB  ALA A 161      63.407   9.127  45.946  1.00 21.34           C  
ATOM   2423  HB1 ALA A 161      63.787  10.148  45.964  1.00 21.34           H  
ATOM   2424  HB2 ALA A 161      62.339   9.143  45.730  1.00 21.34           H  
ATOM   2425  HB3 ALA A 161      63.917   8.566  45.163  1.00 21.34           H  
ATOM   2426  O   ALA A 161      63.119   6.222  46.489  1.00 21.34           O  
ATOM   2427  N   LEU A 162      62.555   6.698  48.627  1.00 22.81           N  
ATOM   2428  H   LEU A 162      62.758   7.398  49.327  1.00 22.81           H  
ATOM   2429  CA  LEU A 162      61.979   5.438  49.153  1.00 22.81           C  
ATOM   2430  HA  LEU A 162      62.646   4.608  48.920  1.00 22.81           H  
ATOM   2431  C   LEU A 162      60.603   5.136  48.484  1.00 22.81           C  
ATOM   2432  CB  LEU A 162      61.917   5.641  50.690  1.00 22.81           C  
ATOM   2433  HB2 LEU A 162      61.235   4.916  51.135  1.00 22.81           H  
ATOM   2434  HB3 LEU A 162      61.486   6.623  50.884  1.00 22.81           H  
ATOM   2435  O   LEU A 162      60.260   5.779  47.508  1.00 22.81           O  
ATOM   2436  CG  LEU A 162      63.282   5.522  51.414  1.00 22.81           C  
ATOM   2437  HG  LEU A 162      64.098   5.635  50.701  1.00 22.81           H  
ATOM   2438  CD1 LEU A 162      63.418   6.575  52.518  1.00 22.81           C  
ATOM   2439 HD11 LEU A 162      62.613   6.479  53.246  1.00 22.81           H  
ATOM   2440 HD12 LEU A 162      64.382   6.462  53.015  1.00 22.81           H  
ATOM   2441 HD13 LEU A 162      63.394   7.569  52.070  1.00 22.81           H  
ATOM   2442  CD2 LEU A 162      63.427   4.145  52.066  1.00 22.81           C  
ATOM   2443 HD21 LEU A 162      63.335   3.373  51.303  1.00 22.81           H  
ATOM   2444 HD22 LEU A 162      64.417   4.069  52.517  1.00 22.81           H  
ATOM   2445 HD23 LEU A 162      62.667   4.003  52.834  1.00 22.81           H  
ATOM   2446  N   GLY A 163      59.684   4.235  48.860  1.00 22.51           N  
ATOM   2447  H   GLY A 163      58.949   4.213  48.167  1.00 22.51           H  
ATOM   2448  CA  GLY A 163      59.490   3.309  49.978  1.00 22.51           C  
ATOM   2449  HA2 GLY A 163      59.286   3.871  50.889  1.00 22.51           H  
ATOM   2450  HA3 GLY A 163      60.394   2.715  50.116  1.00 22.51           H  
ATOM   2451  C   GLY A 163      58.306   2.345  49.712  1.00 22.51           C  
ATOM   2452  O   GLY A 163      58.517   1.268  49.171  1.00 22.51           O  
ATOM   2453  N   ARG A 164      57.069   2.664  50.140  1.00 22.36           N  
ATOM   2454  H   ARG A 164      56.909   3.607  50.464  1.00 22.36           H  
ATOM   2455  CA  ARG A 164      55.913   1.726  50.132  1.00 22.36           C  
ATOM   2456  HA  ARG A 164      56.240   0.744  49.789  1.00 22.36           H  
ATOM   2457  C   ARG A 164      54.795   2.140  49.162  1.00 22.36           C  
ATOM   2458  CB  ARG A 164      55.320   1.564  51.553  1.00 22.36           C  
ATOM   2459  HB2 ARG A 164      54.381   1.018  51.457  1.00 22.36           H  
ATOM   2460  HB3 ARG A 164      55.093   2.548  51.963  1.00 22.36           H  
ATOM   2461  O   ARG A 164      53.793   2.682  49.605  1.00 22.36           O  
ATOM   2462  CG  ARG A 164      56.184   0.787  52.551  1.00 22.36           C  
ATOM   2463  HG2 ARG A 164      57.109   1.329  52.749  1.00 22.36           H  
ATOM   2464  HG3 ARG A 164      56.450  -0.176  52.114  1.00 22.36           H  
ATOM   2465  CD  ARG A 164      55.420   0.530  53.861  1.00 22.36           C  
ATOM   2466  HD2 ARG A 164      54.365   0.370  53.642  1.00 22.36           H  
ATOM   2467  HD3 ARG A 164      55.814  -0.385  54.304  1.00 22.36           H  
ATOM   2468  NE  ARG A 164      55.599   1.634  54.823  1.00 22.36           N  
ATOM   2469  HE  ARG A 164      56.273   2.342  54.566  1.00 22.36           H  
ATOM   2470  NH1 ARG A 164      54.055   0.941  56.373  1.00 22.36           N  
ATOM   2471 HH11 ARG A 164      53.749   0.232  55.722  1.00 22.36           H  
ATOM   2472 HH12 ARG A 164      53.559   1.064  57.244  1.00 22.36           H  
ATOM   2473  NH2 ARG A 164      55.349   2.712  56.809  1.00 22.36           N  
ATOM   2474 HH21 ARG A 164      56.059   3.374  56.528  1.00 22.36           H  
ATOM   2475 HH22 ARG A 164      54.867   2.818  57.690  1.00 22.36           H  
ATOM   2476  CZ  ARG A 164      55.000   1.756  55.993  1.00 22.36           C  
ATOM   2477  N   GLU A 165      54.911   1.852  47.874  1.00 20.15           N  
ATOM   2478  H   GLU A 165      55.773   1.456  47.528  1.00 20.15           H  
ATOM   2479  CA  GLU A 165      53.753   1.845  46.953  1.00 20.15           C  
ATOM   2480  HA  GLU A 165      52.901   2.333  47.428  1.00 20.15           H  
ATOM   2481  C   GLU A 165      53.320   0.381  46.737  1.00 20.15           C  
ATOM   2482  CB  GLU A 165      54.076   2.655  45.676  1.00 20.15           C  
ATOM   2483  HB2 GLU A 165      54.080   2.015  44.793  1.00 20.15           H  
ATOM   2484  HB3 GLU A 165      55.071   3.090  45.770  1.00 20.15           H  
ATOM   2485  O   GLU A 165      53.420  -0.168  45.648  1.00 20.15           O  
ATOM   2486  CG  GLU A 165      53.066   3.796  45.462  1.00 20.15           C  
ATOM   2487  HG2 GLU A 165      53.063   4.422  46.354  1.00 20.15           H  
ATOM   2488  HG3 GLU A 165      52.072   3.364  45.352  1.00 20.15           H  
ATOM   2489  CD  GLU A 165      53.381   4.675  44.239  1.00 20.15           C  
ATOM   2490  OE1 GLU A 165      52.617   5.645  44.030  1.00 20.15           O  
ATOM   2491  OE2 GLU A 165      54.390   4.406  43.548  1.00 20.15           O  
ATOM   2492  N   LEU A 166      53.017  -0.312  47.846  1.00 22.45           N  
ATOM   2493  H   LEU A 166      52.876   0.210  48.699  1.00 22.45           H  
ATOM   2494  CA  LEU A 166      53.095  -1.777  47.939  1.00 22.45           C  
ATOM   2495  HA  LEU A 166      53.669  -2.131  47.082  1.00 22.45           H  
ATOM   2496  C   LEU A 166      51.767  -2.527  47.846  1.00 22.45           C  
ATOM   2497  CB  LEU A 166      53.849  -2.189  49.221  1.00 22.45           C  
ATOM   2498  HB2 LEU A 166      53.844  -1.355  49.923  1.00 22.45           H  
ATOM   2499  HB3 LEU A 166      53.329  -3.014  49.709  1.00 22.45           H  
ATOM   2500  O   LEU A 166      51.633  -3.349  46.948  1.00 22.45           O  
ATOM   2501  CG  LEU A 166      55.293  -2.645  48.974  1.00 22.45           C  
ATOM   2502  HG  LEU A 166      55.813  -1.902  48.369  1.00 22.45           H  
ATOM   2503  CD1 LEU A 166      56.006  -2.762  50.320  1.00 22.45           C  
ATOM   2504 HD11 LEU A 166      55.485  -3.486  50.947  1.00 22.45           H  
ATOM   2505 HD12 LEU A 166      57.035  -3.085  50.162  1.00 22.45           H  
ATOM   2506 HD13 LEU A 166      56.004  -1.788  50.808  1.00 22.45           H  
ATOM   2507  CD2 LEU A 166      55.374  -4.011  48.291  1.00 22.45           C  
ATOM   2508 HD21 LEU A 166      56.415  -4.303  48.154  1.00 22.45           H  
ATOM   2509 HD22 LEU A 166      54.859  -4.760  48.893  1.00 22.45           H  
ATOM   2510 HD23 LEU A 166      54.893  -3.969  47.314  1.00 22.45           H  
ATOM   2511  N   ASP A 167      50.874  -2.373  48.831  1.00 23.49           N  
ATOM   2512  H   ASP A 167      51.058  -1.692  49.553  1.00 23.49           H  
ATOM   2513  CA  ASP A 167      49.946  -3.464  49.170  1.00 23.49           C  
ATOM   2514  HA  ASP A 167      50.506  -4.399  49.155  1.00 23.49           H  
ATOM   2515  C   ASP A 167      48.840  -3.609  48.108  1.00 23.49           C  
ATOM   2516  CB  ASP A 167      49.408  -3.314  50.611  1.00 23.49           C  
ATOM   2517  HB2 ASP A 167      48.961  -2.326  50.721  1.00 23.49           H  
ATOM   2518  HB3 ASP A 167      48.623  -4.055  50.762  1.00 23.49           H  
ATOM   2519  O   ASP A 167      47.795  -2.967  48.179  1.00 23.49           O  
ATOM   2520  CG  ASP A 167      50.461  -3.519  51.719  1.00 23.49           C  
ATOM   2521  OD1 ASP A 167      51.568  -4.031  51.432  1.00 23.49           O  
ATOM   2522  OD2 ASP A 167      50.189  -3.099  52.870  1.00 23.49           O  
ATOM   2523  N   GLY A 168      49.126  -4.417  47.084  1.00 27.58           N  
ATOM   2524  H   GLY A 168      50.071  -4.769  47.041  1.00 27.58           H  
ATOM   2525  CA  GLY A 168      48.266  -4.696  45.933  1.00 27.58           C  
ATOM   2526  HA2 GLY A 168      48.884  -4.754  45.037  1.00 27.58           H  
ATOM   2527  HA3 GLY A 168      47.551  -3.883  45.809  1.00 27.58           H  
ATOM   2528  C   GLY A 168      47.470  -5.997  46.037  1.00 27.58           C  
ATOM   2529  O   GLY A 168      46.869  -6.388  45.038  1.00 27.58           O  
ATOM   2530  N   ASP A 169      47.531  -6.666  47.195  1.00 22.35           N  
ATOM   2531  H   ASP A 169      47.970  -6.203  47.978  1.00 22.35           H  
ATOM   2532  CA  ASP A 169      46.943  -7.992  47.459  1.00 22.35           C  
ATOM   2533  HA  ASP A 169      47.136  -8.630  46.596  1.00 22.35           H  
ATOM   2534  C   ASP A 169      45.409  -7.968  47.596  1.00 22.35           C  
ATOM   2535  CB  ASP A 169      47.615  -8.641  48.701  1.00 22.35           C  
ATOM   2536  HB2 ASP A 169      46.847  -9.173  49.262  1.00 22.35           H  
ATOM   2537  HB3 ASP A 169      47.988  -7.856  49.359  1.00 22.35           H  
ATOM   2538  O   ASP A 169      44.878  -7.125  48.360  1.00 22.35           O  
ATOM   2539  CG  ASP A 169      48.750  -9.660  48.440  1.00 22.35           C  
ATOM   2540  OD1 ASP A 169      49.067  -9.985  47.271  1.00 22.35           O  
ATOM   2541  OD2 ASP A 169      49.313 -10.153  49.452  1.00 22.35           O  
ATOM   2542  OXT ASP A 169      44.780  -8.847  46.963  1.00 22.35           O  
TER    2543      ASP A 169                                                       
ATOM   2543  N   MET B   1      -4.806 -38.981  42.251  1.00 75.92           N  
ATOM   2544  H   MET B   1      -4.747 -39.633  41.482  1.00 75.92           H  
ATOM   2545  H2  MET B   1      -5.772 -38.767  42.453  1.00 75.92           H  
ATOM   2546  H3  MET B   1      -4.375 -39.397  43.064  1.00 75.92           H  
ATOM   2547  CA  MET B   1      -4.092 -37.747  41.904  1.00 75.92           C  
ATOM   2548  HA  MET B   1      -3.041 -38.000  41.762  1.00 75.92           H  
ATOM   2549  C   MET B   1      -4.211 -36.792  43.078  1.00 75.92           C  
ATOM   2550  CB  MET B   1      -4.604 -37.165  40.580  1.00 75.92           C  
ATOM   2551  HB2 MET B   1      -5.454 -36.504  40.749  1.00 75.92           H  
ATOM   2552  HB3 MET B   1      -4.923 -37.980  39.931  1.00 75.92           H  
ATOM   2553  O   MET B   1      -5.325 -36.379  43.403  1.00 75.92           O  
ATOM   2554  CG  MET B   1      -3.487 -36.414  39.867  1.00 75.92           C  
ATOM   2555  HG2 MET B   1      -3.193 -35.585  40.511  1.00 75.92           H  
ATOM   2556  HG3 MET B   1      -2.631 -37.073  39.720  1.00 75.92           H  
ATOM   2557  SD  MET B   1      -3.955 -35.693  38.280  1.00 75.92           S  
ATOM   2558  CE  MET B   1      -4.144 -37.140  37.203  1.00 75.92           C  
ATOM   2559  HE1 MET B   1      -3.220 -37.716  37.199  1.00 75.92           H  
ATOM   2560  HE2 MET B   1      -4.975 -37.760  37.540  1.00 75.92           H  
ATOM   2561  HE3 MET B   1      -4.342 -36.794  36.188  1.00 75.92           H  
ATOM   2562  N   THR B   2      -3.108 -36.560  43.784  1.00 83.23           N  
ATOM   2563  H   THR B   2      -2.237 -36.914  43.415  1.00 83.23           H  
ATOM   2564  CA  THR B   2      -3.022 -35.555  44.852  1.00 83.23           C  
ATOM   2565  HA  THR B   2      -3.765 -35.779  45.617  1.00 83.23           H  
ATOM   2566  C   THR B   2      -3.333 -34.171  44.286  1.00 83.23           C  
ATOM   2567  CB  THR B   2      -1.635 -35.539  45.516  1.00 83.23           C  
ATOM   2568  HB  THR B   2      -1.647 -34.804  46.322  1.00 83.23           H  
ATOM   2569  O   THR B   2      -3.307 -33.968  43.071  1.00 83.23           O  
ATOM   2570  CG2 THR B   2      -1.241 -36.893  46.104  1.00 83.23           C  
ATOM   2571 HG21 THR B   2      -1.996 -37.219  46.818  1.00 83.23           H  
ATOM   2572 HG22 THR B   2      -1.136 -37.639  45.317  1.00 83.23           H  
ATOM   2573 HG23 THR B   2      -0.288 -36.794  46.623  1.00 83.23           H  
ATOM   2574  OG1 THR B   2      -0.649 -35.165  44.590  1.00 83.23           O  
ATOM   2575  HG1 THR B   2      -0.326 -35.959  44.158  1.00 83.23           H  
ATOM   2576  N   ASP B   3      -3.650 -33.212  45.152  1.00 74.57           N  
ATOM   2577  H   ASP B   3      -3.680 -33.394  46.145  1.00 74.57           H  
ATOM   2578  CA  ASP B   3      -3.913 -31.849  44.690  1.00 74.57           C  
ATOM   2579  HA  ASP B   3      -4.708 -31.898  43.946  1.00 74.57           H  
ATOM   2580  C   ASP B   3      -2.679 -31.260  43.983  1.00 74.57           C  
ATOM   2581  CB  ASP B   3      -4.395 -31.004  45.876  1.00 74.57           C  
ATOM   2582  HB2 ASP B   3      -3.546 -30.510  46.349  1.00 74.57           H  
ATOM   2583  HB3 ASP B   3      -4.863 -31.649  46.620  1.00 74.57           H  
ATOM   2584  O   ASP B   3      -2.797 -30.715  42.890  1.00 74.57           O  
ATOM   2585  CG  ASP B   3      -5.441 -29.981  45.436  1.00 74.57           C  
ATOM   2586  OD1 ASP B   3      -6.404 -30.421  44.759  1.00 74.57           O  
ATOM   2587  OD2 ASP B   3      -5.283 -28.804  45.817  1.00 74.57           O  
ATOM   2588  N   SER B   4      -1.478 -31.520  44.514  1.00 72.96           N  
ATOM   2589  H   SER B   4      -1.426 -31.941  45.430  1.00 72.96           H  
ATOM   2590  CA  SER B   4      -0.210 -31.150  43.873  1.00 72.96           C  
ATOM   2591  HA  SER B   4      -0.178 -30.066  43.768  1.00 72.96           H  
ATOM   2592  C   SER B   4      -0.043 -31.749  42.472  1.00 72.96           C  
ATOM   2593  CB  SER B   4       0.976 -31.580  44.743  1.00 72.96           C  
ATOM   2594  HB2 SER B   4       0.971 -32.664  44.861  1.00 72.96           H  
ATOM   2595  HB3 SER B   4       1.904 -31.283  44.254  1.00 72.96           H  
ATOM   2596  O   SER B   4       0.364 -31.036  41.560  1.00 72.96           O  
ATOM   2597  OG  SER B   4       0.903 -30.967  46.016  1.00 72.96           O  
ATOM   2598  HG  SER B   4       1.729 -30.503  46.170  1.00 72.96           H  
ATOM   2599  N   GLU B   5      -0.386 -33.026  42.263  1.00 78.34           N  
ATOM   2600  H   GLU B   5      -0.729 -33.572  43.040  1.00 78.34           H  
ATOM   2601  CA  GLU B   5      -0.301 -33.662  40.936  1.00 78.34           C  
ATOM   2602  HA  GLU B   5       0.702 -33.530  40.532  1.00 78.34           H  
ATOM   2603  C   GLU B   5      -1.273 -33.027  39.928  1.00 78.34           C  
ATOM   2604  CB  GLU B   5      -0.590 -35.165  41.049  1.00 78.34           C  
ATOM   2605  HB2 GLU B   5      -0.817 -35.553  40.056  1.00 78.34           H  
ATOM   2606  HB3 GLU B   5      -1.467 -35.280  41.685  1.00 78.34           H  
ATOM   2607  O   GLU B   5      -0.878 -32.751  38.796  1.00 78.34           O  
ATOM   2608  CG  GLU B   5       0.558 -36.008  41.620  1.00 78.34           C  
ATOM   2609  HG2 GLU B   5       1.376 -36.013  40.899  1.00 78.34           H  
ATOM   2610  HG3 GLU B   5       0.925 -35.550  42.538  1.00 78.34           H  
ATOM   2611  CD  GLU B   5       0.113 -37.451  41.924  1.00 78.34           C  
ATOM   2612  OE1 GLU B   5       0.960 -38.360  41.863  1.00 78.34           O  
ATOM   2613  OE2 GLU B   5      -1.074 -37.649  42.295  1.00 78.34           O  
ATOM   2614  N   LYS B   6      -2.515 -32.731  40.341  1.00 82.85           N  
ATOM   2615  H   LYS B   6      -2.756 -32.929  41.302  1.00 82.85           H  
ATOM   2616  CA  LYS B   6      -3.502 -32.067  39.470  1.00 82.85           C  
ATOM   2617  HA  LYS B   6      -3.607 -32.630  38.542  1.00 82.85           H  
ATOM   2618  C   LYS B   6      -3.045 -30.665  39.082  1.00 82.85           C  
ATOM   2619  CB  LYS B   6      -4.862 -31.949  40.164  1.00 82.85           C  
ATOM   2620  HB2 LYS B   6      -5.516 -31.345  39.535  1.00 82.85           H  
ATOM   2621  HB3 LYS B   6      -4.724 -31.422  41.108  1.00 82.85           H  
ATOM   2622  O   LYS B   6      -3.084 -30.294  37.912  1.00 82.85           O  
ATOM   2623  CG  LYS B   6      -5.558 -33.286  40.431  1.00 82.85           C  
ATOM   2624  HG2 LYS B   6      -5.785 -33.786  39.489  1.00 82.85           H  
ATOM   2625  HG3 LYS B   6      -4.914 -33.921  41.039  1.00 82.85           H  
ATOM   2626  CD  LYS B   6      -6.856 -32.996  41.186  1.00 82.85           C  
ATOM   2627  HD2 LYS B   6      -7.580 -32.552  40.503  1.00 82.85           H  
ATOM   2628  HD3 LYS B   6      -6.643 -32.281  41.981  1.00 82.85           H  
ATOM   2629  CE  LYS B   6      -7.427 -34.258  41.821  1.00 82.85           C  
ATOM   2630  HE2 LYS B   6      -7.755 -34.939  41.035  1.00 82.85           H  
ATOM   2631  HE3 LYS B   6      -6.633 -34.737  42.393  1.00 82.85           H  
ATOM   2632  NZ  LYS B   6      -8.545 -33.892  42.722  1.00 82.85           N  
ATOM   2633  HZ1 LYS B   6      -8.213 -33.224  43.402  1.00 82.85           H  
ATOM   2634  HZ2 LYS B   6      -9.288 -33.444  42.204  1.00 82.85           H  
ATOM   2635  HZ3 LYS B   6      -8.904 -34.698  43.213  1.00 82.85           H  
ATOM   2636  N   VAL B   7      -2.607 -29.873  40.064  1.00 82.32           N  
ATOM   2637  H   VAL B   7      -2.604 -30.230  41.008  1.00 82.32           H  
ATOM   2638  CA  VAL B   7      -2.163 -28.495  39.821  1.00 82.32           C  
ATOM   2639  HA  VAL B   7      -2.935 -27.982  39.247  1.00 82.32           H  
ATOM   2640  C   VAL B   7      -0.897 -28.483  38.955  1.00 82.32           C  
ATOM   2641  CB  VAL B   7      -1.984 -27.723  41.141  1.00 82.32           C  
ATOM   2642  HB  VAL B   7      -1.212 -28.203  41.743  1.00 82.32           H  
ATOM   2643  O   VAL B   7      -0.786 -27.639  38.068  1.00 82.32           O  
ATOM   2644  CG1 VAL B   7      -1.598 -26.268  40.874  1.00 82.32           C  
ATOM   2645 HG11 VAL B   7      -2.429 -25.736  40.411  1.00 82.32           H  
ATOM   2646 HG12 VAL B   7      -0.748 -26.219  40.192  1.00 82.32           H  
ATOM   2647 HG13 VAL B   7      -1.346 -25.778  41.815  1.00 82.32           H  
ATOM   2648  CG2 VAL B   7      -3.290 -27.630  41.945  1.00 82.32           C  
ATOM   2649 HG21 VAL B   7      -3.705 -28.618  42.149  1.00 82.32           H  
ATOM   2650 HG22 VAL B   7      -4.041 -27.065  41.394  1.00 82.32           H  
ATOM   2651 HG23 VAL B   7      -3.104 -27.141  42.901  1.00 82.32           H  
ATOM   2652  N   ALA B   8       0.016 -29.446  39.125  1.00 78.80           N  
ATOM   2653  H   ALA B   8      -0.096 -30.105  39.883  1.00 78.80           H  
ATOM   2654  CA  ALA B   8       1.186 -29.591  38.258  1.00 78.80           C  
ATOM   2655  HA  ALA B   8       1.745 -28.655  38.275  1.00 78.80           H  
ATOM   2656  C   ALA B   8       0.805 -29.872  36.792  1.00 78.80           C  
ATOM   2657  CB  ALA B   8       2.084 -30.699  38.820  1.00 78.80           C  
ATOM   2658  HB1 ALA B   8       2.389 -30.446  39.836  1.00 78.80           H  
ATOM   2659  HB2 ALA B   8       1.549 -31.648  38.832  1.00 78.80           H  
ATOM   2660  HB3 ALA B   8       2.976 -30.796  38.200  1.00 78.80           H  
ATOM   2661  O   ALA B   8       1.440 -29.344  35.877  1.00 78.80           O  
ATOM   2662  N   GLU B   9      -0.242 -30.663  36.548  1.00 84.16           N  
ATOM   2663  H   GLU B   9      -0.710 -31.106  37.326  1.00 84.16           H  
ATOM   2664  CA  GLU B   9      -0.733 -30.953  35.199  1.00 84.16           C  
ATOM   2665  HA  GLU B   9       0.125 -31.216  34.580  1.00 84.16           H  
ATOM   2666  C   GLU B   9      -1.394 -29.725  34.547  1.00 84.16           C  
ATOM   2667  CB  GLU B   9      -1.660 -32.176  35.265  1.00 84.16           C  
ATOM   2668  HB2 GLU B   9      -2.639 -31.879  35.640  1.00 84.16           H  
ATOM   2669  HB3 GLU B   9      -1.227 -32.901  35.955  1.00 84.16           H  
ATOM   2670  O   GLU B   9      -1.084 -29.393  33.398  1.00 84.16           O  
ATOM   2671  CG  GLU B   9      -1.798 -32.858  33.900  1.00 84.16           C  
ATOM   2672  HG2 GLU B   9      -2.353 -32.202  33.230  1.00 84.16           H  
ATOM   2673  HG3 GLU B   9      -0.802 -32.998  33.482  1.00 84.16           H  
ATOM   2674  CD  GLU B   9      -2.503 -34.221  33.990  1.00 84.16           C  
ATOM   2675  OE1 GLU B   9      -2.150 -35.079  33.151  1.00 84.16           O  
ATOM   2676  OE2 GLU B   9      -3.356 -34.404  34.886  1.00 84.16           O  
ATOM   2677  N   TYR B  10      -2.205 -28.973  35.303  1.00 85.07           N  
ATOM   2678  H   TYR B  10      -2.454 -29.313  36.221  1.00 85.07           H  
ATOM   2679  CA  TYR B  10      -2.758 -27.692  34.845  1.00 85.07           C  
ATOM   2680  HA  TYR B  10      -3.280 -27.862  33.903  1.00 85.07           H  
ATOM   2681  C   TYR B  10      -1.673 -26.650  34.562  1.00 85.07           C  
ATOM   2682  CB  TYR B  10      -3.753 -27.129  35.868  1.00 85.07           C  
ATOM   2683  HB2 TYR B  10      -3.978 -26.098  35.598  1.00 85.07           H  
ATOM   2684  HB3 TYR B  10      -3.282 -27.110  36.851  1.00 85.07           H  
ATOM   2685  O   TYR B  10      -1.725 -25.981  33.528  1.00 85.07           O  
ATOM   2686  CG  TYR B  10      -5.072 -27.870  35.940  1.00 85.07           C  
ATOM   2687  CD1 TYR B  10      -5.868 -27.998  34.784  1.00 85.07           C  
ATOM   2688  HD1 TYR B  10      -5.539 -27.576  33.846  1.00 85.07           H  
ATOM   2689  CD2 TYR B  10      -5.519 -28.404  37.163  1.00 85.07           C  
ATOM   2690  HD2 TYR B  10      -4.909 -28.305  38.049  1.00 85.07           H  
ATOM   2691  CE1 TYR B  10      -7.099 -28.676  34.847  1.00 85.07           C  
ATOM   2692  HE1 TYR B  10      -7.714 -28.787  33.966  1.00 85.07           H  
ATOM   2693  CE2 TYR B  10      -6.752 -29.078  37.232  1.00 85.07           C  
ATOM   2694  HE2 TYR B  10      -7.088 -29.490  38.172  1.00 85.07           H  
ATOM   2695  OH  TYR B  10      -8.735 -29.862  36.129  1.00 85.07           O  
ATOM   2696  HH  TYR B  10      -8.922 -30.179  37.016  1.00 85.07           H  
ATOM   2697  CZ  TYR B  10      -7.541 -29.218  36.070  1.00 85.07           C  
ATOM   2698  N   LEU B  11      -0.664 -26.533  35.433  1.00 82.68           N  
ATOM   2699  H   LEU B  11      -0.695 -27.081  36.281  1.00 82.68           H  
ATOM   2700  CA  LEU B  11       0.460 -25.619  35.230  1.00 82.68           C  
ATOM   2701  HA  LEU B  11       0.053 -24.620  35.071  1.00 82.68           H  
ATOM   2702  C   LEU B  11       1.238 -25.988  33.963  1.00 82.68           C  
ATOM   2703  CB  LEU B  11       1.350 -25.605  36.488  1.00 82.68           C  
ATOM   2704  HB2 LEU B  11       1.769 -26.602  36.630  1.00 82.68           H  
ATOM   2705  HB3 LEU B  11       0.731 -25.380  37.357  1.00 82.68           H  
ATOM   2706  O   LEU B  11       1.548 -25.107  33.159  1.00 82.68           O  
ATOM   2707  CG  LEU B  11       2.503 -24.583  36.430  1.00 82.68           C  
ATOM   2708  HG  LEU B  11       3.112 -24.768  35.545  1.00 82.68           H  
ATOM   2709  CD1 LEU B  11       1.993 -23.141  36.400  1.00 82.68           C  
ATOM   2710 HD11 LEU B  11       1.373 -22.960  37.278  1.00 82.68           H  
ATOM   2711 HD12 LEU B  11       2.838 -22.453  36.413  1.00 82.68           H  
ATOM   2712 HD13 LEU B  11       1.421 -22.955  35.491  1.00 82.68           H  
ATOM   2713  CD2 LEU B  11       3.392 -24.723  37.664  1.00 82.68           C  
ATOM   2714 HD21 LEU B  11       4.235 -24.036  37.589  1.00 82.68           H  
ATOM   2715 HD22 LEU B  11       3.776 -25.741  37.733  1.00 82.68           H  
ATOM   2716 HD23 LEU B  11       2.822 -24.488  38.563  1.00 82.68           H  
ATOM   2717  N   ARG B  12       1.488 -27.285  33.729  1.00 84.30           N  
ATOM   2718  H   ARG B  12       1.222 -27.955  34.436  1.00 84.30           H  
ATOM   2719  CA  ARG B  12       2.128 -27.765  32.495  1.00 84.30           C  
ATOM   2720  HA  ARG B  12       3.104 -27.288  32.410  1.00 84.30           H  
ATOM   2721  C   ARG B  12       1.330 -27.351  31.259  1.00 84.30           C  
ATOM   2722  CB  ARG B  12       2.319 -29.289  32.563  1.00 84.30           C  
ATOM   2723  HB2 ARG B  12       1.347 -29.781  32.534  1.00 84.30           H  
ATOM   2724  HB3 ARG B  12       2.799 -29.538  33.510  1.00 84.30           H  
ATOM   2725  O   ARG B  12       1.922 -26.821  30.322  1.00 84.30           O  
ATOM   2726  CG  ARG B  12       3.189 -29.819  31.409  1.00 84.30           C  
ATOM   2727  HG2 ARG B  12       4.195 -29.408  31.494  1.00 84.30           H  
ATOM   2728  HG3 ARG B  12       2.768 -29.503  30.454  1.00 84.30           H  
ATOM   2729  CD  ARG B  12       3.264 -31.351  31.403  1.00 84.30           C  
ATOM   2730  HD2 ARG B  12       2.257 -31.742  31.256  1.00 84.30           H  
ATOM   2731  HD3 ARG B  12       3.868 -31.666  30.552  1.00 84.30           H  
ATOM   2732  NE  ARG B  12       3.867 -31.884  32.642  1.00 84.30           N  
ATOM   2733  HE  ARG B  12       4.727 -31.449  32.946  1.00 84.30           H  
ATOM   2734  NH1 ARG B  12       2.296 -33.503  33.134  1.00 84.30           N  
ATOM   2735 HH11 ARG B  12       1.760 -33.263  32.313  1.00 84.30           H  
ATOM   2736 HH12 ARG B  12       1.926 -34.208  33.755  1.00 84.30           H  
ATOM   2737  NH2 ARG B  12       4.029 -33.190  34.498  1.00 84.30           N  
ATOM   2738 HH21 ARG B  12       4.869 -32.704  34.776  1.00 84.30           H  
ATOM   2739 HH22 ARG B  12       3.651 -33.920  35.085  1.00 84.30           H  
ATOM   2740  CZ  ARG B  12       3.394 -32.853  33.411  1.00 84.30           C  
ATOM   2741  N   ARG B  13       0.003 -27.537  31.260  1.00 87.08           N  
ATOM   2742  H   ARG B  13      -0.413 -27.978  32.067  1.00 87.08           H  
ATOM   2743  CA  ARG B  13      -0.860 -27.141  30.136  1.00 87.08           C  
ATOM   2744  HA  ARG B  13      -0.448 -27.582  29.229  1.00 87.08           H  
ATOM   2745  C   ARG B  13      -0.838 -25.630  29.900  1.00 87.08           C  
ATOM   2746  CB  ARG B  13      -2.292 -27.665  30.358  1.00 87.08           C  
ATOM   2747  HB2 ARG B  13      -2.262 -28.739  30.544  1.00 87.08           H  
ATOM   2748  HB3 ARG B  13      -2.713 -27.186  31.242  1.00 87.08           H  
ATOM   2749  O   ARG B  13      -0.587 -25.210  28.775  1.00 87.08           O  
ATOM   2750  CG  ARG B  13      -3.223 -27.390  29.163  1.00 87.08           C  
ATOM   2751  HG2 ARG B  13      -4.249 -27.612  29.454  1.00 87.08           H  
ATOM   2752  HG3 ARG B  13      -3.178 -26.332  28.904  1.00 87.08           H  
ATOM   2753  CD  ARG B  13      -2.868 -28.246  27.940  1.00 87.08           C  
ATOM   2754  HD2 ARG B  13      -3.335 -29.224  28.059  1.00 87.08           H  
ATOM   2755  HD3 ARG B  13      -1.789 -28.383  27.877  1.00 87.08           H  
ATOM   2756  NE  ARG B  13      -3.309 -27.612  26.693  1.00 87.08           N  
ATOM   2757  HE  ARG B  13      -3.413 -26.607  26.699  1.00 87.08           H  
ATOM   2758  NH1 ARG B  13      -3.173 -29.453  25.314  1.00 87.08           N  
ATOM   2759 HH11 ARG B  13      -3.230 -29.837  24.381  1.00 87.08           H  
ATOM   2760 HH12 ARG B  13      -3.000 -30.043  26.115  1.00 87.08           H  
ATOM   2761  NH2 ARG B  13      -3.621 -27.432  24.476  1.00 87.08           N  
ATOM   2762 HH21 ARG B  13      -3.654 -27.803  23.537  1.00 87.08           H  
ATOM   2763 HH22 ARG B  13      -3.427 -26.449  24.608  1.00 87.08           H  
ATOM   2764  CZ  ARG B  13      -3.377 -28.177  25.505  1.00 87.08           C  
ATOM   2765  N   ALA B  14      -1.017 -24.827  30.950  1.00 86.91           N  
ATOM   2766  H   ALA B  14      -1.232 -25.245  31.844  1.00 86.91           H  
ATOM   2767  CA  ALA B  14      -0.980 -23.367  30.853  1.00 86.91           C  
ATOM   2768  HA  ALA B  14      -1.751 -23.042  30.155  1.00 86.91           H  
ATOM   2769  C   ALA B  14       0.368 -22.858  30.315  1.00 86.91           C  
ATOM   2770  CB  ALA B  14      -1.290 -22.779  32.237  1.00 86.91           C  
ATOM   2771  HB1 ALA B  14      -0.534 -23.086  32.959  1.00 86.91           H  
ATOM   2772  HB2 ALA B  14      -1.308 -21.691  32.176  1.00 86.91           H  
ATOM   2773  HB3 ALA B  14      -2.266 -23.128  32.576  1.00 86.91           H  
ATOM   2774  O   ALA B  14       0.399 -21.972  29.465  1.00 86.91           O  
ATOM   2775  N   THR B  15       1.479 -23.457  30.754  1.00 87.00           N  
ATOM   2776  H   THR B  15       1.387 -24.162  31.472  1.00 87.00           H  
ATOM   2777  CA  THR B  15       2.822 -23.095  30.276  1.00 87.00           C  
ATOM   2778  HA  THR B  15       2.934 -22.014  30.359  1.00 87.00           H  
ATOM   2779  C   THR B  15       3.020 -23.468  28.802  1.00 87.00           C  
ATOM   2780  CB  THR B  15       3.920 -23.748  31.131  1.00 87.00           C  
ATOM   2781  HB  THR B  15       3.982 -24.811  30.899  1.00 87.00           H  
ATOM   2782  O   THR B  15       3.608 -22.691  28.050  1.00 87.00           O  
ATOM   2783  CG2 THR B  15       5.285 -23.100  30.900  1.00 87.00           C  
ATOM   2784 HG21 THR B  15       6.014 -23.540  31.581  1.00 87.00           H  
ATOM   2785 HG22 THR B  15       5.614 -23.274  29.876  1.00 87.00           H  
ATOM   2786 HG23 THR B  15       5.228 -22.028  31.085  1.00 87.00           H  
ATOM   2787  OG1 THR B  15       3.653 -23.596  32.505  1.00 87.00           O  
ATOM   2788  HG1 THR B  15       2.863 -24.094  32.726  1.00 87.00           H  
ATOM   2789  N   LEU B  16       2.509 -24.627  28.360  1.00 90.47           N  
ATOM   2790  H   LEU B  16       2.033 -25.229  29.016  1.00 90.47           H  
ATOM   2791  CA  LEU B  16       2.553 -25.036  26.950  1.00 90.47           C  
ATOM   2792  HA  LEU B  16       3.579 -24.944  26.593  1.00 90.47           H  
ATOM   2793  C   LEU B  16       1.712 -24.115  26.058  1.00 90.47           C  
ATOM   2794  CB  LEU B  16       2.090 -26.498  26.801  1.00 90.47           C  
ATOM   2795  HB2 LEU B  16       1.156 -26.626  27.348  1.00 90.47           H  
ATOM   2796  HB3 LEU B  16       1.875 -26.688  25.749  1.00 90.47           H  
ATOM   2797  O   LEU B  16       2.212 -23.646  25.036  1.00 90.47           O  
ATOM   2798  CG  LEU B  16       3.107 -27.550  27.277  1.00 90.47           C  
ATOM   2799  HG  LEU B  16       3.437 -27.321  28.290  1.00 90.47           H  
ATOM   2800  CD1 LEU B  16       2.447 -28.930  27.275  1.00 90.47           C  
ATOM   2801 HD11 LEU B  16       3.159 -29.683  27.612  1.00 90.47           H  
ATOM   2802 HD12 LEU B  16       2.106 -29.179  26.270  1.00 90.47           H  
ATOM   2803 HD13 LEU B  16       1.594 -28.923  27.954  1.00 90.47           H  
ATOM   2804  CD2 LEU B  16       4.337 -27.611  26.367  1.00 90.47           C  
ATOM   2805 HD21 LEU B  16       4.887 -26.672  26.421  1.00 90.47           H  
ATOM   2806 HD22 LEU B  16       4.995 -28.415  26.697  1.00 90.47           H  
ATOM   2807 HD23 LEU B  16       4.026 -27.798  25.340  1.00 90.47           H  
ATOM   2808  N   ASP B  17       0.478 -23.811  26.464  1.00 91.14           N  
ATOM   2809  H   ASP B  17       0.118 -24.253  27.297  1.00 91.14           H  
ATOM   2810  CA  ASP B  17      -0.409 -22.909  25.723  1.00 91.14           C  
ATOM   2811  HA  ASP B  17      -0.489 -23.258  24.694  1.00 91.14           H  
ATOM   2812  C   ASP B  17       0.163 -21.476  25.677  1.00 91.14           C  
ATOM   2813  CB  ASP B  17      -1.819 -22.928  26.349  1.00 91.14           C  
ATOM   2814  HB2 ASP B  17      -2.405 -22.129  25.894  1.00 91.14           H  
ATOM   2815  HB3 ASP B  17      -1.734 -22.707  27.413  1.00 91.14           H  
ATOM   2816  O   ASP B  17       0.065 -20.808  24.649  1.00 91.14           O  
ATOM   2817  CG  ASP B  17      -2.612 -24.239  26.168  1.00 91.14           C  
ATOM   2818  OD1 ASP B  17      -2.361 -25.023  25.225  1.00 91.14           O  
ATOM   2819  OD2 ASP B  17      -3.562 -24.471  26.946  1.00 91.14           O  
ATOM   2820  N   LEU B  18       0.817 -21.007  26.751  1.00 90.41           N  
ATOM   2821  H   LEU B  18       0.817 -21.569  27.590  1.00 90.41           H  
ATOM   2822  CA  LEU B  18       1.499 -19.705  26.785  1.00 90.41           C  
ATOM   2823  HA  LEU B  18       0.799 -18.932  26.467  1.00 90.41           H  
ATOM   2824  C   LEU B  18       2.679 -19.663  25.815  1.00 90.41           C  
ATOM   2825  CB  LEU B  18       1.956 -19.401  28.226  1.00 90.41           C  
ATOM   2826  HB2 LEU B  18       1.073 -19.302  28.856  1.00 90.41           H  
ATOM   2827  HB3 LEU B  18       2.532 -20.250  28.594  1.00 90.41           H  
ATOM   2828  O   LEU B  18       2.865 -18.670  25.109  1.00 90.41           O  
ATOM   2829  CG  LEU B  18       2.826 -18.135  28.378  1.00 90.41           C  
ATOM   2830  HG  LEU B  18       3.747 -18.248  27.805  1.00 90.41           H  
ATOM   2831  CD1 LEU B  18       2.111 -16.869  27.913  1.00 90.41           C  
ATOM   2832 HD11 LEU B  18       1.185 -16.759  28.477  1.00 90.41           H  
ATOM   2833 HD12 LEU B  18       1.882 -16.920  26.849  1.00 90.41           H  
ATOM   2834 HD13 LEU B  18       2.736 -15.994  28.094  1.00 90.41           H  
ATOM   2835  CD2 LEU B  18       3.211 -17.947  29.845  1.00 90.41           C  
ATOM   2836 HD21 LEU B  18       2.313 -17.828  30.452  1.00 90.41           H  
ATOM   2837 HD22 LEU B  18       3.764 -18.818  30.196  1.00 90.41           H  
ATOM   2838 HD23 LEU B  18       3.835 -17.061  29.960  1.00 90.41           H  
ATOM   2839  N   ARG B  19       3.479 -20.734  25.766  1.00 90.96           N  
ATOM   2840  H   ARG B  19       3.277 -21.509  26.381  1.00 90.96           H  
ATOM   2841  CA  ARG B  19       4.599 -20.837  24.826  1.00 90.96           C  
ATOM   2842  HA  ARG B  19       5.239 -19.964  24.956  1.00 90.96           H  
ATOM   2843  C   ARG B  19       4.106 -20.788  23.380  1.00 90.96           C  
ATOM   2844  CB  ARG B  19       5.412 -22.102  25.127  1.00 90.96           C  
ATOM   2845  HB2 ARG B  19       5.688 -22.100  26.182  1.00 90.96           H  
ATOM   2846  HB3 ARG B  19       4.798 -22.982  24.933  1.00 90.96           H  
ATOM   2847  O   ARG B  19       4.676 -20.034  22.597  1.00 90.96           O  
ATOM   2848  CG  ARG B  19       6.692 -22.159  24.279  1.00 90.96           C  
ATOM   2849  HG2 ARG B  19       7.283 -21.263  24.469  1.00 90.96           H  
ATOM   2850  HG3 ARG B  19       6.443 -22.189  23.219  1.00 90.96           H  
ATOM   2851  CD  ARG B  19       7.542 -23.385  24.625  1.00 90.96           C  
ATOM   2852  HD2 ARG B  19       8.489 -23.303  24.092  1.00 90.96           H  
ATOM   2853  HD3 ARG B  19       7.743 -23.385  25.696  1.00 90.96           H  
ATOM   2854  NE  ARG B  19       6.875 -24.639  24.230  1.00 90.96           N  
ATOM   2855  HE  ARG B  19       6.068 -24.548  23.629  1.00 90.96           H  
ATOM   2856  NH1 ARG B  19       8.371 -26.092  25.189  1.00 90.96           N  
ATOM   2857 HH11 ARG B  19       8.727 -27.031  25.295  1.00 90.96           H  
ATOM   2858 HH12 ARG B  19       8.925 -25.302  25.489  1.00 90.96           H  
ATOM   2859  NH2 ARG B  19       6.651 -26.890  24.009  1.00 90.96           N  
ATOM   2860 HH21 ARG B  19       7.016 -27.824  24.131  1.00 90.96           H  
ATOM   2861 HH22 ARG B  19       5.870 -26.743  23.385  1.00 90.96           H  
ATOM   2862  CZ  ARG B  19       7.298 -25.864  24.481  1.00 90.96           C  
ATOM   2863  N   ALA B  20       3.040 -21.524  23.059  1.00 94.95           N  
ATOM   2864  H   ALA B  20       2.629 -22.114  23.768  1.00 94.95           H  
ATOM   2865  CA  ALA B  20       2.422 -21.507  21.734  1.00 94.95           C  
ATOM   2866  HA  ALA B  20       3.176 -21.757  20.987  1.00 94.95           H  
ATOM   2867  C   ALA B  20       1.870 -20.116  21.375  1.00 94.95           C  
ATOM   2868  CB  ALA B  20       1.329 -22.582  21.693  1.00 94.95           C  
ATOM   2869  HB1 ALA B  20       0.885 -22.607  20.698  1.00 94.95           H  
ATOM   2870  HB2 ALA B  20       0.551 -22.361  22.424  1.00 94.95           H  
ATOM   2871  HB3 ALA B  20       1.761 -23.559  21.909  1.00 94.95           H  
ATOM   2872  O   ALA B  20       2.149 -19.609  20.294  1.00 94.95           O  
ATOM   2873  N   ALA B  21       1.172 -19.450  22.302  1.00 94.70           N  
ATOM   2874  H   ALA B  21       0.928 -19.919  23.162  1.00 94.70           H  
ATOM   2875  CA  ALA B  21       0.652 -18.103  22.069  1.00 94.70           C  
ATOM   2876  HA  ALA B  21       0.039 -18.128  21.168  1.00 94.70           H  
ATOM   2877  C   ALA B  21       1.774 -17.074  21.825  1.00 94.70           C  
ATOM   2878  CB  ALA B  21      -0.241 -17.708  23.253  1.00 94.70           C  
ATOM   2879  HB1 ALA B  21      -0.683 -16.730  23.062  1.00 94.70           H  
ATOM   2880  HB2 ALA B  21       0.346 -17.668  24.170  1.00 94.70           H  
ATOM   2881  HB3 ALA B  21      -1.041 -18.439  23.369  1.00 94.70           H  
ATOM   2882  O   ALA B  21       1.709 -16.293  20.883  1.00 94.70           O  
ATOM   2883  N   ARG B  22       2.848 -17.097  22.627  1.00 93.17           N  
ATOM   2884  H   ARG B  22       2.859 -17.764  23.385  1.00 93.17           H  
ATOM   2885  CA  ARG B  22       4.013 -16.216  22.415  1.00 93.17           C  
ATOM   2886  HA  ARG B  22       3.676 -15.181  22.345  1.00 93.17           H  
ATOM   2887  C   ARG B  22       4.730 -16.484  21.095  1.00 93.17           C  
ATOM   2888  CB  ARG B  22       5.009 -16.360  23.570  1.00 93.17           C  
ATOM   2889  HB2 ARG B  22       5.171 -17.416  23.785  1.00 93.17           H  
ATOM   2890  HB3 ARG B  22       5.959 -15.920  23.266  1.00 93.17           H  
ATOM   2891  O   ARG B  22       5.308 -15.564  20.529  1.00 93.17           O  
ATOM   2892  CG  ARG B  22       4.532 -15.633  24.830  1.00 93.17           C  
ATOM   2893  HG2 ARG B  22       3.588 -16.056  25.174  1.00 93.17           H  
ATOM   2894  HG3 ARG B  22       4.386 -14.578  24.599  1.00 93.17           H  
ATOM   2895  CD  ARG B  22       5.591 -15.770  25.929  1.00 93.17           C  
ATOM   2896  HD2 ARG B  22       5.669 -16.821  26.204  1.00 93.17           H  
ATOM   2897  HD3 ARG B  22       6.550 -15.427  25.540  1.00 93.17           H  
ATOM   2898  NE  ARG B  22       5.242 -14.966  27.114  1.00 93.17           N  
ATOM   2899  HE  ARG B  22       4.480 -14.311  27.004  1.00 93.17           H  
ATOM   2900  NH1 ARG B  22       6.847 -15.781  28.542  1.00 93.17           N  
ATOM   2901 HH11 ARG B  22       7.251 -16.304  27.778  1.00 93.17           H  
ATOM   2902 HH12 ARG B  22       7.294 -15.750  29.447  1.00 93.17           H  
ATOM   2903  NH2 ARG B  22       5.361 -14.288  29.283  1.00 93.17           N  
ATOM   2904 HH21 ARG B  22       5.723 -14.375  30.221  1.00 93.17           H  
ATOM   2905 HH22 ARG B  22       4.576 -13.668  29.139  1.00 93.17           H  
ATOM   2906  CZ  ARG B  22       5.819 -15.013  28.301  1.00 93.17           C  
ATOM   2907  N   GLN B  23       4.736 -17.732  20.639  1.00 94.62           N  
ATOM   2908  H   GLN B  23       4.255 -18.450  21.161  1.00 94.62           H  
ATOM   2909  CA  GLN B  23       5.307 -18.086  19.348  1.00 94.62           C  
ATOM   2910  HA  GLN B  23       6.276 -17.598  19.252  1.00 94.62           H  
ATOM   2911  C   GLN B  23       4.451 -17.547  18.197  1.00 94.62           C  
ATOM   2912  CB  GLN B  23       5.542 -19.597  19.319  1.00 94.62           C  
ATOM   2913  HB2 GLN B  23       4.600 -20.134  19.432  1.00 94.62           H  
ATOM   2914  HB3 GLN B  23       6.194 -19.850  20.155  1.00 94.62           H  
ATOM   2915  O   GLN B  23       5.000 -16.870  17.337  1.00 94.62           O  
ATOM   2916  CG  GLN B  23       6.208 -20.020  18.010  1.00 94.62           C  
ATOM   2917  HG2 GLN B  23       6.989 -19.310  17.737  1.00 94.62           H  
ATOM   2918  HG3 GLN B  23       5.448 -20.007  17.229  1.00 94.62           H  
ATOM   2919  CD  GLN B  23       6.831 -21.407  18.059  1.00 94.62           C  
ATOM   2920  NE2 GLN B  23       7.261 -21.892  16.920  1.00 94.62           N  
ATOM   2921 HE21 GLN B  23       6.993 -21.410  16.074  1.00 94.62           H  
ATOM   2922 HE22 GLN B  23       7.649 -22.824  16.889  1.00 94.62           H  
ATOM   2923  OE1 GLN B  23       6.973 -22.034  19.106  1.00 94.62           O  
ATOM   2924  N   ARG B  24       3.121 -17.700  18.267  1.00 95.70           N  
ATOM   2925  H   ARG B  24       2.741 -18.304  18.981  1.00 95.70           H  
ATOM   2926  CA  ARG B  24       2.196 -17.124  17.279  1.00 95.70           C  
ATOM   2927  HA  ARG B  24       2.476 -17.523  16.304  1.00 95.70           H  
ATOM   2928  C   ARG B  24       2.315 -15.600  17.164  1.00 95.70           C  
ATOM   2929  CB  ARG B  24       0.755 -17.557  17.607  1.00 95.70           C  
ATOM   2930  HB2 ARG B  24       0.714 -18.646  17.619  1.00 95.70           H  
ATOM   2931  HB3 ARG B  24       0.492 -17.199  18.603  1.00 95.70           H  
ATOM   2932  O   ARG B  24       2.279 -15.079  16.061  1.00 95.70           O  
ATOM   2933  CG  ARG B  24      -0.304 -17.041  16.611  1.00 95.70           C  
ATOM   2934  HG2 ARG B  24      -0.354 -15.953  16.653  1.00 95.70           H  
ATOM   2935  HG3 ARG B  24      -1.278 -17.435  16.900  1.00 95.70           H  
ATOM   2936  CD  ARG B  24       0.003 -17.481  15.175  1.00 95.70           C  
ATOM   2937  HD2 ARG B  24       0.080 -18.567  15.137  1.00 95.70           H  
ATOM   2938  HD3 ARG B  24       0.963 -17.062  14.874  1.00 95.70           H  
ATOM   2939  NE  ARG B  24      -1.017 -17.032  14.211  1.00 95.70           N  
ATOM   2940  HE  ARG B  24      -1.847 -16.548  14.522  1.00 95.70           H  
ATOM   2941  NH1 ARG B  24       0.191 -17.557  12.324  1.00 95.70           N  
ATOM   2942 HH11 ARG B  24       0.967 -17.874  12.887  1.00 95.70           H  
ATOM   2943 HH12 ARG B  24       0.307 -17.473  11.324  1.00 95.70           H  
ATOM   2944  NH2 ARG B  24      -1.834 -16.614  12.154  1.00 95.70           N  
ATOM   2945 HH21 ARG B  24      -2.587 -16.137  12.628  1.00 95.70           H  
ATOM   2946 HH22 ARG B  24      -1.736 -16.518  11.153  1.00 95.70           H  
ATOM   2947  CZ  ARG B  24      -0.878 -17.075  12.900  1.00 95.70           C  
ATOM   2948  N   ILE B  25       2.496 -14.885  18.279  1.00 96.68           N  
ATOM   2949  H   ILE B  25       2.438 -15.366  19.166  1.00 96.68           H  
ATOM   2950  CA  ILE B  25       2.729 -13.426  18.254  1.00 96.68           C  
ATOM   2951  HA  ILE B  25       1.900 -12.944  17.735  1.00 96.68           H  
ATOM   2952  C   ILE B  25       3.993 -13.087  17.455  1.00 96.68           C  
ATOM   2953  CB  ILE B  25       2.810 -12.846  19.684  1.00 96.68           C  
ATOM   2954  HB  ILE B  25       3.545 -13.422  20.246  1.00 96.68           H  
ATOM   2955  O   ILE B  25       3.950 -12.218  16.593  1.00 96.68           O  
ATOM   2956  CG1 ILE B  25       1.441 -12.964  20.384  1.00 96.68           C  
ATOM   2957 HG12 ILE B  25       1.044 -13.968  20.237  1.00 96.68           H  
ATOM   2958 HG13 ILE B  25       0.738 -12.262  19.937  1.00 96.68           H  
ATOM   2959  CG2 ILE B  25       3.252 -11.372  19.683  1.00 96.68           C  
ATOM   2960 HG21 ILE B  25       2.576 -10.773  19.072  1.00 96.68           H  
ATOM   2961 HG22 ILE B  25       3.279 -10.954  20.689  1.00 96.68           H  
ATOM   2962 HG23 ILE B  25       4.254 -11.259  19.271  1.00 96.68           H  
ATOM   2963  CD1 ILE B  25       1.510 -12.721  21.895  1.00 96.68           C  
ATOM   2964 HD11 ILE B  25       1.718 -11.673  22.112  1.00 96.68           H  
ATOM   2965 HD12 ILE B  25       2.281 -13.349  22.341  1.00 96.68           H  
ATOM   2966 HD13 ILE B  25       0.547 -12.984  22.333  1.00 96.68           H  
ATOM   2967  N   ARG B  26       5.103 -13.799  17.698  1.00 95.83           N  
ATOM   2968  H   ARG B  26       5.059 -14.557  18.363  1.00 95.83           H  
ATOM   2969  CA  ARG B  26       6.347 -13.574  16.946  1.00 95.83           C  
ATOM   2970  HA  ARG B  26       6.605 -12.516  16.991  1.00 95.83           H  
ATOM   2971  C   ARG B  26       6.185 -13.868  15.458  1.00 95.83           C  
ATOM   2972  CB  ARG B  26       7.503 -14.400  17.513  1.00 95.83           C  
ATOM   2973  HB2 ARG B  26       7.184 -15.433  17.651  1.00 95.83           H  
ATOM   2974  HB3 ARG B  26       8.315 -14.388  16.786  1.00 95.83           H  
ATOM   2975  O   ARG B  26       6.696 -13.099  14.659  1.00 95.83           O  
ATOM   2976  CG  ARG B  26       8.032 -13.815  18.826  1.00 95.83           C  
ATOM   2977  HG2 ARG B  26       8.292 -12.768  18.667  1.00 95.83           H  
ATOM   2978  HG3 ARG B  26       7.268 -13.874  19.601  1.00 95.83           H  
ATOM   2979  CD  ARG B  26       9.293 -14.567  19.262  1.00 95.83           C  
ATOM   2980  HD2 ARG B  26       9.745 -14.044  20.105  1.00 95.83           H  
ATOM   2981  HD3 ARG B  26      10.013 -14.536  18.443  1.00 95.83           H  
ATOM   2982  NE  ARG B  26       8.999 -15.975  19.596  1.00 95.83           N  
ATOM   2983  HE  ARG B  26       8.924 -16.595  18.802  1.00 95.83           H  
ATOM   2984  NH1 ARG B  26       8.840 -15.727  21.867  1.00 95.83           N  
ATOM   2985 HH11 ARG B  26       9.012 -14.743  21.718  1.00 95.83           H  
ATOM   2986 HH12 ARG B  26       8.762 -16.125  22.792  1.00 95.83           H  
ATOM   2987  NH2 ARG B  26       8.514 -17.742  20.940  1.00 95.83           N  
ATOM   2988 HH21 ARG B  26       8.488 -18.320  20.113  1.00 95.83           H  
ATOM   2989 HH22 ARG B  26       8.313 -18.137  21.848  1.00 95.83           H  
ATOM   2990  CZ  ARG B  26       8.782 -16.473  20.796  1.00 95.83           C  
ATOM   2991  N   GLU B  27       5.461 -14.925  15.097  1.00 96.07           N  
ATOM   2992  H   GLU B  27       5.100 -15.538  15.814  1.00 96.07           H  
ATOM   2993  CA  GLU B  27       5.158 -15.248  13.695  1.00 96.07           C  
ATOM   2994  HA  GLU B  27       6.089 -15.345  13.137  1.00 96.07           H  
ATOM   2995  C   GLU B  27       4.324 -14.135  13.024  1.00 96.07           C  
ATOM   2996  CB  GLU B  27       4.417 -16.596  13.634  1.00 96.07           C  
ATOM   2997  HB2 GLU B  27       3.565 -16.543  14.311  1.00 96.07           H  
ATOM   2998  HB3 GLU B  27       4.037 -16.753  12.624  1.00 96.07           H  
ATOM   2999  O   GLU B  27       4.590 -13.728  11.899  1.00 96.07           O  
ATOM   3000  CG  GLU B  27       5.307 -17.799  14.012  1.00 96.07           C  
ATOM   3001  HG2 GLU B  27       5.990 -18.003  13.187  1.00 96.07           H  
ATOM   3002  HG3 GLU B  27       5.913 -17.538  14.880  1.00 96.07           H  
ATOM   3003  CD  GLU B  27       4.516 -19.077  14.355  1.00 96.07           C  
ATOM   3004  OE1 GLU B  27       5.170 -20.049  14.819  1.00 96.07           O  
ATOM   3005  OE2 GLU B  27       3.260 -19.063  14.279  1.00 96.07           O  
ATOM   3006  N   LEU B  28       3.346 -13.565  13.729  1.00 97.16           N  
ATOM   3007  H   LEU B  28       3.134 -13.926  14.649  1.00 97.16           H  
ATOM   3008  CA  LEU B  28       2.525 -12.477  13.188  1.00 97.16           C  
ATOM   3009  HA  LEU B  28       2.199 -12.746  12.184  1.00 97.16           H  
ATOM   3010  C   LEU B  28       3.287 -11.149  13.050  1.00 97.16           C  
ATOM   3011  CB  LEU B  28       1.299 -12.297  14.093  1.00 97.16           C  
ATOM   3012  HB2 LEU B  28       1.642 -12.239  15.126  1.00 97.16           H  
ATOM   3013  HB3 LEU B  28       0.818 -11.349  13.854  1.00 97.16           H  
ATOM   3014  O   LEU B  28       3.040 -10.400  12.108  1.00 97.16           O  
ATOM   3015  CG  LEU B  28       0.261 -13.421  13.956  1.00 97.16           C  
ATOM   3016  HG  LEU B  28       0.744 -14.397  14.000  1.00 97.16           H  
ATOM   3017  CD1 LEU B  28      -0.716 -13.317  15.126  1.00 97.16           C  
ATOM   3018 HD11 LEU B  28      -1.216 -12.349  15.103  1.00 97.16           H  
ATOM   3019 HD12 LEU B  28      -0.175 -13.426  16.066  1.00 97.16           H  
ATOM   3020 HD13 LEU B  28      -1.459 -14.110  15.048  1.00 97.16           H  
ATOM   3021  CD2 LEU B  28      -0.511 -13.311  12.640  1.00 97.16           C  
ATOM   3022 HD21 LEU B  28      -1.335 -14.024  12.631  1.00 97.16           H  
ATOM   3023 HD22 LEU B  28      -0.923 -12.308  12.528  1.00 97.16           H  
ATOM   3024 HD23 LEU B  28       0.149 -13.526  11.800  1.00 97.16           H  
ATOM   3025  N   GLU B  29       4.185 -10.836  13.987  1.00 95.68           N  
ATOM   3026  H   GLU B  29       4.282 -11.463  14.773  1.00 95.68           H  
ATOM   3027  CA  GLU B  29       4.873  -9.537  14.036  1.00 95.68           C  
ATOM   3028  HA  GLU B  29       4.256  -8.777  13.558  1.00 95.68           H  
ATOM   3029  C   GLU B  29       6.212  -9.535  13.288  1.00 95.68           C  
ATOM   3030  CB  GLU B  29       5.091  -9.115  15.504  1.00 95.68           C  
ATOM   3031  HB2 GLU B  29       5.746  -8.244  15.526  1.00 95.68           H  
ATOM   3032  HB3 GLU B  29       5.589  -9.928  16.033  1.00 95.68           H  
ATOM   3033  O   GLU B  29       6.547  -8.566  12.619  1.00 95.68           O  
ATOM   3034  CG  GLU B  29       3.781  -8.746  16.224  1.00 95.68           C  
ATOM   3035  HG2 GLU B  29       3.315  -7.919  15.689  1.00 95.68           H  
ATOM   3036  HG3 GLU B  29       3.104  -9.599  16.175  1.00 95.68           H  
ATOM   3037  CD  GLU B  29       3.965  -8.356  17.705  1.00 95.68           C  
ATOM   3038  OE1 GLU B  29       3.073  -7.653  18.251  1.00 95.68           O  
ATOM   3039  OE2 GLU B  29       4.941  -8.806  18.345  1.00 95.68           O  
ATOM   3040  N   SER B  30       7.011 -10.593  13.419  1.00 95.07           N  
ATOM   3041  H   SER B  30       6.656 -11.413  13.890  1.00 95.07           H  
ATOM   3042  CA  SER B  30       8.444 -10.573  13.088  1.00 95.07           C  
ATOM   3043  HA  SER B  30       8.602  -9.856  12.282  1.00 95.07           H  
ATOM   3044  C   SER B  30       8.968 -11.903  12.542  1.00 95.07           C  
ATOM   3045  CB  SER B  30       9.265 -10.078  14.295  1.00 95.07           C  
ATOM   3046  HB2 SER B  30       9.107  -9.005  14.404  1.00 95.07           H  
ATOM   3047  HB3 SER B  30      10.330 -10.240  14.131  1.00 95.07           H  
ATOM   3048  O   SER B  30      10.161 -12.184  12.662  1.00 95.07           O  
ATOM   3049  OG  SER B  30       8.854 -10.724  15.491  1.00 95.07           O  
ATOM   3050  HG  SER B  30       7.912 -10.552  15.560  1.00 95.07           H  
ATOM   3051  N   ASP B  31       8.114 -12.719  11.907  1.00 97.16           N  
ATOM   3052  H   ASP B  31       7.127 -12.506  11.889  1.00 97.16           H  
ATOM   3053  CA  ASP B  31       8.594 -13.932  11.233  1.00 97.16           C  
ATOM   3054  HA  ASP B  31       9.037 -14.557  12.009  1.00 97.16           H  
ATOM   3055  C   ASP B  31       9.640 -13.554  10.167  1.00 97.16           C  
ATOM   3056  CB  ASP B  31       7.460 -14.743  10.585  1.00 97.16           C  
ATOM   3057  HB2 ASP B  31       7.234 -14.341   9.597  1.00 97.16           H  
ATOM   3058  HB3 ASP B  31       6.572 -14.640  11.208  1.00 97.16           H  
ATOM   3059  O   ASP B  31       9.377 -12.652   9.348  1.00 97.16           O  
ATOM   3060  CG  ASP B  31       7.723 -16.251  10.473  1.00 97.16           C  
ATOM   3061  OD1 ASP B  31       8.719 -16.736  11.055  1.00 97.16           O  
ATOM   3062  OD2 ASP B  31       6.886 -16.933   9.843  1.00 97.16           O  
ATOM   3063  N   PRO B  32      10.829 -14.183  10.171  1.00 98.46           N  
ATOM   3064  CA  PRO B  32      11.817 -13.987   9.125  1.00 98.46           C  
ATOM   3065  HA  PRO B  32      12.032 -12.922   9.040  1.00 98.46           H  
ATOM   3066  C   PRO B  32      11.299 -14.521   7.785  1.00 98.46           C  
ATOM   3067  CB  PRO B  32      13.076 -14.724   9.591  1.00 98.46           C  
ATOM   3068  HB2 PRO B  32      13.142 -15.702   9.115  1.00 98.46           H  
ATOM   3069  HB3 PRO B  32      13.972 -14.137   9.388  1.00 98.46           H  
ATOM   3070  O   PRO B  32      10.752 -15.622   7.706  1.00 98.46           O  
ATOM   3071  CG  PRO B  32      12.880 -14.908  11.093  1.00 98.46           C  
ATOM   3072  HG2 PRO B  32      13.394 -15.795  11.465  1.00 98.46           H  
ATOM   3073  HG3 PRO B  32      13.216 -14.015  11.620  1.00 98.46           H  
ATOM   3074  CD  PRO B  32      11.371 -15.032  11.221  1.00 98.46           C  
ATOM   3075  HD2 PRO B  32      11.066 -14.710  12.217  1.00 98.46           H  
ATOM   3076  HD3 PRO B  32      11.076 -16.066  11.042  1.00 98.46           H  
ATOM   3077  N   ILE B  33      11.507 -13.759   6.714  1.00 98.92           N  
ATOM   3078  H   ILE B  33      11.998 -12.884   6.832  1.00 98.92           H  
ATOM   3079  CA  ILE B  33      11.061 -14.121   5.363  1.00 98.92           C  
ATOM   3080  HA  ILE B  33      10.421 -15.002   5.404  1.00 98.92           H  
ATOM   3081  C   ILE B  33      12.284 -14.491   4.523  1.00 98.92           C  
ATOM   3082  CB  ILE B  33      10.227 -12.969   4.759  1.00 98.92           C  
ATOM   3083  HB  ILE B  33      10.858 -12.081   4.722  1.00 98.92           H  
ATOM   3084  O   ILE B  33      13.212 -13.701   4.404  1.00 98.92           O  
ATOM   3085  CG1 ILE B  33       8.994 -12.595   5.616  1.00 98.92           C  
ATOM   3086 HG12 ILE B  33       9.332 -12.178   6.564  1.00 98.92           H  
ATOM   3087 HG13 ILE B  33       8.443 -11.806   5.104  1.00 98.92           H  
ATOM   3088  CG2 ILE B  33       9.800 -13.268   3.314  1.00 98.92           C  
ATOM   3089 HG21 ILE B  33       9.217 -12.434   2.924  1.00 98.92           H  
ATOM   3090 HG22 ILE B  33      10.674 -13.397   2.677  1.00 98.92           H  
ATOM   3091 HG23 ILE B  33       9.196 -14.175   3.270  1.00 98.92           H  
ATOM   3092  CD1 ILE B  33       8.017 -13.741   5.920  1.00 98.92           C  
ATOM   3093 HD11 ILE B  33       7.685 -14.221   5.000  1.00 98.92           H  
ATOM   3094 HD12 ILE B  33       7.146 -13.340   6.437  1.00 98.92           H  
ATOM   3095 HD13 ILE B  33       8.491 -14.477   6.570  1.00 98.92           H  
ATOM   3096  N   ALA B  34      12.312 -15.687   3.947  1.00 98.88           N  
ATOM   3097  H   ALA B  34      11.467 -16.241   3.963  1.00 98.88           H  
ATOM   3098  CA  ALA B  34      13.374 -16.128   3.052  1.00 98.88           C  
ATOM   3099  HA  ALA B  34      14.329 -15.741   3.406  1.00 98.88           H  
ATOM   3100  C   ALA B  34      13.142 -15.606   1.629  1.00 98.88           C  
ATOM   3101  CB  ALA B  34      13.445 -17.658   3.085  1.00 98.88           C  
ATOM   3102  HB1 ALA B  34      12.473 -18.080   2.833  1.00 98.88           H  
ATOM   3103  HB2 ALA B  34      13.746 -17.994   4.077  1.00 98.88           H  
ATOM   3104  HB3 ALA B  34      14.175 -18.006   2.354  1.00 98.88           H  
ATOM   3105  O   ALA B  34      12.032 -15.692   1.101  1.00 98.88           O  
ATOM   3106  N   ILE B  35      14.211 -15.122   0.995  1.00 98.92           N  
ATOM   3107  H   ILE B  35      15.084 -15.081   1.501  1.00 98.92           H  
ATOM   3108  CA  ILE B  35      14.270 -14.932  -0.456  1.00 98.92           C  
ATOM   3109  HA  ILE B  35      13.279 -14.687  -0.836  1.00 98.92           H  
ATOM   3110  C   ILE B  35      14.710 -16.268  -1.049  1.00 98.92           C  
ATOM   3111  CB  ILE B  35      15.240 -13.791  -0.840  1.00 98.92           C  
ATOM   3112  HB  ILE B  35      16.249 -14.068  -0.536  1.00 98.92           H  
ATOM   3113  O   ILE B  35      15.860 -16.666  -0.853  1.00 98.92           O  
ATOM   3114  CG1 ILE B  35      14.870 -12.472  -0.121  1.00 98.92           C  
ATOM   3115 HG12 ILE B  35      14.860 -12.636   0.956  1.00 98.92           H  
ATOM   3116 HG13 ILE B  35      13.871 -12.161  -0.426  1.00 98.92           H  
ATOM   3117  CG2 ILE B  35      15.217 -13.613  -2.369  1.00 98.92           C  
ATOM   3118 HG21 ILE B  35      14.222 -13.307  -2.691  1.00 98.92           H  
ATOM   3119 HG22 ILE B  35      15.465 -14.549  -2.870  1.00 98.92           H  
ATOM   3120 HG23 ILE B  35      15.949 -12.869  -2.685  1.00 98.92           H  
ATOM   3121  CD1 ILE B  35      15.839 -11.316  -0.387  1.00 98.92           C  
ATOM   3122 HD11 ILE B  35      16.858 -11.628  -0.160  1.00 98.92           H  
ATOM   3123 HD12 ILE B  35      15.576 -10.473   0.253  1.00 98.92           H  
ATOM   3124 HD13 ILE B  35      15.777 -10.995  -1.427  1.00 98.92           H  
ATOM   3125  N   VAL B  36      13.804 -16.966  -1.734  1.00 98.65           N  
ATOM   3126  H   VAL B  36      12.887 -16.566  -1.872  1.00 98.65           H  
ATOM   3127  CA  VAL B  36      14.063 -18.325  -2.242  1.00 98.65           C  
ATOM   3128  HA  VAL B  36      14.934 -18.708  -1.710  1.00 98.65           H  
ATOM   3129  C   VAL B  36      14.456 -18.364  -3.714  1.00 98.65           C  
ATOM   3130  CB  VAL B  36      12.908 -19.300  -1.950  1.00 98.65           C  
ATOM   3131  HB  VAL B  36      13.177 -20.272  -2.364  1.00 98.65           H  
ATOM   3132  O   VAL B  36      15.171 -19.257  -4.148  1.00 98.65           O  
ATOM   3133  CG1 VAL B  36      12.697 -19.466  -0.439  1.00 98.65           C  
ATOM   3134 HG11 VAL B  36      11.940 -20.230  -0.264  1.00 98.65           H  
ATOM   3135 HG12 VAL B  36      13.630 -19.792   0.019  1.00 98.65           H  
ATOM   3136 HG13 VAL B  36      12.376 -18.526   0.011  1.00 98.65           H  
ATOM   3137  CG2 VAL B  36      11.573 -18.880  -2.576  1.00 98.65           C  
ATOM   3138 HG21 VAL B  36      11.691 -18.745  -3.651  1.00 98.65           H  
ATOM   3139 HG22 VAL B  36      10.838 -19.668  -2.413  1.00 98.65           H  
ATOM   3140 HG23 VAL B  36      11.210 -17.959  -2.119  1.00 98.65           H  
ATOM   3141  N   GLY B  37      14.052 -17.359  -4.483  1.00 98.72           N  
ATOM   3142  H   GLY B  37      13.487 -16.634  -4.065  1.00 98.72           H  
ATOM   3143  CA  GLY B  37      14.449 -17.192  -5.876  1.00 98.72           C  
ATOM   3144  HA2 GLY B  37      13.746 -17.698  -6.537  1.00 98.72           H  
ATOM   3145  HA3 GLY B  37      15.439 -17.621  -6.034  1.00 98.72           H  
ATOM   3146  C   GLY B  37      14.482 -15.723  -6.247  1.00 98.72           C  
ATOM   3147  O   GLY B  37      13.835 -14.892  -5.606  1.00 98.72           O  
ATOM   3148  N   ALA B  38      15.257 -15.392  -7.269  1.00 98.83           N  
ATOM   3149  H   ALA B  38      15.765 -16.112  -7.764  1.00 98.83           H  
ATOM   3150  CA  ALA B  38      15.362 -14.036  -7.777  1.00 98.83           C  
ATOM   3151  HA  ALA B  38      14.382 -13.562  -7.721  1.00 98.83           H  
ATOM   3152  C   ALA B  38      15.805 -14.042  -9.238  1.00 98.83           C  
ATOM   3153  CB  ALA B  38      16.349 -13.252  -6.909  1.00 98.83           C  
ATOM   3154  HB1 ALA B  38      17.297 -13.785  -6.835  1.00 98.83           H  
ATOM   3155  HB2 ALA B  38      16.520 -12.280  -7.372  1.00 98.83           H  
ATOM   3156  HB3 ALA B  38      15.944 -13.121  -5.906  1.00 98.83           H  
ATOM   3157  O   ALA B  38      16.600 -14.889  -9.643  1.00 98.83           O  
ATOM   3158  N   ALA B  39      15.327 -13.076 -10.010  1.00 98.82           N  
ATOM   3159  H   ALA B  39      14.665 -12.423  -9.616  1.00 98.82           H  
ATOM   3160  CA  ALA B  39      15.798 -12.806 -11.361  1.00 98.82           C  
ATOM   3161  HA  ALA B  39      16.836 -13.129 -11.450  1.00 98.82           H  
ATOM   3162  C   ALA B  39      15.765 -11.301 -11.635  1.00 98.82           C  
ATOM   3163  CB  ALA B  39      14.958 -13.598 -12.368  1.00 98.82           C  
ATOM   3164  HB1 ALA B  39      13.916 -13.287 -12.300  1.00 98.82           H  
ATOM   3165  HB2 ALA B  39      15.032 -14.665 -12.161  1.00 98.82           H  
ATOM   3166  HB3 ALA B  39      15.310 -13.415 -13.384  1.00 98.82           H  
ATOM   3167  O   ALA B  39      15.059 -10.538 -10.962  1.00 98.82           O  
ATOM   3168  N   CYS B  40      16.545 -10.866 -12.617  1.00 98.70           N  
ATOM   3169  H   CYS B  40      17.077 -11.518 -13.176  1.00 98.70           H  
ATOM   3170  CA  CYS B  40      16.606  -9.474 -13.018  1.00 98.70           C  
ATOM   3171  HA  CYS B  40      15.604  -9.055 -12.933  1.00 98.70           H  
ATOM   3172  C   CYS B  40      17.032  -9.321 -14.476  1.00 98.70           C  
ATOM   3173  CB  CYS B  40      17.549  -8.695 -12.085  1.00 98.70           C  
ATOM   3174  HB2 CYS B  40      17.633  -7.676 -12.463  1.00 98.70           H  
ATOM   3175  HB3 CYS B  40      17.116  -8.661 -11.085  1.00 98.70           H  
ATOM   3176  O   CYS B  40      17.777 -10.134 -15.008  1.00 98.70           O  
ATOM   3177  SG  CYS B  40      19.208  -9.438 -12.001  1.00 98.70           S  
ATOM   3178  HG  CYS B  40      19.897  -8.300 -11.873  1.00 98.70           H  
ATOM   3179  N   ARG B  41      16.608  -8.211 -15.081  1.00 98.43           N  
ATOM   3180  H   ARG B  41      15.986  -7.615 -14.554  1.00 98.43           H  
ATOM   3181  CA  ARG B  41      17.206  -7.649 -16.292  1.00 98.43           C  
ATOM   3182  HA  ARG B  41      18.102  -8.215 -16.548  1.00 98.43           H  
ATOM   3183  C   ARG B  41      17.625  -6.223 -16.006  1.00 98.43           C  
ATOM   3184  CB  ARG B  41      16.233  -7.686 -17.478  1.00 98.43           C  
ATOM   3185  HB2 ARG B  41      16.445  -6.821 -18.107  1.00 98.43           H  
ATOM   3186  HB3 ARG B  41      15.202  -7.598 -17.134  1.00 98.43           H  
ATOM   3187  O   ARG B  41      16.766  -5.390 -15.706  1.00 98.43           O  
ATOM   3188  CG  ARG B  41      16.398  -8.943 -18.340  1.00 98.43           C  
ATOM   3189  HG2 ARG B  41      17.453  -9.200 -18.431  1.00 98.43           H  
ATOM   3190  HG3 ARG B  41      15.862  -9.777 -17.888  1.00 98.43           H  
ATOM   3191  CD  ARG B  41      15.853  -8.640 -19.739  1.00 98.43           C  
ATOM   3192  HD2 ARG B  41      14.810  -8.340 -19.645  1.00 98.43           H  
ATOM   3193  HD3 ARG B  41      16.425  -7.821 -20.174  1.00 98.43           H  
ATOM   3194  NE  ARG B  41      15.936  -9.803 -20.631  1.00 98.43           N  
ATOM   3195  HE  ARG B  41      16.382 -10.635 -20.274  1.00 98.43           H  
ATOM   3196  NH1 ARG B  41      14.757  -8.907 -22.399  1.00 98.43           N  
ATOM   3197 HH11 ARG B  41      14.312  -9.054 -23.293  1.00 98.43           H  
ATOM   3198 HH12 ARG B  41      14.710  -8.012 -21.931  1.00 98.43           H  
ATOM   3199  NH2 ARG B  41      15.414 -11.029 -22.470  1.00 98.43           N  
ATOM   3200 HH21 ARG B  41      15.859 -11.834 -22.053  1.00 98.43           H  
ATOM   3201 HH22 ARG B  41      14.869 -11.140 -23.313  1.00 98.43           H  
ATOM   3202  CZ  ARG B  41      15.374  -9.904 -21.824  1.00 98.43           C  
ATOM   3203  N   PHE B  42      18.917  -5.933 -16.133  1.00 98.58           N  
ATOM   3204  H   PHE B  42      19.528  -6.659 -16.480  1.00 98.58           H  
ATOM   3205  CA  PHE B  42      19.481  -4.602 -15.909  1.00 98.58           C  
ATOM   3206  HA  PHE B  42      18.651  -3.900 -15.835  1.00 98.58           H  
ATOM   3207  C   PHE B  42      20.348  -4.131 -17.093  1.00 98.58           C  
ATOM   3208  CB  PHE B  42      20.249  -4.547 -14.573  1.00 98.58           C  
ATOM   3209  HB2 PHE B  42      20.613  -3.531 -14.422  1.00 98.58           H  
ATOM   3210  HB3 PHE B  42      21.137  -5.176 -14.639  1.00 98.58           H  
ATOM   3211  O   PHE B  42      20.781  -4.930 -17.929  1.00 98.58           O  
ATOM   3212  CG  PHE B  42      19.485  -4.938 -13.320  1.00 98.58           C  
ATOM   3213  CD1 PHE B  42      18.135  -4.576 -13.147  1.00 98.58           C  
ATOM   3214  HD1 PHE B  42      17.616  -4.010 -13.907  1.00 98.58           H  
ATOM   3215  CD2 PHE B  42      20.157  -5.602 -12.278  1.00 98.58           C  
ATOM   3216  HD2 PHE B  42      21.200  -5.866 -12.380  1.00 98.58           H  
ATOM   3217  CE1 PHE B  42      17.455  -4.896 -11.963  1.00 98.58           C  
ATOM   3218  HE1 PHE B  42      16.421  -4.610 -11.843  1.00 98.58           H  
ATOM   3219  CE2 PHE B  42      19.480  -5.914 -11.088  1.00 98.58           C  
ATOM   3220  HE2 PHE B  42      19.995  -6.432 -10.292  1.00 98.58           H  
ATOM   3221  CZ  PHE B  42      18.134  -5.560 -10.929  1.00 98.58           C  
ATOM   3222  HZ  PHE B  42      17.627  -5.797 -10.006  1.00 98.58           H  
ATOM   3223  N   PRO B  43      20.607  -2.815 -17.207  1.00 97.88           N  
ATOM   3224  CA  PRO B  43      21.482  -2.270 -18.234  1.00 97.88           C  
ATOM   3225  HA  PRO B  43      21.040  -2.468 -19.210  1.00 97.88           H  
ATOM   3226  C   PRO B  43      22.888  -2.873 -18.170  1.00 97.88           C  
ATOM   3227  CB  PRO B  43      21.505  -0.760 -17.983  1.00 97.88           C  
ATOM   3228  HB2 PRO B  43      21.608  -0.200 -18.913  1.00 97.88           H  
ATOM   3229  HB3 PRO B  43      22.308  -0.507 -17.291  1.00 97.88           H  
ATOM   3230  O   PRO B  43      23.337  -3.341 -17.128  1.00 97.88           O  
ATOM   3231  CG  PRO B  43      20.170  -0.494 -17.295  1.00 97.88           C  
ATOM   3232  HG2 PRO B  43      20.189   0.415 -16.694  1.00 97.88           H  
ATOM   3233  HG3 PRO B  43      19.365  -0.462 -18.030  1.00 97.88           H  
ATOM   3234  CD  PRO B  43      20.027  -1.736 -16.428  1.00 97.88           C  
ATOM   3235  HD2 PRO B  43      18.974  -1.921 -16.216  1.00 97.88           H  
ATOM   3236  HD3 PRO B  43      20.589  -1.600 -15.505  1.00 97.88           H  
ATOM   3237  N   GLY B  44      23.616  -2.810 -19.285  1.00 96.95           N  
ATOM   3238  H   GLY B  44      23.198  -2.387 -20.101  1.00 96.95           H  
ATOM   3239  CA  GLY B  44      24.980  -3.347 -19.365  1.00 96.95           C  
ATOM   3240  HA2 GLY B  44      25.469  -3.271 -18.394  1.00 96.95           H  
ATOM   3241  HA3 GLY B  44      25.556  -2.755 -20.077  1.00 96.95           H  
ATOM   3242  C   GLY B  44      25.063  -4.813 -19.792  1.00 96.95           C  
ATOM   3243  O   GLY B  44      26.158  -5.358 -19.805  1.00 96.95           O  
ATOM   3244  N   GLY B  45      23.946  -5.418 -20.216  1.00 95.86           N  
ATOM   3245  H   GLY B  45      23.066  -4.935 -20.098  1.00 95.86           H  
ATOM   3246  CA  GLY B  45      23.893  -6.832 -20.608  1.00 95.86           C  
ATOM   3247  HA2 GLY B  45      24.815  -7.122 -21.112  1.00 95.86           H  
ATOM   3248  HA3 GLY B  45      23.059  -6.987 -21.293  1.00 95.86           H  
ATOM   3249  C   GLY B  45      23.688  -7.774 -19.423  1.00 95.86           C  
ATOM   3250  O   GLY B  45      24.124  -8.916 -19.475  1.00 95.86           O  
ATOM   3251  N   VAL B  46      23.067  -7.280 -18.349  1.00 98.01           N  
ATOM   3252  H   VAL B  46      22.680  -6.348 -18.385  1.00 98.01           H  
ATOM   3253  CA  VAL B  46      22.702  -8.096 -17.195  1.00 98.01           C  
ATOM   3254  HA  VAL B  46      23.461  -8.860 -17.027  1.00 98.01           H  
ATOM   3255  C   VAL B  46      21.375  -8.777 -17.491  1.00 98.01           C  
ATOM   3256  CB  VAL B  46      22.607  -7.233 -15.936  1.00 98.01           C  
ATOM   3257  HB  VAL B  46      21.927  -6.406 -16.144  1.00 98.01           H  
ATOM   3258  O   VAL B  46      20.328  -8.125 -17.501  1.00 98.01           O  
ATOM   3259  CG1 VAL B  46      22.076  -8.014 -14.736  1.00 98.01           C  
ATOM   3260 HG11 VAL B  46      21.047  -8.333 -14.900  1.00 98.01           H  
ATOM   3261 HG12 VAL B  46      22.101  -7.386 -13.846  1.00 98.01           H  
ATOM   3262 HG13 VAL B  46      22.695  -8.899 -14.587  1.00 98.01           H  
ATOM   3263  CG2 VAL B  46      23.968  -6.644 -15.563  1.00 98.01           C  
ATOM   3264 HG21 VAL B  46      24.685  -7.447 -15.393  1.00 98.01           H  
ATOM   3265 HG22 VAL B  46      23.873  -6.040 -14.661  1.00 98.01           H  
ATOM   3266 HG23 VAL B  46      24.327  -6.015 -16.378  1.00 98.01           H  
ATOM   3267  N   GLU B  47      21.432 -10.079 -17.725  1.00 95.62           N  
ATOM   3268  H   GLU B  47      22.340 -10.523 -17.729  1.00 95.62           H  
ATOM   3269  CA  GLU B  47      20.262 -10.935 -17.968  1.00 95.62           C  
ATOM   3270  HA  GLU B  47      19.372 -10.317 -18.090  1.00 95.62           H  
ATOM   3271  C   GLU B  47      19.965 -11.851 -16.777  1.00 95.62           C  
ATOM   3272  CB  GLU B  47      20.456 -11.728 -19.269  1.00 95.62           C  
ATOM   3273  HB2 GLU B  47      19.558 -12.322 -19.437  1.00 95.62           H  
ATOM   3274  HB3 GLU B  47      21.314 -12.393 -19.174  1.00 95.62           H  
ATOM   3275  O   GLU B  47      18.955 -12.549 -16.745  1.00 95.62           O  
ATOM   3276  CG  GLU B  47      20.664 -10.776 -20.460  1.00 95.62           C  
ATOM   3277  HG2 GLU B  47      19.905  -9.996 -20.410  1.00 95.62           H  
ATOM   3278  HG3 GLU B  47      21.638 -10.295 -20.369  1.00 95.62           H  
ATOM   3279  CD  GLU B  47      20.569 -11.444 -21.837  1.00 95.62           C  
ATOM   3280  OE1 GLU B  47      20.814 -10.702 -22.817  1.00 95.62           O  
ATOM   3281  OE2 GLU B  47      20.225 -12.645 -21.920  1.00 95.62           O  
ATOM   3282  N   ASP B  48      20.849 -11.848 -15.781  1.00 96.22           N  
ATOM   3283  H   ASP B  48      21.661 -11.252 -15.854  1.00 96.22           H  
ATOM   3284  CA  ASP B  48      20.737 -12.669 -14.596  1.00 96.22           C  
ATOM   3285  HA  ASP B  48      19.696 -12.658 -14.273  1.00 96.22           H  
ATOM   3286  C   ASP B  48      21.573 -12.164 -13.406  1.00 96.22           C  
ATOM   3287  CB  ASP B  48      21.109 -14.110 -14.951  1.00 96.22           C  
ATOM   3288  HB2 ASP B  48      20.294 -14.569 -15.510  1.00 96.22           H  
ATOM   3289  HB3 ASP B  48      21.218 -14.615 -13.991  1.00 96.22           H  
ATOM   3290  O   ASP B  48      22.268 -11.152 -13.467  1.00 96.22           O  
ATOM   3291  CG  ASP B  48      22.428 -14.344 -15.673  1.00 96.22           C  
ATOM   3292  OD1 ASP B  48      23.387 -13.591 -15.393  1.00 96.22           O  
ATOM   3293  OD2 ASP B  48      22.469 -15.328 -16.439  1.00 96.22           O  
ATOM   3294  N   LEU B  49      21.483 -12.884 -12.284  1.00 97.62           N  
ATOM   3295  H   LEU B  49      20.982 -13.759 -12.338  1.00 97.62           H  
ATOM   3296  CA  LEU B  49      22.222 -12.609 -11.057  1.00 97.62           C  
ATOM   3297  HA  LEU B  49      22.037 -11.581 -10.745  1.00 97.62           H  
ATOM   3298  C   LEU B  49      23.740 -12.755 -11.235  1.00 97.62           C  
ATOM   3299  CB  LEU B  49      21.723 -13.592  -9.985  1.00 97.62           C  
ATOM   3300  HB2 LEU B  49      22.374 -13.525  -9.113  1.00 97.62           H  
ATOM   3301  HB3 LEU B  49      21.824 -14.604 -10.376  1.00 97.62           H  
ATOM   3302  O   LEU B  49      24.498 -11.983 -10.649  1.00 97.62           O  
ATOM   3303  CG  LEU B  49      20.273 -13.380  -9.524  1.00 97.62           C  
ATOM   3304  HG  LEU B  49      19.600 -13.471 -10.376  1.00 97.62           H  
ATOM   3305  CD1 LEU B  49      19.920 -14.472  -8.515  1.00 97.62           C  
ATOM   3306 HD11 LEU B  49      20.107 -15.451  -8.956  1.00 97.62           H  
ATOM   3307 HD12 LEU B  49      20.523 -14.365  -7.613  1.00 97.62           H  
ATOM   3308 HD13 LEU B  49      18.862 -14.409  -8.264  1.00 97.62           H  
ATOM   3309  CD2 LEU B  49      20.052 -12.019  -8.857  1.00 97.62           C  
ATOM   3310 HD21 LEU B  49      19.027 -11.962  -8.490  1.00 97.62           H  
ATOM   3311 HD22 LEU B  49      20.749 -11.888  -8.029  1.00 97.62           H  
ATOM   3312 HD23 LEU B  49      20.196 -11.223  -9.588  1.00 97.62           H  
ATOM   3313  N   GLU B  50      24.185 -13.726 -12.031  1.00 95.64           N  
ATOM   3314  H   GLU B  50      23.517 -14.344 -12.469  1.00 95.64           H  
ATOM   3315  CA  GLU B  50      25.596 -14.003 -12.290  1.00 95.64           C  
ATOM   3316  HA  GLU B  50      26.126 -14.077 -11.341  1.00 95.64           H  
ATOM   3317  C   GLU B  50      26.250 -12.862 -13.082  1.00 95.64           C  
ATOM   3318  CB  GLU B  50      25.736 -15.349 -13.029  1.00 95.64           C  
ATOM   3319  HB2 GLU B  50      26.790 -15.473 -13.275  1.00 95.64           H  
ATOM   3320  HB3 GLU B  50      25.183 -15.324 -13.968  1.00 95.64           H  
ATOM   3321  O   GLU B  50      27.251 -12.292 -12.640  1.00 95.64           O  
ATOM   3322  CG  GLU B  50      25.309 -16.582 -12.205  1.00 95.64           C  
ATOM   3323  HG2 GLU B  50      25.805 -17.449 -12.641  1.00 95.64           H  
ATOM   3324  HG3 GLU B  50      25.693 -16.472 -11.191  1.00 95.64           H  
ATOM   3325  CD  GLU B  50      23.793 -16.889 -12.150  1.00 95.64           C  
ATOM   3326  OE1 GLU B  50      23.417 -17.905 -11.527  1.00 95.64           O  
ATOM   3327  OE2 GLU B  50      22.951 -16.133 -12.691  1.00 95.64           O  
ATOM   3328  N   SER B  51      25.640 -12.456 -14.199  1.00 97.20           N  
ATOM   3329  H   SER B  51      24.828 -12.966 -14.513  1.00 97.20           H  
ATOM   3330  CA  SER B  51      26.069 -11.290 -14.980  1.00 97.20           C  
ATOM   3331  HA  SER B  51      27.124 -11.413 -15.223  1.00 97.20           H  
ATOM   3332  C   SER B  51      25.937  -9.988 -14.186  1.00 97.20           C  
ATOM   3333  CB  SER B  51      25.297 -11.197 -16.303  1.00 97.20           C  
ATOM   3334  HB2 SER B  51      25.606 -10.298 -16.836  1.00 97.20           H  
ATOM   3335  HB3 SER B  51      25.539 -12.062 -16.920  1.00 97.20           H  
ATOM   3336  O   SER B  51      26.780  -9.098 -14.328  1.00 97.20           O  
ATOM   3337  OG  SER B  51      23.900 -11.164 -16.094  1.00 97.20           O  
ATOM   3338  HG  SER B  51      23.657 -12.057 -15.840  1.00 97.20           H  
ATOM   3339  N   TYR B  52      24.951  -9.874 -13.285  1.00 98.43           N  
ATOM   3340  H   TYR B  52      24.228 -10.579 -13.267  1.00 98.43           H  
ATOM   3341  CA  TYR B  52      24.859  -8.720 -12.393  1.00 98.43           C  
ATOM   3342  HA  TYR B  52      24.893  -7.841 -13.037  1.00 98.43           H  
ATOM   3343  C   TYR B  52      26.045  -8.647 -11.425  1.00 98.43           C  
ATOM   3344  CB  TYR B  52      23.545  -8.712 -11.593  1.00 98.43           C  
ATOM   3345  HB2 TYR B  52      23.553  -9.560 -10.908  1.00 98.43           H  
ATOM   3346  HB3 TYR B  52      22.697  -8.862 -12.262  1.00 98.43           H  
ATOM   3347  O   TYR B  52      26.667  -7.593 -11.275  1.00 98.43           O  
ATOM   3348  CG  TYR B  52      23.293  -7.446 -10.786  1.00 98.43           C  
ATOM   3349  CD1 TYR B  52      22.466  -7.504  -9.646  1.00 98.43           C  
ATOM   3350  HD1 TYR B  52      22.011  -8.442  -9.365  1.00 98.43           H  
ATOM   3351  CD2 TYR B  52      23.888  -6.216 -11.147  1.00 98.43           C  
ATOM   3352  HD2 TYR B  52      24.542  -6.136 -12.002  1.00 98.43           H  
ATOM   3353  CE1 TYR B  52      22.228  -6.343  -8.881  1.00 98.43           C  
ATOM   3354  HE1 TYR B  52      21.584  -6.370  -8.014  1.00 98.43           H  
ATOM   3355  CE2 TYR B  52      23.684  -5.072 -10.366  1.00 98.43           C  
ATOM   3356  HE2 TYR B  52      24.204  -4.159 -10.615  1.00 98.43           H  
ATOM   3357  OH  TYR B  52      22.588  -3.986  -8.559  1.00 98.43           O  
ATOM   3358  HH  TYR B  52      23.024  -3.238  -8.973  1.00 98.43           H  
ATOM   3359  CZ  TYR B  52      22.824  -5.124  -9.256  1.00 98.43           C  
ATOM   3360  N   TRP B  53      26.389  -9.766 -10.784  1.00 98.15           N  
ATOM   3361  H   TRP B  53      25.850 -10.604 -10.948  1.00 98.15           H  
ATOM   3362  CA  TRP B  53      27.542  -9.837  -9.890  1.00 98.15           C  
ATOM   3363  HA  TRP B  53      27.427  -9.089  -9.106  1.00 98.15           H  
ATOM   3364  C   TRP B  53      28.848  -9.526 -10.621  1.00 98.15           C  
ATOM   3365  CB  TRP B  53      27.619 -11.221  -9.246  1.00 98.15           C  
ATOM   3366  HB2 TRP B  53      27.700 -11.980 -10.024  1.00 98.15           H  
ATOM   3367  HB3 TRP B  53      26.700 -11.411  -8.692  1.00 98.15           H  
ATOM   3368  O   TRP B  53      29.688  -8.785 -10.103  1.00 98.15           O  
ATOM   3369  CG  TRP B  53      28.776 -11.356  -8.310  1.00 98.15           C  
ATOM   3370  CD1 TRP B  53      29.820 -12.202  -8.456  1.00 98.15           C  
ATOM   3371  HD1 TRP B  53      29.930 -12.912  -9.263  1.00 98.15           H  
ATOM   3372  CD2 TRP B  53      29.057 -10.572  -7.112  1.00 98.15           C  
ATOM   3373  CE2 TRP B  53      30.305 -11.008  -6.575  1.00 98.15           C  
ATOM   3374  CE3 TRP B  53      28.379  -9.541  -6.423  1.00 98.15           C  
ATOM   3375  HE3 TRP B  53      27.429  -9.193  -6.799  1.00 98.15           H  
ATOM   3376  NE1 TRP B  53      30.717 -12.012  -7.424  1.00 98.15           N  
ATOM   3377  HE1 TRP B  53      31.554 -12.565  -7.302  1.00 98.15           H  
ATOM   3378  CH2 TRP B  53      30.155  -9.428  -4.755  1.00 98.15           C  
ATOM   3379  HH2 TRP B  53      30.572  -8.992  -3.859  1.00 98.15           H  
ATOM   3380  CZ2 TRP B  53      30.858 -10.446  -5.418  1.00 98.15           C  
ATOM   3381  HZ2 TRP B  53      31.805 -10.798  -5.039  1.00 98.15           H  
ATOM   3382  CZ3 TRP B  53      28.916  -8.983  -5.248  1.00 98.15           C  
ATOM   3383  HZ3 TRP B  53      28.369  -8.219  -4.716  1.00 98.15           H  
ATOM   3384  N   GLN B  54      28.996 -10.034 -11.845  1.00 97.74           N  
ATOM   3385  H   GLN B  54      28.294 -10.671 -12.194  1.00 97.74           H  
ATOM   3386  CA  GLN B  54      30.151  -9.751 -12.685  1.00 97.74           C  
ATOM   3387  HA  GLN B  54      31.047 -10.029 -12.130  1.00 97.74           H  
ATOM   3388  C   GLN B  54      30.260  -8.252 -13.006  1.00 97.74           C  
ATOM   3389  CB  GLN B  54      30.074 -10.639 -13.931  1.00 97.74           C  
ATOM   3390  HB2 GLN B  54      29.892 -11.666 -13.615  1.00 97.74           H  
ATOM   3391  HB3 GLN B  54      29.261 -10.318 -14.581  1.00 97.74           H  
ATOM   3392  O   GLN B  54      31.313  -7.654 -12.797  1.00 97.74           O  
ATOM   3393  CG  GLN B  54      31.400 -10.587 -14.690  1.00 97.74           C  
ATOM   3394  HG2 GLN B  54      31.505  -9.606 -15.152  1.00 97.74           H  
ATOM   3395  HG3 GLN B  54      32.226 -10.722 -13.991  1.00 97.74           H  
ATOM   3396  CD  GLN B  54      31.535 -11.644 -15.774  1.00 97.74           C  
ATOM   3397  NE2 GLN B  54      32.663 -11.650 -16.442  1.00 97.74           N  
ATOM   3398 HE21 GLN B  54      32.732 -12.296 -17.215  1.00 97.74           H  
ATOM   3399 HE22 GLN B  54      33.285 -10.866 -16.303  1.00 97.74           H  
ATOM   3400  OE1 GLN B  54      30.666 -12.460 -16.042  1.00 97.74           O  
ATOM   3401  N   LEU B  55      29.152  -7.602 -13.381  1.00 98.24           N  
ATOM   3402  H   LEU B  55      28.318  -8.146 -13.550  1.00 98.24           H  
ATOM   3403  CA  LEU B  55      29.101  -6.154 -13.612  1.00 98.24           C  
ATOM   3404  HA  LEU B  55      29.800  -5.915 -14.413  1.00 98.24           H  
ATOM   3405  C   LEU B  55      29.540  -5.350 -12.374  1.00 98.24           C  
ATOM   3406  CB  LEU B  55      27.671  -5.806 -14.083  1.00 98.24           C  
ATOM   3407  HB2 LEU B  55      26.943  -6.092 -13.325  1.00 98.24           H  
ATOM   3408  HB3 LEU B  55      27.473  -6.414 -14.965  1.00 98.24           H  
ATOM   3409  O   LEU B  55      30.287  -4.374 -12.491  1.00 98.24           O  
ATOM   3410  CG  LEU B  55      27.461  -4.326 -14.453  1.00 98.24           C  
ATOM   3411  HG  LEU B  55      28.385  -3.940 -14.885  1.00 98.24           H  
ATOM   3412  CD1 LEU B  55      26.404  -4.158 -15.537  1.00 98.24           C  
ATOM   3413 HD11 LEU B  55      26.621  -4.817 -16.378  1.00 98.24           H  
ATOM   3414 HD12 LEU B  55      26.406  -3.127 -15.890  1.00 98.24           H  
ATOM   3415 HD13 LEU B  55      25.418  -4.390 -15.133  1.00 98.24           H  
ATOM   3416  CD2 LEU B  55      27.038  -3.443 -13.271  1.00 98.24           C  
ATOM   3417 HD21 LEU B  55      26.832  -2.435 -13.631  1.00 98.24           H  
ATOM   3418 HD22 LEU B  55      26.146  -3.856 -12.800  1.00 98.24           H  
ATOM   3419 HD23 LEU B  55      27.840  -3.378 -12.536  1.00 98.24           H  
ATOM   3420  N   LEU B  56      29.086  -5.756 -11.185  1.00 97.96           N  
ATOM   3421  H   LEU B  56      28.474  -6.560 -11.172  1.00 97.96           H  
ATOM   3422  CA  LEU B  56      29.416  -5.097  -9.918  1.00 97.96           C  
ATOM   3423  HA  LEU B  56      29.238  -4.026 -10.018  1.00 97.96           H  
ATOM   3424  C   LEU B  56      30.892  -5.265  -9.537  1.00 97.96           C  
ATOM   3425  CB  LEU B  56      28.521  -5.667  -8.803  1.00 97.96           C  
ATOM   3426  HB2 LEU B  56      28.605  -6.753  -8.817  1.00 97.96           H  
ATOM   3427  HB3 LEU B  56      28.904  -5.325  -7.842  1.00 97.96           H  
ATOM   3428  O   LEU B  56      31.533  -4.296  -9.131  1.00 97.96           O  
ATOM   3429  CG  LEU B  56      27.034  -5.285  -8.897  1.00 97.96           C  
ATOM   3430  HG  LEU B  56      26.650  -5.479  -9.898  1.00 97.96           H  
ATOM   3431  CD1 LEU B  56      26.250  -6.132  -7.893  1.00 97.96           C  
ATOM   3432 HD11 LEU B  56      26.256  -7.169  -8.228  1.00 97.96           H  
ATOM   3433 HD12 LEU B  56      25.212  -5.802  -7.845  1.00 97.96           H  
ATOM   3434 HD13 LEU B  56      26.711  -6.076  -6.907  1.00 97.96           H  
ATOM   3435  CD2 LEU B  56      26.807  -3.804  -8.583  1.00 97.96           C  
ATOM   3436 HD21 LEU B  56      25.738  -3.592  -8.574  1.00 97.96           H  
ATOM   3437 HD22 LEU B  56      27.276  -3.193  -9.354  1.00 97.96           H  
ATOM   3438 HD23 LEU B  56      27.242  -3.557  -7.614  1.00 97.96           H  
ATOM   3439  N   THR B  57      31.432  -6.478  -9.658  1.00 96.61           N  
ATOM   3440  H   THR B  57      30.859  -7.217 -10.039  1.00 96.61           H  
ATOM   3441  CA  THR B  57      32.817  -6.797  -9.269  1.00 96.61           C  
ATOM   3442  HA  THR B  57      33.026  -6.318  -8.312  1.00 96.61           H  
ATOM   3443  C   THR B  57      33.851  -6.253 -10.244  1.00 96.61           C  
ATOM   3444  CB  THR B  57      33.037  -8.304  -9.093  1.00 96.61           C  
ATOM   3445  HB  THR B  57      34.108  -8.505  -9.079  1.00 96.61           H  
ATOM   3446  O   THR B  57      34.913  -5.808  -9.811  1.00 96.61           O  
ATOM   3447  CG2 THR B  57      32.451  -8.794  -7.778  1.00 96.61           C  
ATOM   3448 HG21 THR B  57      32.933  -8.287  -6.942  1.00 96.61           H  
ATOM   3449 HG22 THR B  57      32.635  -9.864  -7.686  1.00 96.61           H  
ATOM   3450 HG23 THR B  57      31.379  -8.602  -7.748  1.00 96.61           H  
ATOM   3451  OG1 THR B  57      32.449  -9.052 -10.128  1.00 96.61           O  
ATOM   3452  HG1 THR B  57      31.495  -9.034 -10.019  1.00 96.61           H  
ATOM   3453  N   GLU B  58      33.526  -6.191 -11.536  1.00 96.90           N  
ATOM   3454  H   GLU B  58      32.691  -6.664 -11.851  1.00 96.90           H  
ATOM   3455  CA  GLU B  58      34.341  -5.504 -12.544  1.00 96.90           C  
ATOM   3456  HA  GLU B  58      35.386  -5.776 -12.395  1.00 96.90           H  
ATOM   3457  C   GLU B  58      34.272  -3.969 -12.412  1.00 96.90           C  
ATOM   3458  CB  GLU B  58      33.930  -5.970 -13.952  1.00 96.90           C  
ATOM   3459  HB2 GLU B  58      34.442  -5.346 -14.684  1.00 96.90           H  
ATOM   3460  HB3 GLU B  58      32.855  -5.837 -14.074  1.00 96.90           H  
ATOM   3461  O   GLU B  58      35.024  -3.254 -13.075  1.00 96.90           O  
ATOM   3462  CG  GLU B  58      34.310  -7.439 -14.228  1.00 96.90           C  
ATOM   3463  HG2 GLU B  58      33.846  -8.082 -13.481  1.00 96.90           H  
ATOM   3464  HG3 GLU B  58      35.390  -7.537 -14.119  1.00 96.90           H  
ATOM   3465  CD  GLU B  58      33.907  -7.928 -15.633  1.00 96.90           C  
ATOM   3466  OE1 GLU B  58      34.058  -9.151 -15.891  1.00 96.90           O  
ATOM   3467  OE2 GLU B  58      33.497  -7.090 -16.470  1.00 96.90           O  
ATOM   3468  N   GLY B  59      33.397  -3.441 -11.544  1.00 96.87           N  
ATOM   3469  H   GLY B  59      32.820  -4.073 -11.009  1.00 96.87           H  
ATOM   3470  CA  GLY B  59      33.243  -2.002 -11.325  1.00 96.87           C  
ATOM   3471  HA2 GLY B  59      34.211  -1.572 -11.068  1.00 96.87           H  
ATOM   3472  HA3 GLY B  59      32.554  -1.847 -10.495  1.00 96.87           H  
ATOM   3473  C   GLY B  59      32.696  -1.270 -12.551  1.00 96.87           C  
ATOM   3474  O   GLY B  59      32.965  -0.082 -12.739  1.00 96.87           O  
ATOM   3475  N   VAL B  60      31.948  -1.972 -13.406  1.00 97.43           N  
ATOM   3476  H   VAL B  60      31.723  -2.928 -13.170  1.00 97.43           H  
ATOM   3477  CA  VAL B  60      31.405  -1.414 -14.644  1.00 97.43           C  
ATOM   3478  HA  VAL B  60      32.214  -0.906 -15.169  1.00 97.43           H  
ATOM   3479  C   VAL B  60      30.331  -0.387 -14.307  1.00 97.43           C  
ATOM   3480  CB  VAL B  60      30.872  -2.527 -15.559  1.00 97.43           C  
ATOM   3481  HB  VAL B  60      30.228  -3.163 -14.953  1.00 97.43           H  
ATOM   3482  O   VAL B  60      29.478  -0.595 -13.438  1.00 97.43           O  
ATOM   3483  CG1 VAL B  60      30.083  -2.005 -16.772  1.00 97.43           C  
ATOM   3484 HG11 VAL B  60      29.792  -2.847 -17.399  1.00 97.43           H  
ATOM   3485 HG12 VAL B  60      29.172  -1.506 -16.441  1.00 97.43           H  
ATOM   3486 HG13 VAL B  60      30.697  -1.318 -17.354  1.00 97.43           H  
ATOM   3487  CG2 VAL B  60      32.009  -3.405 -16.082  1.00 97.43           C  
ATOM   3488 HG21 VAL B  60      31.607  -4.252 -16.637  1.00 97.43           H  
ATOM   3489 HG22 VAL B  60      32.675  -2.831 -16.727  1.00 97.43           H  
ATOM   3490 HG23 VAL B  60      32.588  -3.804 -15.249  1.00 97.43           H  
ATOM   3491  N   VAL B  61      30.361   0.729 -15.035  1.00 97.40           N  
ATOM   3492  H   VAL B  61      31.097   0.834 -15.719  1.00 97.40           H  
ATOM   3493  CA  VAL B  61      29.332   1.761 -14.960  1.00 97.40           C  
ATOM   3494  HA  VAL B  61      28.575   1.447 -14.241  1.00 97.40           H  
ATOM   3495  C   VAL B  61      28.666   1.935 -16.307  1.00 97.40           C  
ATOM   3496  CB  VAL B  61      29.883   3.093 -14.480  1.00 97.40           C  
ATOM   3497  HB  VAL B  61      30.589   3.439 -15.235  1.00 97.40           H  
ATOM   3498  O   VAL B  61      29.303   2.255 -17.311  1.00 97.40           O  
ATOM   3499  CG1 VAL B  61      28.745   4.113 -14.317  1.00 97.40           C  
ATOM   3500 HG11 VAL B  61      29.031   4.922 -13.645  1.00 97.40           H  
ATOM   3501 HG12 VAL B  61      28.437   4.493 -15.292  1.00 97.40           H  
ATOM   3502 HG13 VAL B  61      27.886   3.629 -13.853  1.00 97.40           H  
ATOM   3503  CG2 VAL B  61      30.612   2.949 -13.144  1.00 97.40           C  
ATOM   3504 HG21 VAL B  61      31.524   2.368 -13.283  1.00 97.40           H  
ATOM   3505 HG22 VAL B  61      30.868   3.910 -12.698  1.00 97.40           H  
ATOM   3506 HG23 VAL B  61      29.958   2.419 -12.452  1.00 97.40           H  
ATOM   3507  N   VAL B  62      27.355   1.760 -16.310  1.00 97.09           N  
ATOM   3508  H   VAL B  62      26.901   1.558 -15.431  1.00 97.09           H  
ATOM   3509  CA  VAL B  62      26.526   1.793 -17.500  1.00 97.09           C  
ATOM   3510  HA  VAL B  62      27.157   1.592 -18.366  1.00 97.09           H  
ATOM   3511  C   VAL B  62      25.913   3.177 -17.649  1.00 97.09           C  
ATOM   3512  CB  VAL B  62      25.450   0.697 -17.453  1.00 97.09           C  
ATOM   3513  HB  VAL B  62      24.693   0.946 -16.710  1.00 97.09           H  
ATOM   3514  O   VAL B  62      25.104   3.618 -16.839  1.00 97.09           O  
ATOM   3515  CG1 VAL B  62      24.791   0.600 -18.835  1.00 97.09           C  
ATOM   3516 HG11 VAL B  62      24.270   1.529 -19.069  1.00 97.09           H  
ATOM   3517 HG12 VAL B  62      25.542   0.395 -19.599  1.00 97.09           H  
ATOM   3518 HG13 VAL B  62      24.062  -0.209 -18.835  1.00 97.09           H  
ATOM   3519  CG2 VAL B  62      26.039  -0.674 -17.100  1.00 97.09           C  
ATOM   3520 HG21 VAL B  62      25.240  -1.415 -17.090  1.00 97.09           H  
ATOM   3521 HG22 VAL B  62      26.804  -0.964 -17.821  1.00 97.09           H  
ATOM   3522 HG23 VAL B  62      26.473  -0.658 -16.100  1.00 97.09           H  
ATOM   3523  N   SER B  63      26.296   3.872 -18.715  1.00 96.10           N  
ATOM   3524  H   SER B  63      27.023   3.483 -19.298  1.00 96.10           H  
ATOM   3525  CA  SER B  63      25.646   5.107 -19.152  1.00 96.10           C  
ATOM   3526  HA  SER B  63      24.580   5.052 -18.932  1.00 96.10           H  
ATOM   3527  C   SER B  63      25.840   5.260 -20.654  1.00 96.10           C  
ATOM   3528  CB  SER B  63      26.224   6.304 -18.396  1.00 96.10           C  
ATOM   3529  HB2 SER B  63      26.028   6.177 -17.331  1.00 96.10           H  
ATOM   3530  HB3 SER B  63      27.301   6.354 -18.555  1.00 96.10           H  
ATOM   3531  O   SER B  63      26.945   5.536 -21.131  1.00 96.10           O  
ATOM   3532  OG  SER B  63      25.626   7.506 -18.838  1.00 96.10           O  
ATOM   3533  HG  SER B  63      25.155   7.875 -18.087  1.00 96.10           H  
ATOM   3534  N   THR B  64      24.781   5.062 -21.429  1.00 94.05           N  
ATOM   3535  H   THR B  64      23.889   4.870 -20.996  1.00 94.05           H  
ATOM   3536  CA  THR B  64      24.804   5.187 -22.893  1.00 94.05           C  
ATOM   3537  HA  THR B  64      25.816   5.416 -23.228  1.00 94.05           H  
ATOM   3538  C   THR B  64      23.926   6.349 -23.331  1.00 94.05           C  
ATOM   3539  CB  THR B  64      24.409   3.876 -23.591  1.00 94.05           C  
ATOM   3540  HB  THR B  64      24.545   3.997 -24.666  1.00 94.05           H  
ATOM   3541  O   THR B  64      23.154   6.879 -22.534  1.00 94.05           O  
ATOM   3542  CG2 THR B  64      25.277   2.704 -23.127  1.00 94.05           C  
ATOM   3543 HG21 THR B  64      25.050   1.828 -23.736  1.00 94.05           H  
ATOM   3544 HG22 THR B  64      25.069   2.467 -22.084  1.00 94.05           H  
ATOM   3545 HG23 THR B  64      26.332   2.953 -23.242  1.00 94.05           H  
ATOM   3546  OG1 THR B  64      23.070   3.540 -23.349  1.00 94.05           O  
ATOM   3547  HG1 THR B  64      22.517   4.075 -23.923  1.00 94.05           H  
ATOM   3548  N   GLU B  65      24.055   6.788 -24.584  1.00 92.42           N  
ATOM   3549  H   GLU B  65      24.667   6.309 -25.228  1.00 92.42           H  
ATOM   3550  CA  GLU B  65      23.003   7.625 -25.168  1.00 92.42           C  
ATOM   3551  HA  GLU B  65      22.824   8.478 -24.514  1.00 92.42           H  
ATOM   3552  C   GLU B  65      21.678   6.863 -25.227  1.00 92.42           C  
ATOM   3553  CB  GLU B  65      23.385   8.169 -26.554  1.00 92.42           C  
ATOM   3554  HB2 GLU B  65      23.811   7.374 -27.166  1.00 92.42           H  
ATOM   3555  HB3 GLU B  65      22.479   8.534 -27.037  1.00 92.42           H  
ATOM   3556  O   GLU B  65      21.652   5.628 -25.197  1.00 92.42           O  
ATOM   3557  CG  GLU B  65      24.366   9.345 -26.443  1.00 92.42           C  
ATOM   3558  HG2 GLU B  65      24.043   9.993 -25.628  1.00 92.42           H  
ATOM   3559  HG3 GLU B  65      25.354   8.962 -26.188  1.00 92.42           H  
ATOM   3560  CD  GLU B  65      24.448  10.195 -27.721  1.00 92.42           C  
ATOM   3561  OE1 GLU B  65      24.816  11.387 -27.574  1.00 92.42           O  
ATOM   3562  OE2 GLU B  65      24.170   9.663 -28.816  1.00 92.42           O  
ATOM   3563  N   VAL B  66      20.586   7.624 -25.280  1.00 92.33           N  
ATOM   3564  H   VAL B  66      20.702   8.627 -25.269  1.00 92.33           H  
ATOM   3565  CA  VAL B  66      19.241   7.089 -25.491  1.00 92.33           C  
ATOM   3566  HA  VAL B  66      18.981   6.447 -24.649  1.00 92.33           H  
ATOM   3567  C   VAL B  66      19.210   6.284 -26.798  1.00 92.33           C  
ATOM   3568  CB  VAL B  66      18.199   8.215 -25.529  1.00 92.33           C  
ATOM   3569  HB  VAL B  66      18.485   8.934 -26.296  1.00 92.33           H  
ATOM   3570  O   VAL B  66      19.567   6.826 -27.847  1.00 92.33           O  
ATOM   3571  CG1 VAL B  66      16.807   7.667 -25.857  1.00 92.33           C  
ATOM   3572 HG11 VAL B  66      16.794   7.228 -26.854  1.00 92.33           H  
ATOM   3573 HG12 VAL B  66      16.498   6.926 -25.119  1.00 92.33           H  
ATOM   3574 HG13 VAL B  66      16.097   8.494 -25.879  1.00 92.33           H  
ATOM   3575  CG2 VAL B  66      18.105   8.953 -24.181  1.00 92.33           C  
ATOM   3576 HG21 VAL B  66      17.347   8.494 -23.546  1.00 92.33           H  
ATOM   3577 HG22 VAL B  66      17.823   9.989 -24.369  1.00 92.33           H  
ATOM   3578 HG23 VAL B  66      19.058   8.940 -23.653  1.00 92.33           H  
ATOM   3579  N   PRO B  67      18.770   5.015 -26.760  1.00 91.89           N  
ATOM   3580  CA  PRO B  67      18.593   4.203 -27.956  1.00 91.89           C  
ATOM   3581  HA  PRO B  67      19.565   4.075 -28.431  1.00 91.89           H  
ATOM   3582  C   PRO B  67      17.615   4.848 -28.955  1.00 91.89           C  
ATOM   3583  CB  PRO B  67      18.115   2.847 -27.429  1.00 91.89           C  
ATOM   3584  HB2 PRO B  67      18.455   2.022 -28.054  1.00 91.89           H  
ATOM   3585  HB3 PRO B  67      17.030   2.852 -27.331  1.00 91.89           H  
ATOM   3586  O   PRO B  67      16.559   5.355 -28.573  1.00 91.89           O  
ATOM   3587  CG  PRO B  67      18.689   2.759 -26.026  1.00 91.89           C  
ATOM   3588  HG2 PRO B  67      18.117   2.085 -25.388  1.00 91.89           H  
ATOM   3589  HG3 PRO B  67      19.735   2.454 -26.072  1.00 91.89           H  
ATOM   3590  CD  PRO B  67      18.598   4.205 -25.565  1.00 91.89           C  
ATOM   3591  HD2 PRO B  67      17.629   4.406 -25.108  1.00 91.89           H  
ATOM   3592  HD3 PRO B  67      19.401   4.391 -24.852  1.00 91.89           H  
ATOM   3593  N   ALA B  68      17.970   4.853 -30.242  1.00 87.90           N  
ATOM   3594  H   ALA B  68      18.836   4.402 -30.498  1.00 87.90           H  
ATOM   3595  CA  ALA B  68      17.226   5.574 -31.284  1.00 87.90           C  
ATOM   3596  HA  ALA B  68      17.085   6.604 -30.955  1.00 87.90           H  
ATOM   3597  C   ALA B  68      15.826   4.993 -31.567  1.00 87.90           C  
ATOM   3598  CB  ALA B  68      18.081   5.575 -32.556  1.00 87.90           C  
ATOM   3599  HB1 ALA B  68      18.235   4.554 -32.904  1.00 87.90           H  
ATOM   3600  HB2 ALA B  68      17.572   6.144 -33.334  1.00 87.90           H  
ATOM   3601  HB3 ALA B  68      19.045   6.041 -32.352  1.00 87.90           H  
ATOM   3602  O   ALA B  68      14.924   5.718 -31.981  1.00 87.90           O  
ATOM   3603  N   ASP B  69      15.640   3.700 -31.311  1.00 83.53           N  
ATOM   3604  H   ASP B  69      16.389   3.202 -30.851  1.00 83.53           H  
ATOM   3605  CA  ASP B  69      14.359   2.980 -31.301  1.00 83.53           C  
ATOM   3606  HA  ASP B  69      13.861   3.124 -32.260  1.00 83.53           H  
ATOM   3607  C   ASP B  69      13.408   3.473 -30.199  1.00 83.53           C  
ATOM   3608  CB  ASP B  69      14.647   1.478 -31.113  1.00 83.53           C  
ATOM   3609  HB2 ASP B  69      13.708   0.929 -31.188  1.00 83.53           H  
ATOM   3610  HB3 ASP B  69      15.298   1.136 -31.917  1.00 83.53           H  
ATOM   3611  O   ASP B  69      12.200   3.210 -30.225  1.00 83.53           O  
ATOM   3612  CG  ASP B  69      15.314   1.170 -29.764  1.00 83.53           C  
ATOM   3613  OD1 ASP B  69      16.234   1.933 -29.395  1.00 83.53           O  
ATOM   3614  OD2 ASP B  69      14.885   0.230 -29.077  1.00 83.53           O  
ATOM   3615  N   ARG B  70      13.923   4.237 -29.231  1.00 87.47           N  
ATOM   3616  H   ARG B  70      14.924   4.372 -29.215  1.00 87.47           H  
ATOM   3617  CA  ARG B  70      13.086   4.933 -28.267  1.00 87.47           C  
ATOM   3618  HA  ARG B  70      12.203   4.304 -28.153  1.00 87.47           H  
ATOM   3619  C   ARG B  70      12.640   6.273 -28.808  1.00 87.47           C  
ATOM   3620  CB  ARG B  70      13.762   5.078 -26.914  1.00 87.47           C  
ATOM   3621  HB2 ARG B  70      13.084   5.553 -26.205  1.00 87.47           H  
ATOM   3622  HB3 ARG B  70      14.653   5.700 -27.000  1.00 87.47           H  
ATOM   3623  O   ARG B  70      11.477   6.486 -29.129  1.00 87.47           O  
ATOM   3624  CG  ARG B  70      14.149   3.702 -26.415  1.00 87.47           C  
ATOM   3625  HG2 ARG B  70      14.854   3.225 -27.095  1.00 87.47           H  
ATOM   3626  HG3 ARG B  70      13.272   3.069 -26.280  1.00 87.47           H  
ATOM   3627  CD  ARG B  70      14.813   3.967 -25.102  1.00 87.47           C  
ATOM   3628  HD2 ARG B  70      15.561   4.754 -25.200  1.00 87.47           H  
ATOM   3629  HD3 ARG B  70      14.034   4.290 -24.412  1.00 87.47           H  
ATOM   3630  NE  ARG B  70      15.454   2.741 -24.677  1.00 87.47           N  
ATOM   3631  HE  ARG B  70      15.762   2.093 -25.388  1.00 87.47           H  
ATOM   3632  NH1 ARG B  70      15.094   3.151 -22.519  1.00 87.47           N  
ATOM   3633 HH11 ARG B  70      14.547   3.955 -22.792  1.00 87.47           H  
ATOM   3634 HH12 ARG B  70      14.737   2.654 -21.715  1.00 87.47           H  
ATOM   3635  NH2 ARG B  70      16.060   1.210 -23.203  1.00 87.47           N  
ATOM   3636 HH21 ARG B  70      15.880   0.795 -22.300  1.00 87.47           H  
ATOM   3637 HH22 ARG B  70      16.360   0.581 -23.935  1.00 87.47           H  
ATOM   3638  CZ  ARG B  70      15.547   2.369 -23.445  1.00 87.47           C  
ATOM   3639  N   TRP B  71      13.583   7.189 -28.856  1.00 81.20           N  
ATOM   3640  H   TRP B  71      14.526   6.916 -28.619  1.00 81.20           H  
ATOM   3641  CA  TRP B  71      13.402   8.516 -29.395  1.00 81.20           C  
ATOM   3642  HA  TRP B  71      12.806   8.447 -30.305  1.00 81.20           H  
ATOM   3643  C   TRP B  71      14.778   9.048 -29.767  1.00 81.20           C  
ATOM   3644  CB  TRP B  71      12.662   9.409 -28.386  1.00 81.20           C  
ATOM   3645  HB2 TRP B  71      11.651   9.022 -28.255  1.00 81.20           H  
ATOM   3646  HB3 TRP B  71      12.558  10.403 -28.822  1.00 81.20           H  
ATOM   3647  O   TRP B  71      15.797   8.639 -29.208  1.00 81.20           O  
ATOM   3648  CG  TRP B  71      13.282   9.560 -27.029  1.00 81.20           C  
ATOM   3649  CD1 TRP B  71      13.023   8.800 -25.940  1.00 81.20           C  
ATOM   3650  HD1 TRP B  71      12.331   7.971 -25.921  1.00 81.20           H  
ATOM   3651  CD2 TRP B  71      14.240  10.565 -26.593  1.00 81.20           C  
ATOM   3652  CE2 TRP B  71      14.509  10.367 -25.206  1.00 81.20           C  
ATOM   3653  CE3 TRP B  71      14.873  11.655 -27.224  1.00 81.20           C  
ATOM   3654  HE3 TRP B  71      14.666  11.855 -28.265  1.00 81.20           H  
ATOM   3655  NE1 TRP B  71      13.745   9.272 -24.860  1.00 81.20           N  
ATOM   3656  HE1 TRP B  71      13.707   8.859 -23.939  1.00 81.20           H  
ATOM   3657  CH2 TRP B  71      16.040  12.236 -25.162  1.00 81.20           C  
ATOM   3658  HH2 TRP B  71      16.753  12.858 -24.640  1.00 81.20           H  
ATOM   3659  CZ2 TRP B  71      15.397  11.182 -24.492  1.00 81.20           C  
ATOM   3660  HZ2 TRP B  71      15.598  10.989 -23.448  1.00 81.20           H  
ATOM   3661  CZ3 TRP B  71      15.762  12.482 -26.516  1.00 81.20           C  
ATOM   3662  HZ3 TRP B  71      16.262  13.291 -27.028  1.00 81.20           H  
ATOM   3663  N   ASN B  72      14.821   9.951 -30.738  1.00 77.97           N  
ATOM   3664  H   ASN B  72      13.966  10.266 -31.175  1.00 77.97           H  
ATOM   3665  CA  ASN B  72      16.087  10.464 -31.226  1.00 77.97           C  
ATOM   3666  HA  ASN B  72      16.770   9.626 -31.362  1.00 77.97           H  
ATOM   3667  C   ASN B  72      16.713  11.422 -30.200  1.00 77.97           C  
ATOM   3668  CB  ASN B  72      15.860  11.102 -32.598  1.00 77.97           C  
ATOM   3669  HB2 ASN B  72      15.223  11.980 -32.494  1.00 77.97           H  
ATOM   3670  HB3 ASN B  72      15.362  10.391 -33.258  1.00 77.97           H  
ATOM   3671  O   ASN B  72      16.289  12.573 -30.068  1.00 77.97           O  
ATOM   3672  CG  ASN B  72      17.160  11.513 -33.262  1.00 77.97           C  
ATOM   3673  ND2 ASN B  72      17.075  12.123 -34.414  1.00 77.97           N  
ATOM   3674 HD21 ASN B  72      17.925  12.537 -34.768  1.00 77.97           H  
ATOM   3675 HD22 ASN B  72      16.196  12.576 -34.622  1.00 77.97           H  
ATOM   3676  OD1 ASN B  72      18.253  11.311 -32.753  1.00 77.97           O  
ATOM   3677  N   GLY B  73      17.745  10.944 -29.498  1.00 71.57           N  
ATOM   3678  H   GLY B  73      17.955   9.961 -29.597  1.00 71.57           H  
ATOM   3679  CA  GLY B  73      18.498  11.703 -28.498  1.00 71.57           C  
ATOM   3680  HA2 GLY B  73      19.387  11.129 -28.237  1.00 71.57           H  
ATOM   3681  HA3 GLY B  73      17.904  11.822 -27.592  1.00 71.57           H  
ATOM   3682  C   GLY B  73      18.965  13.078 -28.988  1.00 71.57           C  
ATOM   3683  O   GLY B  73      18.951  14.041 -28.222  1.00 71.57           O  
ATOM   3684  N   ALA B  74      19.331  13.182 -30.271  1.00 69.11           N  
ATOM   3685  H   ALA B  74      19.256  12.365 -30.860  1.00 69.11           H  
ATOM   3686  CA  ALA B  74      19.799  14.422 -30.883  1.00 69.11           C  
ATOM   3687  HA  ALA B  74      20.575  14.851 -30.249  1.00 69.11           H  
ATOM   3688  C   ALA B  74      18.689  15.475 -31.022  1.00 69.11           C  
ATOM   3689  CB  ALA B  74      20.419  14.084 -32.244  1.00 69.11           C  
ATOM   3690  HB1 ALA B  74      21.222  13.358 -32.117  1.00 69.11           H  
ATOM   3691  HB2 ALA B  74      20.822  14.991 -32.694  1.00 69.11           H  
ATOM   3692  HB3 ALA B  74      19.659  13.670 -32.907  1.00 69.11           H  
ATOM   3693  O   ALA B  74      18.939  16.650 -30.759  1.00 69.11           O  
ATOM   3694  N   ASP B  75      17.468  15.060 -31.367  1.00 66.16           N  
ATOM   3695  H   ASP B  75      17.314  14.074 -31.520  1.00 66.16           H  
ATOM   3696  CA  ASP B  75      16.330  15.974 -31.551  1.00 66.16           C  
ATOM   3697  HA  ASP B  75      16.648  16.823 -32.156  1.00 66.16           H  
ATOM   3698  C   ASP B  75      15.829  16.521 -30.209  1.00 66.16           C  
ATOM   3699  CB  ASP B  75      15.187  15.253 -32.287  1.00 66.16           C  
ATOM   3700  HB2 ASP B  75      14.882  14.383 -31.706  1.00 66.16           H  
ATOM   3701  HB3 ASP B  75      14.333  15.929 -32.346  1.00 66.16           H  
ATOM   3702  O   ASP B  75      15.355  17.655 -30.117  1.00 66.16           O  
ATOM   3703  CG  ASP B  75      15.541  14.814 -33.713  1.00 66.16           C  
ATOM   3704  OD1 ASP B  75      16.463  15.399 -34.320  1.00 66.16           O  
ATOM   3705  OD2 ASP B  75      14.908  13.847 -34.196  1.00 66.16           O  
ATOM   3706  N   GLY B  76      15.971  15.723 -29.148  1.00 65.19           N  
ATOM   3707  H   GLY B  76      16.332  14.793 -29.308  1.00 65.19           H  
ATOM   3708  CA  GLY B  76      15.642  16.132 -27.788  1.00 65.19           C  
ATOM   3709  HA2 GLY B  76      14.771  16.788 -27.809  1.00 65.19           H  
ATOM   3710  HA3 GLY B  76      15.377  15.253 -27.201  1.00 65.19           H  
ATOM   3711  C   GLY B  76      16.766  16.871 -27.063  1.00 65.19           C  
ATOM   3712  O   GLY B  76      16.525  17.349 -25.959  1.00 65.19           O  
ATOM   3713  N   ARG B  77      17.983  16.982 -27.618  1.00 72.86           N  
ATOM   3714  H   ARG B  77      18.129  16.622 -28.550  1.00 72.86           H  
ATOM   3715  CA  ARG B  77      19.098  17.634 -26.915  1.00 72.86           C  
ATOM   3716  HA  ARG B  77      19.051  17.305 -25.877  1.00 72.86           H  
ATOM   3717  C   ARG B  77      18.932  19.153 -26.929  1.00 72.86           C  
ATOM   3718  CB  ARG B  77      20.457  17.178 -27.463  1.00 72.86           C  
ATOM   3719  HB2 ARG B  77      20.551  17.491 -28.502  1.00 72.86           H  
ATOM   3720  HB3 ARG B  77      20.512  16.090 -27.419  1.00 72.86           H  
ATOM   3721  O   ARG B  77      18.950  19.787 -27.980  1.00 72.86           O  
ATOM   3722  CG  ARG B  77      21.603  17.779 -26.630  1.00 72.86           C  
ATOM   3723  HG2 ARG B  77      21.567  18.865 -26.724  1.00 72.86           H  
ATOM   3724  HG3 ARG B  77      21.475  17.528 -25.577  1.00 72.86           H  
ATOM   3725  CD  ARG B  77      22.983  17.323 -27.118  1.00 72.86           C  
ATOM   3726  HD2 ARG B  77      23.641  18.191 -27.066  1.00 72.86           H  
ATOM   3727  HD3 ARG B  77      22.918  17.018 -28.162  1.00 72.86           H  
ATOM   3728  NE  ARG B  77      23.535  16.218 -26.308  1.00 72.86           N  
ATOM   3729  HE  ARG B  77      22.905  15.457 -26.100  1.00 72.86           H  
ATOM   3730  NH1 ARG B  77      25.695  16.993 -26.133  1.00 72.86           N  
ATOM   3731 HH11 ARG B  77      25.430  17.798 -26.683  1.00 72.86           H  
ATOM   3732 HH12 ARG B  77      26.640  16.868 -25.800  1.00 72.86           H  
ATOM   3733  NH2 ARG B  77      25.142  15.057 -25.183  1.00 72.86           N  
ATOM   3734 HH21 ARG B  77      24.505  14.277 -25.101  1.00 72.86           H  
ATOM   3735 HH22 ARG B  77      26.099  14.949 -24.881  1.00 72.86           H  
ATOM   3736  CZ  ARG B  77      24.780  16.098 -25.876  1.00 72.86           C  
ATOM   3737  N   GLY B  78      18.831  19.733 -25.740  1.00 68.14           N  
ATOM   3738  H   GLY B  78      18.827  19.132 -24.928  1.00 68.14           H  
ATOM   3739  CA  GLY B  78      18.724  21.173 -25.542  1.00 68.14           C  
ATOM   3740  HA2 GLY B  78      18.480  21.658 -26.488  1.00 68.14           H  
ATOM   3741  HA3 GLY B  78      17.919  21.379 -24.838  1.00 68.14           H  
ATOM   3742  C   GLY B  78      19.991  21.823 -24.998  1.00 68.14           C  
ATOM   3743  O   GLY B  78      20.974  21.139 -24.690  1.00 68.14           O  
ATOM   3744  N   PRO B  79      19.977  23.159 -24.858  1.00 59.63           N  
ATOM   3745  CA  PRO B  79      21.030  23.876 -24.158  1.00 59.63           C  
ATOM   3746  HA  PRO B  79      21.983  23.707 -24.658  1.00 59.63           H  
ATOM   3747  C   PRO B  79      21.135  23.395 -22.704  1.00 59.63           C  
ATOM   3748  CB  PRO B  79      20.652  25.359 -24.261  1.00 59.63           C  
ATOM   3749  HB2 PRO B  79      21.097  25.782 -25.162  1.00 59.63           H  
ATOM   3750  HB3 PRO B  79      20.960  25.928 -23.384  1.00 59.63           H  
ATOM   3751  O   PRO B  79      20.138  23.054 -22.067  1.00 59.63           O  
ATOM   3752  CG  PRO B  79      19.130  25.336 -24.413  1.00 59.63           C  
ATOM   3753  HG2 PRO B  79      18.667  25.265 -23.429  1.00 59.63           H  
ATOM   3754  HG3 PRO B  79      18.761  26.212 -24.947  1.00 59.63           H  
ATOM   3755  CD  PRO B  79      18.870  24.048 -25.188  1.00 59.63           C  
ATOM   3756  HD2 PRO B  79      17.908  23.630 -24.890  1.00 59.63           H  
ATOM   3757  HD3 PRO B  79      18.873  24.250 -26.259  1.00 59.63           H  
ATOM   3758  N   GLY B  80      22.351  23.432 -22.151  1.00 57.11           N  
ATOM   3759  H   GLY B  80      23.133  23.701 -22.731  1.00 57.11           H  
ATOM   3760  CA  GLY B  80      22.627  23.035 -20.764  1.00 57.11           C  
ATOM   3761  HA2 GLY B  80      22.356  21.987 -20.631  1.00 57.11           H  
ATOM   3762  HA3 GLY B  80      23.694  23.137 -20.570  1.00 57.11           H  
ATOM   3763  C   GLY B  80      21.881  23.847 -19.698  1.00 57.11           C  
ATOM   3764  O   GLY B  80      21.888  23.458 -18.537  1.00 57.11           O  
ATOM   3765  N   SER B  81      21.214  24.944 -20.077  1.00 59.65           N  
ATOM   3766  H   SER B  81      21.172  25.177 -21.059  1.00 59.65           H  
ATOM   3767  CA  SER B  81      20.340  25.701 -19.178  1.00 59.65           C  
ATOM   3768  HA  SER B  81      20.890  25.929 -18.265  1.00 59.65           H  
ATOM   3769  C   SER B  81      19.088  24.931 -18.761  1.00 59.65           C  
ATOM   3770  CB  SER B  81      19.917  27.028 -19.819  1.00 59.65           C  
ATOM   3771  HB2 SER B  81      19.295  27.578 -19.113  1.00 59.65           H  
ATOM   3772  HB3 SER B  81      20.802  27.626 -20.036  1.00 59.65           H  
ATOM   3773  O   SER B  81      18.468  25.315 -17.783  1.00 59.65           O  
ATOM   3774  OG  SER B  81      19.185  26.817 -21.016  1.00 59.65           O  
ATOM   3775  HG  SER B  81      18.580  27.557 -21.106  1.00 59.65           H  
ATOM   3776  N   GLY B  82      18.680  23.880 -19.486  1.00 59.73           N  
ATOM   3777  H   GLY B  82      19.218  23.623 -20.301  1.00 59.73           H  
ATOM   3778  CA  GLY B  82      17.496  23.078 -19.150  1.00 59.73           C  
ATOM   3779  HA2 GLY B  82      17.471  22.200 -19.795  1.00 59.73           H  
ATOM   3780  HA3 GLY B  82      17.576  22.748 -18.114  1.00 59.73           H  
ATOM   3781  C   GLY B  82      16.146  23.790 -19.304  1.00 59.73           C  
ATOM   3782  O   GLY B  82      15.119  23.150 -19.128  1.00 59.73           O  
ATOM   3783  N   GLU B  83      16.116  25.076 -19.670  1.00 62.44           N  
ATOM   3784  H   GLU B  83      16.994  25.573 -19.658  1.00 62.44           H  
ATOM   3785  CA  GLU B  83      14.881  25.875 -19.757  1.00 62.44           C  
ATOM   3786  HA  GLU B  83      14.258  25.660 -18.890  1.00 62.44           H  
ATOM   3787  C   GLU B  83      14.032  25.583 -21.004  1.00 62.44           C  
ATOM   3788  CB  GLU B  83      15.228  27.372 -19.741  1.00 62.44           C  
ATOM   3789  HB2 GLU B  83      14.309  27.936 -19.901  1.00 62.44           H  
ATOM   3790  HB3 GLU B  83      15.912  27.586 -20.562  1.00 62.44           H  
ATOM   3791  O   GLU B  83      12.832  25.865 -21.017  1.00 62.44           O  
ATOM   3792  CG  GLU B  83      15.851  27.841 -18.417  1.00 62.44           C  
ATOM   3793  HG2 GLU B  83      15.217  27.505 -17.597  1.00 62.44           H  
ATOM   3794  HG3 GLU B  83      16.834  27.383 -18.307  1.00 62.44           H  
ATOM   3795  CD  GLU B  83      16.005  29.370 -18.351  1.00 62.44           C  
ATOM   3796  OE1 GLU B  83      16.096  29.898 -17.220  1.00 62.44           O  
ATOM   3797  OE2 GLU B  83      16.052  30.004 -19.432  1.00 62.44           O  
ATOM   3798  N   ALA B  84      14.637  25.029 -22.059  1.00 65.97           N  
ATOM   3799  H   ALA B  84      15.601  24.743 -21.958  1.00 65.97           H  
ATOM   3800  CA  ALA B  84      13.951  24.767 -23.318  1.00 65.97           C  
ATOM   3801  HA  ALA B  84      13.512  25.709 -23.648  1.00 65.97           H  
ATOM   3802  C   ALA B  84      12.842  23.706 -23.136  1.00 65.97           C  
ATOM   3803  CB  ALA B  84      14.978  24.362 -24.379  1.00 65.97           C  
ATOM   3804  HB1 ALA B  84      15.526  23.480 -24.047  1.00 65.97           H  
ATOM   3805  HB2 ALA B  84      14.468  24.133 -25.315  1.00 65.97           H  
ATOM   3806  HB3 ALA B  84      15.681  25.178 -24.547  1.00 65.97           H  
ATOM   3807  O   ALA B  84      13.129  22.586 -22.699  1.00 65.97           O  
ATOM   3808  N   PRO B  85      11.576  24.005 -23.492  1.00 64.78           N  
ATOM   3809  CA  PRO B  85      10.494  23.032 -23.398  1.00 64.78           C  
ATOM   3810  HA  PRO B  85      10.382  22.733 -22.356  1.00 64.78           H  
ATOM   3811  C   PRO B  85      10.793  21.810 -24.269  1.00 64.78           C  
ATOM   3812  CB  PRO B  85       9.220  23.746 -23.870  1.00 64.78           C  
ATOM   3813  HB2 PRO B  85       8.990  23.471 -24.899  1.00 64.78           H  
ATOM   3814  HB3 PRO B  85       8.370  23.520 -23.225  1.00 64.78           H  
ATOM   3815  O   PRO B  85      11.318  21.943 -25.373  1.00 64.78           O  
ATOM   3816  CG  PRO B  85       9.569  25.231 -23.825  1.00 64.78           C  
ATOM   3817  HG2 PRO B  85       9.045  25.794 -24.597  1.00 64.78           H  
ATOM   3818  HG3 PRO B  85       9.330  25.629 -22.839  1.00 64.78           H  
ATOM   3819  CD  PRO B  85      11.080  25.262 -24.028  1.00 64.78           C  
ATOM   3820  HD2 PRO B  85      11.492  26.122 -23.500  1.00 64.78           H  
ATOM   3821  HD3 PRO B  85      11.310  25.317 -25.092  1.00 64.78           H  
ATOM   3822  N   ARG B  86      10.416  20.615 -23.798  1.00 71.49           N  
ATOM   3823  H   ARG B  86      10.019  20.592 -22.870  1.00 71.49           H  
ATOM   3824  CA  ARG B  86      10.550  19.336 -24.532  1.00 71.49           C  
ATOM   3825  HA  ARG B  86      10.190  18.538 -23.882  1.00 71.49           H  
ATOM   3826  C   ARG B  86      11.985  18.923 -24.884  1.00 71.49           C  
ATOM   3827  CB  ARG B  86       9.664  19.334 -25.794  1.00 71.49           C  
ATOM   3828  HB2 ARG B  86      10.089  20.010 -26.536  1.00 71.49           H  
ATOM   3829  HB3 ARG B  86       9.672  18.331 -26.222  1.00 71.49           H  
ATOM   3830  O   ARG B  86      12.158  17.922 -25.574  1.00 71.49           O  
ATOM   3831  CG  ARG B  86       8.207  19.733 -25.531  1.00 71.49           C  
ATOM   3832  HG2 ARG B  86       7.766  19.041 -24.813  1.00 71.49           H  
ATOM   3833  HG3 ARG B  86       8.159  20.746 -25.132  1.00 71.49           H  
ATOM   3834  CD  ARG B  86       7.415  19.690 -26.839  1.00 71.49           C  
ATOM   3835  HD2 ARG B  86       7.461  18.678 -27.243  1.00 71.49           H  
ATOM   3836  HD3 ARG B  86       7.874  20.377 -27.549  1.00 71.49           H  
ATOM   3837  NE  ARG B  86       6.009  20.077 -26.621  1.00 71.49           N  
ATOM   3838  HE  ARG B  86       5.767  20.451 -25.714  1.00 71.49           H  
ATOM   3839  NH1 ARG B  86       5.238  19.629 -28.733  1.00 71.49           N  
ATOM   3840 HH11 ARG B  86       4.463  19.568 -29.377  1.00 71.49           H  
ATOM   3841 HH12 ARG B  86       6.175  19.374 -29.010  1.00 71.49           H  
ATOM   3842  NH2 ARG B  86       3.813  20.342 -27.164  1.00 71.49           N  
ATOM   3843 HH21 ARG B  86       3.041  20.263 -27.809  1.00 71.49           H  
ATOM   3844 HH22 ARG B  86       3.598  20.665 -26.231  1.00 71.49           H  
ATOM   3845  CZ  ARG B  86       5.029  20.017 -27.504  1.00 71.49           C  
ATOM   3846  N   GLN B  87      12.995  19.640 -24.396  1.00 80.37           N  
ATOM   3847  H   GLN B  87      12.795  20.461 -23.843  1.00 80.37           H  
ATOM   3848  CA  GLN B  87      14.394  19.280 -24.573  1.00 80.37           C  
ATOM   3849  HA  GLN B  87      14.458  18.412 -25.229  1.00 80.37           H  
ATOM   3850  C   GLN B  87      15.033  18.880 -23.244  1.00 80.37           C  
ATOM   3851  CB  GLN B  87      15.164  20.418 -25.247  1.00 80.37           C  
ATOM   3852  HB2 GLN B  87      15.071  21.324 -24.648  1.00 80.37           H  
ATOM   3853  HB3 GLN B  87      16.212  20.121 -25.284  1.00 80.37           H  
ATOM   3854  O   GLN B  87      14.678  19.376 -22.178  1.00 80.37           O  
ATOM   3855  CG  GLN B  87      14.699  20.686 -26.684  1.00 80.37           C  
ATOM   3856  HG2 GLN B  87      13.678  21.068 -26.680  1.00 80.37           H  
ATOM   3857  HG3 GLN B  87      14.711  19.746 -27.236  1.00 80.37           H  
ATOM   3858  CD  GLN B  87      15.586  21.691 -27.416  1.00 80.37           C  
ATOM   3859  NE2 GLN B  87      15.657  21.612 -28.725  1.00 80.37           N  
ATOM   3860 HE21 GLN B  87      15.243  20.821 -29.198  1.00 80.37           H  
ATOM   3861 HE22 GLN B  87      16.340  22.208 -29.170  1.00 80.37           H  
ATOM   3862  OE1 GLN B  87      16.234  22.555 -26.842  1.00 80.37           O  
ATOM   3863  N   THR B  88      16.005  17.981 -23.315  1.00 87.57           N  
ATOM   3864  H   THR B  88      16.258  17.642 -24.232  1.00 87.57           H  
ATOM   3865  CA  THR B  88      16.837  17.550 -22.197  1.00 87.57           C  
ATOM   3866  HA  THR B  88      16.529  18.087 -21.300  1.00 87.57           H  
ATOM   3867  C   THR B  88      18.291  17.899 -22.470  1.00 87.57           C  
ATOM   3868  CB  THR B  88      16.653  16.054 -21.913  1.00 87.57           C  
ATOM   3869  HB  THR B  88      15.609  15.880 -21.652  1.00 87.57           H  
ATOM   3870  O   THR B  88      18.775  17.787 -23.596  1.00 87.57           O  
ATOM   3871  CG2 THR B  88      17.024  15.130 -23.074  1.00 87.57           C  
ATOM   3872 HG21 THR B  88      16.370  15.317 -23.926  1.00 87.57           H  
ATOM   3873 HG22 THR B  88      16.897  14.097 -22.751  1.00 87.57           H  
ATOM   3874 HG23 THR B  88      18.062  15.277 -23.372  1.00 87.57           H  
ATOM   3875  OG1 THR B  88      17.460  15.676 -20.824  1.00 87.57           O  
ATOM   3876  HG1 THR B  88      17.104  16.098 -20.039  1.00 87.57           H  
ATOM   3877  N   TYR B  89      19.026  18.300 -21.438  1.00 85.70           N  
ATOM   3878  H   TYR B  89      18.594  18.380 -20.528  1.00 85.70           H  
ATOM   3879  CA  TYR B  89      20.480  18.430 -21.536  1.00 85.70           C  
ATOM   3880  HA  TYR B  89      20.736  18.739 -22.550  1.00 85.70           H  
ATOM   3881  C   TYR B  89      21.205  17.087 -21.310  1.00 85.70           C  
ATOM   3882  CB  TYR B  89      20.964  19.560 -20.619  1.00 85.70           C  
ATOM   3883  HB2 TYR B  89      20.503  20.491 -20.949  1.00 85.70           H  
ATOM   3884  HB3 TYR B  89      22.041  19.670 -20.742  1.00 85.70           H  
ATOM   3885  O   TYR B  89      22.422  17.027 -21.476  1.00 85.70           O  
ATOM   3886  CG  TYR B  89      20.662  19.357 -19.149  1.00 85.70           C  
ATOM   3887  CD1 TYR B  89      19.545  19.972 -18.563  1.00 85.70           C  
ATOM   3888  HD1 TYR B  89      18.928  20.641 -19.143  1.00 85.70           H  
ATOM   3889  CD2 TYR B  89      21.520  18.576 -18.357  1.00 85.70           C  
ATOM   3890  HD2 TYR B  89      22.413  18.156 -18.794  1.00 85.70           H  
ATOM   3891  CE1 TYR B  89      19.262  19.748 -17.204  1.00 85.70           C  
ATOM   3892  HE1 TYR B  89      18.459  20.285 -16.721  1.00 85.70           H  
ATOM   3893  CE2 TYR B  89      21.205  18.312 -17.008  1.00 85.70           C  
ATOM   3894  HE2 TYR B  89      21.844  17.681 -16.408  1.00 85.70           H  
ATOM   3895  OH  TYR B  89      19.700  18.576 -15.155  1.00 85.70           O  
ATOM   3896  HH  TYR B  89      20.345  18.011 -14.722  1.00 85.70           H  
ATOM   3897  CZ  TYR B  89      20.050  18.871 -16.434  1.00 85.70           C  
ATOM   3898  N   VAL B  90      20.479  16.004 -20.979  1.00 88.42           N  
ATOM   3899  H   VAL B  90      19.478  16.107 -20.895  1.00 88.42           H  
ATOM   3900  CA  VAL B  90      21.030  14.663 -20.689  1.00 88.42           C  
ATOM   3901  HA  VAL B  90      22.078  14.646 -20.990  1.00 88.42           H  
ATOM   3902  C   VAL B  90      20.301  13.577 -21.485  1.00 88.42           C  
ATOM   3903  CB  VAL B  90      20.990  14.302 -19.185  1.00 88.42           C  
ATOM   3904  HB  VAL B  90      19.977  14.041 -18.878  1.00 88.42           H  
ATOM   3905  O   VAL B  90      19.532  12.798 -20.924  1.00 88.42           O  
ATOM   3906  CG1 VAL B  90      21.930  13.132 -18.871  1.00 88.42           C  
ATOM   3907 HG11 VAL B  90      22.961  13.405 -19.099  1.00 88.42           H  
ATOM   3908 HG12 VAL B  90      21.851  12.881 -17.814  1.00 88.42           H  
ATOM   3909 HG13 VAL B  90      21.642  12.250 -19.443  1.00 88.42           H  
ATOM   3910  CG2 VAL B  90      21.407  15.470 -18.323  1.00 88.42           C  
ATOM   3911 HG21 VAL B  90      20.596  16.196 -18.356  1.00 88.42           H  
ATOM   3912 HG22 VAL B  90      21.529  15.159 -17.285  1.00 88.42           H  
ATOM   3913 HG23 VAL B  90      22.336  15.880 -18.720  1.00 88.42           H  
ATOM   3914  N   PRO B  91      20.556  13.437 -22.794  1.00 88.43           N  
ATOM   3915  CA  PRO B  91      20.046  12.304 -23.565  1.00 88.43           C  
ATOM   3916  HA  PRO B  91      19.007  12.110 -23.300  1.00 88.43           H  
ATOM   3917  C   PRO B  91      20.855  11.019 -23.275  1.00 88.43           C  
ATOM   3918  CB  PRO B  91      20.097  12.787 -25.018  1.00 88.43           C  
ATOM   3919  HB2 PRO B  91      20.162  11.976 -25.743  1.00 88.43           H  
ATOM   3920  HB3 PRO B  91      19.219  13.399 -25.228  1.00 88.43           H  
ATOM   3921  O   PRO B  91      21.270  10.322 -24.199  1.00 88.43           O  
ATOM   3922  CG  PRO B  91      21.343  13.672 -25.026  1.00 88.43           C  
ATOM   3923  HG2 PRO B  91      22.232  13.048 -25.116  1.00 88.43           H  
ATOM   3924  HG3 PRO B  91      21.302  14.404 -25.833  1.00 88.43           H  
ATOM   3925  CD  PRO B  91      21.315  14.340 -23.648  1.00 88.43           C  
ATOM   3926  HD2 PRO B  91      22.327  14.491 -23.273  1.00 88.43           H  
ATOM   3927  HD3 PRO B  91      20.792  15.294 -23.717  1.00 88.43           H  
ATOM   3928  N   ARG B  92      21.140  10.722 -21.996  1.00 92.67           N  
ATOM   3929  H   ARG B  92      20.667  11.266 -21.288  1.00 92.67           H  
ATOM   3930  CA  ARG B  92      21.928   9.568 -21.532  1.00 92.67           C  
ATOM   3931  HA  ARG B  92      21.908   8.815 -22.320  1.00 92.67           H  
ATOM   3932  C   ARG B  92      21.322   8.917 -20.289  1.00 92.67           C  
ATOM   3933  CB  ARG B  92      23.390   9.953 -21.233  1.00 92.67           C  
ATOM   3934  HB2 ARG B  92      23.407  10.717 -20.455  1.00 92.67           H  
ATOM   3935  HB3 ARG B  92      23.902   9.071 -20.847  1.00 92.67           H  
ATOM   3936  O   ARG B  92      20.695   9.596 -19.480  1.00 92.67           O  
ATOM   3937  CG  ARG B  92      24.160  10.471 -22.454  1.00 92.67           C  
ATOM   3938  HG2 ARG B  92      24.016   9.794 -23.297  1.00 92.67           H  
ATOM   3939  HG3 ARG B  92      23.773  11.453 -22.727  1.00 92.67           H  
ATOM   3940  CD  ARG B  92      25.660  10.590 -22.164  1.00 92.67           C  
ATOM   3941  HD2 ARG B  92      25.796  11.092 -21.207  1.00 92.67           H  
ATOM   3942  HD3 ARG B  92      26.108  11.200 -22.949  1.00 92.67           H  
ATOM   3943  NE  ARG B  92      26.330   9.273 -22.150  1.00 92.67           N  
ATOM   3944  HE  ARG B  92      25.756   8.463 -22.337  1.00 92.67           H  
ATOM   3945  NH1 ARG B  92      28.404  10.022 -21.528  1.00 92.67           N  
ATOM   3946 HH11 ARG B  92      27.973  10.897 -21.266  1.00 92.67           H  
ATOM   3947 HH12 ARG B  92      29.358   9.823 -21.264  1.00 92.67           H  
ATOM   3948  NH2 ARG B  92      28.134   7.871 -22.001  1.00 92.67           N  
ATOM   3949 HH21 ARG B  92      27.531   7.061 -21.967  1.00 92.67           H  
ATOM   3950 HH22 ARG B  92      29.107   7.719 -21.776  1.00 92.67           H  
ATOM   3951  CZ  ARG B  92      27.610   9.058 -21.902  1.00 92.67           C  
ATOM   3952  N   GLY B  93      21.560   7.620 -20.120  1.00 95.08           N  
ATOM   3953  H   GLY B  93      22.079   7.128 -20.833  1.00 95.08           H  
ATOM   3954  CA  GLY B  93      21.099   6.843 -18.969  1.00 95.08           C  
ATOM   3955  HA2 GLY B  93      21.515   7.261 -18.053  1.00 95.08           H  
ATOM   3956  HA3 GLY B  93      20.013   6.901 -18.906  1.00 95.08           H  
ATOM   3957  C   GLY B  93      21.495   5.368 -19.050  1.00 95.08           C  
ATOM   3958  O   GLY B  93      22.275   4.968 -19.918  1.00 95.08           O  
ATOM   3959  N   GLY B  94      20.962   4.565 -18.130  1.00 97.42           N  
ATOM   3960  H   GLY B  94      20.342   4.976 -17.447  1.00 97.42           H  
ATOM   3961  CA  GLY B  94      21.072   3.106 -18.153  1.00 97.42           C  
ATOM   3962  HA2 GLY B  94      21.044   2.727 -17.131  1.00 97.42           H  
ATOM   3963  HA3 GLY B  94      22.019   2.803 -18.600  1.00 97.42           H  
ATOM   3964  C   GLY B  94      19.909   2.488 -18.929  1.00 97.42           C  
ATOM   3965  O   GLY B  94      18.760   2.616 -18.521  1.00 97.42           O  
ATOM   3966  N   PHE B  95      20.183   1.804 -20.035  1.00 97.13           N  
ATOM   3967  H   PHE B  95      21.142   1.719 -20.339  1.00 97.13           H  
ATOM   3968  CA  PHE B  95      19.143   1.296 -20.931  1.00 97.13           C  
ATOM   3969  HA  PHE B  95      18.158   1.452 -20.491  1.00 97.13           H  
ATOM   3970  C   PHE B  95      19.269  -0.211 -21.164  1.00 97.13           C  
ATOM   3971  CB  PHE B  95      19.222   2.109 -22.226  1.00 97.13           C  
ATOM   3972  HB2 PHE B  95      18.540   1.684 -22.962  1.00 97.13           H  
ATOM   3973  HB3 PHE B  95      20.226   2.006 -22.637  1.00 97.13           H  
ATOM   3974  O   PHE B  95      20.378  -0.721 -21.361  1.00 97.13           O  
ATOM   3975  CG  PHE B  95      18.901   3.587 -22.050  1.00 97.13           C  
ATOM   3976  CD1 PHE B  95      17.670   3.994 -21.520  1.00 97.13           C  
ATOM   3977  HD1 PHE B  95      17.007   3.250 -21.104  1.00 97.13           H  
ATOM   3978  CD2 PHE B  95      19.845   4.571 -22.373  1.00 97.13           C  
ATOM   3979  HD2 PHE B  95      20.818   4.281 -22.743  1.00 97.13           H  
ATOM   3980  CE1 PHE B  95      17.317   5.354 -21.465  1.00 97.13           C  
ATOM   3981  HE1 PHE B  95      16.350   5.649 -21.085  1.00 97.13           H  
ATOM   3982  CE2 PHE B  95      19.535   5.934 -22.244  1.00 97.13           C  
ATOM   3983  HE2 PHE B  95      20.272   6.676 -22.515  1.00 97.13           H  
ATOM   3984  CZ  PHE B  95      18.259   6.330 -21.818  1.00 97.13           C  
ATOM   3985  HZ  PHE B  95      18.018   7.378 -21.720  1.00 97.13           H  
ATOM   3986  N   LEU B  96      18.135  -0.918 -21.143  1.00 97.41           N  
ATOM   3987  H   LEU B  96      17.256  -0.451 -20.966  1.00 97.41           H  
ATOM   3988  CA  LEU B  96      18.060  -2.316 -21.558  1.00 97.41           C  
ATOM   3989  HA  LEU B  96      18.890  -2.863 -21.112  1.00 97.41           H  
ATOM   3990  C   LEU B  96      18.216  -2.427 -23.079  1.00 97.41           C  
ATOM   3991  CB  LEU B  96      16.736  -2.941 -21.082  1.00 97.41           C  
ATOM   3992  HB2 LEU B  96      15.919  -2.329 -21.464  1.00 97.41           H  
ATOM   3993  HB3 LEU B  96      16.639  -3.937 -21.512  1.00 97.41           H  
ATOM   3994  O   LEU B  96      17.872  -1.506 -23.829  1.00 97.41           O  
ATOM   3995  CG  LEU B  96      16.565  -3.047 -19.558  1.00 97.41           C  
ATOM   3996  HG  LEU B  96      16.655  -2.058 -19.108  1.00 97.41           H  
ATOM   3997  CD1 LEU B  96      15.185  -3.610 -19.223  1.00 97.41           C  
ATOM   3998 HD11 LEU B  96      14.419  -2.936 -19.608  1.00 97.41           H  
ATOM   3999 HD12 LEU B  96      15.057  -4.594 -19.673  1.00 97.41           H  
ATOM   4000 HD13 LEU B  96      15.063  -3.689 -18.143  1.00 97.41           H  
ATOM   4001  CD2 LEU B  96      17.614  -3.959 -18.933  1.00 97.41           C  
ATOM   4002 HD21 LEU B  96      17.423  -4.030 -17.863  1.00 97.41           H  
ATOM   4003 HD22 LEU B  96      17.567  -4.954 -19.376  1.00 97.41           H  
ATOM   4004 HD23 LEU B  96      18.609  -3.539 -19.086  1.00 97.41           H  
ATOM   4005  N   ARG B  97      18.755  -3.564 -23.521  1.00 91.98           N  
ATOM   4006  H   ARG B  97      18.873  -4.312 -22.853  1.00 91.98           H  
ATOM   4007  CA  ARG B  97      18.883  -3.924 -24.938  1.00 91.98           C  
ATOM   4008  HA  ARG B  97      18.877  -3.020 -25.547  1.00 91.98           H  
ATOM   4009  C   ARG B  97      17.679  -4.761 -25.359  1.00 91.98           C  
ATOM   4010  CB  ARG B  97      20.189  -4.695 -25.184  1.00 91.98           C  
ATOM   4011  HB2 ARG B  97      20.267  -4.917 -26.248  1.00 91.98           H  
ATOM   4012  HB3 ARG B  97      20.150  -5.641 -24.645  1.00 91.98           H  
ATOM   4013  O   ARG B  97      17.095  -5.433 -24.515  1.00 91.98           O  
ATOM   4014  CG  ARG B  97      21.437  -3.915 -24.745  1.00 91.98           C  
ATOM   4015  HG2 ARG B  97      21.462  -2.950 -25.251  1.00 91.98           H  
ATOM   4016  HG3 ARG B  97      21.408  -3.756 -23.667  1.00 91.98           H  
ATOM   4017  CD  ARG B  97      22.695  -4.712 -25.098  1.00 91.98           C  
ATOM   4018  HD2 ARG B  97      22.589  -5.716 -24.687  1.00 91.98           H  
ATOM   4019  HD3 ARG B  97      22.773  -4.788 -26.182  1.00 91.98           H  
ATOM   4020  NE  ARG B  97      23.910  -4.081 -24.545  1.00 91.98           N  
ATOM   4021  HE  ARG B  97      23.787  -3.191 -24.084  1.00 91.98           H  
ATOM   4022  NH1 ARG B  97      25.351  -5.773 -25.107  1.00 91.98           N  
ATOM   4023 HH11 ARG B  97      26.230  -6.254 -24.980  1.00 91.98           H  
ATOM   4024 HH12 ARG B  97      24.576  -6.272 -25.521  1.00 91.98           H  
ATOM   4025  NH2 ARG B  97      26.097  -4.055 -23.894  1.00 91.98           N  
ATOM   4026 HH21 ARG B  97      25.937  -3.205 -23.373  1.00 91.98           H  
ATOM   4027 HH22 ARG B  97      26.965  -4.558 -23.780  1.00 91.98           H  
ATOM   4028  CZ  ARG B  97      25.110  -4.633 -24.523  1.00 91.98           C  
ATOM   4029  N   GLU B  98      17.349  -4.711 -26.649  1.00 90.24           N  
ATOM   4030  H   GLU B  98      17.882  -4.117 -27.267  1.00 90.24           H  
ATOM   4031  CA  GLU B  98      16.375  -5.610 -27.292  1.00 90.24           C  
ATOM   4032  HA  GLU B  98      16.164  -5.205 -28.281  1.00 90.24           H  
ATOM   4033  C   GLU B  98      15.013  -5.660 -26.572  1.00 90.24           C  
ATOM   4034  CB  GLU B  98      17.004  -6.998 -27.520  1.00 90.24           C  
ATOM   4035  HB2 GLU B  98      17.214  -7.458 -26.554  1.00 90.24           H  
ATOM   4036  HB3 GLU B  98      16.291  -7.623 -28.058  1.00 90.24           H  
ATOM   4037  O   GLU B  98      14.371  -6.703 -26.471  1.00 90.24           O  
ATOM   4038  CG  GLU B  98      18.299  -6.924 -28.347  1.00 90.24           C  
ATOM   4039  HG2 GLU B  98      19.050  -6.353 -27.802  1.00 90.24           H  
ATOM   4040  HG3 GLU B  98      18.089  -6.391 -29.275  1.00 90.24           H  
ATOM   4041  CD  GLU B  98      18.888  -8.304 -28.672  1.00 90.24           C  
ATOM   4042  OE1 GLU B  98      19.530  -8.413 -29.744  1.00 90.24           O  
ATOM   4043  OE2 GLU B  98      18.759  -9.218 -27.833  1.00 90.24           O  
ATOM   4044  N   VAL B  99      14.556  -4.520 -26.048  1.00 91.83           N  
ATOM   4045  H   VAL B  99      15.075  -3.681 -26.262  1.00 91.83           H  
ATOM   4046  CA  VAL B  99      13.307  -4.396 -25.268  1.00 91.83           C  
ATOM   4047  HA  VAL B  99      13.324  -5.148 -24.479  1.00 91.83           H  
ATOM   4048  C   VAL B  99      12.047  -4.678 -26.097  1.00 91.83           C  
ATOM   4049  CB  VAL B  99      13.217  -3.008 -24.610  1.00 91.83           C  
ATOM   4050  HB  VAL B  99      12.260  -2.923 -24.095  1.00 91.83           H  
ATOM   4051  O   VAL B  99      10.958  -4.881 -25.562  1.00 91.83           O  
ATOM   4052  CG1 VAL B  99      14.324  -2.857 -23.562  1.00 91.83           C  
ATOM   4053 HG11 VAL B  99      14.168  -3.585 -22.765  1.00 91.83           H  
ATOM   4054 HG12 VAL B  99      15.303  -3.027 -24.010  1.00 91.83           H  
ATOM   4055 HG13 VAL B  99      14.317  -1.854 -23.135  1.00 91.83           H  
ATOM   4056  CG2 VAL B  99      13.323  -1.848 -25.614  1.00 91.83           C  
ATOM   4057 HG21 VAL B  99      12.554  -1.945 -26.380  1.00 91.83           H  
ATOM   4058 HG22 VAL B  99      13.182  -0.899 -25.096  1.00 91.83           H  
ATOM   4059 HG23 VAL B  99      14.297  -1.843 -26.103  1.00 91.83           H  
ATOM   4060  N   GLU B 100      12.181  -4.685 -27.420  1.00 89.58           N  
ATOM   4061  H   GLU B 100      13.083  -4.425 -27.792  1.00 89.58           H  
ATOM   4062  CA  GLU B 100      11.173  -5.110 -28.378  1.00 89.58           C  
ATOM   4063  HA  GLU B 100      10.222  -4.681 -28.063  1.00 89.58           H  
ATOM   4064  C   GLU B 100      10.980  -6.632 -28.422  1.00 89.58           C  
ATOM   4065  CB  GLU B 100      11.492  -4.540 -29.775  1.00 89.58           C  
ATOM   4066  HB2 GLU B 100      10.615  -4.725 -30.396  1.00 89.58           H  
ATOM   4067  HB3 GLU B 100      11.600  -3.457 -29.708  1.00 89.58           H  
ATOM   4068  O   GLU B 100       9.900  -7.081 -28.815  1.00 89.58           O  
ATOM   4069  CG  GLU B 100      12.706  -5.133 -30.523  1.00 89.58           C  
ATOM   4070  HG2 GLU B 100      12.678  -6.221 -30.461  1.00 89.58           H  
ATOM   4071  HG3 GLU B 100      12.582  -4.879 -31.575  1.00 89.58           H  
ATOM   4072  CD  GLU B 100      14.091  -4.624 -30.079  1.00 89.58           C  
ATOM   4073  OE1 GLU B 100      15.067  -4.958 -30.780  1.00 89.58           O  
ATOM   4074  OE2 GLU B 100      14.189  -3.928 -29.045  1.00 89.58           O  
ATOM   4075  N   THR B 101      11.982  -7.417 -28.010  1.00 93.26           N  
ATOM   4076  H   THR B 101      12.796  -6.983 -27.599  1.00 93.26           H  
ATOM   4077  CA  THR B 101      11.917  -8.884 -28.008  1.00 93.26           C  
ATOM   4078  HA  THR B 101      11.393  -9.187 -28.914  1.00 93.26           H  
ATOM   4079  C   THR B 101      11.104  -9.400 -26.822  1.00 93.26           C  
ATOM   4080  CB  THR B 101      13.299  -9.557 -28.058  1.00 93.26           C  
ATOM   4081  HB  THR B 101      13.136 -10.634 -28.102  1.00 93.26           H  
ATOM   4082  O   THR B 101      11.195  -8.882 -25.712  1.00 93.26           O  
ATOM   4083  CG2 THR B 101      14.101  -9.171 -29.301  1.00 93.26           C  
ATOM   4084 HG21 THR B 101      13.549  -9.441 -30.201  1.00 93.26           H  
ATOM   4085 HG22 THR B 101      14.301  -8.100 -29.306  1.00 93.26           H  
ATOM   4086 HG23 THR B 101      15.052  -9.703 -29.292  1.00 93.26           H  
ATOM   4087  OG1 THR B 101      14.072  -9.295 -26.917  1.00 93.26           O  
ATOM   4088  HG1 THR B 101      14.205  -8.350 -26.817  1.00 93.26           H  
ATOM   4089  N   PHE B 102      10.244 -10.388 -27.081  1.00 95.33           N  
ATOM   4090  H   PHE B 102      10.202 -10.759 -28.019  1.00 95.33           H  
ATOM   4091  CA  PHE B 102       9.375 -11.021 -26.087  1.00 95.33           C  
ATOM   4092  HA  PHE B 102       9.944 -11.234 -25.182  1.00 95.33           H  
ATOM   4093  C   PHE B 102       8.812 -12.331 -26.647  1.00 95.33           C  
ATOM   4094  CB  PHE B 102       8.219 -10.062 -25.760  1.00 95.33           C  
ATOM   4095  HB2 PHE B 102       7.757  -9.734 -26.691  1.00 95.33           H  
ATOM   4096  HB3 PHE B 102       8.644  -9.187 -25.268  1.00 95.33           H  
ATOM   4097  O   PHE B 102       8.296 -12.339 -27.773  1.00 95.33           O  
ATOM   4098  CG  PHE B 102       7.152 -10.635 -24.849  1.00 95.33           C  
ATOM   4099  CD1 PHE B 102       5.814 -10.734 -25.278  1.00 95.33           C  
ATOM   4100  HD1 PHE B 102       5.542 -10.408 -26.271  1.00 95.33           H  
ATOM   4101  CD2 PHE B 102       7.502 -11.061 -23.557  1.00 95.33           C  
ATOM   4102  HD2 PHE B 102       8.524 -10.975 -23.216  1.00 95.33           H  
ATOM   4103  CE1 PHE B 102       4.836 -11.264 -24.417  1.00 95.33           C  
ATOM   4104  HE1 PHE B 102       3.810 -11.344 -24.744  1.00 95.33           H  
ATOM   4105  CE2 PHE B 102       6.532 -11.607 -22.704  1.00 95.33           C  
ATOM   4106  HE2 PHE B 102       6.818 -11.950 -21.721  1.00 95.33           H  
ATOM   4107  CZ  PHE B 102       5.202 -11.715 -23.137  1.00 95.33           C  
ATOM   4108  HZ  PHE B 102       4.469 -12.153 -22.476  1.00 95.33           H  
ATOM   4109  N   ASP B 103       8.843 -13.424 -25.880  1.00 95.40           N  
ATOM   4110  H   ASP B 103       9.280 -13.367 -24.971  1.00 95.40           H  
ATOM   4111  CA  ASP B 103       8.235 -14.694 -26.311  1.00 95.40           C  
ATOM   4112  HA  ASP B 103       8.370 -14.764 -27.390  1.00 95.40           H  
ATOM   4113  C   ASP B 103       6.715 -14.711 -26.069  1.00 95.40           C  
ATOM   4114  CB  ASP B 103       8.961 -15.923 -25.744  1.00 95.40           C  
ATOM   4115  HB2 ASP B 103       8.745 -16.024 -24.681  1.00 95.40           H  
ATOM   4116  HB3 ASP B 103      10.034 -15.779 -25.863  1.00 95.40           H  
ATOM   4117  O   ASP B 103       6.178 -15.379 -25.183  1.00 95.40           O  
ATOM   4118  CG  ASP B 103       8.558 -17.214 -26.487  1.00 95.40           C  
ATOM   4119  OD1 ASP B 103       7.493 -17.239 -27.164  1.00 95.40           O  
ATOM   4120  OD2 ASP B 103       9.301 -18.216 -26.382  1.00 95.40           O  
ATOM   4121  N   ALA B 104       5.985 -13.967 -26.901  1.00 93.81           N  
ATOM   4122  H   ALA B 104       6.491 -13.371 -27.540  1.00 93.81           H  
ATOM   4123  CA  ALA B 104       4.533 -13.851 -26.789  1.00 93.81           C  
ATOM   4124  HA  ALA B 104       4.303 -13.405 -25.821  1.00 93.81           H  
ATOM   4125  C   ALA B 104       3.820 -15.218 -26.831  1.00 93.81           C  
ATOM   4126  CB  ALA B 104       4.047 -12.912 -27.900  1.00 93.81           C  
ATOM   4127  HB1 ALA B 104       2.992 -12.683 -27.748  1.00 93.81           H  
ATOM   4128  HB2 ALA B 104       4.179 -13.383 -28.874  1.00 93.81           H  
ATOM   4129  HB3 ALA B 104       4.613 -11.981 -27.872  1.00 93.81           H  
ATOM   4130  O   ALA B 104       2.881 -15.457 -26.067  1.00 93.81           O  
ATOM   4131  N   ALA B 105       4.287 -16.146 -27.675  1.00 91.15           N  
ATOM   4132  H   ALA B 105       5.176 -15.968 -28.122  1.00 91.15           H  
ATOM   4133  CA  ALA B 105       3.683 -17.468 -27.820  1.00 91.15           C  
ATOM   4134  HA  ALA B 105       2.612 -17.342 -27.977  1.00 91.15           H  
ATOM   4135  C   ALA B 105       3.865 -18.330 -26.561  1.00 91.15           C  
ATOM   4136  CB  ALA B 105       4.281 -18.150 -29.055  1.00 91.15           C  
ATOM   4137  HB1 ALA B 105       4.101 -17.538 -29.939  1.00 91.15           H  
ATOM   4138  HB2 ALA B 105       3.820 -19.128 -29.194  1.00 91.15           H  
ATOM   4139  HB3 ALA B 105       5.355 -18.277 -28.920  1.00 91.15           H  
ATOM   4140  O   ALA B 105       2.947 -19.074 -26.193  1.00 91.15           O  
ATOM   4141  N   PHE B 106       5.004 -18.206 -25.873  1.00 95.62           N  
ATOM   4142  H   PHE B 106       5.745 -17.624 -26.237  1.00 95.62           H  
ATOM   4143  CA  PHE B 106       5.230 -18.859 -24.587  1.00 95.62           C  
ATOM   4144  HA  PHE B 106       5.188 -19.938 -24.740  1.00 95.62           H  
ATOM   4145  C   PHE B 106       4.162 -18.477 -23.561  1.00 95.62           C  
ATOM   4146  CB  PHE B 106       6.628 -18.522 -24.077  1.00 95.62           C  
ATOM   4147  HB2 PHE B 106       7.338 -18.764 -24.868  1.00 95.62           H  
ATOM   4148  HB3 PHE B 106       6.707 -17.458 -23.852  1.00 95.62           H  
ATOM   4149  O   PHE B 106       3.583 -19.362 -22.920  1.00 95.62           O  
ATOM   4150  CG  PHE B 106       7.031 -19.311 -22.858  1.00 95.62           C  
ATOM   4151  CD1 PHE B 106       6.678 -18.870 -21.570  1.00 95.62           C  
ATOM   4152  HD1 PHE B 106       6.135 -17.945 -21.438  1.00 95.62           H  
ATOM   4153  CD2 PHE B 106       7.792 -20.480 -23.022  1.00 95.62           C  
ATOM   4154  HD2 PHE B 106       8.116 -20.776 -24.009  1.00 95.62           H  
ATOM   4155  CE1 PHE B 106       7.077 -19.609 -20.446  1.00 95.62           C  
ATOM   4156  HE1 PHE B 106       6.844 -19.252 -19.454  1.00 95.62           H  
ATOM   4157  CE2 PHE B 106       8.197 -21.213 -21.898  1.00 95.62           C  
ATOM   4158  HE2 PHE B 106       8.842 -22.071 -22.021  1.00 95.62           H  
ATOM   4159  CZ  PHE B 106       7.838 -20.779 -20.612  1.00 95.62           C  
ATOM   4160  HZ  PHE B 106       8.197 -21.314 -19.746  1.00 95.62           H  
ATOM   4161  N   PHE B 107       3.828 -17.188 -23.488  1.00 95.09           N  
ATOM   4162  H   PHE B 107       4.374 -16.535 -24.031  1.00 95.09           H  
ATOM   4163  CA  PHE B 107       2.841 -16.640 -22.555  1.00 95.09           C  
ATOM   4164  HA  PHE B 107       2.861 -17.278 -21.672  1.00 95.09           H  
ATOM   4165  C   PHE B 107       1.390 -16.658 -23.066  1.00 95.09           C  
ATOM   4166  CB  PHE B 107       3.290 -15.255 -22.079  1.00 95.09           C  
ATOM   4167  HB2 PHE B 107       3.406 -14.600 -22.944  1.00 95.09           H  
ATOM   4168  HB3 PHE B 107       2.525 -14.825 -21.432  1.00 95.09           H  
ATOM   4169  O   PHE B 107       0.509 -16.081 -22.434  1.00 95.09           O  
ATOM   4170  CG  PHE B 107       4.584 -15.310 -21.297  1.00 95.09           C  
ATOM   4171  CD1 PHE B 107       4.585 -15.767 -19.967  1.00 95.09           C  
ATOM   4172  HD1 PHE B 107       3.648 -16.004 -19.485  1.00 95.09           H  
ATOM   4173  CD2 PHE B 107       5.796 -14.953 -21.909  1.00 95.09           C  
ATOM   4174  HD2 PHE B 107       5.813 -14.583 -22.924  1.00 95.09           H  
ATOM   4175  CE1 PHE B 107       5.794 -15.896 -19.261  1.00 95.09           C  
ATOM   4176  HE1 PHE B 107       5.799 -16.238 -18.237  1.00 95.09           H  
ATOM   4177  CE2 PHE B 107       7.004 -15.083 -21.209  1.00 95.09           C  
ATOM   4178  HE2 PHE B 107       7.932 -14.825 -21.696  1.00 95.09           H  
ATOM   4179  CZ  PHE B 107       7.006 -15.561 -19.887  1.00 95.09           C  
ATOM   4180  HZ  PHE B 107       7.938 -15.668 -19.352  1.00 95.09           H  
ATOM   4181  N   HIS B 108       1.111 -17.336 -24.186  1.00 89.11           N  
ATOM   4182  H   HIS B 108       1.882 -17.771 -24.670  1.00 89.11           H  
ATOM   4183  CA  HIS B 108      -0.217 -17.366 -24.821  1.00 89.11           C  
ATOM   4184  HA  HIS B 108      -0.085 -17.893 -25.766  1.00 89.11           H  
ATOM   4185  C   HIS B 108      -0.759 -15.977 -25.221  1.00 89.11           C  
ATOM   4186  CB  HIS B 108      -1.211 -18.194 -23.980  1.00 89.11           C  
ATOM   4187  HB2 HIS B 108      -1.360 -17.722 -23.009  1.00 89.11           H  
ATOM   4188  HB3 HIS B 108      -2.176 -18.207 -24.485  1.00 89.11           H  
ATOM   4189  O   HIS B 108      -1.969 -15.774 -25.296  1.00 89.11           O  
ATOM   4190  CG  HIS B 108      -0.780 -19.623 -23.783  1.00 89.11           C  
ATOM   4191  CD2 HIS B 108      -0.380 -20.227 -22.621  1.00 89.11           C  
ATOM   4192  HD2 HIS B 108      -0.350 -19.762 -21.646  1.00 89.11           H  
ATOM   4193  ND1 HIS B 108      -0.747 -20.579 -24.766  1.00 89.11           N  
ATOM   4194  HD1 HIS B 108      -0.999 -20.430 -25.733  1.00 89.11           H  
ATOM   4195  CE1 HIS B 108      -0.336 -21.731 -24.218  1.00 89.11           C  
ATOM   4196  HE1 HIS B 108      -0.230 -22.662 -24.754  1.00 89.11           H  
ATOM   4197  NE2 HIS B 108      -0.062 -21.565 -22.914  1.00 89.11           N  
ATOM   4198  N   ILE B 109       0.135 -15.036 -25.529  1.00 90.84           N  
ATOM   4199  H   ILE B 109       1.113 -15.286 -25.498  1.00 90.84           H  
ATOM   4200  CA  ILE B 109      -0.177 -13.679 -25.981  1.00 90.84           C  
ATOM   4201  HA  ILE B 109      -1.206 -13.438 -25.713  1.00 90.84           H  
ATOM   4202  C   ILE B 109      -0.066 -13.634 -27.507  1.00 90.84           C  
ATOM   4203  CB  ILE B 109       0.738 -12.672 -25.248  1.00 90.84           C  
ATOM   4204  HB  ILE B 109       1.770 -13.013 -25.333  1.00 90.84           H  
ATOM   4205  O   ILE B 109       0.908 -14.099 -28.102  1.00 90.84           O  
ATOM   4206  CG1 ILE B 109       0.340 -12.626 -23.754  1.00 90.84           C  
ATOM   4207 HG12 ILE B 109      -0.622 -12.124 -23.649  1.00 90.84           H  
ATOM   4208 HG13 ILE B 109       0.223 -13.639 -23.369  1.00 90.84           H  
ATOM   4209  CG2 ILE B 109       0.646 -11.261 -25.850  1.00 90.84           C  
ATOM   4210 HG21 ILE B 109       1.324 -10.580 -25.335  1.00 90.84           H  
ATOM   4211 HG22 ILE B 109       0.932 -11.276 -26.901  1.00 90.84           H  
ATOM   4212 HG23 ILE B 109      -0.374 -10.891 -25.748  1.00 90.84           H  
ATOM   4213  CD1 ILE B 109       1.364 -11.935 -22.854  1.00 90.84           C  
ATOM   4214 HD11 ILE B 109       1.463 -10.881 -23.114  1.00 90.84           H  
ATOM   4215 HD12 ILE B 109       2.328 -12.434 -22.959  1.00 90.84           H  
ATOM   4216 HD13 ILE B 109       1.039 -12.011 -21.816  1.00 90.84           H  
ATOM   4217  N   SER B 110      -1.078 -13.081 -28.175  1.00 82.65           N  
ATOM   4218  H   SER B 110      -1.832 -12.675 -27.639  1.00 82.65           H  
ATOM   4219  CA  SER B 110      -1.033 -12.937 -29.635  1.00 82.65           C  
ATOM   4220  HA  SER B 110      -0.705 -13.894 -30.042  1.00 82.65           H  
ATOM   4221  C   SER B 110      -0.023 -11.855 -30.051  1.00 82.65           C  
ATOM   4222  CB  SER B 110      -2.421 -12.646 -30.211  1.00 82.65           C  
ATOM   4223  HB2 SER B 110      -3.145 -13.345 -29.792  1.00 82.65           H  
ATOM   4224  HB3 SER B 110      -2.389 -12.793 -31.290  1.00 82.65           H  
ATOM   4225  O   SER B 110       0.144 -10.880 -29.318  1.00 82.65           O  
ATOM   4226  OG  SER B 110      -2.832 -11.317 -29.950  1.00 82.65           O  
ATOM   4227  HG  SER B 110      -3.057 -11.244 -29.020  1.00 82.65           H  
ATOM   4228  N   PRO B 111       0.586 -11.922 -31.252  1.00 84.49           N  
ATOM   4229  CA  PRO B 111       1.459 -10.849 -31.741  1.00 84.49           C  
ATOM   4230  HA  PRO B 111       2.345 -10.801 -31.108  1.00 84.49           H  
ATOM   4231  C   PRO B 111       0.779  -9.469 -31.749  1.00 84.49           C  
ATOM   4232  CB  PRO B 111       1.866 -11.276 -33.154  1.00 84.49           C  
ATOM   4233  HB2 PRO B 111       1.154 -10.896 -33.886  1.00 84.49           H  
ATOM   4234  HB3 PRO B 111       2.875 -10.940 -33.398  1.00 84.49           H  
ATOM   4235  O   PRO B 111       1.415  -8.458 -31.465  1.00 84.49           O  
ATOM   4236  CG  PRO B 111       1.774 -12.800 -33.106  1.00 84.49           C  
ATOM   4237  HG2 PRO B 111       1.610 -13.230 -34.094  1.00 84.49           H  
ATOM   4238  HG3 PRO B 111       2.681 -13.206 -32.657  1.00 84.49           H  
ATOM   4239  CD  PRO B 111       0.590 -13.049 -32.173  1.00 84.49           C  
ATOM   4240  HD2 PRO B 111      -0.338 -13.061 -32.745  1.00 84.49           H  
ATOM   4241  HD3 PRO B 111       0.728 -13.995 -31.650  1.00 84.49           H  
ATOM   4242  N   ARG B 112      -0.536  -9.432 -32.017  1.00 78.93           N  
ATOM   4243  H   ARG B 112      -1.003 -10.312 -32.186  1.00 78.93           H  
ATOM   4244  CA  ARG B 112      -1.341  -8.205 -31.977  1.00 78.93           C  
ATOM   4245  HA  ARG B 112      -0.843  -7.441 -32.574  1.00 78.93           H  
ATOM   4246  C   ARG B 112      -1.445  -7.630 -30.566  1.00 78.93           C  
ATOM   4247  CB  ARG B 112      -2.730  -8.485 -32.569  1.00 78.93           C  
ATOM   4248  HB2 ARG B 112      -2.613  -8.866 -33.583  1.00 78.93           H  
ATOM   4249  HB3 ARG B 112      -3.236  -9.240 -31.967  1.00 78.93           H  
ATOM   4250  O   ARG B 112      -1.338  -6.423 -30.406  1.00 78.93           O  
ATOM   4251  CG  ARG B 112      -3.586  -7.212 -32.610  1.00 78.93           C  
ATOM   4252  HG2 ARG B 112      -3.731  -6.830 -31.600  1.00 78.93           H  
ATOM   4253  HG3 ARG B 112      -3.081  -6.451 -33.206  1.00 78.93           H  
ATOM   4254  CD  ARG B 112      -4.959  -7.501 -33.212  1.00 78.93           C  
ATOM   4255  HD2 ARG B 112      -5.420  -8.318 -32.656  1.00 78.93           H  
ATOM   4256  HD3 ARG B 112      -4.833  -7.799 -34.253  1.00 78.93           H  
ATOM   4257  NE  ARG B 112      -5.811  -6.306 -33.133  1.00 78.93           N  
ATOM   4258  HE  ARG B 112      -5.350  -5.441 -32.889  1.00 78.93           H  
ATOM   4259  NH1 ARG B 112      -7.753  -7.262 -33.904  1.00 78.93           N  
ATOM   4260 HH11 ARG B 112      -8.724  -7.178 -34.168  1.00 78.93           H  
ATOM   4261 HH12 ARG B 112      -7.256  -8.130 -34.039  1.00 78.93           H  
ATOM   4262  NH2 ARG B 112      -7.706  -5.097 -33.332  1.00 78.93           N  
ATOM   4263 HH21 ARG B 112      -7.138  -4.286 -33.135  1.00 78.93           H  
ATOM   4264 HH22 ARG B 112      -8.653  -5.003 -33.669  1.00 78.93           H  
ATOM   4265  CZ  ARG B 112      -7.087  -6.235 -33.451  1.00 78.93           C  
ATOM   4266  N   GLU B 113      -1.663  -8.474 -29.562  1.00 83.74           N  
ATOM   4267  H   GLU B 113      -1.694  -9.465 -29.756  1.00 83.74           H  
ATOM   4268  CA  GLU B 113      -1.678  -8.038 -28.163  1.00 83.74           C  
ATOM   4269  HA  GLU B 113      -2.317  -7.160 -28.068  1.00 83.74           H  
ATOM   4270  C   GLU B 113      -0.277  -7.614 -27.710  1.00 83.74           C  
ATOM   4271  CB  GLU B 113      -2.262  -9.146 -27.278  1.00 83.74           C  
ATOM   4272  HB2 GLU B 113      -3.278  -9.353 -27.613  1.00 83.74           H  
ATOM   4273  HB3 GLU B 113      -1.670 -10.051 -27.410  1.00 83.74           H  
ATOM   4274  O   GLU B 113      -0.148  -6.554 -27.110  1.00 83.74           O  
ATOM   4275  CG  GLU B 113      -2.295  -8.757 -25.787  1.00 83.74           C  
ATOM   4276  HG2 GLU B 113      -2.852  -7.826 -25.678  1.00 83.74           H  
ATOM   4277  HG3 GLU B 113      -1.277  -8.579 -25.439  1.00 83.74           H  
ATOM   4278  CD  GLU B 113      -2.925  -9.834 -24.893  1.00 83.74           C  
ATOM   4279  OE1 GLU B 113      -3.128  -9.530 -23.688  1.00 83.74           O  
ATOM   4280  OE2 GLU B 113      -3.179 -10.949 -25.405  1.00 83.74           O  
ATOM   4281  N   ALA B 114       0.770  -8.370 -28.061  1.00 88.97           N  
ATOM   4282  H   ALA B 114       0.592  -9.234 -28.553  1.00 88.97           H  
ATOM   4283  CA  ALA B 114       2.158  -8.059 -27.710  1.00 88.97           C  
ATOM   4284  HA  ALA B 114       2.245  -8.042 -26.624  1.00 88.97           H  
ATOM   4285  C   ALA B 114       2.616  -6.684 -28.231  1.00 88.97           C  
ATOM   4286  CB  ALA B 114       3.062  -9.174 -28.249  1.00 88.97           C  
ATOM   4287  HB1 ALA B 114       2.757 -10.135 -27.835  1.00 88.97           H  
ATOM   4288  HB2 ALA B 114       3.003  -9.213 -29.337  1.00 88.97           H  
ATOM   4289  HB3 ALA B 114       4.094  -8.977 -27.958  1.00 88.97           H  
ATOM   4290  O   ALA B 114       3.348  -5.982 -27.540  1.00 88.97           O  
ATOM   4291  N   MET B 115       2.146  -6.271 -29.413  1.00 85.21           N  
ATOM   4292  H   MET B 115       1.601  -6.921 -29.961  1.00 85.21           H  
ATOM   4293  CA  MET B 115       2.378  -4.926 -29.956  1.00 85.21           C  
ATOM   4294  HA  MET B 115       3.446  -4.710 -29.943  1.00 85.21           H  
ATOM   4295  C   MET B 115       1.693  -3.801 -29.170  1.00 85.21           C  
ATOM   4296  CB  MET B 115       1.858  -4.860 -31.395  1.00 85.21           C  
ATOM   4297  HB2 MET B 115       1.532  -3.838 -31.588  1.00 85.21           H  
ATOM   4298  HB3 MET B 115       0.995  -5.515 -31.516  1.00 85.21           H  
ATOM   4299  O   MET B 115       2.129  -2.661 -29.254  1.00 85.21           O  
ATOM   4300  CG  MET B 115       2.922  -5.209 -32.434  1.00 85.21           C  
ATOM   4301  HG2 MET B 115       3.313  -6.204 -32.221  1.00 85.21           H  
ATOM   4302  HG3 MET B 115       3.740  -4.494 -32.336  1.00 85.21           H  
ATOM   4303  SD  MET B 115       2.342  -5.174 -34.158  1.00 85.21           S  
ATOM   4304  CE  MET B 115       1.222  -3.748 -34.162  1.00 85.21           C  
ATOM   4305  HE1 MET B 115       0.347  -3.964 -33.549  1.00 85.21           H  
ATOM   4306  HE2 MET B 115       0.896  -3.550 -35.184  1.00 85.21           H  
ATOM   4307  HE3 MET B 115       1.741  -2.871 -33.775  1.00 85.21           H  
ATOM   4308  N   SER B 116       0.600  -4.083 -28.462  1.00 85.45           N  
ATOM   4309  H   SER B 116       0.259  -5.033 -28.454  1.00 85.45           H  
ATOM   4310  CA  SER B 116      -0.103  -3.105 -27.617  1.00 85.45           C  
ATOM   4311  HA  SER B 116       0.124  -2.094 -27.954  1.00 85.45           H  
ATOM   4312  C   SER B 116       0.312  -3.204 -26.144  1.00 85.45           C  
ATOM   4313  CB  SER B 116      -1.616  -3.315 -27.711  1.00 85.45           C  
ATOM   4314  HB2 SER B 116      -2.126  -2.517 -27.171  1.00 85.45           H  
ATOM   4315  HB3 SER B 116      -1.857  -4.264 -27.233  1.00 85.45           H  
ATOM   4316  O   SER B 116      -0.162  -2.419 -25.320  1.00 85.45           O  
ATOM   4317  OG  SER B 116      -2.086  -3.353 -29.045  1.00 85.45           O  
ATOM   4318  HG  SER B 116      -2.155  -2.457 -29.384  1.00 85.45           H  
ATOM   4319  N   LEU B 117       1.155  -4.185 -25.813  1.00 90.56           N  
ATOM   4320  H   LEU B 117       1.518  -4.762 -26.558  1.00 90.56           H  
ATOM   4321  CA  LEU B 117       1.551  -4.543 -24.461  1.00 90.56           C  
ATOM   4322  HA  LEU B 117       0.729  -4.299 -23.787  1.00 90.56           H  
ATOM   4323  C   LEU B 117       2.783  -3.741 -24.041  1.00 90.56           C  
ATOM   4324  CB  LEU B 117       1.797  -6.062 -24.427  1.00 90.56           C  
ATOM   4325  HB2 LEU B 117       2.702  -6.278 -24.995  1.00 90.56           H  
ATOM   4326  HB3 LEU B 117       0.963  -6.567 -24.916  1.00 90.56           H  
ATOM   4327  O   LEU B 117       3.857  -3.859 -24.647  1.00 90.56           O  
ATOM   4328  CG  LEU B 117       1.940  -6.672 -23.030  1.00 90.56           C  
ATOM   4329  HG  LEU B 117       2.746  -6.180 -22.487  1.00 90.56           H  
ATOM   4330  CD1 LEU B 117       0.638  -6.564 -22.247  1.00 90.56           C  
ATOM   4331 HD11 LEU B 117      -0.209  -6.882 -22.854  1.00 90.56           H  
ATOM   4332 HD12 LEU B 117       0.518  -5.531 -21.920  1.00 90.56           H  
ATOM   4333 HD13 LEU B 117       0.714  -7.190 -21.358  1.00 90.56           H  
ATOM   4334  CD2 LEU B 117       2.252  -8.160 -23.153  1.00 90.56           C  
ATOM   4335 HD21 LEU B 117       2.504  -8.570 -22.175  1.00 90.56           H  
ATOM   4336 HD22 LEU B 117       1.383  -8.678 -23.560  1.00 90.56           H  
ATOM   4337 HD23 LEU B 117       3.090  -8.313 -23.834  1.00 90.56           H  
ATOM   4338  N   ASP B 118       2.630  -2.960 -22.973  1.00 92.76           N  
ATOM   4339  H   ASP B 118       1.726  -2.893 -22.528  1.00 92.76           H  
ATOM   4340  CA  ASP B 118       3.727  -2.229 -22.346  1.00 92.76           C  
ATOM   4341  HA  ASP B 118       4.027  -1.416 -23.008  1.00 92.76           H  
ATOM   4342  C   ASP B 118       4.924  -3.171 -22.102  1.00 92.76           C  
ATOM   4343  CB  ASP B 118       3.209  -1.581 -21.052  1.00 92.76           C  
ATOM   4344  HB2 ASP B 118       2.397  -0.900 -21.309  1.00 92.76           H  
ATOM   4345  HB3 ASP B 118       2.806  -2.360 -20.406  1.00 92.76           H  
ATOM   4346  O   ASP B 118       4.745  -4.242 -21.502  1.00 92.76           O  
ATOM   4347  CG  ASP B 118       4.254  -0.794 -20.256  1.00 92.76           C  
ATOM   4348  OD1 ASP B 118       5.438  -0.766 -20.646  1.00 92.76           O  
ATOM   4349  OD2 ASP B 118       3.872  -0.265 -19.192  1.00 92.76           O  
ATOM   4350  N   PRO B 119       6.143  -2.815 -22.564  1.00 94.71           N  
ATOM   4351  CA  PRO B 119       7.364  -3.556 -22.255  1.00 94.71           C  
ATOM   4352  HA  PRO B 119       7.373  -4.480 -22.832  1.00 94.71           H  
ATOM   4353  C   PRO B 119       7.525  -3.896 -20.767  1.00 94.71           C  
ATOM   4354  CB  PRO B 119       8.513  -2.660 -22.721  1.00 94.71           C  
ATOM   4355  HB2 PRO B 119       9.350  -3.246 -23.100  1.00 94.71           H  
ATOM   4356  HB3 PRO B 119       8.841  -2.025 -21.899  1.00 94.71           H  
ATOM   4357  O   PRO B 119       8.071  -4.948 -20.448  1.00 94.71           O  
ATOM   4358  CG  PRO B 119       7.906  -1.775 -23.802  1.00 94.71           C  
ATOM   4359  HG2 PRO B 119       7.993  -2.271 -24.769  1.00 94.71           H  
ATOM   4360  HG3 PRO B 119       8.392  -0.800 -23.841  1.00 94.71           H  
ATOM   4361  CD  PRO B 119       6.440  -1.658 -23.404  1.00 94.71           C  
ATOM   4362  HD2 PRO B 119       6.296  -0.730 -22.850  1.00 94.71           H  
ATOM   4363  HD3 PRO B 119       5.814  -1.651 -24.296  1.00 94.71           H  
ATOM   4364  N   GLN B 120       7.002  -3.071 -19.852  1.00 96.53           N  
ATOM   4365  H   GLN B 120       6.551  -2.223 -20.164  1.00 96.53           H  
ATOM   4366  CA  GLN B 120       7.015  -3.366 -18.417  1.00 96.53           C  
ATOM   4367  HA  GLN B 120       8.050  -3.501 -18.103  1.00 96.53           H  
ATOM   4368  C   GLN B 120       6.258  -4.660 -18.077  1.00 96.53           C  
ATOM   4369  CB  GLN B 120       6.412  -2.194 -17.631  1.00 96.53           C  
ATOM   4370  HB2 GLN B 120       6.396  -2.453 -16.572  1.00 96.53           H  
ATOM   4371  HB3 GLN B 120       5.381  -2.041 -17.950  1.00 96.53           H  
ATOM   4372  O   GLN B 120       6.760  -5.477 -17.309  1.00 96.53           O  
ATOM   4373  CG  GLN B 120       7.208  -0.893 -17.802  1.00 96.53           C  
ATOM   4374  HG2 GLN B 120       7.172  -0.562 -18.840  1.00 96.53           H  
ATOM   4375  HG3 GLN B 120       8.246  -1.081 -17.531  1.00 96.53           H  
ATOM   4376  CD  GLN B 120       6.694   0.238 -16.925  1.00 96.53           C  
ATOM   4377  NE2 GLN B 120       5.431   0.591 -17.002  1.00 96.53           N  
ATOM   4378 HE21 GLN B 120       5.157   1.386 -16.443  1.00 96.53           H  
ATOM   4379 HE22 GLN B 120       4.852   0.227 -17.745  1.00 96.53           H  
ATOM   4380  OE1 GLN B 120       7.442   0.832 -16.167  1.00 96.53           O  
ATOM   4381  N   GLN B 121       5.079  -4.890 -18.674  1.00 96.53           N  
ATOM   4382  H   GLN B 121       4.768  -4.243 -19.384  1.00 96.53           H  
ATOM   4383  CA  GLN B 121       4.315  -6.129 -18.463  1.00 96.53           C  
ATOM   4384  HA  GLN B 121       4.235  -6.312 -17.391  1.00 96.53           H  
ATOM   4385  C   GLN B 121       5.032  -7.342 -19.075  1.00 96.53           C  
ATOM   4386  CB  GLN B 121       2.890  -6.022 -19.044  1.00 96.53           C  
ATOM   4387  HB2 GLN B 121       2.944  -5.878 -20.123  1.00 96.53           H  
ATOM   4388  HB3 GLN B 121       2.391  -6.972 -18.854  1.00 96.53           H  
ATOM   4389  O   GLN B 121       4.996  -8.431 -18.503  1.00 96.53           O  
ATOM   4390  CG  GLN B 121       2.037  -4.893 -18.436  1.00 96.53           C  
ATOM   4391  HG2 GLN B 121       2.397  -3.935 -18.809  1.00 96.53           H  
ATOM   4392  HG3 GLN B 121       2.177  -4.893 -17.355  1.00 96.53           H  
ATOM   4393  CD  GLN B 121       0.534  -5.003 -18.736  1.00 96.53           C  
ATOM   4394  NE2 GLN B 121      -0.265  -4.021 -18.384  1.00 96.53           N  
ATOM   4395 HE21 GLN B 121      -1.243  -4.115 -18.616  1.00 96.53           H  
ATOM   4396 HE22 GLN B 121       0.078  -3.224 -17.866  1.00 96.53           H  
ATOM   4397  OE1 GLN B 121       0.018  -5.982 -19.262  1.00 96.53           O  
ATOM   4398  N   ARG B 122       5.699  -7.155 -20.222  1.00 97.07           N  
ATOM   4399  H   ARG B 122       5.703  -6.222 -20.609  1.00 97.07           H  
ATOM   4400  CA  ARG B 122       6.484  -8.203 -20.900  1.00 97.07           C  
ATOM   4401  HA  ARG B 122       5.875  -9.099 -21.017  1.00 97.07           H  
ATOM   4402  C   ARG B 122       7.684  -8.645 -20.065  1.00 97.07           C  
ATOM   4403  CB  ARG B 122       6.928  -7.715 -22.288  1.00 97.07           C  
ATOM   4404  HB2 ARG B 122       7.430  -6.750 -22.213  1.00 97.07           H  
ATOM   4405  HB3 ARG B 122       7.638  -8.434 -22.699  1.00 97.07           H  
ATOM   4406  O   ARG B 122       7.826  -9.834 -19.797  1.00 97.07           O  
ATOM   4407  CG  ARG B 122       5.726  -7.608 -23.229  1.00 97.07           C  
ATOM   4408  HG2 ARG B 122       5.230  -8.578 -23.229  1.00 97.07           H  
ATOM   4409  HG3 ARG B 122       5.026  -6.853 -22.869  1.00 97.07           H  
ATOM   4410  CD  ARG B 122       6.133  -7.295 -24.670  1.00 97.07           C  
ATOM   4411  HD2 ARG B 122       5.392  -7.734 -25.337  1.00 97.07           H  
ATOM   4412  HD3 ARG B 122       7.095  -7.766 -24.868  1.00 97.07           H  
ATOM   4413  NE  ARG B 122       6.204  -5.854 -24.952  1.00 97.07           N  
ATOM   4414  HE  ARG B 122       5.541  -5.252 -24.484  1.00 97.07           H  
ATOM   4415  NH1 ARG B 122       7.704  -5.986 -26.694  1.00 97.07           N  
ATOM   4416 HH11 ARG B 122       8.281  -5.548 -27.397  1.00 97.07           H  
ATOM   4417 HH12 ARG B 122       7.959  -6.922 -26.412  1.00 97.07           H  
ATOM   4418  NH2 ARG B 122       6.696  -4.047 -26.206  1.00 97.07           N  
ATOM   4419 HH21 ARG B 122       5.919  -3.587 -25.752  1.00 97.07           H  
ATOM   4420 HH22 ARG B 122       7.186  -3.619 -26.978  1.00 97.07           H  
ATOM   4421  CZ  ARG B 122       6.879  -5.306 -25.944  1.00 97.07           C  
ATOM   4422  N   LEU B 123       8.477  -7.685 -19.587  1.00 97.23           N  
ATOM   4423  H   LEU B 123       8.293  -6.732 -19.865  1.00 97.23           H  
ATOM   4424  CA  LEU B 123       9.613  -7.943 -18.701  1.00 97.23           C  
ATOM   4425  HA  LEU B 123      10.300  -8.633 -19.191  1.00 97.23           H  
ATOM   4426  C   LEU B 123       9.170  -8.618 -17.402  1.00 97.23           C  
ATOM   4427  CB  LEU B 123      10.332  -6.620 -18.386  1.00 97.23           C  
ATOM   4428  HB2 LEU B 123      10.985  -6.775 -17.527  1.00 97.23           H  
ATOM   4429  HB3 LEU B 123       9.586  -5.878 -18.102  1.00 97.23           H  
ATOM   4430  O   LEU B 123       9.790  -9.588 -16.981  1.00 97.23           O  
ATOM   4431  CG  LEU B 123      11.185  -6.070 -19.541  1.00 97.23           C  
ATOM   4432  HG  LEU B 123      10.596  -6.037 -20.458  1.00 97.23           H  
ATOM   4433  CD1 LEU B 123      11.636  -4.650 -19.200  1.00 97.23           C  
ATOM   4434 HD11 LEU B 123      12.218  -4.243 -20.028  1.00 97.23           H  
ATOM   4435 HD12 LEU B 123      10.763  -4.014 -19.051  1.00 97.23           H  
ATOM   4436 HD13 LEU B 123      12.244  -4.649 -18.296  1.00 97.23           H  
ATOM   4437  CD2 LEU B 123      12.439  -6.914 -19.779  1.00 97.23           C  
ATOM   4438 HD21 LEU B 123      13.020  -6.988 -18.859  1.00 97.23           H  
ATOM   4439 HD22 LEU B 123      13.044  -6.454 -20.560  1.00 97.23           H  
ATOM   4440 HD23 LEU B 123      12.160  -7.914 -20.111  1.00 97.23           H  
ATOM   4441  N   LEU B 124       8.080  -8.152 -16.784  1.00 98.11           N  
ATOM   4442  H   LEU B 124       7.627  -7.323 -17.143  1.00 98.11           H  
ATOM   4443  CA  LEU B 124       7.558  -8.776 -15.569  1.00 98.11           C  
ATOM   4444  HA  LEU B 124       8.344  -8.767 -14.814  1.00 98.11           H  
ATOM   4445  C   LEU B 124       7.192 -10.250 -15.785  1.00 98.11           C  
ATOM   4446  CB  LEU B 124       6.343  -7.990 -15.054  1.00 98.11           C  
ATOM   4447  HB2 LEU B 124       5.718  -7.718 -15.905  1.00 98.11           H  
ATOM   4448  HB3 LEU B 124       5.748  -8.639 -14.412  1.00 98.11           H  
ATOM   4449  O   LEU B 124       7.473 -11.054 -14.901  1.00 98.11           O  
ATOM   4450  CG  LEU B 124       6.697  -6.728 -14.249  1.00 98.11           C  
ATOM   4451  HG  LEU B 124       7.422  -6.126 -14.797  1.00 98.11           H  
ATOM   4452  CD1 LEU B 124       5.421  -5.910 -14.046  1.00 98.11           C  
ATOM   4453 HD11 LEU B 124       5.049  -5.581 -15.016  1.00 98.11           H  
ATOM   4454 HD12 LEU B 124       5.637  -5.033 -13.437  1.00 98.11           H  
ATOM   4455 HD13 LEU B 124       4.661  -6.515 -13.552  1.00 98.11           H  
ATOM   4456  CD2 LEU B 124       7.269  -7.059 -12.866  1.00 98.11           C  
ATOM   4457 HD21 LEU B 124       8.206  -7.606 -12.967  1.00 98.11           H  
ATOM   4458 HD22 LEU B 124       7.473  -6.135 -12.325  1.00 98.11           H  
ATOM   4459 HD23 LEU B 124       6.560  -7.664 -12.299  1.00 98.11           H  
ATOM   4460  N   LEU B 125       6.592 -10.618 -16.923  1.00 98.29           N  
ATOM   4461  H   LEU B 125       6.405  -9.909 -17.617  1.00 98.29           H  
ATOM   4462  CA  LEU B 125       6.246 -12.012 -17.232  1.00 98.29           C  
ATOM   4463  HA  LEU B 125       5.632 -12.410 -16.423  1.00 98.29           H  
ATOM   4464  C   LEU B 125       7.484 -12.912 -17.306  1.00 98.29           C  
ATOM   4465  CB  LEU B 125       5.458 -12.077 -18.554  1.00 98.29           C  
ATOM   4466  HB2 LEU B 125       5.930 -11.410 -19.276  1.00 98.29           H  
ATOM   4467  HB3 LEU B 125       5.525 -13.085 -18.961  1.00 98.29           H  
ATOM   4468  O   LEU B 125       7.532 -13.935 -16.621  1.00 98.29           O  
ATOM   4469  CG  LEU B 125       3.974 -11.713 -18.418  1.00 98.29           C  
ATOM   4470  HG  LEU B 125       3.860 -10.816 -17.809  1.00 98.29           H  
ATOM   4471  CD1 LEU B 125       3.393 -11.452 -19.808  1.00 98.29           C  
ATOM   4472 HD11 LEU B 125       3.527 -12.339 -20.428  1.00 98.29           H  
ATOM   4473 HD12 LEU B 125       3.909 -10.605 -20.261  1.00 98.29           H  
ATOM   4474 HD13 LEU B 125       2.330 -11.227 -19.723  1.00 98.29           H  
ATOM   4475  CD2 LEU B 125       3.162 -12.854 -17.795  1.00 98.29           C  
ATOM   4476 HD21 LEU B 125       3.633 -13.201 -16.875  1.00 98.29           H  
ATOM   4477 HD22 LEU B 125       2.152 -12.515 -17.568  1.00 98.29           H  
ATOM   4478 HD23 LEU B 125       3.115 -13.699 -18.483  1.00 98.29           H  
ATOM   4479  N   GLU B 126       8.480 -12.519 -18.101  1.00 98.37           N  
ATOM   4480  H   GLU B 126       8.378 -11.658 -18.619  1.00 98.37           H  
ATOM   4481  CA  GLU B 126       9.721 -13.286 -18.284  1.00 98.37           C  
ATOM   4482  HA  GLU B 126       9.480 -14.311 -18.566  1.00 98.37           H  
ATOM   4483  C   GLU B 126      10.512 -13.385 -16.975  1.00 98.37           C  
ATOM   4484  CB  GLU B 126      10.563 -12.666 -19.417  1.00 98.37           C  
ATOM   4485  HB2 GLU B 126      10.659 -11.594 -19.249  1.00 98.37           H  
ATOM   4486  HB3 GLU B 126      11.556 -13.115 -19.405  1.00 98.37           H  
ATOM   4487  O   GLU B 126      10.778 -14.484 -16.490  1.00 98.37           O  
ATOM   4488  CG  GLU B 126       9.924 -12.930 -20.792  1.00 98.37           C  
ATOM   4489  HG2 GLU B 126       8.906 -12.539 -20.790  1.00 98.37           H  
ATOM   4490  HG3 GLU B 126       9.867 -14.011 -20.927  1.00 98.37           H  
ATOM   4491  CD  GLU B 126      10.677 -12.325 -21.992  1.00 98.37           C  
ATOM   4492  OE1 GLU B 126      10.299 -12.689 -23.137  1.00 98.37           O  
ATOM   4493  OE2 GLU B 126      11.562 -11.463 -21.788  1.00 98.37           O  
ATOM   4494  N   VAL B 127      10.781 -12.247 -16.329  1.00 98.45           N  
ATOM   4495  H   VAL B 127      10.493 -11.377 -16.754  1.00 98.45           H  
ATOM   4496  CA  VAL B 127      11.593 -12.197 -15.105  1.00 98.45           C  
ATOM   4497  HA  VAL B 127      12.518 -12.742 -15.293  1.00 98.45           H  
ATOM   4498  C   VAL B 127      10.889 -12.902 -13.936  1.00 98.45           C  
ATOM   4499  CB  VAL B 127      11.964 -10.737 -14.770  1.00 98.45           C  
ATOM   4500  HB  VAL B 127      11.053 -10.161 -14.609  1.00 98.45           H  
ATOM   4501  O   VAL B 127      11.548 -13.519 -13.102  1.00 98.45           O  
ATOM   4502  CG1 VAL B 127      12.838 -10.617 -13.517  1.00 98.45           C  
ATOM   4503 HG11 VAL B 127      13.757 -11.183 -13.669  1.00 98.45           H  
ATOM   4504 HG12 VAL B 127      13.083  -9.573 -13.323  1.00 98.45           H  
ATOM   4505 HG13 VAL B 127      12.317 -11.019 -12.647  1.00 98.45           H  
ATOM   4506  CG2 VAL B 127      12.781 -10.085 -15.901  1.00 98.45           C  
ATOM   4507 HG21 VAL B 127      12.225 -10.090 -16.838  1.00 98.45           H  
ATOM   4508 HG22 VAL B 127      13.702 -10.646 -16.059  1.00 98.45           H  
ATOM   4509 HG23 VAL B 127      13.025  -9.053 -15.647  1.00 98.45           H  
ATOM   4510  N   SER B 128       9.551 -12.887 -13.871  1.00 98.68           N  
ATOM   4511  H   SER B 128       9.034 -12.389 -14.582  1.00 98.68           H  
ATOM   4512  CA  SER B 128       8.819 -13.669 -12.860  1.00 98.68           C  
ATOM   4513  HA  SER B 128       9.249 -13.462 -11.880  1.00 98.68           H  
ATOM   4514  C   SER B 128       8.942 -15.172 -13.097  1.00 98.68           C  
ATOM   4515  CB  SER B 128       7.333 -13.316 -12.808  1.00 98.68           C  
ATOM   4516  HB2 SER B 128       6.876 -13.501 -13.780  1.00 98.68           H  
ATOM   4517  HB3 SER B 128       6.843 -13.948 -12.067  1.00 98.68           H  
ATOM   4518  O   SER B 128       9.152 -15.915 -12.139  1.00 98.68           O  
ATOM   4519  OG  SER B 128       7.152 -11.965 -12.448  1.00 98.68           O  
ATOM   4520  HG  SER B 128       7.301 -11.470 -13.256  1.00 98.68           H  
ATOM   4521  N   TRP B 129       8.833 -15.630 -14.351  1.00 98.54           N  
ATOM   4522  H   TRP B 129       8.723 -14.970 -15.107  1.00 98.54           H  
ATOM   4523  CA  TRP B 129       9.013 -17.044 -14.693  1.00 98.54           C  
ATOM   4524  HA  TRP B 129       8.292 -17.644 -14.137  1.00 98.54           H  
ATOM   4525  C   TRP B 129      10.410 -17.532 -14.293  1.00 98.54           C  
ATOM   4526  CB  TRP B 129       8.765 -17.251 -16.194  1.00 98.54           C  
ATOM   4527  HB2 TRP B 129       9.496 -16.683 -16.770  1.00 98.54           H  
ATOM   4528  HB3 TRP B 129       7.778 -16.860 -16.443  1.00 98.54           H  
ATOM   4529  O   TRP B 129      10.550 -18.538 -13.596  1.00 98.54           O  
ATOM   4530  CG  TRP B 129       8.831 -18.681 -16.630  1.00 98.54           C  
ATOM   4531  CD1 TRP B 129       9.961 -19.376 -16.900  1.00 98.54           C  
ATOM   4532  HD1 TRP B 129      10.963 -18.976 -16.842  1.00 98.54           H  
ATOM   4533  CD2 TRP B 129       7.737 -19.633 -16.773  1.00 98.54           C  
ATOM   4534  CE2 TRP B 129       8.287 -20.903 -17.118  1.00 98.54           C  
ATOM   4535  CE3 TRP B 129       6.337 -19.555 -16.610  1.00 98.54           C  
ATOM   4536  HE3 TRP B 129       5.902 -18.611 -16.316  1.00 98.54           H  
ATOM   4537  NE1 TRP B 129       9.648 -20.694 -17.168  1.00 98.54           N  
ATOM   4538  HE1 TRP B 129      10.351 -21.417 -17.217  1.00 98.54           H  
ATOM   4539  CH2 TRP B 129       6.094 -21.930 -17.131  1.00 98.54           C  
ATOM   4540  HH2 TRP B 129       5.473 -22.809 -17.217  1.00 98.54           H  
ATOM   4541  CZ2 TRP B 129       7.487 -22.042 -17.281  1.00 98.54           C  
ATOM   4542  HZ2 TRP B 129       7.949 -22.998 -17.478  1.00 98.54           H  
ATOM   4543  CZ3 TRP B 129       5.520 -20.688 -16.800  1.00 98.54           C  
ATOM   4544  HZ3 TRP B 129       4.454 -20.613 -16.645  1.00 98.54           H  
ATOM   4545  N   GLU B 130      11.439 -16.770 -14.662  1.00 98.43           N  
ATOM   4546  H   GLU B 130      11.253 -15.965 -15.244  1.00 98.43           H  
ATOM   4547  CA  GLU B 130      12.836 -17.063 -14.337  1.00 98.43           C  
ATOM   4548  HA  GLU B 130      13.109 -18.042 -14.731  1.00 98.43           H  
ATOM   4549  C   GLU B 130      13.101 -17.073 -12.827  1.00 98.43           C  
ATOM   4550  CB  GLU B 130      13.724 -15.999 -14.985  1.00 98.43           C  
ATOM   4551  HB2 GLU B 130      13.348 -15.020 -14.687  1.00 98.43           H  
ATOM   4552  HB3 GLU B 130      14.741 -16.108 -14.608  1.00 98.43           H  
ATOM   4553  O   GLU B 130      13.819 -17.944 -12.332  1.00 98.43           O  
ATOM   4554  CG  GLU B 130      13.760 -16.102 -16.517  1.00 98.43           C  
ATOM   4555  HG2 GLU B 130      14.295 -17.012 -16.787  1.00 98.43           H  
ATOM   4556  HG3 GLU B 130      12.746 -16.187 -16.907  1.00 98.43           H  
ATOM   4557  CD  GLU B 130      14.445 -14.890 -17.167  1.00 98.43           C  
ATOM   4558  OE1 GLU B 130      14.544 -14.905 -18.413  1.00 98.43           O  
ATOM   4559  OE2 GLU B 130      14.872 -13.977 -16.420  1.00 98.43           O  
ATOM   4560  N   ALA B 131      12.508 -16.142 -12.070  1.00 98.76           N  
ATOM   4561  H   ALA B 131      11.972 -15.417 -12.527  1.00 98.76           H  
ATOM   4562  CA  ALA B 131      12.665 -16.088 -10.617  1.00 98.76           C  
ATOM   4563  HA  ALA B 131      13.730 -16.049 -10.391  1.00 98.76           H  
ATOM   4564  C   ALA B 131      12.093 -17.341  -9.928  1.00 98.76           C  
ATOM   4565  CB  ALA B 131      12.014 -14.804 -10.087  1.00 98.76           C  
ATOM   4566  HB1 ALA B 131      10.940 -14.823 -10.272  1.00 98.76           H  
ATOM   4567  HB2 ALA B 131      12.444 -13.934 -10.584  1.00 98.76           H  
ATOM   4568  HB3 ALA B 131      12.196 -14.714  -9.016  1.00 98.76           H  
ATOM   4569  O   ALA B 131      12.700 -17.844  -8.980  1.00 98.76           O  
ATOM   4570  N   ILE B 132      10.965 -17.871 -10.418  1.00 98.70           N  
ATOM   4571  H   ILE B 132      10.529 -17.408 -11.203  1.00 98.70           H  
ATOM   4572  CA  ILE B 132      10.364 -19.119  -9.921  1.00 98.70           C  
ATOM   4573  HA  ILE B 132      10.316 -19.082  -8.833  1.00 98.70           H  
ATOM   4574  C   ILE B 132      11.241 -20.324 -10.291  1.00 98.70           C  
ATOM   4575  CB  ILE B 132       8.927 -19.286 -10.461  1.00 98.70           C  
ATOM   4576  HB  ILE B 132       8.979 -19.307 -11.550  1.00 98.70           H  
ATOM   4577  O   ILE B 132      11.533 -21.159  -9.435  1.00 98.70           O  
ATOM   4578  CG1 ILE B 132       7.989 -18.132 -10.037  1.00 98.70           C  
ATOM   4579 HG12 ILE B 132       7.638 -18.287  -9.017  1.00 98.70           H  
ATOM   4580 HG13 ILE B 132       8.531 -17.187 -10.051  1.00 98.70           H  
ATOM   4581  CG2 ILE B 132       8.322 -20.611  -9.967  1.00 98.70           C  
ATOM   4582 HG21 ILE B 132       8.863 -21.462 -10.381  1.00 98.70           H  
ATOM   4583 HG22 ILE B 132       7.280 -20.689 -10.278  1.00 98.70           H  
ATOM   4584 HG23 ILE B 132       8.365 -20.656  -8.879  1.00 98.70           H  
ATOM   4585  CD1 ILE B 132       6.787 -17.992 -10.983  1.00 98.70           C  
ATOM   4586 HD11 ILE B 132       7.134 -17.909 -12.013  1.00 98.70           H  
ATOM   4587 HD12 ILE B 132       6.121 -18.851 -10.902  1.00 98.70           H  
ATOM   4588 HD13 ILE B 132       6.234 -17.084 -10.741  1.00 98.70           H  
ATOM   4589  N   GLU B 133      11.739 -20.393 -11.530  1.00 97.91           N  
ATOM   4590  H   GLU B 133      11.463 -19.699 -12.209  1.00 97.91           H  
ATOM   4591  CA  GLU B 133      12.654 -21.466 -11.944  1.00 97.91           C  
ATOM   4592  HA  GLU B 133      12.171 -22.426 -11.762  1.00 97.91           H  
ATOM   4593  C   GLU B 133      13.967 -21.461 -11.143  1.00 97.91           C  
ATOM   4594  CB  GLU B 133      12.985 -21.355 -13.440  1.00 97.91           C  
ATOM   4595  HB2 GLU B 133      13.848 -21.990 -13.640  1.00 97.91           H  
ATOM   4596  HB3 GLU B 133      13.259 -20.327 -13.680  1.00 97.91           H  
ATOM   4597  O   GLU B 133      14.503 -22.533 -10.832  1.00 97.91           O  
ATOM   4598  CG  GLU B 133      11.841 -21.816 -14.352  1.00 97.91           C  
ATOM   4599  HG2 GLU B 133      11.482 -22.780 -13.991  1.00 97.91           H  
ATOM   4600  HG3 GLU B 133      11.017 -21.105 -14.294  1.00 97.91           H  
ATOM   4601  CD  GLU B 133      12.283 -21.977 -15.817  1.00 97.91           C  
ATOM   4602  OE1 GLU B 133      11.597 -22.729 -16.554  1.00 97.91           O  
ATOM   4603  OE2 GLU B 133      13.324 -21.408 -16.214  1.00 97.91           O  
ATOM   4604  N   ARG B 134      14.478 -20.272 -10.787  1.00 97.62           N  
ATOM   4605  H   ARG B 134      14.025 -19.448 -11.154  1.00 97.62           H  
ATOM   4606  CA  ARG B 134      15.642 -20.094  -9.903  1.00 97.62           C  
ATOM   4607  HA  ARG B 134      16.419 -20.799 -10.198  1.00 97.62           H  
ATOM   4608  C   ARG B 134      15.360 -20.431  -8.442  1.00 97.62           C  
ATOM   4609  CB  ARG B 134      16.199 -18.666 -10.008  1.00 97.62           C  
ATOM   4610  HB2 ARG B 134      15.392 -17.943 -10.128  1.00 97.62           H  
ATOM   4611  HB3 ARG B 134      16.720 -18.431  -9.080  1.00 97.62           H  
ATOM   4612  O   ARG B 134      16.295 -20.799  -7.741  1.00 97.62           O  
ATOM   4613  CG  ARG B 134      17.207 -18.542 -11.157  1.00 97.62           C  
ATOM   4614  HG2 ARG B 134      16.690 -18.572 -12.116  1.00 97.62           H  
ATOM   4615  HG3 ARG B 134      17.910 -19.372 -11.103  1.00 97.62           H  
ATOM   4616  CD  ARG B 134      17.990 -17.234 -11.020  1.00 97.62           C  
ATOM   4617  HD2 ARG B 134      17.319 -16.421 -11.295  1.00 97.62           H  
ATOM   4618  HD3 ARG B 134      18.298 -17.095  -9.984  1.00 97.62           H  
ATOM   4619  NE  ARG B 134      19.192 -17.229 -11.867  1.00 97.62           N  
ATOM   4620  HE  ARG B 134      19.900 -17.928 -11.692  1.00 97.62           H  
ATOM   4621  NH1 ARG B 134      18.679 -15.430 -13.202  1.00 97.62           N  
ATOM   4622 HH11 ARG B 134      17.855 -15.252 -12.646  1.00 97.62           H  
ATOM   4623 HH12 ARG B 134      18.811 -14.960 -14.085  1.00 97.62           H  
ATOM   4624  NH2 ARG B 134      20.434 -16.769 -13.659  1.00 97.62           N  
ATOM   4625 HH21 ARG B 134      20.618 -16.241 -14.501  1.00 97.62           H  
ATOM   4626 HH22 ARG B 134      21.296 -17.038 -13.206  1.00 97.62           H  
ATOM   4627  CZ  ARG B 134      19.430 -16.458 -12.902  1.00 97.62           C  
ATOM   4628  N   ALA B 135      14.103 -20.390  -8.004  1.00 97.85           N  
ATOM   4629  H   ALA B 135      13.382 -20.044  -8.621  1.00 97.85           H  
ATOM   4630  CA  ALA B 135      13.699 -20.932  -6.707  1.00 97.85           C  
ATOM   4631  HA  ALA B 135      14.429 -20.611  -5.964  1.00 97.85           H  
ATOM   4632  C   ALA B 135      13.700 -22.473  -6.673  1.00 97.85           C  
ATOM   4633  CB  ALA B 135      12.329 -20.360  -6.310  1.00 97.85           C  
ATOM   4634  HB1 ALA B 135      12.117 -20.627  -5.275  1.00 97.85           H  
ATOM   4635  HB2 ALA B 135      11.545 -20.780  -6.940  1.00 97.85           H  
ATOM   4636  HB3 ALA B 135      12.317 -19.274  -6.405  1.00 97.85           H  
ATOM   4637  O   ALA B 135      13.371 -23.062  -5.649  1.00 97.85           O  
ATOM   4638  N   GLY B 136      14.033 -23.146  -7.783  1.00 96.84           N  
ATOM   4639  H   GLY B 136      14.278 -22.621  -8.611  1.00 96.84           H  
ATOM   4640  CA  GLY B 136      13.946 -24.602  -7.884  1.00 96.84           C  
ATOM   4641  HA2 GLY B 136      14.480 -24.926  -8.778  1.00 96.84           H  
ATOM   4642  HA3 GLY B 136      14.412 -25.057  -7.011  1.00 96.84           H  
ATOM   4643  C   GLY B 136      12.505 -25.106  -7.978  1.00 96.84           C  
ATOM   4644  O   GLY B 136      12.241 -26.258  -7.649  1.00 96.84           O  
ATOM   4645  N   GLN B 137      11.572 -24.266  -8.431  1.00 96.97           N  
ATOM   4646  H   GLN B 137      11.842 -23.333  -8.709  1.00 96.97           H  
ATOM   4647  CA  GLN B 137      10.153 -24.600  -8.530  1.00 96.97           C  
ATOM   4648  HA  GLN B 137       9.966 -25.560  -8.048  1.00 96.97           H  
ATOM   4649  C   GLN B 137       9.724 -24.718  -9.995  1.00 96.97           C  
ATOM   4650  CB  GLN B 137       9.328 -23.540  -7.788  1.00 96.97           C  
ATOM   4651  HB2 GLN B 137       8.268 -23.757  -7.920  1.00 96.97           H  
ATOM   4652  HB3 GLN B 137       9.540 -22.564  -8.223  1.00 96.97           H  
ATOM   4653  O   GLN B 137      10.158 -23.937 -10.838  1.00 96.97           O  
ATOM   4654  CG  GLN B 137       9.641 -23.489  -6.282  1.00 96.97           C  
ATOM   4655  HG2 GLN B 137       9.388 -24.446  -5.825  1.00 96.97           H  
ATOM   4656  HG3 GLN B 137      10.707 -23.316  -6.131  1.00 96.97           H  
ATOM   4657  CD  GLN B 137       8.888 -22.383  -5.553  1.00 96.97           C  
ATOM   4658  NE2 GLN B 137       9.189 -22.158  -4.293  1.00 96.97           N  
ATOM   4659 HE21 GLN B 137       8.677 -21.407  -3.851  1.00 96.97           H  
ATOM   4660 HE22 GLN B 137       9.915 -22.691  -3.834  1.00 96.97           H  
ATOM   4661  OE1 GLN B 137       8.013 -21.709  -6.086  1.00 96.97           O  
ATOM   4662  N   ASP B 138       8.836 -25.670 -10.290  1.00 96.76           N  
ATOM   4663  H   ASP B 138       8.512 -26.274  -9.548  1.00 96.76           H  
ATOM   4664  CA  ASP B 138       8.093 -25.702 -11.552  1.00 96.76           C  
ATOM   4665  HA  ASP B 138       8.779 -25.519 -12.379  1.00 96.76           H  
ATOM   4666  C   ASP B 138       7.004 -24.612 -11.515  1.00 96.76           C  
ATOM   4667  CB  ASP B 138       7.490 -27.106 -11.757  1.00 96.76           C  
ATOM   4668  HB2 ASP B 138       8.307 -27.818 -11.874  1.00 96.76           H  
ATOM   4669  HB3 ASP B 138       6.928 -27.385 -10.866  1.00 96.76           H  
ATOM   4670  O   ASP B 138       6.056 -24.743 -10.734  1.00 96.76           O  
ATOM   4671  CG  ASP B 138       6.562 -27.222 -12.975  1.00 96.76           C  
ATOM   4672  OD1 ASP B 138       6.334 -26.217 -13.691  1.00 96.76           O  
ATOM   4673  OD2 ASP B 138       6.045 -28.320 -13.245  1.00 96.76           O  
ATOM   4674  N   PRO B 139       7.064 -23.567 -12.364  1.00 97.20           N  
ATOM   4675  CA  PRO B 139       6.054 -22.508 -12.356  1.00 97.20           C  
ATOM   4676  HA  PRO B 139       6.079 -22.009 -11.387  1.00 97.20           H  
ATOM   4677  C   PRO B 139       4.628 -23.013 -12.589  1.00 97.20           C  
ATOM   4678  CB  PRO B 139       6.485 -21.532 -13.453  1.00 97.20           C  
ATOM   4679  HB2 PRO B 139       6.009 -21.809 -14.393  1.00 97.20           H  
ATOM   4680  HB3 PRO B 139       6.249 -20.500 -13.192  1.00 97.20           H  
ATOM   4681  O   PRO B 139       3.674 -22.452 -12.053  1.00 97.20           O  
ATOM   4682  CG  PRO B 139       7.991 -21.754 -13.567  1.00 97.20           C  
ATOM   4683  HG2 PRO B 139       8.382 -21.476 -14.546  1.00 97.20           H  
ATOM   4684  HG3 PRO B 139       8.512 -21.200 -12.786  1.00 97.20           H  
ATOM   4685  CD  PRO B 139       8.129 -23.246 -13.308  1.00 97.20           C  
ATOM   4686  HD2 PRO B 139       7.978 -23.797 -14.237  1.00 97.20           H  
ATOM   4687  HD3 PRO B 139       9.124 -23.454 -12.916  1.00 97.20           H  
ATOM   4688  N   SER B 140       4.461 -24.104 -13.340  1.00 94.02           N  
ATOM   4689  H   SER B 140       5.286 -24.595 -13.653  1.00 94.02           H  
ATOM   4690  CA  SER B 140       3.148 -24.698 -13.591  1.00 94.02           C  
ATOM   4691  HA  SER B 140       2.459 -23.878 -13.794  1.00 94.02           H  
ATOM   4692  C   SER B 140       2.562 -25.430 -12.379  1.00 94.02           C  
ATOM   4693  CB  SER B 140       3.181 -25.555 -14.861  1.00 94.02           C  
ATOM   4694  HB2 SER B 140       3.527 -24.927 -15.682  1.00 94.02           H  
ATOM   4695  HB3 SER B 140       2.163 -25.869 -15.091  1.00 94.02           H  
ATOM   4696  O   SER B 140       1.343 -25.595 -12.306  1.00 94.02           O  
ATOM   4697  OG  SER B 140       3.999 -26.705 -14.813  1.00 94.02           O  
ATOM   4698  HG  SER B 140       4.804 -26.558 -14.311  1.00 94.02           H  
ATOM   4699  N   ALA B 141       3.388 -25.785 -11.389  1.00 94.84           N  
ATOM   4700  H   ALA B 141       4.371 -25.569 -11.474  1.00 94.84           H  
ATOM   4701  CA  ALA B 141       2.941 -26.360 -10.122  1.00 94.84           C  
ATOM   4702  HA  ALA B 141       2.140 -27.070 -10.331  1.00 94.84           H  
ATOM   4703  C   ALA B 141       2.363 -25.314  -9.148  1.00 94.84           C  
ATOM   4704  CB  ALA B 141       4.106 -27.137  -9.499  1.00 94.84           C  
ATOM   4705  HB1 ALA B 141       3.755 -27.669  -8.615  1.00 94.84           H  
ATOM   4706  HB2 ALA B 141       4.498 -27.858 -10.216  1.00 94.84           H  
ATOM   4707  HB3 ALA B 141       4.900 -26.451  -9.202  1.00 94.84           H  
ATOM   4708  O   ALA B 141       1.709 -25.694  -8.180  1.00 94.84           O  
ATOM   4709  N   LEU B 142       2.561 -24.012  -9.403  1.00 96.91           N  
ATOM   4710  H   LEU B 142       3.125 -23.758 -10.201  1.00 96.91           H  
ATOM   4711  CA  LEU B 142       1.963 -22.927  -8.610  1.00 96.91           C  
ATOM   4712  HA  LEU B 142       1.937 -23.227  -7.562  1.00 96.91           H  
ATOM   4713  C   LEU B 142       0.506 -22.628  -8.989  1.00 96.91           C  
ATOM   4714  CB  LEU B 142       2.812 -21.650  -8.737  1.00 96.91           C  
ATOM   4715  HB2 LEU B 142       2.320 -20.860  -8.170  1.00 96.91           H  
ATOM   4716  HB3 LEU B 142       2.823 -21.343  -9.783  1.00 96.91           H  
ATOM   4717  O   LEU B 142      -0.147 -21.810  -8.346  1.00 96.91           O  
ATOM   4718  CG  LEU B 142       4.260 -21.765  -8.234  1.00 96.91           C  
ATOM   4719  HG  LEU B 142       4.799 -22.504  -8.826  1.00 96.91           H  
ATOM   4720  CD1 LEU B 142       4.941 -20.408  -8.409  1.00 96.91           C  
ATOM   4721 HD11 LEU B 142       4.433 -19.649  -7.815  1.00 96.91           H  
ATOM   4722 HD12 LEU B 142       4.907 -20.128  -9.462  1.00 96.91           H  
ATOM   4723 HD13 LEU B 142       5.983 -20.484  -8.097  1.00 96.91           H  
ATOM   4724  CD2 LEU B 142       4.334 -22.151  -6.755  1.00 96.91           C  
ATOM   4725 HD21 LEU B 142       3.760 -21.451  -6.148  1.00 96.91           H  
ATOM   4726 HD22 LEU B 142       5.374 -22.145  -6.429  1.00 96.91           H  
ATOM   4727 HD23 LEU B 142       3.947 -23.160  -6.615  1.00 96.91           H  
ATOM   4728  N   ARG B 143      -0.027 -23.264 -10.034  1.00 96.33           N  
ATOM   4729  H   ARG B 143       0.534 -23.952 -10.514  1.00 96.33           H  
ATOM   4730  CA  ARG B 143      -1.413 -23.047 -10.450  1.00 96.33           C  
ATOM   4731  HA  ARG B 143      -1.528 -21.985 -10.665  1.00 96.33           H  
ATOM   4732  C   ARG B 143      -2.379 -23.408  -9.313  1.00 96.33           C  
ATOM   4733  CB  ARG B 143      -1.681 -23.860 -11.718  1.00 96.33           C  
ATOM   4734  HB2 ARG B 143      -1.802 -24.909 -11.452  1.00 96.33           H  
ATOM   4735  HB3 ARG B 143      -0.828 -23.768 -12.391  1.00 96.33           H  
ATOM   4736  O   ARG B 143      -2.221 -24.443  -8.675  1.00 96.33           O  
ATOM   4737  CG  ARG B 143      -2.923 -23.349 -12.449  1.00 96.33           C  
ATOM   4738  HG2 ARG B 143      -3.772 -23.286 -11.768  1.00 96.33           H  
ATOM   4739  HG3 ARG B 143      -2.717 -22.355 -12.847  1.00 96.33           H  
ATOM   4740  CD  ARG B 143      -3.273 -24.297 -13.594  1.00 96.33           C  
ATOM   4741  HD2 ARG B 143      -2.400 -24.429 -14.233  1.00 96.33           H  
ATOM   4742  HD3 ARG B 143      -3.524 -25.269 -13.168  1.00 96.33           H  
ATOM   4743  NE  ARG B 143      -4.432 -23.797 -14.354  1.00 96.33           N  
ATOM   4744  HE  ARG B 143      -5.312 -23.810 -13.859  1.00 96.33           H  
ATOM   4745  NH1 ARG B 143      -3.311 -23.059 -16.221  1.00 96.33           N  
ATOM   4746 HH11 ARG B 143      -2.446 -23.220 -15.726  1.00 96.33           H  
ATOM   4747 HH12 ARG B 143      -3.308 -22.486 -17.053  1.00 96.33           H  
ATOM   4748  NH2 ARG B 143      -5.532 -22.868 -16.108  1.00 96.33           N  
ATOM   4749 HH21 ARG B 143      -5.519 -22.344 -16.972  1.00 96.33           H  
ATOM   4750 HH22 ARG B 143      -6.381 -22.900 -15.562  1.00 96.33           H  
ATOM   4751  CZ  ARG B 143      -4.417 -23.251 -15.555  1.00 96.33           C  
ATOM   4752  N   GLU B 144      -3.396 -22.575  -9.110  1.00 96.36           N  
ATOM   4753  H   GLU B 144      -3.397 -21.718  -9.645  1.00 96.36           H  
ATOM   4754  CA  GLU B 144      -4.393 -22.646  -8.029  1.00 96.36           C  
ATOM   4755  HA  GLU B 144      -5.098 -21.835  -8.214  1.00 96.36           H  
ATOM   4756  C   GLU B 144      -3.826 -22.391  -6.614  1.00 96.36           C  
ATOM   4757  CB  GLU B 144      -5.220 -23.948  -8.087  1.00 96.36           C  
ATOM   4758  HB2 GLU B 144      -6.011 -23.899  -7.339  1.00 96.36           H  
ATOM   4759  HB3 GLU B 144      -4.578 -24.778  -7.796  1.00 96.36           H  
ATOM   4760  O   GLU B 144      -4.534 -22.581  -5.622  1.00 96.36           O  
ATOM   4761  CG  GLU B 144      -5.851 -24.303  -9.445  1.00 96.36           C  
ATOM   4762  HG2 GLU B 144      -5.115 -24.206 -10.243  1.00 96.36           H  
ATOM   4763  HG3 GLU B 144      -6.120 -25.358  -9.413  1.00 96.36           H  
ATOM   4764  CD  GLU B 144      -7.124 -23.514  -9.781  1.00 96.36           C  
ATOM   4765  OE1 GLU B 144      -7.216 -23.065 -10.951  1.00 96.36           O  
ATOM   4766  OE2 GLU B 144      -8.037 -23.496  -8.927  1.00 96.36           O  
ATOM   4767  N   SER B 145      -2.572 -21.944  -6.474  1.00 97.38           N  
ATOM   4768  H   SER B 145      -1.994 -21.795  -7.289  1.00 97.38           H  
ATOM   4769  CA  SER B 145      -1.985 -21.666  -5.159  1.00 97.38           C  
ATOM   4770  HA  SER B 145      -2.403 -22.395  -4.465  1.00 97.38           H  
ATOM   4771  C   SER B 145      -2.337 -20.259  -4.642  1.00 97.38           C  
ATOM   4772  CB  SER B 145      -0.470 -21.905  -5.166  1.00 97.38           C  
ATOM   4773  HB2 SER B 145      -0.125 -22.074  -4.146  1.00 97.38           H  
ATOM   4774  HB3 SER B 145      -0.245 -22.796  -5.754  1.00 97.38           H  
ATOM   4775  O   SER B 145      -2.545 -19.322  -5.427  1.00 97.38           O  
ATOM   4776  OG  SER B 145       0.223 -20.798  -5.698  1.00 97.38           O  
ATOM   4777  HG  SER B 145       0.747 -20.373  -5.015  1.00 97.38           H  
ATOM   4778  N   PRO B 146      -2.340 -20.044  -3.312  1.00 97.96           N  
ATOM   4779  CA  PRO B 146      -2.484 -18.720  -2.709  1.00 97.96           C  
ATOM   4780  HA  PRO B 146      -3.232 -18.141  -3.250  1.00 97.96           H  
ATOM   4781  C   PRO B 146      -1.153 -17.945  -2.755  1.00 97.96           C  
ATOM   4782  CB  PRO B 146      -3.001 -18.998  -1.293  1.00 97.96           C  
ATOM   4783  HB2 PRO B 146      -2.790 -18.193  -0.589  1.00 97.96           H  
ATOM   4784  HB3 PRO B 146      -4.074 -19.190  -1.329  1.00 97.96           H  
ATOM   4785  O   PRO B 146      -0.667 -17.457  -1.737  1.00 97.96           O  
ATOM   4786  CG  PRO B 146      -2.266 -20.288  -0.936  1.00 97.96           C  
ATOM   4787  HG2 PRO B 146      -1.246 -20.049  -0.636  1.00 97.96           H  
ATOM   4788  HG3 PRO B 146      -2.778 -20.846  -0.152  1.00 97.96           H  
ATOM   4789  CD  PRO B 146      -2.244 -21.053  -2.260  1.00 97.96           C  
ATOM   4790  HD2 PRO B 146      -1.322 -21.630  -2.336  1.00 97.96           H  
ATOM   4791  HD3 PRO B 146      -3.108 -21.715  -2.313  1.00 97.96           H  
ATOM   4792  N   THR B 147      -0.523 -17.853  -3.929  1.00 98.78           N  
ATOM   4793  H   THR B 147      -0.952 -18.280  -4.738  1.00 98.78           H  
ATOM   4794  CA  THR B 147       0.680 -17.030  -4.125  1.00 98.78           C  
ATOM   4795  HA  THR B 147       1.278 -17.077  -3.215  1.00 98.78           H  
ATOM   4796  C   THR B 147       0.268 -15.582  -4.380  1.00 98.78           C  
ATOM   4797  CB  THR B 147       1.555 -17.553  -5.268  1.00 98.78           C  
ATOM   4798  HB  THR B 147       0.963 -17.561  -6.183  1.00 98.78           H  
ATOM   4799  O   THR B 147      -0.517 -15.320  -5.290  1.00 98.78           O  
ATOM   4800  CG2 THR B 147       2.827 -16.736  -5.497  1.00 98.78           C  
ATOM   4801 HG21 THR B 147       3.408 -16.686  -4.577  1.00 98.78           H  
ATOM   4802 HG22 THR B 147       2.572 -15.725  -5.813  1.00 98.78           H  
ATOM   4803 HG23 THR B 147       3.426 -17.199  -6.282  1.00 98.78           H  
ATOM   4804  OG1 THR B 147       1.990 -18.863  -4.980  1.00 98.78           O  
ATOM   4805  HG1 THR B 147       2.235 -19.261  -5.819  1.00 98.78           H  
ATOM   4806  N   GLY B 148       0.775 -14.643  -3.579  1.00 98.83           N  
ATOM   4807  H   GLY B 148       1.443 -14.930  -2.879  1.00 98.83           H  
ATOM   4808  CA  GLY B 148       0.540 -13.209  -3.768  1.00 98.83           C  
ATOM   4809  HA2 GLY B 148      -0.487 -13.053  -4.099  1.00 98.83           H  
ATOM   4810  HA3 GLY B 148       0.670 -12.685  -2.821  1.00 98.83           H  
ATOM   4811  C   GLY B 148       1.481 -12.588  -4.805  1.00 98.83           C  
ATOM   4812  O   GLY B 148       2.586 -13.085  -5.021  1.00 98.83           O  
ATOM   4813  N   VAL B 149       1.065 -11.484  -5.423  1.00 98.92           N  
ATOM   4814  H   VAL B 149       0.159 -11.119  -5.164  1.00 98.92           H  
ATOM   4815  CA  VAL B 149       1.846 -10.712  -6.400  1.00 98.92           C  
ATOM   4816  HA  VAL B 149       2.883 -11.047  -6.375  1.00 98.92           H  
ATOM   4817  C   VAL B 149       1.817  -9.230  -6.027  1.00 98.92           C  
ATOM   4818  CB  VAL B 149       1.331 -10.938  -7.835  1.00 98.92           C  
ATOM   4819  HB  VAL B 149       0.268 -10.702  -7.869  1.00 98.92           H  
ATOM   4820  O   VAL B 149       0.761  -8.599  -6.004  1.00 98.92           O  
ATOM   4821  CG1 VAL B 149       2.064 -10.051  -8.849  1.00 98.92           C  
ATOM   4822 HG11 VAL B 149       1.673 -10.253  -9.846  1.00 98.92           H  
ATOM   4823 HG12 VAL B 149       1.883  -8.997  -8.634  1.00 98.92           H  
ATOM   4824 HG13 VAL B 149       3.135 -10.254  -8.828  1.00 98.92           H  
ATOM   4825  CG2 VAL B 149       1.515 -12.394  -8.280  1.00 98.92           C  
ATOM   4826 HG21 VAL B 149       1.179 -12.510  -9.310  1.00 98.92           H  
ATOM   4827 HG22 VAL B 149       2.563 -12.684  -8.215  1.00 98.92           H  
ATOM   4828 HG23 VAL B 149       0.916 -13.054  -7.652  1.00 98.92           H  
ATOM   4829  N   PHE B 150       2.986  -8.650  -5.772  1.00 98.86           N  
ATOM   4830  H   PHE B 150       3.820  -9.218  -5.823  1.00 98.86           H  
ATOM   4831  CA  PHE B 150       3.134  -7.253  -5.360  1.00 98.86           C  
ATOM   4832  HA  PHE B 150       2.177  -6.737  -5.442  1.00 98.86           H  
ATOM   4833  C   PHE B 150       4.133  -6.558  -6.281  1.00 98.86           C  
ATOM   4834  CB  PHE B 150       3.578  -7.184  -3.891  1.00 98.86           C  
ATOM   4835  HB2 PHE B 150       3.660  -6.136  -3.603  1.00 98.86           H  
ATOM   4836  HB3 PHE B 150       4.571  -7.623  -3.799  1.00 98.86           H  
ATOM   4837  O   PHE B 150       5.307  -6.924  -6.310  1.00 98.86           O  
ATOM   4838  CG  PHE B 150       2.650  -7.887  -2.918  1.00 98.86           C  
ATOM   4839  CD1 PHE B 150       1.671  -7.156  -2.219  1.00 98.86           C  
ATOM   4840  HD1 PHE B 150       1.588  -6.089  -2.370  1.00 98.86           H  
ATOM   4841  CD2 PHE B 150       2.759  -9.277  -2.715  1.00 98.86           C  
ATOM   4842  HD2 PHE B 150       3.506  -9.843  -3.251  1.00 98.86           H  
ATOM   4843  CE1 PHE B 150       0.806  -7.812  -1.325  1.00 98.86           C  
ATOM   4844  HE1 PHE B 150       0.062  -7.254  -0.777  1.00 98.86           H  
ATOM   4845  CE2 PHE B 150       1.880  -9.935  -1.838  1.00 98.86           C  
ATOM   4846  HE2 PHE B 150       1.954 -11.002  -1.692  1.00 98.86           H  
ATOM   4847  CZ  PHE B 150       0.902  -9.202  -1.146  1.00 98.86           C  
ATOM   4848  HZ  PHE B 150       0.222  -9.711  -0.479  1.00 98.86           H  
ATOM   4849  N   VAL B 151       3.685  -5.556  -7.038  1.00 98.54           N  
ATOM   4850  H   VAL B 151       2.709  -5.302  -6.978  1.00 98.54           H  
ATOM   4851  CA  VAL B 151       4.526  -4.883  -8.040  1.00 98.54           C  
ATOM   4852  HA  VAL B 151       5.520  -5.330  -8.037  1.00 98.54           H  
ATOM   4853  C   VAL B 151       4.695  -3.409  -7.696  1.00 98.54           C  
ATOM   4854  CB  VAL B 151       3.971  -5.087  -9.463  1.00 98.54           C  
ATOM   4855  HB  VAL B 151       2.958  -4.688  -9.515  1.00 98.54           H  
ATOM   4856  O   VAL B 151       3.719  -2.667  -7.633  1.00 98.54           O  
ATOM   4857  CG1 VAL B 151       4.831  -4.375 -10.513  1.00 98.54           C  
ATOM   4858 HG11 VAL B 151       4.831  -3.299 -10.338  1.00 98.54           H  
ATOM   4859 HG12 VAL B 151       5.855  -4.746 -10.482  1.00 98.54           H  
ATOM   4860 HG13 VAL B 151       4.411  -4.550 -11.504  1.00 98.54           H  
ATOM   4861  CG2 VAL B 151       3.935  -6.578  -9.832  1.00 98.54           C  
ATOM   4862 HG21 VAL B 151       3.580  -6.699 -10.855  1.00 98.54           H  
ATOM   4863 HG22 VAL B 151       3.254  -7.111  -9.169  1.00 98.54           H  
ATOM   4864 HG23 VAL B 151       4.931  -7.012  -9.746  1.00 98.54           H  
ATOM   4865  N   GLY B 152       5.940  -2.975  -7.505  1.00 96.67           N  
ATOM   4866  H   GLY B 152       6.689  -3.648  -7.575  1.00 96.67           H  
ATOM   4867  CA  GLY B 152       6.296  -1.561  -7.468  1.00 96.67           C  
ATOM   4868  HA2 GLY B 152       5.514  -0.986  -6.972  1.00 96.67           H  
ATOM   4869  HA3 GLY B 152       7.228  -1.436  -6.916  1.00 96.67           H  
ATOM   4870  C   GLY B 152       6.509  -1.038  -8.884  1.00 96.67           C  
ATOM   4871  O   GLY B 152       7.454  -1.451  -9.556  1.00 96.67           O  
ATOM   4872  N   ALA B 153       5.650  -0.141  -9.350  1.00 84.33           N  
ATOM   4873  H   ALA B 153       4.923   0.219  -8.747  1.00 84.33           H  
ATOM   4874  CA  ALA B 153       5.734   0.391 -10.705  1.00 84.33           C  
ATOM   4875  HA  ALA B 153       6.758   0.301 -11.068  1.00 84.33           H  
ATOM   4876  C   ALA B 153       5.407   1.885 -10.733  1.00 84.33           C  
ATOM   4877  CB  ALA B 153       4.854  -0.454 -11.633  1.00 84.33           C  
ATOM   4878  HB1 ALA B 153       5.331  -1.420 -11.800  1.00 84.33           H  
ATOM   4879  HB2 ALA B 153       3.883  -0.621 -11.168  1.00 84.33           H  
ATOM   4880  HB3 ALA B 153       4.729   0.042 -12.596  1.00 84.33           H  
ATOM   4881  O   ALA B 153       4.799   2.429  -9.815  1.00 84.33           O  
ATOM   4882  N   GLY B 154       5.884   2.544 -11.784  1.00 78.15           N  
ATOM   4883  H   GLY B 154       6.325   2.008 -12.518  1.00 78.15           H  
ATOM   4884  CA  GLY B 154       5.743   3.976 -12.000  1.00 78.15           C  
ATOM   4885  HA2 GLY B 154       6.736   4.381 -12.192  1.00 78.15           H  
ATOM   4886  HA3 GLY B 154       5.338   4.465 -11.114  1.00 78.15           H  
ATOM   4887  C   GLY B 154       4.830   4.291 -13.187  1.00 78.15           C  
ATOM   4888  O   GLY B 154       4.101   3.418 -13.664  1.00 78.15           O  
ATOM   4889  N   PRO B 155       4.858   5.538 -13.681  1.00 75.50           N  
ATOM   4890  CA  PRO B 155       3.997   5.975 -14.774  1.00 75.50           C  
ATOM   4891  HA  PRO B 155       2.956   5.842 -14.478  1.00 75.50           H  
ATOM   4892  C   PRO B 155       4.241   5.182 -16.066  1.00 75.50           C  
ATOM   4893  CB  PRO B 155       4.280   7.471 -14.943  1.00 75.50           C  
ATOM   4894  HB2 PRO B 155       4.226   7.787 -15.984  1.00 75.50           H  
ATOM   4895  HB3 PRO B 155       3.573   8.040 -14.339  1.00 75.50           H  
ATOM   4896  O   PRO B 155       5.372   4.844 -16.411  1.00 75.50           O  
ATOM   4897  CG  PRO B 155       5.687   7.648 -14.372  1.00 75.50           C  
ATOM   4898  HG2 PRO B 155       5.847   8.656 -13.989  1.00 75.50           H  
ATOM   4899  HG3 PRO B 155       6.423   7.409 -15.139  1.00 75.50           H  
ATOM   4900  CD  PRO B 155       5.753   6.605 -13.263  1.00 75.50           C  
ATOM   4901  HD2 PRO B 155       5.397   7.033 -12.326  1.00 75.50           H  
ATOM   4902  HD3 PRO B 155       6.781   6.258 -13.157  1.00 75.50           H  
ATOM   4903  N   ASN B 156       3.164   4.922 -16.809  1.00 79.80           N  
ATOM   4904  H   ASN B 156       2.263   5.246 -16.487  1.00 79.80           H  
ATOM   4905  CA  ASN B 156       3.224   4.233 -18.094  1.00 79.80           C  
ATOM   4906  HA  ASN B 156       4.058   3.531 -18.077  1.00 79.80           H  
ATOM   4907  C   ASN B 156       3.458   5.226 -19.243  1.00 79.80           C  
ATOM   4908  CB  ASN B 156       1.937   3.419 -18.288  1.00 79.80           C  
ATOM   4909  HB2 ASN B 156       1.082   4.081 -18.429  1.00 79.80           H  
ATOM   4910  HB3 ASN B 156       1.767   2.811 -17.399  1.00 79.80           H  
ATOM   4911  O   ASN B 156       2.580   6.018 -19.578  1.00 79.80           O  
ATOM   4912  CG  ASN B 156       2.046   2.503 -19.492  1.00 79.80           C  
ATOM   4913  ND2 ASN B 156       1.496   1.329 -19.391  1.00 79.80           N  
ATOM   4914 HD21 ASN B 156       0.989   1.099 -18.549  1.00 79.80           H  
ATOM   4915 HD22 ASN B 156       1.944   0.621 -19.956  1.00 79.80           H  
ATOM   4916  OD1 ASN B 156       2.649   2.806 -20.508  1.00 79.80           O  
ATOM   4917  N   GLU B 157       4.626   5.150 -19.878  1.00 86.36           N  
ATOM   4918  H   GLU B 157       5.327   4.528 -19.502  1.00 86.36           H  
ATOM   4919  CA  GLU B 157       4.976   5.983 -21.036  1.00 86.36           C  
ATOM   4920  HA  GLU B 157       4.409   6.913 -20.995  1.00 86.36           H  
ATOM   4921  C   GLU B 157       4.632   5.324 -22.391  1.00 86.36           C  
ATOM   4922  CB  GLU B 157       6.471   6.342 -20.951  1.00 86.36           C  
ATOM   4923  HB2 GLU B 157       6.756   6.859 -21.867  1.00 86.36           H  
ATOM   4924  HB3 GLU B 157       7.043   5.416 -20.885  1.00 86.36           H  
ATOM   4925  O   GLU B 157       4.646   5.992 -23.427  1.00 86.36           O  
ATOM   4926  CG  GLU B 157       6.837   7.241 -19.749  1.00 86.36           C  
ATOM   4927  HG2 GLU B 157       6.234   8.148 -19.803  1.00 86.36           H  
ATOM   4928  HG3 GLU B 157       6.588   6.724 -18.823  1.00 86.36           H  
ATOM   4929  CD  GLU B 157       8.328   7.635 -19.712  1.00 86.36           C  
ATOM   4930  OE1 GLU B 157       8.711   8.549 -18.943  1.00 86.36           O  
ATOM   4931  OE2 GLU B 157       9.124   7.100 -20.514  1.00 86.36           O  
ATOM   4932  N   TYR B 158       4.314   4.023 -22.421  1.00 88.59           N  
ATOM   4933  H   TYR B 158       4.170   3.540 -21.546  1.00 88.59           H  
ATOM   4934  CA  TYR B 158       4.039   3.287 -23.661  1.00 88.59           C  
ATOM   4935  HA  TYR B 158       4.799   3.574 -24.388  1.00 88.59           H  
ATOM   4936  C   TYR B 158       2.681   3.639 -24.276  1.00 88.59           C  
ATOM   4937  CB  TYR B 158       4.149   1.775 -23.417  1.00 88.59           C
[truncated: 1,857,583 more chars]
