# Supplementary material for: Module-Based Polyketide Synthase Engineering for de Novo Polyketide Biosynthesis
Source: ACS Synth Biol. 2023 Oct 23;12(11):3148–55. doi: 10.1021/acssynbio.3c00282 (PMC10661043; doi:10.1021/acssynbio.3c00282)
Supplement: Supplementary file 2 — sb3c00282_si_002.zip [file sb3c00282_si_002.zip › Final_PKS_Structures/menzella_pdbs/eryM5_ACP_epoM3_KSAT_dimer.pdb]

ATOM      1  N   LEU A   1       8.251  55.365 -17.739  1.00 63.64           N  
ATOM      2  H   LEU A   1       8.841  55.281 -18.554  1.00 63.64           H  
ATOM      3  H2  LEU A   1       7.766  56.251 -17.752  1.00 63.64           H  
ATOM      4  H3  LEU A   1       7.557  54.632 -17.780  1.00 63.64           H  
ATOM      5  CA  LEU A   1       9.041  55.222 -16.491  1.00 63.64           C  
ATOM      6  HA  LEU A   1       8.347  55.299 -15.654  1.00 63.64           H  
ATOM      7  C   LEU A   1      10.032  56.362 -16.254  1.00 63.64           C  
ATOM      8  CB  LEU A   1       9.691  53.833 -16.382  1.00 63.64           C  
ATOM      9  HB2 LEU A   1      10.590  53.895 -15.769  1.00 63.64           H  
ATOM     10  HB3 LEU A   1       9.998  53.497 -17.372  1.00 63.64           H  
ATOM     11  O   LEU A   1       9.889  57.019 -15.238  1.00 63.64           O  
ATOM     12  CG  LEU A   1       8.709  52.824 -15.740  1.00 63.64           C  
ATOM     13  HG  LEU A   1       7.702  53.241 -15.755  1.00 63.64           H  
ATOM     14  CD1 LEU A   1       8.677  51.515 -16.516  1.00 63.64           C  
ATOM     15 HD11 LEU A   1       7.981  50.822 -16.042  1.00 63.64           H  
ATOM     16 HD12 LEU A   1       9.662  51.049 -16.526  1.00 63.64           H  
ATOM     17 HD13 LEU A   1       8.343  51.676 -17.541  1.00 63.64           H  
ATOM     18  CD2 LEU A   1       9.088  52.526 -14.292  1.00 63.64           C  
ATOM     19 HD21 LEU A   1       8.363  51.835 -13.861  1.00 63.64           H  
ATOM     20 HD22 LEU A   1      10.071  52.058 -14.241  1.00 63.64           H  
ATOM     21 HD23 LEU A   1       9.078  53.437 -13.694  1.00 63.64           H  
ATOM     22  N   ALA A   2      10.990  56.656 -17.146  1.00 64.48           N  
ATOM     23  H   ALA A   2      11.158  56.046 -17.934  1.00 64.48           H  
ATOM     24  CA  ALA A   2      12.018  57.687 -16.889  1.00 64.48           C  
ATOM     25  HA  ALA A   2      12.599  57.378 -16.020  1.00 64.48           H  
ATOM     26  C   ALA A   2      11.469  59.099 -16.578  1.00 64.48           C  
ATOM     27  CB  ALA A   2      12.967  57.731 -18.092  1.00 64.48           C  
ATOM     28  HB1 ALA A   2      13.765  58.448 -17.900  1.00 64.48           H  
ATOM     29  HB2 ALA A   2      12.431  58.037 -18.991  1.00 64.48           H  
ATOM     30  HB3 ALA A   2      13.417  56.752 -18.253  1.00 64.48           H  
ATOM     31  O   ALA A   2      12.075  59.833 -15.803  1.00 64.48           O  
ATOM     32  N   ALA A   3      10.308  59.455 -17.139  1.00 72.07           N  
ATOM     33  H   ALA A   3       9.894  58.839 -17.824  1.00 72.07           H  
ATOM     34  CA  ALA A   3       9.634  60.731 -16.883  1.00 72.07           C  
ATOM     35  HA  ALA A   3      10.374  61.531 -16.914  1.00 72.07           H  
ATOM     36  C   ALA A   3       8.940  60.822 -15.508  1.00 72.07           C  
ATOM     37  CB  ALA A   3       8.627  60.962 -18.017  1.00 72.07           C  
ATOM     38  HB1 ALA A   3       8.152  61.934 -17.884  1.00 72.07           H  
ATOM     39  HB2 ALA A   3       7.854  60.193 -18.000  1.00 72.07           H  
ATOM     40  HB3 ALA A   3       9.137  60.954 -18.980  1.00 72.07           H  
ATOM     41  O   ALA A   3       8.558  61.913 -15.100  1.00 72.07           O  
ATOM     42  N   LEU A   4       8.759  59.697 -14.812  1.00 75.52           N  
ATOM     43  H   LEU A   4       9.203  58.849 -15.134  1.00 75.52           H  
ATOM     44  CA  LEU A   4       8.124  59.651 -13.496  1.00 75.52           C  
ATOM     45  HA  LEU A   4       7.380  60.444 -13.417  1.00 75.52           H  
ATOM     46  C   LEU A   4       9.164  59.900 -12.402  1.00 75.52           C  
ATOM     47  CB  LEU A   4       7.418  58.296 -13.308  1.00 75.52           C  
ATOM     48  HB2 LEU A   4       8.161  57.508 -13.430  1.00 75.52           H  
ATOM     49  HB3 LEU A   4       7.043  58.234 -12.287  1.00 75.52           H  
ATOM     50  O   LEU A   4      10.331  59.498 -12.540  1.00 75.52           O  
ATOM     51  CG  LEU A   4       6.255  58.014 -14.272  1.00 75.52           C  
ATOM     52  HG  LEU A   4       6.606  58.106 -15.300  1.00 75.52           H  
ATOM     53  CD1 LEU A   4       5.768  56.577 -14.076  1.00 75.52           C  
ATOM     54 HD11 LEU A   4       5.381  56.457 -13.064  1.00 75.52           H  
ATOM     55 HD12 LEU A   4       6.585  55.869 -14.221  1.00 75.52           H  
ATOM     56 HD13 LEU A   4       4.964  56.354 -14.777  1.00 75.52           H  
ATOM     57  CD2 LEU A   4       5.082  58.969 -14.060  1.00 75.52           C  
ATOM     58 HD21 LEU A   4       5.376  59.992 -14.291  1.00 75.52           H  
ATOM     59 HD22 LEU A   4       4.249  58.693 -14.707  1.00 75.52           H  
ATOM     60 HD23 LEU A   4       4.748  58.931 -13.024  1.00 75.52           H  
ATOM     61  N   SER A   5       8.734  60.513 -11.299  1.00 73.68           N  
ATOM     62  H   SER A   5       7.759  60.770 -11.232  1.00 73.68           H  
ATOM     63  CA  SER A   5       9.533  60.552 -10.075  1.00 73.68           C  
ATOM     64  HA  SER A   5      10.492  61.018 -10.301  1.00 73.68           H  
ATOM     65  C   SER A   5       9.795  59.131  -9.566  1.00 73.68           C  
ATOM     66  CB  SER A   5       8.838  61.388  -8.996  1.00 73.68           C  
ATOM     67  HB2 SER A   5       8.577  62.367  -9.397  1.00 73.68           H  
ATOM     68  HB3 SER A   5       9.516  61.522  -8.154  1.00 73.68           H  
ATOM     69  O   SER A   5       9.079  58.189  -9.901  1.00 73.68           O  
ATOM     70  OG  SER A   5       7.677  60.734  -8.547  1.00 73.68           O  
ATOM     71  HG  SER A   5       7.007  60.874  -9.221  1.00 73.68           H  
ATOM     72  N   THR A   6      10.831  58.944  -8.753  1.00 68.87           N  
ATOM     73  H   THR A   6      11.456  59.710  -8.546  1.00 68.87           H  
ATOM     74  CA  THR A   6      11.194  57.612  -8.242  1.00 68.87           C  
ATOM     75  HA  THR A   6      11.458  56.973  -9.085  1.00 68.87           H  
ATOM     76  C   THR A   6      10.040  56.931  -7.497  1.00 68.87           C  
ATOM     77  CB  THR A   6      12.415  57.724  -7.324  1.00 68.87           C  
ATOM     78  HB  THR A   6      12.148  58.279  -6.425  1.00 68.87           H  
ATOM     79  O   THR A   6       9.800  55.746  -7.711  1.00 68.87           O  
ATOM     80  CG2 THR A   6      12.981  56.368  -6.922  1.00 68.87           C  
ATOM     81 HG21 THR A   6      12.250  55.816  -6.331  1.00 68.87           H  
ATOM     82 HG22 THR A   6      13.234  55.788  -7.810  1.00 68.87           H  
ATOM     83 HG23 THR A   6      13.875  56.501  -6.312  1.00 68.87           H  
ATOM     84  OG1 THR A   6      13.442  58.417  -7.998  1.00 68.87           O  
ATOM     85  HG1 THR A   6      14.244  58.286  -7.487  1.00 68.87           H  
ATOM     86  N   ALA A   7       9.291  57.678  -6.679  1.00 73.82           N  
ATOM     87  H   ALA A   7       9.491  58.664  -6.591  1.00 73.82           H  
ATOM     88  CA  ALA A   7       8.136  57.152  -5.951  1.00 73.82           C  
ATOM     89  HA  ALA A   7       8.442  56.277  -5.378  1.00 73.82           H  
ATOM     90  C   ALA A   7       7.016  56.705  -6.905  1.00 73.82           C  
ATOM     91  CB  ALA A   7       7.652  58.228  -4.973  1.00 73.82           C  
ATOM     92  HB1 ALA A   7       6.802  57.845  -4.408  1.00 73.82           H  
ATOM     93  HB2 ALA A   7       8.448  58.484  -4.274  1.00 73.82           H  
ATOM     94  HB3 ALA A   7       7.340  59.122  -5.513  1.00 73.82           H  
ATOM     95  O   ALA A   7       6.515  55.591  -6.792  1.00 73.82           O  
ATOM     96  N   GLU A   8       6.689  57.524  -7.907  1.00 80.10           N  
ATOM     97  H   GLU A   8       7.123  58.434  -7.968  1.00 80.10           H  
ATOM     98  CA  GLU A   8       5.702  57.159  -8.931  1.00 80.10           C  
ATOM     99  HA  GLU A   8       4.758  56.894  -8.456  1.00 80.10           H  
ATOM    100  C   GLU A   8       6.154  55.951  -9.764  1.00 80.10           C  
ATOM    101  CB  GLU A   8       5.478  58.348  -9.866  1.00 80.10           C  
ATOM    102  HB2 GLU A   8       4.905  58.020 -10.734  1.00 80.10           H  
ATOM    103  HB3 GLU A   8       6.460  58.674 -10.209  1.00 80.10           H  
ATOM    104  O   GLU A   8       5.325  55.128 -10.146  1.00 80.10           O  
ATOM    105  CG  GLU A   8       4.735  59.525  -9.218  1.00 80.10           C  
ATOM    106  HG2 GLU A   8       3.691  59.246  -9.077  1.00 80.10           H  
ATOM    107  HG3 GLU A   8       5.163  59.736  -8.238  1.00 80.10           H  
ATOM    108  CD  GLU A   8       4.846  60.785 -10.087  1.00 80.10           C  
ATOM    109  OE1 GLU A   8       3.831  61.492 -10.246  1.00 80.10           O  
ATOM    110  OE2 GLU A   8       5.983  61.055 -10.560  1.00 80.10           O  
ATOM    111  N   ARG A   9       7.460  55.801 -10.037  1.00 80.40           N  
ATOM    112  H   ARG A   9       8.093  56.521  -9.718  1.00 80.40           H  
ATOM    113  CA  ARG A   9       7.989  54.605 -10.718  1.00 80.40           C  
ATOM    114  HA  ARG A   9       7.428  54.443 -11.638  1.00 80.40           H  
ATOM    115  C   ARG A   9       7.786  53.341  -9.892  1.00 80.40           C  
ATOM    116  CB  ARG A   9       9.481  54.719 -11.034  1.00 80.40           C  
ATOM    117  HB2 ARG A   9       9.839  53.741 -11.355  1.00 80.40           H  
ATOM    118  HB3 ARG A   9      10.020  55.000 -10.129  1.00 80.40           H  
ATOM    119  O   ARG A   9       7.355  52.343 -10.462  1.00 80.40           O  
ATOM    120  CG  ARG A   9       9.800  55.719 -12.134  1.00 80.40           C  
ATOM    121  HG2 ARG A   9       9.230  55.500 -13.037  1.00 80.40           H  
ATOM    122  HG3 ARG A   9       9.523  56.713 -11.783  1.00 80.40           H  
ATOM    123  CD  ARG A   9      11.298  55.683 -12.440  1.00 80.40           C  
ATOM    124  HD2 ARG A   9      11.842  55.377 -11.547  1.00 80.40           H  
ATOM    125  HD3 ARG A   9      11.489  54.963 -13.235  1.00 80.40           H  
ATOM    126  NE  ARG A   9      11.749  57.023 -12.822  1.00 80.40           N  
ATOM    127  HE  ARG A   9      11.072  57.769 -12.743  1.00 80.40           H  
ATOM    128  NH1 ARG A   9      13.947  56.550 -13.268  1.00 80.40           N  
ATOM    129 HH11 ARG A   9      14.884  56.867 -13.472  1.00 80.40           H  
ATOM    130 HH12 ARG A   9      13.784  55.580 -13.040  1.00 80.40           H  
ATOM    131  NH2 ARG A   9      13.178  58.659 -13.366  1.00 80.40           N  
ATOM    132 HH21 ARG A   9      14.076  59.000 -13.676  1.00 80.40           H  
ATOM    133 HH22 ARG A   9      12.387  59.285 -13.334  1.00 80.40           H  
ATOM    134  CZ  ARG A   9      12.962  57.398 -13.146  1.00 80.40           C  
ATOM    135  N   ARG A  10       8.098  53.377  -8.591  1.00 81.42           N  
ATOM    136  H   ARG A  10       8.450  54.245  -8.213  1.00 81.42           H  
ATOM    137  CA  ARG A  10       7.902  52.240  -7.674  1.00 81.42           C  
ATOM    138  HA  ARG A  10       8.464  51.375  -8.028  1.00 81.42           H  
ATOM    139  C   ARG A  10       6.436  51.827  -7.642  1.00 81.42           C  
ATOM    140  CB  ARG A  10       8.399  52.622  -6.271  1.00 81.42           C  
ATOM    141  HB2 ARG A  10       9.444  52.926  -6.336  1.00 81.42           H  
ATOM    142  HB3 ARG A  10       7.822  53.473  -5.908  1.00 81.42           H  
ATOM    143  O   ARG A  10       6.129  50.651  -7.793  1.00 81.42           O  
ATOM    144  CG  ARG A  10       8.279  51.475  -5.253  1.00 81.42           C  
ATOM    145  HG2 ARG A  10       7.246  51.130  -5.193  1.00 81.42           H  
ATOM    146  HG3 ARG A  10       8.917  50.643  -5.553  1.00 81.42           H  
ATOM    147  CD  ARG A  10       8.706  51.980  -3.870  1.00 81.42           C  
ATOM    148  HD2 ARG A  10       8.098  52.845  -3.607  1.00 81.42           H  
ATOM    149  HD3 ARG A  10       9.747  52.299  -3.928  1.00 81.42           H  
ATOM    150  NE  ARG A  10       8.533  50.955  -2.825  1.00 81.42           N  
ATOM    151  HE  ARG A  10       7.668  50.432  -2.834  1.00 81.42           H  
ATOM    152  NH1 ARG A  10      10.635  51.085  -1.896  1.00 81.42           N  
ATOM    153 HH11 ARG A  10      11.013  50.968  -2.825  1.00 81.42           H  
ATOM    154 HH12 ARG A  10      11.222  50.647  -1.200  1.00 81.42           H  
ATOM    155  NH2 ARG A  10       9.214  49.596  -1.125  1.00 81.42           N  
ATOM    156 HH21 ARG A  10       8.309  49.149  -1.149  1.00 81.42           H  
ATOM    157 HH22 ARG A  10       9.997  48.959  -1.087  1.00 81.42           H  
ATOM    158  CZ  ARG A  10       9.438  50.582  -1.936  1.00 81.42           C  
ATOM    159  N   GLU A  11       5.545  52.804  -7.530  1.00 83.75           N  
ATOM    160  H   GLU A  11       5.873  53.741  -7.343  1.00 83.75           H  
ATOM    161  CA  GLU A  11       4.108  52.556  -7.471  1.00 83.75           C  
ATOM    162  HA  GLU A  11       3.930  51.827  -6.681  1.00 83.75           H  
ATOM    163  C   GLU A  11       3.575  51.951  -8.774  1.00 83.75           C  
ATOM    164  CB  GLU A  11       3.409  53.884  -7.130  1.00 83.75           C  
ATOM    165  HB2 GLU A  11       3.319  54.494  -8.029  1.00 83.75           H  
ATOM    166  HB3 GLU A  11       4.016  54.443  -6.417  1.00 83.75           H  
ATOM    167  O   GLU A  11       2.801  50.993  -8.760  1.00 83.75           O  
ATOM    168  CG  GLU A  11       2.023  53.684  -6.510  1.00 83.75           C  
ATOM    169  HG2 GLU A  11       1.379  53.208  -7.250  1.00 83.75           H  
ATOM    170  HG3 GLU A  11       1.601  54.662  -6.280  1.00 83.75           H  
ATOM    171  CD  GLU A  11       2.063  52.834  -5.232  1.00 83.75           C  
ATOM    172  OE1 GLU A  11       1.025  52.190  -4.959  1.00 83.75           O  
ATOM    173  OE2 GLU A  11       3.135  52.737  -4.596  1.00 83.75           O  
ATOM    174  N   HIS A  12       4.058  52.454  -9.912  1.00 85.23           N  
ATOM    175  H   HIS A  12       4.663  53.260  -9.863  1.00 85.23           H  
ATOM    176  CA  HIS A  12       3.726  51.907 -11.222  1.00 85.23           C  
ATOM    177  HA  HIS A  12       2.640  51.873 -11.310  1.00 85.23           H  
ATOM    178  C   HIS A  12       4.242  50.468 -11.400  1.00 85.23           C  
ATOM    179  CB  HIS A  12       4.275  52.853 -12.295  1.00 85.23           C  
ATOM    180  HB2 HIS A  12       4.013  53.878 -12.029  1.00 85.23           H  
ATOM    181  HB3 HIS A  12       5.362  52.779 -12.328  1.00 85.23           H  
ATOM    182  O   HIS A  12       3.515  49.625 -11.920  1.00 85.23           O  
ATOM    183  CG  HIS A  12       3.706  52.591 -13.661  1.00 85.23           C  
ATOM    184  CD2 HIS A  12       4.349  52.026 -14.727  1.00 85.23           C  
ATOM    185  HD2 HIS A  12       5.363  51.656 -14.732  1.00 85.23           H  
ATOM    186  ND1 HIS A  12       2.426  52.891 -14.067  1.00 85.23           N  
ATOM    187  HD1 HIS A  12       1.679  53.225 -13.476  1.00 85.23           H  
ATOM    188  CE1 HIS A  12       2.302  52.518 -15.351  1.00 85.23           C  
ATOM    189  HE1 HIS A  12       1.395  52.586 -15.933  1.00 85.23           H  
ATOM    190  NE2 HIS A  12       3.464  52.023 -15.809  1.00 85.23           N  
ATOM    191  N   LEU A  13       5.458  50.162 -10.929  1.00 88.88           N  
ATOM    192  H   LEU A  13       6.004  50.895 -10.500  1.00 88.88           H  
ATOM    193  CA  LEU A  13       6.023  48.806 -10.955  1.00 88.88           C  
ATOM    194  HA  LEU A  13       5.934  48.406 -11.965  1.00 88.88           H  
ATOM    195  C   LEU A  13       5.260  47.837 -10.047  1.00 88.88           C  
ATOM    196  CB  LEU A  13       7.508  48.845 -10.547  1.00 88.88           C  
ATOM    197  HB2 LEU A  13       7.627  49.542  -9.717  1.00 88.88           H  
ATOM    198  HB3 LEU A  13       7.807  47.862 -10.185  1.00 88.88           H  
ATOM    199  O   LEU A  13       4.938  46.735 -10.478  1.00 88.88           O  
ATOM    200  CG  LEU A  13       8.455  49.236 -11.690  1.00 88.88           C  
ATOM    201  HG  LEU A  13       8.067  50.116 -12.204  1.00 88.88           H  
ATOM    202  CD1 LEU A  13       9.830  49.580 -11.120  1.00 88.88           C  
ATOM    203 HD11 LEU A  13      10.232  48.719 -10.586  1.00 88.88           H  
ATOM    204 HD12 LEU A  13       9.734  50.412 -10.422  1.00 88.88           H  
ATOM    205 HD13 LEU A  13      10.513  49.857 -11.923  1.00 88.88           H  
ATOM    206  CD2 LEU A  13       8.625  48.099 -12.701  1.00 88.88           C  
ATOM    207 HD21 LEU A  13       9.349  48.382 -13.465  1.00 88.88           H  
ATOM    208 HD22 LEU A  13       8.976  47.199 -12.196  1.00 88.88           H  
ATOM    209 HD23 LEU A  13       7.675  47.877 -13.189  1.00 88.88           H  
ATOM    210  N   ALA A  14       4.929  48.240  -8.820  1.00 89.43           N  
ATOM    211  H   ALA A  14       5.247  49.144  -8.500  1.00 89.43           H  
ATOM    212  CA  ALA A  14       4.151  47.411  -7.903  1.00 89.43           C  
ATOM    213  HA  ALA A  14       4.660  46.457  -7.767  1.00 89.43           H  
ATOM    214  C   ALA A  14       2.754  47.108  -8.461  1.00 89.43           C  
ATOM    215  CB  ALA A  14       4.071  48.124  -6.549  1.00 89.43           C  
ATOM    216  HB1 ALA A  14       3.553  49.077  -6.653  1.00 89.43           H  
ATOM    217  HB2 ALA A  14       5.076  48.304  -6.167  1.00 89.43           H  
ATOM    218  HB3 ALA A  14       3.534  47.496  -5.838  1.00 89.43           H  
ATOM    219  O   ALA A  14       2.256  45.996  -8.306  1.00 89.43           O  
ATOM    220  N   HIS A  15       2.129  48.073  -9.140  1.00 88.72           N  
ATOM    221  H   HIS A  15       2.568  48.980  -9.207  1.00 88.72           H  
ATOM    222  CA  HIS A  15       0.852  47.862  -9.819  1.00 88.72           C  
ATOM    223  HA  HIS A  15       0.167  47.381  -9.121  1.00 88.72           H  
ATOM    224  C   HIS A  15       0.989  46.905 -11.015  1.00 88.72           C  
ATOM    225  CB  HIS A  15       0.267  49.228 -10.202  1.00 88.72           C  
ATOM    226  HB2 HIS A  15       0.478  49.946  -9.410  1.00 88.72           H  
ATOM    227  HB3 HIS A  15       0.746  49.590 -11.111  1.00 88.72           H  
ATOM    228  O   HIS A  15       0.203  45.972 -11.132  1.00 88.72           O  
ATOM    229  CG  HIS A  15      -1.226  49.204 -10.390  1.00 88.72           C  
ATOM    230  CD2 HIS A  15      -1.890  49.127 -11.584  1.00 88.72           C  
ATOM    231  HD2 HIS A  15      -1.438  49.047 -12.562  1.00 88.72           H  
ATOM    232  ND1 HIS A  15      -2.186  49.274  -9.400  1.00 88.72           N  
ATOM    233  HD1 HIS A  15      -2.048  49.378  -8.405  1.00 88.72           H  
ATOM    234  CE1 HIS A  15      -3.393  49.202  -9.988  1.00 88.72           C  
ATOM    235  HE1 HIS A  15      -4.345  49.182  -9.479  1.00 88.72           H  
ATOM    236  NE2 HIS A  15      -3.257  49.181 -11.319  1.00 88.72           N  
ATOM    237  N   LEU A  16       2.032  47.065 -11.839  1.00 88.79           N  
ATOM    238  H   LEU A  16       2.645  47.856 -11.701  1.00 88.79           H  
ATOM    239  CA  LEU A  16       2.325  46.154 -12.950  1.00 88.79           C  
ATOM    240  HA  LEU A  16       1.461  46.128 -13.614  1.00 88.79           H  
ATOM    241  C   LEU A  16       2.552  44.712 -12.467  1.00 88.79           C  
ATOM    242  CB  LEU A  16       3.527  46.711 -13.735  1.00 88.79           C  
ATOM    243  HB2 LEU A  16       3.267  47.716 -14.068  1.00 88.79           H  
ATOM    244  HB3 LEU A  16       4.381  46.807 -13.066  1.00 88.79           H  
ATOM    245  O   LEU A  16       1.940  43.787 -12.988  1.00 88.79           O  
ATOM    246  CG  LEU A  16       3.918  45.848 -14.957  1.00 88.79           C  
ATOM    247  HG  LEU A  16       3.177  45.066 -15.123  1.00 88.79           H  
ATOM    248  CD1 LEU A  16       3.983  46.707 -16.220  1.00 88.79           C  
ATOM    249 HD11 LEU A  16       3.002  47.143 -16.410  1.00 88.79           H  
ATOM    250 HD12 LEU A  16       4.251  46.080 -17.071  1.00 88.79           H  
ATOM    251 HD13 LEU A  16       4.723  47.499 -16.102  1.00 88.79           H  
ATOM    252  CD2 LEU A  16       5.288  45.195 -14.750  1.00 88.79           C  
ATOM    253 HD21 LEU A  16       6.062  45.954 -14.635  1.00 88.79           H  
ATOM    254 HD22 LEU A  16       5.260  44.565 -13.860  1.00 88.79           H  
ATOM    255 HD23 LEU A  16       5.523  44.561 -15.605  1.00 88.79           H  
ATOM    256  N   ILE A  17       3.375  44.514 -11.434  1.00 91.40           N  
ATOM    257  H   ILE A  17       3.865  45.309 -11.050  1.00 91.40           H  
ATOM    258  CA  ILE A  17       3.640  43.178 -10.883  1.00 91.40           C  
ATOM    259  HA  ILE A  17       3.930  42.520 -11.702  1.00 91.40           H  
ATOM    260  C   ILE A  17       2.371  42.580 -10.276  1.00 91.40           C  
ATOM    261  CB  ILE A  17       4.791  43.230  -9.857  1.00 91.40           C  
ATOM    262  HB  ILE A  17       4.552  44.001  -9.124  1.00 91.40           H  
ATOM    263  O   ILE A  17       2.081  41.414 -10.514  1.00 91.40           O  
ATOM    264  CG1 ILE A  17       6.122  43.595 -10.548  1.00 91.40           C  
ATOM    265 HG12 ILE A  17       5.965  44.367 -11.301  1.00 91.40           H  
ATOM    266 HG13 ILE A  17       6.529  42.716 -11.047  1.00 91.40           H  
ATOM    267  CG2 ILE A  17       4.965  41.881  -9.130  1.00 91.40           C  
ATOM    268 HG21 ILE A  17       5.217  41.098  -9.845  1.00 91.40           H  
ATOM    269 HG22 ILE A  17       5.748  41.955  -8.375  1.00 91.40           H  
ATOM    270 HG23 ILE A  17       4.047  41.593  -8.618  1.00 91.40           H  
ATOM    271  CD1 ILE A  17       7.169  44.114  -9.569  1.00 91.40           C  
ATOM    272 HD11 ILE A  17       7.402  43.365  -8.813  1.00 91.40           H  
ATOM    273 HD12 ILE A  17       6.784  45.015  -9.090  1.00 91.40           H  
ATOM    274 HD13 ILE A  17       8.078  44.362 -10.117  1.00 91.40           H  
ATOM    275  N   ARG A  18       1.593  43.360  -9.519  1.00 89.78           N  
ATOM    276  H   ARG A  18       1.876  44.318  -9.367  1.00 89.78           H  
ATOM    277  CA  ARG A  18       0.330  42.895  -8.929  1.00 89.78           C  
ATOM    278  HA  ARG A  18       0.530  42.038  -8.287  1.00 89.78           H  
ATOM    279  C   ARG A  18      -0.661  42.414  -9.990  1.00 89.78           C  
ATOM    280  CB  ARG A  18      -0.274  44.035  -8.110  1.00 89.78           C  
ATOM    281  HB2 ARG A  18       0.490  44.452  -7.454  1.00 89.78           H  
ATOM    282  HB3 ARG A  18      -0.606  44.817  -8.793  1.00 89.78           H  
ATOM    283  O   ARG A  18      -1.281  41.374  -9.789  1.00 89.78           O  
ATOM    284  CG  ARG A  18      -1.442  43.600  -7.222  1.00 89.78           C  
ATOM    285  HG2 ARG A  18      -1.061  43.042  -6.367  1.00 89.78           H  
ATOM    286  HG3 ARG A  18      -2.154  42.983  -7.769  1.00 89.78           H  
ATOM    287  CD  ARG A  18      -2.144  44.873  -6.756  1.00 89.78           C  
ATOM    288  HD2 ARG A  18      -2.806  45.201  -7.557  1.00 89.78           H  
ATOM    289  HD3 ARG A  18      -1.405  45.653  -6.572  1.00 89.78           H  
ATOM    290  NE  ARG A  18      -2.905  44.651  -5.531  1.00 89.78           N  
ATOM    291  HE  ARG A  18      -2.774  43.769  -5.058  1.00 89.78           H  
ATOM    292  NH1 ARG A  18      -4.235  46.499  -5.615  1.00 89.78           N  
ATOM    293 HH11 ARG A  18      -5.037  46.988  -5.242  1.00 89.78           H  
ATOM    294 HH12 ARG A  18      -4.001  46.592  -6.593  1.00 89.78           H  
ATOM    295  NH2 ARG A  18      -4.546  44.975  -4.014  1.00 89.78           N  
ATOM    296 HH21 ARG A  18      -5.491  45.270  -3.814  1.00 89.78           H  
ATOM    297 HH22 ARG A  18      -4.238  44.101  -3.613  1.00 89.78           H  
ATOM    298  CZ  ARG A  18      -3.893  45.377  -5.059  1.00 89.78           C  
ATOM    299  N   ALA A  19      -0.769  43.130 -11.109  1.00 88.62           N  
ATOM    300  H   ALA A  19      -0.262  44.000 -11.186  1.00 88.62           H  
ATOM    301  CA  ALA A  19      -1.611  42.730 -12.231  1.00 88.62           C  
ATOM    302  HA  ALA A  19      -2.627  42.574 -11.868  1.00 88.62           H  
ATOM    303  C   ALA A  19      -1.141  41.405 -12.858  1.00 88.62           C  
ATOM    304  CB  ALA A  19      -1.638  43.874 -13.250  1.00 88.62           C  
ATOM    305  HB1 ALA A  19      -0.636  44.060 -13.637  1.00 88.62           H  
ATOM    306  HB2 ALA A  19      -2.018  44.779 -12.776  1.00 88.62           H  
ATOM    307  HB3 ALA A  19      -2.295  43.605 -14.078  1.00 88.62           H  
ATOM    308  O   ALA A  19      -1.960  40.518 -13.093  1.00 88.62           O  
ATOM    309  N   GLU A  20       0.169  41.220 -13.055  1.00 89.60           N  
ATOM    310  H   GLU A  20       0.804  41.990 -12.900  1.00 89.60           H  
ATOM    311  CA  GLU A  20       0.707  39.946 -13.558  1.00 89.60           C  
ATOM    312  HA  GLU A  20       0.164  39.666 -14.461  1.00 89.60           H  
ATOM    313  C   GLU A  20       0.504  38.794 -12.569  1.00 89.60           C  
ATOM    314  CB  GLU A  20       2.202  40.070 -13.896  1.00 89.60           C  
ATOM    315  HB2 GLU A  20       2.742  40.445 -13.027  1.00 89.60           H  
ATOM    316  HB3 GLU A  20       2.593  39.078 -14.123  1.00 89.60           H  
ATOM    317  O   GLU A  20       0.163  37.684 -12.964  1.00 89.60           O  
ATOM    318  CG  GLU A  20       2.495  40.981 -15.095  1.00 89.60           C  
ATOM    319  HG2 GLU A  20       3.567  40.951 -15.288  1.00 89.60           H  
ATOM    320  HG3 GLU A  20       2.238  42.007 -14.831  1.00 89.60           H  
ATOM    321  CD  GLU A  20       1.752  40.583 -16.383  1.00 89.60           C  
ATOM    322  OE1 GLU A  20       1.521  41.498 -17.202  1.00 89.60           O  
ATOM    323  OE2 GLU A  20       1.439  39.378 -16.566  1.00 89.60           O  
ATOM    324  N   VAL A  21       0.650  39.051 -11.271  1.00 88.67           N  
ATOM    325  H   VAL A  21       0.959  39.976 -11.009  1.00 88.67           H  
ATOM    326  CA  VAL A  21       0.392  38.064 -10.214  1.00 88.67           C  
ATOM    327  HA  VAL A  21       0.983  37.169 -10.410  1.00 88.67           H  
ATOM    328  C   VAL A  21      -1.073  37.641 -10.215  1.00 88.67           C  
ATOM    329  CB  VAL A  21       0.809  38.649  -8.858  1.00 88.67           C  
ATOM    330  HB  VAL A  21       0.377  39.644  -8.754  1.00 88.67           H  
ATOM    331  O   VAL A  21      -1.364  36.446 -10.153  1.00 88.67           O  
ATOM    332  CG1 VAL A  21       0.369  37.817  -7.647  1.00 88.67           C  
ATOM    333 HG11 VAL A  21      -0.411  38.353  -7.107  1.00 88.67           H  
ATOM    334 HG12 VAL A  21      -0.041  36.859  -7.968  1.00 88.67           H  
ATOM    335 HG13 VAL A  21       1.191  37.646  -6.952  1.00 88.67           H  
ATOM    336  CG2 VAL A  21       2.329  38.792  -8.822  1.00 88.67           C  
ATOM    337 HG21 VAL A  21       2.721  39.153  -9.773  1.00 88.67           H  
ATOM    338 HG22 VAL A  21       2.785  37.826  -8.607  1.00 88.67           H  
ATOM    339 HG23 VAL A  21       2.588  39.532  -8.065  1.00 88.67           H  
ATOM    340  N   ALA A  22      -1.991  38.602 -10.340  1.00 85.28           N  
ATOM    341  H   ALA A  22      -1.689  39.564 -10.389  1.00 85.28           H  
ATOM    342  CA  ALA A  22      -3.416  38.325 -10.464  1.00 85.28           C  
ATOM    343  HA  ALA A  22      -3.738  37.733  -9.607  1.00 85.28           H  
ATOM    344  C   ALA A  22      -3.708  37.466 -11.694  1.00 85.28           C  
ATOM    345  CB  ALA A  22      -4.183  39.652 -10.461  1.00 85.28           C  
ATOM    346  HB1 ALA A  22      -3.885  40.264 -11.312  1.00 85.28           H  
ATOM    347  HB2 ALA A  22      -5.254  39.463 -10.527  1.00 85.28           H  
ATOM    348  HB3 ALA A  22      -3.970  40.195  -9.540  1.00 85.28           H  
ATOM    349  O   ALA A  22      -4.386  36.448 -11.569  1.00 85.28           O  
ATOM    350  N   ALA A  23      -3.118  37.797 -12.843  1.00 81.53           N  
ATOM    351  H   ALA A  23      -2.578  38.649 -12.885  1.00 81.53           H  
ATOM    352  CA  ALA A  23      -3.274  37.014 -14.062  1.00 81.53           C  
ATOM    353  HA  ALA A  23      -4.339  36.938 -14.284  1.00 81.53           H  
ATOM    354  C   ALA A  23      -2.737  35.576 -13.919  1.00 81.53           C  
ATOM    355  CB  ALA A  23      -2.598  37.771 -15.209  1.00 81.53           C  
ATOM    356  HB1 ALA A  23      -2.782  37.242 -16.145  1.00 81.53           H  
ATOM    357  HB2 ALA A  23      -3.011  38.777 -15.283  1.00 81.53           H  
ATOM    358  HB3 ALA A  23      -1.524  37.839 -15.037  1.00 81.53           H  
ATOM    359  O   ALA A  23      -3.410  34.633 -14.325  1.00 81.53           O  
ATOM    360  N   VAL A  24      -1.562  35.384 -13.308  1.00 81.59           N  
ATOM    361  H   VAL A  24      -1.043  36.200 -13.015  1.00 81.59           H  
ATOM    362  CA  VAL A  24      -0.942  34.054 -13.124  1.00 81.59           C  
ATOM    363  HA  VAL A  24      -0.890  33.552 -14.090  1.00 81.59           H  
ATOM    364  C   VAL A  24      -1.767  33.153 -12.204  1.00 81.59           C  
ATOM    365  CB  VAL A  24       0.492  34.205 -12.585  1.00 81.59           C  
ATOM    366  HB  VAL A  24       0.492  34.891 -11.738  1.00 81.59           H  
ATOM    367  O   VAL A  24      -1.959  31.970 -12.501  1.00 81.59           O  
ATOM    368  CG1 VAL A  24       1.118  32.880 -12.136  1.00 81.59           C  
ATOM    369 HG11 VAL A  24       1.041  32.140 -12.933  1.00 81.59           H  
ATOM    370 HG12 VAL A  24       2.169  33.037 -11.893  1.00 81.59           H  
ATOM    371 HG13 VAL A  24       0.613  32.511 -11.243  1.00 81.59           H  
ATOM    372  CG2 VAL A  24       1.398  34.763 -13.677  1.00 81.59           C  
ATOM    373 HG21 VAL A  24       1.538  34.012 -14.455  1.00 81.59           H  
ATOM    374 HG22 VAL A  24       2.363  35.030 -13.245  1.00 81.59           H  
ATOM    375 HG23 VAL A  24       0.958  35.655 -14.122  1.00 81.59           H  
ATOM    376  N   LEU A  25      -2.272  33.711 -11.101  1.00 77.54           N  
ATOM    377  H   LEU A  25      -2.063  34.682 -10.920  1.00 77.54           H  
ATOM    378  CA  LEU A  25      -3.094  32.989 -10.126  1.00 77.54           C  
ATOM    379  HA  LEU A  25      -2.721  31.969 -10.032  1.00 77.54           H  
ATOM    380  C   LEU A  25      -4.570  32.855 -10.545  1.00 77.54           C  
ATOM    381  CB  LEU A  25      -2.968  33.690  -8.767  1.00 77.54           C  
ATOM    382  HB2 LEU A  25      -3.219  34.741  -8.910  1.00 77.54           H  
ATOM    383  HB3 LEU A  25      -3.699  33.255  -8.085  1.00 77.54           H  
ATOM    384  O   LEU A  25      -5.305  32.072  -9.944  1.00 77.54           O  
ATOM    385  CG  LEU A  25      -1.582  33.610  -8.106  1.00 77.54           C  
ATOM    386  HG  LEU A  25      -0.834  34.069  -8.752  1.00 77.54           H  
ATOM    387  CD1 LEU A  25      -1.657  34.398  -6.801  1.00 77.54           C  
ATOM    388 HD11 LEU A  25      -2.513  34.062  -6.216  1.00 77.54           H  
ATOM    389 HD12 LEU A  25      -1.769  35.461  -7.018  1.00 77.54           H  
ATOM    390 HD13 LEU A  25      -0.754  34.224  -6.216  1.00 77.54           H  
ATOM    391  CD2 LEU A  25      -1.147  32.175  -7.794  1.00 77.54           C  
ATOM    392 HD21 LEU A  25      -1.012  31.610  -8.716  1.00 77.54           H  
ATOM    393 HD22 LEU A  25      -0.194  32.181  -7.265  1.00 77.54           H  
ATOM    394 HD23 LEU A  25      -1.893  31.686  -7.168  1.00 77.54           H  
ATOM    395  N   GLY A  26      -5.003  33.583 -11.581  1.00 72.23           N  
ATOM    396  H   GLY A  26      -4.349  34.213 -12.023  1.00 72.23           H  
ATOM    397  CA  GLY A  26      -6.369  33.542 -12.111  1.00 72.23           C  
ATOM    398  HA2 GLY A  26      -6.743  32.519 -12.079  1.00 72.23           H  
ATOM    399  HA3 GLY A  26      -6.338  33.861 -13.153  1.00 72.23           H  
ATOM    400  C   GLY A  26      -7.373  34.444 -11.379  1.00 72.23           C  
ATOM    401  O   GLY A  26      -8.566  34.148 -11.364  1.00 72.23           O  
ATOM    402  N   HIS A  27      -6.920  35.537 -10.761  1.00 73.85           N  
ATOM    403  H   HIS A  27      -5.943  35.763 -10.879  1.00 73.85           H  
ATOM    404  CA  HIS A  27      -7.792  36.559 -10.175  1.00 73.85           C  
ATOM    405  HA  HIS A  27      -8.688  36.072  -9.789  1.00 73.85           H  
ATOM    406  C   HIS A  27      -8.231  37.585 -11.236  1.00 73.85           C  
ATOM    407  CB  HIS A  27      -7.084  37.235  -8.991  1.00 73.85           C  
ATOM    408  HB2 HIS A  27      -7.676  38.091  -8.667  1.00 73.85           H  
ATOM    409  HB3 HIS A  27      -6.115  37.610  -9.319  1.00 73.85           H  
ATOM    410  O   HIS A  27      -7.403  38.119 -11.967  1.00 73.85           O  
ATOM    411  CG  HIS A  27      -6.887  36.325  -7.804  1.00 73.85           C  
ATOM    412  CD2 HIS A  27      -5.719  35.734  -7.406  1.00 73.85           C  
ATOM    413  HD2 HIS A  27      -4.765  35.822  -7.904  1.00 73.85           H  
ATOM    414  ND1 HIS A  27      -7.856  35.938  -6.907  1.00 73.85           N  
ATOM    415  HD1 HIS A  27      -8.830  36.203  -6.931  1.00 73.85           H  
ATOM    416  CE1 HIS A  27      -7.282  35.139  -5.992  1.00 73.85           C  
ATOM    417  HE1 HIS A  27      -7.793  34.677  -5.160  1.00 73.85           H  
ATOM    418  NE2 HIS A  27      -5.976  34.996  -6.247  1.00 73.85           N  
ATOM    419  N   GLY A  28      -9.534  37.892 -11.307  1.00 70.52           N  
ATOM    420  H   GLY A  28     -10.176  37.384 -10.715  1.00 70.52           H  
ATOM    421  CA  GLY A  28     -10.094  38.838 -12.290  1.00 70.52           C  
ATOM    422  HA2 GLY A  28     -11.160  38.639 -12.399  1.00 70.52           H  
ATOM    423  HA3 GLY A  28      -9.618  38.668 -13.256  1.00 70.52           H  
ATOM    424  C   GLY A  28      -9.933  40.327 -11.950  1.00 70.52           C  
ATOM    425  O   GLY A  28     -10.128  41.170 -12.820  1.00 70.52           O  
ATOM    426  N   ASP A  29      -9.590  40.650 -10.704  1.00 74.56           N  
ATOM    427  H   ASP A  29      -9.380  39.904 -10.057  1.00 74.56           H  
ATOM    428  CA  ASP A  29      -9.323  42.009 -10.227  1.00 74.56           C  
ATOM    429  HA  ASP A  29      -9.169  42.677 -11.074  1.00 74.56           H  
ATOM    430  C   ASP A  29      -8.036  41.983  -9.395  1.00 74.56           C  
ATOM    431  CB  ASP A  29     -10.531  42.527  -9.423  1.00 74.56           C  
ATOM    432  HB2 ASP A  29     -10.689  41.879  -8.562  1.00 74.56           H  
ATOM    433  HB3 ASP A  29     -11.418  42.468 -10.054  1.00 74.56           H  
ATOM    434  O   ASP A  29      -7.925  41.229  -8.421  1.00 74.56           O  
ATOM    435  CG  ASP A  29     -10.386  43.974  -8.934  1.00 74.56           C  
ATOM    436  OD1 ASP A  29      -9.355  44.612  -9.238  1.00 74.56           O  
ATOM    437  OD2 ASP A  29     -11.310  44.435  -8.228  1.00 74.56           O  
ATOM    438  N   ASP A  30      -7.050  42.790  -9.783  1.00 73.30           N  
ATOM    439  H   ASP A  30      -7.263  43.525 -10.443  1.00 73.30           H  
ATOM    440  CA  ASP A  30      -5.772  42.875  -9.086  1.00 73.30           C  
ATOM    441  HA  ASP A  30      -5.415  41.859  -8.918  1.00 73.30           H  
ATOM    442  C   ASP A  30      -5.928  43.530  -7.705  1.00 73.30           C  
ATOM    443  CB  ASP A  30      -4.739  43.596  -9.969  1.00 73.30           C  
ATOM    444  HB2 ASP A  30      -3.747  43.376  -9.575  1.00 73.30           H  
ATOM    445  HB3 ASP A  30      -4.786  43.196 -10.982  1.00 73.30           H  
ATOM    446  O   ASP A  30      -5.108  43.288  -6.816  1.00 73.30           O  
ATOM    447  CG  ASP A  30      -4.930  45.115 -10.013  1.00 73.30           C  
ATOM    448  OD1 ASP A  30      -6.083  45.567 -10.157  1.00 73.30           O  
ATOM    449  OD2 ASP A  30      -3.920  45.825  -9.811  1.00 73.30           O  
ATOM    450  N   ALA A  31      -7.014  44.281  -7.473  1.00 71.20           N  
ATOM    451  H   ALA A  31      -7.639  44.457  -8.246  1.00 71.20           H  
ATOM    452  CA  ALA A  31      -7.337  44.889  -6.187  1.00 71.20           C  
ATOM    453  HA  ALA A  31      -6.531  45.577  -5.935  1.00 71.20           H  
ATOM    454  C   ALA A  31      -7.460  43.871  -5.041  1.00 71.20           C  
ATOM    455  CB  ALA A  31      -8.613  45.722  -6.320  1.00 71.20           C  
ATOM    456  HB1 ALA A  31      -8.532  46.396  -7.173  1.00 71.20           H  
ATOM    457  HB2 ALA A  31      -8.777  46.302  -5.412  1.00 71.20           H  
ATOM    458  HB3 ALA A  31      -9.468  45.064  -6.475  1.00 71.20           H  
ATOM    459  O   ALA A  31      -7.224  44.242  -3.888  1.00 71.20           O  
ATOM    460  N   ALA A  32      -7.755  42.604  -5.346  1.00 67.15           N  
ATOM    461  H   ALA A  32      -7.918  42.380  -6.317  1.00 67.15           H  
ATOM    462  CA  ALA A  32      -7.867  41.526  -4.365  1.00 67.15           C  
ATOM    463  HA  ALA A  32      -8.428  41.894  -3.506  1.00 67.15           H  
ATOM    464  C   ALA A  32      -6.512  41.015  -3.837  1.00 67.15           C  
ATOM    465  CB  ALA A  32      -8.669  40.392  -5.013  1.00 67.15           C  
ATOM    466  HB1 ALA A  32      -9.636  40.766  -5.349  1.00 67.15           H  
ATOM    467  HB2 ALA A  32      -8.124  39.993  -5.868  1.00 67.15           H  
ATOM    468  HB3 ALA A  32      -8.828  39.595  -4.287  1.00 67.15           H  
ATOM    469  O   ALA A  32      -6.467  40.352  -2.801  1.00 67.15           O  
ATOM    470  N   ILE A  33      -5.404  41.307  -4.523  1.00 78.92           N  
ATOM    471  H   ILE A  33      -5.487  41.863  -5.362  1.00 78.92           H  
ATOM    472  CA  ILE A  33      -4.088  40.770  -4.165  1.00 78.92           C  
ATOM    473  HA  ILE A  33      -4.218  39.821  -3.646  1.00 78.92           H  
ATOM    474  C   ILE A  33      -3.369  41.707  -3.206  1.00 78.92           C  
ATOM    475  CB  ILE A  33      -3.272  40.479  -5.438  1.00 78.92           C  
ATOM    476  HB  ILE A  33      -3.215  41.386  -6.041  1.00 78.92           H  
ATOM    477  O   ILE A  33      -2.972  42.801  -3.586  1.00 78.92           O  
ATOM    478  CG1 ILE A  33      -4.032  39.403  -6.250  1.00 78.92           C  
ATOM    479 HG12 ILE A  33      -4.655  38.806  -5.584  1.00 78.92           H  
ATOM    480 HG13 ILE A  33      -4.697  39.902  -6.955  1.00 78.92           H  
ATOM    481  CG2 ILE A  33      -1.831  40.083  -5.072  1.00 78.92           C  
ATOM    482 HG21 ILE A  33      -1.342  40.856  -4.479  1.00 78.92           H  
ATOM    483 HG22 ILE A  33      -1.249  39.980  -5.988  1.00 78.92           H  
ATOM    484 HG23 ILE A  33      -1.821  39.149  -4.509  1.00 78.92           H  
ATOM    485  CD1 ILE A  33      -3.165  38.411  -7.016  1.00 78.92           C  
ATOM    486 HD11 ILE A  33      -2.531  38.948  -7.721  1.00 78.92           H  
ATOM    487 HD12 ILE A  33      -3.821  37.727  -7.554  1.00 78.92           H  
ATOM    488 HD13 ILE A  33      -2.562  37.817  -6.330  1.00 78.92           H  
ATOM    489  N   ASP A  34      -3.144  41.298  -1.967  1.00 73.94           N  
ATOM    490  H   ASP A  34      -3.491  40.397  -1.670  1.00 73.94           H  
ATOM    491  CA  ASP A  34      -2.300  42.068  -1.053  1.00 73.94           C  
ATOM    492  HA  ASP A  34      -2.638  43.104  -1.050  1.00 73.94           H  
ATOM    493  C   ASP A  34      -0.830  42.049  -1.528  1.00 73.94           C  
ATOM    494  CB  ASP A  34      -2.497  41.531   0.365  1.00 73.94           C  
ATOM    495  HB2 ASP A  34      -3.561  41.561   0.599  1.00 73.94           H  
ATOM    496  HB3 ASP A  34      -2.180  40.489   0.399  1.00 73.94           H  
ATOM    497  O   ASP A  34      -0.258  40.986  -1.772  1.00 73.94           O  
ATOM    498  CG  ASP A  34      -1.748  42.338   1.427  1.00 73.94           C  
ATOM    499  OD1 ASP A  34      -0.952  43.227   1.045  1.00 73.94           O  
ATOM    500  OD2 ASP A  34      -1.988  42.032   2.611  1.00 73.94           O  
ATOM    501  N   ARG A  35      -0.224  43.233  -1.689  1.00 80.64           N  
ATOM    502  H   ARG A  35      -0.674  44.023  -1.249  1.00 80.64           H  
ATOM    503  CA  ARG A  35       1.133  43.400  -2.238  1.00 80.64           C  
ATOM    504  HA  ARG A  35       1.228  42.763  -3.118  1.00 80.64           H  
ATOM    505  C   ARG A  35       2.235  42.958  -1.278  1.00 80.64           C  
ATOM    506  CB  ARG A  35       1.375  44.863  -2.624  1.00 80.64           C  
ATOM    507  HB2 ARG A  35       1.182  45.493  -1.756  1.00 80.64           H  
ATOM    508  HB3 ARG A  35       2.425  44.977  -2.894  1.00 80.64           H  
ATOM    509  O   ARG A  35       3.333  42.626  -1.730  1.00 80.64           O  
ATOM    510  CG  ARG A  35       0.523  45.333  -3.808  1.00 80.64           C  
ATOM    511  HG2 ARG A  35       0.758  44.734  -4.688  1.00 80.64           H  
ATOM    512  HG3 ARG A  35      -0.538  45.241  -3.574  1.00 80.64           H  
ATOM    513  CD  ARG A  35       0.869  46.801  -4.064  1.00 80.64           C  
ATOM    514  HD2 ARG A  35       1.949  46.889  -4.184  1.00 80.64           H  
ATOM    515  HD3 ARG A  35       0.573  47.379  -3.189  1.00 80.64           H  
ATOM    516  NE  ARG A  35       0.207  47.344  -5.264  1.00 80.64           N  
ATOM    517  HE  ARG A  35      -0.277  46.688  -5.861  1.00 80.64           H  
ATOM    518  NH1 ARG A  35       0.883  49.497  -4.927  1.00 80.64           N  
ATOM    519 HH11 ARG A  35       1.339  49.229  -4.066  1.00 80.64           H  
ATOM    520 HH12 ARG A  35       0.851  50.491  -5.106  1.00 80.64           H  
ATOM    521  NH2 ARG A  35      -0.325  49.009  -6.729  1.00 80.64           N  
ATOM    522 HH21 ARG A  35      -0.648  48.319  -7.392  1.00 80.64           H  
ATOM    523 HH22 ARG A  35      -0.159  49.973  -6.983  1.00 80.64           H  
ATOM    524  CZ  ARG A  35       0.247  48.611  -5.632  1.00 80.64           C  
ATOM    525  N   ASP A  36       1.948  42.954   0.019  1.00 77.29           N  
ATOM    526  H   ASP A  36       1.027  43.243   0.318  1.00 77.29           H  
ATOM    527  CA  ASP A  36       2.907  42.572   1.056  1.00 77.29           C  
ATOM    528  HA  ASP A  36       3.915  42.621   0.644  1.00 77.29           H  
ATOM    529  C   ASP A  36       2.724  41.122   1.515  1.00 77.29           C  
ATOM    530  CB  ASP A  36       2.849  43.588   2.202  1.00 77.29           C  
ATOM    531  HB2 ASP A  36       3.506  43.259   3.007  1.00 77.29           H  
ATOM    532  HB3 ASP A  36       1.831  43.642   2.589  1.00 77.29           H  
ATOM    533  O   ASP A  36       3.527  40.606   2.296  1.00 77.29           O  
ATOM    534  CG  ASP A  36       3.315  44.972   1.735  1.00 77.29           C  
ATOM    535  OD1 ASP A  36       4.359  45.036   1.035  1.00 77.29           O  
ATOM    536  OD2 ASP A  36       2.639  45.969   2.056  1.00 77.29           O  
ATOM    537  N   ARG A  37       1.717  40.423   0.979  1.00 75.24           N  
ATOM    538  H   ARG A  37       1.114  40.894   0.320  1.00 75.24           H  
ATOM    539  CA  ARG A  37       1.535  38.993   1.203  1.00 75.24           C  
ATOM    540  HA  ARG A  37       1.712  38.812   2.263  1.00 75.24           H  
ATOM    541  C   ARG A  37       2.569  38.199   0.416  1.00 75.24           C  
ATOM    542  CB  ARG A  37       0.090  38.617   0.878  1.00 75.24           C  
ATOM    543  HB2 ARG A  37      -0.073  38.633  -0.199  1.00 75.24           H  
ATOM    544  HB3 ARG A  37      -0.547  39.368   1.346  1.00 75.24           H  
ATOM    545  O   ARG A  37       2.875  38.516  -0.736  1.00 75.24           O  
ATOM    546  CG  ARG A  37      -0.290  37.252   1.457  1.00 75.24           C  
ATOM    547  HG2 ARG A  37       0.176  36.460   0.870  1.00 75.24           H  
ATOM    548  HG3 ARG A  37       0.054  37.190   2.489  1.00 75.24           H  
ATOM    549  CD  ARG A  37      -1.811  37.096   1.429  1.00 75.24           C  
ATOM    550  HD2 ARG A  37      -2.132  36.995   0.393  1.00 75.24           H  
ATOM    551  HD3 ARG A  37      -2.266  37.990   1.854  1.00 75.24           H  
ATOM    552  NE  ARG A  37      -2.240  35.929   2.213  1.00 75.24           N  
ATOM    553  HE  ARG A  37      -1.522  35.448   2.734  1.00 75.24           H  
ATOM    554  NH1 ARG A  37      -4.437  35.939   1.550  1.00 75.24           N  
ATOM    555 HH11 ARG A  37      -5.357  35.521   1.549  1.00 75.24           H  
ATOM    556 HH12 ARG A  37      -4.227  36.713   0.937  1.00 75.24           H  
ATOM    557  NH2 ARG A  37      -3.727  34.417   3.023  1.00 75.24           N  
ATOM    558 HH21 ARG A  37      -4.637  33.982   2.967  1.00 75.24           H  
ATOM    559 HH22 ARG A  37      -2.955  33.938   3.464  1.00 75.24           H  
ATOM    560  CZ  ARG A  37      -3.463  35.437   2.259  1.00 75.24           C  
ATOM    561  N   ALA A  38       3.121  37.167   1.049  1.00 77.93           N  
ATOM    562  H   ALA A  38       2.825  36.926   1.984  1.00 77.93           H  
ATOM    563  CA  ALA A  38       4.111  36.336   0.391  1.00 77.93           C  
ATOM    564  HA  ALA A  38       4.876  37.011   0.008  1.00 77.93           H  
ATOM    565  C   ALA A  38       3.479  35.584  -0.788  1.00 77.93           C  
ATOM    566  CB  ALA A  38       4.776  35.398   1.402  1.00 77.93           C  
ATOM    567  HB1 ALA A  38       5.577  34.842   0.913  1.00 77.93           H  
ATOM    568  HB2 ALA A  38       5.196  35.977   2.225  1.00 77.93           H  
ATOM    569  HB3 ALA A  38       4.043  34.695   1.796  1.00 77.93           H  
ATOM    570  O   ALA A  38       2.363  35.080  -0.675  1.00 77.93           O  
ATOM    571  N   PHE A  39       4.203  35.443  -1.896  1.00 81.62           N  
ATOM    572  H   PHE A  39       5.077  35.946  -1.956  1.00 81.62           H  
ATOM    573  CA  PHE A  39       3.748  34.709  -3.076  1.00 81.62           C  
ATOM    574  HA  PHE A  39       2.886  35.222  -3.502  1.00 81.62           H  
ATOM    575  C   PHE A  39       3.283  33.296  -2.723  1.00 81.62           C  
ATOM    576  CB  PHE A  39       4.885  34.685  -4.105  1.00 81.62           C  
ATOM    577  HB2 PHE A  39       4.631  33.982  -4.899  1.00 81.62           H  
ATOM    578  HB3 PHE A  39       5.800  34.329  -3.631  1.00 81.62           H  
ATOM    579  O   PHE A  39       2.219  32.865  -3.161  1.00 81.62           O  
ATOM    580  CG  PHE A  39       5.133  36.025  -4.763  1.00 81.62           C  
ATOM    581  CD1 PHE A  39       4.086  36.646  -5.462  1.00 81.62           C  
ATOM    582  HD1 PHE A  39       3.113  36.181  -5.518  1.00 81.62           H  
ATOM    583  CD2 PHE A  39       6.395  36.646  -4.714  1.00 81.62           C  
ATOM    584  HD2 PHE A  39       7.215  36.173  -4.194  1.00 81.62           H  
ATOM    585  CE1 PHE A  39       4.292  37.888  -6.073  1.00 81.62           C  
ATOM    586  HE1 PHE A  39       3.456  38.384  -6.544  1.00 81.62           H  
ATOM    587  CE2 PHE A  39       6.607  37.866  -5.380  1.00 81.62           C  
ATOM    588  HE2 PHE A  39       7.581  38.332  -5.383  1.00 81.62           H  
ATOM    589  CZ  PHE A  39       5.554  38.495  -6.054  1.00 81.62           C  
ATOM    590  HZ  PHE A  39       5.713  39.442  -6.547  1.00 81.62           H  
ATOM    591  N   ARG A  40       4.017  32.605  -1.846  1.00 67.49           N  
ATOM    592  H   ARG A  40       4.870  33.031  -1.512  1.00 67.49           H  
ATOM    593  CA  ARG A  40       3.644  31.268  -1.369  1.00 67.49           C  
ATOM    594  HA  ARG A  40       3.574  30.604  -2.230  1.00 67.49           H  
ATOM    595  C   ARG A  40       2.260  31.246  -0.702  1.00 67.49           C  
ATOM    596  CB  ARG A  40       4.743  30.758  -0.429  1.00 67.49           C  
ATOM    597  HB2 ARG A  40       5.717  30.986  -0.863  1.00 67.49           H  
ATOM    598  HB3 ARG A  40       4.664  31.260   0.535  1.00 67.49           H  
ATOM    599  O   ARG A  40       1.483  30.333  -0.947  1.00 67.49           O  
ATOM    600  CG  ARG A  40       4.650  29.240  -0.238  1.00 67.49           C  
ATOM    601  HG2 ARG A  40       3.681  28.977   0.187  1.00 67.49           H  
ATOM    602  HG3 ARG A  40       4.756  28.751  -1.206  1.00 67.49           H  
ATOM    603  CD  ARG A  40       5.757  28.755   0.703  1.00 67.49           C  
ATOM    604  HD2 ARG A  40       6.720  29.100   0.326  1.00 67.49           H  
ATOM    605  HD3 ARG A  40       5.582  29.193   1.685  1.00 67.49           H  
ATOM    606  NE  ARG A  40       5.774  27.283   0.783  1.00 67.49           N  
ATOM    607  HE  ARG A  40       5.488  26.781  -0.046  1.00 67.49           H  
ATOM    608  NH1 ARG A  40       6.545  27.050   2.938  1.00 67.49           N  
ATOM    609 HH11 ARG A  40       6.584  28.056   3.023  1.00 67.49           H  
ATOM    610 HH12 ARG A  40       6.787  26.443   3.708  1.00 67.49           H  
ATOM    611  NH2 ARG A  40       6.017  25.242   1.728  1.00 67.49           N  
ATOM    612 HH21 ARG A  40       6.207  24.615   2.497  1.00 67.49           H  
ATOM    613 HH22 ARG A  40       5.728  24.829   0.853  1.00 67.49           H  
ATOM    614  CZ  ARG A  40       6.112  26.537   1.818  1.00 67.49           C  
ATOM    615  N   ASP A  41       1.918  32.278   0.070  1.00 66.57           N  
ATOM    616  H   ASP A  41       2.564  33.049   0.160  1.00 66.57           H  
ATOM    617  CA  ASP A  41       0.615  32.398   0.743  1.00 66.57           C  
ATOM    618  HA  ASP A  41       0.344  31.430   1.167  1.00 66.57           H  
ATOM    619  C   ASP A  41      -0.514  32.827  -0.205  1.00 66.57           C  
ATOM    620  CB  ASP A  41       0.697  33.421   1.883  1.00 66.57           C  
ATOM    621  HB2 ASP A  41      -0.285  33.511   2.349  1.00 66.57           H  
ATOM    622  HB3 ASP A  41       0.953  34.394   1.464  1.00 66.57           H  
ATOM    623  O   ASP A  41      -1.692  32.663   0.121  1.00 66.57           O  
ATOM    624  CG  ASP A  41       1.704  33.074   2.976  1.00 66.57           C  
ATOM    625  OD1 ASP A  41       1.906  31.870   3.245  1.00 66.57           O  
ATOM    626  OD2 ASP A  41       2.233  34.044   3.561  1.00 66.57           O  
ATOM    627  N   LEU A  42      -0.161  33.390  -1.364  1.00 71.61           N  
ATOM    628  H   LEU A  42       0.824  33.536  -1.533  1.00 71.61           H  
ATOM    629  CA  LEU A  42      -1.082  33.658  -2.470  1.00 71.61           C  
ATOM    630  HA  LEU A  42      -2.053  33.937  -2.060  1.00 71.61           H  
ATOM    631  C   LEU A  42      -1.339  32.403  -3.327  1.00 71.61           C  
ATOM    632  CB  LEU A  42      -0.549  34.834  -3.316  1.00 71.61           C  
ATOM    633  HB2 LEU A  42       0.437  34.572  -3.701  1.00 71.61           H  
ATOM    634  HB3 LEU A  42      -1.214  34.961  -4.169  1.00 71.61           H  
ATOM    635  O   LEU A  42      -2.166  32.452  -4.231  1.00 71.61           O  
ATOM    636  CG  LEU A  42      -0.462  36.195  -2.604  1.00 71.61           C  
ATOM    637  HG  LEU A  42       0.064  36.093  -1.654  1.00 71.61           H  
ATOM    638  CD1 LEU A  42       0.298  37.195  -3.478  1.00 71.61           C  
ATOM    639 HD11 LEU A  42       0.324  38.169  -2.989  1.00 71.61           H  
ATOM    640 HD12 LEU A  42       1.326  36.858  -3.611  1.00 71.61           H  
ATOM    641 HD13 LEU A  42      -0.182  37.287  -4.452  1.00 71.61           H  
ATOM    642  CD2 LEU A  42      -1.858  36.768  -2.342  1.00 71.61           C  
ATOM    643 HD21 LEU A  42      -1.768  37.748  -1.874  1.00 71.61           H  
ATOM    644 HD22 LEU A  42      -2.396  36.872  -3.284  1.00 71.61           H  
ATOM    645 HD23 LEU A  42      -2.417  36.099  -1.688  1.00 71.61           H  
ATOM    646  N   GLY A  43      -0.668  31.281  -3.041  1.00 66.13           N  
ATOM    647  H   GLY A  43      -0.022  31.289  -2.265  1.00 66.13           H  
ATOM    648  CA  GLY A  43      -0.799  30.034  -3.797  1.00 66.13           C  
ATOM    649  HA2 GLY A  43      -1.795  29.962  -4.234  1.00 66.13           H  
ATOM    650  HA3 GLY A  43      -0.669  29.198  -3.110  1.00 66.13           H  
ATOM    651  C   GLY A  43       0.228  29.877  -4.917  1.00 66.13           C  
ATOM    652  O   GLY A  43       0.015  29.063  -5.811  1.00 66.13           O  
ATOM    653  N   PHE A  44       1.332  30.637  -4.888  1.00 73.07           N  
ATOM    654  H   PHE A  44       1.460  31.308  -4.144  1.00 73.07           H  
ATOM    655  CA  PHE A  44       2.442  30.369  -5.796  1.00 73.07           C  
ATOM    656  HA  PHE A  44       2.010  30.239  -6.788  1.00 73.07           H  
ATOM    657  C   PHE A  44       3.169  29.081  -5.419  1.00 73.07           C  
ATOM    658  CB  PHE A  44       3.456  31.509  -5.894  1.00 73.07           C  
ATOM    659  HB2 PHE A  44       3.684  31.894  -4.900  1.00 73.07           H  
ATOM    660  HB3 PHE A  44       4.390  31.097  -6.274  1.00 73.07           H  
ATOM    661  O   PHE A  44       3.698  28.925  -4.317  1.00 73.07           O  
ATOM    662  CG  PHE A  44       3.042  32.620  -6.828  1.00 73.07           C  
ATOM    663  CD1 PHE A  44       3.576  32.653  -8.121  1.00 73.07           C  
ATOM    664  HD1 PHE A  44       4.284  31.892  -8.416  1.00 73.07           H  
ATOM    665  CD2 PHE A  44       2.106  33.588  -6.441  1.00 73.07           C  
ATOM    666  HD2 PHE A  44       1.663  33.553  -5.456  1.00 73.07           H  
ATOM    667  CE1 PHE A  44       3.156  33.623  -9.039  1.00 73.07           C  
ATOM    668  HE1 PHE A  44       3.540  33.593 -10.048  1.00 73.07           H  
ATOM    669  CE2 PHE A  44       1.714  34.581  -7.348  1.00 73.07           C  
ATOM    670  HE2 PHE A  44       0.986  35.313  -7.029  1.00 73.07           H  
ATOM    671  CZ  PHE A  44       2.216  34.593  -8.658  1.00 73.07           C  
ATOM    672  HZ  PHE A  44       1.870  35.327  -9.371  1.00 73.07           H  
ATOM    673  N   ASP A  45       3.268  28.211  -6.405  1.00 59.94           N  
ATOM    674  H   ASP A  45       2.799  28.459  -7.265  1.00 59.94           H  
ATOM    675  CA  ASP A  45       4.155  27.066  -6.477  1.00 59.94           C  
ATOM    676  HA  ASP A  45       4.611  26.900  -5.501  1.00 59.94           H  
ATOM    677  C   ASP A  45       5.288  27.332  -7.490  1.00 59.94           C  
ATOM    678  CB  ASP A  45       3.306  25.831  -6.816  1.00 59.94           C  
ATOM    679  HB2 ASP A  45       3.937  24.947  -6.721  1.00 59.94           H  
ATOM    680  HB3 ASP A  45       2.508  25.739  -6.079  1.00 59.94           H  
ATOM    681  O   ASP A  45       5.432  28.429  -8.036  1.00 59.94           O  
ATOM    682  CG  ASP A  45       2.688  25.837  -8.222  1.00 59.94           C  
ATOM    683  OD1 ASP A  45       2.926  26.794  -9.004  1.00 59.94           O  
ATOM    684  OD2 ASP A  45       2.074  24.811  -8.559  1.00 59.94           O  
ATOM    685  N   SER A  46       6.129  26.334  -7.763  1.00 55.95           N  
ATOM    686  H   SER A  46       6.014  25.447  -7.294  1.00 55.95           H  
ATOM    687  CA  SER A  46       7.234  26.485  -8.720  1.00 55.95           C  
ATOM    688  HA  SER A  46       7.879  27.298  -8.388  1.00 55.95           H  
ATOM    689  C   SER A  46       6.765  26.824 -10.139  1.00 55.95           C  
ATOM    690  CB  SER A  46       8.054  25.194  -8.765  1.00 55.95           C  
ATOM    691  HB2 SER A  46       8.913  25.329  -9.423  1.00 55.95           H  
ATOM    692  HB3 SER A  46       7.436  24.385  -9.153  1.00 55.95           H  
ATOM    693  O   SER A  46       7.470  27.517 -10.871  1.00 55.95           O  
ATOM    694  OG  SER A  46       8.501  24.853  -7.465  1.00 55.95           O  
ATOM    695  HG  SER A  46       9.145  25.503  -7.174  1.00 55.95           H  
ATOM    696  N   MET A  47       5.581  26.359 -10.534  1.00 55.79           N  
ATOM    697  H   MET A  47       4.970  25.940  -9.848  1.00 55.79           H  
ATOM    698  CA  MET A  47       5.055  26.537 -11.886  1.00 55.79           C  
ATOM    699  HA  MET A  47       5.835  26.335 -12.620  1.00 55.79           H  
ATOM    700  C   MET A  47       4.568  27.961 -12.109  1.00 55.79           C  
ATOM    701  CB  MET A  47       3.908  25.554 -12.087  1.00 55.79           C  
ATOM    702  HB2 MET A  47       3.398  25.787 -13.022  1.00 55.79           H  
ATOM    703  HB3 MET A  47       3.185  25.657 -11.278  1.00 55.79           H  
ATOM    704  O   MET A  47       4.998  28.641 -13.041  1.00 55.79           O  
ATOM    705  CG  MET A  47       4.441  24.125 -12.117  1.00 55.79           C  
ATOM    706  HG2 MET A  47       5.273  24.066 -12.819  1.00 55.79           H  
ATOM    707  HG3 MET A  47       4.816  23.877 -11.124  1.00 55.79           H  
ATOM    708  SD  MET A  47       3.245  22.866 -12.576  1.00 55.79           S  
ATOM    709  CE  MET A  47       1.747  23.380 -11.683  1.00 55.79           C  
ATOM    710  HE1 MET A  47       1.956  23.420 -10.614  1.00 55.79           H  
ATOM    711  HE2 MET A  47       1.413  24.363 -12.015  1.00 55.79           H  
ATOM    712  HE3 MET A  47       0.953  22.653 -11.854  1.00 55.79           H  
ATOM    713  N   THR A  48       3.720  28.433 -11.206  1.00 68.73           N  
ATOM    714  H   THR A  48       3.432  27.818 -10.459  1.00 68.73           H  
ATOM    715  CA  THR A  48       3.251  29.820 -11.188  1.00 68.73           C  
ATOM    716  HA  THR A  48       2.813  30.063 -12.156  1.00 68.73           H  
ATOM    717  C   THR A  48       4.407  30.794 -10.961  1.00 68.73           C  
ATOM    718  CB  THR A  48       2.174  30.007 -10.117  1.00 68.73           C  
ATOM    719  HB  THR A  48       1.979  31.070  -9.975  1.00 68.73           H  
ATOM    720  O   THR A  48       4.428  31.858 -11.576  1.00 68.73           O  
ATOM    721  CG2 THR A  48       0.867  29.302 -10.470  1.00 68.73           C  
ATOM    722 HG21 THR A  48       1.033  28.232 -10.596  1.00 68.73           H  
ATOM    723 HG22 THR A  48       0.149  29.459  -9.665  1.00 68.73           H  
ATOM    724 HG23 THR A  48       0.464  29.721 -11.392  1.00 68.73           H  
ATOM    725  OG1 THR A  48       2.616  29.449  -8.915  1.00 68.73           O  
ATOM    726  HG1 THR A  48       2.621  28.494  -9.017  1.00 68.73           H  
ATOM    727  N   ALA A  49       5.428  30.434 -10.172  1.00 71.26           N  
ATOM    728  H   ALA A  49       5.336  29.598  -9.612  1.00 71.26           H  
ATOM    729  CA  ALA A  49       6.611  31.277  -9.991  1.00 71.26           C  
ATOM    730  HA  ALA A  49       6.278  32.255  -9.645  1.00 71.26           H  
ATOM    731  C   ALA A  49       7.376  31.490 -11.307  1.00 71.26           C  
ATOM    732  CB  ALA A  49       7.513  30.659  -8.917  1.00 71.26           C  
ATOM    733  HB1 ALA A  49       8.420  31.253  -8.813  1.00 71.26           H  
ATOM    734  HB2 ALA A  49       6.988  30.636  -7.962  1.00 71.26           H  
ATOM    735  HB3 ALA A  49       7.789  29.643  -9.199  1.00 71.26           H  
ATOM    736  O   ALA A  49       7.775  32.614 -11.628  1.00 71.26           O  
ATOM    737  N   VAL A  50       7.542  30.427 -12.100  1.00 65.36           N  
ATOM    738  H   VAL A  50       7.195  29.533 -11.782  1.00 65.36           H  
ATOM    739  CA  VAL A  50       8.166  30.510 -13.426  1.00 65.36           C  
ATOM    740  HA  VAL A  50       9.101  31.060 -13.324  1.00 65.36           H  
ATOM    741  C   VAL A  50       7.299  31.306 -14.402  1.00 65.36           C  
ATOM    742  CB  VAL A  50       8.497  29.104 -13.961  1.00 65.36           C  
ATOM    743  HB  VAL A  50       7.641  28.445 -13.819  1.00 65.36           H  
ATOM    744  O   VAL A  50       7.850  32.135 -15.128  1.00 65.36           O  
ATOM    745  CG1 VAL A  50       8.858  29.111 -15.454  1.00 65.36           C  
ATOM    746 HG11 VAL A  50       9.270  28.144 -15.744  1.00 65.36           H  
ATOM    747 HG12 VAL A  50       7.954  29.273 -16.040  1.00 65.36           H  
ATOM    748 HG13 VAL A  50       9.568  29.909 -15.673  1.00 65.36           H  
ATOM    749  CG2 VAL A  50       9.697  28.531 -13.195  1.00 65.36           C  
ATOM    750 HG21 VAL A  50       9.880  27.504 -13.513  1.00 65.36           H  
ATOM    751 HG22 VAL A  50       9.487  28.519 -12.126  1.00 65.36           H  
ATOM    752 HG23 VAL A  50      10.588  29.134 -13.369  1.00 65.36           H  
ATOM    753  N   ASP A  51       5.979  31.100 -14.399  1.00 69.39           N  
ATOM    754  H   ASP A  51       5.602  30.381 -13.798  1.00 69.39           H  
ATOM    755  CA  ASP A  51       5.034  31.845 -15.246  1.00 69.39           C  
ATOM    756  HA  ASP A  51       5.319  31.709 -16.290  1.00 69.39           H  
ATOM    757  C   ASP A  51       5.095  33.352 -14.948  1.00 69.39           C  
ATOM    758  CB  ASP A  51       3.614  31.268 -15.070  1.00 69.39           C  
ATOM    759  HB2 ASP A  51       3.665  30.185 -15.182  1.00 69.39           H  
ATOM    760  HB3 ASP A  51       3.266  31.481 -14.059  1.00 69.39           H  
ATOM    761  O   ASP A  51       5.344  34.158 -15.846  1.00 69.39           O  
ATOM    762  CG  ASP A  51       2.574  31.797 -16.076  1.00 69.39           C  
ATOM    763  OD1 ASP A  51       2.946  32.533 -17.017  1.00 69.39           O  
ATOM    764  OD2 ASP A  51       1.377  31.468 -15.907  1.00 69.39           O  
ATOM    765  N   LEU A  52       5.025  33.744 -13.669  1.00 81.42           N  
ATOM    766  H   LEU A  52       4.839  33.046 -12.963  1.00 81.42           H  
ATOM    767  CA  LEU A  52       5.174  35.143 -13.263  1.00 81.42           C  
ATOM    768  HA  LEU A  52       4.401  35.724 -13.766  1.00 81.42           H  
ATOM    769  C   LEU A  52       6.516  35.724 -13.702  1.00 81.42           C  
ATOM    770  CB  LEU A  52       4.987  35.266 -11.744  1.00 81.42           C  
ATOM    771  HB2 LEU A  52       3.959  34.983 -11.522  1.00 81.42           H  
ATOM    772  HB3 LEU A  52       5.664  34.575 -11.243  1.00 81.42           H  
ATOM    773  O   LEU A  52       6.561  36.810 -14.276  1.00 81.42           O  
ATOM    774  CG  LEU A  52       5.219  36.685 -11.193  1.00 81.42           C  
ATOM    775  HG  LEU A  52       6.217  37.031 -11.461  1.00 81.42           H  
ATOM    776  CD1 LEU A  52       4.184  37.667 -11.744  1.00 81.42           C  
ATOM    777 HD11 LEU A  52       4.281  37.751 -12.826  1.00 81.42           H  
ATOM    778 HD12 LEU A  52       3.177  37.328 -11.504  1.00 81.42           H  
ATOM    779 HD13 LEU A  52       4.349  38.656 -11.316  1.00 81.42           H  
ATOM    780  CD2 LEU A  52       5.136  36.678  -9.670  1.00 81.42           C  
ATOM    781 HD21 LEU A  52       5.294  37.683  -9.278  1.00 81.42           H  
ATOM    782 HD22 LEU A  52       4.162  36.307  -9.354  1.00 81.42           H  
ATOM    783 HD23 LEU A  52       5.898  36.015  -9.259  1.00 81.42           H  
ATOM    784  N   ARG A  53       7.616  35.003 -13.477  1.00 79.11           N  
ATOM    785  H   ARG A  53       7.516  34.123 -12.993  1.00 79.11           H  
ATOM    786  CA  ARG A  53       8.945  35.442 -13.914  1.00 79.11           C  
ATOM    787  HA  ARG A  53       9.160  36.407 -13.456  1.00 79.11           H  
ATOM    788  C   ARG A  53       8.997  35.665 -15.428  1.00 79.11           C  
ATOM    789  CB  ARG A  53       9.961  34.413 -13.404  1.00 79.11           C  
ATOM    790  HB2 ARG A  53       9.885  34.394 -12.317  1.00 79.11           H  
ATOM    791  HB3 ARG A  53       9.693  33.416 -13.754  1.00 79.11           H  
ATOM    792  O   ARG A  53       9.576  36.654 -15.876  1.00 79.11           O  
ATOM    793  CG  ARG A  53      11.421  34.727 -13.757  1.00 79.11           C  
ATOM    794  HG2 ARG A  53      12.046  34.214 -13.026  1.00 79.11           H  
ATOM    795  HG3 ARG A  53      11.584  35.799 -13.644  1.00 79.11           H  
ATOM    796  CD  ARG A  53      11.887  34.284 -15.150  1.00 79.11           C  
ATOM    797  HD2 ARG A  53      11.367  34.849 -15.924  1.00 79.11           H  
ATOM    798  HD3 ARG A  53      12.947  34.526 -15.224  1.00 79.11           H  
ATOM    799  NE  ARG A  53      11.661  32.842 -15.365  1.00 79.11           N  
ATOM    800  HE  ARG A  53      10.730  32.506 -15.168  1.00 79.11           H  
ATOM    801  NH1 ARG A  53      13.641  32.347 -16.413  1.00 79.11           N  
ATOM    802 HH11 ARG A  53      13.932  33.301 -16.256  1.00 79.11           H  
ATOM    803 HH12 ARG A  53      14.250  31.669 -16.848  1.00 79.11           H  
ATOM    804  NH2 ARG A  53      12.155  30.727 -16.033  1.00 79.11           N  
ATOM    805 HH21 ARG A  53      12.748  30.065 -16.513  1.00 79.11           H  
ATOM    806 HH22 ARG A  53      11.238  30.441 -15.720  1.00 79.11           H  
ATOM    807  CZ  ARG A  53      12.480  31.985 -15.942  1.00 79.11           C  
ATOM    808  N   ASN A  54       8.400  34.772 -16.216  1.00 72.10           N  
ATOM    809  H   ASN A  54       7.918  34.000 -15.779  1.00 72.10           H  
ATOM    810  CA  ASN A  54       8.369  34.878 -17.675  1.00 72.10           C  
ATOM    811  HA  ASN A  54       9.381  35.041 -18.045  1.00 72.10           H  
ATOM    812  C   ASN A  54       7.530  36.073 -18.139  1.00 72.10           C  
ATOM    813  CB  ASN A  54       7.832  33.565 -18.267  1.00 72.10           C  
ATOM    814  HB2 ASN A  54       7.638  33.706 -19.330  1.00 72.10           H  
ATOM    815  HB3 ASN A  54       6.887  33.307 -17.790  1.00 72.10           H  
ATOM    816  O   ASN A  54       7.978  36.841 -18.992  1.00 72.10           O  
ATOM    817  CG  ASN A  54       8.784  32.391 -18.135  1.00 72.10           C  
ATOM    818  ND2 ASN A  54       8.287  31.200 -18.370  1.00 72.10           N  
ATOM    819 HD21 ASN A  54       8.896  30.396 -18.317  1.00 72.10           H  
ATOM    820 HD22 ASN A  54       7.299  31.100 -18.558  1.00 72.10           H  
ATOM    821  OD1 ASN A  54       9.973  32.518 -17.866  1.00 72.10           O  
ATOM    822  N   ARG A  55       6.351  36.270 -17.541  1.00 80.91           N  
ATOM    823  H   ARG A  55       6.031  35.580 -16.877  1.00 80.91           H  
ATOM    824  CA  ARG A  55       5.492  37.429 -17.806  1.00 80.91           C  
ATOM    825  HA  ARG A  55       5.241  37.471 -18.866  1.00 80.91           H  
ATOM    826  C   ARG A  55       6.202  38.728 -17.484  1.00 80.91           C  
ATOM    827  CB  ARG A  55       4.205  37.309 -16.993  1.00 80.91           C  
ATOM    828  HB2 ARG A  55       3.711  38.279 -16.957  1.00 80.91           H  
ATOM    829  HB3 ARG A  55       4.441  37.005 -15.973  1.00 80.91           H  
ATOM    830  O   ARG A  55       6.294  39.592 -18.349  1.00 80.91           O  
ATOM    831  CG  ARG A  55       3.255  36.301 -17.642  1.00 80.91           C  
ATOM    832  HG2 ARG A  55       3.780  35.378 -17.886  1.00 80.91           H  
ATOM    833  HG3 ARG A  55       2.838  36.732 -18.552  1.00 80.91           H  
ATOM    834  CD  ARG A  55       2.142  35.985 -16.657  1.00 80.91           C  
ATOM    835  HD2 ARG A  55       1.711  36.905 -16.263  1.00 80.91           H  
ATOM    836  HD3 ARG A  55       2.604  35.445 -15.830  1.00 80.91           H  
ATOM    837  NE  ARG A  55       1.117  35.129 -17.266  1.00 80.91           N  
ATOM    838  HE  ARG A  55       1.341  34.144 -17.294  1.00 80.91           H  
ATOM    839  NH1 ARG A  55      -0.397  36.798 -17.741  1.00 80.91           N  
ATOM    840 HH11 ARG A  55      -1.300  37.088 -18.089  1.00 80.91           H  
ATOM    841 HH12 ARG A  55       0.238  37.487 -17.365  1.00 80.91           H  
ATOM    842  NH2 ARG A  55      -0.881  34.658 -18.224  1.00 80.91           N  
ATOM    843 HH21 ARG A  55      -1.801  34.923 -18.546  1.00 80.91           H  
ATOM    844 HH22 ARG A  55      -0.621  33.682 -18.192  1.00 80.91           H  
ATOM    845  CZ  ARG A  55      -0.047  35.535 -17.740  1.00 80.91           C  
ATOM    846  N   LEU A  56       6.806  38.836 -16.302  1.00 86.00           N  
ATOM    847  H   LEU A  56       6.698  38.082 -15.639  1.00 86.00           H  
ATOM    848  CA  LEU A  56       7.545  40.033 -15.914  1.00 86.00           C  
ATOM    849  HA  LEU A  56       6.875  40.891 -15.973  1.00 86.00           H  
ATOM    850  C   LEU A  56       8.708  40.330 -16.861  1.00 86.00           C  
ATOM    851  CB  LEU A  56       8.026  39.924 -14.471  1.00 86.00           C  
ATOM    852  HB2 LEU A  56       8.647  40.800 -14.285  1.00 86.00           H  
ATOM    853  HB3 LEU A  56       8.626  39.020 -14.361  1.00 86.00           H  
ATOM    854  O   LEU A  56       8.893  41.487 -17.233  1.00 86.00           O  
ATOM    855  CG  LEU A  56       6.908  39.941 -13.421  1.00 86.00           C  
ATOM    856  HG  LEU A  56       6.172  39.164 -13.629  1.00 86.00           H  
ATOM    857  CD1 LEU A  56       7.521  39.691 -12.047  1.00 86.00           C  
ATOM    858 HD11 LEU A  56       8.056  38.741 -12.052  1.00 86.00           H  
ATOM    859 HD12 LEU A  56       8.196  40.506 -11.788  1.00 86.00           H  
ATOM    860 HD13 LEU A  56       6.723  39.635 -11.306  1.00 86.00           H  
ATOM    861  CD2 LEU A  56       6.186  41.286 -13.385  1.00 86.00           C  
ATOM    862 HD21 LEU A  56       5.454  41.266 -12.577  1.00 86.00           H  
ATOM    863 HD22 LEU A  56       6.897  42.098 -13.234  1.00 86.00           H  
ATOM    864 HD23 LEU A  56       5.640  41.450 -14.314  1.00 86.00           H  
ATOM    865  N   ALA A  57       9.433  39.313 -17.333  1.00 79.71           N  
ATOM    866  H   ALA A  57       9.264  38.384 -16.977  1.00 79.71           H  
ATOM    867  CA  ALA A  57      10.467  39.508 -18.345  1.00 79.71           C  
ATOM    868  HA  ALA A  57      11.168  40.254 -17.971  1.00 79.71           H  
ATOM    869  C   ALA A  57       9.902  40.051 -19.669  1.00 79.71           C  
ATOM    870  CB  ALA A  57      11.221  38.189 -18.548  1.00 79.71           C  
ATOM    871  HB1 ALA A  57      11.633  37.857 -17.595  1.00 79.71           H  
ATOM    872  HB2 ALA A  57      12.036  38.345 -19.254  1.00 79.71           H  
ATOM    873  HB3 ALA A  57      10.546  37.425 -18.935  1.00 79.71           H  
ATOM    874  O   ALA A  57      10.548  40.879 -20.311  1.00 79.71           O  
ATOM    875  N   ALA A  58       8.694  39.640 -20.064  1.00 81.68           N  
ATOM    876  H   ALA A  58       8.200  38.963 -19.500  1.00 81.68           H  
ATOM    877  CA  ALA A  58       8.034  40.142 -21.265  1.00 81.68           C  
ATOM    878  HA  ALA A  58       8.752  40.114 -22.085  1.00 81.68           H  
ATOM    879  C   ALA A  58       7.576  41.605 -21.122  1.00 81.68           C  
ATOM    880  CB  ALA A  58       6.874  39.206 -21.628  1.00 81.68           C  
ATOM    881  HB1 ALA A  58       7.236  38.182 -21.715  1.00 81.68           H  
ATOM    882  HB2 ALA A  58       6.097  39.246 -20.865  1.00 81.68           H  
ATOM    883  HB3 ALA A  58       6.444  39.514 -22.581  1.00 81.68           H  
ATOM    884  O   ALA A  58       7.786  42.393 -22.044  1.00 81.68           O  
ATOM    885  N   VAL A  59       6.995  41.994 -19.978  1.00 86.25           N  
ATOM    886  H   VAL A  59       6.787  41.290 -19.285  1.00 86.25           H  
ATOM    887  CA  VAL A  59       6.501  43.375 -19.771  1.00 86.25           C  
ATOM    888  HA  VAL A  59       6.114  43.720 -20.730  1.00 86.25           H  
ATOM    889  C   VAL A  59       7.603  44.370 -19.408  1.00 86.25           C  
ATOM    890  CB  VAL A  59       5.348  43.495 -18.742  1.00 86.25           C  
ATOM    891  HB  VAL A  59       5.628  44.233 -17.989  1.00 86.25           H  
ATOM    892  O   VAL A  59       7.486  45.553 -19.725  1.00 86.25           O  
ATOM    893  CG1 VAL A  59       4.081  44.010 -19.426  1.00 86.25           C  
ATOM    894 HG11 VAL A  59       4.279  44.975 -19.892  1.00 86.25           H  
ATOM    895 HG12 VAL A  59       3.751  43.297 -20.181  1.00 86.25           H  
ATOM    896 HG13 VAL A  59       3.286  44.129 -18.690  1.00 86.25           H  
ATOM    897  CG2 VAL A  59       4.978  42.223 -17.990  1.00 86.25           C  
ATOM    898 HG21 VAL A  59       4.610  41.462 -18.679  1.00 86.25           H  
ATOM    899 HG22 VAL A  59       4.187  42.436 -17.270  1.00 86.25           H  
ATOM    900 HG23 VAL A  59       5.853  41.872 -17.444  1.00 86.25           H  
ATOM    901  N   THR A  60       8.673  43.924 -18.749  1.00 80.99           N  
ATOM    902  H   THR A  60       8.688  42.954 -18.467  1.00 80.99           H  
ATOM    903  CA  THR A  60       9.773  44.807 -18.316  1.00 80.99           C  
ATOM    904  HA  THR A  60       9.425  45.840 -18.318  1.00 80.99           H  
ATOM    905  C   THR A  60      10.987  44.766 -19.244  1.00 80.99           C  
ATOM    906  CB  THR A  60      10.219  44.497 -16.882  1.00 80.99           C  
ATOM    907  HB  THR A  60      10.968  45.232 -16.589  1.00 80.99           H  
ATOM    908  O   THR A  60      11.807  45.679 -19.201  1.00 80.99           O  
ATOM    909  CG2 THR A  60       9.076  44.549 -15.864  1.00 80.99           C  
ATOM    910 HG21 THR A  60       9.471  44.363 -14.865  1.00 80.99           H  
ATOM    911 HG22 THR A  60       8.318  43.798 -16.086  1.00 80.99           H  
ATOM    912 HG23 THR A  60       8.615  45.537 -15.882  1.00 80.99           H  
ATOM    913  OG1 THR A  60      10.813  43.227 -16.852  1.00 80.99           O  
ATOM    914  HG1 THR A  60      10.108  42.575 -16.866  1.00 80.99           H  
ATOM    915  N   GLY A  61      11.130  43.721 -20.069  1.00 78.86           N  
ATOM    916  H   GLY A  61      10.421  43.002 -20.063  1.00 78.86           H  
ATOM    917  CA  GLY A  61      12.341  43.445 -20.852  1.00 78.86           C  
ATOM    918  HA2 GLY A  61      12.656  44.358 -21.357  1.00 78.86           H  
ATOM    919  HA3 GLY A  61      12.108  42.691 -21.604  1.00 78.86           H  
ATOM    920  C   GLY A  61      13.521  42.934 -20.015  1.00 78.86           C  
ATOM    921  O   GLY A  61      14.588  42.644 -20.557  1.00 78.86           O  
ATOM    922  N   VAL A  62      13.347  42.805 -18.699  1.00 79.99           N  
ATOM    923  H   VAL A  62      12.436  43.009 -18.313  1.00 79.99           H  
ATOM    924  CA  VAL A  62      14.404  42.449 -17.757  1.00 79.99           C  
ATOM    925  HA  VAL A  62      15.370  42.716 -18.188  1.00 79.99           H  
ATOM    926  C   VAL A  62      14.374  40.942 -17.510  1.00 79.99           C  
ATOM    927  CB  VAL A  62      14.239  43.260 -16.463  1.00 79.99           C  
ATOM    928  HB  VAL A  62      13.255  43.048 -16.047  1.00 79.99           H  
ATOM    929  O   VAL A  62      13.396  40.386 -17.021  1.00 79.99           O  
ATOM    930  CG1 VAL A  62      15.290  42.897 -15.429  1.00 79.99           C  
ATOM    931 HG11 VAL A  62      15.112  43.470 -14.519  1.00 79.99           H  
ATOM    932 HG12 VAL A  62      15.209  41.842 -15.167  1.00 79.99           H  
ATOM    933 HG13 VAL A  62      16.275  43.134 -15.831  1.00 79.99           H  
ATOM    934  CG2 VAL A  62      14.341  44.772 -16.694  1.00 79.99           C  
ATOM    935 HG21 VAL A  62      14.237  45.301 -15.746  1.00 79.99           H  
ATOM    936 HG22 VAL A  62      15.299  45.026 -17.147  1.00 79.99           H  
ATOM    937 HG23 VAL A  62      13.540  45.104 -17.355  1.00 79.99           H  
ATOM    938  N   ARG A  63      15.467  40.249 -17.842  1.00 74.82           N  
ATOM    939  H   ARG A  63      16.232  40.750 -18.272  1.00 74.82           H  
ATOM    940  CA  ARG A  63      15.604  38.817 -17.541  1.00 74.82           C  
ATOM    941  HA  ARG A  63      14.639  38.336 -17.700  1.00 74.82           H  
ATOM    942  C   ARG A  63      15.958  38.603 -16.078  1.00 74.82           C  
ATOM    943  CB  ARG A  63      16.641  38.150 -18.449  1.00 74.82           C  
ATOM    944  HB2 ARG A  63      17.475  38.829 -18.627  1.00 74.82           H  
ATOM    945  HB3 ARG A  63      17.024  37.261 -17.949  1.00 74.82           H  
ATOM    946  O   ARG A  63      17.057  38.963 -15.651  1.00 74.82           O  
ATOM    947  CG  ARG A  63      16.014  37.713 -19.774  1.00 74.82           C  
ATOM    948  HG2 ARG A  63      15.188  37.030 -19.574  1.00 74.82           H  
ATOM    949  HG3 ARG A  63      15.639  38.584 -20.312  1.00 74.82           H  
ATOM    950  CD  ARG A  63      17.073  36.999 -20.614  1.00 74.82           C  
ATOM    951  HD2 ARG A  63      17.519  36.200 -20.021  1.00 74.82           H  
ATOM    952  HD3 ARG A  63      17.849  37.723 -20.866  1.00 74.82           H  
ATOM    953  NE  ARG A  63      16.485  36.419 -21.833  1.00 74.82           N  
ATOM    954  HE  ARG A  63      15.509  36.163 -21.782  1.00 74.82           H  
ATOM    955  NH1 ARG A  63      18.351  36.536 -23.167  1.00 74.82           N  
ATOM    956 HH11 ARG A  63      18.856  36.962 -22.403  1.00 74.82           H  
ATOM    957 HH12 ARG A  63      18.808  36.370 -24.053  1.00 74.82           H  
ATOM    958  NH2 ARG A  63      16.464  35.657 -23.974  1.00 74.82           N  
ATOM    959 HH21 ARG A  63      16.933  35.490 -24.853  1.00 74.82           H  
ATOM    960 HH22 ARG A  63      15.495  35.393 -23.866  1.00 74.82           H  
ATOM    961  CZ  ARG A  63      17.102  36.209 -22.981  1.00 74.82           C  
ATOM    962  N   GLU A  64      15.053  37.970 -15.349  1.00 73.75           N  
ATOM    963  H   GLU A  64      14.139  37.817 -15.752  1.00 73.75           H  
ATOM    964  CA  GLU A  64      15.249  37.551 -13.964  1.00 73.75           C  
ATOM    965  HA  GLU A  64      16.040  38.147 -13.510  1.00 73.75           H  
ATOM    966  C   GLU A  64      15.692  36.093 -13.834  1.00 73.75           C  
ATOM    967  CB  GLU A  64      13.959  37.777 -13.168  1.00 73.75           C  
ATOM    968  HB2 GLU A  64      13.131  37.318 -13.709  1.00 73.75           H  
ATOM    969  HB3 GLU A  64      14.046  37.282 -12.201  1.00 73.75           H  
ATOM    970  O   GLU A  64      15.447  35.256 -14.714  1.00 73.75           O  
ATOM    971  CG  GLU A  64      13.618  39.247 -12.924  1.00 73.75           C  
ATOM    972  HG2 GLU A  64      12.704  39.270 -12.330  1.00 73.75           H  
ATOM    973  HG3 GLU A  64      13.434  39.727 -13.886  1.00 73.75           H  
ATOM    974  CD  GLU A  64      14.701  40.014 -12.168  1.00 73.75           C  
ATOM    975  OE1 GLU A  64      14.813  41.237 -12.362  1.00 73.75           O  
ATOM    976  OE2 GLU A  64      15.573  39.395 -11.521  1.00 73.75           O  
ATOM    977  N   ALA A  65      16.319  35.796 -12.695  1.00 68.08           N  
ATOM    978  H   ALA A  65      16.421  36.523 -12.001  1.00 68.08           H  
ATOM    979  CA  ALA A  65      16.560  34.428 -12.262  1.00 68.08           C  
ATOM    980  HA  ALA A  65      17.150  33.918 -13.023  1.00 68.08           H  
ATOM    981  C   ALA A  65      15.228  33.679 -12.095  1.00 68.08           C  
ATOM    982  CB  ALA A  65      17.362  34.456 -10.956  1.00 68.08           C  
ATOM    983  HB1 ALA A  65      17.543  33.440 -10.603  1.00 68.08           H  
ATOM    984  HB2 ALA A  65      18.321  34.950 -11.115  1.00 68.08           H  
ATOM    985  HB3 ALA A  65      16.808  34.993 -10.186  1.00 68.08           H  
ATOM    986  O   ALA A  65      14.208  34.264 -11.734  1.00 68.08           O  
ATOM    987  N   ALA A  66      15.221  32.366 -12.333  1.00 58.85           N  
ATOM    988  H   ALA A  66      16.085  31.906 -12.583  1.00 58.85           H  
ATOM    989  CA  ALA A  66      14.006  31.558 -12.190  1.00 58.85           C  
ATOM    990  HA  ALA A  66      13.223  31.993 -12.812  1.00 58.85           H  
ATOM    991  C   ALA A  66      13.462  31.535 -10.745  1.00 58.85           C  
ATOM    992  CB  ALA A  66      14.307  30.148 -12.707  1.00 58.85           C  
ATOM    993  HB1 ALA A  66      14.641  30.190 -13.743  1.00 58.85           H  
ATOM    994  HB2 ALA A  66      15.079  29.682 -12.094  1.00 58.85           H  
ATOM    995  HB3 ALA A  66      13.403  29.541 -12.650  1.00 58.85           H  
ATOM    996  O   ALA A  66      12.278  31.294 -10.540  1.00 58.85           O  
ATOM    997  N   THR A  67      14.312  31.824  -9.758  1.00 63.25           N  
ATOM    998  H   THR A  67      15.279  32.014  -9.980  1.00 63.25           H  
ATOM    999  CA  THR A  67      13.994  31.880  -8.325  1.00 63.25           C  
ATOM   1000  HA  THR A  67      13.209  31.156  -8.107  1.00 63.25           H  
ATOM   1001  C   THR A  67      13.479  33.237  -7.857  1.00 63.25           C  
ATOM   1002  CB  THR A  67      15.237  31.510  -7.501  1.00 63.25           C  
ATOM   1003  HB  THR A  67      15.068  31.697  -6.441  1.00 63.25           H  
ATOM   1004  O   THR A  67      13.193  33.372  -6.674  1.00 63.25           O  
ATOM   1005  CG2 THR A  67      15.583  30.030  -7.687  1.00 63.25           C  
ATOM   1006 HG21 THR A  67      16.444  29.789  -7.063  1.00 63.25           H  
ATOM   1007 HG22 THR A  67      15.829  29.819  -8.728  1.00 63.25           H  
ATOM   1008 HG23 THR A  67      14.740  29.412  -7.376  1.00 63.25           H  
ATOM   1009  OG1 THR A  67      16.336  32.269  -7.956  1.00 63.25           O  
ATOM   1010  HG1 THR A  67      16.349  33.077  -7.437  1.00 63.25           H  
ATOM   1011  N   VAL A  68      13.301  34.224  -8.745  1.00 76.16           N  
ATOM   1012  H   VAL A  68      13.565  34.048  -9.704  1.00 76.16           H  
ATOM   1013  CA  VAL A  68      13.024  35.623  -8.364  1.00 76.16           C  
ATOM   1014  HA  VAL A  68      13.908  35.992  -7.843  1.00 76.16           H  
ATOM   1015  C   VAL A  68      11.836  35.791  -7.406  1.00 76.16           C  
ATOM   1016  CB  VAL A  68      12.839  36.479  -9.630  1.00 76.16           C  
ATOM   1017  HB  VAL A  68      13.652  36.227 -10.311  1.00 76.16           H  
ATOM   1018  O   VAL A  68      11.846  36.664  -6.545  1.00 76.16           O  
ATOM   1019  CG1 VAL A  68      11.510  36.226 -10.362  1.00 76.16           C  
ATOM   1020 HG11 VAL A  68      10.670  36.584  -9.766  1.00 76.16           H  
ATOM   1021 HG12 VAL A  68      11.516  36.763 -11.311  1.00 76.16           H  
ATOM   1022 HG13 VAL A  68      11.396  35.161 -10.561  1.00 76.16           H  
ATOM   1023  CG2 VAL A  68      12.990  37.966  -9.321  1.00 76.16           C  
ATOM   1024 HG21 VAL A  68      12.787  38.566 -10.208  1.00 76.16           H  
ATOM   1025 HG22 VAL A  68      14.011  38.168  -8.997  1.00 76.16           H  
ATOM   1026 HG23 VAL A  68      12.307  38.255  -8.522  1.00 76.16           H  
ATOM   1027  N   VAL A  69      10.826  34.925  -7.515  1.00 79.18           N  
ATOM   1028  H   VAL A  69      10.903  34.221  -8.234  1.00 79.18           H  
ATOM   1029  CA  VAL A  69       9.630  34.909  -6.653  1.00 79.18           C  
ATOM   1030  HA  VAL A  69       9.229  35.919  -6.574  1.00 79.18           H  
ATOM   1031  C   VAL A  69       9.956  34.442  -5.229  1.00 79.18           C  
ATOM   1032  CB  VAL A  69       8.566  34.003  -7.305  1.00 79.18           C  
ATOM   1033  HB  VAL A  69       8.975  32.997  -7.391  1.00 79.18           H  
ATOM   1034  O   VAL A  69       9.338  34.891  -4.271  1.00 79.18           O  
ATOM   1035  CG1 VAL A  69       7.250  33.912  -6.534  1.00 79.18           C  
ATOM   1036 HG11 VAL A  69       6.606  33.165  -6.997  1.00 79.18           H  
ATOM   1037 HG12 VAL A  69       6.743  34.876  -6.579  1.00 79.18           H  
ATOM   1038 HG13 VAL A  69       7.420  33.617  -5.499  1.00 79.18           H  
ATOM   1039  CG2 VAL A  69       8.234  34.527  -8.711  1.00 79.18           C  
ATOM   1040 HG21 VAL A  69       7.339  34.040  -9.099  1.00 79.18           H  
ATOM   1041 HG22 VAL A  69       9.052  34.318  -9.400  1.00 79.18           H  
ATOM   1042 HG23 VAL A  69       8.062  35.603  -8.673  1.00 79.18           H  
ATOM   1043  N   PHE A  70      10.946  33.566  -5.070  1.00 69.10           N  
ATOM   1044  H   PHE A  70      11.486  33.304  -5.882  1.00 69.10           H  
ATOM   1045  CA  PHE A  70      11.453  33.126  -3.770  1.00 69.10           C  
ATOM   1046  HA  PHE A  70      10.634  33.124  -3.051  1.00 69.10           H  
ATOM   1047  C   PHE A  70      12.521  34.084  -3.220  1.00 69.10           C  
ATOM   1048  CB  PHE A  70      11.983  31.689  -3.896  1.00 69.10           C  
ATOM   1049  HB2 PHE A  70      12.273  31.340  -2.905  1.00 69.10           H  
ATOM   1050  HB3 PHE A  70      12.882  31.699  -4.511  1.00 69.10           H  
ATOM   1051  O   PHE A  70      12.570  34.302  -2.011  1.00 69.10           O  
ATOM   1052  CG  PHE A  70      10.985  30.699  -4.478  1.00 69.10           C  
ATOM   1053  CD1 PHE A  70       9.767  30.450  -3.816  1.00 69.10           C  
ATOM   1054  HD1 PHE A  70       9.547  30.953  -2.886  1.00 69.10           H  
ATOM   1055  CD2 PHE A  70      11.259  30.045  -5.695  1.00 69.10           C  
ATOM   1056  HD2 PHE A  70      12.191  30.231  -6.208  1.00 69.10           H  
ATOM   1057  CE1 PHE A  70       8.828  29.560  -4.369  1.00 69.10           C  
ATOM   1058  HE1 PHE A  70       7.886  29.385  -3.870  1.00 69.10           H  
ATOM   1059  CE2 PHE A  70      10.319  29.156  -6.250  1.00 69.10           C  
ATOM   1060  HE2 PHE A  70      10.527  28.670  -7.191  1.00 69.10           H  
ATOM   1061  CZ  PHE A  70       9.102  28.916  -5.587  1.00 69.10           C  
ATOM   1062  HZ  PHE A  70       8.369  28.251  -6.020  1.00 69.10           H  
ATOM   1063  N   ASP A  71      13.319  34.701  -4.098  1.00 72.32           N  
ATOM   1064  H   ASP A  71      13.284  34.399  -5.061  1.00 72.32           H  
ATOM   1065  CA  ASP A  71      14.335  35.701  -3.737  1.00 72.32           C  
ATOM   1066  HA  ASP A  71      14.949  35.306  -2.927  1.00 72.32           H  
ATOM   1067  C   ASP A  71      13.689  37.013  -3.245  1.00 72.32           C  
ATOM   1068  CB  ASP A  71      15.250  35.971  -4.948  1.00 72.32           C  
ATOM   1069  HB2 ASP A  71      14.649  36.395  -5.752  1.00 72.32           H  
ATOM   1070  HB3 ASP A  71      15.994  36.714  -4.662  1.00 72.32           H  
ATOM   1071  O   ASP A  71      14.156  37.640  -2.290  1.00 72.32           O  
ATOM   1072  CG  ASP A  71      15.985  34.726  -5.467  1.00 72.32           C  
ATOM   1073  OD1 ASP A  71      16.387  33.881  -4.640  1.00 72.32           O  
ATOM   1074  OD2 ASP A  71      16.131  34.596  -6.708  1.00 72.32           O  
ATOM   1075  N   HIS A  72      12.559  37.397  -3.851  1.00 84.95           N  
ATOM   1076  H   HIS A  72      12.263  36.863  -4.656  1.00 84.95           H  
ATOM   1077  CA  HIS A  72      11.758  38.571  -3.501  1.00 84.95           C  
ATOM   1078  HA  HIS A  72      12.192  39.060  -2.629  1.00 84.95           H  
ATOM   1079  C   HIS A  72      10.322  38.140  -3.166  1.00 84.95           C  
ATOM   1080  CB  HIS A  72      11.799  39.589  -4.646  1.00 84.95           C  
ATOM   1081  HB2 HIS A  72      11.320  39.153  -5.522  1.00 84.95           H  
ATOM   1082  HB3 HIS A  72      11.238  40.476  -4.353  1.00 84.95           H  
ATOM   1083  O   HIS A  72       9.446  38.242  -4.017  1.00 84.95           O  
ATOM   1084  CG  HIS A  72      13.195  39.992  -5.022  1.00 84.95           C  
ATOM   1085  CD2 HIS A  72      13.973  39.384  -5.967  1.00 84.95           C  
ATOM   1086  HD2 HIS A  72      13.683  38.545  -6.583  1.00 84.95           H  
ATOM   1087  ND1 HIS A  72      13.964  40.964  -4.423  1.00 84.95           N  
ATOM   1088  HD1 HIS A  72      13.654  41.653  -3.753  1.00 84.95           H  
ATOM   1089  CE1 HIS A  72      15.182  40.930  -4.992  1.00 84.95           C  
ATOM   1090  HE1 HIS A  72      15.996  41.604  -4.772  1.00 84.95           H  
ATOM   1091  NE2 HIS A  72      15.230  39.984  -5.938  1.00 84.95           N  
ATOM   1092  N   PRO A  73      10.040  37.692  -1.928  1.00 81.39           N  
ATOM   1093  CA  PRO A  73       8.831  36.928  -1.603  1.00 81.39           C  
ATOM   1094  HA  PRO A  73       8.798  36.050  -2.248  1.00 81.39           H  
ATOM   1095  C   PRO A  73       7.499  37.661  -1.733  1.00 81.39           C  
ATOM   1096  CB  PRO A  73       9.009  36.457  -0.157  1.00 81.39           C  
ATOM   1097  HB2 PRO A  73       8.580  35.467  -0.001  1.00 81.39           H  
ATOM   1098  HB3 PRO A  73       8.562  37.175   0.531  1.00 81.39           H  
ATOM   1099  O   PRO A  73       6.469  37.020  -1.580  1.00 81.39           O  
ATOM   1100  CG  PRO A  73      10.516  36.455   0.041  1.00 81.39           C  
ATOM   1101  HG2 PRO A  73      10.792  36.589   1.087  1.00 81.39           H  
ATOM   1102  HG3 PRO A  73      10.930  35.524  -0.347  1.00 81.39           H  
ATOM   1103  CD  PRO A  73      10.979  37.617  -0.822  1.00 81.39           C  
ATOM   1104  HD2 PRO A  73      11.999  37.419  -1.149  1.00 81.39           H  
ATOM   1105  HD3 PRO A  73      10.938  38.542  -0.247  1.00 81.39           H  
ATOM   1106  N   THR A  74       7.490  38.975  -1.944  1.00 87.43           N  
ATOM   1107  H   THR A  74       8.352  39.410  -2.242  1.00 87.43           H  
ATOM   1108  CA  THR A  74       6.278  39.802  -2.006  1.00 87.43           C  
ATOM   1109  HA  THR A  74       5.404  39.159  -2.114  1.00 87.43           H  
ATOM   1110  C   THR A  74       6.332  40.709  -3.227  1.00 87.43           C  
ATOM   1111  CB  THR A  74       6.074  40.656  -0.740  1.00 87.43           C  
ATOM   1112  HB  THR A  74       5.073  41.086  -0.784  1.00 87.43           H  
ATOM   1113  O   THR A  74       7.411  41.018  -3.743  1.00 87.43           O  
ATOM   1114  CG2 THR A  74       6.185  39.869   0.564  1.00 87.43           C  
ATOM   1115 HG21 THR A  74       7.179  39.434   0.670  1.00 87.43           H  
ATOM   1116 HG22 THR A  74       5.994  40.532   1.408  1.00 87.43           H  
ATOM   1117 HG23 THR A  74       5.435  39.078   0.572  1.00 87.43           H  
ATOM   1118  OG1 THR A  74       7.003  41.720  -0.647  1.00 87.43           O  
ATOM   1119  HG1 THR A  74       6.620  42.319  -0.002  1.00 87.43           H  
ATOM   1120  N   ILE A  75       5.176  41.206  -3.661  1.00 88.69           N  
ATOM   1121  H   ILE A  75       4.333  40.989  -3.148  1.00 88.69           H  
ATOM   1122  CA  ILE A  75       5.079  42.123  -4.802  1.00 88.69           C  
ATOM   1123  HA  ILE A  75       5.522  41.645  -5.676  1.00 88.69           H  
ATOM   1124  C   ILE A  75       5.875  43.404  -4.544  1.00 88.69           C  
ATOM   1125  CB  ILE A  75       3.598  42.422  -5.107  1.00 88.69           C  
ATOM   1126  HB  ILE A  75       3.109  42.744  -4.188  1.00 88.69           H  
ATOM   1127  O   ILE A  75       6.588  43.863  -5.434  1.00 88.69           O  
ATOM   1128  CG1 ILE A  75       2.921  41.132  -5.605  1.00 88.69           C  
ATOM   1129 HG12 ILE A  75       3.280  40.933  -6.615  1.00 88.69           H  
ATOM   1130 HG13 ILE A  75       3.206  40.288  -4.976  1.00 88.69           H  
ATOM   1131  CG2 ILE A  75       3.456  43.567  -6.127  1.00 88.69           C  
ATOM   1132 HG21 ILE A  75       2.422  43.678  -6.452  1.00 88.69           H  
ATOM   1133 HG22 ILE A  75       3.763  44.513  -5.680  1.00 88.69           H  
ATOM   1134 HG23 ILE A  75       4.083  43.369  -6.996  1.00 88.69           H  
ATOM   1135  CD1 ILE A  75       1.394  41.168  -5.603  1.00 88.69           C  
ATOM   1136 HD11 ILE A  75       1.018  42.049  -6.122  1.00 88.69           H  
ATOM   1137 HD12 ILE A  75       1.025  40.273  -6.104  1.00 88.69           H  
ATOM   1138 HD13 ILE A  75       1.031  41.167  -4.575  1.00 88.69           H  
ATOM   1139  N   THR A  76       5.810  43.959  -3.330  1.00 86.34           N  
ATOM   1140  H   THR A  76       5.149  43.587  -2.663  1.00 86.34           H  
ATOM   1141  CA  THR A  76       6.550  45.177  -2.964  1.00 86.34           C  
ATOM   1142  HA  THR A  76       6.271  45.974  -3.652  1.00 86.34           H  
ATOM   1143  C   THR A  76       8.063  44.983  -3.071  1.00 86.34           C  
ATOM   1144  CB  THR A  76       6.183  45.624  -1.540  1.00 86.34           C  
ATOM   1145  HB  THR A  76       6.509  44.867  -0.827  1.00 86.34           H  
ATOM   1146  O   THR A  76       8.752  45.831  -3.639  1.00 86.34           O  
ATOM   1147  CG2 THR A  76       6.802  46.975  -1.174  1.00 86.34           C  
ATOM   1148 HG21 THR A  76       6.508  47.723  -1.909  1.00 86.34           H  
ATOM   1149 HG22 THR A  76       7.888  46.891  -1.139  1.00 86.34           H  
ATOM   1150 HG23 THR A  76       6.440  47.272  -0.190  1.00 86.34           H  
ATOM   1151  OG1 THR A  76       4.789  45.768  -1.448  1.00 86.34           O  
ATOM   1152  HG1 THR A  76       4.558  45.589  -0.534  1.00 86.34           H  
ATOM   1153  N   ARG A  77       8.593  43.851  -2.581  1.00 89.46           N  
ATOM   1154  H   ARG A  77       7.971  43.154  -2.196  1.00 89.46           H  
ATOM   1155  CA  ARG A  77      10.030  43.549  -2.691  1.00 89.46           C  
ATOM   1156  HA  ARG A  77      10.608  44.414  -2.366  1.00 89.46           H  
ATOM   1157  C   ARG A  77      10.456  43.302  -4.128  1.00 89.46           C  
ATOM   1158  CB  ARG A  77      10.402  42.329  -1.849  1.00 89.46           C  
ATOM   1159  HB2 ARG A  77       9.688  41.522  -2.015  1.00 89.46           H  
ATOM   1160  HB3 ARG A  77      11.386  41.985  -2.167  1.00 89.46           H  
ATOM   1161  O   ARG A  77      11.542  43.722  -4.518  1.00 89.46           O  
ATOM   1162  CG  ARG A  77      10.472  42.675  -0.361  1.00 89.46           C  
ATOM   1163  HG2 ARG A  77      11.058  43.583  -0.221  1.00 89.46           H  
ATOM   1164  HG3 ARG A  77       9.467  42.826   0.035  1.00 89.46           H  
ATOM   1165  CD  ARG A  77      11.161  41.520   0.363  1.00 89.46           C  
ATOM   1166  HD2 ARG A  77      12.155  41.382  -0.061  1.00 89.46           H  
ATOM   1167  HD3 ARG A  77      10.573  40.617   0.197  1.00 89.46           H  
ATOM   1168  NE  ARG A  77      11.268  41.767   1.808  1.00 89.46           N  
ATOM   1169  HE  ARG A  77      10.769  42.566   2.170  1.00 89.46           H  
ATOM   1170  NH1 ARG A  77      12.563  39.933   2.296  1.00 89.46           N  
ATOM   1171 HH11 ARG A  77      12.638  39.727   1.310  1.00 89.46           H  
ATOM   1172 HH12 ARG A  77      13.037  39.343   2.964  1.00 89.46           H  
ATOM   1173  NH2 ARG A  77      11.846  41.259   3.946  1.00 89.46           N  
ATOM   1174 HH21 ARG A  77      12.305  40.650   4.608  1.00 89.46           H  
ATOM   1175 HH22 ARG A  77      11.310  42.051   4.272  1.00 89.46           H  
ATOM   1176  CZ  ARG A  77      11.892  40.988   2.672  1.00 89.46           C  
ATOM   1177  N   LEU A  78       9.609  42.633  -4.904  1.00 90.39           N  
ATOM   1178  H   LEU A  78       8.760  42.260  -4.503  1.00 90.39           H  
ATOM   1179  CA  LEU A  78       9.880  42.399  -6.312  1.00 90.39           C  
ATOM   1180  HA  LEU A  78      10.881  41.974  -6.385  1.00 90.39           H  
ATOM   1181  C   LEU A  78       9.893  43.729  -7.084  1.00 90.39           C  
ATOM   1182  CB  LEU A  78       8.861  41.366  -6.823  1.00 90.39           C  
ATOM   1183  HB2 LEU A  78       8.865  40.521  -6.135  1.00 90.39           H  
ATOM   1184  HB3 LEU A  78       7.864  41.805  -6.803  1.00 90.39           H  
ATOM   1185  O   LEU A  78      10.792  43.963  -7.882  1.00 90.39           O  
ATOM   1186  CG  LEU A  78       9.139  40.826  -8.236  1.00 90.39           C  
ATOM   1187  HG  LEU A  78       9.010  41.624  -8.967  1.00 90.39           H  
ATOM   1188  CD1 LEU A  78      10.541  40.242  -8.374  1.00 90.39           C  
ATOM   1189 HD11 LEU A  78      10.703  39.506  -7.587  1.00 90.39           H  
ATOM   1190 HD12 LEU A  78      11.295  41.027  -8.309  1.00 90.39           H  
ATOM   1191 HD13 LEU A  78      10.647  39.748  -9.340  1.00 90.39           H  
ATOM   1192  CD2 LEU A  78       8.154  39.700  -8.548  1.00 90.39           C  
ATOM   1193 HD21 LEU A  78       8.371  39.272  -9.527  1.00 90.39           H  
ATOM   1194 HD22 LEU A  78       7.132  40.080  -8.543  1.00 90.39           H  
ATOM   1195 HD23 LEU A  78       8.243  38.910  -7.803  1.00 90.39           H  
ATOM   1196  N   ALA A  79       8.975  44.654  -6.789  1.00 88.21           N  
ATOM   1197  H   ALA A  79       8.247  44.415  -6.132  1.00 88.21           H  
ATOM   1198  CA  ALA A  79       8.939  45.982  -7.407  1.00 88.21           C  
ATOM   1199  HA  ALA A  79       8.872  45.864  -8.488  1.00 88.21           H  
ATOM   1200  C   ALA A  79      10.202  46.812  -7.138  1.00 88.21           C  
ATOM   1201  CB  ALA A  79       7.686  46.718  -6.915  1.00 88.21           C  
ATOM   1202  HB1 ALA A  79       7.578  47.658  -7.455  1.00 88.21           H  
ATOM   1203  HB2 ALA A  79       6.802  46.102  -7.078  1.00 88.21           H  
ATOM   1204  HB3 ALA A  79       7.772  46.930  -5.849  1.00 88.21           H  
ATOM   1205  O   ALA A  79      10.710  47.461  -8.054  1.00 88.21           O  
ATOM   1206  N   ASP A  80      10.724  46.771  -5.911  1.00 86.48           N  
ATOM   1207  H   ASP A  80      10.230  46.260  -5.193  1.00 86.48           H  
ATOM   1208  CA  ASP A  80      11.970  47.455  -5.545  1.00 86.48           C  
ATOM   1209  HA  ASP A  80      11.890  48.512  -5.799  1.00 86.48           H  
ATOM   1210  C   ASP A  80      13.170  46.934  -6.323  1.00 86.48           C  
ATOM   1211  CB  ASP A  80      12.224  47.296  -4.040  1.00 86.48           C  
ATOM   1212  HB2 ASP A  80      13.267  47.531  -3.827  1.00 86.48           H  
ATOM   1213  HB3 ASP A  80      12.037  46.267  -3.732  1.00 86.48           H  
ATOM   1214  O   ASP A  80      13.957  47.718  -6.856  1.00 86.48           O  
ATOM   1215  CG  ASP A  80      11.363  48.247  -3.230  1.00 86.48           C  
ATOM   1216  OD1 ASP A  80      10.921  49.268  -3.808  1.00 86.48           O  
ATOM   1217  OD2 ASP A  80      11.196  48.035  -2.004  1.00 86.48           O  
ATOM   1218  N   HIS A  81      13.256  45.615  -6.459  1.00 88.50           N  
ATOM   1219  H   HIS A  81      12.574  45.035  -5.990  1.00 88.50           H  
ATOM   1220  CA  HIS A  81      14.289  44.969  -7.256  1.00 88.50           C  
ATOM   1221  HA  HIS A  81      15.274  45.226  -6.865  1.00 88.50           H  
ATOM   1222  C   HIS A  81      14.257  45.424  -8.720  1.00 88.50           C  
ATOM   1223  CB  HIS A  81      14.091  43.465  -7.118  1.00 88.50           C  
ATOM   1224  HB2 HIS A  81      13.076  43.183  -7.396  1.00 88.50           H  
ATOM   1225  HB3 HIS A  81      14.244  43.194  -6.073  1.00 88.50           H  
ATOM   1226  O   HIS A  81      15.275  45.842  -9.277  1.00 88.50           O  
ATOM   1227  CG  HIS A  81      15.045  42.687  -7.965  1.00 88.50           C  
ATOM   1228  CD2 HIS A  81      14.704  41.928  -9.041  1.00 88.50           C  
ATOM   1229  HD2 HIS A  81      13.713  41.776  -9.441  1.00 88.50           H  
ATOM   1230  ND1 HIS A  81      16.421  42.619  -7.762  1.00 88.50           N  
ATOM   1231  CE1 HIS A  81      16.872  41.768  -8.692  1.00 88.50           C  
ATOM   1232  HE1 HIS A  81      17.899  41.443  -8.773  1.00 88.50           H  
ATOM   1233  NE2 HIS A  81      15.867  41.346  -9.478  1.00 88.50           N  
ATOM   1234  HE2 HIS A  81      15.923  40.651 -10.209  1.00 88.50           H  
ATOM   1235  N   TYR A  82      13.073  45.454  -9.339  1.00 87.17           N  
ATOM   1236  H   TYR A  82      12.265  45.094  -8.851  1.00 87.17           H  
ATOM   1237  CA  TYR A  82      12.931  45.970 -10.704  1.00 87.17           C  
ATOM   1238  HA  TYR A  82      13.634  45.436 -11.344  1.00 87.17           H  
ATOM   1239  C   TYR A  82      13.283  47.462 -10.820  1.00 87.17           C  
ATOM   1240  CB  TYR A  82      11.516  45.706 -11.232  1.00 87.17           C  
ATOM   1241  HB2 TYR A  82      11.301  46.425 -12.023  1.00 87.17           H  
ATOM   1242  HB3 TYR A  82      10.786  45.869 -10.439  1.00 87.17           H  
ATOM   1243  O   TYR A  82      13.842  47.883 -11.836  1.00 87.17           O  
ATOM   1244  CG  TYR A  82      11.345  44.323 -11.823  1.00 87.17           C  
ATOM   1245  CD1 TYR A  82      11.759  44.067 -13.144  1.00 87.17           C  
ATOM   1246  HD1 TYR A  82      12.203  44.850 -13.742  1.00 87.17           H  
ATOM   1247  CD2 TYR A  82      10.771  43.287 -11.065  1.00 87.17           C  
ATOM   1248  HD2 TYR A  82      10.412  43.485 -10.066  1.00 87.17           H  
ATOM   1249  CE1 TYR A  82      11.591  42.779 -13.684  1.00 87.17           C  
ATOM   1250  HE1 TYR A  82      11.875  42.541 -14.699  1.00 87.17           H  
ATOM   1251  CE2 TYR A  82      10.642  41.994 -11.594  1.00 87.17           C  
ATOM   1252  HE2 TYR A  82      10.215  41.201 -10.998  1.00 87.17           H  
ATOM   1253  OH  TYR A  82      10.897  40.511 -13.458  1.00 87.17           O  
ATOM   1254  HH  TYR A  82      10.582  39.879 -12.808  1.00 87.17           H  
ATOM   1255  CZ  TYR A  82      11.052  41.741 -12.913  1.00 87.17           C  
ATOM   1256  N   LEU A  83      12.990  48.275  -9.800  1.00 81.93           N  
ATOM   1257  H   LEU A  83      12.544  47.878  -8.985  1.00 81.93           H  
ATOM   1258  CA  LEU A  83      13.328  49.701  -9.791  1.00 81.93           C  
ATOM   1259  HA  LEU A  83      12.911  50.151 -10.692  1.00 81.93           H  
ATOM   1260  C   LEU A  83      14.849  49.921  -9.818  1.00 81.93           C  
ATOM   1261  CB  LEU A  83      12.694  50.356  -8.551  1.00 81.93           C  
ATOM   1262  HB2 LEU A  83      11.657  50.034  -8.455  1.00 81.93           H  
ATOM   1263  HB3 LEU A  83      13.227  50.003  -7.669  1.00 81.93           H  
ATOM   1264  O   LEU A  83      15.331  50.778 -10.566  1.00 81.93           O  
ATOM   1265  CG  LEU A  83      12.742  51.892  -8.575  1.00 81.93           C  
ATOM   1266  HG  LEU A  83      13.708  52.238  -8.945  1.00 81.93           H  
ATOM   1267  CD1 LEU A  83      11.638  52.478  -9.456  1.00 81.93           C  
ATOM   1268 HD11 LEU A  83      10.665  52.176  -9.067  1.00 81.93           H  
ATOM   1269 HD12 LEU A  83      11.751  52.112 -10.477  1.00 81.93           H  
ATOM   1270 HD13 LEU A  83      11.716  53.565  -9.444  1.00 81.93           H  
ATOM   1271  CD2 LEU A  83      12.559  52.444  -7.164  1.00 81.93           C  
ATOM   1272 HD21 LEU A  83      13.393  52.120  -6.541  1.00 81.93           H  
ATOM   1273 HD22 LEU A  83      12.528  53.533  -7.181  1.00 81.93           H  
ATOM   1274 HD23 LEU A  83      11.637  52.055  -6.733  1.00 81.93           H  
ATOM   1275  N   GLU A  84      15.601  49.140  -9.040  1.00 80.73           N  
ATOM   1276  H   GLU A  84      15.143  48.476  -8.432  1.00 80.73           H  
ATOM   1277  CA  GLU A  84      17.067  49.179  -9.032  1.00 80.73           C  
ATOM   1278  HA  GLU A  84      17.397  50.206  -8.872  1.00 80.73           H  
ATOM   1279  C   GLU A  84      17.656  48.729 -10.373  1.00 80.73           C  
ATOM   1280  CB  GLU A  84      17.628  48.314  -7.894  1.00 80.73           C  
ATOM   1281  HB2 GLU A  84      17.161  47.329  -7.914  1.00 80.73           H  
ATOM   1282  HB3 GLU A  84      18.699  48.196  -8.056  1.00 80.73           H  
ATOM   1283  O   GLU A  84      18.524  49.415 -10.928  1.00 80.73           O  
ATOM   1284  CG  GLU A  84      17.419  48.970  -6.522  1.00 80.73           C  
ATOM   1285  HG2 GLU A  84      17.809  49.987  -6.568  1.00 80.73           H  
ATOM   1286  HG3 GLU A  84      16.351  49.034  -6.314  1.00 80.73           H  
ATOM   1287  CD  GLU A  84      18.118  48.221  -5.376  1.00 80.73           C  
ATOM   1288  OE1 GLU A  84      18.231  48.840  -4.292  1.00 80.73           O  
ATOM   1289  OE2 GLU A  84      18.580  47.079  -5.593  1.00 80.73           O  
ATOM   1290  N   ARG A  85      17.140  47.629 -10.941  1.00 80.09           N  
ATOM   1291  H   ARG A  85      16.457  47.104 -10.414  1.00 80.09           H  
ATOM   1292  CA  ARG A  85      17.603  47.108 -12.237  1.00 80.09           C  
ATOM   1293  HA  ARG A  85      18.686  46.985 -12.196  1.00 80.09           H  
ATOM   1294  C   ARG A  85      17.359  48.070 -13.397  1.00 80.09           C  
ATOM   1295  CB  ARG A  85      16.961  45.746 -12.527  1.00 80.09           C  
ATOM   1296  HB2 ARG A  85      17.130  45.512 -13.578  1.00 80.09           H  
ATOM   1297  HB3 ARG A  85      15.885  45.791 -12.359  1.00 80.09           H  
ATOM   1298  O   ARG A  85      18.218  48.209 -14.259  1.00 80.09           O  
ATOM   1299  CG  ARG A  85      17.578  44.635 -11.664  1.00 80.09           C  
ATOM   1300  HG2 ARG A  85      18.666  44.702 -11.682  1.00 80.09           H  
ATOM   1301  HG3 ARG A  85      17.243  44.748 -10.632  1.00 80.09           H  
ATOM   1302  CD  ARG A  85      17.157  43.257 -12.172  1.00 80.09           C  
ATOM   1303  HD2 ARG A  85      16.072  43.246 -12.266  1.00 80.09           H  
ATOM   1304  HD3 ARG A  85      17.445  42.513 -11.429  1.00 80.09           H  
ATOM   1305  NE  ARG A  85      17.791  42.932 -13.468  1.00 80.09           N  
ATOM   1306  HE  ARG A  85      18.210  43.697 -13.978  1.00 80.09           H  
ATOM   1307  NH1 ARG A  85      17.265  40.704 -13.483  1.00 80.09           N  
ATOM   1308 HH11 ARG A  85      16.615  40.852 -12.724  1.00 80.09           H  
ATOM   1309 HH12 ARG A  85      17.216  39.832 -13.990  1.00 80.09           H  
ATOM   1310  NH2 ARG A  85      18.331  41.536 -15.203  1.00 80.09           N  
ATOM   1311 HH21 ARG A  85      18.770  42.293 -15.707  1.00 80.09           H  
ATOM   1312 HH22 ARG A  85      18.229  40.606 -15.585  1.00 80.09           H  
ATOM   1313  CZ  ARG A  85      17.798  41.740 -14.033  1.00 80.09           C  
ATOM   1314  N   LEU A  86      16.225  48.768 -13.416  1.00 72.84           N  
ATOM   1315  H   LEU A  86      15.539  48.567 -12.702  1.00 72.84           H  
ATOM   1316  CA  LEU A  86      15.899  49.724 -14.482  1.00 72.84           C  
ATOM   1317  HA  LEU A  86      16.240  49.319 -15.435  1.00 72.84           H  
ATOM   1318  C   LEU A  86      16.608  51.082 -14.320  1.00 72.84           C  
ATOM   1319  CB  LEU A  86      14.371  49.899 -14.531  1.00 72.84           C  
ATOM   1320  HB2 LEU A  86      14.023  50.132 -13.525  1.00 72.84           H  
ATOM   1321  HB3 LEU A  86      14.132  50.748 -15.171  1.00 72.84           H  
ATOM   1322  O   LEU A  86      16.740  51.834 -15.287  1.00 72.84           O  
ATOM   1323  CG  LEU A  86      13.608  48.666 -15.057  1.00 72.84           C  
ATOM   1324  HG  LEU A  86      13.938  47.766 -14.538  1.00 72.84           H  
ATOM   1325  CD1 LEU A  86      12.111  48.854 -14.801  1.00 72.84           C  
ATOM   1326 HD11 LEU A  86      11.572  47.979 -15.164  1.00 72.84           H  
ATOM   1327 HD12 LEU A  86      11.747  49.746 -15.310  1.00 72.84           H  
ATOM   1328 HD13 LEU A  86      11.941  48.936 -13.728  1.00 72.84           H  
ATOM   1329  CD2 LEU A  86      13.808  48.472 -16.562  1.00 72.84           C  
ATOM   1330 HD21 LEU A  86      14.852  48.239 -16.776  1.00 72.84           H  
ATOM   1331 HD22 LEU A  86      13.520  49.369 -17.110  1.00 72.84           H  
ATOM   1332 HD23 LEU A  86      13.207  47.632 -16.909  1.00 72.84           H  
ATOM   1333  N   GLY A  87      17.041  51.444 -13.109  1.00 59.99           N  
ATOM   1334  H   GLY A  87      16.889  50.806 -12.341  1.00 59.99           H  
ATOM   1335  CA  GLY A  87      17.706  52.722 -12.839  1.00 59.99           C  
ATOM   1336  HA2 GLY A  87      17.690  52.889 -11.762  1.00 59.99           H  
ATOM   1337  HA3 GLY A  87      17.158  53.527 -13.327  1.00 59.99           H  
ATOM   1338  C   GLY A  87      19.166  52.783 -13.299  1.00 59.99           C  
ATOM   1339  O   GLY A  87      19.638  53.853 -13.692  1.00 59.99           O  
ATOM   1340  N   THR A  88      19.885  51.660 -13.260  1.00 47.27           N  
ATOM   1341  H   THR A  88      19.444  50.803 -12.958  1.00 47.27           H  
ATOM   1342  CA  THR A  88      21.310  51.586 -13.623  1.00 47.27           C  
ATOM   1343  HA  THR A  88      21.820  52.440 -13.178  1.00 47.27           H  
ATOM   1344  C   THR A  88      21.555  51.703 -15.129  1.00 47.27           C  
ATOM   1345  CB  THR A  88      21.968  50.309 -13.067  1.00 47.27           C  
ATOM   1346  HB  THR A  88      22.818  50.038 -13.693  1.00 47.27           H  
ATOM   1347  O   THR A  88      22.493  52.396 -15.522  1.00 47.27           O  
ATOM   1348  CG2 THR A  88      22.471  50.510 -11.640  1.00 47.27           C  
ATOM   1349 HG21 THR A  88      22.929  49.587 -11.284  1.00 47.27           H  
ATOM   1350 HG22 THR A  88      23.219  51.302 -11.622  1.00 47.27           H  
ATOM   1351 HG23 THR A  88      21.640  50.776 -10.986  1.00 47.27           H  
ATOM   1352  OG1 THR A  88      21.057  49.239 -13.035  1.00 47.27           O  
ATOM   1353  HG1 THR A  88      20.872  49.000 -12.124  1.00 47.27           H  
ATOM   1354  N   GLU A  89      20.704  51.126 -15.981  1.00 39.51           N  
ATOM   1355  H   GLU A  89      19.988  50.517 -15.610  1.00 39.51           H  
ATOM   1356  CA  GLU A  89      20.912  51.138 -17.442  1.00 39.51           C  
ATOM   1357  HA  GLU A  89      21.926  50.801 -17.656  1.00 39.51           H  
ATOM   1358  C   GLU A  89      20.786  52.528 -18.094  1.00 39.51           C  
ATOM   1359  CB  GLU A  89      19.940  50.165 -18.128  1.00 39.51           C  
ATOM   1360  HB2 GLU A  89      18.939  50.305 -17.722  1.00 39.51           H  
ATOM   1361  HB3 GLU A  89      19.916  50.401 -19.192  1.00 39.51           H  
ATOM   1362  O   GLU A  89      21.433  52.801 -19.103  1.00 39.51           O  
ATOM   1363  CG  GLU A  89      20.375  48.699 -17.984  1.00 39.51           C  
ATOM   1364  HG2 GLU A  89      20.289  48.405 -16.937  1.00 39.51           H  
ATOM   1365  HG3 GLU A  89      21.423  48.618 -18.272  1.00 39.51           H  
ATOM   1366  CD  GLU A  89      19.537  47.749 -18.858  1.00 39.51           C  
ATOM   1367  OE1 GLU A  89      20.058  46.658 -19.183  1.00 39.51           O  
ATOM   1368  OE2 GLU A  89      18.391  48.120 -19.203  1.00 39.51           O  
ATOM   1369  N   VAL A  90      20.004  53.456 -17.528  1.00 35.95           N  
ATOM   1370  H   VAL A  90      19.487  53.192 -16.702  1.00 35.95           H  
ATOM   1371  CA  VAL A  90      19.772  54.776 -18.158  1.00 35.95           C  
ATOM   1372  HA  VAL A  90      19.599  54.604 -19.220  1.00 35.95           H  
ATOM   1373  C   VAL A  90      20.998  55.702 -18.078  1.00 35.95           C  
ATOM   1374  CB  VAL A  90      18.504  55.454 -17.594  1.00 35.95           C  
ATOM   1375  HB  VAL A  90      18.648  55.654 -16.532  1.00 35.95           H  
ATOM   1376  O   VAL A  90      21.074  56.684 -18.812  1.00 35.95           O  
ATOM   1377  CG1 VAL A  90      18.151  56.778 -18.294  1.00 35.95           C  
ATOM   1378 HG11 VAL A  90      18.139  56.635 -19.374  1.00 35.95           H  
ATOM   1379 HG12 VAL A  90      18.883  57.546 -18.041  1.00 35.95           H  
ATOM   1380 HG13 VAL A  90      17.174  57.132 -17.964  1.00 35.95           H  
ATOM   1381  CG2 VAL A  90      17.276  54.546 -17.754  1.00 35.95           C  
ATOM   1382 HG21 VAL A  90      17.131  54.296 -18.805  1.00 35.95           H  
ATOM   1383 HG22 VAL A  90      17.412  53.622 -17.192  1.00 35.95           H  
ATOM   1384 HG23 VAL A  90      16.384  55.040 -17.369  1.00 35.95           H  
ATOM   1385  N   ARG A  91      21.996  55.407 -17.234  1.00 33.37           N  
ATOM   1386  H   ARG A  91      21.937  54.531 -16.735  1.00 33.37           H  
ATOM   1387  CA  ARG A  91      23.244  56.197 -17.140  1.00 33.37           C  
ATOM   1388  HA  ARG A  91      22.988  57.249 -17.272  1.00 33.37           H  
ATOM   1389  C   ARG A  91      24.238  55.947 -18.289  1.00 33.37           C  
ATOM   1390  CB  ARG A  91      23.886  56.019 -15.752  1.00 33.37           C  
ATOM   1391  HB2 ARG A  91      23.693  55.012 -15.383  1.00 33.37           H  
ATOM   1392  HB3 ARG A  91      24.968  56.135 -15.815  1.00 33.37           H  
ATOM   1393  O   ARG A  91      25.406  56.304 -18.153  1.00 33.37           O  
ATOM   1394  CG  ARG A  91      23.379  57.055 -14.744  1.00 33.37           C  
ATOM   1395  HG2 ARG A  91      23.521  58.057 -15.149  1.00 33.37           H  
ATOM   1396  HG3 ARG A  91      22.320  56.887 -14.545  1.00 33.37           H  
ATOM   1397  CD  ARG A  91      24.189  56.911 -13.453  1.00 33.37           C  
ATOM   1398  HD2 ARG A  91      25.247  57.024 -13.690  1.00 33.37           H  
ATOM   1399  HD3 ARG A  91      24.025  55.909 -13.058  1.00 33.37           H  
ATOM   1400  NE  ARG A  91      23.809  57.914 -12.442  1.00 33.37           N  
ATOM   1401  HE  ARG A  91      23.128  58.604 -12.723  1.00 33.37           H  
ATOM   1402  NH1 ARG A  91      25.134  57.093 -10.757  1.00 33.37           N  
ATOM   1403 HH11 ARG A  91      25.444  57.099  -9.796  1.00 33.37           H  
ATOM   1404 HH12 ARG A  91      25.450  56.367 -11.384  1.00 33.37           H  
ATOM   1405  NH2 ARG A  91      23.840  58.870 -10.373  1.00 33.37           N  
ATOM   1406 HH21 ARG A  91      24.176  58.874  -9.420  1.00 33.37           H  
ATOM   1407 HH22 ARG A  91      23.143  59.537 -10.672  1.00 33.37           H  
ATOM   1408  CZ  ARG A  91      24.262  57.956 -11.201  1.00 33.37           C  
ATOM   1409  N   GLY A  92      23.796  55.349 -19.397  1.00 30.53           N  
ATOM   1410  H   GLY A  92      22.826  55.069 -19.433  1.00 30.53           H  
ATOM   1411  CA  GLY A  92      24.613  55.161 -20.596  1.00 30.53           C  
ATOM   1412  HA2 GLY A  92      25.408  54.452 -20.367  1.00 30.53           H  
ATOM   1413  HA3 GLY A  92      23.999  54.737 -21.390  1.00 30.53           H  
ATOM   1414  C   GLY A  92      25.251  56.457 -21.121  1.00 30.53           C  
ATOM   1415  O   GLY A  92      24.784  57.566 -20.849  1.00 30.53           O  
ATOM   1416  N   GLU A  93      26.351  56.297 -21.861  1.00 30.09           N  
ATOM   1417  H   GLU A  93      26.655  55.358 -22.072  1.00 30.09           H  
ATOM   1418  CA  GLU A  93      27.218  57.388 -22.317  1.00 30.09           C  
ATOM   1419  HA  GLU A  93      27.597  57.899 -21.432  1.00 30.09           H  
ATOM   1420  C   GLU A  93      26.491  58.437 -23.170  1.00 30.09           C  
ATOM   1421  CB  GLU A  93      28.424  56.829 -23.092  1.00 30.09           C  
ATOM   1422  HB2 GLU A  93      28.078  56.066 -23.789  1.00 30.09           H  
ATOM   1423  HB3 GLU A  93      28.881  57.637 -23.663  1.00 30.09           H  
ATOM   1424  O   GLU A  93      25.728  58.130 -24.089  1.00 30.09           O  
ATOM   1425  CG  GLU A  93      29.494  56.254 -22.152  1.00 30.09           C  
ATOM   1426  HG2 GLU A  93      29.818  57.046 -21.477  1.00 30.09           H  
ATOM   1427  HG3 GLU A  93      29.048  55.463 -21.550  1.00 30.09           H  
ATOM   1428  CD  GLU A  93      30.710  55.685 -22.903  1.00 30.09           C  
ATOM   1429  OE1 GLU A  93      31.822  55.770 -22.335  1.00 30.09           O  
ATOM   1430  OE2 GLU A  93      30.521  55.168 -24.026  1.00 30.09           O  
ATOM   1431  N   ALA A  94      26.778  59.708 -22.878  1.00 35.62           N  
ATOM   1432  H   ALA A  94      27.444  59.890 -22.141  1.00 35.62           H  
ATOM   1433  CA  ALA A  94      26.288  60.837 -23.652  1.00 35.62           C  
ATOM   1434  HA  ALA A  94      25.200  60.769 -23.668  1.00 35.62           H  
ATOM   1435  C   ALA A  94      26.857  60.789 -25.090  1.00 35.62           C  
ATOM   1436  CB  ALA A  94      26.670  62.134 -22.928  1.00 35.62           C  
ATOM   1437  HB1 ALA A  94      26.243  62.137 -21.925  1.00 35.62           H  
ATOM   1438  HB2 ALA A  94      27.754  62.216 -22.863  1.00 35.62           H  
ATOM   1439  HB3 ALA A  94      26.282  62.988 -23.484  1.00 35.62           H  
ATOM   1440  O   ALA A  94      28.071  60.639 -25.250  1.00 35.62           O  
ATOM   1441  N   PRO A  95      26.028  60.952 -26.140  1.00 36.62           N  
ATOM   1442  CA  PRO A  95      26.492  60.928 -27.527  1.00 36.62           C  
ATOM   1443  HA  PRO A  95      26.859  59.925 -27.742  1.00 36.62           H  
ATOM   1444  C   PRO A  95      27.608  61.954 -27.785  1.00 36.62           C  
ATOM   1445  CB  PRO A  95      25.253  61.206 -28.385  1.00 36.62           C  
ATOM   1446  HB2 PRO A  95      25.271  60.638 -29.315  1.00 36.62           H  
ATOM   1447  HB3 PRO A  95      25.175  62.273 -28.597  1.00 36.62           H  
ATOM   1448  O   PRO A  95      27.510  63.111 -27.374  1.00 36.62           O  
ATOM   1449  CG  PRO A  95      24.086  60.792 -27.492  1.00 36.62           C  
ATOM   1450  HG2 PRO A  95      23.918  59.720 -27.591  1.00 36.62           H  
ATOM   1451  HG3 PRO A  95      23.177  61.345 -27.727  1.00 36.62           H  
ATOM   1452  CD  PRO A  95      24.584  61.094 -26.084  1.00 36.62           C  
ATOM   1453  HD2 PRO A  95      24.330  62.118 -25.810  1.00 36.62           H  
ATOM   1454  HD3 PRO A  95      24.133  60.386 -25.389  1.00 36.62           H  
ATOM   1455  N   SER A  96      28.670  61.528 -28.477  1.00 39.82           N  
ATOM   1456  H   SER A  96      28.677  60.557 -28.752  1.00 39.82           H  
ATOM   1457  CA  SER A  96      29.866  62.337 -28.764  1.00 39.82           C  
ATOM   1458  HA  SER A  96      30.325  62.606 -27.812  1.00 39.82           H  
ATOM   1459  C   SER A  96      29.557  63.631 -29.532  1.00 39.82           C  
ATOM   1460  CB  SER A  96      30.868  61.483 -29.550  1.00 39.82           C  
ATOM   1461  HB2 SER A  96      30.340  60.980 -30.361  1.00 39.82           H  
ATOM   1462  HB3 SER A  96      31.289  60.726 -28.888  1.00 39.82           H  
ATOM   1463  O   SER A  96      28.782  63.639 -30.488  1.00 39.82           O  
ATOM   1464  OG  SER A  96      31.911  62.257 -30.117  1.00 39.82           O  
ATOM   1465  HG  SER A  96      32.538  61.647 -30.513  1.00 39.82           H  
ATOM   1466  N   ALA A  97      30.239  64.721 -29.160  1.00 46.11           N  
ATOM   1467  H   ALA A  97      30.865  64.627 -28.373  1.00 46.11           H  
ATOM   1468  CA  ALA A  97      30.087  66.052 -29.755  1.00 46.11           C  
ATOM   1469  HA  ALA A  97      29.045  66.356 -29.655  1.00 46.11           H  
ATOM   1470  C   ALA A  97      30.445  66.129 -31.255  1.00 46.11           C  
ATOM   1471  CB  ALA A  97      30.965  67.018 -28.946  1.00 46.11           C  
ATOM   1472  HB1 ALA A  97      30.843  68.029 -29.334  1.00 46.11           H  
ATOM   1473  HB2 ALA A  97      30.663  67.005 -27.898  1.00 46.11           H  
ATOM   1474  HB3 ALA A  97      32.014  66.731 -29.026  1.00 46.11           H  
ATOM   1475  O   ALA A  97      29.927  66.995 -31.960  1.00 46.11           O  
ATOM   1476  N   LEU A  98      31.322  65.243 -31.749  1.00 50.49           N  
ATOM   1477  H   LEU A  98      31.645  64.510 -31.133  1.00 50.49           H  
ATOM   1478  CA  LEU A  98      31.863  65.296 -33.117  1.00 50.49           C  
ATOM   1479  HA  LEU A  98      32.301  66.280 -33.283  1.00 50.49           H  
ATOM   1480  C   LEU A  98      30.784  65.129 -34.197  1.00 50.49           C  
ATOM   1481  CB  LEU A  98      32.956  64.220 -33.273  1.00 50.49           C  
ATOM   1482  HB2 LEU A  98      32.595  63.292 -32.829  1.00 50.49           H  
ATOM   1483  HB3 LEU A  98      33.117  64.028 -34.334  1.00 50.49           H  
ATOM   1484  O   LEU A  98      30.830  65.828 -35.204  1.00 50.49           O  
ATOM   1485  CG  LEU A  98      34.308  64.607 -32.645  1.00 50.49           C  
ATOM   1486  HG  LEU A  98      34.141  65.038 -31.658  1.00 50.49           H  
ATOM   1487  CD1 LEU A  98      35.187  63.367 -32.480  1.00 50.49           C  
ATOM   1488 HD11 LEU A  98      34.695  62.649 -31.824  1.00 50.49           H  
ATOM   1489 HD12 LEU A  98      36.142  63.648 -32.035  1.00 50.49           H  
ATOM   1490 HD13 LEU A  98      35.365  62.905 -33.451  1.00 50.49           H  
ATOM   1491  CD2 LEU A  98      35.067  65.614 -33.514  1.00 50.49           C  
ATOM   1492 HD21 LEU A  98      35.243  65.194 -34.504  1.00 50.49           H  
ATOM   1493 HD22 LEU A  98      34.488  66.531 -33.619  1.00 50.49           H  
ATOM   1494 HD23 LEU A  98      36.023  65.856 -33.050  1.00 50.49           H  
ATOM   1495  N   ALA A  99      29.780  64.278 -33.962  1.00 47.63           N  
ATOM   1496  H   ALA A  99      29.760  63.785 -33.081  1.00 47.63           H  
ATOM   1497  CA  ALA A  99      28.724  63.988 -34.938  1.00 47.63           C  
ATOM   1498  HA  ALA A  99      29.187  63.660 -35.868  1.00 47.63           H  
ATOM   1499  C   ALA A  99      27.849  65.213 -35.279  1.00 47.63           C  
ATOM   1500  CB  ALA A  99      27.877  62.837 -34.380  1.00 47.63           C  
ATOM   1501  HB1 ALA A  99      27.411  63.134 -33.440  1.00 47.63           H  
ATOM   1502  HB2 ALA A  99      28.504  61.961 -34.215  1.00 47.63           H  
ATOM   1503  HB3 ALA A  99      27.099  62.581 -35.100  1.00 47.63           H  
ATOM   1504  O   ALA A  99      27.198  65.244 -36.321  1.00 47.63           O  
ATOM   1505  N   GLY A 100      27.836  66.243 -34.423  1.00 49.61           N  
ATOM   1506  H   GLY A 100      28.419  66.191 -33.600  1.00 49.61           H  
ATOM   1507  CA  GLY A 100      27.111  67.486 -34.693  1.00 49.61           C  
ATOM   1508  HA2 GLY A 100      26.091  67.251 -34.995  1.00 49.61           H  
ATOM   1509  HA3 GLY A 100      27.077  68.075 -33.776  1.00 49.61           H  
ATOM   1510  C   GLY A 100      27.746  68.353 -35.787  1.00 49.61           C  
ATOM   1511  O   GLY A 100      27.040  69.152 -36.401  1.00 49.61           O  
ATOM   1512  N   LEU A 101      29.054  68.213 -36.041  1.00 55.41           N  
ATOM   1513  H   LEU A 101      29.564  67.471 -35.584  1.00 55.41           H  
ATOM   1514  CA  LEU A 101      29.778  69.053 -37.002  1.00 55.41           C  
ATOM   1515  HA  LEU A 101      29.428  70.076 -36.865  1.00 55.41           H  
ATOM   1516  C   LEU A 101      29.451  68.686 -38.462  1.00 55.41           C  
ATOM   1517  CB  LEU A 101      31.296  68.989 -36.709  1.00 55.41           C  
ATOM   1518  HB2 LEU A 101      31.477  68.376 -35.827  1.00 55.41           H  
ATOM   1519  HB3 LEU A 101      31.786  68.470 -37.533  1.00 55.41           H  
ATOM   1520  O   LEU A 101      29.273  69.587 -39.280  1.00 55.41           O  
ATOM   1521  CG  LEU A 101      31.951  70.375 -36.506  1.00 55.41           C  
ATOM   1522  HG  LEU A 101      31.231  71.170 -36.698  1.00 55.41           H  
ATOM   1523  CD1 LEU A 101      32.463  70.535 -35.070  1.00 55.41           C  
ATOM   1524 HD11 LEU A 101      31.633  70.405 -34.376  1.00 55.41           H  
ATOM   1525 HD12 LEU A 101      33.224  69.782 -34.864  1.00 55.41           H  
ATOM   1526 HD13 LEU A 101      32.889  71.530 -34.939  1.00 55.41           H  
ATOM   1527  CD2 LEU A 101      33.132  70.585 -37.454  1.00 55.41           C  
ATOM   1528 HD21 LEU A 101      33.888  69.817 -37.286  1.00 55.41           H  
ATOM   1529 HD22 LEU A 101      33.566  71.572 -37.301  1.00 55.41           H  
ATOM   1530 HD23 LEU A 101      32.781  70.509 -38.483  1.00 55.41           H  
ATOM   1531  N   ASP A 102      29.289  67.393 -38.766  1.00 54.41           N  
ATOM   1532  H   ASP A 102      29.527  66.707 -38.064  1.00 54.41           H  
ATOM   1533  CA  ASP A 102      29.030  66.881 -40.125  1.00 54.41           C  
ATOM   1534  HA  ASP A 102      29.853  67.164 -40.781  1.00 54.41           H  
ATOM   1535  C   ASP A 102      27.727  67.439 -40.726  1.00 54.41           C  
ATOM   1536  CB  ASP A 102      28.936  65.342 -40.090  1.00 54.41           C  
ATOM   1537  HB2 ASP A 102      28.134  65.056 -39.409  1.00 54.41           H  
ATOM   1538  HB3 ASP A 102      28.665  64.991 -41.085  1.00 54.41           H  
ATOM   1539  O   ASP A 102      27.653  67.783 -41.908  1.00 54.41           O  
ATOM   1540  CG  ASP A 102      30.225  64.622 -39.671  1.00 54.41           C  
ATOM   1541  OD1 ASP A 102      31.310  65.232 -39.770  1.00 54.41           O  
ATOM   1542  OD2 ASP A 102      30.103  63.458 -39.227  1.00 54.41           O  
ATOM   1543  N   ALA A 103      26.685  67.587 -39.899  1.00 54.49           N  
ATOM   1544  H   ALA A 103      26.805  67.300 -38.938  1.00 54.49           H  
ATOM   1545  CA  ALA A 103      25.390  68.111 -40.335  1.00 54.49           C  
ATOM   1546  HA  ALA A 103      25.039  67.513 -41.176  1.00 54.49           H  
ATOM   1547  C   ALA A 103      25.477  69.571 -40.813  1.00 54.49           C  
ATOM   1548  CB  ALA A 103      24.396  67.966 -39.177  1.00 54.49           C  
ATOM   1549  HB1 ALA A 103      24.316  66.918 -38.889  1.00 54.49           H  
ATOM   1550  HB2 ALA A 103      23.416  68.325 -39.491  1.00 54.49           H  
ATOM   1551  HB3 ALA A 103      24.735  68.548 -38.320  1.00 54.49           H  
ATOM   1552  O   ALA A 103      24.749  69.970 -41.726  1.00 54.49           O  
ATOM   1553  N   LEU A 104      26.375  70.365 -40.217  1.00 56.49           N  
ATOM   1554  H   LEU A 104      27.008  69.951 -39.547  1.00 56.49           H  
ATOM   1555  CA  LEU A 104      26.595  71.752 -40.620  1.00 56.49           C  
ATOM   1556  HA  LEU A 104      25.630  72.256 -40.645  1.00 56.49           H  
ATOM   1557  C   LEU A 104      27.190  71.816 -42.034  1.00 56.49           C  
ATOM   1558  CB  LEU A 104      27.510  72.438 -39.587  1.00 56.49           C  
ATOM   1559  HB2 LEU A 104      28.512  72.021 -39.693  1.00 56.49           H  
ATOM   1560  HB3 LEU A 104      27.162  72.206 -38.580  1.00 56.49           H  
ATOM   1561  O   LEU A 104      26.758  72.643 -42.833  1.00 56.49           O  
ATOM   1562  CG  LEU A 104      27.593  73.967 -39.752  1.00 56.49           C  
ATOM   1563  HG  LEU A 104      27.736  74.222 -40.802  1.00 56.49           H  
ATOM   1564  CD1 LEU A 104      26.327  74.659 -39.235  1.00 56.49           C  
ATOM   1565 HD11 LEU A 104      26.428  75.739 -39.341  1.00 56.49           H  
ATOM   1566 HD12 LEU A 104      25.466  74.331 -39.817  1.00 56.49           H  
ATOM   1567 HD13 LEU A 104      26.167  74.407 -38.187  1.00 56.49           H  
ATOM   1568  CD2 LEU A 104      28.783  74.523 -38.970  1.00 56.49           C  
ATOM   1569 HD21 LEU A 104      28.870  75.595 -39.148  1.00 56.49           H  
ATOM   1570 HD22 LEU A 104      29.697  74.037 -39.309  1.00 56.49           H  
ATOM   1571 HD23 LEU A 104      28.652  74.333 -37.904  1.00 56.49           H  
ATOM   1572  N   GLU A 105      28.135  70.926 -42.354  1.00 57.47           N  
ATOM   1573  H   GLU A 105      28.395  70.233 -41.668  1.00 57.47           H  
ATOM   1574  CA  GLU A 105      28.829  70.889 -43.647  1.00 57.47           C  
ATOM   1575  HA  GLU A 105      29.296  71.862 -43.803  1.00 57.47           H  
ATOM   1576  C   GLU A 105      27.867  70.660 -44.821  1.00 57.47           C  
ATOM   1577  CB  GLU A 105      29.933  69.809 -43.625  1.00 57.47           C  
ATOM   1578  HB2 GLU A 105      29.934  69.293 -42.665  1.00 57.47           H  
ATOM   1579  HB3 GLU A 105      29.736  69.074 -44.405  1.00 57.47           H  
ATOM   1580  O   GLU A 105      27.940  71.359 -45.834  1.00 57.47           O  
ATOM   1581  CG  GLU A 105      31.321  70.425 -43.855  1.00 57.47           C  
ATOM   1582  HG2 GLU A 105      31.302  70.974 -44.797  1.00 57.47           H  
ATOM   1583  HG3 GLU A 105      31.515  71.142 -43.057  1.00 57.47           H  
ATOM   1584  CD  GLU A 105      32.463  69.395 -43.902  1.00 57.47           C  
ATOM   1585  OE1 GLU A 105      33.627  69.855 -43.991  1.00 57.47           O  
ATOM   1586  OE2 GLU A 105      32.181  68.178 -43.903  1.00 57.47           O  
ATOM   1587  N   ALA A 106      26.918  69.731 -44.664  1.00 54.41           N  
ATOM   1588  H   ALA A 106      26.931  69.188 -43.813  1.00 54.41           H  
ATOM   1589  CA  ALA A 106      25.960  69.375 -45.711  1.00 54.41           C  
ATOM   1590  HA  ALA A 106      26.512  69.189 -46.633  1.00 54.41           H  
ATOM   1591  C   ALA A 106      24.932  70.478 -46.014  1.00 54.41           C  
ATOM   1592  CB  ALA A 106      25.258  68.078 -45.299  1.00 54.41           C  
ATOM   1593  HB1 ALA A 106      25.998  67.292 -45.141  1.00 54.41           H  
ATOM   1594  HB2 ALA A 106      24.571  67.766 -46.085  1.00 54.41           H  
ATOM   1595  HB3 ALA A 106      24.701  68.232 -44.375  1.00 54.41           H  
ATOM   1596  O   ALA A 106      24.427  70.541 -47.133  1.00 54.41           O  
ATOM   1597  N   ALA A 107      24.616  71.341 -45.042  1.00 57.59           N  
ATOM   1598  H   ALA A 107      25.058  71.225 -44.142  1.00 57.59           H  
ATOM   1599  CA  ALA A 107      23.655  72.434 -45.210  1.00 57.59           C  
ATOM   1600  HA  ALA A 107      22.859  72.101 -45.876  1.00 57.59           H  
ATOM   1601  C   ALA A 107      24.271  73.696 -45.847  1.00 57.59           C  
ATOM   1602  CB  ALA A 107      23.031  72.732 -43.843  1.00 57.59           C  
ATOM   1603  HB1 ALA A 107      23.801  73.071 -43.150  1.00 57.59           H  
ATOM   1604  HB2 ALA A 107      22.273  73.508 -43.948  1.00 57.59           H  
ATOM   1605  HB3 ALA A 107      22.566  71.830 -43.445  1.00 57.59           H  
ATOM   1606  O   ALA A 107      23.547  74.535 -46.384  1.00 57.59           O  
ATOM   1607  N   LEU A 108      25.605  73.829 -45.836  1.00 58.58           N  
ATOM   1608  H   LEU A 108      26.149  73.104 -45.392  1.00 58.58           H  
ATOM   1609  CA  LEU A 108      26.317  74.974 -46.421  1.00 58.58           C  
ATOM   1610  HA  LEU A 108      25.986  75.869 -45.894  1.00 58.58           H  
ATOM   1611  C   LEU A 108      26.039  75.250 -47.919  1.00 58.58           C  
ATOM   1612  CB  LEU A 108      27.835  74.808 -46.209  1.00 58.58           C  
ATOM   1613  HB2 LEU A 108      28.362  75.502 -46.864  1.00 58.58           H  
ATOM   1614  HB3 LEU A 108      28.120  73.802 -46.519  1.00 58.58           H  
ATOM   1615  O   LEU A 108      25.991  76.431 -48.275  1.00 58.58           O  
ATOM   1616  CG  LEU A 108      28.322  75.058 -44.772  1.00 58.58           C  
ATOM   1617  HG  LEU A 108      27.691  74.512 -44.070  1.00 58.58           H  
ATOM   1618  CD1 LEU A 108      29.766  74.582 -44.613  1.00 58.58           C  
ATOM   1619 HD11 LEU A 108      30.441  75.212 -45.192  1.00 58.58           H  
ATOM   1620 HD12 LEU A 108      30.049  74.609 -43.560  1.00 58.58           H  
ATOM   1621 HD13 LEU A 108      29.859  73.557 -44.973  1.00 58.58           H  
ATOM   1622  CD2 LEU A 108      28.287  76.546 -44.408  1.00 58.58           C  
ATOM   1623 HD21 LEU A 108      27.258  76.906 -44.424  1.00 58.58           H  
ATOM   1624 HD22 LEU A 108      28.887  77.120 -45.115  1.00 58.58           H  
ATOM   1625 HD23 LEU A 108      28.682  76.680 -43.401  1.00 58.58           H  
ATOM   1626  N   PRO A 109      25.870  74.257 -48.825  1.00 58.51           N  
ATOM   1627  CA  PRO A 109      25.752  74.530 -50.258  1.00 58.51           C  
ATOM   1628  HA  PRO A 109      26.616  75.118 -50.568  1.00 58.51           H  
ATOM   1629  C   PRO A 109      24.485  75.307 -50.639  1.00 58.51           C  
ATOM   1630  CB  PRO A 109      25.791  73.174 -50.976  1.00 58.51           C  
ATOM   1631  HB2 PRO A 109      26.606  73.157 -51.699  1.00 58.51           H  
ATOM   1632  HB3 PRO A 109      24.848  72.979 -51.488  1.00 58.51           H  
ATOM   1633  O   PRO A 109      24.523  76.104 -51.582  1.00 58.51           O  
ATOM   1634  CG  PRO A 109      26.021  72.112 -49.904  1.00 58.51           C  
ATOM   1635  HG2 PRO A 109      25.295  71.305 -49.996  1.00 58.51           H  
ATOM   1636  HG3 PRO A 109      27.034  71.716 -49.979  1.00 58.51           H  
ATOM   1637  CD  PRO A 109      25.846  72.830 -48.574  1.00 58.51           C  
ATOM   1638  HD2 PRO A 109      26.634  72.524 -47.885  1.00 58.51           H  
ATOM   1639  HD3 PRO A 109      24.861  72.587 -48.175  1.00 58.51           H  
ATOM   1640  N   GLU A 110      23.379  75.093 -49.919  1.00 56.51           N  
ATOM   1641  H   GLU A 110      23.427  74.454 -49.137  1.00 56.51           H  
ATOM   1642  CA  GLU A 110      22.073  75.699 -50.219  1.00 56.51           C  
ATOM   1643  HA  GLU A 110      21.939  75.724 -51.300  1.00 56.51           H  
ATOM   1644  C   GLU A 110      21.961  77.156 -49.748  1.00 56.51           C  
ATOM   1645  CB  GLU A 110      20.928  74.850 -49.638  1.00 56.51           C  
ATOM   1646  HB2 GLU A 110      21.064  74.752 -48.561  1.00 56.51           H  
ATOM   1647  HB3 GLU A 110      20.000  75.398 -49.804  1.00 56.51           H  
ATOM   1648  O   GLU A 110      20.968  77.823 -50.043  1.00 56.51           O  
ATOM   1649  CG  GLU A 110      20.834  73.444 -50.269  1.00 56.51           C  
ATOM   1650  HG2 GLU A 110      21.122  72.710 -49.516  1.00 56.51           H  
ATOM   1651  HG3 GLU A 110      21.559  73.368 -51.079  1.00 56.51           H  
ATOM   1652  CD  GLU A 110      19.443  73.077 -50.828  1.00 56.51           C  
ATOM   1653  OE1 GLU A 110      19.412  72.235 -51.754  1.00 56.51           O  
ATOM   1654  OE2 GLU A 110      18.425  73.637 -50.361  1.00 56.51           O  
ATOM   1655  N   VAL A 111      22.980  77.687 -49.055  1.00 58.86           N  
ATOM   1656  H   VAL A 111      23.776  77.103 -48.843  1.00 58.86           H  
ATOM   1657  CA  VAL A 111      22.949  79.065 -48.555  1.00 58.86           C  
ATOM   1658  HA  VAL A 111      22.061  79.136 -47.926  1.00 58.86           H  
ATOM   1659  C   VAL A 111      22.845  80.051 -49.734  1.00 58.86           C  
ATOM   1660  CB  VAL A 111      24.130  79.394 -47.630  1.00 58.86           C  
ATOM   1661  HB  VAL A 111      25.069  79.251 -48.164  1.00 58.86           H  
ATOM   1662  O   VAL A 111      23.748  80.087 -50.592  1.00 58.86           O  
ATOM   1663  CG1 VAL A 111      24.031  80.860 -47.168  1.00 58.86           C  
ATOM   1664 HG11 VAL A 111      24.111  81.540 -48.016  1.00 58.86           H  
ATOM   1665 HG12 VAL A 111      24.844  81.107 -46.485  1.00 58.86           H  
ATOM   1666 HG13 VAL A 111      23.084  81.035 -46.659  1.00 58.86           H  
ATOM   1667  CG2 VAL A 111      24.103  78.483 -46.392  1.00 58.86           C  
ATOM   1668 HG21 VAL A 111      23.211  78.680 -45.797  1.00 58.86           H  
ATOM   1669 HG22 VAL A 111      24.991  78.650 -45.782  1.00 58.86           H  
ATOM   1670 HG23 VAL A 111      24.096  77.434 -46.686  1.00 58.86           H  
ATOM   1671  N   PRO A 112      21.768  80.869 -49.787  1.00 66.16           N  
ATOM   1672  CA  PRO A 112      21.517  81.805 -50.876  1.00 66.16           C  
ATOM   1673  HA  PRO A 112      21.327  81.222 -51.777  1.00 66.16           H  
ATOM   1674  C   PRO A 112      22.686  82.764 -51.111  1.00 66.16           C  
ATOM   1675  CB  PRO A 112      20.243  82.572 -50.500  1.00 66.16           C  
ATOM   1676  HB2 PRO A 112      20.496  83.475 -49.945  1.00 66.16           H  
ATOM   1677  HB3 PRO A 112      19.646  82.818 -51.378  1.00 66.16           H  
ATOM   1678  O   PRO A 112      23.322  83.252 -50.177  1.00 66.16           O  
ATOM   1679  CG  PRO A 112      19.509  81.616 -49.568  1.00 66.16           C  
ATOM   1680  HG2 PRO A 112      18.863  82.145 -48.867  1.00 66.16           H  
ATOM   1681  HG3 PRO A 112      18.938  80.897 -50.155  1.00 66.16           H  
ATOM   1682  CD  PRO A 112      20.645  80.896 -48.853  1.00 66.16           C  
ATOM   1683  HD2 PRO A 112      20.301  79.896 -48.587  1.00 66.16           H  
ATOM   1684  HD3 PRO A 112      20.929  81.450 -47.958  1.00 66.16           H  
ATOM   1685  N   ALA A 113      22.950  83.083 -52.382  1.00 60.27           N  
ATOM   1686  H   ALA A 113      22.379  82.661 -53.100  1.00 60.27           H  
ATOM   1687  CA  ALA A 113      24.120  83.864 -52.795  1.00 60.27           C  
ATOM   1688  HA  ALA A 113      25.017  83.304 -52.530  1.00 60.27           H  
ATOM   1689  C   ALA A 113      24.234  85.242 -52.119  1.00 60.27           C  
ATOM   1690  CB  ALA A 113      24.074  84.019 -54.319  1.00 60.27           C  
ATOM   1691  HB1 ALA A 113      24.957  84.562 -54.654  1.00 60.27           H  
ATOM   1692  HB2 ALA A 113      24.062  83.037 -54.793  1.00 60.27           H  
ATOM   1693  HB3 ALA A 113      23.183  84.575 -54.612  1.00 60.27           H  
ATOM   1694  O   ALA A 113      25.344  85.714 -51.899  1.00 60.27           O  
ATOM   1695  N   THR A 114      23.104  85.871 -51.788  1.00 63.56           N  
ATOM   1696  H   THR A 114      22.223  85.396 -51.924  1.00 63.56           H  
ATOM   1697  CA  THR A 114      23.035  87.200 -51.158  1.00 63.56           C  
ATOM   1698  HA  THR A 114      23.632  87.909 -51.731  1.00 63.56           H  
ATOM   1699  C   THR A 114      23.575  87.219 -49.735  1.00 63.56           C  
ATOM   1700  CB  THR A 114      21.579  87.687 -51.113  1.00 63.56           C  
ATOM   1701  HB  THR A 114      21.490  88.538 -50.438  1.00 63.56           H  
ATOM   1702  O   THR A 114      24.153  88.215 -49.321  1.00 63.56           O  
ATOM   1703  CG2 THR A 114      21.102  88.115 -52.501  1.00 63.56           C  
ATOM   1704 HG21 THR A 114      21.143  87.274 -53.193  1.00 63.56           H  
ATOM   1705 HG22 THR A 114      21.732  88.923 -52.872  1.00 63.56           H  
ATOM   1706 HG23 THR A 114      20.074  88.471 -52.432  1.00 63.56           H  
ATOM   1707  OG1 THR A 114      20.718  86.647 -50.691  1.00 63.56           O  
ATOM   1708  HG1 THR A 114      20.616  86.705 -49.738  1.00 63.56           H  
ATOM   1709  N   GLU A 115      23.396  86.127 -48.994  1.00 62.88           N  
ATOM   1710  H   GLU A 115      22.928  85.330 -49.402  1.00 62.88           H  
ATOM   1711  CA  GLU A 115      23.861  85.996 -47.611  1.00 62.88           C  
ATOM   1712  HA  GLU A 115      23.948  86.980 -47.150  1.00 62.88           H  
ATOM   1713  C   GLU A 115      25.248  85.351 -47.541  1.00 62.88           C  
ATOM   1714  CB  GLU A 115      22.838  85.189 -46.801  1.00 62.88           C  
ATOM   1715  HB2 GLU A 115      22.660  84.237 -47.301  1.00 62.88           H  
ATOM   1716  HB3 GLU A 115      23.252  84.993 -45.812  1.00 62.88           H  
ATOM   1717  O   GLU A 115      25.914  85.445 -46.512  1.00 62.88           O  
ATOM   1718  CG  GLU A 115      21.510  85.947 -46.642  1.00 62.88           C  
ATOM   1719  HG2 GLU A 115      21.123  86.198 -47.629  1.00 62.88           H  
ATOM   1720  HG3 GLU A 115      21.700  86.880 -46.110  1.00 62.88           H  
ATOM   1721  CD  GLU A 115      20.442  85.142 -45.888  1.00 62.88           C  
ATOM   1722  OE1 GLU A 115      19.259  85.537 -46.005  1.00 62.88           O  
ATOM   1723  OE2 GLU A 115      20.797  84.135 -45.234  1.00 62.88           O  
ATOM   1724  N   ARG A 116      25.722  84.733 -48.641  1.00 58.49           N  
ATOM   1725  H   ARG A 116      25.105  84.675 -49.438  1.00 58.49           H  
ATOM   1726  CA  ARG A 116      27.038  84.075 -48.700  1.00 58.49           C  
ATOM   1727  HA  ARG A 116      27.045  83.236 -48.004  1.00 58.49           H  
ATOM   1728  C   ARG A 116      28.167  84.983 -48.270  1.00 58.49           C  
ATOM   1729  CB  ARG A 116      27.398  83.583 -50.106  1.00 58.49           C  
ATOM   1730  HB2 ARG A 116      27.096  84.319 -50.852  1.00 58.49           H  
ATOM   1731  HB3 ARG A 116      28.479  83.469 -50.175  1.00 58.49           H  
ATOM   1732  O   ARG A 116      29.067  84.502 -47.607  1.00 58.49           O  
ATOM   1733  CG  ARG A 116      26.788  82.223 -50.409  1.00 58.49           C  
ATOM   1734  HG2 ARG A 116      25.702  82.309 -50.398  1.00 58.49           H  
ATOM   1735  HG3 ARG A 116      27.093  81.497 -49.656  1.00 58.49           H  
ATOM   1736  CD  ARG A 116      27.257  81.759 -51.786  1.00 58.49           C  
ATOM   1737  HD2 ARG A 116      28.307  81.473 -51.725  1.00 58.49           H  
ATOM   1738  HD3 ARG A 116      27.149  82.580 -52.495  1.00 58.49           H  
ATOM   1739  NE  ARG A 116      26.444  80.620 -52.226  1.00 58.49           N  
ATOM   1740  HE  ARG A 116      25.755  80.276 -51.573  1.00 58.49           H  
ATOM   1741  NH1 ARG A 116      27.302  80.420 -54.343  1.00 58.49           N  
ATOM   1742 HH11 ARG A 116      27.354  79.908 -55.213  1.00 58.49           H  
ATOM   1743 HH12 ARG A 116      27.911  81.202 -54.147  1.00 58.49           H  
ATOM   1744  NH2 ARG A 116      25.741  78.979 -53.609  1.00 58.49           N  
ATOM   1745 HH21 ARG A 116      25.174  78.623 -52.853  1.00 58.49           H  
ATOM   1746 HH22 ARG A 116      25.796  78.438 -54.460  1.00 58.49           H  
ATOM   1747  CZ  ARG A 116      26.501  80.014 -53.392  1.00 58.49           C  
ATOM   1748  N   GLU A 117      28.159  86.248 -48.669  1.00 65.17           N  
ATOM   1749  H   GLU A 117      27.375  86.584 -49.210  1.00 65.17           H  
ATOM   1750  CA  GLU A 117      29.269  87.157 -48.377  1.00 65.17           C  
ATOM   1751  HA  GLU A 117      30.200  86.674 -48.672  1.00 65.17           H  
ATOM   1752  C   GLU A 117      29.360  87.445 -46.871  1.00 65.17           C  
ATOM   1753  CB  GLU A 117      29.084  88.425 -49.223  1.00 65.17           C  
ATOM   1754  HB2 GLU A 117      28.410  89.114 -48.716  1.00 65.17           H  
ATOM   1755  HB3 GLU A 117      28.626  88.136 -50.169  1.00 65.17           H  
ATOM   1756  O   GLU A 117      30.441  87.394 -46.286  1.00 65.17           O  
ATOM   1757  CG  GLU A 117      30.408  89.123 -49.556  1.00 65.17           C  
ATOM   1758  HG2 GLU A 117      30.804  89.589 -48.653  1.00 65.17           H  
ATOM   1759  HG3 GLU A 117      31.123  88.372 -49.891  1.00 65.17           H  
ATOM   1760  CD  GLU A 117      30.239  90.181 -50.662  1.00 65.17           C  
ATOM   1761  OE1 GLU A 117      31.239  90.438 -51.370  1.00 65.17           O  
ATOM   1762  OE2 GLU A 117      29.124  90.732 -50.798  1.00 65.17           O  
ATOM   1763  N   GLU A 118      28.212  87.637 -46.217  1.00 64.43           N  
ATOM   1764  H   GLU A 118      27.346  87.601 -46.735  1.00 64.43           H  
ATOM   1765  CA  GLU A 118      28.136  87.820 -44.768  1.00 64.43           C  
ATOM   1766  HA  GLU A 118      28.901  88.541 -44.481  1.00 64.43           H  
ATOM   1767  C   GLU A 118      28.428  86.511 -44.019  1.00 64.43           C  
ATOM   1768  CB  GLU A 118      26.764  88.407 -44.399  1.00 64.43           C  
ATOM   1769  HB2 GLU A 118      26.518  89.196 -45.109  1.00 64.43           H  
ATOM   1770  HB3 GLU A 118      26.003  87.629 -44.458  1.00 64.43           H  
ATOM   1771  O   GLU A 118      29.164  86.524 -43.029  1.00 64.43           O  
ATOM   1772  CG  GLU A 118      26.794  89.016 -42.990  1.00 64.43           C  
ATOM   1773  HG2 GLU A 118      27.607  89.741 -42.943  1.00 64.43           H  
ATOM   1774  HG3 GLU A 118      27.014  88.228 -42.270  1.00 64.43           H  
ATOM   1775  CD  GLU A 118      25.488  89.712 -42.574  1.00 64.43           C  
ATOM   1776  OE1 GLU A 118      25.513  90.313 -41.473  1.00 64.43           O  
ATOM   1777  OE2 GLU A 118      24.485  89.621 -43.313  1.00 64.43           O  
ATOM   1778  N   LEU A 119      27.933  85.371 -44.521  1.00 58.46           N  
ATOM   1779  H   LEU A 119      27.304  85.436 -45.309  1.00 58.46           H  
ATOM   1780  CA  LEU A 119      28.261  84.040 -44.007  1.00 58.46           C  
ATOM   1781  HA  LEU A 119      27.988  84.012 -42.952  1.00 58.46           H  
ATOM   1782  C   LEU A 119      29.764  83.775 -44.106  1.00 58.46           C  
ATOM   1783  CB  LEU A 119      27.463  82.953 -44.757  1.00 58.46           C  
ATOM   1784  HB2 LEU A 119      27.713  83.012 -45.817  1.00 58.46           H  
ATOM   1785  HB3 LEU A 119      26.395  83.145 -44.652  1.00 58.46           H  
ATOM   1786  O   LEU A 119      30.353  83.358 -43.117  1.00 58.46           O  
ATOM   1787  CG  LEU A 119      27.784  81.528 -44.256  1.00 58.46           C  
ATOM   1788  HG  LEU A 119      28.864  81.382 -44.255  1.00 58.46           H  
ATOM   1789  CD1 LEU A 119      27.251  81.280 -42.842  1.00 58.46           C  
ATOM   1790 HD11 LEU A 119      27.449  80.248 -42.555  1.00 58.46           H  
ATOM   1791 HD12 LEU A 119      26.177  81.461 -42.811  1.00 58.46           H  
ATOM   1792 HD13 LEU A 119      27.756  81.936 -42.133  1.00 58.46           H  
ATOM   1793  CD2 LEU A 119      27.204  80.454 -45.166  1.00 58.46           C  
ATOM   1794 HD21 LEU A 119      27.655  79.492 -44.924  1.00 58.46           H  
ATOM   1795 HD22 LEU A 119      27.406  80.685 -46.212  1.00 58.46           H  
ATOM   1796 HD23 LEU A 119      26.131  80.385 -44.987  1.00 58.46           H  
ATOM   1797  N   VAL A 120      30.387  84.051 -45.255  1.00 60.27           N  
ATOM   1798  H   VAL A 120      29.826  84.395 -46.021  1.00 60.27           H  
ATOM   1799  CA  VAL A 120      31.832  83.930 -45.474  1.00 60.27           C  
ATOM   1800  HA  VAL A 120      32.136  82.910 -45.237  1.00 60.27           H  
ATOM   1801  C   VAL A 120      32.565  84.839 -44.508  1.00 60.27           C  
ATOM   1802  CB  VAL A 120      32.236  84.209 -46.936  1.00 60.27           C  
ATOM   1803  HB  VAL A 120      31.736  85.112 -47.286  1.00 60.27           H  
ATOM   1804  O   VAL A 120      33.400  84.331 -43.785  1.00 60.27           O  
ATOM   1805  CG1 VAL A 120      33.749  84.395 -47.112  1.00 60.27           C  
ATOM   1806 HG11 VAL A 120      34.294  83.555 -46.680  1.00 60.27           H  
ATOM   1807 HG12 VAL A 120      34.076  85.317 -46.632  1.00 60.27           H  
ATOM   1808 HG13 VAL A 120      33.999  84.475 -48.170  1.00 60.27           H  
ATOM   1809  CG2 VAL A 120      31.840  83.031 -47.836  1.00 60.27           C  
ATOM   1810 HG21 VAL A 120      32.455  82.162 -47.603  1.00 60.27           H  
ATOM   1811 HG22 VAL A 120      31.984  83.305 -48.881  1.00 60.27           H  
ATOM   1812 HG23 VAL A 120      30.795  82.759 -47.683  1.00 60.27           H  
ATOM   1813  N   GLN A 121      32.209  86.119 -44.363  1.00 64.45           N  
ATOM   1814  H   GLN A 121      31.520  86.507 -44.991  1.00 64.45           H  
ATOM   1815  CA  GLN A 121      32.858  86.999 -43.378  1.00 64.45           C  
ATOM   1816  HA  GLN A 121      33.920  87.080 -43.609  1.00 64.45           H  
ATOM   1817  C   GLN A 121      32.722  86.490 -41.938  1.00 64.45           C  
ATOM   1818  CB  GLN A 121      32.220  88.389 -43.420  1.00 64.45           C  
ATOM   1819  HB2 GLN A 121      32.482  88.919 -42.504  1.00 64.45           H  
ATOM   1820  HB3 GLN A 121      31.135  88.296 -43.461  1.00 64.45           H  
ATOM   1821  O   GLN A 121      33.594  86.699 -41.087  1.00 64.45           O  
ATOM   1822  CG  GLN A 121      32.707  89.236 -44.594  1.00 64.45           C  
ATOM   1823  HG2 GLN A 121      33.788  89.358 -44.531  1.00 64.45           H  
ATOM   1824  HG3 GLN A 121      32.479  88.734 -45.535  1.00 64.45           H  
ATOM   1825  CD  GLN A 121      32.055  90.613 -44.594  1.00 64.45           C  
ATOM   1826  NE2 GLN A 121      32.199  91.364 -45.661  1.00 64.45           N  
ATOM   1827 HE21 GLN A 121      32.621  90.970 -46.490  1.00 64.45           H  
ATOM   1828 HE22 GLN A 121      31.649  92.211 -45.688  1.00 64.45           H  
ATOM   1829  OE1 GLN A 121      31.428  91.053 -43.639  1.00 64.45           O  
ATOM   1830  N   ARG A 122      31.587  85.870 -41.609  1.00 62.02           N  
ATOM   1831  H   ARG A 122      30.881  85.774 -42.325  1.00 62.02           H  
ATOM   1832  CA  ARG A 122      31.328  85.328 -40.275  1.00 62.02           C  
ATOM   1833  HA  ARG A 122      31.720  86.028 -39.537  1.00 62.02           H  
ATOM   1834  C   ARG A 122      32.104  84.026 -40.052  1.00 62.02           C  
ATOM   1835  CB  ARG A 122      29.809  85.216 -40.089  1.00 62.02           C  
ATOM   1836  HB2 ARG A 122      29.449  84.268 -40.490  1.00 62.02           H  
ATOM   1837  HB3 ARG A 122      29.330  86.024 -40.642  1.00 62.02           H  
ATOM   1838  O   ARG A 122      32.755  83.909 -39.017  1.00 62.02           O  
ATOM   1839  CG  ARG A 122      29.379  85.381 -38.631  1.00 62.02           C  
ATOM   1840  HG2 ARG A 122      29.713  84.518 -38.056  1.00 62.02           H  
ATOM   1841  HG3 ARG A 122      29.817  86.288 -38.216  1.00 62.02           H  
ATOM   1842  CD  ARG A 122      27.852  85.492 -38.581  1.00 62.02           C  
ATOM   1843  HD2 ARG A 122      27.423  84.623 -39.081  1.00 62.02           H  
ATOM   1844  HD3 ARG A 122      27.543  86.387 -39.119  1.00 62.02           H  
ATOM   1845  NE  ARG A 122      27.358  85.544 -37.194  1.00 62.02           N  
ATOM   1846  HE  ARG A 122      28.032  85.374 -36.461  1.00 62.02           H  
ATOM   1847  NH1 ARG A 122      25.138  85.838 -37.709  1.00 62.02           N  
ATOM   1848 HH11 ARG A 122      24.169  85.919 -37.436  1.00 62.02           H  
ATOM   1849 HH12 ARG A 122      25.370  85.893 -38.691  1.00 62.02           H  
ATOM   1850  NH2 ARG A 122      25.760  85.613 -35.577  1.00 62.02           N  
ATOM   1851 HH21 ARG A 122      24.783  85.671 -35.323  1.00 62.02           H  
ATOM   1852 HH22 ARG A 122      26.456  85.424 -34.870  1.00 62.02           H  
ATOM   1853  CZ  ARG A 122      26.092  85.667 -36.836  1.00 62.02           C  
ATOM   1854  N   LEU A 123      32.130  83.131 -41.042  1.00 56.20           N  
ATOM   1855  H   LEU A 123      31.578  83.336 -41.862  1.00 56.20           H  
ATOM   1856  CA  LEU A 123      32.959  81.922 -41.091  1.00 56.20           C  
ATOM   1857  HA  LEU A 123      32.761  81.312 -40.210  1.00 56.20           H  
ATOM   1858  C   LEU A 123      34.452  82.266 -41.078  1.00 56.20           C  
ATOM   1859  CB  LEU A 123      32.637  81.111 -42.364  1.00 56.20           C  
ATOM   1860  HB2 LEU A 123      33.452  80.409 -42.543  1.00 56.20           H  
ATOM   1861  HB3 LEU A 123      32.615  81.794 -43.213  1.00 56.20           H  
ATOM   1862  O   LEU A 123      35.209  81.640 -40.352  1.00 56.20           O  
ATOM   1863  CG  LEU A 123      31.327  80.304 -42.333  1.00 56.20           C  
ATOM   1864  HG  LEU A 123      30.500  80.948 -42.034  1.00 56.20           H  
ATOM   1865  CD1 LEU A 123      31.042  79.743 -43.727  1.00 56.20           C  
ATOM   1866 HD11 LEU A 123      30.086  79.218 -43.724  1.00 56.20           H  
ATOM   1867 HD12 LEU A 123      31.828  79.047 -44.021  1.00 56.20           H  
ATOM   1868 HD13 LEU A 123      30.998  80.555 -44.452  1.00 56.20           H  
ATOM   1869  CD2 LEU A 123      31.411  79.122 -41.364  1.00 56.20           C  
ATOM   1870 HD21 LEU A 123      32.249  78.476 -41.626  1.00 56.20           H  
ATOM   1871 HD22 LEU A 123      30.490  78.541 -41.416  1.00 56.20           H  
ATOM   1872 HD23 LEU A 123      31.532  79.478 -40.340  1.00 56.20           H  
ATOM   1873  N   GLU A 124      34.881  83.289 -41.812  1.00 59.89           N  
ATOM   1874  H   GLU A 124      34.217  83.709 -42.447  1.00 59.89           H  
ATOM   1875  CA  GLU A 124      36.249  83.807 -41.858  1.00 59.89           C  
ATOM   1876  HA  GLU A 124      36.940  83.007 -42.124  1.00 59.89           H  
ATOM   1877  C   GLU A 124      36.665  84.363 -40.503  1.00 59.89           C  
ATOM   1878  CB  GLU A 124      36.382  84.933 -42.893  1.00 59.89           C  
ATOM   1879  HB2 GLU A 124      35.523  85.597 -42.798  1.00 59.89           H  
ATOM   1880  HB3 GLU A 124      37.276  85.511 -42.660  1.00 59.89           H  
ATOM   1881  O   GLU A 124      37.775  84.090 -40.055  1.00 59.89           O  
ATOM   1882  CG  GLU A 124      36.525  84.436 -44.338  1.00 59.89           C  
ATOM   1883  HG2 GLU A 124      37.440  83.846 -44.400  1.00 59.89           H  
ATOM   1884  HG3 GLU A 124      35.697  83.776 -44.595  1.00 59.89           H  
ATOM   1885  CD  GLU A 124      36.602  85.597 -45.345  1.00 59.89           C  
ATOM   1886  OE1 GLU A 124      37.071  85.337 -46.474  1.00 59.89           O  
ATOM   1887  OE2 GLU A 124      36.237  86.740 -44.976  1.00 59.89           O  
ATOM   1888  N   ARG A 125      35.783  85.097 -39.807  1.00 59.72           N  
ATOM   1889  H   ARG A 125      34.912  85.338 -40.259  1.00 59.72           H  
ATOM   1890  CA  ARG A 125      36.035  85.527 -38.421  1.00 59.72           C  
ATOM   1891  HA  ARG A 125      36.998  86.038 -38.386  1.00 59.72           H  
ATOM   1892  C   ARG A 125      36.182  84.336 -37.479  1.00 59.72           C  
ATOM   1893  CB  ARG A 125      34.934  86.475 -37.923  1.00 59.72           C  
ATOM   1894  HB2 ARG A 125      33.965  86.152 -38.302  1.00 59.72           H  
ATOM   1895  HB3 ARG A 125      34.903  86.436 -36.834  1.00 59.72           H  
ATOM   1896  O   ARG A 125      37.079  84.354 -36.638  1.00 59.72           O  
ATOM   1897  CG  ARG A 125      35.217  87.925 -38.333  1.00 59.72           C  
ATOM   1898  HG2 ARG A 125      35.256  88.007 -39.420  1.00 59.72           H  
ATOM   1899  HG3 ARG A 125      36.188  88.218 -37.933  1.00 59.72           H  
ATOM   1900  CD  ARG A 125      34.158  88.883 -37.777  1.00 59.72           C  
ATOM   1901  HD2 ARG A 125      34.036  88.706 -36.708  1.00 59.72           H  
ATOM   1902  HD3 ARG A 125      34.520  89.900 -37.926  1.00 59.72           H  
ATOM   1903  NE  ARG A 125      32.867  88.720 -38.471  1.00 59.72           N  
ATOM   1904  HE  ARG A 125      32.831  87.985 -39.163  1.00 59.72           H  
ATOM   1905  NH1 ARG A 125      31.847  90.617 -37.670  1.00 59.72           N  
ATOM   1906 HH11 ARG A 125      31.063  91.253 -37.694  1.00 59.72           H  
ATOM   1907 HH12 ARG A 125      32.676  90.823 -37.131  1.00 59.72           H  
ATOM   1908  NH2 ARG A 125      30.770  89.318 -39.131  1.00 59.72           N  
ATOM   1909 HH21 ARG A 125      30.020  89.994 -39.178  1.00 59.72           H  
ATOM   1910 HH22 ARG A 125      30.777  88.586 -39.826  1.00 59.72           H  
ATOM   1911  CZ  ARG A 125      31.836  89.546 -38.417  1.00 59.72           C  
ATOM   1912  N   MET A 126      35.341  83.311 -37.633  1.00 52.68           N  
ATOM   1913  H   MET A 126      34.625  83.378 -38.342  1.00 52.68           H  
ATOM   1914  CA  MET A 126      35.453  82.067 -36.860  1.00 52.68           C  
ATOM   1915  HA  MET A 126      35.460  82.310 -35.797  1.00 52.68           H  
ATOM   1916  C   MET A 126      36.780  81.346 -37.154  1.00 52.68           C  
ATOM   1917  CB  MET A 126      34.250  81.148 -37.135  1.00 52.68           C  
ATOM   1918  HB2 MET A 126      34.455  80.172 -36.696  1.00 52.68           H  
ATOM   1919  HB3 MET A 126      34.117  81.011 -38.208  1.00 52.68           H  
ATOM   1920  O   MET A 126      37.504  80.990 -36.227  1.00 52.68           O  
ATOM   1921  CG  MET A 126      32.944  81.682 -36.535  1.00 52.68           C  
ATOM   1922  HG2 MET A 126      33.033  81.683 -35.449  1.00 52.68           H  
ATOM   1923  HG3 MET A 126      32.800  82.714 -36.857  1.00 52.68           H  
ATOM   1924  SD  MET A 126      31.457  80.747 -36.994  1.00 52.68           S  
ATOM   1925  CE  MET A 126      31.789  79.158 -36.179  1.00 52.68           C  
ATOM   1926  HE1 MET A 126      32.663  78.685 -36.627  1.00 52.68           H  
ATOM   1927  HE2 MET A 126      31.962  79.314 -35.114  1.00 52.68           H  
ATOM   1928  HE3 MET A 126      30.930  78.499 -36.310  1.00 52.68           H  
ATOM   1929  N   LEU A 127      37.146  81.211 -38.432  1.00 49.90           N  
ATOM   1930  H   LEU A 127      36.481  81.500 -39.136  1.00 49.90           H  
ATOM   1931  CA  LEU A 127      38.410  80.639 -38.906  1.00 49.90           C  
ATOM   1932  HA  LEU A 127      38.519  79.628 -38.512  1.00 49.90           H  
ATOM   1933  C   LEU A 127      39.630  81.432 -38.429  1.00 49.90           C  
ATOM   1934  CB  LEU A 127      38.393  80.586 -40.447  1.00 49.90           C  
ATOM   1935  HB2 LEU A 127      37.814  81.430 -40.822  1.00 49.90           H  
ATOM   1936  HB3 LEU A 127      39.406  80.707 -40.831  1.00 49.90           H  
ATOM   1937  O   LEU A 127      40.645  80.845 -38.063  1.00 49.90           O  
ATOM   1938  CG  LEU A 127      37.820  79.275 -41.010  1.00 49.90           C  
ATOM   1939  HG  LEU A 127      36.968  78.958 -40.409  1.00 49.90           H  
ATOM   1940  CD1 LEU A 127      37.354  79.475 -42.451  1.00 49.90           C  
ATOM   1941 HD11 LEU A 127      36.959  78.537 -42.842  1.00 49.90           H  
ATOM   1942 HD12 LEU A 127      36.558  80.219 -42.477  1.00 49.90           H  
ATOM   1943 HD13 LEU A 127      38.181  79.808 -43.078  1.00 49.90           H  
ATOM   1944  CD2 LEU A 127      38.892  78.180 -41.000  1.00 49.90           C  
ATOM   1945 HD21 LEU A 127      38.463  77.251 -41.376  1.00 49.90           H  
ATOM   1946 HD22 LEU A 127      39.733  78.464 -41.632  1.00 49.90           H  
ATOM   1947 HD23 LEU A 127      39.242  78.007 -39.982  1.00 49.90           H  
ATOM   1948  N   ALA A 128      39.555  82.762 -38.416  1.00 47.71           N  
ATOM   1949  H   ALA A 128      38.724  83.198 -38.791  1.00 47.71           H  
ATOM   1950  CA  ALA A 128      40.668  83.615 -38.017  1.00 47.71           C  
ATOM   1951  HA  ALA A 128      41.525  83.384 -38.649  1.00 47.71           H  
ATOM   1952  C   ALA A 128      41.084  83.352 -36.564  1.00 47.71           C  
ATOM   1953  CB  ALA A 128      40.280  85.082 -38.233  1.00 47.71           C  
ATOM   1954  HB1 ALA A 128      39.405  85.331 -37.633  1.00 47.71           H  
ATOM   1955  HB2 ALA A 128      41.108  85.728 -37.940  1.00 47.71           H  
ATOM   1956  HB3 ALA A 128      40.052  85.253 -39.285  1.00 47.71           H  
ATOM   1957  O   ALA A 128      42.281  83.312 -36.272  1.00 47.71           O  
ATOM   1958  N   ALA A 129      40.108  83.126 -35.677  1.00 41.16           N  
ATOM   1959  H   ALA A 129      39.151  83.151 -36.000  1.00 41.16           H  
ATOM   1960  CA  ALA A 129      40.347  82.823 -34.269  1.00 41.16           C  
ATOM   1961  HA  ALA A 129      41.002  83.588 -33.853  1.00 41.16           H  
ATOM   1962  C   ALA A 129      41.040  81.465 -34.054  1.00 41.16           C  
ATOM   1963  CB  ALA A 129      39.003  82.887 -33.533  1.00 41.16           C  
ATOM   1964  HB1 ALA A 129      38.331  82.118 -33.913  1.00 41.16           H  
ATOM   1965  HB2 ALA A 129      38.545  83.866 -33.676  1.00 41.16           H  
ATOM   1966  HB3 ALA A 129      39.163  82.720 -32.468  1.00 41.16           H  
ATOM   1967  O   ALA A 129      41.810  81.325 -33.107  1.00 41.16           O  
ATOM   1968  N   LEU A 130      40.818  80.488 -34.945  1.00 41.65           N  
ATOM   1969  H   LEU A 130      40.172  80.669 -35.700  1.00 41.65           H  
ATOM   1970  CA  LEU A 130      41.409  79.144 -34.856  1.00 41.65           C  
ATOM   1971  HA  LEU A 130      41.245  78.754 -33.852  1.00 41.65           H  
ATOM   1972  C   LEU A 130      42.930  79.121 -35.081  1.00 41.65           C  
ATOM   1973  CB  LEU A 130      40.717  78.218 -35.880  1.00 41.65           C  
ATOM   1974  HB2 LEU A 130      41.381  77.388 -36.123  1.00 41.65           H  
ATOM   1975  HB3 LEU A 130      40.551  78.764 -36.809  1.00 41.65           H  
ATOM   1976  O   LEU A 130      43.592  78.169 -34.678  1.00 41.65           O  
ATOM   1977  CG  LEU A 130      39.383  77.629 -35.395  1.00 41.65           C  
ATOM   1978  HG  LEU A 130      38.815  78.389 -34.859  1.00 41.65           H  
ATOM   1979  CD1 LEU A 130      38.548  77.141 -36.579  1.00 41.65           C  
ATOM   1980 HD11 LEU A 130      37.645  76.651 -36.215  1.00 41.65           H  
ATOM   1981 HD12 LEU A 130      38.248  77.991 -37.191  1.00 41.65           H  
ATOM   1982 HD13 LEU A 130      39.119  76.435 -37.180  1.00 41.65           H  
ATOM   1983  CD2 LEU A 130      39.630  76.433 -34.472  1.00 41.65           C  
ATOM   1984 HD21 LEU A 130      40.223  76.738 -33.610  1.00 41.65           H  
ATOM   1985 HD22 LEU A 130      40.159  75.645 -35.008  1.00 41.65           H  
ATOM   1986 HD23 LEU A 130      38.678  76.041 -34.116  1.00 41.65           H  
ATOM   1987  N   ARG A 131      43.505  80.141 -35.731  1.00 35.51           N  
ATOM   1988  H   ARG A 131      42.902  80.902 -36.010  1.00 35.51           H  
ATOM   1989  CA  ARG A 131      44.906  80.118 -36.196  1.00 35.51           C  
ATOM   1990  HA  ARG A 131      45.004  79.307 -36.918  1.00 35.51           H  
ATOM   1991  C   ARG A 131      45.977  79.816 -35.141  1.00 35.51           C  
ATOM   1992  CB  ARG A 131      45.287  81.444 -36.865  1.00 35.51           C  
ATOM   1993  HB2 ARG A 131      44.818  82.281 -36.347  1.00 35.51           H  
ATOM   1994  HB3 ARG A 131      46.367  81.573 -36.798  1.00 35.51           H  
ATOM   1995  O   ARG A 131      46.846  78.996 -35.435  1.00 35.51           O  
ATOM   1996  CG  ARG A 131      44.913  81.481 -38.341  1.00 35.51           C  
ATOM   1997  HG2 ARG A 131      45.350  80.625 -38.857  1.00 35.51           H  
ATOM   1998  HG3 ARG A 131      43.828  81.460 -38.447  1.00 35.51           H  
ATOM   1999  CD  ARG A 131      45.478  82.776 -38.925  1.00 35.51           C  
ATOM   2000  HD2 ARG A 131      45.035  83.615 -38.388  1.00 35.51           H  
ATOM   2001  HD3 ARG A 131      46.558  82.788 -38.780  1.00 35.51           H  
ATOM   2002  NE  ARG A 131      45.177  82.889 -40.358  1.00 35.51           N  
ATOM   2003  HE  ARG A 131      44.735  82.090 -40.791  1.00 35.51           H  
ATOM   2004  NH1 ARG A 131      45.929  85.038 -40.634  1.00 35.51           N  
ATOM   2005 HH11 ARG A 131      46.051  85.854 -41.217  1.00 35.51           H  
ATOM   2006 HH12 ARG A 131      46.191  85.050 -39.659  1.00 35.51           H  
ATOM   2007  NH2 ARG A 131      45.022  83.947 -42.362  1.00 35.51           N  
ATOM   2008 HH21 ARG A 131      45.137  84.771 -42.935  1.00 35.51           H  
ATOM   2009 HH22 ARG A 131      44.560  83.137 -42.750  1.00 35.51           H  
ATOM   2010  CZ  ARG A 131      45.379  83.953 -41.110  1.00 35.51           C  
ATOM   2011  N   PRO A 132      46.040  80.528 -33.997  1.00 33.39           N  
ATOM   2012  CA  PRO A 132      47.296  80.653 -33.245  1.00 33.39           C  
ATOM   2013  HA  PRO A 132      48.080  80.980 -33.928  1.00 33.39           H  
ATOM   2014  C   PRO A 132      47.761  79.363 -32.566  1.00 33.39           C  
ATOM   2015  CB  PRO A 132      47.055  81.749 -32.201  1.00 33.39           C  
ATOM   2016  HB2 PRO A 132      47.930  82.388 -32.080  1.00 33.39           H  
ATOM   2017  HB3 PRO A 132      46.782  81.302 -31.246  1.00 33.39           H  
ATOM   2018  O   PRO A 132      48.895  79.293 -32.101  1.00 33.39           O  
ATOM   2019  CG  PRO A 132      45.859  82.527 -32.740  1.00 33.39           C  
ATOM   2020  HG2 PRO A 132      46.199  83.272 -33.459  1.00 33.39           H  
ATOM   2021  HG3 PRO A 132      45.284  82.995 -31.941  1.00 33.39           H  
ATOM   2022  CD  PRO A 132      45.055  81.455 -33.460  1.00 33.39           C  
ATOM   2023  HD2 PRO A 132      44.422  80.928 -32.746  1.00 33.39           H  
ATOM   2024  HD3 PRO A 132      44.435  81.928 -34.221  1.00 33.39           H  
ATOM   2025  N   VAL A 133      46.888  78.355 -32.518  1.00 33.80           N  
ATOM   2026  H   VAL A 133      45.998  78.492 -32.976  1.00 33.80           H  
ATOM   2027  CA  VAL A 133      47.055  77.088 -31.795  1.00 33.80           C  
ATOM   2028  HA  VAL A 133      47.176  77.300 -30.732  1.00 33.80           H  
ATOM   2029  C   VAL A 133      48.293  76.307 -32.248  1.00 33.80           C  
ATOM   2030  CB  VAL A 133      45.781  76.231 -31.986  1.00 33.80           C  
ATOM   2031  HB  VAL A 133      45.702  75.944 -33.035  1.00 33.80           H  
ATOM   2032  O   VAL A 133      48.808  75.483 -31.503  1.00 33.80           O  
ATOM   2033  CG1 VAL A 133      45.797  74.959 -31.129  1.00 33.80           C  
ATOM   2034 HG11 VAL A 133      46.574  74.276 -31.473  1.00 33.80           H  
ATOM   2035 HG12 VAL A 133      44.843  74.439 -31.211  1.00 33.80           H  
ATOM   2036 HG13 VAL A 133      45.979  75.210 -30.084  1.00 33.80           H  
ATOM   2037  CG2 VAL A 133      44.505  77.002 -31.603  1.00 33.80           C  
ATOM   2038 HG21 VAL A 133      43.633  76.372 -31.778  1.00 33.80           H  
ATOM   2039 HG22 VAL A 133      44.383  77.900 -32.207  1.00 33.80           H  
ATOM   2040 HG23 VAL A 133      44.538  77.278 -30.549  1.00 33.80           H  
ATOM   2041  N   ALA A 134      48.790  76.572 -33.458  1.00 26.84           N  
ATOM   2042  H   ALA A 134      48.328  77.286 -34.003  1.00 26.84           H  
ATOM   2043  CA  ALA A 134      49.763  75.723 -34.136  1.00 26.84           C  
ATOM   2044  HA  ALA A 134      49.325  74.734 -34.271  1.00 26.84           H  
ATOM   2045  C   ALA A 134      51.102  75.527 -33.405  1.00 26.84           C  
ATOM   2046  CB  ALA A 134      50.015  76.346 -35.516  1.00 26.84           C  
ATOM   2047  HB1 ALA A 134      49.074  76.444 -36.058  1.00 26.84           H  
ATOM   2048  HB2 ALA A 134      50.682  75.699 -36.087  1.00 26.84           H  
ATOM   2049  HB3 ALA A 134      50.476  77.328 -35.408  1.00 26.84           H  
ATOM   2050  O   ALA A 134      51.741  74.498 -33.590  1.00 26.84           O  
ATOM   2051  N   GLN A 135      51.593  76.541 -32.686  1.00 26.48           N  
ATOM   2052  H   GLN A 135      50.982  77.320 -32.484  1.00 26.48           H  
ATOM   2053  CA  GLN A 135      53.044  76.737 -32.615  1.00 26.48           C  
ATOM   2054  HA  GLN A 135      53.462  76.566 -33.608  1.00 26.48           H  
ATOM   2055  C   GLN A 135      53.816  75.809 -31.689  1.00 26.48           C  
ATOM   2056  CB  GLN A 135      53.373  78.173 -32.192  1.00 26.48           C  
ATOM   2057  HB2 GLN A 135      54.390  78.203 -31.802  1.00 26.48           H  
ATOM   2058  HB3 GLN A 135      52.697  78.492 -31.399  1.00 26.48           H  
ATOM   2059  O   GLN A 135      54.933  75.442 -32.043  1.00 26.48           O  
ATOM   2060  CG  GLN A 135      53.308  79.148 -33.366  1.00 26.48           C  
ATOM   2061  HG2 GLN A 135      52.282  79.217 -33.729  1.00 26.48           H  
ATOM   2062  HG3 GLN A 135      53.940  78.780 -34.173  1.00 26.48           H  
ATOM   2063  CD  GLN A 135      53.788  80.541 -32.976  1.00 26.48           C  
ATOM   2064  NE2 GLN A 135      53.985  81.418 -33.934  1.00 26.48           N  
ATOM   2065 HE21 GLN A 135      54.335  82.314 -33.627  1.00 26.48           H  
ATOM   2066 HE22 GLN A 135      53.865  81.156 -34.902  1.00 26.48           H  
ATOM   2067  OE1 GLN A 135      53.996  80.887 -31.826  1.00 26.48           O  
ATOM   2068  N   ALA A 136      53.330  75.591 -30.467  1.00 25.11           N  
ATOM   2069  H   ALA A 136      52.368  75.830 -30.277  1.00 25.11           H  
ATOM   2070  CA  ALA A 136      54.213  75.304 -29.337  1.00 25.11           C  
ATOM   2071  HA  ALA A 136      55.080  75.960 -29.412  1.00 25.11           H  
ATOM   2072  C   ALA A 136      54.746  73.859 -29.382  1.00 25.11           C  
ATOM   2073  CB  ALA A 136      53.487  75.676 -28.038  1.00 25.11           C  
ATOM   2074  HB1 ALA A 136      53.165  76.717 -28.073  1.00 25.11           H  
ATOM   2075  HB2 ALA A 136      54.161  75.539 -27.193  1.00 25.11           H  
ATOM   2076  HB3 ALA A 136      52.618  75.032 -27.903  1.00 25.11           H  
ATOM   2077  O   ALA A 136      54.202  72.965 -28.744  1.00 25.11           O  
ATOM   2078  N   ALA A 137      55.790  73.647 -30.185  1.00 23.86           N  
ATOM   2079  H   ALA A 137      56.064  74.421 -30.773  1.00 23.86           H  
ATOM   2080  CA  ALA A 137      56.253  72.334 -30.618  1.00 23.86           C  
ATOM   2081  HA  ALA A 137      55.397  71.670 -30.741  1.00 23.86           H  
ATOM   2082  C   ALA A 137      57.229  71.657 -29.649  1.00 23.86           C  
ATOM   2083  CB  ALA A 137      56.929  72.529 -31.985  1.00 23.86           C  
ATOM   2084  HB1 ALA A 137      57.252  71.561 -32.370  1.00 23.86           H  
ATOM   2085  HB2 ALA A 137      56.225  72.971 -32.689  1.00 23.86           H  
ATOM   2086  HB3 ALA A 137      57.802  73.174 -31.889  1.00 23.86           H  
ATOM   2087  O   ALA A 137      57.215  70.439 -29.503  1.00 23.86           O  
ATOM   2088  N   ASP A 138      58.130  72.437 -29.052  1.00 22.16           N  
ATOM   2089  H   ASP A 138      58.024  73.430 -29.208  1.00 22.16           H  
ATOM   2090  CA  ASP A 138      59.520  71.972 -28.932  1.00 22.16           C  
ATOM   2091  HA  ASP A 138      59.797  71.440 -29.842  1.00 22.16           H  
ATOM   2092  C   ASP A 138      59.822  70.998 -27.793  1.00 22.16           C  
ATOM   2093  CB  ASP A 138      60.438  73.203 -28.760  1.00 22.16           C  
ATOM   2094  HB2 ASP A 138      61.284  72.937 -28.127  1.00 22.16           H  
ATOM   2095  HB3 ASP A 138      59.898  73.995 -28.243  1.00 22.16           H  
ATOM   2096  O   ASP A 138      60.834  70.306 -27.837  1.00 22.16           O  
ATOM   2097  CG  ASP A 138      61.027  73.750 -30.063  1.00 22.16           C  
ATOM   2098  OD1 ASP A 138      60.865  73.105 -31.121  1.00 22.16           O  
ATOM   2099  OD2 ASP A 138      61.634  74.841 -29.982  1.00 22.16           O  
ATOM   2100  N   ALA A 139      59.058  71.051 -26.705  1.00 21.70           N  
ATOM   2101  H   ALA A 139      58.185  71.552 -26.790  1.00 21.70           H  
ATOM   2102  CA  ALA A 139      59.728  71.050 -25.408  1.00 21.70           C  
ATOM   2103  HA  ALA A 139      60.526  71.792 -25.462  1.00 21.70           H  
ATOM   2104  C   ALA A 139      60.427  69.737 -25.010  1.00 21.70           C  
ATOM   2105  CB  ALA A 139      58.744  71.536 -24.336  1.00 21.70           C  
ATOM   2106  HB1 ALA A 139      59.245  71.573 -23.369  1.00 21.70           H  
ATOM   2107  HB2 ALA A 139      58.391  72.536 -24.587  1.00 21.70           H  
ATOM   2108  HB3 ALA A 139      57.888  70.864 -24.272  1.00 21.70           H  
ATOM   2109  O   ALA A 139      61.653  69.659 -24.917  1.00 21.70           O  
ATOM   2110  N   SER A 140      59.645  68.758 -24.572  1.00 19.97           N  
ATOM   2111  H   SER A 140      58.647  68.831 -24.710  1.00 19.97           H  
ATOM   2112  CA  SER A 140      60.109  67.794 -23.576  1.00 19.97           C  
ATOM   2113  HA  SER A 140      60.972  68.200 -23.048  1.00 19.97           H  
ATOM   2114  C   SER A 140      60.540  66.492 -24.233  1.00 19.97           C  
ATOM   2115  CB  SER A 140      59.016  67.584 -22.526  1.00 19.97           C  
ATOM   2116  HB2 SER A 140      58.890  68.501 -21.951  1.00 19.97           H  
ATOM   2117  HB3 SER A 140      59.304  66.779 -21.850  1.00 19.97           H  
ATOM   2118  O   SER A 140      59.704  65.641 -24.524  1.00 19.97           O  
ATOM   2119  OG  SER A 140      57.793  67.265 -23.156  1.00 19.97           O  
ATOM   2120  HG  SER A 140      57.951  66.479 -23.685  1.00 19.97           H  
ATOM   2121  N   GLY A 141      61.843  66.360 -24.476  1.00 18.93           N  
ATOM   2122  H   GLY A 141      62.428  67.167 -24.313  1.00 18.93           H  
ATOM   2123  CA  GLY A 141      62.423  65.200 -25.149  1.00 18.93           C  
ATOM   2124  HA2 GLY A 141      61.846  65.000 -26.052  1.00 18.93           H  
ATOM   2125  HA3 GLY A 141      63.439  65.445 -25.459  1.00 18.93           H  
ATOM   2126  C   GLY A 141      62.454  63.899 -24.330  1.00 18.93           C  
ATOM   2127  O   GLY A 141      61.520  63.107 -24.337  1.00 18.93           O  
ATOM   2128  N   THR A 142      63.623  63.599 -23.769  1.00 19.28           N  
ATOM   2129  H   THR A 142      64.325  64.323 -23.718  1.00 19.28           H  
ATOM   2130  CA  THR A 142      64.109  62.243 -23.428  1.00 19.28           C  
ATOM   2131  HA  THR A 142      63.552  61.502 -24.001  1.00 19.28           H  
ATOM   2132  C   THR A 142      63.910  61.900 -21.937  1.00 19.28           C  
ATOM   2133  CB  THR A 142      65.594  62.182 -23.836  1.00 19.28           C  
ATOM   2134  HB  THR A 142      66.078  61.327 -23.363  1.00 19.28           H  
ATOM   2135  O   THR A 142      63.523  62.760 -21.163  1.00 19.28           O  
ATOM   2136  CG2 THR A 142      65.762  62.056 -25.351  1.00 19.28           C  
ATOM   2137 HG21 THR A 142      65.343  62.929 -25.852  1.00 19.28           H  
ATOM   2138 HG22 THR A 142      65.243  61.164 -25.703  1.00 19.28           H  
ATOM   2139 HG23 THR A 142      66.819  61.969 -25.601  1.00 19.28           H  
ATOM   2140  OG1 THR A 142      66.275  63.366 -23.469  1.00 19.28           O  
ATOM   2141  HG1 THR A 142      67.203  63.258 -23.688  1.00 19.28           H  
ATOM   2142  N   GLY A 143      64.156  60.705 -21.384  1.00 17.87           N  
ATOM   2143  H   GLY A 143      63.899  60.701 -20.408  1.00 17.87           H  
ATOM   2144  CA  GLY A 143      64.600  59.410 -21.895  1.00 17.87           C  
ATOM   2145  HA2 GLY A 143      63.887  59.047 -22.636  1.00 17.87           H  
ATOM   2146  HA3 GLY A 143      65.581  59.500 -22.362  1.00 17.87           H  
ATOM   2147  C   GLY A 143      64.680  58.368 -20.756  1.00 17.87           C  
ATOM   2148  O   GLY A 143      63.678  57.777 -20.379  1.00 17.87           O  
ATOM   2149  N   ALA A 144      65.893  58.089 -20.279  1.00 18.81           N  
ATOM   2150  H   ALA A 144      66.642  58.719 -20.529  1.00 18.81           H  
ATOM   2151  CA  ALA A 144      66.301  56.835 -19.622  1.00 18.81           C  
ATOM   2152  HA  ALA A 144      65.634  56.023 -19.912  1.00 18.81           H  
ATOM   2153  C   ALA A 144      66.310  56.918 -18.075  1.00 18.81           C  
ATOM   2154  CB  ALA A 144      67.706  56.579 -20.198  1.00 18.81           C  
ATOM   2155  HB1 ALA A 144      68.162  55.679 -19.785  1.00 18.81           H  
ATOM   2156  HB2 ALA A 144      67.645  56.462 -21.280  1.00 18.81           H  
ATOM   2157  HB3 ALA A 144      68.361  57.419 -19.964  1.00 18.81           H  
ATOM   2158  O   ALA A 144      65.870  57.903 -17.499  1.00 18.81           O  
ATOM   2159  N   ASN A 145      67.006  56.050 -17.338  1.00 17.77           N  
ATOM   2160  H   ASN A 145      67.341  56.514 -16.506  1.00 17.77           H  
ATOM   2161  CA  ASN A 145      66.765  54.623 -17.065  1.00 17.77           C  
ATOM   2162  HA  ASN A 145      65.695  54.413 -17.074  1.00 17.77           H  
ATOM   2163  C   ASN A 145      67.292  54.364 -15.631  1.00 17.77           C  
ATOM   2164  CB  ASN A 145      67.481  53.726 -18.107  1.00 17.77           C  
ATOM   2165  HB2 ASN A 145      68.552  53.927 -18.087  1.00 17.77           H  
ATOM   2166  HB3 ASN A 145      67.087  53.948 -19.099  1.00 17.77           H  
ATOM   2167  O   ASN A 145      68.234  53.586 -15.476  1.00 17.77           O  
ATOM   2168  CG  ASN A 145      67.246  52.237 -17.906  1.00 17.77           C  
ATOM   2169  ND2 ASN A 145      68.164  51.395 -18.321  1.00 17.77           N  
ATOM   2170 HD21 ASN A 145      67.971  50.426 -18.112  1.00 17.77           H  
ATOM   2171 HD22 ASN A 145      69.073  51.727 -18.609  1.00 17.77           H  
ATOM   2172  OD1 ASN A 145      66.205  51.808 -17.449  1.00 17.77           O  
ATOM   2173  N   PRO A 146      66.872  55.135 -14.604  1.00 20.15           N  
ATOM   2174  CA  PRO A 146      67.574  55.100 -13.326  1.00 20.15           C  
ATOM   2175  HA  PRO A 146      68.643  55.246 -13.486  1.00 20.15           H  
ATOM   2176  C   PRO A 146      67.371  53.734 -12.645  1.00 20.15           C  
ATOM   2177  CB  PRO A 146      67.045  56.299 -12.531  1.00 20.15           C  
ATOM   2178  HB2 PRO A 146      67.658  57.174 -12.747  1.00 20.15           H  
ATOM   2179  HB3 PRO A 146      67.031  56.106 -11.459  1.00 20.15           H  
ATOM   2180  O   PRO A 146      66.289  53.437 -12.146  1.00 20.15           O  
ATOM   2181  CG  PRO A 146      65.640  56.515 -13.092  1.00 20.15           C  
ATOM   2182  HG2 PRO A 146      65.324  57.555 -13.004  1.00 20.15           H  
ATOM   2183  HG3 PRO A 146      64.937  55.860 -12.577  1.00 20.15           H  
ATOM   2184  CD  PRO A 146      65.759  56.080 -14.552  1.00 20.15           C  
ATOM   2185  HD2 PRO A 146      64.831  55.620 -14.891  1.00 20.15           H  
ATOM   2186  HD3 PRO A 146      65.988  56.962 -15.150  1.00 20.15           H  
ATOM   2187  N   SER A 147      68.416  52.898 -12.671  1.00 18.92           N  
ATOM   2188  H   SER A 147      69.225  53.195 -13.200  1.00 18.92           H  
ATOM   2189  CA  SER A 147      68.618  51.716 -11.812  1.00 18.92           C  
ATOM   2190  HA  SER A 147      67.709  51.115 -11.780  1.00 18.92           H  
ATOM   2191  C   SER A 147      68.953  52.194 -10.380  1.00 18.92           C  
ATOM   2192  CB  SER A 147      69.759  50.894 -12.432  1.00 18.92           C  
ATOM   2193  HB2 SER A 147      69.495  50.646 -13.460  1.00 18.92           H  
ATOM   2194  HB3 SER A 147      69.888  49.959 -11.887  1.00 18.92           H  
ATOM   2195  O   SER A 147      68.883  53.384 -10.118  1.00 18.92           O  
ATOM   2196  OG  SER A 147      70.980  51.618 -12.435  1.00 18.92           O  
ATOM   2197  HG  SER A 147      71.250  51.787 -11.529  1.00 18.92           H  
ATOM   2198  N   GLY A 148      69.409  51.438  -9.383  1.00 19.97           N  
ATOM   2199  H   GLY A 148      69.738  52.013  -8.620  1.00 19.97           H  
ATOM   2200  CA  GLY A 148      69.460  50.002  -9.110  1.00 19.97           C  
ATOM   2201  HA2 GLY A 148      70.081  49.495  -9.848  1.00 19.97           H  
ATOM   2202  HA3 GLY A 148      68.451  49.590  -9.132  1.00 19.97           H  
ATOM   2203  C   GLY A 148      70.067  49.715  -7.717  1.00 19.97           C  
ATOM   2204  O   GLY A 148      70.593  48.626  -7.545  1.00 19.97           O  
ATOM   2205  N   ASP A 149      70.088  50.674  -6.776  1.00 20.11           N  
ATOM   2206  H   ASP A 149      69.545  51.515  -6.905  1.00 20.11           H  
ATOM   2207  CA  ASP A 149      71.162  50.755  -5.760  1.00 20.11           C  
ATOM   2208  HA  ASP A 149      72.100  50.725  -6.315  1.00 20.11           H  
ATOM   2209  C   ASP A 149      71.318  49.560  -4.778  1.00 20.11           C  
ATOM   2210  CB  ASP A 149      71.139  52.124  -5.041  1.00 20.11           C  
ATOM   2211  HB2 ASP A 149      70.109  52.388  -4.801  1.00 20.11           H  
ATOM   2212  HB3 ASP A 149      71.681  52.026  -4.100  1.00 20.11           H  
ATOM   2213  O   ASP A 149      72.418  49.032  -4.692  1.00 20.11           O  
ATOM   2214  CG  ASP A 149      71.805  53.277  -5.822  1.00 20.11           C  
ATOM   2215  OD1 ASP A 149      72.456  53.015  -6.862  1.00 20.11           O  
ATOM   2216  OD2 ASP A 149      71.652  54.440  -5.384  1.00 20.11           O  
ATOM   2217  N   ASP A 150      70.325  49.051  -4.037  1.00 22.72           N  
ATOM   2218  H   ASP A 150      70.398  48.044  -4.012  1.00 22.72           H  
ATOM   2219  CA  ASP A 150      70.160  49.525  -2.645  1.00 22.72           C  
ATOM   2220  HA  ASP A 150      70.656  50.493  -2.578  1.00 22.72           H  
ATOM   2221  C   ASP A 150      70.853  48.610  -1.575  1.00 22.72           C  
ATOM   2222  CB  ASP A 150      68.665  49.767  -2.357  1.00 22.72           C  
ATOM   2223  HB2 ASP A 150      68.192  50.156  -3.258  1.00 22.72           H  
ATOM   2224  HB3 ASP A 150      68.190  48.817  -2.112  1.00 22.72           H  
ATOM   2225  O   ASP A 150      71.245  47.484  -1.873  1.00 22.72           O  
ATOM   2226  CG  ASP A 150      68.407  50.781  -1.231  1.00 22.72           C  
ATOM   2227  OD1 ASP A 150      69.390  51.342  -0.691  1.00 22.72           O  
ATOM   2228  OD2 ASP A 150      67.220  50.984  -0.900  1.00 22.72           O  
ATOM   2229  N   LEU A 151      70.994  49.109  -0.330  1.00 19.93           N  
ATOM   2230  H   LEU A 151      70.448  49.949  -0.201  1.00 19.93           H  
ATOM   2231  CA  LEU A 151      72.174  49.045   0.570  1.00 19.93           C  
ATOM   2232  HA  LEU A 151      73.066  49.056  -0.056  1.00 19.93           H  
ATOM   2233  C   LEU A 151      72.391  47.885   1.586  1.00 19.93           C  
ATOM   2234  CB  LEU A 151      72.133  50.350   1.403  1.00 19.93           C  
ATOM   2235  HB2 LEU A 151      72.761  50.241   2.287  1.00 19.93           H  
ATOM   2236  HB3 LEU A 151      71.112  50.486   1.761  1.00 19.93           H  
ATOM   2237  O   LEU A 151      73.477  47.313   1.628  1.00 19.93           O  
ATOM   2238  CG  LEU A 151      72.576  51.626   0.674  1.00 19.93           C  
ATOM   2239  HG  LEU A 151      72.257  51.600  -0.369  1.00 19.93           H  
ATOM   2240  CD1 LEU A 151      71.960  52.852   1.351  1.00 19.93           C  
ATOM   2241 HD11 LEU A 151      72.236  52.886   2.405  1.00 19.93           H  
ATOM   2242 HD12 LEU A 151      70.876  52.795   1.257  1.00 19.93           H  
ATOM   2243 HD13 LEU A 151      72.296  53.756   0.844  1.00 19.93           H  
ATOM   2244  CD2 LEU A 151      74.100  51.767   0.738  1.00 19.93           C  
ATOM   2245 HD21 LEU A 151      74.432  51.845   1.773  1.00 19.93           H  
ATOM   2246 HD22 LEU A 151      74.562  50.896   0.274  1.00 19.93           H  
ATOM   2247 HD23 LEU A 151      74.403  52.656   0.186  1.00 19.93           H  
ATOM   2248  N   GLY A 152      71.530  47.763   2.609  1.00 23.21           N  
ATOM   2249  H   GLY A 152      70.612  48.164   2.477  1.00 23.21           H  
ATOM   2250  CA  GLY A 152      72.010  47.625   4.007  1.00 23.21           C  
ATOM   2251  HA2 GLY A 152      72.985  48.103   4.093  1.00 23.21           H  
ATOM   2252  HA3 GLY A 152      71.328  48.173   4.657  1.00 23.21           H  
ATOM   2253  C   GLY A 152      72.122  46.201   4.583  1.00 23.21           C  
ATOM   2254  O   GLY A 152      71.104  45.563   4.830  1.00 23.21           O  
ATOM   2255  N   GLU A 153      73.351  45.737   4.853  1.00 28.60           N  
ATOM   2256  H   GLU A 153      74.122  46.324   4.570  1.00 28.60           H  
ATOM   2257  CA  GLU A 153      73.701  44.349   5.234  1.00 28.60           C  
ATOM   2258  HA  GLU A 153      72.983  43.680   4.759  1.00 28.60           H  
ATOM   2259  C   GLU A 153      73.659  44.010   6.759  1.00 28.60           C  
ATOM   2260  CB  GLU A 153      75.092  44.017   4.645  1.00 28.60           C  
ATOM   2261  HB2 GLU A 153      75.818  44.706   5.077  1.00 28.60           H  
ATOM   2262  HB3 GLU A 153      75.370  43.003   4.934  1.00 28.60           H  
ATOM   2263  O   GLU A 153      73.055  44.692   7.581  1.00 28.60           O  
ATOM   2264  CG  GLU A 153      75.212  44.039   3.116  1.00 28.60           C  
ATOM   2265  HG2 GLU A 153      75.072  45.059   2.759  1.00 28.60           H  
ATOM   2266  HG3 GLU A 153      74.427  43.410   2.696  1.00 28.60           H  
ATOM   2267  CD  GLU A 153      76.594  43.521   2.666  1.00 28.60           C  
ATOM   2268  OE1 GLU A 153      76.686  42.980   1.542  1.00 28.60           O  
ATOM   2269  OE2 GLU A 153      77.560  43.646   3.458  1.00 28.60           O  
ATOM   2270  N   ALA A 154      74.326  42.917   7.158  1.00 22.68           N  
ATOM   2271  H   ALA A 154      75.035  42.607   6.510  1.00 22.68           H  
ATOM   2272  CA  ALA A 154      73.748  41.799   7.912  1.00 22.68           C  
ATOM   2273  HA  ALA A 154      72.663  41.858   7.825  1.00 22.68           H  
ATOM   2274  C   ALA A 154      74.060  41.703   9.428  1.00 22.68           C  
ATOM   2275  CB  ALA A 154      74.224  40.536   7.169  1.00 22.68           C  
ATOM   2276  HB1 ALA A 154      75.303  40.424   7.274  1.00 22.68           H  
ATOM   2277  HB2 ALA A 154      73.736  39.656   7.588  1.00 22.68           H  
ATOM   2278  HB3 ALA A 154      73.965  40.599   6.112  1.00 22.68           H  
ATOM   2279  O   ALA A 154      74.015  40.611   9.984  1.00 22.68           O  
ATOM   2280  N   GLY A 155      74.456  42.788  10.097  1.00 26.49           N  
ATOM   2281  H   GLY A 155      74.390  43.666   9.604  1.00 26.49           H  
ATOM   2282  CA  GLY A 155      75.393  42.690  11.233  1.00 26.49           C  
ATOM   2283  HA2 GLY A 155      76.312  42.236  10.862  1.00 26.49           H  
ATOM   2284  HA3 GLY A 155      75.643  43.705  11.541  1.00 26.49           H  
ATOM   2285  C   GLY A 155      75.013  41.921  12.521  1.00 26.49           C  
ATOM   2286  O   GLY A 155      75.795  41.085  12.960  1.00 26.49           O  
ATOM   2287  N   VAL A 156      73.960  42.343  13.234  1.00 22.70           N  
ATOM   2288  H   VAL A 156      73.257  42.875  12.742  1.00 22.70           H  
ATOM   2289  CA  VAL A 156      74.038  42.548  14.707  1.00 22.70           C  
ATOM   2290  HA  VAL A 156      75.058  42.876  14.911  1.00 22.70           H  
ATOM   2291  C   VAL A 156      73.845  41.309  15.611  1.00 22.70           C  
ATOM   2292  CB  VAL A 156      73.119  43.723  15.133  1.00 22.70           C  
ATOM   2293  HB  VAL A 156      72.097  43.494  14.830  1.00 22.70           H  
ATOM   2294  O   VAL A 156      73.169  40.345  15.276  1.00 22.70           O  
ATOM   2295  CG1 VAL A 156      73.105  44.059  16.635  1.00 22.70           C  
ATOM   2296 HG11 VAL A 156      72.625  43.259  17.199  1.00 22.70           H  
ATOM   2297 HG12 VAL A 156      74.117  44.223  17.005  1.00 22.70           H  
ATOM   2298 HG13 VAL A 156      72.514  44.957  16.813  1.00 22.70           H  
ATOM   2299  CG2 VAL A 156      73.553  45.018  14.426  1.00 22.70           C  
ATOM   2300 HG21 VAL A 156      73.478  44.911  13.344  1.00 22.70           H  
ATOM   2301 HG22 VAL A 156      74.580  45.264  14.696  1.00 22.70           H  
ATOM   2302 HG23 VAL A 156      72.899  45.838  14.723  1.00 22.70           H  
ATOM   2303  N   ASP A 157      74.423  41.450  16.809  1.00 21.66           N  
ATOM   2304  H   ASP A 157      74.919  42.323  16.914  1.00 21.66           H  
ATOM   2305  CA  ASP A 157      74.626  40.568  17.970  1.00 21.66           C  
ATOM   2306  HA  ASP A 157      75.278  39.740  17.692  1.00 21.66           H  
ATOM   2307  C   ASP A 157      73.409  40.000  18.727  1.00 21.66           C  
ATOM   2308  CB  ASP A 157      75.336  41.450  19.027  1.00 21.66           C  
ATOM   2309  HB2 ASP A 157      75.552  40.852  19.912  1.00 21.66           H  
ATOM   2310  HB3 ASP A 157      74.658  42.248  19.332  1.00 21.66           H  
ATOM   2311  O   ASP A 157      73.611  39.197  19.634  1.00 21.66           O  
ATOM   2312  CG  ASP A 157      76.656  42.066  18.568  1.00 21.66           C  
ATOM   2313  OD1 ASP A 157      77.547  41.295  18.157  1.00 21.66           O  
ATOM   2314  OD2 ASP A 157      76.769  43.312  18.638  1.00 21.66           O  
ATOM   2315  N   GLU A 158      72.205  40.534  18.513  1.00 25.70           N  
ATOM   2316  H   GLU A 158      72.084  41.034  17.644  1.00 25.70           H  
ATOM   2317  CA  GLU A 158      71.337  40.919  19.640  1.00 25.70           C  
ATOM   2318  HA  GLU A 158      71.988  41.483  20.308  1.00 25.70           H  
ATOM   2319  C   GLU A 158      70.758  39.803  20.553  1.00 25.70           C  
ATOM   2320  CB  GLU A 158      70.249  41.903  19.150  1.00 25.70           C  
ATOM   2321  HB2 GLU A 158      70.376  42.101  18.086  1.00 25.70           H  
ATOM   2322  HB3 GLU A 158      69.266  41.449  19.281  1.00 25.70           H  
ATOM   2323  O   GLU A 158      70.946  38.602  20.409  1.00 25.70           O  
ATOM   2324  CG  GLU A 158      70.316  43.248  19.898  1.00 25.70           C  
ATOM   2325  HG2 GLU A 158      71.277  43.713  19.683  1.00 25.70           H  
ATOM   2326  HG3 GLU A 158      70.272  43.055  20.970  1.00 25.70           H  
ATOM   2327  CD  GLU A 158      69.177  44.213  19.529  1.00 25.70           C  
ATOM   2328  OE1 GLU A 158      69.402  45.440  19.639  1.00 25.70           O  
ATOM   2329  OE2 GLU A 158      68.073  43.722  19.210  1.00 25.70           O  
ATOM   2330  N   LEU A 159      70.011  40.270  21.552  1.00 20.90           N  
ATOM   2331  H   LEU A 159      69.646  41.194  21.370  1.00 20.90           H  
ATOM   2332  CA  LEU A 159      70.201  40.004  22.978  1.00 20.90           C  
ATOM   2333  HA  LEU A 159      71.217  39.649  23.150  1.00 20.90           H  
ATOM   2334  C   LEU A 159      69.237  38.984  23.610  1.00 20.90           C  
ATOM   2335  CB  LEU A 159      70.030  41.425  23.568  1.00 20.90           C  
ATOM   2336  HB2 LEU A 159      69.085  41.842  23.220  1.00 20.90           H  
ATOM   2337  HB3 LEU A 159      70.815  42.029  23.114  1.00 20.90           H  
ATOM   2338  O   LEU A 159      69.492  38.503  24.711  1.00 20.90           O  
ATOM   2339  CG  LEU A 159      70.106  41.632  25.090  1.00 20.90           C  
ATOM   2340  HG  LEU A 159      70.672  40.825  25.555  1.00 20.90           H  
ATOM   2341  CD1 LEU A 159      70.824  42.955  25.379  1.00 20.90           C  
ATOM   2342 HD11 LEU A 159      70.857  43.129  26.454  1.00 20.90           H  
ATOM   2343 HD12 LEU A 159      70.301  43.778  24.892  1.00 20.90           H  
ATOM   2344 HD13 LEU A 159      71.845  42.905  25.001  1.00 20.90           H  
ATOM   2345  CD2 LEU A 159      68.715  41.739  25.729  1.00 20.90           C  
ATOM   2346 HD21 LEU A 159      68.171  40.810  25.557  1.00 20.90           H  
ATOM   2347 HD22 LEU A 159      68.815  41.880  26.805  1.00 20.90           H  
ATOM   2348 HD23 LEU A 159      68.158  42.570  25.296  1.00 20.90           H  
ATOM   2349  N   LEU A 160      68.080  38.762  22.984  1.00 21.07           N  
ATOM   2350  H   LEU A 160      68.024  39.079  22.026  1.00 21.07           H  
ATOM   2351  CA  LEU A 160      66.824  38.586  23.721  1.00 21.07           C  
ATOM   2352  HA  LEU A 160      66.831  39.284  24.559  1.00 21.07           H  
ATOM   2353  C   LEU A 160      66.571  37.221  24.360  1.00 21.07           C  
ATOM   2354  CB  LEU A 160      65.634  38.939  22.806  1.00 21.07           C  
ATOM   2355  HB2 LEU A 160      65.813  38.505  21.822  1.00 21.07           H  
ATOM   2356  HB3 LEU A 160      64.728  38.477  23.199  1.00 21.07           H  
ATOM   2357  O   LEU A 160      66.356  37.148  25.570  1.00 21.07           O  
ATOM   2358  CG  LEU A 160      65.351  40.437  22.655  1.00 21.07           C  
ATOM   2359  HG  LEU A 160      66.273  40.963  22.404  1.00 21.07           H  
ATOM   2360  CD1 LEU A 160      64.342  40.636  21.526  1.00 21.07           C  
ATOM   2361 HD11 LEU A 160      63.414  40.108  21.744  1.00 21.07           H  
ATOM   2362 HD12 LEU A 160      64.756  40.254  20.593  1.00 21.07           H  
ATOM   2363 HD13 LEU A 160      64.138  41.699  21.396  1.00 21.07           H  
ATOM   2364  CD2 LEU A 160      64.755  41.034  23.935  1.00 21.07           C  
ATOM   2365 HD21 LEU A 160      63.841  40.504  24.204  1.00 21.07           H  
ATOM   2366 HD22 LEU A 160      64.525  42.086  23.766  1.00 21.07           H  
ATOM   2367 HD23 LEU A 160      65.471  40.965  24.754  1.00 21.07           H  
ATOM   2368  N   GLU A 161      66.318  36.214  23.523  1.00 24.54           N  
ATOM   2369  H   GLU A 161      66.602  36.312  22.559  1.00 24.54           H  
ATOM   2370  CA  GLU A 161      65.187  35.317  23.786  1.00 24.54           C  
ATOM   2371  HA  GLU A 161      64.371  35.945  24.143  1.00 24.54           H  
ATOM   2372  C   GLU A 161      65.471  34.340  24.929  1.00 24.54           C  
ATOM   2373  CB  GLU A 161      64.671  34.667  22.493  1.00 24.54           C  
ATOM   2374  HB2 GLU A 161      64.176  33.727  22.736  1.00 24.54           H  
ATOM   2375  HB3 GLU A 161      65.505  34.469  21.820  1.00 24.54           H  
ATOM   2376  O   GLU A 161      66.269  33.412  24.825  1.00 24.54           O  
ATOM   2377  CG  GLU A 161      63.641  35.604  21.833  1.00 24.54           C  
ATOM   2378  HG2 GLU A 161      62.830  35.773  22.541  1.00 24.54           H  
ATOM   2379  HG3 GLU A 161      64.115  36.565  21.638  1.00 24.54           H  
ATOM   2380  CD  GLU A 161      63.056  35.069  20.520  1.00 24.54           C  
ATOM   2381  OE1 GLU A 161      61.907  35.461  20.215  1.00 24.54           O  
ATOM   2382  OE2 GLU A 161      63.759  34.298  19.831  1.00 24.54           O  
ATOM   2383  N   ALA A 162      64.825  34.644  26.061  1.00 22.37           N  
ATOM   2384  H   ALA A 162      64.220  35.451  26.014  1.00 22.37           H  
ATOM   2385  CA  ALA A 162      65.286  34.286  27.395  1.00 22.37           C  
ATOM   2386  HA  ALA A 162      66.334  34.577  27.467  1.00 22.37           H  
ATOM   2387  C   ALA A 162      65.234  32.785  27.719  1.00 22.37           C  
ATOM   2388  CB  ALA A 162      64.487  35.128  28.400  1.00 22.37           C  
ATOM   2389  HB1 ALA A 162      64.659  36.186  28.203  1.00 22.37           H  
ATOM   2390  HB2 ALA A 162      63.422  34.913  28.315  1.00 22.37           H  
ATOM   2391  HB3 ALA A 162      64.824  34.899  29.411  1.00 22.37           H  
ATOM   2392  O   ALA A 162      65.977  32.337  28.586  1.00 22.37           O  
ATOM   2393  N   LEU A 163      64.393  31.981  27.069  1.00 21.50           N  
ATOM   2394  H   LEU A 163      64.789  31.057  26.972  1.00 21.50           H  
ATOM   2395  CA  LEU A 163      62.971  31.885  27.420  1.00 21.50           C  
ATOM   2396  HA  LEU A 163      62.648  32.824  27.871  1.00 21.50           H  
ATOM   2397  C   LEU A 163      62.822  30.789  28.501  1.00 21.50           C  
ATOM   2398  CB  LEU A 163      62.136  31.630  26.144  1.00 21.50           C  
ATOM   2399  HB2 LEU A 163      61.407  30.841  26.329  1.00 21.50           H  
ATOM   2400  HB3 LEU A 163      62.799  31.259  25.362  1.00 21.50           H  
ATOM   2401  O   LEU A 163      63.683  29.928  28.628  1.00 21.50           O  
ATOM   2402  CG  LEU A 163      61.403  32.886  25.631  1.00 21.50           C  
ATOM   2403  HG  LEU A 163      62.022  33.766  25.806  1.00 21.50           H  
ATOM   2404  CD1 LEU A 163      61.125  32.795  24.133  1.00 21.50           C  
ATOM   2405 HD11 LEU A 163      60.624  33.698  23.785  1.00 21.50           H  
ATOM   2406 HD12 LEU A 163      60.504  31.927  23.912  1.00 21.50           H  
ATOM   2407 HD13 LEU A 163      62.065  32.700  23.589  1.00 21.50           H  
ATOM   2408  CD2 LEU A 163      60.063  33.066  26.355  1.00 21.50           C  
ATOM   2409 HD21 LEU A 163      59.572  33.966  25.984  1.00 21.50           H  
ATOM   2410 HD22 LEU A 163      59.419  32.207  26.164  1.00 21.50           H  
ATOM   2411 HD23 LEU A 163      60.230  33.170  27.427  1.00 21.50           H  
ATOM   2412  N   GLY A 164      61.785  30.901  29.340  1.00 23.34           N  
ATOM   2413  H   GLY A 164      61.063  31.556  29.079  1.00 23.34           H  
ATOM   2414  CA  GLY A 164      61.752  30.370  30.714  1.00 23.34           C  
ATOM   2415  HA2 GLY A 164      62.683  30.659  31.202  1.00 23.34           H  
ATOM   2416  HA3 GLY A 164      60.941  30.870  31.242  1.00 23.34           H  
ATOM   2417  C   GLY A 164      61.594  28.853  30.942  1.00 23.34           C  
ATOM   2418  O   GLY A 164      61.752  28.032  30.054  1.00 23.34           O  
ATOM   2419  N   ARG A 165      61.256  28.522  32.202  1.00 22.07           N  
ATOM   2420  H   ARG A 165      60.889  29.289  32.747  1.00 22.07           H  
ATOM   2421  CA  ARG A 165      61.901  27.465  33.007  1.00 22.07           C  
ATOM   2422  HA  ARG A 165      62.958  27.725  33.051  1.00 22.07           H  
ATOM   2423  C   ARG A 165      61.976  26.013  32.487  1.00 22.07           C  
ATOM   2424  CB  ARG A 165      61.372  27.473  34.457  1.00 22.07           C  
ATOM   2425  HB2 ARG A 165      61.625  26.512  34.904  1.00 22.07           H  
ATOM   2426  HB3 ARG A 165      60.289  27.597  34.453  1.00 22.07           H  
ATOM   2427  O   ARG A 165      63.096  25.550  32.393  1.00 22.07           O  
ATOM   2428  CG  ARG A 165      62.000  28.479  35.417  1.00 22.07           C  
ATOM   2429  HG2 ARG A 165      63.085  28.394  35.354  1.00 22.07           H  
ATOM   2430  HG3 ARG A 165      61.712  29.493  35.139  1.00 22.07           H  
ATOM   2431  CD  ARG A 165      61.572  28.179  36.866  1.00 22.07           C  
ATOM   2432  HD2 ARG A 165      61.773  27.130  37.083  1.00 22.07           H  
ATOM   2433  HD3 ARG A 165      62.183  28.786  37.534  1.00 22.07           H  
ATOM   2434  NE  ARG A 165      60.150  28.498  37.107  1.00 22.07           N  
ATOM   2435  HE  ARG A 165      59.674  29.052  36.409  1.00 22.07           H  
ATOM   2436  NH1 ARG A 165      59.811  27.194  38.967  1.00 22.07           N  
ATOM   2437 HH11 ARG A 165      59.194  26.403  39.084  1.00 22.07           H  
ATOM   2438 HH12 ARG A 165      60.791  26.955  38.932  1.00 22.07           H  
ATOM   2439  NH2 ARG A 165      58.090  28.186  38.010  1.00 22.07           N  
ATOM   2440 HH21 ARG A 165      57.592  27.570  38.636  1.00 22.07           H  
ATOM   2441 HH22 ARG A 165      57.698  28.114  37.082  1.00 22.07           H  
ATOM   2442  CZ  ARG A 165      59.369  27.989  38.041  1.00 22.07           C  
ATOM   2443  N   GLU A 166      60.887  25.243  32.614  1.00 19.38           N  
ATOM   2444  H   GLU A 166      60.010  25.668  32.347  1.00 19.38           H  
ATOM   2445  CA  GLU A 166      60.815  24.328  33.785  1.00 19.38           C  
ATOM   2446  HA  GLU A 166      61.706  24.467  34.399  1.00 19.38           H  
ATOM   2447  C   GLU A 166      60.758  22.815  33.553  1.00 19.38           C  
ATOM   2448  CB  GLU A 166      59.550  24.711  34.601  1.00 19.38           C  
ATOM   2449  HB2 GLU A 166      59.216  25.701  34.289  1.00 19.38           H  
ATOM   2450  HB3 GLU A 166      58.739  24.024  34.363  1.00 19.38           H  
ATOM   2451  O   GLU A 166      61.190  22.058  34.420  1.00 19.38           O  
ATOM   2452  CG  GLU A 166      59.666  24.694  36.131  1.00 19.38           C  
ATOM   2453  HG2 GLU A 166      59.810  23.666  36.463  1.00 19.38           H  
ATOM   2454  HG3 GLU A 166      60.541  25.269  36.435  1.00 19.38           H  
ATOM   2455  CD  GLU A 166      58.423  25.288  36.826  1.00 19.38           C  
ATOM   2456  OE1 GLU A 166      58.348  25.193  38.076  1.00 19.38           O  
ATOM   2457  OE2 GLU A 166      57.663  26.068  36.207  1.00 19.38           O  
ATOM   2458  N   LEU A 167      60.033  22.378  32.528  1.00 21.73           N  
ATOM   2459  H   LEU A 167      60.134  22.883  31.659  1.00 21.73           H  
ATOM   2460  CA  LEU A 167      59.092  21.244  32.572  1.00 21.73           C  
ATOM   2461  HA  LEU A 167      58.828  21.053  33.612  1.00 21.73           H  
ATOM   2462  C   LEU A 167      59.681  19.916  32.046  1.00 21.73           C  
ATOM   2463  CB  LEU A 167      57.817  21.656  31.791  1.00 21.73           C  
ATOM   2464  HB2 LEU A 167      58.132  22.019  30.813  1.00 21.73           H  
ATOM   2465  HB3 LEU A 167      57.196  20.777  31.616  1.00 21.73           H  
ATOM   2466  O   LEU A 167      58.932  19.002  31.714  1.00 21.73           O  
ATOM   2467  CG  LEU A 167      56.930  22.721  32.462  1.00 21.73           C  
ATOM   2468  HG  LEU A 167      57.547  23.559  32.785  1.00 21.73           H  
ATOM   2469  CD1 LEU A 167      55.922  23.310  31.479  1.00 21.73           C  
ATOM   2470 HD11 LEU A 167      55.323  24.074  31.974  1.00 21.73           H  
ATOM   2471 HD12 LEU A 167      55.272  22.522  31.096  1.00 21.73           H  
ATOM   2472 HD13 LEU A 167      56.456  23.766  30.645  1.00 21.73           H  
ATOM   2473  CD2 LEU A 167      56.151  22.147  33.652  1.00 21.73           C  
ATOM   2474 HD21 LEU A 167      56.850  21.777  34.402  1.00 21.73           H  
ATOM   2475 HD22 LEU A 167      55.541  22.930  34.102  1.00 21.73           H  
ATOM   2476 HD23 LEU A 167      55.514  21.328  33.319  1.00 21.73           H  
ATOM   2477  N   ASP A 168      61.005  19.836  31.924  1.00 22.45           N  
ATOM   2478  H   ASP A 168      61.494  20.491  32.517  1.00 22.45           H  
ATOM   2479  CA  ASP A 168      61.582  19.803  30.573  1.00 22.45           C  
ATOM   2480  HA  ASP A 168      60.893  20.328  29.910  1.00 22.45           H  
ATOM   2481  C   ASP A 168      61.807  18.446  29.890  1.00 22.45           C  
ATOM   2482  CB  ASP A 168      62.895  20.603  30.554  1.00 22.45           C  
ATOM   2483  HB2 ASP A 168      63.374  20.469  29.584  1.00 22.45           H  
ATOM   2484  HB3 ASP A 168      63.566  20.209  31.317  1.00 22.45           H  
ATOM   2485  O   ASP A 168      61.111  18.136  28.925  1.00 22.45           O  
ATOM   2486  CG  ASP A 168      62.705  22.100  30.758  1.00 22.45           C  
ATOM   2487  OD1 ASP A 168      61.687  22.644  30.265  1.00 22.45           O  
ATOM   2488  OD2 ASP A 168      63.574  22.671  31.444  1.00 22.45           O  
ATOM   2489  N   GLY A 169      62.904  17.751  30.221  1.00 22.41           N  
ATOM   2490  H   GLY A 169      63.409  18.048  31.044  1.00 22.41           H  
ATOM   2491  CA  GLY A 169      63.685  17.093  29.158  1.00 22.41           C  
ATOM   2492  HA2 GLY A 169      64.549  17.724  28.948  1.00 22.41           H  
ATOM   2493  HA3 GLY A 169      63.100  17.039  28.240  1.00 22.41           H  
ATOM   2494  C   GLY A 169      64.226  15.689  29.399  1.00 22.41           C  
ATOM   2495  O   GLY A 169      64.609  15.056  28.416  1.00 22.41           O  
ATOM   2496  N   ASP A 170      64.291  15.243  30.656  1.00 20.92           N  
ATOM   2497  H   ASP A 170      63.796  15.758  31.370  1.00 20.92           H  
ATOM   2498  CA  ASP A 170      64.983  14.014  31.097  1.00 20.92           C  
ATOM   2499  HA  ASP A 170      65.757  13.767  30.371  1.00 20.92           H  
ATOM   2500  C   ASP A 170      64.073  12.772  31.144  1.00 20.92           C  
ATOM   2501  CB  ASP A 170      65.671  14.254  32.470  1.00 20.92           C  
ATOM   2502  HB2 ASP A 170      65.125  15.026  33.013  1.00 20.92           H  
ATOM   2503  HB3 ASP A 170      65.578  13.342  33.059  1.00 20.92           H  
ATOM   2504  O   ASP A 170      62.931  12.881  31.653  1.00 20.92           O  
ATOM   2505  CG  ASP A 170      67.176  14.611  32.459  1.00 20.92           C  
ATOM   2506  OD1 ASP A 170      67.874  14.427  31.435  1.00 20.92           O  
ATOM   2507  OD2 ASP A 170      67.662  15.035  33.539  1.00 20.92           O  
ATOM   2508  OXT ASP A 170      64.559  11.701  30.712  1.00 20.92           O  
TER    2509      ASP A 170                                                       
ATOM   2509  N   MET B   1      12.888 -36.794  42.193  1.00 72.24           N  
ATOM   2510  H   MET B   1      11.990 -36.673  42.638  1.00 72.24           H  
ATOM   2511  H2  MET B   1      12.803 -37.396  41.386  1.00 72.24           H  
ATOM   2512  H3  MET B   1      13.533 -37.215  42.847  1.00 72.24           H  
ATOM   2513  CA  MET B   1      13.408 -35.485  41.780  1.00 72.24           C  
ATOM   2514  HA  MET B   1      14.417 -35.628  41.392  1.00 72.24           H  
ATOM   2515  C   MET B   1      13.490 -34.576  42.986  1.00 72.24           C  
ATOM   2516  CB  MET B   1      12.574 -34.839  40.673  1.00 72.24           C  
ATOM   2517  HB2 MET B   1      12.416 -33.788  40.918  1.00 72.24           H  
ATOM   2518  HB3 MET B   1      11.601 -35.321  40.577  1.00 72.24           H  
ATOM   2519  O   MET B   1      12.461 -34.331  43.617  1.00 72.24           O  
ATOM   2520  CG  MET B   1      13.317 -34.889  39.345  1.00 72.24           C  
ATOM   2521  HG2 MET B   1      14.341 -34.546  39.497  1.00 72.24           H  
ATOM   2522  HG3 MET B   1      13.358 -35.915  38.979  1.00 72.24           H  
ATOM   2523  SD  MET B   1      12.541 -33.830  38.111  1.00 72.24           S  
ATOM   2524  CE  MET B   1      11.757 -35.077  37.056  1.00 72.24           C  
ATOM   2525  HE1 MET B   1      11.030 -35.654  37.627  1.00 72.24           H  
ATOM   2526  HE2 MET B   1      11.252 -34.572  36.232  1.00 72.24           H  
ATOM   2527  HE3 MET B   1      12.518 -35.737  36.640  1.00 72.24           H  
ATOM   2528  N   THR B   2      14.697 -34.138  43.324  1.00 83.06           N  
ATOM   2529  H   THR B   2      15.463 -34.365  42.706  1.00 83.06           H  
ATOM   2530  CA  THR B   2      14.923 -33.055  44.285  1.00 83.06           C  
ATOM   2531  HA  THR B   2      14.460 -33.318  45.236  1.00 83.06           H  
ATOM   2532  C   THR B   2      14.267 -31.770  43.781  1.00 83.06           C  
ATOM   2533  CB  THR B   2      16.422 -32.817  44.528  1.00 83.06           C  
ATOM   2534  HB  THR B   2      16.530 -32.035  45.279  1.00 83.06           H  
ATOM   2535  O   THR B   2      13.944 -31.647  42.598  1.00 83.06           O  
ATOM   2536  CG2 THR B   2      17.148 -34.068  45.021  1.00 83.06           C  
ATOM   2537 HG21 THR B   2      17.152 -34.840  44.252  1.00 83.06           H  
ATOM   2538 HG22 THR B   2      18.179 -33.811  45.264  1.00 83.06           H  
ATOM   2539 HG23 THR B   2      16.661 -34.449  45.919  1.00 83.06           H  
ATOM   2540  OG1 THR B   2      17.052 -32.393  43.348  1.00 83.06           O  
ATOM   2541  HG1 THR B   2      17.390 -33.166  42.890  1.00 83.06           H  
ATOM   2542  N   ASP B   3      14.046 -30.809  44.674  1.00 74.94           N  
ATOM   2543  H   ASP B   3      14.304 -30.934  45.642  1.00 74.94           H  
ATOM   2544  CA  ASP B   3      13.478 -29.520  44.276  1.00 74.94           C  
ATOM   2545  HA  ASP B   3      12.513 -29.699  43.803  1.00 74.94           H  
ATOM   2546  C   ASP B   3      14.374 -28.818  43.240  1.00 74.94           C  
ATOM   2547  CB  ASP B   3      13.257 -28.679  45.539  1.00 74.94           C  
ATOM   2548  HB2 ASP B   3      14.203 -28.245  45.862  1.00 74.94           H  
ATOM   2549  HB3 ASP B   3      12.890 -29.323  46.338  1.00 74.94           H  
ATOM   2550  O   ASP B   3      13.892 -28.349  42.212  1.00 74.94           O  
ATOM   2551  CG  ASP B   3      12.214 -27.590  45.308  1.00 74.94           C  
ATOM   2552  OD1 ASP B   3      11.123 -27.958  44.812  1.00 74.94           O  
ATOM   2553  OD2 ASP B   3      12.511 -26.433  45.671  1.00 74.94           O  
ATOM   2554  N   SER B   4      15.697 -28.896  43.421  1.00 72.69           N  
ATOM   2555  H   SER B   4      16.050 -29.268  44.291  1.00 72.69           H  
ATOM   2556  CA  SER B   4      16.686 -28.398  42.458  1.00 72.69           C  
ATOM   2557  HA  SER B   4      16.544 -27.324  42.339  1.00 72.69           H  
ATOM   2558  C   SER B   4      16.552 -29.033  41.069  1.00 72.69           C  
ATOM   2559  CB  SER B   4      18.101 -28.645  42.992  1.00 72.69           C  
ATOM   2560  HB2 SER B   4      18.274 -29.718  43.073  1.00 72.69           H  
ATOM   2561  HB3 SER B   4      18.833 -28.223  42.303  1.00 72.69           H  
ATOM   2562  O   SER B   4      16.616 -28.315  40.074  1.00 72.69           O  
ATOM   2563  OG  SER B   4      18.258 -28.056  44.271  1.00 72.69           O  
ATOM   2564  HG  SER B   4      18.428 -27.118  44.162  1.00 72.69           H  
ATOM   2565  N   GLU B   5      16.324 -30.350  40.969  1.00 76.99           N  
ATOM   2566  H   GLU B   5      16.263 -30.901  41.813  1.00 76.99           H  
ATOM   2567  CA  GLU B   5      16.128 -31.020  39.672  1.00 76.99           C  
ATOM   2568  HA  GLU B   5      16.957 -30.773  39.009  1.00 76.99           H  
ATOM   2569  C   GLU B   5      14.844 -30.551  38.972  1.00 76.99           C  
ATOM   2570  CB  GLU B   5      16.087 -32.544  39.849  1.00 76.99           C  
ATOM   2571  HB2 GLU B   5      15.379 -32.771  40.646  1.00 76.99           H  
ATOM   2572  HB3 GLU B   5      15.721 -32.984  38.921  1.00 76.99           H  
ATOM   2573  O   GLU B   5      14.874 -30.270  37.773  1.00 76.99           O  
ATOM   2574  CG  GLU B   5      17.453 -33.181  40.149  1.00 76.99           C  
ATOM   2575  HG2 GLU B   5      18.070 -33.106  39.254  1.00 76.99           H  
ATOM   2576  HG3 GLU B   5      17.951 -32.618  40.939  1.00 76.99           H  
ATOM   2577  CD  GLU B   5      17.336 -34.651  40.589  1.00 76.99           C  
ATOM   2578  OE1 GLU B   5      18.260 -35.435  40.310  1.00 76.99           O  
ATOM   2579  OE2 GLU B   5      16.346 -34.990  41.287  1.00 76.99           O  
ATOM   2580  N   LYS B   6      13.738 -30.390  39.715  1.00 82.60           N  
ATOM   2581  H   LYS B   6      13.802 -30.576  40.706  1.00 82.60           H  
ATOM   2582  CA  LYS B   6      12.474 -29.884  39.148  1.00 82.60           C  
ATOM   2583  HA  LYS B   6      12.197 -30.496  38.290  1.00 82.60           H  
ATOM   2584  C   LYS B   6      12.627 -28.459  38.632  1.00 82.60           C  
ATOM   2585  CB  LYS B   6      11.345 -29.903  40.186  1.00 82.60           C  
ATOM   2586  HB2 LYS B   6      10.476 -29.408  39.753  1.00 82.60           H  
ATOM   2587  HB3 LYS B   6      11.652 -29.340  41.068  1.00 82.60           H  
ATOM   2588  O   LYS B   6      12.219 -28.155  37.514  1.00 82.60           O  
ATOM   2589  CG  LYS B   6      10.941 -31.315  40.601  1.00 82.60           C  
ATOM   2590  HG2 LYS B   6      11.796 -31.787  41.085  1.00 82.60           H  
ATOM   2591  HG3 LYS B   6      10.640 -31.889  39.725  1.00 82.60           H  
ATOM   2592  CD  LYS B   6       9.789 -31.243  41.603  1.00 82.60           C  
ATOM   2593  HD2 LYS B   6      10.110 -30.649  42.459  1.00 82.60           H  
ATOM   2594  HD3 LYS B   6       8.935 -30.754  41.134  1.00 82.60           H  
ATOM   2595  CE  LYS B   6       9.397 -32.643  42.069  1.00 82.60           C  
ATOM   2596  HE2 LYS B   6       9.038 -33.210  41.209  1.00 82.60           H  
ATOM   2597  HE3 LYS B   6      10.288 -33.133  42.462  1.00 82.60           H  
ATOM   2598  NZ  LYS B   6       8.353 -32.553  43.117  1.00 82.60           N  
ATOM   2599  HZ1 LYS B   6       8.078 -33.468  43.444  1.00 82.60           H  
ATOM   2600  HZ2 LYS B   6       8.706 -32.016  43.896  1.00 82.60           H  
ATOM   2601  HZ3 LYS B   6       7.542 -32.070  42.759  1.00 82.60           H  
ATOM   2602  N   VAL B   7      13.214 -27.576  39.440  1.00 82.03           N  
ATOM   2603  H   VAL B   7      13.513 -27.883  40.355  1.00 82.03           H  
ATOM   2604  CA  VAL B   7      13.400 -26.170  39.064  1.00 82.03           C  
ATOM   2605  HA  VAL B   7      12.440 -25.771  38.734  1.00 82.03           H  
ATOM   2606  C   VAL B   7      14.353 -26.052  37.868  1.00 82.03           C  
ATOM   2607  CB  VAL B   7      13.857 -25.330  40.270  1.00 82.03           C  
ATOM   2608  HB  VAL B   7      14.808 -25.711  40.643  1.00 82.03           H  
ATOM   2609  O   VAL B   7      14.099 -25.243  36.976  1.00 82.03           O  
ATOM   2610  CG1 VAL B   7      14.013 -23.860  39.883  1.00 82.03           C  
ATOM   2611 HG11 VAL B   7      14.672 -23.763  39.020  1.00 82.03           H  
ATOM   2612 HG12 VAL B   7      14.426 -23.303  40.724  1.00 82.03           H  
ATOM   2613 HG13 VAL B   7      13.043 -23.437  39.620  1.00 82.03           H  
ATOM   2614  CG2 VAL B   7      12.817 -25.331  41.400  1.00 82.03           C  
ATOM   2615 HG21 VAL B   7      11.881 -24.891  41.058  1.00 82.03           H  
ATOM   2616 HG22 VAL B   7      13.191 -24.760  42.250  1.00 82.03           H  
ATOM   2617 HG23 VAL B   7      12.606 -26.342  41.747  1.00 82.03           H  
ATOM   2618  N   ALA B   8      15.393 -26.889  37.782  1.00 76.48           N  
ATOM   2619  H   ALA B   8      15.581 -27.523  38.546  1.00 76.48           H  
ATOM   2620  CA  ALA B   8      16.284 -26.927  36.623  1.00 76.48           C  
ATOM   2621  HA  ALA B   8      16.697 -25.929  36.473  1.00 76.48           H  
ATOM   2622  C   ALA B   8      15.553 -27.321  35.324  1.00 76.48           C  
ATOM   2623  CB  ALA B   8      17.442 -27.886  36.924  1.00 76.48           C  
ATOM   2624  HB1 ALA B   8      18.133 -27.902  36.082  1.00 76.48           H  
ATOM   2625  HB2 ALA B   8      17.976 -27.552  37.813  1.00 76.48           H  
ATOM   2626  HB3 ALA B   8      17.061 -28.893  37.094  1.00 76.48           H  
ATOM   2627  O   ALA B   8      15.831 -26.756  34.264  1.00 76.48           O  
ATOM   2628  N   GLU B   9      14.601 -28.255  35.389  1.00 84.06           N  
ATOM   2629  H   GLU B   9      14.436 -28.722  36.269  1.00 84.06           H  
ATOM   2630  CA  GLU B   9      13.799 -28.665  34.232  1.00 84.06           C  
ATOM   2631  HA  GLU B   9      14.478 -28.841  33.398  1.00 84.06           H  
ATOM   2632  C   GLU B   9      12.821 -27.564  33.785  1.00 84.06           C  
ATOM   2633  CB  GLU B   9      13.103 -29.994  34.560  1.00 84.06           C  
ATOM   2634  HB2 GLU B   9      12.289 -29.825  35.265  1.00 84.06           H  
ATOM   2635  HB3 GLU B   9      13.838 -30.652  35.024  1.00 84.06           H  
ATOM   2636  O   GLU B   9      12.748 -27.251  32.592  1.00 84.06           O  
ATOM   2637  CG  GLU B   9      12.571 -30.689  33.300  1.00 84.06           C  
ATOM   2638  HG2 GLU B   9      13.357 -30.679  32.545  1.00 84.06           H  
ATOM   2639  HG3 GLU B   9      11.726 -30.121  32.912  1.00 84.06           H  
ATOM   2640  CD  GLU B   9      12.144 -32.145  33.550  1.00 84.06           C  
ATOM   2641  OE1 GLU B   9      12.044 -32.874  32.539  1.00 84.06           O  
ATOM   2642  OE2 GLU B   9      11.952 -32.532  34.725  1.00 84.06           O  
ATOM   2643  N   TYR B  10      12.157 -26.892  34.734  1.00 84.17           N  
ATOM   2644  H   TYR B  10      12.229 -27.214  35.689  1.00 84.17           H  
ATOM   2645  CA  TYR B  10      11.319 -25.724  34.439  1.00 84.17           C  
ATOM   2646  HA  TYR B  10      10.584 -26.010  33.687  1.00 84.17           H  
ATOM   2647  C   TYR B  10      12.120 -24.562  33.846  1.00 84.17           C  
ATOM   2648  CB  TYR B  10      10.582 -25.252  35.700  1.00 84.17           C  
ATOM   2649  HB2 TYR B  10      10.141 -24.276  35.498  1.00 84.17           H  
ATOM   2650  HB3 TYR B  10      11.303 -25.121  36.507  1.00 84.17           H  
ATOM   2651  O   TYR B  10      11.681 -23.959  32.865  1.00 84.17           O  
ATOM   2652  CG  TYR B  10       9.460 -26.163  36.153  1.00 84.17           C  
ATOM   2653  CD1 TYR B  10       8.408 -26.475  35.269  1.00 84.17           C  
ATOM   2654  HD1 TYR B  10       8.400 -26.072  34.267  1.00 84.17           H  
ATOM   2655  CD2 TYR B  10       9.447 -26.672  37.466  1.00 84.17           C  
ATOM   2656  HD2 TYR B  10      10.250 -26.429  38.145  1.00 84.17           H  
ATOM   2657  CE1 TYR B  10       7.359 -27.313  35.688  1.00 84.17           C  
ATOM   2658  HE1 TYR B  10       6.551 -27.565  35.016  1.00 84.17           H  
ATOM   2659  CE2 TYR B  10       8.395 -27.504  37.892  1.00 84.17           C  
ATOM   2660  HE2 TYR B  10       8.392 -27.892  38.901  1.00 84.17           H  
ATOM   2661  OH  TYR B  10       6.329 -28.625  37.404  1.00 84.17           O  
ATOM   2662  HH  TYR B  10       6.428 -28.886  38.323  1.00 84.17           H  
ATOM   2663  CZ  TYR B  10       7.352 -27.828  36.999  1.00 84.17           C  
ATOM   2664  N   LEU B  11      13.308 -24.271  34.390  1.00 81.59           N  
ATOM   2665  H   LEU B  11      13.599 -24.779  35.212  1.00 81.59           H  
ATOM   2666  CA  LEU B  11      14.186 -23.228  33.862  1.00 81.59           C  
ATOM   2667  HA  LEU B  11      13.619 -22.298  33.825  1.00 81.59           H  
ATOM   2668  C   LEU B  11      14.598 -23.546  32.425  1.00 81.59           C  
ATOM   2669  CB  LEU B  11      15.398 -23.046  34.795  1.00 81.59           C  
ATOM   2670  HB2 LEU B  11      15.040 -22.863  35.808  1.00 81.59           H  
ATOM   2671  HB3 LEU B  11      15.972 -23.972  34.807  1.00 81.59           H  
ATOM   2672  O   LEU B  11      14.467 -22.686  31.558  1.00 81.59           O  
ATOM   2673  CG  LEU B  11      16.331 -21.888  34.385  1.00 81.59           C  
ATOM   2674  HG  LEU B  11      16.671 -22.032  33.360  1.00 81.59           H  
ATOM   2675  CD1 LEU B  11      15.645 -20.525  34.503  1.00 81.59           C  
ATOM   2676 HD11 LEU B  11      16.355 -19.734  34.262  1.00 81.59           H  
ATOM   2677 HD12 LEU B  11      14.812 -20.458  33.802  1.00 81.59           H  
ATOM   2678 HD13 LEU B  11      15.288 -20.387  35.523  1.00 81.59           H  
ATOM   2679  CD2 LEU B  11      17.556 -21.864  35.298  1.00 81.59           C  
ATOM   2680 HD21 LEU B  11      17.250 -21.671  36.326  1.00 81.59           H  
ATOM   2681 HD22 LEU B  11      18.074 -22.822  35.247  1.00 81.59           H  
ATOM   2682 HD23 LEU B  11      18.241 -21.079  34.975  1.00 81.59           H  
ATOM   2683  N   ARG B  12      14.994 -24.795  32.143  1.00 82.82           N  
ATOM   2684  H   ARG B  12      15.063 -25.454  32.906  1.00 82.82           H  
ATOM   2685  CA  ARG B  12      15.327 -25.236  30.782  1.00 82.82           C  
ATOM   2686  HA  ARG B  12      16.154 -24.625  30.421  1.00 82.82           H  
ATOM   2687  C   ARG B  12      14.165 -25.005  29.815  1.00 82.82           C  
ATOM   2688  CB  ARG B  12      15.758 -26.710  30.814  1.00 82.82           C  
ATOM   2689  HB2 ARG B  12      14.906 -27.331  31.091  1.00 82.82           H  
ATOM   2690  HB3 ARG B  12      16.530 -26.829  31.574  1.00 82.82           H  
ATOM   2691  O   ARG B  12      14.389 -24.468  28.730  1.00 82.82           O  
ATOM   2692  CG  ARG B  12      16.312 -27.181  29.459  1.00 82.82           C  
ATOM   2693  HG2 ARG B  12      15.578 -26.994  28.676  1.00 82.82           H  
ATOM   2694  HG3 ARG B  12      17.219 -26.624  29.223  1.00 82.82           H  
ATOM   2695  CD  ARG B  12      16.619 -28.684  29.464  1.00 82.82           C  
ATOM   2696  HD2 ARG B  12      16.967 -28.970  28.472  1.00 82.82           H  
ATOM   2697  HD3 ARG B  12      15.688 -29.217  29.659  1.00 82.82           H  
ATOM   2698  NE  ARG B  12      17.653 -29.039  30.458  1.00 82.82           N  
ATOM   2699  HE  ARG B  12      18.459 -28.432  30.504  1.00 82.82           H  
ATOM   2700  NH1 ARG B  12      16.643 -30.908  31.358  1.00 82.82           N  
ATOM   2701 HH11 ARG B  12      15.853 -30.801  30.738  1.00 82.82           H  
ATOM   2702 HH12 ARG B  12      16.614 -31.638  32.055  1.00 82.82           H  
ATOM   2703  NH2 ARG B  12      18.604 -30.218  32.155  1.00 82.82           N  
ATOM   2704 HH21 ARG B  12      19.377 -29.568  32.183  1.00 82.82           H  
ATOM   2705 HH22 ARG B  12      18.566 -30.982  32.814  1.00 82.82           H  
ATOM   2706  CZ  ARG B  12      17.625 -30.050  31.312  1.00 82.82           C  
ATOM   2707  N   ARG B  13      12.934 -25.371  30.195  1.00 85.58           N  
ATOM   2708  H   ARG B  13      12.827 -25.809  31.099  1.00 85.58           H  
ATOM   2709  CA  ARG B  13      11.746 -25.161  29.351  1.00 85.58           C  
ATOM   2710  HA  ARG B  13      11.960 -25.584  28.369  1.00 85.58           H  
ATOM   2711  C   ARG B  13      11.476 -23.675  29.107  1.00 85.58           C  
ATOM   2712  CB  ARG B  13      10.524 -25.871  29.964  1.00 85.58           C  
ATOM   2713  HB2 ARG B  13      10.764 -26.920  30.140  1.00 85.58           H  
ATOM   2714  HB3 ARG B  13      10.295 -25.415  30.927  1.00 85.58           H  
ATOM   2715  O   ARG B  13      11.300 -23.286  27.957  1.00 85.58           O  
ATOM   2716  CG  ARG B  13       9.271 -25.786  29.073  1.00 85.58           C  
ATOM   2717  HG2 ARG B  13       9.076 -24.745  28.815  1.00 85.58           H  
ATOM   2718  HG3 ARG B  13       8.411 -26.151  29.634  1.00 85.58           H  
ATOM   2719  CD  ARG B  13       9.405 -26.623  27.794  1.00 85.58           C  
ATOM   2720  HD2 ARG B  13      10.421 -26.555  27.405  1.00 85.58           H  
ATOM   2721  HD3 ARG B  13       9.195 -27.664  28.039  1.00 85.58           H  
ATOM   2722  NE  ARG B  13       8.498 -26.144  26.744  1.00 85.58           N  
ATOM   2723  HE  ARG B  13       8.245 -25.166  26.765  1.00 85.58           H  
ATOM   2724  NH1 ARG B  13       8.501 -28.020  25.402  1.00 85.58           N  
ATOM   2725 HH11 ARG B  13       8.212 -28.460  24.541  1.00 85.58           H  
ATOM   2726 HH12 ARG B  13       8.994 -28.535  26.117  1.00 85.58           H  
ATOM   2727  NH2 ARG B  13       7.520 -26.131  24.723  1.00 85.58           N  
ATOM   2728 HH21 ARG B  13       7.604 -25.126  24.787  1.00 85.58           H  
ATOM   2729 HH22 ARG B  13       7.295 -26.543  23.829  1.00 85.58           H  
ATOM   2730  CZ  ARG B  13       8.170 -26.778  25.637  1.00 85.58           C  
ATOM   2731  N   ALA B  14      11.508 -22.850  30.154  1.00 85.80           N  
ATOM   2732  H   ALA B  14      11.664 -23.241  31.072  1.00 85.80           H  
ATOM   2733  CA  ALA B  14      11.296 -21.408  30.040  1.00 85.80           C  
ATOM   2734  HA  ALA B  14      10.318 -21.233  29.591  1.00 85.80           H  
ATOM   2735  C   ALA B  14      12.345 -20.742  29.133  1.00 85.80           C  
ATOM   2736  CB  ALA B  14      11.305 -20.796  31.446  1.00 85.80           C  
ATOM   2737  HB1 ALA B  14      12.273 -20.955  31.921  1.00 85.80           H  
ATOM   2738  HB2 ALA B  14      11.109 -19.726  31.382  1.00 85.80           H  
ATOM   2739  HB3 ALA B  14      10.530 -21.260  32.057  1.00 85.80           H  
ATOM   2740  O   ALA B  14      11.997 -19.906  28.301  1.00 85.80           O  
ATOM   2741  N   THR B  15      13.619 -21.137  29.241  1.00 84.23           N  
ATOM   2742  H   THR B  15      13.871 -21.781  29.978  1.00 84.23           H  
ATOM   2743  CA  THR B  15      14.687 -20.619  28.375  1.00 84.23           C  
ATOM   2744  HA  THR B  15      14.641 -19.530  28.390  1.00 84.23           H  
ATOM   2745  C   THR B  15      14.509 -21.054  26.916  1.00 84.23           C  
ATOM   2746  CB  THR B  15      16.075 -21.049  28.878  1.00 84.23           C  
ATOM   2747  HB  THR B  15      16.217 -22.114  28.695  1.00 84.23           H  
ATOM   2748  O   THR B  15      14.727 -20.243  26.016  1.00 84.23           O  
ATOM   2749  CG2 THR B  15      17.202 -20.265  28.207  1.00 84.23           C  
ATOM   2750 HG21 THR B  15      18.156 -20.556  28.645  1.00 84.23           H  
ATOM   2751 HG22 THR B  15      17.229 -20.488  27.141  1.00 84.23           H  
ATOM   2752 HG23 THR B  15      17.054 -19.194  28.347  1.00 84.23           H  
ATOM   2753  OG1 THR B  15      16.221 -20.808  30.256  1.00 84.23           O  
ATOM   2754  HG1 THR B  15      15.886 -19.930  30.452  1.00 84.23           H  
ATOM   2755  N   LEU B  16      14.085 -22.300  26.662  1.00 88.39           N  
ATOM   2756  H   LEU B  16      13.922 -22.926  27.438  1.00 88.39           H  
ATOM   2757  CA  LEU B  16      13.796 -22.782  25.305  1.00 88.39           C  
ATOM   2758  HA  LEU B  16      14.653 -22.567  24.667  1.00 88.39           H  
ATOM   2759  C   LEU B  16      12.610 -22.042  24.674  1.00 88.39           C  
ATOM   2760  CB  LEU B  16      13.540 -24.302  25.321  1.00 88.39           C  
ATOM   2761  HB2 LEU B  16      13.051 -24.582  24.388  1.00 88.39           H  
ATOM   2762  HB3 LEU B  16      12.846 -24.528  26.130  1.00 88.39           H  
ATOM   2763  O   LEU B  16      12.735 -21.557  23.550  1.00 88.39           O  
ATOM   2764  CG  LEU B  16      14.803 -25.166  25.477  1.00 88.39           C  
ATOM   2765  HG  LEU B  16      15.372 -24.840  26.348  1.00 88.39           H  
ATOM   2766  CD1 LEU B  16      14.397 -26.628  25.678  1.00 88.39           C  
ATOM   2767 HD11 LEU B  16      15.286 -27.246  25.801  1.00 88.39           H  
ATOM   2768 HD12 LEU B  16      13.828 -26.980  24.817  1.00 88.39           H  
ATOM   2769 HD13 LEU B  16      13.783 -26.713  26.575  1.00 88.39           H  
ATOM   2770  CD2 LEU B  16      15.713 -25.092  24.247  1.00 88.39           C  
ATOM   2771 HD21 LEU B  16      16.106 -24.082  24.131  1.00 88.39           H  
ATOM   2772 HD22 LEU B  16      16.554 -25.774  24.373  1.00 88.39           H  
ATOM   2773 HD23 LEU B  16      15.153 -25.373  23.355  1.00 88.39           H  
ATOM   2774  N   ASP B  17      11.503 -21.898  25.406  1.00 90.12           N  
ATOM   2775  H   ASP B  17      11.456 -22.347  26.309  1.00 90.12           H  
ATOM   2776  CA  ASP B  17      10.322 -21.169  24.933  1.00 90.12           C  
ATOM   2777  HA  ASP B  17      10.012 -21.583  23.973  1.00 90.12           H  
ATOM   2778  C   ASP B  17      10.641 -19.676  24.706  1.00 90.12           C  
ATOM   2779  CB  ASP B  17       9.158 -21.340  25.930  1.00 90.12           C  
ATOM   2780  HB2 ASP B  17       8.370 -20.640  25.652  1.00 90.12           H  
ATOM   2781  HB3 ASP B  17       9.505 -21.063  26.926  1.00 90.12           H  
ATOM   2782  O   ASP B  17      10.166 -19.086  23.736  1.00 90.12           O  
ATOM   2783  CG  ASP B  17       8.520 -22.743  25.991  1.00 90.12           C  
ATOM   2784  OD1 ASP B  17       8.660 -23.563  25.056  1.00 90.12           O  
ATOM   2785  OD2 ASP B  17       7.791 -23.016  26.969  1.00 90.12           O  
ATOM   2786  N   LEU B  18      11.487 -19.059  25.547  1.00 88.97           N  
ATOM   2787  H   LEU B  18      11.798 -19.565  26.364  1.00 88.97           H  
ATOM   2788  CA  LEU B  18      11.945 -17.672  25.370  1.00 88.97           C  
ATOM   2789  HA  LEU B  18      11.075 -17.026  25.253  1.00 88.97           H  
ATOM   2790  C   LEU B  18      12.788 -17.515  24.104  1.00 88.97           C  
ATOM   2791  CB  LEU B  18      12.734 -17.227  26.617  1.00 88.97           C  
ATOM   2792  HB2 LEU B  18      12.056 -17.223  27.471  1.00 88.97           H  
ATOM   2793  HB3 LEU B  18      13.512 -17.964  26.816  1.00 88.97           H  
ATOM   2794  O   LEU B  18      12.624 -16.542  23.367  1.00 88.97           O  
ATOM   2795  CG  LEU B  18      13.408 -15.844  26.503  1.00 88.97           C  
ATOM   2796  HG  LEU B  18      14.140 -15.854  25.696  1.00 88.97           H  
ATOM   2797  CD1 LEU B  18      12.408 -14.720  26.246  1.00 88.97           C  
ATOM   2798 HD11 LEU B  18      12.917 -13.757  26.226  1.00 88.97           H  
ATOM   2799 HD12 LEU B  18      11.673 -14.711  27.051  1.00 88.97           H  
ATOM   2800 HD13 LEU B  18      11.897 -14.864  25.294  1.00 88.97           H  
ATOM   2801  CD2 LEU B  18      14.150 -15.527  27.802  1.00 88.97           C  
ATOM   2802 HD21 LEU B  18      14.635 -14.554  27.730  1.00 88.97           H  
ATOM   2803 HD22 LEU B  18      13.447 -15.510  28.635  1.00 88.97           H  
ATOM   2804 HD23 LEU B  18      14.907 -16.288  27.989  1.00 88.97           H  
ATOM   2805  N   ARG B  19      13.694 -18.464  23.843  1.00 88.45           N  
ATOM   2806  H   ARG B  19      13.781 -19.232  24.493  1.00 88.45           H  
ATOM   2807  CA  ARG B  19      14.519 -18.451  22.632  1.00 88.45           C  
ATOM   2808  HA  ARG B  19      15.023 -17.486  22.570  1.00 88.45           H  
ATOM   2809  C   ARG B  19      13.651 -18.556  21.378  1.00 88.45           C  
ATOM   2810  CB  ARG B  19      15.574 -19.562  22.715  1.00 88.45           C  
ATOM   2811  HB2 ARG B  19      16.088 -19.491  23.673  1.00 88.45           H  
ATOM   2812  HB3 ARG B  19      15.082 -20.533  22.659  1.00 88.45           H  
ATOM   2813  O   ARG B  19      13.867 -17.778  20.455  1.00 88.45           O  
ATOM   2814  CG  ARG B  19      16.613 -19.431  21.590  1.00 88.45           C  
ATOM   2815  HG2 ARG B  19      16.128 -19.504  20.617  1.00 88.45           H  
ATOM   2816  HG3 ARG B  19      17.092 -18.454  21.663  1.00 88.45           H  
ATOM   2817  CD  ARG B  19      17.693 -20.512  21.693  1.00 88.45           C  
ATOM   2818  HD2 ARG B  19      18.132 -20.483  22.690  1.00 88.45           H  
ATOM   2819  HD3 ARG B  19      18.470 -20.286  20.961  1.00 88.45           H  
ATOM   2820  NE  ARG B  19      17.146 -21.853  21.415  1.00 88.45           N  
ATOM   2821  HE  ARG B  19      16.205 -21.888  21.049  1.00 88.45           H  
ATOM   2822  NH1 ARG B  19      19.044 -23.059  21.880  1.00 88.45           N  
ATOM   2823 HH11 ARG B  19      19.534 -22.194  22.061  1.00 88.45           H  
ATOM   2824 HH12 ARG B  19      19.550 -23.932  21.844  1.00 88.45           H  
ATOM   2825  NH2 ARG B  19      17.211 -24.110  21.156  1.00 88.45           N  
ATOM   2826 HH21 ARG B  19      16.281 -24.083  20.763  1.00 88.45           H  
ATOM   2827 HH22 ARG B  19      17.729 -24.977  21.135  1.00 88.45           H  
ATOM   2828  CZ  ARG B  19      17.800 -22.997  21.489  1.00 88.45           C  
ATOM   2829  N   ALA B  20      12.659 -19.449  21.381  1.00 93.96           N  
ATOM   2830  H   ALA B  20      12.548 -20.047  22.187  1.00 93.96           H  
ATOM   2831  CA  ALA B  20      11.702 -19.592  20.284  1.00 93.96           C  
ATOM   2832  HA  ALA B  20      12.248 -19.771  19.358  1.00 93.96           H  
ATOM   2833  C   ALA B  20      10.867 -18.315  20.079  1.00 93.96           C  
ATOM   2834  CB  ALA B  20      10.817 -20.812  20.565  1.00 93.96           C  
ATOM   2835  HB1 ALA B  20      10.251 -20.667  21.486  1.00 93.96           H  
ATOM   2836  HB2 ALA B  20      11.433 -21.705  20.659  1.00 93.96           H  
ATOM   2837  HB3 ALA B  20      10.121 -20.950  19.738  1.00 93.96           H  
ATOM   2838  O   ALA B  20      10.757 -17.832  18.958  1.00 93.96           O  
ATOM   2839  N   ALA B  21      10.359 -17.706  21.157  1.00 94.21           N  
ATOM   2840  H   ALA B  21      10.431 -18.159  22.056  1.00 94.21           H  
ATOM   2841  CA  ALA B  21       9.592 -16.464  21.060  1.00 94.21           C  
ATOM   2842  HA  ALA B  21       8.771 -16.628  20.362  1.00 94.21           H  
ATOM   2843  C   ALA B  21      10.431 -15.297  20.504  1.00 94.21           C  
ATOM   2844  CB  ALA B  21       9.001 -16.141  22.438  1.00 94.21           C  
ATOM   2845  HB1 ALA B  21       8.389 -16.975  22.780  1.00 94.21           H  
ATOM   2846  HB2 ALA B  21       9.799 -15.961  23.158  1.00 94.21           H  
ATOM   2847  HB3 ALA B  21       8.374 -15.252  22.362  1.00 94.21           H  
ATOM   2848  O   ALA B  21       9.991 -14.584  19.610  1.00 94.21           O  
ATOM   2849  N   ARG B  22      11.674 -15.122  20.974  1.00 92.22           N  
ATOM   2850  H   ARG B  22      11.995 -15.738  21.708  1.00 92.22           H  
ATOM   2851  CA  ARG B  22      12.587 -14.096  20.434  1.00 92.22           C  
ATOM   2852  HA  ARG B  22      12.091 -13.125  20.450  1.00 92.22           H  
ATOM   2853  C   ARG B  22      12.943 -14.328  18.968  1.00 92.22           C  
ATOM   2854  CB  ARG B  22      13.875 -14.034  21.262  1.00 92.22           C  
ATOM   2855  HB2 ARG B  22      14.250 -15.043  21.432  1.00 92.22           H  
ATOM   2856  HB3 ARG B  22      14.624 -13.479  20.697  1.00 92.22           H  
ATOM   2857  O   ARG B  22      13.203 -13.367  18.255  1.00 92.22           O  
ATOM   2858  CG  ARG B  22      13.663 -13.317  22.598  1.00 92.22           C  
ATOM   2859  HG2 ARG B  22      13.299 -12.308  22.406  1.00 92.22           H  
ATOM   2860  HG3 ARG B  22      12.926 -13.852  23.197  1.00 92.22           H  
ATOM   2861  CD  ARG B  22      14.992 -13.243  23.356  1.00 92.22           C  
ATOM   2862  HD2 ARG B  22      15.306 -14.258  23.602  1.00 92.22           H  
ATOM   2863  HD3 ARG B  22      15.741 -12.782  22.712  1.00 92.22           H  
ATOM   2864  NE  ARG B  22      14.863 -12.445  24.588  1.00 92.22           N  
ATOM   2865  HE  ARG B  22      14.016 -11.904  24.685  1.00 92.22           H  
ATOM   2866  NH1 ARG B  22      16.889 -12.972  25.536  1.00 92.22           N  
ATOM   2867 HH11 ARG B  22      17.551 -12.834  26.286  1.00 92.22           H  
ATOM   2868 HH12 ARG B  22      17.153 -13.451  24.687  1.00 92.22           H  
ATOM   2869  NH2 ARG B  22      15.447 -11.677  26.649  1.00 92.22           N  
ATOM   2870 HH21 ARG B  22      14.572 -11.178  26.717  1.00 92.22           H  
ATOM   2871 HH22 ARG B  22      16.040 -11.684  27.467  1.00 92.22           H  
ATOM   2872  CZ  ARG B  22      15.734 -12.366  25.580  1.00 92.22           C  
ATOM   2873  N   GLN B  23      13.005 -15.584  18.539  1.00 93.50           N  
ATOM   2874  H   GLN B  23      12.794 -16.336  19.181  1.00 93.50           H  
ATOM   2875  CA  GLN B  23      13.239 -15.920  17.143  1.00 93.50           C  
ATOM   2876  HA  GLN B  23      14.055 -15.301  16.770  1.00 93.50           H  
ATOM   2877  C   GLN B  23      12.024 -15.572  16.277  1.00 93.50           C  
ATOM   2878  CB  GLN B  23      13.687 -17.379  17.059  1.00 93.50           C  
ATOM   2879  HB2 GLN B  23      12.921 -18.041  17.464  1.00 93.50           H  
ATOM   2880  HB3 GLN B  23      14.595 -17.487  17.653  1.00 93.50           H  
ATOM   2881  O   GLN B  23      12.201 -14.868  15.290  1.00 93.50           O  
ATOM   2882  CG  GLN B  23      13.974 -17.772  15.611  1.00 93.50           C  
ATOM   2883  HG2 GLN B  23      13.017 -17.903  15.107  1.00 93.50           H  
ATOM   2884  HG3 GLN B  23      14.520 -16.976  15.105  1.00 93.50           H  
ATOM   2885  CD  GLN B  23      14.775 -19.056  15.467  1.00 93.50           C  
ATOM   2886  NE2 GLN B  23      14.875 -19.539  14.254  1.00 93.50           N  
ATOM   2887 HE21 GLN B  23      14.277 -19.143  13.543  1.00 93.50           H  
ATOM   2888 HE22 GLN B  23      15.366 -20.408  14.096  1.00 93.50           H  
ATOM   2889  OE1 GLN B  23      15.339 -19.597  16.417  1.00 93.50           O  
ATOM   2890  N   ARG B  24      10.807 -15.918  16.717  1.00 94.77           N  
ATOM   2891  H   ARG B  24      10.738 -16.532  17.516  1.00 94.77           H  
ATOM   2892  CA  ARG B  24       9.567 -15.541  16.021  1.00 94.77           C  
ATOM   2893  HA  ARG B  24       9.626 -15.949  15.012  1.00 94.77           H  
ATOM   2894  C   ARG B  24       9.410 -14.026  15.857  1.00 94.77           C  
ATOM   2895  CB  ARG B  24       8.358 -16.159  16.747  1.00 94.77           C  
ATOM   2896  HB2 ARG B  24       8.492 -17.240  16.787  1.00 94.77           H  
ATOM   2897  HB3 ARG B  24       8.329 -15.786  17.771  1.00 94.77           H  
ATOM   2898  O   ARG B  24       8.988 -13.579  14.803  1.00 94.77           O  
ATOM   2899  CG  ARG B  24       6.999 -15.862  16.083  1.00 94.77           C  
ATOM   2900  HG2 ARG B  24       6.792 -14.792  16.121  1.00 94.77           H  
ATOM   2901  HG3 ARG B  24       6.216 -16.377  16.639  1.00 94.77           H  
ATOM   2902  CD  ARG B  24       6.962 -16.333  14.625  1.00 94.77           C  
ATOM   2903  HD2 ARG B  24       7.202 -17.396  14.583  1.00 94.77           H  
ATOM   2904  HD3 ARG B  24       7.720 -15.793  14.057  1.00 94.77           H  
ATOM   2905  NE  ARG B  24       5.657 -16.104  13.981  1.00 94.77           N  
ATOM   2906  HE  ARG B  24       4.884 -15.711  14.500  1.00 94.77           H  
ATOM   2907  NH1 ARG B  24       6.353 -16.601  11.846  1.00 94.77           N  
ATOM   2908 HH11 ARG B  24       7.293 -16.767  12.174  1.00 94.77           H  
ATOM   2909 HH12 ARG B  24       6.176 -16.562  10.852  1.00 94.77           H  
ATOM   2910  NH2 ARG B  24       4.240 -15.965  12.234  1.00 94.77           N  
ATOM   2911 HH21 ARG B  24       4.025 -15.956  11.247  1.00 94.77           H  
ATOM   2912 HH22 ARG B  24       3.586 -15.566  12.892  1.00 94.77           H  
ATOM   2913  CZ  ARG B  24       5.427 -16.229  12.688  1.00 94.77           C  
ATOM   2914  N   ILE B  25       9.782 -13.230  16.865  1.00 96.18           N  
ATOM   2915  H   ILE B  25      10.048 -13.664  17.738  1.00 96.18           H  
ATOM   2916  CA  ILE B  25       9.766 -11.757  16.757  1.00 96.18           C  
ATOM   2917  HA  ILE B  25       8.760 -11.433  16.492  1.00 96.18           H  
ATOM   2918  C   ILE B  25      10.686 -11.281  15.626  1.00 96.18           C  
ATOM   2919  CB  ILE B  25      10.150 -11.095  18.100  1.00 96.18           C  
ATOM   2920  HB  ILE B  25      11.091 -11.528  18.439  1.00 96.18           H  
ATOM   2921  O   ILE B  25      10.264 -10.480  14.802  1.00 96.18           O  
ATOM   2922  CG1 ILE B  25       9.062 -11.371  19.157  1.00 96.18           C  
ATOM   2923 HG12 ILE B  25       8.800 -12.429  19.138  1.00 96.18           H  
ATOM   2924 HG13 ILE B  25       8.162 -10.805  18.915  1.00 96.18           H  
ATOM   2925  CG2 ILE B  25      10.344  -9.574  17.956  1.00 96.18           C  
ATOM   2926 HG21 ILE B  25      10.584  -9.104  18.909  1.00 96.18           H  
ATOM   2927 HG22 ILE B  25       9.442  -9.113  17.553  1.00 96.18           H  
ATOM   2928 HG23 ILE B  25      11.164  -9.342  17.276  1.00 96.18           H  
ATOM   2929  CD1 ILE B  25       9.504 -11.036  20.584  1.00 96.18           C  
ATOM   2930 HD11 ILE B  25      10.457 -11.517  20.805  1.00 96.18           H  
ATOM   2931 HD12 ILE B  25       8.752 -11.412  21.278  1.00 96.18           H  
ATOM   2932 HD13 ILE B  25       9.595  -9.958  20.718  1.00 96.18           H  
ATOM   2933  N   ARG B  26      11.918 -11.803  15.549  1.00 95.18           N  
ATOM   2934  H   ARG B  26      12.181 -12.522  16.208  1.00 95.18           H  
ATOM   2935  CA  ARG B  26      12.850 -11.443  14.468  1.00 95.18           C  
ATOM   2936  HA  ARG B  26      12.934 -10.358  14.412  1.00 95.18           H  
ATOM   2937  C   ARG B  26      12.332 -11.857  13.094  1.00 95.18           C  
ATOM   2938  CB  ARG B  26      14.235 -12.050  14.700  1.00 95.18           C  
ATOM   2939  HB2 ARG B  26      14.137 -13.114  14.916  1.00 95.18           H  
ATOM   2940  HB3 ARG B  26      14.809 -11.942  13.779  1.00 95.18           H  
ATOM   2941  O   ARG B  26      12.486 -11.092  12.158  1.00 95.18           O  
ATOM   2942  CG  ARG B  26      14.999 -11.339  15.822  1.00 95.18           C  
ATOM   2943  HG2 ARG B  26      15.030 -10.271  15.606  1.00 95.18           H  
ATOM   2944  HG3 ARG B  26      14.493 -11.489  16.776  1.00 95.18           H  
ATOM   2945  CD  ARG B  26      16.436 -11.865  15.897  1.00 95.18           C  
ATOM   2946  HD2 ARG B  26      16.897 -11.748  14.916  1.00 95.18           H  
ATOM   2947  HD3 ARG B  26      17.005 -11.247  16.592  1.00 95.18           H  
ATOM   2948  NE  ARG B  26      16.478 -13.290  16.284  1.00 95.18           N  
ATOM   2949  HE  ARG B  26      16.292 -13.939  15.532  1.00 95.18           H  
ATOM   2950  NH1 ARG B  26      16.894 -13.000  18.515  1.00 95.18           N  
ATOM   2951 HH11 ARG B  26      17.125 -13.375  19.424  1.00 95.18           H  
ATOM   2952 HH12 ARG B  26      16.843 -12.007  18.339  1.00 95.18           H  
ATOM   2953  NH2 ARG B  26      16.678 -15.069  17.683  1.00 95.18           N  
ATOM   2954 HH21 ARG B  26      16.792 -15.465  18.605  1.00 95.18           H  
ATOM   2955 HH22 ARG B  26      16.528 -15.670  16.885  1.00 95.18           H  
ATOM   2956  CZ  ARG B  26      16.678 -13.779  17.490  1.00 95.18           C  
ATOM   2957  N   GLU B  27      11.703 -13.024  12.980  1.00 95.36           N  
ATOM   2958  H   GLU B  27      11.647 -13.631  13.785  1.00 95.36           H  
ATOM   2959  CA  GLU B  27      11.079 -13.474  11.725  1.00 95.36           C  
ATOM   2960  HA  GLU B  27      11.822 -13.463  10.928  1.00 95.36           H  
ATOM   2961  C   GLU B  27       9.923 -12.542  11.299  1.00 95.36           C  
ATOM   2962  CB  GLU B  27      10.580 -14.920  11.897  1.00 95.36           C  
ATOM   2963  HB2 GLU B  27       9.953 -14.956  12.788  1.00 95.36           H  
ATOM   2964  HB3 GLU B  27       9.966 -15.192  11.039  1.00 95.36           H  
ATOM   2965  O   GLU B  27       9.776 -12.199  10.132  1.00 95.36           O  
ATOM   2966  CG  GLU B  27      11.723 -15.949  12.024  1.00 95.36           C  
ATOM   2967  HG2 GLU B  27      12.493 -15.551  12.685  1.00 95.36           H  
ATOM   2968  HG3 GLU B  27      12.178 -16.090  11.044  1.00 95.36           H  
ATOM   2969  CD  GLU B  27      11.278 -17.314  12.587  1.00 95.36           C  
ATOM   2970  OE1 GLU B  27      12.184 -18.153  12.841  1.00 95.36           O  
ATOM   2971  OE2 GLU B  27      10.069 -17.491  12.885  1.00 95.36           O  
ATOM   2972  N   LEU B  28       9.120 -12.058  12.248  1.00 96.71           N  
ATOM   2973  H   LEU B  28       9.250 -12.368  13.200  1.00 96.71           H  
ATOM   2974  CA  LEU B  28       8.019 -11.136  11.948  1.00 96.71           C  
ATOM   2975  HA  LEU B  28       7.473 -11.508  11.081  1.00 96.71           H  
ATOM   2976  C   LEU B  28       8.495  -9.722  11.579  1.00 96.71           C  
ATOM   2977  CB  LEU B  28       7.080 -11.088  13.160  1.00 96.71           C  
ATOM   2978  HB2 LEU B  28       7.681 -10.919  14.053  1.00 96.71           H  
ATOM   2979  HB3 LEU B  28       6.405 -10.239  13.053  1.00 96.71           H  
ATOM   2980  O   LEU B  28       7.887  -9.077  10.727  1.00 96.71           O  
ATOM   2981  CG  LEU B  28       6.238 -12.361  13.340  1.00 96.71           C  
ATOM   2982  HG  LEU B  28       6.864 -13.249  13.260  1.00 96.71           H  
ATOM   2983  CD1 LEU B  28       5.618 -12.336  14.736  1.00 96.71           C  
ATOM   2984 HD11 LEU B  28       4.978 -11.459  14.838  1.00 96.71           H  
ATOM   2985 HD12 LEU B  28       6.407 -12.301  15.487  1.00 96.71           H  
ATOM   2986 HD13 LEU B  28       5.021 -13.236  14.884  1.00 96.71           H  
ATOM   2987  CD2 LEU B  28       5.125 -12.449  12.294  1.00 96.71           C  
ATOM   2988 HD21 LEU B  28       5.555 -12.601  11.304  1.00 96.71           H  
ATOM   2989 HD22 LEU B  28       4.534 -11.532  12.296  1.00 96.71           H  
ATOM   2990 HD23 LEU B  28       4.465 -13.285  12.523  1.00 96.71           H  
ATOM   2991  N   GLU B  29       9.551  -9.225  12.226  1.00 95.12           N  
ATOM   2992  H   GLU B  29       9.962  -9.784  12.960  1.00 95.12           H  
ATOM   2993  CA  GLU B  29      10.018  -7.841  12.061  1.00 95.12           C  
ATOM   2994  HA  GLU B  29       9.182  -7.206  11.767  1.00 95.12           H  
ATOM   2995  C   GLU B  29      11.075  -7.694  10.960  1.00 95.12           C  
ATOM   2996  CB  GLU B  29      10.566  -7.308  13.401  1.00 95.12           C  
ATOM   2997  HB2 GLU B  29      11.054  -6.350  13.224  1.00 95.12           H  
ATOM   2998  HB3 GLU B  29      11.312  -8.007  13.779  1.00 95.12           H  
ATOM   2999  O   GLU B  29      11.021  -6.757  10.170  1.00 95.12           O  
ATOM   3000  CG  GLU B  29       9.463  -7.097  14.454  1.00 95.12           C  
ATOM   3001  HG2 GLU B  29       8.740  -6.384  14.060  1.00 95.12           H  
ATOM   3002  HG3 GLU B  29       8.945  -8.043  14.613  1.00 95.12           H  
ATOM   3003  CD  GLU B  29       9.981  -6.595  15.818  1.00 95.12           C  
ATOM   3004  OE1 GLU B  29       9.168  -6.010  16.583  1.00 95.12           O  
ATOM   3005  OE2 GLU B  29      11.158  -6.843  16.163  1.00 95.12           O  
ATOM   3006  N   SER B  30      12.055  -8.595  10.902  1.00 94.18           N  
ATOM   3007  H   SER B  30      12.034  -9.379  11.538  1.00 94.18           H  
ATOM   3008  CA  SER B  30      13.303  -8.376  10.162  1.00 94.18           C  
ATOM   3009  HA  SER B  30      13.091  -7.702   9.332  1.00 94.18           H  
ATOM   3010  C   SER B  30      13.869  -9.636   9.505  1.00 94.18           C  
ATOM   3011  CB  SER B  30      14.326  -7.662  11.059  1.00 94.18           C  
ATOM   3012  HB2 SER B  30      13.946  -6.662  11.267  1.00 94.18           H  
ATOM   3013  HB3 SER B  30      15.274  -7.549  10.531  1.00 94.18           H  
ATOM   3014  O   SER B  30      15.076  -9.712   9.271  1.00 94.18           O  
ATOM   3015  OG  SER B  30      14.537  -8.325  12.299  1.00 94.18           O  
ATOM   3016  HG  SER B  30      14.565  -7.637  12.968  1.00 94.18           H  
ATOM   3017  N   ASP B  31      13.017 -10.608   9.149  1.00 97.03           N  
ATOM   3018  H   ASP B  31      12.052 -10.559   9.442  1.00 97.03           H  
ATOM   3019  CA  ASP B  31      13.471 -11.770   8.374  1.00 97.03           C  
ATOM   3020  HA  ASP B  31      14.208 -12.279   8.994  1.00 97.03           H  
ATOM   3021  C   ASP B  31      14.098 -11.300   7.047  1.00 97.03           C  
ATOM   3022  CB  ASP B  31      12.341 -12.772   8.094  1.00 97.03           C  
ATOM   3023  HB2 ASP B  31      11.788 -12.475   7.203  1.00 97.03           H  
ATOM   3024  HB3 ASP B  31      11.657 -12.750   8.942  1.00 97.03           H  
ATOM   3025  O   ASP B  31      13.470 -10.500   6.326  1.00 97.03           O  
ATOM   3026  CG  ASP B  31      12.793 -14.232   7.951  1.00 97.03           C  
ATOM   3027  OD1 ASP B  31      13.997 -14.518   8.130  1.00 97.03           O  
ATOM   3028  OD2 ASP B  31      11.911 -15.082   7.709  1.00 97.03           O  
ATOM   3029  N   PRO B  32      15.327 -11.742   6.719  1.00 98.41           N  
ATOM   3030  CA  PRO B  32      15.938 -11.469   5.430  1.00 98.41           C  
ATOM   3031  HA  PRO B  32      15.950 -10.391   5.269  1.00 98.41           H  
ATOM   3032  C   PRO B  32      15.160 -12.153   4.302  1.00 98.41           C  
ATOM   3033  CB  PRO B  32      17.378 -11.982   5.529  1.00 98.41           C  
ATOM   3034  HB2 PRO B  32      18.075 -11.288   5.058  1.00 98.41           H  
ATOM   3035  HB3 PRO B  32      17.461 -12.972   5.081  1.00 98.41           H  
ATOM   3036  O   PRO B  32      14.795 -13.326   4.396  1.00 98.41           O  
ATOM   3037  CG  PRO B  32      17.647 -12.084   7.027  1.00 98.41           C  
ATOM   3038  HG2 PRO B  32      17.967 -11.115   7.411  1.00 98.41           H  
ATOM   3039  HG3 PRO B  32      18.383 -12.855   7.256  1.00 98.41           H  
ATOM   3040  CD  PRO B  32      16.276 -12.425   7.587  1.00 98.41           C  
ATOM   3041  HD2 PRO B  32      16.214 -12.084   8.620  1.00 98.41           H  
ATOM   3042  HD3 PRO B  32      16.120 -13.502   7.525  1.00 98.41           H  
ATOM   3043  N   ILE B  33      14.939 -11.433   3.205  1.00 98.91           N  
ATOM   3044  H   ILE B  33      15.300 -10.491   3.165  1.00 98.91           H  
ATOM   3045  CA  ILE B  33      14.197 -11.934   2.041  1.00 98.91           C  
ATOM   3046  HA  ILE B  33      13.742 -12.897   2.274  1.00 98.91           H  
ATOM   3047  C   ILE B  33      15.180 -12.166   0.894  1.00 98.91           C  
ATOM   3048  CB  ILE B  33      13.056 -10.957   1.684  1.00 98.91           C  
ATOM   3049  HB  ILE B  33      13.502  -9.990   1.450  1.00 98.91           H  
ATOM   3050  O   ILE B  33      15.898 -11.254   0.505  1.00 98.91           O  
ATOM   3051  CG1 ILE B  33      12.073 -10.713   2.856  1.00 98.91           C  
ATOM   3052 HG12 ILE B  33      12.598 -10.194   3.658  1.00 98.91           H  
ATOM   3053 HG13 ILE B  33      11.284 -10.044   2.512  1.00 98.91           H  
ATOM   3054  CG2 ILE B  33      12.290 -11.406   0.431  1.00 98.91           C  
ATOM   3055 HG21 ILE B  33      11.849 -12.391   0.580  1.00 98.91           H  
ATOM   3056 HG22 ILE B  33      12.958 -11.446  -0.430  1.00 98.91           H  
ATOM   3057 HG23 ILE B  33      11.497 -10.692   0.209  1.00 98.91           H  
ATOM   3058  CD1 ILE B  33      11.410 -11.965   3.447  1.00 98.91           C  
ATOM   3059 HD11 ILE B  33      10.898 -12.534   2.672  1.00 98.91           H  
ATOM   3060 HD12 ILE B  33      10.679 -11.662   4.197  1.00 98.91           H  
ATOM   3061 HD13 ILE B  33      12.157 -12.593   3.934  1.00 98.91           H  
ATOM   3062  N   ALA B  34      15.238 -13.377   0.352  1.00 98.87           N  
ATOM   3063  H   ALA B  34      14.530 -14.048   0.615  1.00 98.87           H  
ATOM   3064  CA  ALA B  34      16.063 -13.707  -0.802  1.00 98.87           C  
ATOM   3065  HA  ALA B  34      17.005 -13.162  -0.741  1.00 98.87           H  
ATOM   3066  C   ALA B  34      15.362 -13.308  -2.107  1.00 98.87           C  
ATOM   3067  CB  ALA B  34      16.383 -15.205  -0.770  1.00 98.87           C  
ATOM   3068  HB1 ALA B  34      17.000 -15.434   0.098  1.00 98.87           H  
ATOM   3069  HB2 ALA B  34      15.459 -15.781  -0.727  1.00 98.87           H  
ATOM   3070  HB3 ALA B  34      16.922 -15.482  -1.676  1.00 98.87           H  
ATOM   3071  O   ALA B  34      14.177 -13.589  -2.295  1.00 98.87           O  
ATOM   3072  N   ILE B  35      16.118 -12.703  -3.023  1.00 98.92           N  
ATOM   3073  H   ILE B  35      17.080 -12.504  -2.788  1.00 98.92           H  
ATOM   3074  CA  ILE B  35      15.739 -12.585  -4.432  1.00 98.92           C  
ATOM   3075  HA  ILE B  35      14.655 -12.510  -4.517  1.00 98.92           H  
ATOM   3076  C   ILE B  35      16.199 -13.873  -5.111  1.00 98.92           C  
ATOM   3077  CB  ILE B  35      16.372 -11.336  -5.087  1.00 98.92           C  
ATOM   3078  HB  ILE B  35      17.456 -11.451  -5.088  1.00 98.92           H  
ATOM   3079  O   ILE B  35      17.406 -14.088  -5.239  1.00 98.92           O  
ATOM   3080  CG1 ILE B  35      16.029 -10.051  -4.298  1.00 98.92           C  
ATOM   3081 HG12 ILE B  35      16.373 -10.156  -3.269  1.00 98.92           H  
ATOM   3082 HG13 ILE B  35      14.948  -9.912  -4.283  1.00 98.92           H  
ATOM   3083  CG2 ILE B  35      15.887 -11.239  -6.545  1.00 98.92           C  
ATOM   3084 HG21 ILE B  35      14.808 -11.082  -6.564  1.00 98.92           H  
ATOM   3085 HG22 ILE B  35      16.107 -12.157  -7.088  1.00 98.92           H  
ATOM   3086 HG23 ILE B  35      16.385 -10.421  -7.066  1.00 98.92           H  
ATOM   3087  CD1 ILE B  35      16.673  -8.778  -4.855  1.00 98.92           C  
ATOM   3088 HD11 ILE B  35      17.749  -8.921  -4.954  1.00 98.92           H  
ATOM   3089 HD12 ILE B  35      16.487  -7.952  -4.168  1.00 98.92           H  
ATOM   3090 HD13 ILE B  35      16.246  -8.525  -5.825  1.00 98.92           H  
ATOM   3091  N   VAL B  36      15.259 -14.730  -5.508  1.00 98.62           N  
ATOM   3092  H   VAL B  36      14.289 -14.475  -5.390  1.00 98.62           H  
ATOM   3093  CA  VAL B  36      15.575 -16.065  -6.048  1.00 98.62           C  
ATOM   3094  HA  VAL B  36      16.608 -16.285  -5.782  1.00 98.62           H  
ATOM   3095  C   VAL B  36      15.541 -16.134  -7.571  1.00 98.62           C  
ATOM   3096  CB  VAL B  36      14.715 -17.178  -5.423  1.00 98.62           C  
ATOM   3097  HB  VAL B  36      15.007 -18.123  -5.882  1.00 98.62           H  
ATOM   3098  O   VAL B  36      16.248 -16.926  -8.177  1.00 98.62           O  
ATOM   3099  CG1 VAL B  36      14.963 -17.282  -3.913  1.00 98.62           C  
ATOM   3100 HG11 VAL B  36      14.635 -16.375  -3.405  1.00 98.62           H  
ATOM   3101 HG12 VAL B  36      16.027 -17.437  -3.734  1.00 98.62           H  
ATOM   3102 HG13 VAL B  36      14.417 -18.138  -3.516  1.00 98.62           H  
ATOM   3103  CG2 VAL B  36      13.210 -16.996  -5.648  1.00 98.62           C  
ATOM   3104 HG21 VAL B  36      12.685 -17.879  -5.282  1.00 98.62           H  
ATOM   3105 HG22 VAL B  36      12.998 -16.896  -6.713  1.00 98.62           H  
ATOM   3106 HG23 VAL B  36      12.845 -16.122  -5.110  1.00 98.62           H  
ATOM   3107  N   GLY B  37      14.772 -15.255  -8.206  1.00 98.71           N  
ATOM   3108  H   GLY B  37      14.232 -14.605  -7.653  1.00 98.71           H  
ATOM   3109  CA  GLY B  37      14.730 -15.111  -9.655  1.00 98.71           C  
ATOM   3110  HA2 GLY B  37      15.684 -15.411 -10.089  1.00 98.71           H  
ATOM   3111  HA3 GLY B  37      13.947 -15.739 -10.079  1.00 98.71           H  
ATOM   3112  C   GLY B  37      14.443 -13.672 -10.036  1.00 98.71           C  
ATOM   3113  O   GLY B  37      13.876 -12.910  -9.251  1.00 98.71           O  
ATOM   3114  N   ALA B  38      14.857 -13.286 -11.235  1.00 98.81           N  
ATOM   3115  H   ALA B  38      15.315 -13.951 -11.841  1.00 98.81           H  
ATOM   3116  CA  ALA B  38      14.613 -11.958 -11.766  1.00 98.81           C  
ATOM   3117  HA  ALA B  38      13.623 -11.629 -11.451  1.00 98.81           H  
ATOM   3118  C   ALA B  38      14.648 -11.974 -13.293  1.00 98.81           C  
ATOM   3119  CB  ALA B  38      15.663 -10.994 -11.208  1.00 98.81           C  
ATOM   3120  HB1 ALA B  38      15.530 -10.877 -10.133  1.00 98.81           H  
ATOM   3121  HB2 ALA B  38      16.666 -11.375 -11.397  1.00 98.81           H  
ATOM   3122  HB3 ALA B  38      15.545 -10.032 -11.705  1.00 98.81           H  
ATOM   3123  O   ALA B  38      15.452 -12.695 -13.885  1.00 98.81           O  
ATOM   3124  N   ALA B  39      13.814 -11.148 -13.912  1.00 98.80           N  
ATOM   3125  H   ALA B  39      13.182 -10.591 -13.354  1.00 98.80           H  
ATOM   3126  CA  ALA B  39      13.830 -10.884 -15.344  1.00 98.80           C  
ATOM   3127  HA  ALA B  39      14.831 -11.067 -15.735  1.00 98.80           H  
ATOM   3128  C   ALA B  39      13.492  -9.414 -15.611  1.00 98.80           C  
ATOM   3129  CB  ALA B  39      12.861 -11.836 -16.052  1.00 98.80           C  
ATOM   3130  HB1 ALA B  39      12.877 -11.661 -17.127  1.00 98.80           H  
ATOM   3131  HB2 ALA B  39      13.150 -12.870 -15.865  1.00 98.80           H  
ATOM   3132  HB3 ALA B  39      11.847 -11.670 -15.686  1.00 98.80           H  
ATOM   3133  O   ALA B  39      12.897  -8.726 -14.771  1.00 98.80           O  
ATOM   3134  N   CYS B  40      13.886  -8.921 -16.780  1.00 98.70           N  
ATOM   3135  H   CYS B  40      14.332  -9.518 -17.461  1.00 98.70           H  
ATOM   3136  CA  CYS B  40      13.609  -7.558 -17.197  1.00 98.70           C  
ATOM   3137  HA  CYS B  40      12.615  -7.292 -16.837  1.00 98.70           H  
ATOM   3138  C   CYS B  40      13.582  -7.416 -18.718  1.00 98.70           C  
ATOM   3139  CB  CYS B  40      14.632  -6.594 -16.575  1.00 98.70           C  
ATOM   3140  HB2 CYS B  40      14.502  -6.582 -15.493  1.00 98.70           H  
ATOM   3141  HB3 CYS B  40      14.434  -5.594 -16.961  1.00 98.70           H  
ATOM   3142  O   CYS B  40      14.263  -8.137 -19.434  1.00 98.70           O  
ATOM   3143  SG  CYS B  40      16.348  -7.053 -16.972  1.00 98.70           S  
ATOM   3144  HG  CYS B  40      16.839  -5.813 -17.055  1.00 98.70           H  
ATOM   3145  N   ARG B  41      12.840  -6.413 -19.189  1.00 98.46           N  
ATOM   3146  H   ARG B  41      12.309  -5.884 -18.512  1.00 98.46           H  
ATOM   3147  CA  ARG B  41      12.963  -5.848 -20.534  1.00 98.46           C  
ATOM   3148  HA  ARG B  41      13.826  -6.289 -21.033  1.00 98.46           H  
ATOM   3149  C   ARG B  41      13.206  -4.358 -20.409  1.00 98.46           C  
ATOM   3150  CB  ARG B  41      11.709  -6.116 -21.377  1.00 98.46           C  
ATOM   3151  HB2 ARG B  41      11.553  -5.265 -22.040  1.00 98.46           H  
ATOM   3152  HB3 ARG B  41      10.832  -6.205 -20.735  1.00 98.46           H  
ATOM   3153  O   ARG B  41      12.340  -3.647 -19.892  1.00 98.46           O  
ATOM   3154  CG  ARG B  41      11.850  -7.363 -22.257  1.00 98.46           C  
ATOM   3155  HG2 ARG B  41      11.833  -8.259 -21.635  1.00 98.46           H  
ATOM   3156  HG3 ARG B  41      12.787  -7.324 -22.812  1.00 98.46           H  
ATOM   3157  CD  ARG B  41      10.685  -7.378 -23.251  1.00 98.46           C  
ATOM   3158  HD2 ARG B  41      10.745  -6.499 -23.892  1.00 98.46           H  
ATOM   3159  HD3 ARG B  41       9.763  -7.337 -22.672  1.00 98.46           H  
ATOM   3160  NE  ARG B  41      10.677  -8.588 -24.091  1.00 98.46           N  
ATOM   3161  HE  ARG B  41      11.551  -9.076 -24.221  1.00 98.46           H  
ATOM   3162  NH1 ARG B  41       8.403  -8.682 -24.430  1.00 98.46           N  
ATOM   3163 HH11 ARG B  41       8.279  -7.728 -24.125  1.00 98.46           H  
ATOM   3164 HH12 ARG B  41       7.629  -9.320 -24.549  1.00 98.46           H  
ATOM   3165  NH2 ARG B  41       9.623 -10.399 -25.018  1.00 98.46           N  
ATOM   3166 HH21 ARG B  41       8.727 -10.858 -25.107  1.00 98.46           H  
ATOM   3167 HH22 ARG B  41      10.476 -10.939 -25.015  1.00 98.46           H  
ATOM   3168  CZ  ARG B  41       9.589  -9.204 -24.521  1.00 98.46           C  
ATOM   3169  N   PHE B  42      14.350  -3.885 -20.896  1.00 98.57           N  
ATOM   3170  H   PHE B  42      14.949  -4.530 -21.392  1.00 98.57           H  
ATOM   3171  CA  PHE B  42      14.732  -2.473 -20.859  1.00 98.57           C  
ATOM   3172  HA  PHE B  42      13.853  -1.903 -20.560  1.00 98.57           H  
ATOM   3173  C   PHE B  42      15.146  -1.947 -22.247  1.00 98.57           C  
ATOM   3174  CB  PHE B  42      15.822  -2.219 -19.797  1.00 98.57           C  
ATOM   3175  HB2 PHE B  42      16.751  -2.699 -20.107  1.00 98.57           H  
ATOM   3176  HB3 PHE B  42      16.035  -1.151 -19.764  1.00 98.57           H  
ATOM   3177  O   PHE B  42      15.469  -2.718 -23.155  1.00 98.57           O  
ATOM   3178  CG  PHE B  42      15.516  -2.656 -18.375  1.00 98.57           C  
ATOM   3179  CD1 PHE B  42      14.230  -2.493 -17.825  1.00 98.57           C  
ATOM   3180  HD1 PHE B  42      13.434  -2.055 -18.409  1.00 98.57           H  
ATOM   3181  CD2 PHE B  42      16.552  -3.154 -17.564  1.00 98.57           C  
ATOM   3182  HD2 PHE B  42      17.552  -3.261 -17.959  1.00 98.57           H  
ATOM   3183  CE1 PHE B  42      13.973  -2.847 -16.492  1.00 98.57           C  
ATOM   3184  HE1 PHE B  42      12.982  -2.713 -16.083  1.00 98.57           H  
ATOM   3185  CE2 PHE B  42      16.297  -3.501 -16.228  1.00 98.57           C  
ATOM   3186  HE2 PHE B  42      17.091  -3.892 -15.608  1.00 98.57           H  
ATOM   3187  CZ  PHE B  42      15.012  -3.344 -15.692  1.00 98.57           C  
ATOM   3188  HZ  PHE B  42      14.832  -3.605 -14.659  1.00 98.57           H  
ATOM   3189  N   PRO B  43      15.131  -0.616 -22.453  1.00 97.74           N  
ATOM   3190  CA  PRO B  43      15.589  -0.004 -23.691  1.00 97.74           C  
ATOM   3191  HA  PRO B  43      14.940  -0.333 -24.503  1.00 97.74           H  
ATOM   3192  C   PRO B  43      17.042  -0.370 -24.010  1.00 97.74           C  
ATOM   3193  CB  PRO B  43      15.420   1.503 -23.484  1.00 97.74           C  
ATOM   3194  HB2 PRO B  43      15.174   2.013 -24.415  1.00 97.74           H  
ATOM   3195  HB3 PRO B  43      16.323   1.924 -23.041  1.00 97.74           H  
ATOM   3196  O   PRO B  43      17.830  -0.690 -23.126  1.00 97.74           O  
ATOM   3197  CG  PRO B  43      14.294   1.594 -22.460  1.00 97.74           C  
ATOM   3198  HG2 PRO B  43      13.329   1.454 -22.947  1.00 97.74           H  
ATOM   3199  HG3 PRO B  43      14.319   2.531 -21.903  1.00 97.74           H  
ATOM   3200  CD  PRO B  43      14.599   0.402 -21.565  1.00 97.74           C  
ATOM   3201  HD2 PRO B  43      13.685   0.065 -21.077  1.00 97.74           H  
ATOM   3202  HD3 PRO B  43      15.351   0.683 -20.828  1.00 97.74           H  
ATOM   3203  N   GLY B  44      17.417  -0.270 -25.285  1.00 96.87           N  
ATOM   3204  H   GLY B  44      16.728   0.027 -25.961  1.00 96.87           H  
ATOM   3205  CA  GLY B  44      18.777  -0.599 -25.732  1.00 96.87           C  
ATOM   3206  HA2 GLY B  44      19.033   0.028 -26.586  1.00 96.87           H  
ATOM   3207  HA3 GLY B  44      19.491  -0.388 -24.936  1.00 96.87           H  
ATOM   3208  C   GLY B  44      18.978  -2.060 -26.139  1.00 96.87           C  
ATOM   3209  O   GLY B  44      20.101  -2.430 -26.449  1.00 96.87           O  
ATOM   3210  N   GLY B  45      17.903  -2.853 -26.223  1.00 95.80           N  
ATOM   3211  H   GLY B  45      17.023  -2.506 -25.870  1.00 95.80           H  
ATOM   3212  CA  GLY B  45      17.976  -4.279 -26.568  1.00 95.80           C  
ATOM   3213  HA2 GLY B  45      18.761  -4.453 -27.303  1.00 95.80           H  
ATOM   3214  HA3 GLY B  45      17.024  -4.598 -26.993  1.00 95.80           H  
ATOM   3215  C   GLY B  45      18.256  -5.174 -25.361  1.00 95.80           C  
ATOM   3216  O   GLY B  45      18.843  -6.236 -25.519  1.00 95.80           O  
ATOM   3217  N   VAL B  46      17.878  -4.722 -24.164  1.00 97.95           N  
ATOM   3218  H   VAL B  46      17.347  -3.865 -24.101  1.00 97.95           H  
ATOM   3219  CA  VAL B  46      17.970  -5.524 -22.947  1.00 97.95           C  
ATOM   3220  HA  VAL B  46      18.854  -6.160 -22.987  1.00 97.95           H  
ATOM   3221  C   VAL B  46      16.736  -6.406 -22.860  1.00 97.95           C  
ATOM   3222  CB  VAL B  46      18.081  -4.624 -21.716  1.00 97.95           C  
ATOM   3223  HB  VAL B  46      17.244  -3.926 -21.732  1.00 97.95           H  
ATOM   3224  O   VAL B  46      15.635  -5.914 -22.601  1.00 97.95           O  
ATOM   3225  CG1 VAL B  46      18.031  -5.416 -20.412  1.00 97.95           C  
ATOM   3226 HG11 VAL B  46      18.800  -6.188 -20.434  1.00 97.95           H  
ATOM   3227 HG12 VAL B  46      17.061  -5.896 -20.282  1.00 97.95           H  
ATOM   3228 HG13 VAL B  46      18.197  -4.748 -19.567  1.00 97.95           H  
ATOM   3229  CG2 VAL B  46      19.376  -3.815 -21.741  1.00 97.95           C  
ATOM   3230 HG21 VAL B  46      19.448  -3.208 -20.838  1.00 97.95           H  
ATOM   3231 HG22 VAL B  46      19.375  -3.161 -22.613  1.00 97.95           H  
ATOM   3232 HG23 VAL B  46      20.233  -4.486 -21.800  1.00 97.95           H  
ATOM   3233  N   GLU B  47      16.934  -7.698 -23.071  1.00 95.63           N  
ATOM   3234  H   GLU B  47      17.868  -8.006 -23.300  1.00 95.63           H  
ATOM   3235  CA  GLU B  47      15.889  -8.725 -22.977  1.00 95.63           C  
ATOM   3236  HA  GLU B  47      14.914  -8.252 -22.862  1.00 95.63           H  
ATOM   3237  C   GLU B  47      16.066  -9.614 -21.744  1.00 95.63           C  
ATOM   3238  CB  GLU B  47      15.854  -9.554 -24.269  1.00 95.63           C  
ATOM   3239  HB2 GLU B  47      15.053 -10.287 -24.179  1.00 95.63           H  
ATOM   3240  HB3 GLU B  47      16.802 -10.077 -24.400  1.00 95.63           H  
ATOM   3241  O   GLU B  47      15.210 -10.437 -21.436  1.00 95.63           O  
ATOM   3242  CG  GLU B  47      15.583  -8.659 -25.489  1.00 95.63           C  
ATOM   3243  HG2 GLU B  47      16.448  -8.018 -25.662  1.00 95.63           H  
ATOM   3244  HG3 GLU B  47      14.734  -8.015 -25.261  1.00 95.63           H  
ATOM   3245  CD  GLU B  47      15.273  -9.425 -26.781  1.00 95.63           C  
ATOM   3246  OE1 GLU B  47      15.109  -8.719 -27.803  1.00 95.63           O  
ATOM   3247  OE2 GLU B  47      15.182 -10.673 -26.753  1.00 95.63           O  
ATOM   3248  N   ASP B  48      17.181  -9.445 -21.035  1.00 96.32           N  
ATOM   3249  H   ASP B  48      17.848  -8.749 -21.336  1.00 96.32           H  
ATOM   3250  CA  ASP B  48      17.520 -10.211 -19.854  1.00 96.32           C  
ATOM   3251  HA  ASP B  48      16.620 -10.325 -19.250  1.00 96.32           H  
ATOM   3252  C   ASP B  48      18.577  -9.525 -18.965  1.00 96.32           C  
ATOM   3253  CB  ASP B  48      17.979 -11.606 -20.283  1.00 96.32           C  
ATOM   3254  HB2 ASP B  48      18.334 -12.070 -19.362  1.00 96.32           H  
ATOM   3255  HB3 ASP B  48      17.127 -12.176 -20.653  1.00 96.32           H  
ATOM   3256  O   ASP B  48      19.062  -8.427 -19.242  1.00 96.32           O  
ATOM   3257  CG  ASP B  48      19.130 -11.686 -21.285  1.00 96.32           C  
ATOM   3258  OD1 ASP B  48      19.987 -10.770 -21.275  1.00 96.32           O  
ATOM   3259  OD2 ASP B  48      19.180 -12.706 -22.005  1.00 96.32           O  
ATOM   3260  N   LEU B  49      18.935 -10.172 -17.852  1.00 97.66           N  
ATOM   3261  H   LEU B  49      18.556 -11.098 -17.713  1.00 97.66           H  
ATOM   3262  CA  LEU B  49      19.930  -9.669 -16.904  1.00 97.66           C  
ATOM   3263  HA  LEU B  49      19.656  -8.656 -16.608  1.00 97.66           H  
ATOM   3264  C   LEU B  49      21.346  -9.594 -17.496  1.00 97.66           C  
ATOM   3265  CB  LEU B  49      19.950 -10.583 -15.671  1.00 97.66           C  
ATOM   3266  HB2 LEU B  49      20.220 -11.589 -15.993  1.00 97.66           H  
ATOM   3267  HB3 LEU B  49      20.757 -10.245 -15.022  1.00 97.66           H  
ATOM   3268  O   LEU B  49      22.112  -8.703 -17.133  1.00 97.66           O  
ATOM   3269  CG  LEU B  49      18.659 -10.629 -14.839  1.00 97.66           C  
ATOM   3270  HG  LEU B  49      17.824 -10.933 -15.469  1.00 97.66           H  
ATOM   3271  CD1 LEU B  49      18.826 -11.666 -13.727  1.00 97.66           C  
ATOM   3272 HD11 LEU B  49      17.872 -11.808 -13.218  1.00 97.66           H  
ATOM   3273 HD12 LEU B  49      19.142 -12.623 -14.141  1.00 97.66           H  
ATOM   3274 HD13 LEU B  49      19.576 -11.331 -13.010  1.00 97.66           H  
ATOM   3275  CD2 LEU B  49      18.336  -9.281 -14.193  1.00 97.66           C  
ATOM   3276 HD21 LEU B  49      19.169  -8.947 -13.574  1.00 97.66           H  
ATOM   3277 HD22 LEU B  49      17.439  -9.382 -13.582  1.00 97.66           H  
ATOM   3278 HD23 LEU B  49      18.139  -8.540 -14.968  1.00 97.66           H  
ATOM   3279  N   GLU B  50      21.704 -10.523 -18.379  1.00 95.74           N  
ATOM   3280  H   GLU B  50      21.032 -11.231 -18.639  1.00 95.74           H  
ATOM   3281  CA  GLU B  50      23.018 -10.616 -19.009  1.00 95.74           C  
ATOM   3282  HA  GLU B  50      23.792 -10.552 -18.244  1.00 95.74           H  
ATOM   3283  C   GLU B  50      23.238  -9.446 -19.974  1.00 95.74           C  
ATOM   3284  CB  GLU B  50      23.157 -11.966 -19.739  1.00 95.74           C  
ATOM   3285  HB2 GLU B  50      22.366 -12.075 -20.482  1.00 95.74           H  
ATOM   3286  HB3 GLU B  50      24.106 -11.948 -20.274  1.00 95.74           H  
ATOM   3287  O   GLU B  50      24.218  -8.708 -19.847  1.00 95.74           O  
ATOM   3288  CG  GLU B  50      23.176 -13.203 -18.821  1.00 95.74           C  
ATOM   3289  HG2 GLU B  50      23.614 -14.023 -19.390  1.00 95.74           H  
ATOM   3290  HG3 GLU B  50      23.846 -13.001 -17.985  1.00 95.74           H  
ATOM   3291  CD  GLU B  50      21.812 -13.684 -18.277  1.00 95.74           C  
ATOM   3292  OE1 GLU B  50      21.800 -14.666 -17.510  1.00 95.74           O  
ATOM   3293  OE2 GLU B  50      20.740 -13.082 -18.543  1.00 95.74           O  
ATOM   3294  N   SER B  51      22.280  -9.209 -20.874  1.00 97.23           N  
ATOM   3295  H   SER B  51      21.504  -9.854 -20.926  1.00 97.23           H  
ATOM   3296  CA  SER B  51      22.265  -8.040 -21.756  1.00 97.23           C  
ATOM   3297  HA  SER B  51      23.208  -8.011 -22.301  1.00 97.23           H  
ATOM   3298  C   SER B  51      22.157  -6.732 -20.968  1.00 97.23           C  
ATOM   3299  CB  SER B  51      21.136  -8.153 -22.789  1.00 97.23           C  
ATOM   3300  HB2 SER B  51      21.335  -9.003 -23.441  1.00 97.23           H  
ATOM   3301  HB3 SER B  51      21.113  -7.249 -23.398  1.00 97.23           H  
ATOM   3302  O   SER B  51      22.775  -5.735 -21.352  1.00 97.23           O  
ATOM   3303  OG  SER B  51      19.876  -8.336 -22.176  1.00 97.23           O  
ATOM   3304  HG  SER B  51      19.871  -9.235 -21.838  1.00 97.23           H  
ATOM   3305  N   TYR B  52      21.461  -6.721 -19.823  1.00 98.45           N  
ATOM   3306  H   TYR B  52      20.891  -7.523 -19.596  1.00 98.45           H  
ATOM   3307  CA  TYR B  52      21.445  -5.549 -18.949  1.00 98.45           C  
ATOM   3308  HA  TYR B  52      21.155  -4.710 -19.583  1.00 98.45           H  
ATOM   3309  C   TYR B  52      22.831  -5.245 -18.366  1.00 98.45           C  
ATOM   3310  CB  TYR B  52      20.425  -5.695 -17.807  1.00 98.45           C  
ATOM   3311  HB2 TYR B  52      20.760  -6.493 -17.144  1.00 98.45           H  
ATOM   3312  HB3 TYR B  52      19.460  -6.006 -18.205  1.00 98.45           H  
ATOM   3313  O   TYR B  52      23.297  -4.105 -18.419  1.00 98.45           O  
ATOM   3314  CG  TYR B  52      20.216  -4.439 -16.971  1.00 98.45           C  
ATOM   3315  CD1 TYR B  52      19.760  -4.557 -15.642  1.00 98.45           C  
ATOM   3316  HD1 TYR B  52      19.550  -5.536 -15.235  1.00 98.45           H  
ATOM   3317  CD2 TYR B  52      20.493  -3.157 -17.494  1.00 98.45           C  
ATOM   3318  HD2 TYR B  52      20.863  -3.026 -18.500  1.00 98.45           H  
ATOM   3319  CE1 TYR B  52      19.566  -3.405 -14.852  1.00 98.45           C  
ATOM   3320  HE1 TYR B  52      19.198  -3.479 -13.839  1.00 98.45           H  
ATOM   3321  CE2 TYR B  52      20.345  -2.017 -16.696  1.00 98.45           C  
ATOM   3322  HE2 TYR B  52      20.636  -1.053 -17.087  1.00 98.45           H  
ATOM   3323  OH  TYR B  52      19.630  -1.007 -14.667  1.00 98.45           O  
ATOM   3324  HH  TYR B  52      19.807  -0.225 -15.194  1.00 98.45           H  
ATOM   3325  CZ  TYR B  52      19.840  -2.133 -15.390  1.00 98.45           C  
ATOM   3326  N   TRP B  53      23.514  -6.261 -17.832  1.00 98.16           N  
ATOM   3327  H   TRP B  53      23.087  -7.176 -17.817  1.00 98.16           H  
ATOM   3328  CA  TRP B  53      24.867  -6.108 -17.303  1.00 98.16           C  
ATOM   3329  HA  TRP B  53      24.858  -5.342 -16.528  1.00 98.16           H  
ATOM   3330  C   TRP B  53      25.852  -5.648 -18.379  1.00 98.16           C  
ATOM   3331  CB  TRP B  53      25.342  -7.426 -16.691  1.00 98.16           C  
ATOM   3332  HB2 TRP B  53      24.661  -7.714 -15.889  1.00 98.16           H  
ATOM   3333  HB3 TRP B  53      25.313  -8.210 -17.448  1.00 98.16           H  
ATOM   3334  O   TRP B  53      26.678  -4.765 -18.128  1.00 98.16           O  
ATOM   3335  CG  TRP B  53      26.724  -7.338 -16.131  1.00 98.16           C  
ATOM   3336  CD1 TRP B  53      27.802  -8.028 -16.568  1.00 98.16           C  
ATOM   3337  HD1 TRP B  53      27.787  -8.753 -17.368  1.00 98.16           H  
ATOM   3338  CD2 TRP B  53      27.208  -6.461 -15.071  1.00 98.16           C  
ATOM   3339  CE2 TRP B  53      28.610  -6.678 -14.916  1.00 98.16           C  
ATOM   3340  CE3 TRP B  53      26.601  -5.511 -14.221  1.00 98.16           C  
ATOM   3341  HE3 TRP B  53      25.540  -5.330 -14.306  1.00 98.16           H  
ATOM   3342  NE1 TRP B  53      28.915  -7.654 -15.840  1.00 98.16           N  
ATOM   3343  HE1 TRP B  53      29.826  -8.071 -15.959  1.00 98.16           H  
ATOM   3344  CH2 TRP B  53      28.738  -5.046 -13.141  1.00 98.16           C  
ATOM   3345  HH2 TRP B  53      29.318  -4.508 -12.406  1.00 98.16           H  
ATOM   3346  CZ2 TRP B  53      29.374  -5.979 -13.973  1.00 98.16           C  
ATOM   3347  HZ2 TRP B  53      30.435  -6.163 -13.885  1.00 98.16           H  
ATOM   3348  CZ3 TRP B  53      27.355  -4.820 -13.254  1.00 98.16           C  
ATOM   3349  HZ3 TRP B  53      26.869  -4.122 -12.590  1.00 98.16           H  
ATOM   3350  N   GLN B  54      25.728  -6.194 -19.588  1.00 97.71           N  
ATOM   3351  H   GLN B  54      25.065  -6.944 -19.717  1.00 97.71           H  
ATOM   3352  CA  GLN B  54      26.542  -5.790 -20.727  1.00 97.71           C  
ATOM   3353  HA  GLN B  54      27.590  -5.903 -20.450  1.00 97.71           H  
ATOM   3354  C   GLN B  54      26.317  -4.311 -21.081  1.00 97.71           C  
ATOM   3355  CB  GLN B  54      26.256  -6.745 -21.890  1.00 97.71           C  
ATOM   3356  HB2 GLN B  54      25.252  -6.583 -22.281  1.00 97.71           H  
ATOM   3357  HB3 GLN B  54      26.334  -7.771 -21.529  1.00 97.71           H  
ATOM   3358  O   GLN B  54      27.279  -3.554 -21.186  1.00 97.71           O  
ATOM   3359  CG  GLN B  54      27.288  -6.537 -22.998  1.00 97.71           C  
ATOM   3360  HG2 GLN B  54      27.116  -5.566 -23.463  1.00 97.71           H  
ATOM   3361  HG3 GLN B  54      28.289  -6.534 -22.568  1.00 97.71           H  
ATOM   3362  CD  GLN B  54      27.254  -7.600 -24.085  1.00 97.71           C  
ATOM   3363  NE2 GLN B  54      28.123  -7.463 -25.058  1.00 97.71           N  
ATOM   3364 HE21 GLN B  54      28.635  -6.594 -25.099  1.00 97.71           H  
ATOM   3365 HE22 GLN B  54      28.057  -8.116 -25.825  1.00 97.71           H  
ATOM   3366  OE1 GLN B  54      26.477  -8.542 -24.093  1.00 97.71           O  
ATOM   3367  N   LEU B  55      25.061  -3.855 -21.137  1.00 98.20           N  
ATOM   3368  H   LEU B  55      24.309  -4.524 -21.057  1.00 98.20           H  
ATOM   3369  CA  LEU B  55      24.718  -2.445 -21.360  1.00 98.20           C  
ATOM   3370  HA  LEU B  55      25.115  -2.151 -22.332  1.00 98.20           H  
ATOM   3371  C   LEU B  55      25.360  -1.519 -20.310  1.00 98.20           C  
ATOM   3372  CB  LEU B  55      23.177  -2.338 -21.400  1.00 98.20           C  
ATOM   3373  HB2 LEU B  55      22.751  -2.650 -20.446  1.00 98.20           H  
ATOM   3374  HB3 LEU B  55      22.832  -3.046 -22.154  1.00 98.20           H  
ATOM   3375  O   LEU B  55      25.894  -0.459 -20.648  1.00 98.20           O  
ATOM   3376  CG  LEU B  55      22.634  -0.946 -21.765  1.00 98.20           C  
ATOM   3377  HG  LEU B  55      23.285  -0.508 -22.521  1.00 98.20           H  
ATOM   3378  CD1 LEU B  55      21.263  -1.032 -22.421  1.00 98.20           C  
ATOM   3379 HD11 LEU B  55      20.526  -1.367 -21.691  1.00 98.20           H  
ATOM   3380 HD12 LEU B  55      20.969  -0.050 -22.791  1.00 98.20           H  
ATOM   3381 HD13 LEU B  55      21.293  -1.727 -23.261  1.00 98.20           H  
ATOM   3382  CD2 LEU B  55      22.486   0.004 -20.567  1.00 98.20           C  
ATOM   3383 HD21 LEU B  55      23.463   0.254 -20.152  1.00 98.20           H  
ATOM   3384 HD22 LEU B  55      21.872  -0.461 -19.796  1.00 98.20           H  
ATOM   3385 HD23 LEU B  55      22.020   0.933 -20.896  1.00 98.20           H  
ATOM   3386  N   LEU B  56      25.323  -1.919 -19.034  1.00 97.94           N  
ATOM   3387  H   LEU B  56      24.867  -2.798 -18.838  1.00 97.94           H  
ATOM   3388  CA  LEU B  56      25.887  -1.149 -17.922  1.00 97.94           C  
ATOM   3389  HA  LEU B  56      25.520  -0.124 -17.978  1.00 97.94           H  
ATOM   3390  C   LEU B  56      27.418  -1.072 -17.977  1.00 97.94           C  
ATOM   3391  CB  LEU B  56      25.445  -1.782 -16.592  1.00 97.94           C  
ATOM   3392  HB2 LEU B  56      26.021  -1.332 -15.784  1.00 97.94           H  
ATOM   3393  HB3 LEU B  56      25.694  -2.843 -16.616  1.00 97.94           H  
ATOM   3394  O   LEU B  56      27.985   0.004 -17.789  1.00 97.94           O  
ATOM   3395  CG  LEU B  56      23.950  -1.633 -16.262  1.00 97.94           C  
ATOM   3396  HG  LEU B  56      23.338  -1.947 -17.108  1.00 97.94           H  
ATOM   3397  CD1 LEU B  56      23.626  -2.521 -15.060  1.00 97.94           C  
ATOM   3398 HD11 LEU B  56      24.325  -2.328 -14.246  1.00 97.94           H  
ATOM   3399 HD12 LEU B  56      22.602  -2.351 -14.727  1.00 97.94           H  
ATOM   3400 HD13 LEU B  56      23.711  -3.566 -15.360  1.00 97.94           H  
ATOM   3401  CD2 LEU B  56      23.583  -0.186 -15.925  1.00 97.94           C  
ATOM   3402 HD21 LEU B  56      24.228   0.189 -15.130  1.00 97.94           H  
ATOM   3403 HD22 LEU B  56      22.541  -0.136 -15.610  1.00 97.94           H  
ATOM   3404 HD23 LEU B  56      23.707   0.436 -16.812  1.00 97.94           H  
ATOM   3405  N   THR B  57      28.089  -2.198 -18.225  1.00 96.53           N  
ATOM   3406  H   THR B  57      27.557  -3.036 -18.413  1.00 96.53           H  
ATOM   3407  CA  THR B  57      29.560  -2.284 -18.248  1.00 96.53           C  
ATOM   3408  HA  THR B  57      29.953  -1.726 -17.398  1.00 96.53           H  
ATOM   3409  C   THR B  57      30.174  -1.644 -19.487  1.00 96.53           C  
ATOM   3410  CB  THR B  57      30.059  -3.728 -18.129  1.00 96.53           C  
ATOM   3411  HB  THR B  57      31.107  -3.766 -18.426  1.00 96.53           H  
ATOM   3412  O   THR B  57      31.233  -1.025 -19.384  1.00 96.53           O  
ATOM   3413  CG2 THR B  57      29.959  -4.224 -16.694  1.00 96.53           C  
ATOM   3414 HG21 THR B  57      30.554  -3.593 -16.036  1.00 96.53           H  
ATOM   3415 HG22 THR B  57      30.347  -5.241 -16.643  1.00 96.53           H  
ATOM   3416 HG23 THR B  57      28.920  -4.213 -16.364  1.00 96.53           H  
ATOM   3417  OG1 THR B  57      29.327  -4.615 -18.938  1.00 96.53           O  
ATOM   3418  HG1 THR B  57      28.456  -4.735 -18.553  1.00 96.53           H  
ATOM   3419  N   GLU B  58      29.490  -1.702 -20.630  1.00 96.81           N  
ATOM   3420  H   GLU B  58      28.681  -2.304 -20.683  1.00 96.81           H  
ATOM   3421  CA  GLU B  58      29.867  -0.962 -21.839  1.00 96.81           C  
ATOM   3422  HA  GLU B  58      30.941  -1.067 -21.994  1.00 96.81           H  
ATOM   3423  C   GLU B  58      29.595   0.551 -21.716  1.00 96.81           C  
ATOM   3424  CB  GLU B  58      29.157  -1.567 -23.064  1.00 96.81           C  
ATOM   3425  HB2 GLU B  58      29.328  -0.913 -23.919  1.00 96.81           H  
ATOM   3426  HB3 GLU B  58      28.085  -1.610 -22.870  1.00 96.81           H  
ATOM   3427  O   GLU B  58      30.012   1.330 -22.575  1.00 96.81           O  
ATOM   3428  CG  GLU B  58      29.678  -2.973 -23.424  1.00 96.81           C  
ATOM   3429  HG2 GLU B  58      30.746  -2.899 -23.625  1.00 96.81           H  
ATOM   3430  HG3 GLU B  58      29.551  -3.639 -22.570  1.00 96.81           H  
ATOM   3431  CD  GLU B  58      28.986  -3.594 -24.654  1.00 96.81           C  
ATOM   3432  OE1 GLU B  58      29.243  -4.795 -24.923  1.00 96.81           O  
ATOM   3433  OE2 GLU B  58      28.244  -2.870 -25.358  1.00 96.81           O  
ATOM   3434  N   GLY B  59      28.924   0.996 -20.644  1.00 96.70           N  
ATOM   3435  H   GLY B  59      28.623   0.318 -19.959  1.00 96.70           H  
ATOM   3436  CA  GLY B  59      28.626   2.409 -20.401  1.00 96.70           C  
ATOM   3437  HA2 GLY B  59      29.550   2.985 -20.443  1.00 96.70           H  
ATOM   3438  HA3 GLY B  59      28.193   2.507 -19.405  1.00 96.70           H  
ATOM   3439  C   GLY B  59      27.641   2.995 -21.414  1.00 96.70           C  
ATOM   3440  O   GLY B  59      27.683   4.191 -21.703  1.00 96.70           O  
ATOM   3441  N   VAL B  60      26.766   2.162 -21.981  1.00 97.23           N  
ATOM   3442  H   VAL B  60      26.758   1.200 -21.675  1.00 97.23           H  
ATOM   3443  CA  VAL B  60      25.816   2.573 -23.017  1.00 97.23           C  
ATOM   3444  HA  VAL B  60      26.362   3.134 -23.776  1.00 97.23           H  
ATOM   3445  C   VAL B  60      24.748   3.487 -22.412  1.00 97.23           C  
ATOM   3446  CB  VAL B  60      25.204   1.337 -23.691  1.00 97.23           C  
ATOM   3447  HB  VAL B  60      24.841   0.695 -22.889  1.00 97.23           H  
ATOM   3448  O   VAL B  60      24.172   3.197 -21.360  1.00 97.23           O  
ATOM   3449  CG1 VAL B  60      24.044   1.665 -24.646  1.00 97.23           C  
ATOM   3450 HG11 VAL B  60      23.692   0.744 -25.111  1.00 97.23           H  
ATOM   3451 HG12 VAL B  60      23.211   2.095 -24.089  1.00 97.23           H  
ATOM   3452 HG13 VAL B  60      24.377   2.357 -25.420  1.00 97.23           H  
ATOM   3453  CG2 VAL B  60      26.251   0.545 -24.478  1.00 97.23           C  
ATOM   3454 HG21 VAL B  60      27.084   0.276 -23.828  1.00 97.23           H  
ATOM   3455 HG22 VAL B  60      26.634   1.133 -25.312  1.00 97.23           H  
ATOM   3456 HG23 VAL B  60      25.818  -0.381 -24.856  1.00 97.23           H  
ATOM   3457  N   VAL B  61      24.464   4.589 -23.111  1.00 97.16           N  
ATOM   3458  H   VAL B  61      25.022   4.775 -23.933  1.00 97.16           H  
ATOM   3459  CA  VAL B  61      23.396   5.538 -22.772  1.00 97.16           C  
ATOM   3460  HA  VAL B  61      22.933   5.233 -21.833  1.00 97.16           H  
ATOM   3461  C   VAL B  61      22.330   5.523 -23.858  1.00 97.16           C  
ATOM   3462  CB  VAL B  61      23.928   6.961 -22.566  1.00 97.16           C  
ATOM   3463  HB  VAL B  61      24.407   7.291 -23.488  1.00 97.16           H  
ATOM   3464  O   VAL B  61      22.534   6.038 -24.965  1.00 97.16           O  
ATOM   3465  CG1 VAL B  61      22.787   7.918 -22.190  1.00 97.16           C  
ATOM   3466 HG11 VAL B  61      22.281   7.546 -21.299  1.00 97.16           H  
ATOM   3467 HG12 VAL B  61      23.192   8.905 -21.966  1.00 97.16           H  
ATOM   3468 HG13 VAL B  61      22.054   7.991 -22.993  1.00 97.16           H  
ATOM   3469  CG2 VAL B  61      24.979   7.028 -21.471  1.00 97.16           C  
ATOM   3470 HG21 VAL B  61      25.827   6.396 -21.736  1.00 97.16           H  
ATOM   3471 HG22 VAL B  61      24.543   6.683 -20.533  1.00 97.16           H  
ATOM   3472 HG23 VAL B  61      25.334   8.052 -21.349  1.00 97.16           H  
ATOM   3473  N   VAL B  62      21.169   4.978 -23.522  1.00 96.71           N  
ATOM   3474  H   VAL B  62      21.057   4.663 -22.568  1.00 96.71           H  
ATOM   3475  CA  VAL B  62      20.029   4.816 -24.418  1.00 96.71           C  
ATOM   3476  HA  VAL B  62      20.414   4.647 -25.424  1.00 96.71           H  
ATOM   3477  C   VAL B  62      19.179   6.084 -24.421  1.00 96.71           C  
ATOM   3478  CB  VAL B  62      19.183   3.589 -24.035  1.00 96.71           C  
ATOM   3479  HB  VAL B  62      18.650   3.779 -23.103  1.00 96.71           H  
ATOM   3480  O   VAL B  62      18.573   6.457 -23.423  1.00 96.71           O  
ATOM   3481  CG1 VAL B  62      18.165   3.315 -25.150  1.00 96.71           C  
ATOM   3482 HG11 VAL B  62      17.457   4.140 -25.226  1.00 96.71           H  
ATOM   3483 HG12 VAL B  62      18.676   3.177 -26.104  1.00 96.71           H  
ATOM   3484 HG13 VAL B  62      17.607   2.408 -24.919  1.00 96.71           H  
ATOM   3485  CG2 VAL B  62      20.039   2.331 -23.852  1.00 96.71           C  
ATOM   3486 HG21 VAL B  62      20.597   2.107 -24.761  1.00 96.71           H  
ATOM   3487 HG22 VAL B  62      20.733   2.461 -23.022  1.00 96.71           H  
ATOM   3488 HG23 VAL B  62      19.390   1.492 -23.601  1.00 96.71           H  
ATOM   3489  N   SER B  63      19.118   6.753 -25.571  1.00 95.63           N  
ATOM   3490  H   SER B  63      19.684   6.425 -26.340  1.00 95.63           H  
ATOM   3491  CA  SER B  63      18.178   7.849 -25.821  1.00 95.63           C  
ATOM   3492  HA  SER B  63      17.243   7.645 -25.299  1.00 95.63           H  
ATOM   3493  C   SER B  63      17.898   7.952 -27.317  1.00 95.63           C  
ATOM   3494  CB  SER B  63      18.737   9.165 -25.281  1.00 95.63           C  
ATOM   3495  HB2 SER B  63      18.876   9.080 -24.203  1.00 95.63           H  
ATOM   3496  HB3 SER B  63      19.699   9.374 -25.748  1.00 95.63           H  
ATOM   3497  O   SER B  63      18.748   8.372 -28.109  1.00 95.63           O  
ATOM   3498  OG  SER B  63      17.846  10.226 -25.553  1.00 95.63           O  
ATOM   3499  HG  SER B  63      17.529  10.548 -24.705  1.00 95.63           H  
ATOM   3500  N   THR B  64      16.703   7.548 -27.727  1.00 93.20           N  
ATOM   3501  H   THR B  64      16.032   7.249 -27.033  1.00 93.20           H  
ATOM   3502  CA  THR B  64      16.262   7.521 -29.129  1.00 93.20           C  
ATOM   3503  HA  THR B  64      17.075   7.838 -29.782  1.00 93.20           H  
ATOM   3504  C   THR B  64      15.116   8.501 -29.339  1.00 93.20           C  
ATOM   3505  CB  THR B  64      15.873   6.096 -29.554  1.00 93.20           C  
ATOM   3506  HB  THR B  64      15.434   6.118 -30.551  1.00 93.20           H  
ATOM   3507  O   THR B  64      14.489   8.928 -28.371  1.00 93.20           O  
ATOM   3508  CG2 THR B  64      17.089   5.168 -29.564  1.00 93.20           C  
ATOM   3509 HG21 THR B  64      17.521   5.094 -28.566  1.00 93.20           H  
ATOM   3510 HG22 THR B  64      17.838   5.547 -30.260  1.00 93.20           H  
ATOM   3511 HG23 THR B  64      16.776   4.175 -29.886  1.00 93.20           H  
ATOM   3512  OG1 THR B  64      14.953   5.534 -28.657  1.00 93.20           O  
ATOM   3513  HG1 THR B  64      14.166   6.084 -28.656  1.00 93.20           H  
ATOM   3514  N   GLU B  65      14.843   8.896 -30.586  1.00 91.19           N  
ATOM   3515  H   GLU B  65      15.331   8.480 -31.366  1.00 91.19           H  
ATOM   3516  CA  GLU B  65      13.563   9.554 -30.880  1.00 91.19           C  
ATOM   3517  HA  GLU B  65      13.442  10.401 -30.204  1.00 91.19           H  
ATOM   3518  C   GLU B  65      12.393   8.612 -30.579  1.00 91.19           C  
ATOM   3519  CB  GLU B  65      13.482  10.095 -32.320  1.00 91.19           C  
ATOM   3520  HB2 GLU B  65      13.823   9.339 -33.027  1.00 91.19           H  
ATOM   3521  HB3 GLU B  65      12.437  10.322 -32.534  1.00 91.19           H  
ATOM   3522  O   GLU B  65      12.556   7.389 -30.540  1.00 91.19           O  
ATOM   3523  CG  GLU B  65      14.290  11.394 -32.496  1.00 91.19           C  
ATOM   3524  HG2 GLU B  65      15.341  11.143 -32.640  1.00 91.19           H  
ATOM   3525  HG3 GLU B  65      14.216  11.978 -31.579  1.00 91.19           H  
ATOM   3526  CD  GLU B  65      13.797  12.283 -33.652  1.00 91.19           C  
ATOM   3527  OE1 GLU B  65      13.938  13.530 -33.511  1.00 91.19           O  
ATOM   3528  OE2 GLU B  65      13.304  11.733 -34.659  1.00 91.19           O  
ATOM   3529  N   VAL B  66      11.225   9.202 -30.332  1.00 90.57           N  
ATOM   3530  H   VAL B  66      11.183  10.211 -30.352  1.00 90.57           H  
ATOM   3531  CA  VAL B  66       9.976   8.460 -30.147  1.00 90.57           C  
ATOM   3532  HA  VAL B  66      10.065   7.845 -29.252  1.00 90.57           H  
ATOM   3533  C   VAL B  66       9.715   7.576 -31.378  1.00 90.57           C  
ATOM   3534  CB  VAL B  66       8.797   9.415 -29.916  1.00 90.57           C  
ATOM   3535  HB  VAL B  66       8.760  10.139 -30.730  1.00 90.57           H  
ATOM   3536  O   VAL B  66       9.714   8.093 -32.497  1.00 90.57           O  
ATOM   3537  CG1 VAL B  66       7.467   8.658 -29.863  1.00 90.57           C  
ATOM   3538 HG11 VAL B  66       7.480   7.894 -29.086  1.00 90.57           H  
ATOM   3539 HG12 VAL B  66       7.249   8.202 -30.829  1.00 90.57           H  
ATOM   3540 HG13 VAL B  66       6.664   9.370 -29.671  1.00 90.57           H  
ATOM   3541  CG2 VAL B  66       8.946  10.178 -28.591  1.00 90.57           C  
ATOM   3542 HG21 VAL B  66       8.568   9.577 -27.765  1.00 90.57           H  
ATOM   3543 HG22 VAL B  66       8.366  11.099 -28.648  1.00 90.57           H  
ATOM   3544 HG23 VAL B  66       9.987  10.433 -28.394  1.00 90.57           H  
ATOM   3545  N   PRO B  67       9.467   6.267 -31.197  1.00 89.80           N  
ATOM   3546  CA  PRO B  67       9.100   5.371 -32.290  1.00 89.80           C  
ATOM   3547  HA  PRO B  67       9.930   5.333 -32.995  1.00 89.80           H  
ATOM   3548  C   PRO B  67       7.827   5.837 -33.020  1.00 89.80           C  
ATOM   3549  CB  PRO B  67       8.945   3.998 -31.633  1.00 89.80           C  
ATOM   3550  HB2 PRO B  67       9.219   3.184 -32.304  1.00 89.80           H  
ATOM   3551  HB3 PRO B  67       7.925   3.883 -31.266  1.00 89.80           H  
ATOM   3552  O   PRO B  67       6.834   6.208 -32.392  1.00 89.80           O  
ATOM   3553  CG  PRO B  67       9.886   4.061 -30.440  1.00 89.80           C  
ATOM   3554  HG2 PRO B  67      10.908   3.894 -30.777  1.00 89.80           H  
ATOM   3555  HG3 PRO B  67       9.619   3.348 -29.660  1.00 89.80           H  
ATOM   3556  CD  PRO B  67       9.734   5.505 -29.986  1.00 89.80           C  
ATOM   3557  HD2 PRO B  67       8.909   5.603 -29.280  1.00 89.80           H  
ATOM   3558  HD3 PRO B  67      10.671   5.823 -29.528  1.00 89.80           H  
ATOM   3559  N   ALA B  68       7.852   5.842 -34.356  1.00 85.18           N  
ATOM   3560  H   ALA B  68       8.683   5.502 -34.817  1.00 85.18           H  
ATOM   3561  CA  ALA B  68       6.782   6.418 -35.181  1.00 85.18           C  
ATOM   3562  HA  ALA B  68       6.593   7.435 -34.838  1.00 85.18           H  
ATOM   3563  C   ALA B  68       5.447   5.653 -35.089  1.00 85.18           C  
ATOM   3564  CB  ALA B  68       7.279   6.469 -36.630  1.00 85.18           C  
ATOM   3565  HB1 ALA B  68       6.517   6.932 -37.257  1.00 85.18           H  
ATOM   3566  HB2 ALA B  68       8.192   7.062 -36.691  1.00 85.18           H  
ATOM   3567  HB3 ALA B  68       7.475   5.461 -36.996  1.00 85.18           H  
ATOM   3568  O   ALA B  68       4.383   6.239 -35.269  1.00 85.18           O  
ATOM   3569  N   ASP B  69       5.509   4.358 -34.783  1.00 80.80           N  
ATOM   3570  H   ASP B  69       6.407   3.978 -34.522  1.00 80.80           H  
ATOM   3571  CA  ASP B  69       4.378   3.477 -34.466  1.00 80.80           C  
ATOM   3572  HA  ASP B  69       3.645   3.535 -35.271  1.00 80.80           H  
ATOM   3573  C   ASP B  69       3.670   3.868 -33.159  1.00 80.80           C  
ATOM   3574  CB  ASP B  69       4.898   2.031 -34.371  1.00 80.80           C  
ATOM   3575  HB2 ASP B  69       5.379   1.760 -35.310  1.00 80.80           H  
ATOM   3576  HB3 ASP B  69       4.048   1.363 -34.227  1.00 80.80           H  
ATOM   3577  O   ASP B  69       2.551   3.428 -32.885  1.00 80.80           O  
ATOM   3578  CG  ASP B  69       5.898   1.842 -33.221  1.00 80.80           C  
ATOM   3579  OD1 ASP B  69       6.788   2.711 -33.086  1.00 80.80           O  
ATOM   3580  OD2 ASP B  69       5.749   0.884 -32.445  1.00 80.80           O  
ATOM   3581  N   ARG B  70       4.294   4.730 -32.348  1.00 83.57           N  
ATOM   3582  H   ARG B  70       5.232   5.010 -32.595  1.00 83.57           H  
ATOM   3583  CA  ARG B  70       3.654   5.315 -31.179  1.00 83.57           C  
ATOM   3584  HA  ARG B  70       2.913   4.585 -30.856  1.00 83.57           H  
ATOM   3585  C   ARG B  70       2.891   6.569 -31.541  1.00 83.57           C  
ATOM   3586  CB  ARG B  70       4.664   5.562 -30.062  1.00 83.57           C  
ATOM   3587  HB2 ARG B  70       5.436   6.254 -30.401  1.00 83.57           H  
ATOM   3588  HB3 ARG B  70       4.186   6.014 -29.193  1.00 83.57           H  
ATOM   3589  O   ARG B  70       1.667   6.617 -31.490  1.00 83.57           O  
ATOM   3590  CG  ARG B  70       5.295   4.238 -29.675  1.00 83.57           C  
ATOM   3591  HG2 ARG B  70       5.805   3.790 -30.528  1.00 83.57           H  
ATOM   3592  HG3 ARG B  70       4.548   3.544 -29.290  1.00 83.57           H  
ATOM   3593  CD  ARG B  70       6.298   4.574 -28.610  1.00 83.57           C  
ATOM   3594  HD2 ARG B  70       5.746   4.802 -27.699  1.00 83.57           H  
ATOM   3595  HD3 ARG B  70       6.884   5.444 -28.906  1.00 83.57           H  
ATOM   3596  NE  ARG B  70       7.184   3.434 -28.434  1.00 83.57           N  
ATOM   3597  HE  ARG B  70       7.251   2.755 -29.179  1.00 83.57           H  
ATOM   3598  NH1 ARG B  70       7.684   4.011 -26.347  1.00 83.57           N  
ATOM   3599 HH11 ARG B  70       6.970   4.721 -26.418  1.00 83.57           H  
ATOM   3600 HH12 ARG B  70       7.709   3.542 -25.453  1.00 83.57           H  
ATOM   3601  NH2 ARG B  70       8.526   2.112 -27.214  1.00 83.57           N  
ATOM   3602 HH21 ARG B  70       8.779   1.828 -26.278  1.00 83.57           H  
ATOM   3603 HH22 ARG B  70       8.659   1.439 -27.955  1.00 83.57           H  
ATOM   3604  CZ  ARG B  70       7.818   3.188 -27.331  1.00 83.57           C  
ATOM   3605  N   TRP B  71       3.645   7.599 -31.862  1.00 77.17           N  
ATOM   3606  H   TRP B  71       4.644   7.459 -31.911  1.00 77.17           H  
ATOM   3607  CA  TRP B  71       3.135   8.853 -32.364  1.00 77.17           C  
ATOM   3608  HA  TRP B  71       2.330   8.645 -33.069  1.00 77.17           H  
ATOM   3609  C   TRP B  71       4.265   9.531 -33.123  1.00 77.17           C  
ATOM   3610  CB  TRP B  71       2.579   9.710 -31.217  1.00 77.17           C  
ATOM   3611  HB2 TRP B  71       1.711   9.203 -30.794  1.00 77.17           H  
ATOM   3612  HB3 TRP B  71       2.217  10.648 -31.638  1.00 77.17           H  
ATOM   3613  O   TRP B  71       5.445   9.303 -32.852  1.00 77.17           O  
ATOM   3614  CG  TRP B  71       3.517  10.035 -30.094  1.00 77.17           C  
ATOM   3615  CD1 TRP B  71       3.716   9.299 -28.976  1.00 77.17           C  
ATOM   3616  HD1 TRP B  71       3.218   8.365 -28.760  1.00 77.17           H  
ATOM   3617  CD2 TRP B  71       4.368  11.207 -29.952  1.00 77.17           C  
ATOM   3618  CE2 TRP B  71       5.040  11.133 -28.695  1.00 77.17           C  
ATOM   3619  CE3 TRP B  71       4.611  12.344 -30.749  1.00 77.17           C  
ATOM   3620  HE3 TRP B  71       4.110  12.441 -31.700  1.00 77.17           H  
ATOM   3621  NE1 TRP B  71       4.608   9.947 -28.142  1.00 77.17           N  
ATOM   3622  HE1 TRP B  71       4.900   9.585 -27.245  1.00 77.17           H  
ATOM   3623  CH2 TRP B  71       6.191  13.213 -29.105  1.00 77.17           C  
ATOM   3624  HH2 TRP B  71       6.925  13.954 -28.824  1.00 77.17           H  
ATOM   3625  CZ2 TRP B  71       5.931  12.123 -28.261  1.00 77.17           C  
ATOM   3626  HZ2 TRP B  71       6.433  12.028 -27.310  1.00 77.17           H  
ATOM   3627  CZ3 TRP B  71       5.528  13.324 -30.336  1.00 77.17           C  
ATOM   3628  HZ3 TRP B  71       5.774  14.140 -31.000  1.00 77.17           H  
ATOM   3629  N   ASN B  72       3.913  10.356 -34.102  1.00 70.56           N  
ATOM   3630  H   ASN B  72       2.937  10.519 -34.304  1.00 70.56           H  
ATOM   3631  CA  ASN B  72       4.920  11.001 -34.925  1.00 70.56           C  
ATOM   3632  HA  ASN B  72       5.655  10.251 -35.218  1.00 70.56           H  
ATOM   3633  C   ASN B  72       5.649  12.089 -34.121  1.00 70.56           C  
ATOM   3634  CB  ASN B  72       4.259  11.521 -36.204  1.00 70.56           C  
ATOM   3635  HB2 ASN B  72       3.543  12.305 -35.957  1.00 70.56           H  
ATOM   3636  HB3 ASN B  72       3.724  10.710 -36.698  1.00 70.56           H  
ATOM   3637  O   ASN B  72       5.117  13.181 -33.908  1.00 70.56           O  
ATOM   3638  CG  ASN B  72       5.272  12.071 -37.188  1.00 70.56           C  
ATOM   3639  ND2 ASN B  72       4.812  12.568 -38.304  1.00 70.56           N  
ATOM   3640 HD21 ASN B  72       3.847  12.865 -38.299  1.00 70.56           H  
ATOM   3641 HD22 ASN B  72       5.464  13.080 -38.881  1.00 70.56           H  
ATOM   3642  OD1 ASN B  72       6.474  12.080 -36.962  1.00 70.56           O  
ATOM   3643  N   GLY B  73       6.882  11.787 -33.703  1.00 62.75           N  
ATOM   3644  H   GLY B  73       7.190  10.832 -33.820  1.00 62.75           H  
ATOM   3645  CA  GLY B  73       7.754  12.697 -32.959  1.00 62.75           C  
ATOM   3646  HA2 GLY B  73       7.385  12.816 -31.940  1.00 62.75           H  
ATOM   3647  HA3 GLY B  73       8.746  12.249 -32.903  1.00 62.75           H  
ATOM   3648  C   GLY B  73       7.902  14.075 -33.609  1.00 62.75           C  
ATOM   3649  O   GLY B  73       7.986  15.076 -32.900  1.00 62.75           O  
ATOM   3650  N   ALA B  74       7.890  14.140 -34.946  1.00 56.85           N  
ATOM   3651  H   ALA B  74       7.753  13.287 -35.469  1.00 56.85           H  
ATOM   3652  CA  ALA B  74       7.996  15.390 -35.696  1.00 56.85           C  
ATOM   3653  HA  ALA B  74       8.832  15.965 -35.299  1.00 56.85           H  
ATOM   3654  C   ALA B  74       6.739  16.264 -35.566  1.00 56.85           C  
ATOM   3655  CB  ALA B  74       8.293  15.056 -37.163  1.00 56.85           C  
ATOM   3656  HB1 ALA B  74       9.196  14.450 -37.231  1.00 56.85           H  
ATOM   3657  HB2 ALA B  74       7.457  14.509 -37.598  1.00 56.85           H  
ATOM   3658  HB3 ALA B  74       8.437  15.980 -37.723  1.00 56.85           H  
ATOM   3659  O   ALA B  74       6.862  17.471 -35.373  1.00 56.85           O  
ATOM   3660  N   ASP B  75       5.548  15.662 -35.602  1.00 57.29           N  
ATOM   3661  H   ASP B  75       5.513  14.659 -35.718  1.00 57.29           H  
ATOM   3662  CA  ASP B  75       4.276  16.389 -35.474  1.00 57.29           C  
ATOM   3663  HA  ASP B  75       4.289  17.250 -36.143  1.00 57.29           H  
ATOM   3664  C   ASP B  75       4.073  16.911 -34.047  1.00 57.29           C  
ATOM   3665  CB  ASP B  75       3.101  15.481 -35.872  1.00 57.29           C  
ATOM   3666  HB2 ASP B  75       3.098  14.601 -35.229  1.00 57.29           H  
ATOM   3667  HB3 ASP B  75       2.171  16.022 -35.697  1.00 57.29           H  
ATOM   3668  O   ASP B  75       3.478  17.970 -33.830  1.00 57.29           O  
ATOM   3669  CG  ASP B  75       3.122  15.040 -37.339  1.00 57.29           C  
ATOM   3670  OD1 ASP B  75       3.762  15.718 -38.171  1.00 57.29           O  
ATOM   3671  OD2 ASP B  75       2.525  13.979 -37.630  1.00 57.29           O  
ATOM   3672  N   GLY B  76       4.609  16.184 -33.064  1.00 55.78           N  
ATOM   3673  H   GLY B  76       5.035  15.302 -33.309  1.00 55.78           H  
ATOM   3674  CA  GLY B  76       4.637  16.627 -31.677  1.00 55.78           C  
ATOM   3675  HA2 GLY B  76       4.565  15.773 -31.003  1.00 55.78           H  
ATOM   3676  HA3 GLY B  76       3.759  17.243 -31.482  1.00 55.78           H  
ATOM   3677  C   GLY B  76       5.866  17.456 -31.309  1.00 55.78           C  
ATOM   3678  O   GLY B  76       5.980  17.828 -30.149  1.00 55.78           O  
ATOM   3679  N   ARG B  77       6.789  17.786 -32.224  1.00 61.35           N  
ATOM   3680  H   ARG B  77       6.662  17.493 -33.182  1.00 61.35           H  
ATOM   3681  CA  ARG B  77       7.897  18.694 -31.893  1.00 61.35           C  
ATOM   3682  HA  ARG B  77       8.167  18.523 -30.851  1.00 61.35           H  
ATOM   3683  C   ARG B  77       7.414  20.139 -32.011  1.00 61.35           C  
ATOM   3684  CB  ARG B  77       9.150  18.390 -32.726  1.00 61.35           C  
ATOM   3685  HB2 ARG B  77       8.986  18.691 -33.761  1.00 61.35           H  
ATOM   3686  HB3 ARG B  77       9.350  17.319 -32.701  1.00 61.35           H  
ATOM   3687  O   ARG B  77       7.216  20.654 -33.107  1.00 61.35           O  
ATOM   3688  CG  ARG B  77      10.358  19.137 -32.136  1.00 61.35           C  
ATOM   3689  HG2 ARG B  77      10.135  20.204 -32.132  1.00 61.35           H  
ATOM   3690  HG3 ARG B  77      10.521  18.825 -31.105  1.00 61.35           H  
ATOM   3691  CD  ARG B  77      11.646  18.936 -32.944  1.00 61.35           C  
ATOM   3692  HD2 ARG B  77      12.298  19.778 -32.708  1.00 61.35           H  
ATOM   3693  HD3 ARG B  77      11.409  18.991 -34.006  1.00 61.35           H  
ATOM   3694  NE  ARG B  77      12.338  17.657 -32.653  1.00 61.35           N  
ATOM   3695  HE  ARG B  77      11.767  16.824 -32.648  1.00 61.35           H  
ATOM   3696  NH1 ARG B  77      14.477  18.475 -32.501  1.00 61.35           N  
ATOM   3697 HH11 ARG B  77      14.093  19.409 -32.536  1.00 61.35           H  
ATOM   3698 HH12 ARG B  77      15.462  18.314 -32.348  1.00 61.35           H  
ATOM   3699  NH2 ARG B  77      14.154  16.275 -32.385  1.00 61.35           N  
ATOM   3700 HH21 ARG B  77      13.633  15.449 -32.644  1.00 61.35           H  
ATOM   3701 HH22 ARG B  77      15.153  16.134 -32.355  1.00 61.35           H  
ATOM   3702  CZ  ARG B  77      13.641  17.471 -32.507  1.00 61.35           C  
ATOM   3703  N   GLY B  78       7.227  20.793 -30.871  1.00 59.26           N  
ATOM   3704  H   GLY B  78       7.423  20.302 -30.010  1.00 59.26           H  
ATOM   3705  CA  GLY B  78       6.814  22.195 -30.810  1.00 59.26           C  
ATOM   3706  HA2 GLY B  78       6.283  22.464 -31.722  1.00 59.26           H  
ATOM   3707  HA3 GLY B  78       6.132  22.341 -29.972  1.00 59.26           H  
ATOM   3708  C   GLY B  78       7.970  23.168 -30.604  1.00 59.26           C  
ATOM   3709  O   GLY B  78       9.098  22.751 -30.322  1.00 59.26           O  
ATOM   3710  N   PRO B  79       7.698  24.482 -30.697  1.00 53.26           N  
ATOM   3711  CA  PRO B  79       8.611  25.487 -30.173  1.00 53.26           C  
ATOM   3712  HA  PRO B  79       9.560  25.428 -30.706  1.00 53.26           H  
ATOM   3713  C   PRO B  79       8.870  25.240 -28.676  1.00 53.26           C  
ATOM   3714  CB  PRO B  79       7.948  26.837 -30.464  1.00 53.26           C  
ATOM   3715  HB2 PRO B  79       8.167  27.581 -29.697  1.00 53.26           H  
ATOM   3716  HB3 PRO B  79       8.274  27.195 -31.441  1.00 53.26           H  
ATOM   3717  O   PRO B  79       8.045  24.662 -27.968  1.00 53.26           O  
ATOM   3718  CG  PRO B  79       6.456  26.510 -30.522  1.00 53.26           C  
ATOM   3719  HG2 PRO B  79       6.042  26.536 -29.514  1.00 53.26           H  
ATOM   3720  HG3 PRO B  79       5.914  27.195 -31.174  1.00 53.26           H  
ATOM   3721  CD  PRO B  79       6.414  25.077 -31.047  1.00 53.26           C  
ATOM   3722  HD2 PRO B  79       6.297  25.079 -32.131  1.00 53.26           H  
ATOM   3723  HD3 PRO B  79       5.583  24.549 -30.580  1.00 53.26           H  
ATOM   3724  N   GLY B  80      10.034  25.678 -28.188  1.00 51.31           N  
ATOM   3725  H   GLY B  80      10.655  26.159 -28.823  1.00 51.31           H  
ATOM   3726  CA  GLY B  80      10.568  25.321 -26.864  1.00 51.31           C  
ATOM   3727  HA2 GLY B  80      10.715  24.241 -26.834  1.00 51.31           H  
ATOM   3728  HA3 GLY B  80      11.543  25.793 -26.743  1.00 51.31           H  
ATOM   3729  C   GLY B  80       9.723  25.700 -25.637  1.00 51.31           C  
ATOM   3730  O   GLY B  80      10.119  25.354 -24.529  1.00 51.31           O  
ATOM   3731  N   SER B  81       8.589  26.390 -25.799  1.00 50.27           N  
ATOM   3732  H   SER B  81       8.255  26.575 -26.734  1.00 50.27           H  
ATOM   3733  CA  SER B  81       7.668  26.706 -24.699  1.00 50.27           C  
ATOM   3734  HA  SER B  81       8.253  26.963 -23.816  1.00 50.27           H  
ATOM   3735  C   SER B  81       6.771  25.527 -24.294  1.00 50.27           C  
ATOM   3736  CB  SER B  81       6.812  27.936 -25.048  1.00 50.27           C  
ATOM   3737  HB2 SER B  81       7.465  28.790 -25.229  1.00 50.27           H  
ATOM   3738  HB3 SER B  81       6.173  28.174 -24.198  1.00 50.27           H  
ATOM   3739  O   SER B  81       6.240  25.530 -23.190  1.00 50.27           O  
ATOM   3740  OG  SER B  81       6.010  27.711 -26.198  1.00 50.27           O  
ATOM   3741  HG  SER B  81       5.306  28.364 -26.215  1.00 50.27           H  
ATOM   3742  N   GLY B  82       6.588  24.511 -25.149  1.00 51.49           N  
ATOM   3743  H   GLY B  82       7.031  24.560 -26.055  1.00 51.49           H  
ATOM   3744  CA  GLY B  82       5.673  23.394 -24.865  1.00 51.49           C  
ATOM   3745  HA2 GLY B  82       5.751  22.655 -25.663  1.00 51.49           H  
ATOM   3746  HA3 GLY B  82       5.964  22.923 -23.926  1.00 51.49           H  
ATOM   3747  C   GLY B  82       4.194  23.799 -24.746  1.00 51.49           C  
ATOM   3748  O   GLY B  82       3.391  23.014 -24.261  1.00 51.49           O  
ATOM   3749  N   GLU B  83       3.808  25.011 -25.158  1.00 55.38           N  
ATOM   3750  H   GLU B  83       4.516  25.648 -25.496  1.00 55.38           H  
ATOM   3751  CA  GLU B  83       2.462  25.560 -24.914  1.00 55.38           C  
ATOM   3752  HA  GLU B  83       2.253  25.534 -23.845  1.00 55.38           H  
ATOM   3753  C   GLU B  83       1.335  24.778 -25.596  1.00 55.38           C  
ATOM   3754  CB  GLU B  83       2.420  27.020 -25.384  1.00 55.38           C  
ATOM   3755  HB2 GLU B  83       2.907  27.079 -26.357  1.00 55.38           H  
ATOM   3756  HB3 GLU B  83       1.384  27.340 -25.500  1.00 55.38           H  
ATOM   3757  O   GLU B  83       0.229  24.711 -25.064  1.00 55.38           O  
ATOM   3758  CG  GLU B  83       3.094  27.952 -24.367  1.00 55.38           C  
ATOM   3759  HG2 GLU B  83       2.455  28.026 -23.487  1.00 55.38           H  
ATOM   3760  HG3 GLU B  83       4.040  27.512 -24.051  1.00 55.38           H  
ATOM   3761  CD  GLU B  83       3.372  29.347 -24.940  1.00 55.38           C  
ATOM   3762  OE1 GLU B  83       3.329  30.324 -24.165  1.00 55.38           O  
ATOM   3763  OE2 GLU B  83       3.758  29.410 -26.131  1.00 55.38           O  
ATOM   3764  N   ALA B  84       1.597  24.159 -26.750  1.00 61.89           N  
ATOM   3765  H   ALA B  84       2.541  24.183 -27.110  1.00 61.89           H  
ATOM   3766  CA  ALA B  84       0.582  23.379 -27.445  1.00 61.89           C  
ATOM   3767  HA  ALA B  84      -0.343  23.952 -27.381  1.00 61.89           H  
ATOM   3768  C   ALA B  84       0.369  22.000 -26.771  1.00 61.89           C  
ATOM   3769  CB  ALA B  84       0.940  23.284 -28.930  1.00 61.89           C  
ATOM   3770  HB1 ALA B  84       0.971  24.284 -29.363  1.00 61.89           H  
ATOM   3771  HB2 ALA B  84       1.920  22.822 -29.047  1.00 61.89           H  
ATOM   3772  HB3 ALA B  84       0.191  22.693 -29.456  1.00 61.89           H  
ATOM   3773  O   ALA B  84       1.335  21.273 -26.535  1.00 61.89           O  
ATOM   3774  N   PRO B  85      -0.885  21.558 -26.543  1.00 64.02           N  
ATOM   3775  CA  PRO B  85      -1.229  20.423 -25.666  1.00 64.02           C  
ATOM   3776  HA  PRO B  85      -0.784  20.596 -24.686  1.00 64.02           H  
ATOM   3777  C   PRO B  85      -0.759  19.034 -26.132  1.00 64.02           C  
ATOM   3778  CB  PRO B  85      -2.758  20.474 -25.527  1.00 64.02           C  
ATOM   3779  HB2 PRO B  85      -3.211  19.484 -25.495  1.00 64.02           H  
ATOM   3780  HB3 PRO B  85      -3.014  21.024 -24.621  1.00 64.02           H  
ATOM   3781  O   PRO B  85      -0.861  18.057 -25.393  1.00 64.02           O  
ATOM   3782  CG  PRO B  85      -3.232  21.268 -26.742  1.00 64.02           C  
ATOM   3783  HG2 PRO B  85      -4.174  21.781 -26.550  1.00 64.02           H  
ATOM   3784  HG3 PRO B  85      -3.320  20.605 -27.602  1.00 64.02           H  
ATOM   3785  CD  PRO B  85      -2.092  22.250 -26.966  1.00 64.02           C  
ATOM   3786  HD2 PRO B  85      -2.048  22.536 -28.017  1.00 64.02           H  
ATOM   3787  HD3 PRO B  85      -2.244  23.131 -26.342  1.00 64.02           H  
ATOM   3788  N   ARG B  86      -0.258  18.911 -27.363  1.00 69.84           N  
ATOM   3789  H   ARG B  86      -0.175  19.763 -27.899  1.00 69.84           H  
ATOM   3790  CA  ARG B  86       0.311  17.669 -27.915  1.00 69.84           C  
ATOM   3791  HA  ARG B  86       0.406  16.933 -27.116  1.00 69.84           H  
ATOM   3792  C   ARG B  86       1.737  17.854 -28.420  1.00 69.84           C  
ATOM   3793  CB  ARG B  86      -0.622  17.095 -28.992  1.00 69.84           C  
ATOM   3794  HB2 ARG B  86      -0.121  16.269 -29.498  1.00 69.84           H  
ATOM   3795  HB3 ARG B  86      -0.843  17.865 -29.731  1.00 69.84           H  
ATOM   3796  O   ARG B  86       2.236  17.001 -29.149  1.00 69.84           O  
ATOM   3797  CG  ARG B  86      -1.926  16.552 -28.395  1.00 69.84           C  
ATOM   3798  HG2 ARG B  86      -2.492  17.356 -27.924  1.00 69.84           H  
ATOM   3799  HG3 ARG B  86      -1.685  15.797 -27.646  1.00 69.84           H  
ATOM   3800  CD  ARG B  86      -2.767  15.915 -29.506  1.00 69.84           C  
ATOM   3801  HD2 ARG B  86      -2.137  15.217 -30.059  1.00 69.84           H  
ATOM   3802  HD3 ARG B  86      -3.104  16.698 -30.184  1.00 69.84           H  
ATOM   3803  NE  ARG B  86      -3.931  15.189 -28.964  1.00 69.84           N  
ATOM   3804  HE  ARG B  86      -4.139  15.334 -27.986  1.00 69.84           H  
ATOM   3805  NH1 ARG B  86      -4.573  14.165 -30.920  1.00 69.84           N  
ATOM   3806 HH11 ARG B  86      -5.160  13.496 -31.398  1.00 69.84           H  
ATOM   3807 HH12 ARG B  86      -3.843  14.654 -31.418  1.00 69.84           H  
ATOM   3808  NH2 ARG B  86      -5.673  13.710 -29.044  1.00 69.84           N  
ATOM   3809 HH21 ARG B  86      -5.915  13.906 -28.083  1.00 69.84           H  
ATOM   3810 HH22 ARG B  86      -6.213  13.030 -29.558  1.00 69.84           H  
ATOM   3811  CZ  ARG B  86      -4.715  14.364 -29.640  1.00 69.84           C  
ATOM   3812  N   GLN B  87       2.376  18.967 -28.060  1.00 76.59           N  
ATOM   3813  H   GLN B  87       1.952  19.595 -27.392  1.00 76.59           H  
ATOM   3814  CA  GLN B  87       3.741  19.249 -28.459  1.00 76.59           C  
ATOM   3815  HA  GLN B  87       4.050  18.465 -29.150  1.00 76.59           H  
ATOM   3816  C   GLN B  87       4.699  19.201 -27.274  1.00 76.59           C  
ATOM   3817  CB  GLN B  87       3.851  20.570 -29.217  1.00 76.59           C  
ATOM   3818  HB2 GLN B  87       3.458  21.378 -28.601  1.00 76.59           H  
ATOM   3819  HB3 GLN B  87       4.913  20.750 -29.386  1.00 76.59           H  
ATOM   3820  O   GLN B  87       4.455  19.755 -26.209  1.00 76.59           O  
ATOM   3821  CG  GLN B  87       3.147  20.515 -30.583  1.00 76.59           C  
ATOM   3822  HG2 GLN B  87       2.074  20.388 -30.440  1.00 76.59           H  
ATOM   3823  HG3 GLN B  87       3.520  19.653 -31.136  1.00 76.59           H  
ATOM   3824  CD  GLN B  87       3.373  21.760 -31.436  1.00 76.59           C  
ATOM   3825  NE2 GLN B  87       3.151  21.668 -32.727  1.00 76.59           N  
ATOM   3826 HE21 GLN B  87       3.354  22.489 -33.279  1.00 76.59           H  
ATOM   3827 HE22 GLN B  87       2.964  20.766 -33.142  1.00 76.59           H  
ATOM   3828  OE1 GLN B  87       3.751  22.826 -30.977  1.00 76.59           O  
ATOM   3829  N   THR B  88       5.831  18.554 -27.493  1.00 83.05           N  
ATOM   3830  H   THR B  88       5.970  18.163 -28.414  1.00 83.05           H  
ATOM   3831  CA  THR B  88       6.955  18.469 -26.575  1.00 83.05           C  
ATOM   3832  HA  THR B  88       6.740  19.066 -25.689  1.00 83.05           H  
ATOM   3833  C   THR B  88       8.190  19.049 -27.247  1.00 83.05           C  
ATOM   3834  CB  THR B  88       7.166  17.021 -26.115  1.00 83.05           C  
ATOM   3835  HB  THR B  88       6.272  16.698 -25.583  1.00 83.05           H  
ATOM   3836  O   THR B  88       8.385  18.928 -28.459  1.00 83.05           O  
ATOM   3837  CG2 THR B  88       7.440  16.042 -27.256  1.00 83.05           C  
ATOM   3838 HG21 THR B  88       6.584  16.017 -27.929  1.00 83.05           H  
ATOM   3839 HG22 THR B  88       7.599  15.046 -26.842  1.00 83.05           H  
ATOM   3840 HG23 THR B  88       8.329  16.339 -27.813  1.00 83.05           H  
ATOM   3841  OG1 THR B  88       8.269  16.937 -25.248  1.00 83.05           O  
ATOM   3842  HG1 THR B  88       8.030  17.376 -24.429  1.00 83.05           H  
ATOM   3843  N   TYR B  89       9.060  19.669 -26.457  1.00 81.29           N  
ATOM   3844  H   TYR B  89       8.857  19.747 -25.471  1.00 81.29           H  
ATOM   3845  CA  TYR B  89      10.395  20.034 -26.927  1.00 81.29           C  
ATOM   3846  HA  TYR B  89      10.332  20.295 -27.983  1.00 81.29           H  
ATOM   3847  C   TYR B  89      11.384  18.853 -26.840  1.00 81.29           C  
ATOM   3848  CB  TYR B  89      10.869  21.300 -26.202  1.00 81.29           C  
ATOM   3849  HB2 TYR B  89      10.152  22.095 -26.401  1.00 81.29           H  
ATOM   3850  HB3 TYR B  89      11.823  21.611 -26.627  1.00 81.29           H  
ATOM   3851  O   TYR B  89      12.509  18.977 -27.320  1.00 81.29           O  
ATOM   3852  CG  TYR B  89      11.030  21.148 -24.705  1.00 81.29           C  
ATOM   3853  CD1 TYR B  89      10.029  21.604 -23.832  1.00 81.29           C  
ATOM   3854  HD1 TYR B  89       9.165  22.130 -24.211  1.00 81.29           H  
ATOM   3855  CD2 TYR B  89      12.204  20.580 -24.178  1.00 81.29           C  
ATOM   3856  HD2 TYR B  89      12.999  20.285 -24.847  1.00 81.29           H  
ATOM   3857  CE1 TYR B  89      10.187  21.420 -22.448  1.00 81.29           C  
ATOM   3858  HE1 TYR B  89       9.470  21.849 -21.764  1.00 81.29           H  
ATOM   3859  CE2 TYR B  89      12.337  20.360 -22.792  1.00 81.29           C  
ATOM   3860  HE2 TYR B  89      13.220  19.885 -22.392  1.00 81.29           H  
ATOM   3861  OH  TYR B  89      11.389  20.475 -20.591  1.00 81.29           O  
ATOM   3862  HH  TYR B  89      12.216  20.048 -20.357  1.00 81.29           H  
ATOM   3863  CZ  TYR B  89      11.303  20.743 -21.921  1.00 81.29           C  
ATOM   3864  N   VAL B  90      10.974  17.704 -26.274  1.00 85.72           N  
ATOM   3865  H   VAL B  90      10.029  17.656 -25.920  1.00 85.72           H  
ATOM   3866  CA  VAL B  90      11.797  16.487 -26.116  1.00 85.72           C  
ATOM   3867  HA  VAL B  90      12.716  16.615 -26.688  1.00 85.72           H  
ATOM   3868  C   VAL B  90      11.076  15.255 -26.668  1.00 85.72           C  
ATOM   3869  CB  VAL B  90      12.217  16.223 -24.651  1.00 85.72           C  
ATOM   3870  HB  VAL B  90      11.387  15.810 -24.078  1.00 85.72           H  
ATOM   3871  O   VAL B  90      10.628  14.397 -25.908  1.00 85.72           O  
ATOM   3872  CG1 VAL B  90      13.403  15.252 -24.592  1.00 85.72           C  
ATOM   3873 HG11 VAL B  90      14.275  15.688 -25.080  1.00 85.72           H  
ATOM   3874 HG12 VAL B  90      13.643  15.046 -23.549  1.00 85.72           H  
ATOM   3875 HG13 VAL B  90      13.146  14.306 -25.067  1.00 85.72           H  
ATOM   3876  CG2 VAL B  90      12.629  17.496 -23.945  1.00 85.72           C  
ATOM   3877 HG21 VAL B  90      13.104  17.272 -22.990  1.00 85.72           H  
ATOM   3878 HG22 VAL B  90      11.719  18.063 -23.746  1.00 85.72           H  
ATOM   3879 HG23 VAL B  90      13.311  18.048 -24.591  1.00 85.72           H  
ATOM   3880  N   PRO B  91      10.992  15.081 -27.995  1.00 85.91           N  
ATOM   3881  CA  PRO B  91      10.486  13.843 -28.585  1.00 85.91           C  
ATOM   3882  HA  PRO B  91       9.601  13.506 -28.043  1.00 85.91           H  
ATOM   3883  C   PRO B  91      11.539  12.713 -28.511  1.00 85.91           C  
ATOM   3884  CB  PRO B  91      10.066  14.245 -30.002  1.00 85.91           C  
ATOM   3885  HB2 PRO B  91      10.071  13.415 -30.708  1.00 85.91           H  
ATOM   3886  HB3 PRO B  91       9.074  14.696 -29.971  1.00 85.91           H  
ATOM   3887  O   PRO B  91      11.787  12.024 -29.499  1.00 85.91           O  
ATOM   3888  CG  PRO B  91      11.094  15.315 -30.361  1.00 85.91           C  
ATOM   3889  HG2 PRO B  91      12.015  14.838 -30.697  1.00 85.91           H  
ATOM   3890  HG3 PRO B  91      10.707  15.991 -31.123  1.00 85.91           H  
ATOM   3891  CD  PRO B  91      11.340  16.040 -29.035  1.00 85.91           C  
ATOM   3892  HD2 PRO B  91      12.381  16.355 -28.959  1.00 85.91           H  
ATOM   3893  HD3 PRO B  91      10.678  16.903 -28.966  1.00 85.91           H  
ATOM   3894  N   ARG B  92      12.210  12.546 -27.359  1.00 91.54           N  
ATOM   3895  H   ARG B  92      11.869  13.061 -26.560  1.00 91.54           H  
ATOM   3896  CA  ARG B  92      13.272  11.558 -27.111  1.00 91.54           C  
ATOM   3897  HA  ARG B  92      13.161  10.759 -27.844  1.00 91.54           H  
ATOM   3898  C   ARG B  92      13.140  10.909 -25.733  1.00 91.54           C  
ATOM   3899  CB  ARG B  92      14.676  12.178 -27.245  1.00 91.54           C  
ATOM   3900  HB2 ARG B  92      14.785  12.981 -26.516  1.00 91.54           H  
ATOM   3901  HB3 ARG B  92      15.414  11.410 -27.013  1.00 91.54           H  
ATOM   3902  O   ARG B  92      12.648  11.535 -24.798  1.00 91.54           O  
ATOM   3903  CG  ARG B  92      14.974  12.735 -28.642  1.00 91.54           C  
ATOM   3904  HG2 ARG B  92      14.726  11.985 -29.393  1.00 91.54           H  
ATOM   3905  HG3 ARG B  92      14.356  13.617 -28.812  1.00 91.54           H  
ATOM   3906  CD  ARG B  92      16.447  13.127 -28.794  1.00 91.54           C  
ATOM   3907  HD2 ARG B  92      16.760  13.672 -27.903  1.00 91.54           H  
ATOM   3908  HD3 ARG B  92      16.535  13.788 -29.656  1.00 91.54           H  
ATOM   3909  NE  ARG B  92      17.313  11.950 -29.011  1.00 91.54           N  
ATOM   3910  HE  ARG B  92      16.851  11.066 -29.167  1.00 91.54           H  
ATOM   3911  NH1 ARG B  92      19.324  13.017 -28.747  1.00 91.54           N  
ATOM   3912 HH11 ARG B  92      18.824  13.778 -28.312  1.00 91.54           H  
ATOM   3913 HH12 ARG B  92      20.329  12.967 -28.662  1.00 91.54           H  
ATOM   3914  NH2 ARG B  92      19.301  10.864 -29.311  1.00 91.54           N  
ATOM   3915 HH21 ARG B  92      20.311  10.879 -29.298  1.00 91.54           H  
ATOM   3916 HH22 ARG B  92      18.856   9.967 -29.182  1.00 91.54           H  
ATOM   3917  CZ  ARG B  92      18.634  11.947 -29.030  1.00 91.54           C  
ATOM   3918  N   GLY B  93      13.629   9.680 -25.606  1.00 94.49           N  
ATOM   3919  H   GLY B  93      14.012   9.229 -26.425  1.00 94.49           H  
ATOM   3920  CA  GLY B  93      13.615   8.910 -24.363  1.00 94.49           C  
ATOM   3921  HA2 GLY B  93      12.589   8.820 -24.006  1.00 94.49           H  
ATOM   3922  HA3 GLY B  93      14.196   9.428 -23.599  1.00 94.49           H  
ATOM   3923  C   GLY B  93      14.188   7.503 -24.536  1.00 94.49           C  
ATOM   3924  O   GLY B  93      14.752   7.175 -25.584  1.00 94.49           O  
ATOM   3925  N   GLY B  94      14.050   6.678 -23.500  1.00 96.93           N  
ATOM   3926  H   GLY B  94      13.583   7.028 -22.676  1.00 96.93           H  
ATOM   3927  CA  GLY B  94      14.368   5.250 -23.546  1.00 96.93           C  
ATOM   3928  HA2 GLY B  94      15.186   5.066 -24.242  1.00 96.93           H  
ATOM   3929  HA3 GLY B  94      14.686   4.921 -22.556  1.00 96.93           H  
ATOM   3930  C   GLY B  94      13.143   4.435 -23.957  1.00 96.93           C  
ATOM   3931  O   GLY B  94      12.160   4.392 -23.226  1.00 96.93           O  
ATOM   3932  N   PHE B  95      13.187   3.772 -25.109  1.00 96.65           N  
ATOM   3933  H   PHE B  95      14.016   3.834 -25.684  1.00 96.65           H  
ATOM   3934  CA  PHE B  95      12.033   3.063 -25.665  1.00 96.65           C  
ATOM   3935  HA  PHE B  95      11.198   3.096 -24.965  1.00 96.65           H  
ATOM   3936  C   PHE B  95      12.330   1.580 -25.904  1.00 96.65           C  
ATOM   3937  CB  PHE B  95      11.602   3.803 -26.937  1.00 96.65           C  
ATOM   3938  HB2 PHE B  95      10.793   3.253 -27.417  1.00 96.65           H  
ATOM   3939  HB3 PHE B  95      12.437   3.806 -27.638  1.00 96.65           H  
ATOM   3940  O   PHE B  95      13.404   1.229 -26.402  1.00 96.65           O  
ATOM   3941  CG  PHE B  95      11.142   5.233 -26.692  1.00 96.65           C  
ATOM   3942  CD1 PHE B  95      10.080   5.504 -25.816  1.00 96.65           C  
ATOM   3943  HD1 PHE B  95       9.668   4.703 -25.220  1.00 96.65           H  
ATOM   3944  CD2 PHE B  95      11.794   6.312 -27.306  1.00 96.65           C  
ATOM   3945  HD2 PHE B  95      12.617   6.129 -27.981  1.00 96.65           H  
ATOM   3946  CE1 PHE B  95       9.580   6.808 -25.666  1.00 96.65           C  
ATOM   3947  HE1 PHE B  95       8.736   6.993 -25.017  1.00 96.65           H  
ATOM   3948  CE2 PHE B  95      11.366   7.630 -27.082  1.00 96.65           C  
ATOM   3949  HE2 PHE B  95      11.878   8.448 -27.568  1.00 96.65           H  
ATOM   3950  CZ  PHE B  95      10.240   7.879 -26.284  1.00 96.65           C  
ATOM   3951  HZ  PHE B  95       9.907   8.893 -26.118  1.00 96.65           H  
ATOM   3952  N   LEU B  96      11.376   0.715 -25.547  1.00 96.90           N  
ATOM   3953  H   LEU B  96      10.523   1.066 -25.135  1.00 96.90           H  
ATOM   3954  CA  LEU B  96      11.401  -0.701 -25.905  1.00 96.90           C  
ATOM   3955  HA  LEU B  96      12.400  -1.095 -25.718  1.00 96.90           H  
ATOM   3956  C   LEU B  96      11.121  -0.878 -27.402  1.00 96.90           C  
ATOM   3957  CB  LEU B  96      10.387  -1.484 -25.052  1.00 96.90           C  
ATOM   3958  HB2 LEU B  96       9.411  -1.015 -25.176  1.00 96.90           H  
ATOM   3959  HB3 LEU B  96      10.320  -2.503 -25.434  1.00 96.90           H  
ATOM   3960  O   LEU B  96      10.404  -0.085 -28.022  1.00 96.90           O  
ATOM   3961  CG  LEU B  96      10.689  -1.547 -23.546  1.00 96.90           C  
ATOM   3962  HG  LEU B  96      10.732  -0.537 -23.139  1.00 96.90           H  
ATOM   3963  CD1 LEU B  96       9.583  -2.316 -22.824  1.00 96.90           C  
ATOM   3964 HD11 LEU B  96       9.510  -3.330 -23.217  1.00 96.90           H  
ATOM   3965 HD12 LEU B  96       8.632  -1.805 -22.972  1.00 96.90           H  
ATOM   3966 HD13 LEU B  96       9.791  -2.359 -21.755  1.00 96.90           H  
ATOM   3967  CD2 LEU B  96      12.014  -2.240 -23.252  1.00 96.90           C  
ATOM   3968 HD21 LEU B  96      12.836  -1.672 -23.687  1.00 96.90           H  
ATOM   3969 HD22 LEU B  96      12.153  -2.289 -22.172  1.00 96.90           H  
ATOM   3970 HD23 LEU B  96      12.014  -3.251 -23.661  1.00 96.90           H  
ATOM   3971  N   ARG B  97      11.708  -1.929 -27.977  1.00 91.47           N  
ATOM   3972  H   ARG B  97      12.147  -2.605 -27.369  1.00 91.47           H  
ATOM   3973  CA  ARG B  97      11.477  -2.343 -29.365  1.00 91.47           C  
ATOM   3974  HA  ARG B  97      11.147  -1.487 -29.954  1.00 91.47           H  
ATOM   3975  C   ARG B  97      10.356  -3.378 -29.408  1.00 91.47           C  
ATOM   3976  CB  ARG B  97      12.764  -2.916 -29.978  1.00 91.47           C  
ATOM   3977  HB2 ARG B  97      13.023  -3.839 -29.459  1.00 91.47           H  
ATOM   3978  HB3 ARG B  97      12.573  -3.160 -31.023  1.00 91.47           H  
ATOM   3979  O   ARG B  97      10.143  -4.064 -28.414  1.00 91.47           O  
ATOM   3980  CG  ARG B  97      13.950  -1.945 -29.901  1.00 91.47           C  
ATOM   3981  HG2 ARG B  97      14.207  -1.765 -28.857  1.00 91.47           H  
ATOM   3982  HG3 ARG B  97      13.684  -1.000 -30.374  1.00 91.47           H  
ATOM   3983  CD  ARG B  97      15.160  -2.554 -30.614  1.00 91.47           C  
ATOM   3984  HD2 ARG B  97      15.311  -3.561 -30.225  1.00 91.47           H  
ATOM   3985  HD3 ARG B  97      14.943  -2.624 -31.680  1.00 91.47           H  
ATOM   3986  NE  ARG B  97      16.381  -1.756 -30.392  1.00 91.47           N  
ATOM   3987  HE  ARG B  97      16.265  -0.877 -29.908  1.00 91.47           H  
ATOM   3988  NH1 ARG B  97      17.843  -3.261 -31.316  1.00 91.47           N  
ATOM   3989 HH11 ARG B  97      18.779  -3.628 -31.411  1.00 91.47           H  
ATOM   3990 HH12 ARG B  97      17.060  -3.862 -31.532  1.00 91.47           H  
ATOM   3991  NH2 ARG B  97      18.637  -1.431 -30.315  1.00 91.47           N  
ATOM   3992 HH21 ARG B  97      18.502  -0.599 -29.759  1.00 91.47           H  
ATOM   3993 HH22 ARG B  97      19.566  -1.810 -30.434  1.00 91.47           H  
ATOM   3994  CZ  ARG B  97      17.610  -2.148 -30.680  1.00 91.47           C  
ATOM   3995  N   GLU B  98       9.681  -3.471 -30.552  1.00 89.56           N  
ATOM   3996  H   GLU B  98       9.927  -2.857 -31.315  1.00 89.56           H  
ATOM   3997  CA  GLU B  98       8.731  -4.550 -30.872  1.00 89.56           C  
ATOM   3998  HA  GLU B  98       8.196  -4.250 -31.773  1.00 89.56           H  
ATOM   3999  C   GLU B  98       7.641  -4.758 -29.803  1.00 89.56           C  
ATOM   4000  CB  GLU B  98       9.487  -5.841 -31.239  1.00 89.56           C  
ATOM   4001  HB2 GLU B  98      10.021  -6.206 -30.362  1.00 89.56           H  
ATOM   4002  HB3 GLU B  98       8.765  -6.595 -31.552  1.00 89.56           H  
ATOM   4003  O   GLU B  98       7.201  -5.873 -29.538  1.00 89.56           O  
ATOM   4004  CG  GLU B  98      10.480  -5.616 -32.393  1.00 89.56           C  
ATOM   4005  HG2 GLU B  98      11.247  -4.907 -32.081  1.00 89.56           H  
ATOM   4006  HG3 GLU B  98       9.942  -5.171 -33.230  1.00 89.56           H  
ATOM   4007  CD  GLU B  98      11.182  -6.897 -32.864  1.00 89.56           C  
ATOM   4008  OE1 GLU B  98      11.642  -6.891 -34.032  1.00 89.56           O  
ATOM   4009  OE2 GLU B  98      11.318  -7.842 -32.061  1.00 89.56           O  
ATOM   4010  N   VAL B  99       7.186  -3.674 -29.168  1.00 90.76           N  
ATOM   4011  H   VAL B  99       7.513  -2.780 -29.505  1.00 90.76           H  
ATOM   4012  CA  VAL B  99       6.192  -3.700 -28.076  1.00 90.76           C  
ATOM   4013  HA  VAL B  99       6.546  -4.397 -27.317  1.00 90.76           H  
ATOM   4014  C   VAL B  99       4.817  -4.218 -28.516  1.00 90.76           C  
ATOM   4015  CB  VAL B  99       6.059  -2.308 -27.434  1.00 90.76           C  
ATOM   4016  HB  VAL B  99       5.242  -2.329 -26.712  1.00 90.76           H  
ATOM   4017  O   VAL B  99       3.963  -4.546 -27.692  1.00 90.76           O  
ATOM   4018  CG1 VAL B  99       7.342  -1.962 -26.674  1.00 90.76           C  
ATOM   4019 HG11 VAL B  99       7.479  -2.666 -25.854  1.00 90.76           H  
ATOM   4020 HG12 VAL B  99       8.205  -2.022 -27.338  1.00 90.76           H  
ATOM   4021 HG13 VAL B  99       7.290  -0.949 -26.273  1.00 90.76           H  
ATOM   4022  CG2 VAL B  99       5.769  -1.189 -28.449  1.00 90.76           C  
ATOM   4023 HG21 VAL B  99       4.879  -1.433 -29.028  1.00 90.76           H  
ATOM   4024 HG22 VAL B  99       5.597  -0.251 -27.921  1.00 90.76           H  
ATOM   4025 HG23 VAL B  99       6.604  -1.060 -29.137  1.00 90.76           H  
ATOM   4026  N   GLU B 100       4.581  -4.289 -29.823  1.00 89.13           N  
ATOM   4027  H   GLU B 100       5.298  -3.935 -30.440  1.00 89.13           H  
ATOM   4028  CA  GLU B 100       3.429  -4.919 -30.450  1.00 89.13           C  
ATOM   4029  HA  GLU B 100       2.546  -4.617 -29.887  1.00 89.13           H  
ATOM   4030  C   GLU B 100       3.476  -6.452 -30.410  1.00 89.13           C  
ATOM   4031  CB  GLU B 100       3.253  -4.396 -31.890  1.00 89.13           C  
ATOM   4032  HB2 GLU B 100       2.272  -4.732 -32.226  1.00 89.13           H  
ATOM   4033  HB3 GLU B 100       3.219  -3.307 -31.876  1.00 89.13           H  
ATOM   4034  O   GLU B 100       2.414  -7.080 -30.465  1.00 89.13           O  
ATOM   4035  CG  GLU B 100       4.276  -4.865 -32.947  1.00 89.13           C  
ATOM   4036  HG2 GLU B 100       3.836  -4.662 -33.923  1.00 89.13           H  
ATOM   4037  HG3 GLU B 100       4.400  -5.946 -32.881  1.00 89.13           H  
ATOM   4038  CD  GLU B 100       5.655  -4.181 -32.907  1.00 89.13           C  
ATOM   4039  OE1 GLU B 100       6.459  -4.475 -33.815  1.00 89.13           O  
ATOM   4040  OE2 GLU B 100       5.920  -3.382 -31.981  1.00 89.13           O  
ATOM   4041  N   THR B 101       4.664  -7.053 -30.293  1.00 93.13           N  
ATOM   4042  H   THR B 101       5.483  -6.481 -30.146  1.00 93.13           H  
ATOM   4043  CA  THR B 101       4.838  -8.510 -30.257  1.00 93.13           C  
ATOM   4044  HA  THR B 101       4.125  -8.937 -30.962  1.00 93.13           H  
ATOM   4045  C   THR B 101       4.499  -9.081 -28.880  1.00 93.13           C  
ATOM   4046  CB  THR B 101       6.229  -8.970 -30.723  1.00 93.13           C  
ATOM   4047  HB  THR B 101       6.249 -10.058 -30.669  1.00 93.13           H  
ATOM   4048  O   THR B 101       4.825  -8.506 -27.845  1.00 93.13           O  
ATOM   4049  CG2 THR B 101       6.516  -8.586 -32.172  1.00 93.13           C  
ATOM   4050 HG21 THR B 101       5.759  -9.013 -32.830  1.00 93.13           H  
ATOM   4051 HG22 THR B 101       7.497  -8.967 -32.455  1.00 93.13           H  
ATOM   4052 HG23 THR B 101       6.522  -7.501 -32.279  1.00 93.13           H  
ATOM   4053  OG1 THR B 101       7.270  -8.493 -29.917  1.00 93.13           O  
ATOM   4054  HG1 THR B 101       7.238  -7.536 -29.837  1.00 93.13           H  
ATOM   4055  N   PHE B 102       3.756 -10.191 -28.873  1.00 95.00           N  
ATOM   4056  H   PHE B 102       3.496 -10.604 -29.757  1.00 95.00           H  
ATOM   4057  CA  PHE B 102       3.314 -10.889 -27.665  1.00 95.00           C  
ATOM   4058  HA  PHE B 102       4.146 -10.970 -26.965  1.00 95.00           H  
ATOM   4059  C   PHE B 102       2.819 -12.294 -28.019  1.00 95.00           C  
ATOM   4060  CB  PHE B 102       2.176 -10.082 -27.022  1.00 95.00           C  
ATOM   4061  HB2 PHE B 102       2.596  -9.136 -26.682  1.00 95.00           H  
ATOM   4062  HB3 PHE B 102       1.423  -9.865 -27.779  1.00 95.00           H  
ATOM   4063  O   PHE B 102       2.010 -12.440 -28.945  1.00 95.00           O  
ATOM   4064  CG  PHE B 102       1.512 -10.750 -25.835  1.00 95.00           C  
ATOM   4065  CD1 PHE B 102       0.141 -11.069 -25.863  1.00 95.00           C  
ATOM   4066  HD1 PHE B 102      -0.447 -10.840 -26.739  1.00 95.00           H  
ATOM   4067  CD2 PHE B 102       2.274 -11.048 -24.694  1.00 95.00           C  
ATOM   4068  HD2 PHE B 102       3.323 -10.792 -24.661  1.00 95.00           H  
ATOM   4069  CE1 PHE B 102      -0.457 -11.697 -24.756  1.00 95.00           C  
ATOM   4070  HE1 PHE B 102      -1.507 -11.948 -24.780  1.00 95.00           H  
ATOM   4071  CE2 PHE B 102       1.684 -11.690 -23.596  1.00 95.00           C  
ATOM   4072  HE2 PHE B 102       2.285 -11.936 -22.733  1.00 95.00           H  
ATOM   4073  CZ  PHE B 102       0.322 -12.022 -23.631  1.00 95.00           C  
ATOM   4074  HZ  PHE B 102      -0.114 -12.538 -22.789  1.00 95.00           H  
ATOM   4075  N   ASP B 103       3.232 -13.325 -27.277  1.00 95.28           N  
ATOM   4076  H   ASP B 103       3.896 -13.153 -26.535  1.00 95.28           H  
ATOM   4077  CA  ASP B 103       2.734 -14.693 -27.498  1.00 95.28           C  
ATOM   4078  HA  ASP B 103       2.571 -14.805 -28.570  1.00 95.28           H  
ATOM   4079  C   ASP B 103       1.364 -14.916 -26.833  1.00 95.28           C  
ATOM   4080  CB  ASP B 103       3.772 -15.767 -27.144  1.00 95.28           C  
ATOM   4081  HB2 ASP B 103       3.882 -15.835 -26.061  1.00 95.28           H  
ATOM   4082  HB3 ASP B 103       4.733 -15.475 -27.567  1.00 95.28           H  
ATOM   4083  O   ASP B 103       1.206 -15.602 -25.820  1.00 95.28           O  
ATOM   4084  CG  ASP B 103       3.387 -17.146 -27.719  1.00 95.28           C  
ATOM   4085  OD1 ASP B 103       2.193 -17.368 -28.063  1.00 95.28           O  
ATOM   4086  OD2 ASP B 103       4.278 -18.020 -27.810  1.00 95.28           O  
ATOM   4087  N   ALA B 104       0.323 -14.336 -27.432  1.00 93.53           N  
ATOM   4088  H   ALA B 104       0.530 -13.708 -28.196  1.00 93.53           H  
ATOM   4089  CA  ALA B 104      -1.039 -14.430 -26.914  1.00 93.53           C  
ATOM   4090  HA  ALA B 104      -1.058 -13.973 -25.925  1.00 93.53           H  
ATOM   4091  C   ALA B 104      -1.515 -15.888 -26.744  1.00 93.53           C  
ATOM   4092  CB  ALA B 104      -1.956 -13.631 -27.849  1.00 93.53           C  
ATOM   4093  HB1 ALA B 104      -1.559 -12.624 -27.984  1.00 93.53           H  
ATOM   4094  HB2 ALA B 104      -2.950 -13.557 -27.410  1.00 93.53           H  
ATOM   4095  HB3 ALA B 104      -2.023 -14.122 -28.820  1.00 93.53           H  
ATOM   4096  O   ALA B 104      -2.165 -16.220 -25.750  1.00 93.53           O  
ATOM   4097  N   ALA B 105      -1.154 -16.781 -27.672  1.00 90.32           N  
ATOM   4098  H   ALA B 105      -0.459 -16.500 -28.349  1.00 90.32           H  
ATOM   4099  CA  ALA B 105      -1.560 -18.185 -27.630  1.00 90.32           C  
ATOM   4100  HA  ALA B 105      -2.640 -18.226 -27.487  1.00 90.32           H  
ATOM   4101  C   ALA B 105      -0.911 -18.942 -26.462  1.00 90.32           C  
ATOM   4102  CB  ALA B 105      -1.221 -18.835 -28.975  1.00 90.32           C  
ATOM   4103  HB1 ALA B 105      -1.732 -18.308 -29.781  1.00 90.32           H  
ATOM   4104  HB2 ALA B 105      -0.145 -18.790 -29.144  1.00 90.32           H  
ATOM   4105  HB3 ALA B 105      -1.539 -19.878 -28.970  1.00 90.32           H  
ATOM   4106  O   ALA B 105      -1.564 -19.791 -25.842  1.00 90.32           O  
ATOM   4107  N   PHE B 106       0.341 -18.618 -26.123  1.00 95.22           N  
ATOM   4108  H   PHE B 106       0.853 -17.956 -26.689  1.00 95.22           H  
ATOM   4109  CA  PHE B 106       1.013 -19.154 -24.944  1.00 95.22           C  
ATOM   4110  HA  PHE B 106       1.103 -20.235 -25.058  1.00 95.22           H  
ATOM   4111  C   PHE B 106       0.223 -18.871 -23.665  1.00 95.22           C  
ATOM   4112  CB  PHE B 106       2.424 -18.581 -24.856  1.00 95.22           C  
ATOM   4113  HB2 PHE B 106       2.392 -17.504 -24.694  1.00 95.22           H  
ATOM   4114  HB3 PHE B 106       2.921 -18.775 -25.806  1.00 95.22           H  
ATOM   4115  O   PHE B 106      -0.035 -19.798 -22.888  1.00 95.22           O  
ATOM   4116  CG  PHE B 106       3.260 -19.212 -23.776  1.00 95.22           C  
ATOM   4117  CD1 PHE B 106       3.208 -18.732 -22.455  1.00 95.22           C  
ATOM   4118  HD1 PHE B 106       2.584 -17.887 -22.204  1.00 95.22           H  
ATOM   4119  CD2 PHE B 106       4.117 -20.270 -24.114  1.00 95.22           C  
ATOM   4120  HD2 PHE B 106       4.203 -20.587 -25.142  1.00 95.22           H  
ATOM   4121  CE1 PHE B 106       4.009 -19.325 -21.467  1.00 95.22           C  
ATOM   4122  HE1 PHE B 106       4.004 -18.934 -20.460  1.00 95.22           H  
ATOM   4123  CE2 PHE B 106       4.922 -20.856 -23.128  1.00 95.22           C  
ATOM   4124  HE2 PHE B 106       5.634 -21.619 -23.405  1.00 95.22           H  
ATOM   4125  CZ  PHE B 106       4.866 -20.385 -21.807  1.00 95.22           C  
ATOM   4126  HZ  PHE B 106       5.528 -20.804 -21.064  1.00 95.22           H  
ATOM   4127  N   PHE B 107      -0.248 -17.632 -23.510  1.00 94.81           N  
ATOM   4128  H   PHE B 107       0.035 -16.940 -24.189  1.00 94.81           H  
ATOM   4129  CA  PHE B 107      -1.004 -17.172 -22.344  1.00 94.81           C  
ATOM   4130  HA  PHE B 107      -0.640 -17.746 -21.492  1.00 94.81           H  
ATOM   4131  C   PHE B 107      -2.519 -17.425 -22.416  1.00 94.81           C  
ATOM   4132  CB  PHE B 107      -0.658 -15.710 -22.039  1.00 94.81           C  
ATOM   4133  HB2 PHE B 107      -1.270 -15.355 -21.210  1.00 94.81           H  
ATOM   4134  HB3 PHE B 107      -0.887 -15.096 -22.910  1.00 94.81           H  
ATOM   4135  O   PHE B 107      -3.263 -16.956 -21.559  1.00 94.81           O  
ATOM   4136  CG  PHE B 107       0.795 -15.536 -21.649  1.00 94.81           C  
ATOM   4137  CD1 PHE B 107       1.229 -15.910 -20.365  1.00 94.81           C  
ATOM   4138  HD1 PHE B 107       0.506 -16.252 -19.638  1.00 94.81           H  
ATOM   4139  CD2 PHE B 107       1.725 -15.048 -22.580  1.00 94.81           C  
ATOM   4140  HD2 PHE B 107       1.409 -14.739 -23.566  1.00 94.81           H  
ATOM   4141  CE1 PHE B 107       2.589 -15.824 -20.020  1.00 94.81           C  
ATOM   4142  HE1 PHE B 107       2.925 -16.101 -19.032  1.00 94.81           H  
ATOM   4143  CE2 PHE B 107       3.083 -14.962 -22.240  1.00 94.81           C  
ATOM   4144  HE2 PHE B 107       3.793 -14.605 -22.972  1.00 94.81           H  
ATOM   4145  CZ  PHE B 107       3.518 -15.355 -20.963  1.00 94.81           C  
ATOM   4146  HZ  PHE B 107       4.565 -15.296 -20.705  1.00 94.81           H  
ATOM   4147  N   HIS B 108      -2.998 -18.187 -23.408  1.00 88.48           N  
ATOM   4148  H   HIS B 108      -2.338 -18.525 -24.093  1.00 88.48           H  
ATOM   4149  CA  HIS B 108      -4.429 -18.438 -23.636  1.00 88.48           C  
ATOM   4150  HA  HIS B 108      -4.493 -18.981 -24.579  1.00 88.48           H  
ATOM   4151  C   HIS B 108      -5.269 -17.164 -23.864  1.00 88.48           C  
ATOM   4152  CB  HIS B 108      -5.003 -19.363 -22.542  1.00 88.48           C  
ATOM   4153  HB2 HIS B 108      -6.057 -19.546 -22.750  1.00 88.48           H  
ATOM   4154  HB3 HIS B 108      -4.945 -18.873 -21.570  1.00 88.48           H  
ATOM   4155  O   HIS B 108      -6.467 -17.146 -23.592  1.00 88.48           O  
ATOM   4156  CG  HIS B 108      -4.315 -20.700 -22.473  1.00 88.48           C  
ATOM   4157  CD2 HIS B 108      -3.594 -21.220 -21.431  1.00 88.48           C  
ATOM   4158  HD2 HIS B 108      -3.426 -20.742 -20.478  1.00 88.48           H  
ATOM   4159  ND1 HIS B 108      -4.339 -21.648 -23.464  1.00 88.48           N  
ATOM   4160  HD1 HIS B 108      -4.807 -21.548 -24.354  1.00 88.48           H  
ATOM   4161  CE1 HIS B 108      -3.663 -22.721 -23.033  1.00 88.48           C  
ATOM   4162  HE1 HIS B 108      -3.544 -23.635 -23.595  1.00 88.48           H  
ATOM   4163  NE2 HIS B 108      -3.153 -22.500 -21.811  1.00 88.48           N  
ATOM   4164  N   ILE B 109      -4.652 -16.117 -24.411  1.00 90.20           N  
ATOM   4165  H   ILE B 109      -3.680 -16.221 -24.665  1.00 90.20           H  
ATOM   4166  CA  ILE B 109      -5.288 -14.847 -24.765  1.00 90.20           C  
ATOM   4167  HA  ILE B 109      -6.213 -14.740 -24.199  1.00 90.20           H  
ATOM   4168  C   ILE B 109      -5.649 -14.880 -26.251  1.00 90.20           C  
ATOM   4169  CB  ILE B 109      -4.364 -13.675 -24.361  1.00 90.20           C  
ATOM   4170  HB  ILE B 109      -3.369 -13.855 -24.768  1.00 90.20           H  
ATOM   4171  O   ILE B 109      -4.837 -15.226 -27.111  1.00 90.20           O  
ATOM   4172  CG1 ILE B 109      -4.279 -13.623 -22.817  1.00 90.20           C  
ATOM   4173 HG12 ILE B 109      -3.980 -14.600 -22.437  1.00 90.20           H  
ATOM   4174 HG13 ILE B 109      -5.264 -13.397 -22.408  1.00 90.20           H  
ATOM   4175  CG2 ILE B 109      -4.870 -12.330 -24.905  1.00 90.20           C  
ATOM   4176 HG21 ILE B 109      -4.949 -12.362 -25.992  1.00 90.20           H  
ATOM   4177 HG22 ILE B 109      -5.845 -12.109 -24.469  1.00 90.20           H  
ATOM   4178 HG23 ILE B 109      -4.175 -11.529 -24.652  1.00 90.20           H  
ATOM   4179  CD1 ILE B 109      -3.274 -12.613 -22.262  1.00 90.20           C  
ATOM   4180 HD11 ILE B 109      -3.596 -11.594 -22.472  1.00 90.20           H  
ATOM   4181 HD12 ILE B 109      -3.203 -12.740 -21.182  1.00 90.20           H  
ATOM   4182 HD13 ILE B 109      -2.295 -12.799 -22.704  1.00 90.20           H  
ATOM   4183  N   SER B 110      -6.895 -14.536 -26.581  1.00 81.93           N  
ATOM   4184  H   SER B 110      -7.509 -14.220 -25.844  1.00 81.93           H  
ATOM   4185  CA  SER B 110      -7.320 -14.489 -27.985  1.00 81.93           C  
ATOM   4186  HA  SER B 110      -6.996 -15.421 -28.448  1.00 81.93           H  
ATOM   4187  C   SER B 110      -6.656 -13.315 -28.723  1.00 81.93           C  
ATOM   4188  CB  SER B 110      -8.846 -14.423 -28.104  1.00 81.93           C  
ATOM   4189  HB2 SER B 110      -9.124 -14.640 -29.136  1.00 81.93           H  
ATOM   4190  HB3 SER B 110      -9.297 -15.179 -27.461  1.00 81.93           H  
ATOM   4191  O   SER B 110      -6.408 -12.282 -28.102  1.00 81.93           O  
ATOM   4192  OG  SER B 110      -9.346 -13.144 -27.765  1.00 81.93           O  
ATOM   4193  HG  SER B 110      -9.308 -13.047 -26.811  1.00 81.93           H  
ATOM   4194  N   PRO B 111      -6.448 -13.381 -30.053  1.00 83.38           N  
ATOM   4195  CA  PRO B 111      -5.919 -12.242 -30.811  1.00 83.38           C  
ATOM   4196  HA  PRO B 111      -4.895 -12.050 -30.490  1.00 83.38           H  
ATOM   4197  C   PRO B 111      -6.746 -10.958 -30.632  1.00 83.38           C  
ATOM   4198  CB  PRO B 111      -5.916 -12.699 -32.274  1.00 83.38           C  
ATOM   4199  HB2 PRO B 111      -5.084 -12.264 -32.827  1.00 83.38           H  
ATOM   4200  HB3 PRO B 111      -6.862 -12.445 -32.752  1.00 83.38           H  
ATOM   4201  O   PRO B 111      -6.198  -9.860 -30.589  1.00 83.38           O  
ATOM   4202  CG  PRO B 111      -5.795 -14.218 -32.171  1.00 83.38           C  
ATOM   4203  HG2 PRO B 111      -4.750 -14.491 -32.027  1.00 83.38           H  
ATOM   4204  HG3 PRO B 111      -6.204 -14.719 -33.049  1.00 83.38           H  
ATOM   4205  CD  PRO B 111      -6.587 -14.549 -30.908  1.00 83.38           C  
ATOM   4206  HD2 PRO B 111      -6.173 -15.442 -30.440  1.00 83.38           H  
ATOM   4207  HD3 PRO B 111      -7.638 -14.699 -31.156  1.00 83.38           H  
ATOM   4208  N   ARG B 112      -8.072 -11.098 -30.473  1.00 77.80           N  
ATOM   4209  H   ARG B 112      -8.445 -12.036 -30.456  1.00 77.80           H  
ATOM   4210  CA  ARG B 112      -8.980  -9.972 -30.221  1.00 77.80           C  
ATOM   4211  HA  ARG B 112      -8.770  -9.191 -30.951  1.00 77.80           H  
ATOM   4212  C   ARG B 112      -8.738  -9.337 -28.854  1.00 77.80           C  
ATOM   4213  CB  ARG B 112     -10.436 -10.434 -30.377  1.00 77.80           C  
ATOM   4214  HB2 ARG B 112     -10.681 -11.147 -29.590  1.00 77.80           H  
ATOM   4215  HB3 ARG B 112     -10.550 -10.925 -31.343  1.00 77.80           H  
ATOM   4216  O   ARG B 112      -8.718  -8.118 -28.758  1.00 77.80           O  
ATOM   4217  CG  ARG B 112     -11.400  -9.242 -30.311  1.00 77.80           C  
ATOM   4218  HG2 ARG B 112     -11.314  -8.747 -29.343  1.00 77.80           H  
ATOM   4219  HG3 ARG B 112     -11.142  -8.528 -31.094  1.00 77.80           H  
ATOM   4220  CD  ARG B 112     -12.848  -9.694 -30.498  1.00 77.80           C  
ATOM   4221  HD2 ARG B 112     -12.938 -10.198 -31.460  1.00 77.80           H  
ATOM   4222  HD3 ARG B 112     -13.106 -10.391 -29.700  1.00 77.80           H  
ATOM   4223  NE  ARG B 112     -13.755  -8.536 -30.462  1.00 77.80           N  
ATOM   4224  HE  ARG B 112     -13.329  -7.620 -30.470  1.00 77.80           H  
ATOM   4225  NH1 ARG B 112     -15.745  -9.657 -30.721  1.00 77.80           N  
ATOM   4226 HH11 ARG B 112     -15.240 -10.531 -30.754  1.00 77.80           H  
ATOM   4227 HH12 ARG B 112     -16.746  -9.629 -30.855  1.00 77.80           H  
ATOM   4228  NH2 ARG B 112     -15.706  -7.419 -30.571  1.00 77.80           N  
ATOM   4229 HH21 ARG B 112     -16.694  -7.386 -30.781  1.00 77.80           H  
ATOM   4230 HH22 ARG B 112     -15.152  -6.581 -30.670  1.00 77.80           H  
ATOM   4231  CZ  ARG B 112     -15.066  -8.551 -30.578  1.00 77.80           C  
ATOM   4232  N   GLU B 113      -8.555 -10.149 -27.816  1.00 82.35           N  
ATOM   4233  H   GLU B 113      -8.535 -11.147 -27.974  1.00 82.35           H  
ATOM   4234  CA  GLU B 113      -8.211  -9.652 -26.482  1.00 82.35           C  
ATOM   4235  HA  GLU B 113      -8.908  -8.862 -26.203  1.00 82.35           H  
ATOM   4236  C   GLU B 113      -6.811  -9.029 -26.472  1.00 82.35           C  
ATOM   4237  CB  GLU B 113      -8.348 -10.790 -25.463  1.00 82.35           C  
ATOM   4238  HB2 GLU B 113      -7.681 -11.602 -25.750  1.00 82.35           H  
ATOM   4239  HB3 GLU B 113      -9.372 -11.163 -25.501  1.00 82.35           H  
ATOM   4240  O   GLU B 113      -6.655  -7.941 -25.934  1.00 82.35           O  
ATOM   4241  CG  GLU B 113      -8.034 -10.340 -24.025  1.00 82.35           C  
ATOM   4242  HG2 GLU B 113      -7.002  -9.993 -23.976  1.00 82.35           H  
ATOM   4243  HG3 GLU B 113      -8.682  -9.501 -23.770  1.00 82.35           H  
ATOM   4244  CD  GLU B 113      -8.220 -11.458 -22.990  1.00 82.35           C  
ATOM   4245  OE1 GLU B 113      -8.132 -11.136 -21.777  1.00 82.35           O  
ATOM   4246  OE2 GLU B 113      -8.423 -12.621 -23.411  1.00 82.35           O  
ATOM   4247  N   ALA B 114      -5.827  -9.652 -27.132  1.00 88.38           N  
ATOM   4248  H   ALA B 114      -6.025 -10.552 -27.545  1.00 88.38           H  
ATOM   4249  CA  ALA B 114      -4.454  -9.153 -27.220  1.00 88.38           C  
ATOM   4250  HA  ALA B 114      -4.048  -9.077 -26.211  1.00 88.38           H  
ATOM   4251  C   ALA B 114      -4.363  -7.756 -27.857  1.00 88.38           C  
ATOM   4252  CB  ALA B 114      -3.609 -10.168 -28.000  1.00 88.38           C  
ATOM   4253  HB1 ALA B 114      -2.573  -9.832 -28.028  1.00 88.38           H  
ATOM   4254  HB2 ALA B 114      -3.979 -10.260 -29.021  1.00 88.38           H  
ATOM   4255  HB3 ALA B 114      -3.650 -11.141 -27.510  1.00 88.38           H  
ATOM   4256  O   ALA B 114      -3.591  -6.927 -27.384  1.00 88.38           O  
ATOM   4257  N   MET B 115      -5.179  -7.461 -28.880  1.00 84.25           N  
ATOM   4258  H   MET B 115      -5.756  -8.195 -29.266  1.00 84.25           H  
ATOM   4259  CA  MET B 115      -5.256  -6.111 -29.456  1.00 84.25           C  
ATOM   4260  HA  MET B 115      -4.254  -5.783 -29.733  1.00 84.25           H  
ATOM   4261  C   MET B 115      -5.804  -5.072 -28.473  1.00 84.25           C  
ATOM   4262  CB  MET B 115      -6.149  -6.085 -30.701  1.00 84.25           C  
ATOM   4263  HB2 MET B 115      -7.076  -6.621 -30.499  1.00 84.25           H  
ATOM   4264  HB3 MET B 115      -6.399  -5.046 -30.915  1.00 84.25           H  
ATOM   4265  O   MET B 115      -5.381  -3.922 -28.508  1.00 84.25           O  
ATOM   4266  CG  MET B 115      -5.479  -6.651 -31.953  1.00 84.25           C  
ATOM   4267  HG2 MET B 115      -4.442  -6.318 -31.981  1.00 84.25           H  
ATOM   4268  HG3 MET B 115      -5.485  -7.740 -31.901  1.00 84.25           H  
ATOM   4269  SD  MET B 115      -6.270  -6.117 -33.500  1.00 84.25           S  
ATOM   4270  CE  MET B 115      -7.999  -6.561 -33.186  1.00 84.25           C  
ATOM   4271  HE1 MET B 115      -8.396  -5.956 -32.371  1.00 84.25           H  
ATOM   4272  HE2 MET B 115      -8.587  -6.373 -34.085  1.00 84.25           H  
ATOM   4273  HE3 MET B 115      -8.063  -7.617 -32.926  1.00 84.25           H  
ATOM   4274  N   SER B 116      -6.741  -5.444 -27.600  1.00 83.12           N  
ATOM   4275  H   SER B 116      -7.070  -6.399 -27.611  1.00 83.12           H  
ATOM   4276  CA  SER B 116      -7.287  -4.544 -26.575  1.00 83.12           C  
ATOM   4277  HA  SER B 116      -7.307  -3.527 -26.966  1.00 83.12           H  
ATOM   4278  C   SER B 116      -6.445  -4.519 -25.291  1.00 83.12           C  
ATOM   4279  CB  SER B 116      -8.723  -4.939 -26.220  1.00 83.12           C  
ATOM   4280  HB2 SER B 116      -9.168  -4.164 -25.596  1.00 83.12           H  
ATOM   4281  HB3 SER B 116      -8.689  -5.864 -25.645  1.00 83.12           H  
ATOM   4282  O   SER B 116      -6.761  -3.750 -24.382  1.00 83.12           O  
ATOM   4283  OG  SER B 116      -9.543  -5.156 -27.358  1.00 83.12           O  
ATOM   4284  HG  SER B 116      -9.723  -4.328 -27.809  1.00 83.12           H  
ATOM   4285  N   LEU B 117      -5.405  -5.357 -25.203  1.00 89.91           N  
ATOM   4286  H   LEU B 117      -5.204  -5.955 -25.992  1.00 89.91           H  
ATOM   4287  CA  LEU B 117      -4.567  -5.525 -24.022  1.00 89.91           C  
ATOM   4288  HA  LEU B 117      -5.194  -5.353 -23.146  1.00 89.91           H  
ATOM   4289  C   LEU B 117      -3.444  -4.488 -23.995  1.00 89.91           C  
ATOM   4290  CB  LEU B 117      -4.006  -6.965 -23.966  1.00 89.91           C  
ATOM   4291  HB2 LEU B 117      -3.053  -7.003 -24.494  1.00 89.91           H  
ATOM   4292  HB3 LEU B 117      -4.685  -7.656 -24.466  1.00 89.91           H  
ATOM   4293  O   LEU B 117      -2.587  -4.456 -24.888  1.00 89.91           O  
ATOM   4294  CG  LEU B 117      -3.815  -7.457 -22.525  1.00 89.91           C  
ATOM   4295  HG  LEU B 117      -3.388  -6.658 -21.919  1.00 89.91           H  
ATOM   4296  CD1 LEU B 117      -5.160  -7.868 -21.934  1.00 89.91           C  
ATOM   4297 HD11 LEU B 117      -5.475  -8.829 -22.340  1.00 89.91           H  
ATOM   4298 HD12 LEU B 117      -5.042  -7.937 -20.852  1.00 89.91           H  
ATOM   4299 HD13 LEU B 117      -5.929  -7.132 -22.167  1.00 89.91           H  
ATOM   4300  CD2 LEU B 117      -2.918  -8.693 -22.436  1.00 89.91           C  
ATOM   4301 HD21 LEU B 117      -3.057  -9.192 -21.477  1.00 89.91           H  
ATOM   4302 HD22 LEU B 117      -1.874  -8.382 -22.479  1.00 89.91           H  
ATOM   4303 HD23 LEU B 117      -3.140  -9.384 -23.249  1.00 89.91           H  
ATOM   4304  N   ASP B 118      -3.418  -3.685 -22.933  1.00 92.20           N  
ATOM   4305  H   ASP B 118      -4.158  -3.736 -22.246  1.00 92.20           H  
ATOM   4306  CA  ASP B 118      -2.317  -2.773 -22.643  1.00 92.20           C  
ATOM   4307  HA  ASP B 118      -2.335  -1.964 -23.374  1.00 92.20           H  
ATOM   4308  C   ASP B 118      -0.970  -3.525 -22.721  1.00 92.20           C  
ATOM   4309  CB  ASP B 118      -2.556  -2.136 -21.267  1.00 92.20           C  
ATOM   4310  HB2 ASP B 118      -2.662  -2.929 -20.527  1.00 92.20           H  
ATOM   4311  HB3 ASP B 118      -3.493  -1.580 -21.303  1.00 92.20           H  
ATOM   4312  O   ASP B 118      -0.820  -4.578 -22.082  1.00 92.20           O  
ATOM   4313  CG  ASP B 118      -1.457  -1.185 -20.790  1.00 92.20           C  
ATOM   4314  OD1 ASP B 118      -0.442  -1.002 -21.490  1.00 92.20           O  
ATOM   4315  OD2 ASP B 118      -1.599  -0.692 -19.653  1.00 92.20           O  
ATOM   4316  N   PRO B 119       0.014  -3.023 -23.497  1.00 94.26           N  
ATOM   4317  CA  PRO B 119       1.370  -3.567 -23.523  1.00 94.26           C  
ATOM   4318  HA  PRO B 119       1.358  -4.517 -24.057  1.00 94.26           H  
ATOM   4319  C   PRO B 119       1.981  -3.789 -22.131  1.00 94.26           C  
ATOM   4320  CB  PRO B 119       2.201  -2.558 -24.318  1.00 94.26           C  
ATOM   4321  HB2 PRO B 119       2.973  -3.051 -24.909  1.00 94.26           H  
ATOM   4322  HB3 PRO B 119       2.653  -1.832 -23.641  1.00 94.26           H  
ATOM   4323  O   PRO B 119       2.751  -4.730 -21.962  1.00 94.26           O  
ATOM   4324  CG  PRO B 119       1.195  -1.830 -25.201  1.00 94.26           C  
ATOM   4325  HG2 PRO B 119       1.079  -2.370 -26.141  1.00 94.26           H  
ATOM   4326  HG3 PRO B 119       1.503  -0.803 -25.397  1.00 94.26           H  
ATOM   4327  CD  PRO B 119      -0.102  -1.884 -24.403  1.00 94.26           C  
ATOM   4328  HD2 PRO B 119      -0.947  -2.005 -25.081  1.00 94.26           H  
ATOM   4329  HD3 PRO B 119      -0.212  -0.955 -23.843  1.00 94.26           H  
ATOM   4330  N   GLN B 120       1.606  -2.999 -21.117  1.00 96.24           N  
ATOM   4331  H   GLN B 120       0.962  -2.243 -21.299  1.00 96.24           H  
ATOM   4332  CA  GLN B 120       2.061  -3.213 -19.739  1.00 96.24           C  
ATOM   4333  HA  GLN B 120       3.150  -3.175 -19.726  1.00 96.24           H  
ATOM   4334  C   GLN B 120       1.641  -4.587 -19.192  1.00 96.24           C  
ATOM   4335  CB  GLN B 120       1.521  -2.109 -18.818  1.00 96.24           C  
ATOM   4336  HB2 GLN B 120       1.846  -2.316 -17.798  1.00 96.24           H  
ATOM   4337  HB3 GLN B 120       0.431  -2.132 -18.831  1.00 96.24           H  
ATOM   4338  O   GLN B 120       2.457  -5.281 -18.589  1.00 96.24           O  
ATOM   4339  CG  GLN B 120       2.015  -0.709 -19.207  1.00 96.24           C  
ATOM   4340  HG2 GLN B 120       3.104  -0.718 -19.239  1.00 96.24           H  
ATOM   4341  HG3 GLN B 120       1.637  -0.438 -20.192  1.00 96.24           H  
ATOM   4342  CD  GLN B 120       1.584   0.364 -18.219  1.00 96.24           C  
ATOM   4343  NE2 GLN B 120       0.306   0.535 -17.973  1.00 96.24           N  
ATOM   4344 HE21 GLN B 120       0.069   1.301 -17.359  1.00 96.24           H  
ATOM   4345 HE22 GLN B 120      -0.382   0.061 -18.541  1.00 96.24           H  
ATOM   4346  OE1 GLN B 120       2.407   1.073 -17.665  1.00 96.24           O  
ATOM   4347  N   GLN B 121       0.396  -5.021 -19.437  1.00 96.25           N  
ATOM   4348  H   GLN B 121      -0.198  -4.461 -20.032  1.00 96.25           H  
ATOM   4349  CA  GLN B 121      -0.076  -6.346 -19.011  1.00 96.25           C  
ATOM   4350  HA  GLN B 121       0.167  -6.483 -17.957  1.00 96.25           H  
ATOM   4351  C   GLN B 121       0.626  -7.472 -19.787  1.00 96.25           C  
ATOM   4352  CB  GLN B 121      -1.602  -6.481 -19.179  1.00 96.25           C  
ATOM   4353  HB2 GLN B 121      -1.876  -7.482 -18.846  1.00 96.25           H  
ATOM   4354  HB3 GLN B 121      -1.857  -6.393 -20.235  1.00 96.25           H  
ATOM   4355  O   GLN B 121       0.928  -8.518 -19.215  1.00 96.25           O  
ATOM   4356  CG  GLN B 121      -2.431  -5.459 -18.380  1.00 96.25           C  
ATOM   4357  HG2 GLN B 121      -2.333  -4.477 -18.843  1.00 96.25           H  
ATOM   4358  HG3 GLN B 121      -2.019  -5.385 -17.374  1.00 96.25           H  
ATOM   4359  CD  GLN B 121      -3.923  -5.808 -18.275  1.00 96.25           C  
ATOM   4360  NE2 GLN B 121      -4.742  -4.958 -17.696  1.00 96.25           N  
ATOM   4361 HE21 GLN B 121      -4.402  -4.106 -17.274  1.00 96.25           H  
ATOM   4362 HE22 GLN B 121      -5.720  -5.209 -17.665  1.00 96.25           H  
ATOM   4363  OE1 GLN B 121      -4.398  -6.865 -18.672  1.00 96.25           O  
ATOM   4364  N   ARG B 122       0.906  -7.256 -21.081  1.00 96.80           N  
ATOM   4365  H   ARG B 122       0.652  -6.357 -21.467  1.00 96.80           H  
ATOM   4366  CA  ARG B 122       1.634  -8.212 -21.937  1.00 96.80           C  
ATOM   4367  HA  ARG B 122       1.163  -9.193 -21.876  1.00 96.80           H  
ATOM   4368  C   ARG B 122       3.069  -8.422 -21.457  1.00 96.80           C  
ATOM   4369  CB  ARG B 122       1.622  -7.741 -23.400  1.00 96.80           C  
ATOM   4370  HB2 ARG B 122       2.284  -8.387 -23.977  1.00 96.80           H  
ATOM   4371  HB3 ARG B 122       2.001  -6.722 -23.475  1.00 96.80           H  
ATOM   4372  O   ARG B 122       3.478  -9.559 -21.241  1.00 96.80           O  
ATOM   4373  CG  ARG B 122       0.215  -7.812 -23.999  1.00 96.80           C  
ATOM   4374  HG2 ARG B 122      -0.439  -7.104 -23.489  1.00 96.80           H  
ATOM   4375  HG3 ARG B 122      -0.159  -8.826 -23.856  1.00 96.80           H  
ATOM   4376  CD  ARG B 122       0.201  -7.520 -25.498  1.00 96.80           C  
ATOM   4377  HD2 ARG B 122      -0.564  -8.142 -25.963  1.00 96.80           H  
ATOM   4378  HD3 ARG B 122       1.170  -7.791 -25.917  1.00 96.80           H  
ATOM   4379  NE  ARG B 122      -0.100  -6.115 -25.802  1.00 96.80           N  
ATOM   4380  HE  ARG B 122      -0.678  -5.604 -25.150  1.00 96.80           H  
ATOM   4381  NH1 ARG B 122       0.772  -6.113 -27.930  1.00 96.80           N  
ATOM   4382 HH11 ARG B 122       0.999  -5.633 -28.789  1.00 96.80           H  
ATOM   4383 HH12 ARG B 122       1.267  -6.972 -27.742  1.00 96.80           H  
ATOM   4384  NH2 ARG B 122      -0.353  -4.335 -27.159  1.00 96.80           N  
ATOM   4385 HH21 ARG B 122      -0.224  -3.879 -28.051  1.00 96.80           H  
ATOM   4386 HH22 ARG B 122      -1.010  -3.974 -26.481  1.00 96.80           H  
ATOM   4387  CZ  ARG B 122       0.122  -5.528 -26.961  1.00 96.80           C  
ATOM   4388  N   LEU B 123       3.792  -7.325 -21.219  1.00 96.94           N  
ATOM   4389  H   LEU B 123       3.380  -6.429 -21.437  1.00 96.94           H  
ATOM   4390  CA  LEU B 123       5.153  -7.351 -20.682  1.00 96.94           C  
ATOM   4391  HA  LEU B 123       5.782  -7.953 -21.338  1.00 96.94           H  
ATOM   4392  C   LEU B 123       5.203  -8.017 -19.308  1.00 96.94           C  
ATOM   4393  CB  LEU B 123       5.698  -5.914 -20.597  1.00 96.94           C  
ATOM   4394  HB2 LEU B 123       4.940  -5.280 -20.138  1.00 96.94           H  
ATOM   4395  HB3 LEU B 123       6.570  -5.908 -19.943  1.00 96.94           H  
ATOM   4396  O   LEU B 123       6.061  -8.861 -19.076  1.00 96.94           O  
ATOM   4397  CG  LEU B 123       6.110  -5.318 -21.953  1.00 96.94           C  
ATOM   4398  HG  LEU B 123       5.315  -5.467 -22.683  1.00 96.94           H  
ATOM   4399  CD1 LEU B 123       6.357  -3.819 -21.799  1.00 96.94           C  
ATOM   4400 HD11 LEU B 123       6.626  -3.394 -22.766  1.00 96.94           H  
ATOM   4401 HD12 LEU B 123       5.444  -3.333 -21.455  1.00 96.94           H  
ATOM   4402 HD13 LEU B 123       7.159  -3.632 -21.085  1.00 96.94           H  
ATOM   4403  CD2 LEU B 123       7.397  -5.957 -22.477  1.00 96.94           C  
ATOM   4404 HD21 LEU B 123       7.237  -7.025 -22.624  1.00 96.94           H  
ATOM   4405 HD22 LEU B 123       8.205  -5.806 -21.761  1.00 96.94           H  
ATOM   4406 HD23 LEU B 123       7.665  -5.503 -23.431  1.00 96.94           H  
ATOM   4407  N   LEU B 124       4.265  -7.691 -18.414  1.00 97.98           N  
ATOM   4408  H   LEU B 124       3.607  -6.958 -18.637  1.00 97.98           H  
ATOM   4409  CA  LEU B 124       4.198  -8.323 -17.097  1.00 97.98           C  
ATOM   4410  HA  LEU B 124       5.147  -8.155 -16.587  1.00 97.98           H  
ATOM   4411  C   LEU B 124       4.026  -9.844 -17.188  1.00 97.98           C  
ATOM   4412  CB  LEU B 124       3.055  -7.700 -16.279  1.00 97.98           C  
ATOM   4413  HB2 LEU B 124       2.195  -7.562 -16.934  1.00 97.98           H  
ATOM   4414  HB3 LEU B 124       2.757  -8.399 -15.498  1.00 97.98           H  
ATOM   4415  O   LEU B 124       4.669 -10.552 -16.417  1.00 97.98           O  
ATOM   4416  CG  LEU B 124       3.408  -6.363 -15.605  1.00 97.98           C  
ATOM   4417  HG  LEU B 124       3.829  -5.675 -16.338  1.00 97.98           H  
ATOM   4418  CD1 LEU B 124       2.125  -5.758 -15.034  1.00 97.98           C  
ATOM   4419 HD11 LEU B 124       1.429  -5.556 -15.849  1.00 97.98           H  
ATOM   4420 HD12 LEU B 124       2.353  -4.822 -14.525  1.00 97.98           H  
ATOM   4421 HD13 LEU B 124       1.664  -6.449 -14.328  1.00 97.98           H  
ATOM   4422  CD2 LEU B 124       4.398  -6.529 -14.448  1.00 97.98           C  
ATOM   4423 HD21 LEU B 124       3.993  -7.211 -13.700  1.00 97.98           H  
ATOM   4424 HD22 LEU B 124       4.589  -5.559 -13.991  1.00 97.98           H  
ATOM   4425 HD23 LEU B 124       5.346  -6.922 -14.816  1.00 97.98           H  
ATOM   4426  N   LEU B 125       3.195 -10.356 -18.104  1.00 98.21           N  
ATOM   4427  H   LEU B 125       2.697  -9.717 -18.709  1.00 98.21           H  
ATOM   4428  CA  LEU B 125       2.997 -11.799 -18.293  1.00 98.21           C  
ATOM   4429  HA  LEU B 125       2.708 -12.243 -17.341  1.00 98.21           H  
ATOM   4430  C   LEU B 125       4.288 -12.511 -18.714  1.00 98.21           C  
ATOM   4431  CB  LEU B 125       1.891 -12.048 -19.337  1.00 98.21           C  
ATOM   4432  HB2 LEU B 125       1.999 -13.056 -19.735  1.00 98.21           H  
ATOM   4433  HB3 LEU B 125       2.033 -11.359 -20.170  1.00 98.21           H  
ATOM   4434  O   LEU B 125       4.676 -13.488 -18.072  1.00 98.21           O  
ATOM   4435  CG  LEU B 125       0.465 -11.900 -18.792  1.00 98.21           C  
ATOM   4436  HG  LEU B 125       0.386 -10.997 -18.186  1.00 98.21           H  
ATOM   4437  CD1 LEU B 125      -0.523 -11.809 -19.955  1.00 98.21           C  
ATOM   4438 HD11 LEU B 125      -1.538 -11.741 -19.562  1.00 98.21           H  
ATOM   4439 HD12 LEU B 125      -0.438 -12.700 -20.576  1.00 98.21           H  
ATOM   4440 HD13 LEU B 125      -0.306 -10.922 -20.549  1.00 98.21           H  
ATOM   4441  CD2 LEU B 125       0.054 -13.112 -17.948  1.00 98.21           C  
ATOM   4442 HD21 LEU B 125      -0.893 -12.915 -17.445  1.00 98.21           H  
ATOM   4443 HD22 LEU B 125      -0.048 -13.992 -18.583  1.00 98.21           H  
ATOM   4444 HD23 LEU B 125       0.813 -13.329 -17.196  1.00 98.21           H  
ATOM   4445  N   GLU B 126       4.954 -12.010 -19.756  1.00 98.36           N  
ATOM   4446  H   GLU B 126       4.583 -11.196 -20.224  1.00 98.36           H  
ATOM   4447  CA  GLU B 126       6.200 -12.598 -20.269  1.00 98.36           C  
ATOM   4448  HA  GLU B 126       6.050 -13.661 -20.457  1.00 98.36           H  
ATOM   4449  C   GLU B 126       7.323 -12.513 -19.229  1.00 98.36           C  
ATOM   4450  CB  GLU B 126       6.594 -11.932 -21.602  1.00 98.36           C  
ATOM   4451  HB2 GLU B 126       6.577 -10.848 -21.489  1.00 98.36           H  
ATOM   4452  HB3 GLU B 126       7.606 -12.242 -21.866  1.00 98.36           H  
ATOM   4453  O   GLU B 126       7.875 -13.537 -18.827  1.00 98.36           O  
ATOM   4454  CG  GLU B 126       5.641 -12.359 -22.733  1.00 98.36           C  
ATOM   4455  HG2 GLU B 126       5.685 -13.445 -22.807  1.00 98.36           H  
ATOM   4456  HG3 GLU B 126       4.623 -12.080 -22.460  1.00 98.36           H  
ATOM   4457  CD  GLU B 126       5.955 -11.767 -24.120  1.00 98.36           C  
ATOM   4458  OE1 GLU B 126       5.291 -12.207 -25.090  1.00 98.36           O  
ATOM   4459  OE2 GLU B 126       6.814 -10.858 -24.230  1.00 98.36           O  
ATOM   4460  N   VAL B 127       7.582 -11.317 -18.694  1.00 98.45           N  
ATOM   4461  H   VAL B 127       7.062 -10.518 -19.027  1.00 98.45           H  
ATOM   4462  CA  VAL B 127       8.687 -11.091 -17.750  1.00 98.45           C  
ATOM   4463  HA  VAL B 127       9.591 -11.512 -18.188  1.00 98.45           H  
ATOM   4464  C   VAL B 127       8.454 -11.826 -16.421  1.00 98.45           C  
ATOM   4465  CB  VAL B 127       8.924  -9.579 -17.553  1.00 98.45           C  
ATOM   4466  HB  VAL B 127       8.025  -9.120 -17.141  1.00 98.45           H  
ATOM   4467  O   VAL B 127       9.407 -12.294 -15.801  1.00 98.45           O  
ATOM   4468  CG1 VAL B 127      10.096  -9.283 -16.612  1.00 98.45           C  
ATOM   4469 HG11 VAL B 127      11.003  -9.721 -17.030  1.00 98.45           H  
ATOM   4470 HG12 VAL B 127       9.920  -9.718 -15.629  1.00 98.45           H  
ATOM   4471 HG13 VAL B 127      10.233  -8.208 -16.500  1.00 98.45           H  
ATOM   4472  CG2 VAL B 127       9.286  -8.887 -18.879  1.00 98.45           C  
ATOM   4473 HG21 VAL B 127       8.496  -9.017 -19.619  1.00 98.45           H  
ATOM   4474 HG22 VAL B 127      10.195  -9.330 -19.284  1.00 98.45           H  
ATOM   4475 HG23 VAL B 127       9.444  -7.820 -18.722  1.00 98.45           H  
ATOM   4476  N   SER B 128       7.203 -12.005 -15.978  1.00 98.67           N  
ATOM   4477  H   SER B 128       6.437 -11.622 -16.514  1.00 98.67           H  
ATOM   4478  CA  SER B 128       6.912 -12.831 -14.793  1.00 98.67           C  
ATOM   4479  HA  SER B 128       7.558 -12.511 -13.975  1.00 98.67           H  
ATOM   4480  C   SER B 128       7.199 -14.310 -15.036  1.00 98.67           C  
ATOM   4481  CB  SER B 128       5.458 -12.697 -14.335  1.00 98.67           C  
ATOM   4482  HB2 SER B 128       4.788 -12.992 -15.143  1.00 98.67           H  
ATOM   4483  HB3 SER B 128       5.286 -13.358 -13.487  1.00 98.67           H  
ATOM   4484  O   SER B 128       7.782 -14.960 -14.169  1.00 98.67           O  
ATOM   4485  OG  SER B 128       5.178 -11.368 -13.955  1.00 98.67           O  
ATOM   4486  HG  SER B 128       5.018 -10.900 -14.778  1.00 98.67           H  
ATOM   4487  N   TRP B 129       6.819 -14.845 -16.202  1.00 98.53           N  
ATOM   4488  H   TRP B 129       6.405 -14.248 -16.904  1.00 98.53           H  
ATOM   4489  CA  TRP B 129       7.115 -16.233 -16.567  1.00 98.53           C  
ATOM   4490  HA  TRP B 129       6.682 -16.902 -15.823  1.00 98.53           H  
ATOM   4491  C   TRP B 129       8.627 -16.488 -16.577  1.00 98.53           C  
ATOM   4492  CB  TRP B 129       6.489 -16.551 -17.932  1.00 98.53           C  
ATOM   4493  HB2 TRP B 129       6.931 -15.914 -18.699  1.00 98.53           H  
ATOM   4494  HB3 TRP B 129       5.424 -16.322 -17.892  1.00 98.53           H  
ATOM   4495  O   TRP B 129       9.111 -17.425 -15.942  1.00 98.53           O  
ATOM   4496  CG  TRP B 129       6.654 -17.977 -18.353  1.00 98.53           C  
ATOM   4497  CD1 TRP B 129       7.761 -18.513 -18.916  1.00 98.53           C  
ATOM   4498  HD1 TRP B 129       8.667 -17.970 -19.140  1.00 98.53           H  
ATOM   4499  CD2 TRP B 129       5.724 -19.084 -18.172  1.00 98.53           C  
ATOM   4500  CE2 TRP B 129       6.351 -20.277 -18.637  1.00 98.53           C  
ATOM   4501  CE3 TRP B 129       4.427 -19.202 -17.625  1.00 98.53           C  
ATOM   4502  HE3 TRP B 129       3.948 -18.317 -17.233  1.00 98.53           H  
ATOM   4503  NE1 TRP B 129       7.595 -19.875 -19.068  1.00 98.53           N  
ATOM   4504  HE1 TRP B 129       8.363 -20.490 -19.300  1.00 98.53           H  
ATOM   4505  CH2 TRP B 129       4.424 -21.612 -18.030  1.00 98.53           C  
ATOM   4506  HH2 TRP B 129       3.948 -22.576 -17.930  1.00 98.53           H  
ATOM   4507  CZ2 TRP B 129       5.724 -21.528 -18.556  1.00 98.53           C  
ATOM   4508  HZ2 TRP B 129       6.259 -22.415 -18.859  1.00 98.53           H  
ATOM   4509  CZ3 TRP B 129       3.776 -20.451 -17.567  1.00 98.53           C  
ATOM   4510  HZ3 TRP B 129       2.795 -20.526 -17.122  1.00 98.53           H  
ATOM   4511  N   GLU B 130       9.379 -15.602 -17.228  1.00 98.43           N  
ATOM   4512  H   GLU B 130       8.914 -14.865 -17.740  1.00 98.43           H  
ATOM   4513  CA  GLU B 130      10.840 -15.662 -17.309  1.00 98.43           C  
ATOM   4514  HA  GLU B 130      11.146 -16.610 -17.751  1.00 98.43           H  
ATOM   4515  C   GLU B 130      11.509 -15.550 -15.933  1.00 98.43           C  
ATOM   4516  CB  GLU B 130      11.327 -14.516 -18.200  1.00 98.43           C  
ATOM   4517  HB2 GLU B 130      10.894 -13.590 -17.821  1.00 98.43           H  
ATOM   4518  HB3 GLU B 130      12.412 -14.444 -18.129  1.00 98.43           H  
ATOM   4519  O   GLU B 130      12.455 -16.286 -15.647  1.00 98.43           O  
ATOM   4520  CG  GLU B 130      10.946 -14.710 -19.676  1.00 98.43           C  
ATOM   4521  HG2 GLU B 130      11.545 -15.525 -20.080  1.00 98.43           H  
ATOM   4522  HG3 GLU B 130       9.899 -15.004 -19.753  1.00 98.43           H  
ATOM   4523  CD  GLU B 130      11.164 -13.443 -20.519  1.00 98.43           C  
ATOM   4524  OE1 GLU B 130      10.914 -13.533 -21.742  1.00 98.43           O  
ATOM   4525  OE2 GLU B 130      11.575 -12.409 -19.943  1.00 98.43           O  
ATOM   4526  N   ALA B 131      11.013 -14.675 -15.050  1.00 98.75           N  
ATOM   4527  H   ALA B 131      10.272 -14.056 -15.347  1.00 98.75           H  
ATOM   4528  CA  ALA B 131      11.555 -14.522 -13.701  1.00 98.75           C  
ATOM   4529  HA  ALA B 131      12.622 -14.313 -13.784  1.00 98.75           H  
ATOM   4530  C   ALA B 131      11.402 -15.807 -12.865  1.00 98.75           C  
ATOM   4531  CB  ALA B 131      10.883 -13.323 -13.020  1.00 98.75           C  
ATOM   4532  HB1 ALA B 131       9.817 -13.511 -12.894  1.00 98.75           H  
ATOM   4533  HB2 ALA B 131      11.016 -12.426 -13.626  1.00 98.75           H  
ATOM   4534  HB3 ALA B 131      11.339 -13.149 -12.045  1.00 98.75           H  
ATOM   4535  O   ALA B 131      12.320 -16.164 -12.124  1.00 98.75           O  
ATOM   4536  N   ILE B 132      10.279 -16.523 -13.010  1.00 98.69           N  
ATOM   4537  H   ILE B 132       9.575 -16.173 -13.644  1.00 98.69           H  
ATOM   4538  CA  ILE B 132      10.042 -17.817 -12.348  1.00 98.69           C  
ATOM   4539  HA  ILE B 132      10.291 -17.727 -11.291  1.00 98.69           H  
ATOM   4540  C   ILE B 132      10.961 -18.899 -12.935  1.00 98.69           C  
ATOM   4541  CB  ILE B 132       8.556 -18.224 -12.462  1.00 98.69           C  
ATOM   4542  HB  ILE B 132       8.309 -18.286 -13.522  1.00 98.69           H  
ATOM   4543  O   ILE B 132      11.608 -19.631 -12.187  1.00 98.69           O  
ATOM   4544  CG1 ILE B 132       7.602 -17.205 -11.796  1.00 98.69           C  
ATOM   4545 HG12 ILE B 132       7.582 -17.359 -10.717  1.00 98.69           H  
ATOM   4546 HG13 ILE B 132       7.959 -16.190 -11.970  1.00 98.69           H  
ATOM   4547  CG2 ILE B 132       8.327 -19.603 -11.819  1.00 98.69           C  
ATOM   4548 HG21 ILE B 132       8.866 -20.379 -12.362  1.00 98.69           H  
ATOM   4549 HG22 ILE B 132       8.667 -19.591 -10.783  1.00 98.69           H  
ATOM   4550 HG23 ILE B 132       7.267 -19.858 -11.837  1.00 98.69           H  
ATOM   4551  CD1 ILE B 132       6.177 -17.301 -12.361  1.00 98.69           C  
ATOM   4552 HD11 ILE B 132       6.203 -17.225 -13.448  1.00 98.69           H  
ATOM   4553 HD12 ILE B 132       5.707 -18.244 -12.082  1.00 98.69           H  
ATOM   4554 HD13 ILE B 132       5.575 -16.475 -11.982  1.00 98.69           H  
ATOM   4555  N   GLU B 133      11.098 -18.966 -14.263  1.00 97.89           N  
ATOM   4556  H   GLU B 133      10.536 -18.361 -14.845  1.00 97.89           H  
ATOM   4557  CA  GLU B 133      12.016 -19.916 -14.907  1.00 97.89           C  
ATOM   4558  HA  GLU B 133      11.756 -20.925 -14.587  1.00 97.89           H  
ATOM   4559  C   GLU B 133      13.483 -19.677 -14.513  1.00 97.89           C  
ATOM   4560  CB  GLU B 133      11.896 -19.834 -16.436  1.00 97.89           C  
ATOM   4561  HB2 GLU B 133      12.753 -20.350 -16.869  1.00 97.89           H  
ATOM   4562  HB3 GLU B 133      11.935 -18.792 -16.751  1.00 97.89           H  
ATOM   4563  O   GLU B 133      14.248 -20.640 -14.369  1.00 97.89           O  
ATOM   4564  CG  GLU B 133      10.625 -20.498 -16.982  1.00 97.89           C  
ATOM   4565  HG2 GLU B 133      10.538 -21.490 -16.539  1.00 97.89           H  
ATOM   4566  HG3 GLU B 133       9.751 -19.917 -16.685  1.00 97.89           H  
ATOM   4567  CD  GLU B 133      10.655 -20.645 -18.513  1.00 97.89           C  
ATOM   4568  OE1 GLU B 133       9.932 -21.534 -19.028  1.00 97.89           O  
ATOM   4569  OE2 GLU B 133      11.420 -19.919 -19.186  1.00 97.89           O  
ATOM   4570  N   ARG B 134      13.877 -18.410 -14.317  1.00 97.62           N  
ATOM   4571  H   ARG B 134      13.211 -17.683 -14.538  1.00 97.62           H  
ATOM   4572  CA  ARG B 134      15.202 -18.009 -13.813  1.00 97.62           C  
ATOM   4573  HA  ARG B 134      15.966 -18.607 -14.309  1.00 97.62           H  
ATOM   4574  C   ARG B 134      15.402 -18.288 -12.327  1.00 97.62           C  
ATOM   4575  CB  ARG B 134      15.468 -16.527 -14.115  1.00 97.62           C  
ATOM   4576  HB2 ARG B 134      14.592 -15.926 -13.872  1.00 97.62           H  
ATOM   4577  HB3 ARG B 134      16.301 -16.184 -13.501  1.00 97.62           H  
ATOM   4578  O   ARG B 134      16.544 -18.460 -11.916  1.00 97.62           O  
ATOM   4579  CG  ARG B 134      15.851 -16.342 -15.585  1.00 97.62           C  
ATOM   4580  HG2 ARG B 134      16.699 -16.988 -15.812  1.00 97.62           H  
ATOM   4581  HG3 ARG B 134      15.016 -16.620 -16.228  1.00 97.62           H  
ATOM   4582  CD  ARG B 134      16.254 -14.896 -15.863  1.00 97.62           C  
ATOM   4583  HD2 ARG B 134      17.018 -14.594 -15.147  1.00 97.62           H  
ATOM   4584  HD3 ARG B 134      15.375 -14.263 -15.742  1.00 97.62           H  
ATOM   4585  NE  ARG B 134      16.742 -14.763 -17.242  1.00 97.62           N  
ATOM   4586  HE  ARG B 134      16.233 -15.263 -17.956  1.00 97.62           H  
ATOM   4587  NH1 ARG B 134      18.499 -13.327 -16.886  1.00 97.62           N  
ATOM   4588 HH11 ARG B 134      18.240 -13.212 -15.917  1.00 97.62           H  
ATOM   4589 HH12 ARG B 134      19.428 -13.133 -17.234  1.00 97.62           H  
ATOM   4590  NH2 ARG B 134      18.299 -14.337 -18.824  1.00 97.62           N  
ATOM   4591 HH21 ARG B 134      17.786 -14.791 -19.566  1.00 97.62           H  
ATOM   4592 HH22 ARG B 134      19.189 -13.909 -19.035  1.00 97.62           H  
ATOM   4593  CZ  ARG B 134      17.823 -14.133 -17.640  1.00 97.62           C  
ATOM   4594  N   ALA B 135      14.328 -18.419 -11.550  1.00 97.78           N  
ATOM   4595  H   ALA B 135      13.416 -18.231 -11.942  1.00 97.78           H  
ATOM   4596  CA  ALA B 135      14.397 -18.948 -10.188  1.00 97.78           C  
ATOM   4597  HA  ALA B 135      15.246 -18.484  -9.686  1.00 97.78           H  
ATOM   4598  C   ALA B 135      14.649 -20.468 -10.147  1.00 97.78           C  
ATOM   4599  CB  ALA B 135      13.119 -18.569  -9.423  1.00 97.78           C  
ATOM   4600  HB1 ALA B 135      12.907 -17.504  -9.518  1.00 97.78           H  
ATOM   4601  HB2 ALA B 135      13.249 -18.813  -8.368  1.00 97.78           H  
ATOM   4602  HB3 ALA B 135      12.269 -19.135  -9.802  1.00 97.78           H  
ATOM   4603  O   ALA B 135      14.724 -21.045  -9.068  1.00 97.78           O  
ATOM   4604  N   GLY B 136      14.750 -21.142 -11.301  1.00 96.85           N  
ATOM   4605  H   GLY B 136      14.661 -20.632 -12.168  1.00 96.85           H  
ATOM   4606  CA  GLY B 136      14.866 -22.599 -11.359  1.00 96.85           C  
ATOM   4607  HA2 GLY B 136      15.628 -22.934 -10.656  1.00 96.85           H  
ATOM   4608  HA3 GLY B 136      15.162 -22.888 -12.368  1.00 96.85           H  
ATOM   4609  C   GLY B 136      13.555 -23.313 -11.023  1.00 96.85           C  
ATOM   4610  O   GLY B 136      13.580 -24.467 -10.606  1.00 96.85           O  
ATOM   4611  N   GLN B 137      12.413 -22.649 -11.207  1.00 96.90           N  
ATOM   4612  H   GLN B 137      12.444 -21.709 -11.573  1.00 96.90           H  
ATOM   4613  CA  GLN B 137      11.094 -23.192 -10.891  1.00 96.90           C  
ATOM   4614  HA  GLN B 137      11.202 -24.140 -10.364  1.00 96.90           H  
ATOM   4615  C   GLN B 137      10.296 -23.454 -12.171  1.00 96.90           C  
ATOM   4616  CB  GLN B 137      10.357 -22.221  -9.959  1.00 96.90           C  
ATOM   4617  HB2 GLN B 137      10.275 -21.254 -10.454  1.00 96.90           H  
ATOM   4618  HB3 GLN B 137       9.352 -22.602  -9.774  1.00 96.90           H  
ATOM   4619  O   GLN B 137      10.367 -22.676 -13.119  1.00 96.90           O  
ATOM   4620  CG  GLN B 137      11.074 -22.027  -8.610  1.00 96.90           C  
ATOM   4621  HG2 GLN B 137      11.133 -22.983  -8.090  1.00 96.90           H  
ATOM   4622  HG3 GLN B 137      12.090 -21.671  -8.777  1.00 96.90           H  
ATOM   4623  CD  GLN B 137      10.380 -21.017  -7.705  1.00 96.90           C  
ATOM   4624  NE2 GLN B 137      10.935 -20.745  -6.544  1.00 96.90           N  
ATOM   4625 HE21 GLN B 137      11.818 -21.160  -6.286  1.00 96.90           H  
ATOM   4626 HE22 GLN B 137      10.447 -20.062  -5.982  1.00 96.90           H  
ATOM   4627  OE1 GLN B 137       9.332 -20.459  -8.011  1.00 96.90           O  
ATOM   4628  N   ASP B 138       9.505 -24.531 -12.185  1.00 96.74           N  
ATOM   4629  H   ASP B 138       9.488 -25.127 -11.370  1.00 96.74           H  
ATOM   4630  CA  ASP B 138       8.457 -24.736 -13.189  1.00 96.74           C  
ATOM   4631  HA  ASP B 138       8.850 -24.488 -14.174  1.00 96.74           H  
ATOM   4632  C   ASP B 138       7.258 -23.823 -12.860  1.00 96.74           C  
ATOM   4633  CB  ASP B 138       8.045 -26.225 -13.220  1.00 96.74           C  
ATOM   4634  HB2 ASP B 138       7.825 -26.556 -12.206  1.00 96.74           H  
ATOM   4635  HB3 ASP B 138       8.884 -26.811 -13.594  1.00 96.74           H  
ATOM   4636  O   ASP B 138       6.595 -24.053 -11.844  1.00 96.74           O  
ATOM   4637  CG  ASP B 138       6.816 -26.500 -14.099  1.00 96.74           C  
ATOM   4638  OD1 ASP B 138       6.365 -25.588 -14.826  1.00 96.74           O  
ATOM   4639  OD2 ASP B 138       6.258 -27.614 -14.076  1.00 96.74           O  
ATOM   4640  N   PRO B 139       6.906 -22.836 -13.707  1.00 97.11           N  
ATOM   4641  CA  PRO B 139       5.763 -21.963 -13.446  1.00 97.11           C  
ATOM   4642  HA  PRO B 139       5.958 -21.401 -12.533  1.00 97.11           H  
ATOM   4643  C   PRO B 139       4.434 -22.709 -13.267  1.00 97.11           C  
ATOM   4644  CB  PRO B 139       5.709 -21.004 -14.636  1.00 97.11           C  
ATOM   4645  HB2 PRO B 139       5.073 -21.428 -15.412  1.00 97.11           H  
ATOM   4646  HB3 PRO B 139       5.354 -20.015 -14.345  1.00 97.11           H  
ATOM   4647  O   PRO B 139       3.600 -22.284 -12.468  1.00 97.11           O  
ATOM   4648  CG  PRO B 139       7.151 -20.964 -15.137  1.00 97.11           C  
ATOM   4649  HG2 PRO B 139       7.221 -20.690 -16.190  1.00 97.11           H  
ATOM   4650  HG3 PRO B 139       7.741 -20.275 -14.532  1.00 97.11           H  
ATOM   4651  CD  PRO B 139       7.624 -22.389 -14.896  1.00 97.11           C  
ATOM   4652  HD2 PRO B 139       8.706 -22.392 -14.765  1.00 97.11           H  
ATOM   4653  HD3 PRO B 139       7.358 -23.014 -15.748  1.00 97.11           H  
ATOM   4654  N   SER B 140       4.232 -23.851 -13.938  1.00 93.94           N  
ATOM   4655  H   SER B 140       4.976 -24.212 -14.516  1.00 93.94           H  
ATOM   4656  CA  SER B 140       3.024 -24.666 -13.736  1.00 93.94           C  
ATOM   4657  HA  SER B 140       2.170 -23.990 -13.778  1.00 93.94           H  
ATOM   4658  C   SER B 140       2.953 -25.325 -12.357  1.00 93.94           C  
ATOM   4659  CB  SER B 140       2.801 -25.730 -14.825  1.00 93.94           C  
ATOM   4660  HB2 SER B 140       2.049 -25.342 -15.512  1.00 93.94           H  
ATOM   4661  HB3 SER B 140       2.385 -26.629 -14.370  1.00 93.94           H  
ATOM   4662  O   SER B 140       1.850 -25.627 -11.899  1.00 93.94           O  
ATOM   4663  OG  SER B 140       3.919 -26.102 -15.601  1.00 93.94           O  
ATOM   4664  HG  SER B 140       4.711 -26.171 -15.064  1.00 93.94           H  
ATOM   4665  N   ALA B 141       4.085 -25.522 -11.677  1.00 94.81           N  
ATOM   4666  H   ALA B 141       4.956 -25.189 -12.064  1.00 94.81           H  
ATOM   4667  CA  ALA B 141       4.121 -26.088 -10.331  1.00 94.81           C  
ATOM   4668  HA  ALA B 141       3.426 -26.927 -10.290  1.00 94.81           H  
ATOM   4669  C   ALA B 141       3.672 -25.088  -9.251  1.00 94.81           C  
ATOM   4670  CB  ALA B 141       5.528 -26.632 -10.062  1.00 94.81           C  
ATOM   4671  HB1 ALA B 141       5.817 -27.323 -10.854  1.00 94.81           H  
ATOM   4672  HB2 ALA B 141       6.246 -25.813 -10.015  1.00 94.81           H  
ATOM   4673  HB3 ALA B 141       5.538 -27.158  -9.107  1.00 94.81           H  
ATOM   4674  O   ALA B 141       3.346 -25.502  -8.142  1.00 94.81           O  
ATOM   4675  N   LEU B 142       3.604 -23.789  -9.571  1.00 96.75           N  
ATOM   4676  H   LEU B 142       3.913 -23.504 -10.489  1.00 96.75           H  
ATOM   4677  CA  LEU B 142       3.088 -22.756  -8.663  1.00 96.75           C  
ATOM   4678  HA  LEU B 142       3.404 -23.000  -7.649  1.00 96.75           H  
ATOM   4679  C   LEU B 142       1.555 -22.691  -8.619  1.00 96.75           C  
ATOM   4680  CB  LEU B 142       3.668 -21.382  -9.039  1.00 96.75           C  
ATOM   4681  HB2 LEU B 142       3.239 -20.635  -8.371  1.00 96.75           H  
ATOM   4682  HB3 LEU B 142       3.353 -21.133 -10.053  1.00 96.75           H  
ATOM   4683  O   LEU B 142       1.003 -21.930  -7.820  1.00 96.75           O  
ATOM   4684  CG  LEU B 142       5.198 -21.268  -8.950  1.00 96.75           C  
ATOM   4685  HG  LEU B 142       5.661 -21.959  -9.654  1.00 96.75           H  
ATOM   4686  CD1 LEU B 142       5.598 -19.844  -9.330  1.00 96.75           C  
ATOM   4687 HD11 LEU B 142       6.684 -19.760  -9.320  1.00 96.75           H  
ATOM   4688 HD12 LEU B 142       5.170 -19.132  -8.624  1.00 96.75           H  
ATOM   4689 HD13 LEU B 142       5.233 -19.625 -10.334  1.00 96.75           H  
ATOM   4690  CD2 LEU B 142       5.726 -21.553  -7.542  1.00 96.75           C  
ATOM   4691 HD21 LEU B 142       5.232 -20.910  -6.814  1.00 96.75           H  
ATOM   4692 HD22 LEU B 142       6.799 -21.366  -7.513  1.00 96.75           H  
ATOM   4693 HD23 LEU B 142       5.561 -22.600  -7.285  1.00 96.75           H  
ATOM   4694  N   ARG B 143       0.850 -23.462  -9.452  1.00 96.00           N  
ATOM   4695  H   ARG B 143       1.355 -24.101 -10.050  1.00 96.00           H  
ATOM   4696  CA  ARG B 143      -0.614 -23.462  -9.482  1.00 96.00           C  
ATOM   4697  HA  ARG B 143      -0.935 -22.440  -9.685  1.00 96.00           H  
ATOM   4698  C   ARG B 143      -1.185 -23.870  -8.117  1.00 96.00           C  
ATOM   4699  CB  ARG B 143      -1.095 -24.366 -10.621  1.00 96.00           C  
ATOM   4700  HB2 ARG B 143      -0.509 -24.151 -11.514  1.00 96.00           H  
ATOM   4701  HB3 ARG B 143      -0.943 -25.411 -10.349  1.00 96.00           H  
ATOM   4702  O   ARG B 143      -0.749 -24.845  -7.518  1.00 96.00           O  
ATOM   4703  CG  ARG B 143      -2.570 -24.117 -10.947  1.00 96.00           C  
ATOM   4704  HG2 ARG B 143      -3.189 -24.289 -10.067  1.00 96.00           H  
ATOM   4705  HG3 ARG B 143      -2.692 -23.085 -11.277  1.00 96.00           H  
ATOM   4706  CD  ARG B 143      -3.001 -25.068 -12.063  1.00 96.00           C  
ATOM   4707  HD2 ARG B 143      -2.934 -26.089 -11.687  1.00 96.00           H  
ATOM   4708  HD3 ARG B 143      -2.310 -24.977 -12.901  1.00 96.00           H  
ATOM   4709  NE  ARG B 143      -4.384 -24.802 -12.496  1.00 96.00           N  
ATOM   4710  HE  ARG B 143      -5.111 -25.217 -11.931  1.00 96.00           H  
ATOM   4711  NH1 ARG B 143      -3.904 -23.335 -14.203  1.00 96.00           N  
ATOM   4712 HH11 ARG B 143      -2.950 -23.286 -13.875  1.00 96.00           H  
ATOM   4713 HH12 ARG B 143      -4.215 -22.639 -14.865  1.00 96.00           H  
ATOM   4714  NH2 ARG B 143      -6.015 -23.951 -13.825  1.00 96.00           N  
ATOM   4715 HH21 ARG B 143      -6.705 -24.375 -13.222  1.00 96.00           H  
ATOM   4716 HH22 ARG B 143      -6.309 -23.286 -14.526  1.00 96.00           H  
ATOM   4717  CZ  ARG B 143      -4.756 -24.035 -13.505  1.00 96.00           C  
ATOM   4718  N   GLU B 144      -2.170 -23.111  -7.654  1.00 95.96           N  
ATOM   4719  H   GLU B 144      -2.414 -22.301  -8.207  1.00 95.96           H  
ATOM   4720  CA  GLU B 144      -2.828 -23.183  -6.340  1.00 95.96           C  
ATOM   4721  HA  GLU B 144      -3.539 -22.357  -6.340  1.00 95.96           H  
ATOM   4722  C   GLU B 144      -1.927 -22.888  -5.130  1.00 95.96           C  
ATOM   4723  CB  GLU B 144      -3.687 -24.447  -6.178  1.00 95.96           C  
ATOM   4724  HB2 GLU B 144      -3.055 -25.328  -6.065  1.00 95.96           H  
ATOM   4725  HB3 GLU B 144      -4.278 -24.325  -5.270  1.00 95.96           H  
ATOM   4726  O   GLU B 144      -2.319 -23.100  -3.982  1.00 95.96           O  
ATOM   4727  CG  GLU B 144      -4.637 -24.640  -7.370  1.00 95.96           C  
ATOM   4728  HG2 GLU B 144      -4.136 -25.244  -8.127  1.00 95.96           H  
ATOM   4729  HG3 GLU B 144      -4.851 -23.669  -7.816  1.00 95.96           H  
ATOM   4730  CD  GLU B 144      -5.974 -25.292  -7.001  1.00 95.96           C  
ATOM   4731  OE1 GLU B 144      -6.927 -25.064  -7.784  1.00 95.96           O  
ATOM   4732  OE2 GLU B 144      -6.032 -26.068  -6.019  1.00 95.96           O  
ATOM   4733  N   SER B 145      -0.735 -22.332  -5.359  1.00 97.07           N  
ATOM   4734  H   SER B 145      -0.446 -22.179  -6.314  1.00 97.07           H  
ATOM   4735  CA  SER B 145       0.135 -21.873  -4.274  1.00 97.07           C  
ATOM   4736  HA  SER B 145       0.082 -22.622  -3.484  1.00 97.07           H  
ATOM   4737  C   SER B 145      -0.319 -20.525  -3.692  1.00 97.07           C  
ATOM   4738  CB  SER B 145       1.599 -21.806  -4.719  1.00 97.07           C  
ATOM   4739  HB2 SER B 145       2.226 -21.634  -3.844  1.00 97.07           H  
ATOM   4740  HB3 SER B 145       1.890 -22.755  -5.170  1.00 97.07           H  
ATOM   4741  O   SER B 145      -0.903 -19.692  -4.401  1.00 97.07           O  
ATOM   4742  OG  SER B 145       1.817 -20.746  -5.628  1.00 97.07           O  
ATOM   4743  HG  SER B 145       1.561 -21.070  -6.495  1.00 97.07           H  
ATOM   4744  N   PRO B 146       0.008 -20.235  -2.419  1.00 97.86           N  
ATOM   4745  CA  PRO B 146      -0.178 -18.916  -1.820  1.00 97.86           C  
ATOM   4746  HA  PRO B 146      -1.130 -18.490  -2.137  1.00 97.86           H  
ATOM   4747  C   PRO B 146       0.944 -17.952  -2.250  1.00 97.86           C  
ATOM   4748  CB  PRO B 146      -0.234 -19.187  -0.314  1.00 97.86           C  
ATOM   4749  HB2 PRO B 146       0.019 -18.317   0.292  1.00 97.86           H  
ATOM   4750  HB3 PRO B 146      -1.227 -19.551  -0.050  1.00 97.86           H  
ATOM   4751  O   PRO B 146       1.593 -17.321  -1.419  1.00 97.86           O  
ATOM   4752  CG  PRO B 146       0.778 -20.320  -0.159  1.00 97.86           C  
ATOM   4753  HG2 PRO B 146       1.787 -19.908  -0.161  1.00 97.86           H  
ATOM   4754  HG3 PRO B 146       0.604 -20.903   0.746  1.00 97.86           H  
ATOM   4755  CD  PRO B 146       0.564 -21.150  -1.425  1.00 97.86           C  
ATOM   4756  HD2 PRO B 146      -0.154 -21.945  -1.219  1.00 97.86           H  
ATOM   4757  HD3 PRO B 146       1.513 -21.577  -1.747  1.00 97.86           H  
ATOM   4758  N   THR B 147       1.211 -17.850  -3.555  1.00 98.73           N  
ATOM   4759  H   THR B 147       0.665 -18.404  -4.200  1.00 98.73           H  
ATOM   4760  CA  THR B 147       2.164 -16.872  -4.098  1.00 98.73           C  
ATOM   4761  HA  THR B 147       2.992 -16.777  -3.396  1.00 98.73           H  
ATOM   4762  C   THR B 147       1.479 -15.515  -4.245  1.00 98.73           C  
ATOM   4763  CB  THR B 147       2.751 -17.330  -5.437  1.00 98.73           C  
ATOM   4764  HB  THR B 147       1.939 -17.440  -6.156  1.00 98.73           H  
ATOM   4765  O   THR B 147       0.441 -15.420  -4.898  1.00 98.73           O  
ATOM   4766  CG2 THR B 147       3.787 -16.362  -6.009  1.00 98.73           C  
ATOM   4767 HG21 THR B 147       4.238 -16.802  -6.898  1.00 98.73           H  
ATOM   4768 HG22 THR B 147       3.309 -15.423  -6.290  1.00 98.73           H  
ATOM   4769 HG23 THR B 147       4.564 -16.166  -5.270  1.00 98.73           H  
ATOM   4770  OG1 THR B 147       3.421 -18.559  -5.280  1.00 98.73           O  
ATOM   4771  HG1 THR B 147       2.781 -19.272  -5.328  1.00 98.73           H  
ATOM   4772  N   GLY B 148       2.034 -14.471  -3.628  1.00 98.81           N  
ATOM   4773  H   GLY B 148       2.912 -14.623  -3.153  1.00 98.81           H  
ATOM   4774  CA  GLY B 148       1.530 -13.099  -3.751  1.00 98.81           C  
ATOM   4775  HA2 GLY B 148       0.441 -13.119  -3.790  1.00 98.81           H  
ATOM   4776  HA3 GLY B 148       1.822 -12.516  -2.877  1.00 98.81           H  
ATOM   4777  C   GLY B 148       2.044 -12.392  -5.008  1.00 98.81           C  
ATOM   4778  O   GLY B 148       3.121 -12.716  -5.507  1.00 98.81           O  
ATOM   4779  N   VAL B 149       1.301 -11.403  -5.501  1.00 98.90           N  
ATOM   4780  H   VAL B 149       0.446 -11.175  -5.013  1.00 98.90           H  
ATOM   4781  CA  VAL B 149       1.648 -10.577  -6.667  1.00 98.90           C  
ATOM   4782  HA  VAL B 149       2.690 -10.754  -6.934  1.00 98.90           H  
ATOM   4783  C   VAL B 149       1.491  -9.096  -6.318  1.00 98.90           C  
ATOM   4784  CB  VAL B 149       0.795 -10.958  -7.892  1.00 98.90           C  
ATOM   4785  HB  VAL B 149      -0.259 -10.890  -7.623  1.00 98.90           H  
ATOM   4786  O   VAL B 149       0.397  -8.627  -6.007  1.00 98.90           O  
ATOM   4787  CG1 VAL B 149       1.058 -10.028  -9.084  1.00 98.90           C  
ATOM   4788 HG11 VAL B 149       0.777  -9.004  -8.838  1.00 98.90           H  
ATOM   4789 HG12 VAL B 149       0.439 -10.344  -9.924  1.00 98.90           H  
ATOM   4790 HG13 VAL B 149       2.109 -10.065  -9.370  1.00 98.90           H  
ATOM   4791  CG2 VAL B 149       1.082 -12.391  -8.354  1.00 98.90           C  
ATOM   4792 HG21 VAL B 149       2.141 -12.513  -8.580  1.00 98.90           H  
ATOM   4793 HG22 VAL B 149       0.502 -12.613  -9.250  1.00 98.90           H  
ATOM   4794 HG23 VAL B 149       0.791 -13.099  -7.578  1.00 98.90           H  
ATOM   4795  N   PHE B 150       2.579  -8.337  -6.407  1.00 98.83           N  
ATOM   4796  H   PHE B 150       3.444  -8.775  -6.688  1.00 98.83           H  
ATOM   4797  CA  PHE B 150       2.610  -6.912  -6.070  1.00 98.83           C  
ATOM   4798  HA  PHE B 150       1.599  -6.549  -5.887  1.00 98.83           H  
ATOM   4799  C   PHE B 150       3.191  -6.129  -7.244  1.00 98.83           C  
ATOM   4800  CB  PHE B 150       3.425  -6.693  -4.786  1.00 98.83           C  
ATOM   4801  HB2 PHE B 150       4.463  -6.971  -4.972  1.00 98.83           H  
ATOM   4802  HB3 PHE B 150       3.414  -5.631  -4.544  1.00 98.83           H  
ATOM   4803  O   PHE B 150       4.354  -6.317  -7.599  1.00 98.83           O  
ATOM   4804  CG  PHE B 150       2.928  -7.474  -3.582  1.00 98.83           C  
ATOM   4805  CD1 PHE B 150       2.076  -6.864  -2.642  1.00 98.83           C  
ATOM   4806  HD1 PHE B 150       1.784  -5.832  -2.771  1.00 98.83           H  
ATOM   4807  CD2 PHE B 150       3.308  -8.819  -3.409  1.00 98.83           C  
ATOM   4808  HD2 PHE B 150       3.958  -9.292  -4.130  1.00 98.83           H  
ATOM   4809  CE1 PHE B 150       1.603  -7.599  -1.540  1.00 98.83           C  
ATOM   4810  HE1 PHE B 150       0.954  -7.135  -0.812  1.00 98.83           H  
ATOM   4811  CE2 PHE B 150       2.817  -9.558  -2.319  1.00 98.83           C  
ATOM   4812  HE2 PHE B 150       3.093 -10.595  -2.201  1.00 98.83           H  
ATOM   4813  CZ  PHE B 150       1.961  -8.949  -1.388  1.00 98.83           C  
ATOM   4814  HZ  PHE B 150       1.571  -9.523  -0.560  1.00 98.83           H  
ATOM   4815  N   VAL B 151       2.397  -5.252  -7.859  1.00 98.47           N  
ATOM   4816  H   VAL B 151       1.448  -5.144  -7.530  1.00 98.47           H  
ATOM   4817  CA  VAL B 151       2.803  -4.524  -9.070  1.00 98.47           C  
ATOM   4818  HA  VAL B 151       3.816  -4.818  -9.347  1.00 98.47           H  
ATOM   4819  C   VAL B 151       2.825  -3.022  -8.813  1.00 98.47           C  
ATOM   4820  CB  VAL B 151       1.908  -4.893 -10.268  1.00 98.47           C  
ATOM   4821  HB  VAL B 151       0.870  -4.667 -10.023  1.00 98.47           H  
ATOM   4822  O   VAL B 151       1.801  -2.433  -8.477  1.00 98.47           O  
ATOM   4823  CG1 VAL B 151       2.290  -4.110 -11.529  1.00 98.47           C  
ATOM   4824 HG11 VAL B 151       2.153  -3.041 -11.368  1.00 98.47           H  
ATOM   4825 HG12 VAL B 151       1.636  -4.406 -12.350  1.00 98.47           H  
ATOM   4826 HG13 VAL B 151       3.328  -4.306 -11.800  1.00 98.47           H  
ATOM   4827  CG2 VAL B 151       2.024  -6.388 -10.601  1.00 98.47           C  
ATOM   4828 HG21 VAL B 151       1.669  -6.987  -9.762  1.00 98.47           H  
ATOM   4829 HG22 VAL B 151       3.061  -6.648 -10.813  1.00 98.47           H  
ATOM   4830 HG23 VAL B 151       1.411  -6.624 -11.472  1.00 98.47           H  
ATOM   4831  N   GLY B 152       3.984  -2.394  -9.003  1.00 96.31           N  
ATOM   4832  H   GLY B 152       4.781  -2.950  -9.279  1.00 96.31           H  
ATOM   4833  CA  GLY B 152       4.099  -0.942  -9.101  1.00 96.31           C  
ATOM   4834  HA2 GLY B 152       5.107  -0.639  -8.818  1.00 96.31           H  
ATOM   4835  HA3 GLY B 152       3.387  -0.460  -8.432  1.00 96.31           H  
ATOM   4836  C   GLY B 152       3.851  -0.494 -10.537  1.00 96.31           C  
ATOM   4837  O   GLY B 152       4.634  -0.824 -11.427  1.00 96.31           O  
ATOM   4838  N   ALA B 153       2.778   0.248 -10.780  1.00 82.67           N  
ATOM   4839  H   ALA B 153       2.184   0.543 -10.018  1.00 82.67           H  
ATOM   4840  CA  ALA B 153       2.424   0.687 -12.126  1.00 82.67           C  
ATOM   4841  HA  ALA B 153       3.327   0.762 -12.731  1.00 82.67           H  
ATOM   4842  C   ALA B 153       1.803   2.086 -12.111  1.00 82.67           C  
ATOM   4843  CB  ALA B 153       1.533  -0.375 -12.778  1.00 82.67           C  
ATOM   4844  HB1 ALA B 153       0.752  -0.675 -12.080  1.00 82.67           H  
ATOM   4845  HB2 ALA B 153       1.093   0.011 -13.698  1.00 82.67           H  
ATOM   4846  HB3 ALA B 153       2.136  -1.249 -13.021  1.00 82.67           H  
ATOM   4847  O   ALA B 153       1.308   2.559 -11.091  1.00 82.67           O  
ATOM   4848  N   GLY B 154       1.900   2.755 -13.256  1.00 75.66           N  
ATOM   4849  H   GLY B 154       2.272   2.267 -14.059  1.00 75.66           H  
ATOM   4850  CA  GLY B 154       1.437   4.120 -13.464  1.00 75.66           C  
ATOM   4851  HA2 GLY B 154       1.250   4.612 -12.510  1.00 75.66           H  
ATOM   4852  HA3 GLY B 154       2.227   4.664 -13.982  1.00 75.66           H  
ATOM   4853  C   GLY B 154       0.157   4.183 -14.304  1.00 75.66           C  
ATOM   4854  O   GLY B 154      -0.487   3.158 -14.547  1.00 75.66           O  
ATOM   4855  N   PRO B 155      -0.228   5.386 -14.759  1.00 73.22           N  
ATOM   4856  CA  PRO B 155      -1.451   5.591 -15.526  1.00 73.22           C  
ATOM   4857  HA  PRO B 155      -2.299   5.250 -14.934  1.00 73.22           H  
ATOM   4858  C   PRO B 155      -1.445   4.825 -16.855  1.00 73.22           C  
ATOM   4859  CB  PRO B 155      -1.562   7.106 -15.728  1.00 73.22           C  
ATOM   4860  HB2 PRO B 155      -2.154   7.534 -14.920  1.00 73.22           H  
ATOM   4861  HB3 PRO B 155      -1.997   7.367 -16.692  1.00 73.22           H  
ATOM   4862  O   PRO B 155      -0.418   4.683 -17.517  1.00 73.22           O  
ATOM   4863  CG  PRO B 155      -0.119   7.597 -15.610  1.00 73.22           C  
ATOM   4864  HG2 PRO B 155      -0.067   8.629 -15.265  1.00 73.22           H  
ATOM   4865  HG3 PRO B 155       0.381   7.489 -16.573  1.00 73.22           H  
ATOM   4866  CD  PRO B 155       0.504   6.634 -14.607  1.00 73.22           C  
ATOM   4867  HD2 PRO B 155       0.369   7.013 -13.594  1.00 73.22           H  
ATOM   4868  HD3 PRO B 155       1.564   6.514 -14.830  1.00 73.22           H  
ATOM   4869  N   ASN B 156      -2.625   4.358 -17.266  1.00 75.29           N  
ATOM   4870  H   ASN B 156      -3.443   4.533 -16.700  1.00 75.29           H  
ATOM   4871  CA  ASN B 156      -2.795   3.620 -18.510  1.00 75.29           C  
ATOM   4872  HA  ASN B 156      -1.884   3.052 -18.700  1.00 75.29           H  
ATOM   4873  C   ASN B 156      -3.024   4.561 -19.700  1.00 75.29           C  
ATOM   4874  CB  ASN B 156      -3.942   2.615 -18.347  1.00 75.29           C  
ATOM   4875  HB2 ASN B 156      -4.910   3.115 -18.386  1.00 75.29           H  
ATOM   4876  HB3 ASN B 156      -3.844   2.117 -17.383  1.00 75.29           H  
ATOM   4877  O   ASN B 156      -4.094   5.150 -19.839  1.00 75.29           O  
ATOM   4878  CG  ASN B 156      -3.875   1.577 -19.445  1.00 75.29           C  
ATOM   4879  ND2 ASN B 156      -4.082   0.346 -19.080  1.00 75.29           N  
ATOM   4880 HD21 ASN B 156      -4.306   0.177 -18.110  1.00 75.29           H  
ATOM   4881 HD22 ASN B 156      -3.487  -0.297 -19.584  1.00 75.29           H  
ATOM   4882  OD1 ASN B 156      -3.549   1.844 -20.592  1.00 75.29           O  
ATOM   4883  N   GLU B 157      -2.037   4.671 -20.586  1.00 83.99           N  
ATOM   4884  H   GLU B 157      -1.155   4.226 -20.372  1.00 83.99           H  
ATOM   4885  CA  GLU B 157      -2.139   5.482 -21.805  1.00 83.99           C  
ATOM   4886  HA  GLU B 157      -2.813   6.319 -21.623  1.00 83.99           H  
ATOM   4887  C   GLU B 157      -2.731   4.705 -23.004  1.00 83.99           C  
ATOM   4888  CB  GLU B 157      -0.753   6.064 -22.137  1.00 83.99           C  
ATOM   4889  HB2 GLU B 157      -0.813   6.571 -23.101  1.00 83.99           H  
ATOM   4890  HB3 GLU B 157      -0.043   5.241 -22.224  1.00 83.99           H  
ATOM   4891  O   GLU B 157      -3.116   5.313 -24.005  1.00 83.99           O  
ATOM   4892  CG  GLU B 157      -0.227   7.070 -21.090  1.00 83.99           C  
ATOM   4893  HG2 GLU B 157      -0.130   6.569 -20.126  1.00 83.99           H  
ATOM   4894  HG3 GLU B 157      -0.961   7.869 -20.984  1.00 83.99           H  
ATOM   4895  CD  GLU B 157       1.135   7.691 -21.468  1.00 83.99           C  
ATOM   4896  OE1 GLU B 157       1.567   8.678 -20.824  1.00 83.99           O  
ATOM   4897  OE2 GLU B 157       1.749   7.257 -22.467  1.00 83.99           O  
ATOM   4898  N   TYR B 158      -2.828   3.369 -22.936  1.00 86.90           N  
ATOM   4899  H   TYR B 158      -2.629   2.907 -22.060  1.00 86.90           H  
ATOM   4900  CA  TYR B 158      -3.283   2.541 -24.060  1.00 86.90           C  
ATOM   4901  HA  TYR B 158      -2.788   2.906 -24.959  1.00 86.90           H  
ATOM   4902  C   TYR B 158      -4.792   2.652 -24.312  1.00 86.90           C  
ATOM   4903  CB  TYR B 158      -2.865   1.078 -23.849  1.00 86.90           C  
ATOM   4904  HB2 TYR B 158      -1.811   1.047 -23.572  1.00 86.90           H  
ATOM   4905  HB3 TYR B 158      -3.426   0.660 -23.013  1.00 86.90           H  
ATOM   4906  O   TYR B 158      -5.227   2.583 -25.464  1.00 86.90           O  
ATOM   4907  CG  TYR B 158      -3.054   0.210 -25.083  1.00 86.90           C  
ATOM   4908  CD1 TYR B 158      -3.942  -0.884 -25.073  1.00 86.90           C  
ATOM   4909  HD1 TYR B 158      -4.500  -1.116 -24.178  1.00 86.90           H  
ATOM   4910  CD2 TYR B 158      -2.327   0.502 -26.253  1.00 86.90           C  
ATOM   4911  HD2 TYR B 158      -1.660   1.351 -26.278  1.00 86.90           H  
ATOM   4912  CE1 TYR B 158      -4.089  -1.690 -26.219  1.00 86.90           C  
ATOM   4913  HE1 TYR B 158      -4.758  -2.538 -26.207  1.00 86.90           H  
ATOM   4914  CE2 TYR B 158      -2.471  -0.299 -27.399  1.00 86.90           C  
ATOM   4915  HE2 TYR B 158      -1.920  -0.079 -28.301  1.00 86.90           H  
ATOM   4916  OH  TYR B 158      -3.464  -2.149 -28.504  1.00 86.90           O  
ATOM   4917  HH  TYR B 158      -4.160  -2.806 -28.431  1.00 86.90           H  
ATOM   4918  CZ  TYR B 158      -3.352  -1.394 -27.384  1.00 86.90           C  
ATOM   4919  N   ALA B 159      -5.586   2.919 -23.272  1.00 77.25           N  
ATOM   4920  H   ALA B 159      -5.169   2.905 -22.352  1.00 77.25           H  
ATOM   4921  CA  ALA B 159      -7.033   3.088 -23.389  1.00 77.25           C  
ATOM   4922  HA  ALA B 159      -7.458   2.145 -23.733  1.00 77.25           H  
ATOM   4923  C   ALA B 159      -7.435   4.179 -24.402  1.00 77.25           C  
ATOM   4924  CB  ALA B 159      -7.599   3.400 -21.999  1.00 77.25           C  
ATOM   4925  HB1 ALA B 159      -7.193   4.343 -21.633  1.00 77.25           H  
ATOM   4926  HB2 ALA B 159      -8.685   3.474 -22.052  1.00 77.25           H  
ATOM   4927  HB3 ALA B 159      -7.330   2.607 -21.302  1.00 77.25           H  
ATOM   4928  O   ALA B 159      -8.407   3.994 -25.135  1.00 77.25           O  
ATOM   4929  N   GLU B 160      -6.679   5.284 -24.490  1.00 74.90           N  
ATOM   4930  H   GLU B 160      -5.879   5.374 -23.881  1.00 74.90           H  
ATOM   4931  CA  GLU B 160      -6.921   6.334 -25.494  1.00 74.90           C  
ATOM   4932  HA  GLU B 160      -7.965   6.644 -25.447  1.00 74.90           H  
ATOM   4933  C   GLU B 160      -6.688   5.812 -26.916  1.00 74.90           C  
ATOM   4934  CB  GLU B 160      -6.036   7.574 -25.252  1.00 74.90           C  
ATOM   4935  HB2 GLU B 160      -4.996   7.268 -25.144  1.00 74.90           H  
ATOM   4936  HB3 GLU B 160      -6.113   8.209 -26.134  1.00 74.90           H  
ATOM   4937  O   GLU B 160      -7.502   6.057 -27.801  1.00 74.90           O
[truncated: 1,854,829 more chars]
