# Supplementary material for: Module-Based Polyketide Synthase Engineering for de Novo Polyketide Biosynthesis
Source: ACS Synth Biol. 2023 Oct 23;12(11):3148–55. doi: 10.1021/acssynbio.3c00282 (PMC10661043; doi:10.1021/acssynbio.3c00282)
Supplement: Supplementary file 2 — sb3c00282_si_002.zip [file sb3c00282_si_002.zip › Final_PKS_Structures/menzella_pdbs/eryM3_ACP_pikM6_KSAT_dimer.pdb]

ATOM      1  N   LEU A   1      24.050 -52.259  14.894  1.00 69.08           N  
ATOM      2  H   LEU A   1      23.794 -53.230  14.793  1.00 69.08           H  
ATOM      3  H2  LEU A   1      24.554 -52.123  15.759  1.00 69.08           H  
ATOM      4  H3  LEU A   1      23.197 -51.720  14.926  1.00 69.08           H  
ATOM      5  CA  LEU A   1      24.862 -51.832  13.729  1.00 69.08           C  
ATOM      6  HA  LEU A   1      24.254 -52.020  12.844  1.00 69.08           H  
ATOM      7  C   LEU A   1      26.084 -52.719  13.496  1.00 69.08           C  
ATOM      8  CB  LEU A   1      25.165 -50.326  13.715  1.00 69.08           C  
ATOM      9  HB2 LEU A   1      25.893 -50.115  12.932  1.00 69.08           H  
ATOM     10  HB3 LEU A   1      25.597 -50.033  14.673  1.00 69.08           H  
ATOM     11  O   LEU A   1      25.981 -53.544  12.612  1.00 69.08           O  
ATOM     12  CG  LEU A   1      23.890 -49.502  13.438  1.00 69.08           C  
ATOM     13  HG  LEU A   1      23.138 -49.756  14.185  1.00 69.08           H  
ATOM     14  CD1 LEU A   1      24.195 -48.017  13.555  1.00 69.08           C  
ATOM     15 HD11 LEU A   1      23.283 -47.441  13.402  1.00 69.08           H  
ATOM     16 HD12 LEU A   1      24.585 -47.784  14.545  1.00 69.08           H  
ATOM     17 HD13 LEU A   1      24.923 -47.724  12.799  1.00 69.08           H  
ATOM     18  CD2 LEU A   1      23.311 -49.768  12.047  1.00 69.08           C  
ATOM     19 HD21 LEU A   1      22.949 -50.792  11.947  1.00 69.08           H  
ATOM     20 HD22 LEU A   1      22.456 -49.114  11.877  1.00 69.08           H  
ATOM     21 HD23 LEU A   1      24.051 -49.558  11.275  1.00 69.08           H  
ATOM     22  N   ALA A   2      27.182 -52.652  14.262  1.00 66.91           N  
ATOM     23  H   ALA A   2      27.269 -51.919  14.952  1.00 66.91           H  
ATOM     24  CA  ALA A   2      28.429 -53.370  13.911  1.00 66.91           C  
ATOM     25  HA  ALA A   2      28.782 -52.978  12.958  1.00 66.91           H  
ATOM     26  C   ALA A   2      28.323 -54.908  13.725  1.00 66.91           C  
ATOM     27  CB  ALA A   2      29.484 -53.034  14.974  1.00 66.91           C  
ATOM     28  HB1 ALA A   2      29.176 -53.412  15.949  1.00 66.91           H  
ATOM     29  HB2 ALA A   2      29.631 -51.955  15.029  1.00 66.91           H  
ATOM     30  HB3 ALA A   2      30.432 -53.496  14.700  1.00 66.91           H  
ATOM     31  O   ALA A   2      29.125 -55.482  12.998  1.00 66.91           O  
ATOM     32  N   GLY A   3      27.353 -55.571  14.369  1.00 70.72           N  
ATOM     33  H   GLY A   3      26.744 -55.047  14.980  1.00 70.72           H  
ATOM     34  CA  GLY A   3      27.065 -57.004  14.182  1.00 70.72           C  
ATOM     35  HA2 GLY A   3      27.982 -57.526  13.907  1.00 70.72           H  
ATOM     36  HA3 GLY A   3      26.714 -57.421  15.126  1.00 70.72           H  
ATOM     37  C   GLY A   3      26.014 -57.335  13.111  1.00 70.72           C  
ATOM     38  O   GLY A   3      25.660 -58.499  12.977  1.00 70.72           O  
ATOM     39  N   LEU A   4      25.490 -56.332  12.401  1.00 76.52           N  
ATOM     40  H   LEU A   4      25.922 -55.423  12.485  1.00 76.52           H  
ATOM     41  CA  LEU A   4      24.549 -56.479  11.286  1.00 76.52           C  
ATOM     42  HA  LEU A   4      24.041 -57.442  11.340  1.00 76.52           H  
ATOM     43  C   LEU A   4      25.312 -56.429   9.957  1.00 76.52           C  
ATOM     44  CB  LEU A   4      23.497 -55.352  11.333  1.00 76.52           C  
ATOM     45  HB2 LEU A   4      22.844 -55.461  10.467  1.00 76.52           H  
ATOM     46  HB3 LEU A   4      24.013 -54.398  11.229  1.00 76.52           H  
ATOM     47  O   LEU A   4      26.348 -55.761   9.865  1.00 76.52           O  
ATOM     48  CG  LEU A   4      22.615 -55.286  12.588  1.00 76.52           C  
ATOM     49  HG  LEU A   4      23.248 -55.186  13.470  1.00 76.52           H  
ATOM     50  CD1 LEU A   4      21.722 -54.045  12.519  1.00 76.52           C  
ATOM     51 HD11 LEU A   4      21.044 -54.138  11.670  1.00 76.52           H  
ATOM     52 HD12 LEU A   4      22.316 -53.142  12.377  1.00 76.52           H  
ATOM     53 HD13 LEU A   4      21.113 -53.963  13.420  1.00 76.52           H  
ATOM     54  CD2 LEU A   4      21.735 -56.521  12.745  1.00 76.52           C  
ATOM     55 HD21 LEU A   4      21.070 -56.411  13.602  1.00 76.52           H  
ATOM     56 HD22 LEU A   4      22.351 -57.410  12.886  1.00 76.52           H  
ATOM     57 HD23 LEU A   4      21.131 -56.665  11.850  1.00 76.52           H  
ATOM     58  N   SER A   5      24.787 -57.077   8.920  1.00 76.37           N  
ATOM     59  H   SER A   5      23.907 -57.557   9.044  1.00 76.37           H  
ATOM     60  CA  SER A   5      25.287 -56.933   7.548  1.00 76.37           C  
ATOM     61  HA  SER A   5      26.345 -57.195   7.558  1.00 76.37           H  
ATOM     62  C   SER A   5      25.137 -55.486   7.037  1.00 76.37           C  
ATOM     63  CB  SER A   5      24.567 -57.909   6.613  1.00 76.37           C  
ATOM     64  HB2 SER A   5      24.651 -58.924   7.002  1.00 76.37           H  
ATOM     65  HB3 SER A   5      25.024 -57.874   5.624  1.00 76.37           H  
ATOM     66  O   SER A   5      24.322 -54.727   7.566  1.00 76.37           O  
ATOM     67  OG  SER A   5      23.212 -57.560   6.502  1.00 76.37           O  
ATOM     68  HG  SER A   5      22.782 -57.854   7.309  1.00 76.37           H  
ATOM     69  N   PRO A   6      25.908 -55.055   6.018  1.00 69.44           N  
ATOM     70  CA  PRO A   6      25.845 -53.681   5.509  1.00 69.44           C  
ATOM     71  HA  PRO A   6      26.175 -53.006   6.299  1.00 69.44           H  
ATOM     72  C   PRO A   6      24.453 -53.235   5.038  1.00 69.44           C  
ATOM     73  CB  PRO A   6      26.848 -53.632   4.353  1.00 69.44           C  
ATOM     74  HB2 PRO A   6      27.315 -52.650   4.267  1.00 69.44           H  
ATOM     75  HB3 PRO A   6      26.359 -53.904   3.418  1.00 69.44           H  
ATOM     76  O   PRO A   6      24.150 -52.041   5.118  1.00 69.44           O  
ATOM     77  CG  PRO A   6      27.862 -54.712   4.723  1.00 69.44           C  
ATOM     78  HG2 PRO A   6      28.389 -55.091   3.848  1.00 69.44           H  
ATOM     79  HG3 PRO A   6      28.562 -54.322   5.462  1.00 69.44           H  
ATOM     80  CD  PRO A   6      26.983 -55.783   5.362  1.00 69.44           C  
ATOM     81  HD2 PRO A   6      26.564 -56.425   4.586  1.00 69.44           H  
ATOM     82  HD3 PRO A   6      27.574 -56.370   6.064  1.00 69.44           H  
ATOM     83  N   ASP A   7      23.624 -54.173   4.578  1.00 74.30           N  
ATOM     84  H   ASP A   7      23.949 -55.126   4.505  1.00 74.30           H  
ATOM     85  CA  ASP A   7      22.270 -53.903   4.091  1.00 74.30           C  
ATOM     86  HA  ASP A   7      22.264 -52.941   3.578  1.00 74.30           H  
ATOM     87  C   ASP A   7      21.284 -53.788   5.259  1.00 74.30           C  
ATOM     88  CB  ASP A   7      21.869 -54.964   3.055  1.00 74.30           C  
ATOM     89  HB2 ASP A   7      21.852 -55.943   3.535  1.00 74.30           H  
ATOM     90  HB3 ASP A   7      20.866 -54.740   2.691  1.00 74.30           H  
ATOM     91  O   ASP A   7      20.624 -52.761   5.379  1.00 74.30           O  
ATOM     92  CG  ASP A   7      22.837 -54.987   1.863  1.00 74.30           C  
ATOM     93  OD1 ASP A   7      23.360 -53.902   1.506  1.00 74.30           O  
ATOM     94  OD2 ASP A   7      23.129 -56.102   1.381  1.00 74.30           O  
ATOM     95  N   GLU A   8      21.307 -54.723   6.219  1.00 81.30           N  
ATOM     96  H   GLU A   8      21.858 -55.556   6.072  1.00 81.30           H  
ATOM     97  CA  GLU A   8      20.559 -54.593   7.485  1.00 81.30           C  
ATOM     98  HA  GLU A   8      19.488 -54.585   7.281  1.00 81.30           H  
ATOM     99  C   GLU A   8      20.922 -53.293   8.234  1.00 81.30           C  
ATOM    100  CB  GLU A   8      20.897 -55.770   8.414  1.00 81.30           C  
ATOM    101  HB2 GLU A   8      20.524 -55.548   9.414  1.00 81.30           H  
ATOM    102  HB3 GLU A   8      21.984 -55.825   8.468  1.00 81.30           H  
ATOM    103  O   GLU A   8      20.065 -52.670   8.862  1.00 81.30           O  
ATOM    104  CG  GLU A   8      20.341 -57.143   8.003  1.00 81.30           C  
ATOM    105  HG2 GLU A   8      19.262 -57.148   8.159  1.00 81.30           H  
ATOM    106  HG3 GLU A   8      20.536 -57.314   6.944  1.00 81.30           H  
ATOM    107  CD  GLU A   8      21.012 -58.260   8.822  1.00 81.30           C  
ATOM    108  OE1 GLU A   8      20.308 -59.089   9.434  1.00 81.30           O  
ATOM    109  OE2 GLU A   8      22.270 -58.277   8.844  1.00 81.30           O  
ATOM    110  N   GLN A   9      22.188 -52.851   8.168  1.00 81.75           N  
ATOM    111  H   GLN A   9      22.851 -53.425   7.668  1.00 81.75           H  
ATOM    112  CA  GLN A   9      22.617 -51.553   8.705  1.00 81.75           C  
ATOM    113  HA  GLN A   9      22.323 -51.492   9.753  1.00 81.75           H  
ATOM    114  C   GLN A   9      21.952 -50.375   7.983  1.00 81.75           C  
ATOM    115  CB  GLN A   9      24.141 -51.374   8.594  1.00 81.75           C  
ATOM    116  HB2 GLN A   9      24.379 -50.331   8.798  1.00 81.75           H  
ATOM    117  HB3 GLN A   9      24.451 -51.590   7.572  1.00 81.75           H  
ATOM    118  O   GLN A   9      21.553 -49.419   8.644  1.00 81.75           O  
ATOM    119  CG  GLN A   9      24.970 -52.236   9.553  1.00 81.75           C  
ATOM    120  HG2 GLN A   9      24.690 -53.283   9.442  1.00 81.75           H  
ATOM    121  HG3 GLN A   9      24.761 -51.940  10.581  1.00 81.75           H  
ATOM    122  CD  GLN A   9      26.470 -52.099   9.300  1.00 81.75           C  
ATOM    123  NE2 GLN A   9      27.265 -53.086   9.639  1.00 81.75           N  
ATOM    124 HE21 GLN A   9      28.240 -52.979   9.398  1.00 81.75           H  
ATOM    125 HE22 GLN A   9      26.878 -53.985   9.889  1.00 81.75           H  
ATOM    126  OE1 GLN A   9      26.970 -51.091   8.828  1.00 81.75           O  
ATOM    127  N   GLN A  10      21.862 -50.418   6.650  1.00 80.65           N  
ATOM    128  H   GLN A  10      22.114 -51.275   6.178  1.00 80.65           H  
ATOM    129  CA  GLN A  10      21.218 -49.369   5.856  1.00 80.65           C  
ATOM    130  HA  GLN A  10      21.621 -48.402   6.158  1.00 80.65           H  
ATOM    131  C   GLN A  10      19.709 -49.338   6.114  1.00 80.65           C  
ATOM    132  CB  GLN A  10      21.528 -49.592   4.363  1.00 80.65           C  
ATOM    133  HB2 GLN A  10      22.608 -49.610   4.217  1.00 80.65           H  
ATOM    134  HB3 GLN A  10      21.137 -50.562   4.058  1.00 80.65           H  
ATOM    135  O   GLN A  10      19.155 -48.259   6.289  1.00 80.65           O  
ATOM    136  CG  GLN A  10      20.916 -48.523   3.440  1.00 80.65           C  
ATOM    137  HG2 GLN A  10      21.116 -48.803   2.405  1.00 80.65           H  
ATOM    138  HG3 GLN A  10      19.833 -48.511   3.563  1.00 80.65           H  
ATOM    139  CD  GLN A  10      21.467 -47.114   3.656  1.00 80.65           C  
ATOM    140  NE2 GLN A  10      20.686 -46.092   3.378  1.00 80.65           N  
ATOM    141 HE21 GLN A  10      21.058 -45.163   3.512  1.00 80.65           H  
ATOM    142 HE22 GLN A  10      19.731 -46.249   3.087  1.00 80.65           H  
ATOM    143  OE1 GLN A  10      22.614 -46.903   4.032  1.00 80.65           O  
ATOM    144  N   GLU A  11      19.067 -50.501   6.181  1.00 86.15           N  
ATOM    145  H   GLU A  11      19.588 -51.344   5.985  1.00 86.15           H  
ATOM    146  CA  GLU A  11      17.626 -50.659   6.383  1.00 86.15           C  
ATOM    147  HA  GLU A  11      17.097 -50.075   5.630  1.00 86.15           H  
ATOM    148  C   GLU A  11      17.194 -50.132   7.763  1.00 86.15           C  
ATOM    149  CB  GLU A  11      17.306 -52.144   6.153  1.00 86.15           C  
ATOM    150  HB2 GLU A  11      17.875 -52.478   5.285  1.00 86.15           H  
ATOM    151  HB3 GLU A  11      17.636 -52.723   7.015  1.00 86.15           H  
ATOM    152  O   GLU A  11      16.339 -49.250   7.843  1.00 86.15           O  
ATOM    153  CG  GLU A  11      15.832 -52.437   5.857  1.00 86.15           C  
ATOM    154  HG2 GLU A  11      15.478 -51.728   5.109  1.00 86.15           H  
ATOM    155  HG3 GLU A  11      15.249 -52.296   6.767  1.00 86.15           H  
ATOM    156  CD  GLU A  11      15.660 -53.874   5.334  1.00 86.15           C  
ATOM    157  OE1 GLU A  11      14.893 -54.051   4.361  1.00 86.15           O  
ATOM    158  OE2 GLU A  11      16.319 -54.780   5.896  1.00 86.15           O  
ATOM    159  N   ASN A  12      17.902 -50.525   8.834  1.00 87.30           N  
ATOM    160  H   ASN A  12      18.611 -51.231   8.692  1.00 87.30           H  
ATOM    161  CA  ASN A  12      17.697 -49.984  10.189  1.00 87.30           C  
ATOM    162  HA  ASN A  12      16.674 -50.189  10.506  1.00 87.30           H  
ATOM    163  C   ASN A  12      17.888 -48.455  10.254  1.00 87.30           C  
ATOM    164  CB  ASN A  12      18.687 -50.648  11.170  1.00 87.30           C  
ATOM    165  HB2 ASN A  12      19.655 -50.792  10.689  1.00 87.30           H  
ATOM    166  HB3 ASN A  12      18.832 -49.977  12.017  1.00 87.30           H  
ATOM    167  O   ASN A  12      17.216 -47.774  11.028  1.00 87.30           O  
ATOM    168  CG  ASN A  12      18.201 -51.962  11.753  1.00 87.30           C  
ATOM    169  ND2 ASN A  12      18.289 -53.047  11.026  1.00 87.30           N  
ATOM    170 HD21 ASN A  12      18.634 -52.986  10.078  1.00 87.30           H  
ATOM    171 HD22 ASN A  12      17.799 -53.863  11.362  1.00 87.30           H  
ATOM    172  OD1 ASN A  12      17.820 -52.041  12.908  1.00 87.30           O  
ATOM    173  N   LEU A  13      18.828 -47.895   9.483  1.00 90.01           N  
ATOM    174  H   LEU A  13      19.347 -48.488   8.852  1.00 90.01           H  
ATOM    175  CA  LEU A  13      19.070 -46.448   9.459  1.00 90.01           C  
ATOM    176  HA  LEU A  13      18.957 -46.061  10.471  1.00 90.01           H  
ATOM    177  C   LEU A  13      18.037 -45.693   8.616  1.00 90.01           C  
ATOM    178  CB  LEU A  13      20.503 -46.165   8.980  1.00 90.01           C  
ATOM    179  HB2 LEU A  13      20.701 -46.765   8.092  1.00 90.01           H  
ATOM    180  HB3 LEU A  13      20.583 -45.116   8.693  1.00 90.01           H  
ATOM    181  O   LEU A  13      17.689 -44.567   8.963  1.00 90.01           O  
ATOM    182  CG  LEU A  13      21.561 -46.461  10.057  1.00 90.01           C  
ATOM    183  HG  LEU A  13      21.405 -47.454  10.477  1.00 90.01           H  
ATOM    184  CD1 LEU A  13      22.949 -46.411   9.431  1.00 90.01           C  
ATOM    185 HD11 LEU A  13      23.012 -47.173   8.654  1.00 90.01           H  
ATOM    186 HD12 LEU A  13      23.710 -46.610  10.186  1.00 90.01           H  
ATOM    187 HD13 LEU A  13      23.103 -45.426   8.990  1.00 90.01           H  
ATOM    188  CD2 LEU A  13      21.543 -45.435  11.196  1.00 90.01           C  
ATOM    189 HD21 LEU A  13      21.633 -44.427  10.793  1.00 90.01           H  
ATOM    190 HD22 LEU A  13      20.609 -45.517  11.752  1.00 90.01           H  
ATOM    191 HD23 LEU A  13      22.367 -45.626  11.884  1.00 90.01           H  
ATOM    192  N   LEU A  14      17.527 -46.298   7.544  1.00 90.25           N  
ATOM    193  H   LEU A  14      17.860 -47.221   7.306  1.00 90.25           H  
ATOM    194  CA  LEU A  14      16.463 -45.722   6.729  1.00 90.25           C  
ATOM    195  HA  LEU A  14      16.740 -44.701   6.466  1.00 90.25           H  
ATOM    196  C   LEU A  14      15.155 -45.648   7.526  1.00 90.25           C  
ATOM    197  CB  LEU A  14      16.329 -46.549   5.440  1.00 90.25           C  
ATOM    198  HB2 LEU A  14      17.323 -46.829   5.094  1.00 90.25           H  
ATOM    199  HB3 LEU A  14      15.799 -47.475   5.666  1.00 90.25           H  
ATOM    200  O   LEU A  14      14.516 -44.599   7.551  1.00 90.25           O  
ATOM    201  CG  LEU A  14      15.609 -45.772   4.320  1.00 90.25           C  
ATOM    202  HG  LEU A  14      15.252 -44.812   4.693  1.00 90.25           H  
ATOM    203  CD1 LEU A  14      16.566 -45.510   3.154  1.00 90.25           C  
ATOM    204 HD11 LEU A  14      16.896 -46.456   2.724  1.00 90.25           H  
ATOM    205 HD12 LEU A  14      16.049 -44.931   2.388  1.00 90.25           H  
ATOM    206 HD13 LEU A  14      17.426 -44.944   3.511  1.00 90.25           H  
ATOM    207  CD2 LEU A  14      14.412 -46.554   3.792  1.00 90.25           C  
ATOM    208 HD21 LEU A  14      14.729 -47.527   3.416  1.00 90.25           H  
ATOM    209 HD22 LEU A  14      13.692 -46.702   4.597  1.00 90.25           H  
ATOM    210 HD23 LEU A  14      13.930 -45.995   2.990  1.00 90.25           H  
ATOM    211  N   GLU A  15      14.823 -46.716   8.256  1.00 89.51           N  
ATOM    212  H   GLU A  15      15.373 -47.557   8.156  1.00 89.51           H  
ATOM    213  CA  GLU A  15      13.692 -46.761   9.187  1.00 89.51           C  
ATOM    214  HA  GLU A  15      12.783 -46.490   8.650  1.00 89.51           H  
ATOM    215  C   GLU A  15      13.857 -45.761  10.348  1.00 89.51           C  
ATOM    216  CB  GLU A  15      13.538 -48.208   9.684  1.00 89.51           C  
ATOM    217  HB2 GLU A  15      13.434 -48.864   8.820  1.00 89.51           H  
ATOM    218  HB3 GLU A  15      14.435 -48.493  10.234  1.00 89.51           H  
ATOM    219  O   GLU A  15      12.904 -45.063  10.699  1.00 89.51           O  
ATOM    220  CG  GLU A  15      12.307 -48.381  10.584  1.00 89.51           C  
ATOM    221  HG2 GLU A  15      12.456 -47.789  11.486  1.00 89.51           H  
ATOM    222  HG3 GLU A  15      11.434 -47.992  10.059  1.00 89.51           H  
ATOM    223  CD  GLU A  15      12.050 -49.836  11.005  1.00 89.51           C  
ATOM    224  OE1 GLU A  15      10.875 -50.132  11.317  1.00 89.51           O  
ATOM    225  OE2 GLU A  15      13.027 -50.616  11.079  1.00 89.51           O  
ATOM    226  N   LEU A  16      15.068 -45.614  10.907  1.00 90.57           N  
ATOM    227  H   LEU A  16      15.794 -46.263  10.641  1.00 90.57           H  
ATOM    228  CA  LEU A  16      15.360 -44.606  11.935  1.00 90.57           C  
ATOM    229  HA  LEU A  16      14.688 -44.782  12.776  1.00 90.57           H  
ATOM    230  C   LEU A  16      15.102 -43.175  11.434  1.00 90.57           C  
ATOM    231  CB  LEU A  16      16.817 -44.769  12.414  1.00 90.57           C  
ATOM    232  HB2 LEU A  16      17.472 -44.679  11.548  1.00 90.57           H  
ATOM    233  HB3 LEU A  16      16.941 -45.770  12.827  1.00 90.57           H  
ATOM    234  O   LEU A  16      14.475 -42.385  12.142  1.00 90.57           O  
ATOM    235  CG  LEU A  16      17.269 -43.732  13.463  1.00 90.57           C  
ATOM    236  HG  LEU A  16      17.095 -42.723  13.089  1.00 90.57           H  
ATOM    237  CD1 LEU A  16      16.533 -43.900  14.793  1.00 90.57           C  
ATOM    238 HD11 LEU A  16      16.882 -43.152  15.505  1.00 90.57           H  
ATOM    239 HD12 LEU A  16      15.465 -43.746  14.642  1.00 90.57           H  
ATOM    240 HD13 LEU A  16      16.698 -44.901  15.192  1.00 90.57           H  
ATOM    241  CD2 LEU A  16      18.771 -43.866  13.721  1.00 90.57           C  
ATOM    242 HD21 LEU A  16      19.086 -43.126  14.456  1.00 90.57           H  
ATOM    243 HD22 LEU A  16      18.997 -44.868  14.088  1.00 90.57           H  
ATOM    244 HD23 LEU A  16      19.312 -43.689  12.791  1.00 90.57           H  
ATOM    245  N   VAL A  17      15.582 -42.826  10.234  1.00 92.96           N  
ATOM    246  H   VAL A  17      16.084 -43.516   9.695  1.00 92.96           H  
ATOM    247  CA  VAL A  17      15.383 -41.478   9.675  1.00 92.96           C  
ATOM    248  HA  VAL A  17      15.584 -40.753  10.464  1.00 92.96           H  
ATOM    249  C   VAL A  17      13.924 -41.264   9.273  1.00 92.96           C  
ATOM    250  CB  VAL A  17      16.350 -41.170   8.512  1.00 92.96           C  
ATOM    251  HB  VAL A  17      16.191 -41.892   7.711  1.00 92.96           H  
ATOM    252  O   VAL A  17      13.377 -40.211   9.586  1.00 92.96           O  
ATOM    253  CG1 VAL A  17      16.162 -39.745   7.963  1.00 92.96           C  
ATOM    254 HG11 VAL A  17      16.832 -39.588   7.117  1.00 92.96           H  
ATOM    255 HG12 VAL A  17      16.374 -39.010   8.739  1.00 92.96           H  
ATOM    256 HG13 VAL A  17      15.139 -39.585   7.622  1.00 92.96           H  
ATOM    257  CG2 VAL A  17      17.820 -41.229   8.949  1.00 92.96           C  
ATOM    258 HG21 VAL A  17      18.461 -41.104   8.076  1.00 92.96           H  
ATOM    259 HG22 VAL A  17      18.032 -40.435   9.665  1.00 92.96           H  
ATOM    260 HG23 VAL A  17      18.048 -42.188   9.415  1.00 92.96           H  
ATOM    261  N   ALA A  18      13.264 -42.247   8.652  1.00 91.51           N  
ATOM    262  H   ALA A  18      13.751 -43.102   8.424  1.00 91.51           H  
ATOM    263  CA  ALA A  18      11.857 -42.139   8.265  1.00 91.51           C  
ATOM    264  HA  ALA A  18      11.740 -41.266   7.623  1.00 91.51           H  
ATOM    265  C   ALA A  18      10.933 -41.936   9.481  1.00 91.51           C  
ATOM    266  CB  ALA A  18      11.472 -43.379   7.451  1.00 91.51           C  
ATOM    267  HB1 ALA A  18      12.134 -43.488   6.592  1.00 91.51           H  
ATOM    268  HB2 ALA A  18      11.550 -44.273   8.070  1.00 91.51           H  
ATOM    269  HB3 ALA A  18      10.448 -43.276   7.092  1.00 91.51           H  
ATOM    270  O   ALA A  18      10.097 -41.035   9.458  1.00 91.51           O  
ATOM    271  N   ASN A  19      11.136 -42.686  10.575  1.00 89.45           N  
ATOM    272  H   ASN A  19      11.821 -43.427  10.535  1.00 89.45           H  
ATOM    273  CA  ASN A  19      10.401 -42.475  11.829  1.00 89.45           C  
ATOM    274  HA  ASN A  19       9.330 -42.505  11.630  1.00 89.45           H  
ATOM    275  C   ASN A  19      10.689 -41.091  12.433  1.00 89.45           C  
ATOM    276  CB  ASN A  19      10.745 -43.588  12.836  1.00 89.45           C  
ATOM    277  HB2 ASN A  19      10.456 -43.258  13.834  1.00 89.45           H  
ATOM    278  HB3 ASN A  19      11.819 -43.773  12.843  1.00 89.45           H  
ATOM    279  O   ASN A  19       9.765 -40.391  12.839  1.00 89.45           O  
ATOM    280  CG  ASN A  19       9.985 -44.878  12.583  1.00 89.45           C  
ATOM    281  ND2 ASN A  19      10.668 -45.958  12.299  1.00 89.45           N  
ATOM    282 HD21 ASN A  19      10.144 -46.802  12.119  1.00 89.45           H  
ATOM    283 HD22 ASN A  19      11.639 -45.876  12.035  1.00 89.45           H  
ATOM    284  OD1 ASN A  19       8.770 -44.927  12.635  1.00 89.45           O  
ATOM    285  N   ALA A  20      11.955 -40.654  12.449  1.00 92.10           N  
ATOM    286  H   ALA A  20      12.688 -41.262  12.113  1.00 92.10           H  
ATOM    287  CA  ALA A  20      12.315 -39.335  12.970  1.00 92.10           C  
ATOM    288  HA  ALA A  20      11.914 -39.251  13.980  1.00 92.10           H  
ATOM    289  C   ALA A  20      11.712 -38.176  12.152  1.00 92.10           C  
ATOM    290  CB  ALA A  20      13.844 -39.233  13.043  1.00 92.10           C  
ATOM    291  HB1 ALA A  20      14.268 -39.302  12.042  1.00 92.10           H  
ATOM    292  HB2 ALA A  20      14.239 -40.042  13.657  1.00 92.10           H  
ATOM    293  HB3 ALA A  20      14.124 -38.277  13.486  1.00 92.10           H  
ATOM    294  O   ALA A  20      11.437 -37.122  12.719  1.00 92.10           O  
ATOM    295  N   VAL A  21      11.505 -38.360  10.845  1.00 89.68           N  
ATOM    296  H   VAL A  21      11.815 -39.232  10.441  1.00 89.68           H  
ATOM    297  CA  VAL A  21      10.849 -37.388   9.954  1.00 89.68           C  
ATOM    298  HA  VAL A  21      11.197 -36.384  10.196  1.00 89.68           H  
ATOM    299  C   VAL A  21       9.336 -37.389  10.168  1.00 89.68           C  
ATOM    300  CB  VAL A  21      11.226 -37.686   8.492  1.00 89.68           C  
ATOM    301  HB  VAL A  21      11.070 -38.746   8.291  1.00 89.68           H  
ATOM    302  O   VAL A  21       8.762 -36.319  10.363  1.00 89.68           O  
ATOM    303  CG1 VAL A  21      10.427 -36.880   7.463  1.00 89.68           C  
ATOM    304 HG11 VAL A  21      10.481 -35.816   7.690  1.00 89.68           H  
ATOM    305 HG12 VAL A  21      10.816 -37.059   6.460  1.00 89.68           H  
ATOM    306 HG13 VAL A  21       9.383 -37.194   7.481  1.00 89.68           H  
ATOM    307  CG2 VAL A  21      12.705 -37.360   8.271  1.00 89.68           C  
ATOM    308 HG21 VAL A  21      13.041 -37.843   7.353  1.00 89.68           H  
ATOM    309 HG22 VAL A  21      12.842 -36.281   8.199  1.00 89.68           H  
ATOM    310 HG23 VAL A  21      13.317 -37.748   9.085  1.00 89.68           H  
ATOM    311  N   ALA A  22       8.713 -38.572  10.217  1.00 87.47           N  
ATOM    312  H   ALA A  22       9.251 -39.412  10.056  1.00 87.47           H  
ATOM    313  CA  ALA A  22       7.289 -38.739  10.509  1.00 87.47           C  
ATOM    314  HA  ALA A  22       6.703 -38.293   9.706  1.00 87.47           H  
ATOM    315  C   ALA A  22       6.892 -38.031  11.811  1.00 87.47           C  
ATOM    316  CB  ALA A  22       6.974 -40.241  10.571  1.00 87.47           C  
ATOM    317  HB1 ALA A  22       7.205 -40.713   9.616  1.00 87.47           H  
ATOM    318  HB2 ALA A  22       7.559 -40.721  11.356  1.00 87.47           H  
ATOM    319  HB3 ALA A  22       5.917 -40.390  10.791  1.00 87.47           H  
ATOM    320  O   ALA A  22       6.001 -37.186  11.808  1.00 87.47           O  
ATOM    321  N   GLU A  23       7.619 -38.291  12.899  1.00 84.37           N  
ATOM    322  H   GLU A  23       8.328 -39.008  12.836  1.00 84.37           H  
ATOM    323  CA  GLU A  23       7.305 -37.754  14.228  1.00 84.37           C  
ATOM    324  HA  GLU A  23       6.251 -37.944  14.430  1.00 84.37           H  
ATOM    325  C   GLU A  23       7.536 -36.232  14.348  1.00 84.37           C  
ATOM    326  CB  GLU A  23       8.151 -38.520  15.260  1.00 84.37           C  
ATOM    327  HB2 GLU A  23       9.131 -38.048  15.329  1.00 84.37           H  
ATOM    328  HB3 GLU A  23       8.292 -39.546  14.922  1.00 84.37           H  
ATOM    329  O   GLU A  23       6.968 -35.582  15.224  1.00 84.37           O  
ATOM    330  CG  GLU A  23       7.503 -38.585  16.651  1.00 84.37           C  
ATOM    331  HG2 GLU A  23       6.633 -39.241  16.613  1.00 84.37           H  
ATOM    332  HG3 GLU A  23       7.165 -37.588  16.933  1.00 84.37           H  
ATOM    333  CD  GLU A  23       8.486 -39.089  17.716  1.00 84.37           C  
ATOM    334  OE1 GLU A  23       8.489 -38.519  18.831  1.00 84.37           O  
ATOM    335  OE2 GLU A  23       9.437 -39.839  17.404  1.00 84.37           O  
ATOM    336  N   VAL A  24       8.372 -35.637  13.489  1.00 82.49           N  
ATOM    337  H   VAL A  24       8.790 -36.209  12.769  1.00 82.49           H  
ATOM    338  CA  VAL A  24       8.610 -34.180  13.464  1.00 82.49           C  
ATOM    339  HA  VAL A  24       8.528 -33.787  14.478  1.00 82.49           H  
ATOM    340  C   VAL A  24       7.545 -33.448  12.643  1.00 82.49           C  
ATOM    341  CB  VAL A  24      10.032 -33.885  12.957  1.00 82.49           C  
ATOM    342  HB  VAL A  24      10.216 -34.448  12.042  1.00 82.49           H  
ATOM    343  O   VAL A  24       7.061 -32.393  13.063  1.00 82.49           O  
ATOM    344  CG1 VAL A  24      10.267 -32.404  12.671  1.00 82.49           C  
ATOM    345 HG11 VAL A  24      11.307 -32.259  12.379  1.00 82.49           H  
ATOM    346 HG12 VAL A  24      10.030 -31.799  13.547  1.00 82.49           H  
ATOM    347 HG13 VAL A  24       9.634 -32.085  11.843  1.00 82.49           H  
ATOM    348  CG2 VAL A  24      11.069 -34.283  14.011  1.00 82.49           C  
ATOM    349 HG21 VAL A  24      12.067 -34.215  13.577  1.00 82.49           H  
ATOM    350 HG22 VAL A  24      10.890 -35.310  14.329  1.00 82.49           H  
ATOM    351 HG23 VAL A  24      10.990 -33.624  14.877  1.00 82.49           H  
ATOM    352  N   LEU A  25       7.160 -34.019  11.499  1.00 78.54           N  
ATOM    353  H   LEU A  25       7.600 -34.884  11.221  1.00 78.54           H  
ATOM    354  CA  LEU A  25       6.106 -33.487  10.631  1.00 78.54           C  
ATOM    355  HA  LEU A  25       6.210 -32.404  10.558  1.00 78.54           H  
ATOM    356  C   LEU A  25       4.693 -33.743  11.191  1.00 78.54           C  
ATOM    357  CB  LEU A  25       6.284 -34.100   9.233  1.00 78.54           C  
ATOM    358  HB2 LEU A  25       5.421 -33.839   8.620  1.00 78.54           H  
ATOM    359  HB3 LEU A  25       6.305 -35.184   9.348  1.00 78.54           H  
ATOM    360  O   LEU A  25       3.784 -32.961  10.924  1.00 78.54           O  
ATOM    361  CG  LEU A  25       7.563 -33.671   8.492  1.00 78.54           C  
ATOM    362  HG  LEU A  25       8.437 -33.899   9.103  1.00 78.54           H  
ATOM    363  CD1 LEU A  25       7.674 -34.470   7.196  1.00 78.54           C  
ATOM    364 HD11 LEU A  25       8.569 -34.175   6.648  1.00 78.54           H  
ATOM    365 HD12 LEU A  25       7.719 -35.535   7.426  1.00 78.54           H  
ATOM    366 HD13 LEU A  25       6.796 -34.286   6.577  1.00 78.54           H  
ATOM    367  CD2 LEU A  25       7.583 -32.179   8.164  1.00 78.54           C  
ATOM    368 HD21 LEU A  25       6.678 -31.910   7.618  1.00 78.54           H  
ATOM    369 HD22 LEU A  25       8.442 -31.948   7.534  1.00 78.54           H  
ATOM    370 HD23 LEU A  25       7.641 -31.588   9.078  1.00 78.54           H  
ATOM    371  N   GLY A  26       4.521 -34.775  12.025  1.00 73.86           N  
ATOM    372  H   GLY A  26       5.298 -35.407  12.154  1.00 73.86           H  
ATOM    373  CA  GLY A  26       3.262 -35.106  12.705  1.00 73.86           C  
ATOM    374  HA2 GLY A  26       2.609 -34.233  12.725  1.00 73.86           H  
ATOM    375  HA3 GLY A  26       3.495 -35.378  13.735  1.00 73.86           H  
ATOM    376  C   GLY A  26       2.469 -36.271  12.097  1.00 73.86           C  
ATOM    377  O   GLY A  26       1.259 -36.326  12.292  1.00 73.86           O  
ATOM    378  N   HIS A  27       3.126 -37.182  11.375  1.00 76.56           N  
ATOM    379  H   HIS A  27       4.131 -37.102  11.327  1.00 76.56           H  
ATOM    380  CA  HIS A  27       2.528 -38.416  10.842  1.00 76.56           C  
ATOM    381  HA  HIS A  27       1.497 -38.223  10.546  1.00 76.56           H  
ATOM    382  C   HIS A  27       2.513 -39.543  11.893  1.00 76.56           C  
ATOM    383  CB  HIS A  27       3.306 -38.851   9.594  1.00 76.56           C  
ATOM    384  HB2 HIS A  27       2.923 -39.816   9.261  1.00 76.56           H  
ATOM    385  HB3 HIS A  27       4.358 -38.979   9.850  1.00 76.56           H  
ATOM    386  O   HIS A  27       3.393 -39.586  12.757  1.00 76.56           O  
ATOM    387  CG  HIS A  27       3.193 -37.880   8.450  1.00 76.56           C  
ATOM    388  CD2 HIS A  27       4.076 -36.895   8.113  1.00 76.56           C  
ATOM    389  HD2 HIS A  27       4.995 -36.675   8.635  1.00 76.56           H  
ATOM    390  ND1 HIS A  27       2.173 -37.837   7.536  1.00 76.56           N  
ATOM    391  HD1 HIS A  27       1.402 -38.489   7.499  1.00 76.56           H  
ATOM    392  CE1 HIS A  27       2.435 -36.851   6.665  1.00 76.56           C  
ATOM    393  HE1 HIS A  27       1.813 -36.595   5.820  1.00 76.56           H  
ATOM    394  NE2 HIS A  27       3.595 -36.244   6.973  1.00 76.56           N  
ATOM    395  N   GLU A  28       1.569 -40.491  11.807  1.00 72.41           N  
ATOM    396  H   GLU A  28       0.917 -40.482  11.036  1.00 72.41           H  
ATOM    397  CA  GLU A  28       1.484 -41.607  12.774  1.00 72.41           C  
ATOM    398  HA  GLU A  28       1.598 -41.213  13.784  1.00 72.41           H  
ATOM    399  C   GLU A  28       2.593 -42.654  12.582  1.00 72.41           C  
ATOM    400  CB  GLU A  28       0.126 -42.334  12.691  1.00 72.41           C  
ATOM    401  HB2 GLU A  28       0.209 -43.236  13.298  1.00 72.41           H  
ATOM    402  HB3 GLU A  28      -0.064 -42.641  11.662  1.00 72.41           H  
ATOM    403  O   GLU A  28       2.945 -43.376  13.517  1.00 72.41           O  
ATOM    404  CG  GLU A  28      -1.073 -41.532  13.221  1.00 72.41           C  
ATOM    405  HG2 GLU A  28      -1.348 -40.774  12.488  1.00 72.41           H  
ATOM    406  HG3 GLU A  28      -0.764 -41.020  14.133  1.00 72.41           H  
ATOM    407  CD  GLU A  28      -2.298 -42.417  13.547  1.00 72.41           C  
ATOM    408  OE1 GLU A  28      -3.150 -41.952  14.341  1.00 72.41           O  
ATOM    409  OE2 GLU A  28      -2.378 -43.570  13.058  1.00 72.41           O  
ATOM    410  N   SER A  29       3.130 -42.770  11.364  1.00 79.75           N  
ATOM    411  H   SER A  29       2.771 -42.162  10.642  1.00 79.75           H  
ATOM    412  CA  SER A  29       4.030 -43.855  10.970  1.00 79.75           C  
ATOM    413  HA  SER A  29       4.569 -44.217  11.846  1.00 79.75           H  
ATOM    414  C   SER A  29       5.047 -43.418   9.919  1.00 79.75           C  
ATOM    415  CB  SER A  29       3.169 -44.996  10.420  1.00 79.75           C  
ATOM    416  HB2 SER A  29       2.520 -45.362  11.215  1.00 79.75           H  
ATOM    417  HB3 SER A  29       2.544 -44.614   9.612  1.00 79.75           H  
ATOM    418  O   SER A  29       4.726 -42.672   8.994  1.00 79.75           O  
ATOM    419  OG  SER A  29       3.957 -46.067   9.925  1.00 79.75           O  
ATOM    420  HG  SER A  29       3.357 -46.799   9.762  1.00 79.75           H  
ATOM    421  N   ALA A  30       6.259 -43.982   9.978  1.00 82.22           N  
ATOM    422  H   ALA A  30       6.474 -44.575  10.767  1.00 82.22           H  
ATOM    423  CA  ALA A  30       7.251 -43.880   8.904  1.00 82.22           C  
ATOM    424  HA  ALA A  30       7.577 -42.844   8.814  1.00 82.22           H  
ATOM    425  C   ALA A  30       6.721 -44.317   7.525  1.00 82.22           C  
ATOM    426  CB  ALA A  30       8.454 -44.748   9.282  1.00 82.22           C  
ATOM    427  HB1 ALA A  30       9.162 -44.780   8.454  1.00 82.22           H  
ATOM    428  HB2 ALA A  30       8.948 -44.318  10.153  1.00 82.22           H  
ATOM    429  HB3 ALA A  30       8.133 -45.764   9.509  1.00 82.22           H  
ATOM    430  O   ALA A  30       7.248 -43.871   6.509  1.00 82.22           O  
ATOM    431  N   ALA A  31       5.682 -45.161   7.476  1.00 78.19           N  
ATOM    432  H   ALA A  31       5.266 -45.455   8.349  1.00 78.19           H  
ATOM    433  CA  ALA A  31       5.066 -45.620   6.231  1.00 78.19           C  
ATOM    434  HA  ALA A  31       5.845 -46.050   5.602  1.00 78.19           H  
ATOM    435  C   ALA A  31       4.403 -44.494   5.411  1.00 78.19           C  
ATOM    436  CB  ALA A  31       4.055 -46.721   6.575  1.00 78.19           C  
ATOM    437  HB1 ALA A  31       3.244 -46.303   7.171  1.00 78.19           H  
ATOM    438  HB2 ALA A  31       4.548 -47.519   7.131  1.00 78.19           H  
ATOM    439  HB3 ALA A  31       3.641 -47.130   5.654  1.00 78.19           H  
ATOM    440  O   ALA A  31       4.210 -44.660   4.209  1.00 78.19           O  
ATOM    441  N   GLU A  32       4.075 -43.355   6.031  1.00 75.31           N  
ATOM    442  H   GLU A  32       4.231 -43.272   7.025  1.00 75.31           H  
ATOM    443  CA  GLU A  32       3.536 -42.176   5.336  1.00 75.31           C  
ATOM    444  HA  GLU A  32       2.862 -42.497   4.542  1.00 75.31           H  
ATOM    445  C   GLU A  32       4.632 -41.325   4.666  1.00 75.31           C  
ATOM    446  CB  GLU A  32       2.729 -41.324   6.328  1.00 75.31           C  
ATOM    447  HB2 GLU A  32       3.365 -41.064   7.174  1.00 75.31           H  
ATOM    448  HB3 GLU A  32       2.430 -40.403   5.829  1.00 75.31           H  
ATOM    449  O   GLU A  32       4.346 -40.512   3.786  1.00 75.31           O  
ATOM    450  CG  GLU A  32       1.466 -42.042   6.832  1.00 75.31           C  
ATOM    451  HG2 GLU A  32       0.810 -42.244   5.986  1.00 75.31           H  
ATOM    452  HG3 GLU A  32       1.746 -42.998   7.276  1.00 75.31           H  
ATOM    453  CD  GLU A  32       0.721 -41.195   7.870  1.00 75.31           C  
ATOM    454  OE1 GLU A  32       0.438 -41.733   8.962  1.00 75.31           O  
ATOM    455  OE2 GLU A  32       0.488 -39.996   7.595  1.00 75.31           O  
ATOM    456  N   ILE A  33       5.902 -41.516   5.040  1.00 82.20           N  
ATOM    457  H   ILE A  33       6.104 -42.262   5.691  1.00 82.20           H  
ATOM    458  CA  ILE A  33       7.021 -40.726   4.524  1.00 82.20           C  
ATOM    459  HA  ILE A  33       6.647 -39.739   4.253  1.00 82.20           H  
ATOM    460  C   ILE A  33       7.581 -41.359   3.250  1.00 82.20           C  
ATOM    461  CB  ILE A  33       8.100 -40.522   5.610  1.00 82.20           C  
ATOM    462  HB  ILE A  33       8.464 -41.500   5.926  1.00 82.20           H  
ATOM    463  O   ILE A  33       8.256 -42.389   3.278  1.00 82.20           O  
ATOM    464  CG1 ILE A  33       7.542 -39.811   6.863  1.00 82.20           C  
ATOM    465 HG12 ILE A  33       6.812 -40.463   7.344  1.00 82.20           H  
ATOM    466 HG13 ILE A  33       8.358 -39.663   7.570  1.00 82.20           H  
ATOM    467  CG2 ILE A  33       9.306 -39.739   5.057  1.00 82.20           C  
ATOM    468 HG21 ILE A  33       9.826 -40.338   4.309  1.00 82.20           H  
ATOM    469 HG22 ILE A  33      10.002 -39.520   5.867  1.00 82.20           H  
ATOM    470 HG23 ILE A  33       8.980 -38.805   4.599  1.00 82.20           H  
ATOM    471  CD1 ILE A  33       6.868 -38.454   6.605  1.00 82.20           C  
ATOM    472 HD11 ILE A  33       5.930 -38.593   6.068  1.00 82.20           H  
ATOM    473 HD12 ILE A  33       6.648 -37.974   7.559  1.00 82.20           H  
ATOM    474 HD13 ILE A  33       7.520 -37.795   6.033  1.00 82.20           H  
ATOM    475  N   ASN A  34       7.393 -40.684   2.113  1.00 74.93           N  
ATOM    476  H   ASN A  34       6.788 -39.876   2.132  1.00 74.93           H  
ATOM    477  CA  ASN A  34       8.094 -41.045   0.883  1.00 74.93           C  
ATOM    478  HA  ASN A  34       7.988 -42.120   0.739  1.00 74.93           H  
ATOM    479  C   ASN A  34       9.596 -40.738   1.024  1.00 74.93           C  
ATOM    480  CB  ASN A  34       7.438 -40.359  -0.326  1.00 74.93           C  
ATOM    481  HB2 ASN A  34       7.489 -39.277  -0.206  1.00 74.93           H  
ATOM    482  HB3 ASN A  34       6.388 -40.651  -0.366  1.00 74.93           H  
ATOM    483  O   ASN A  34      10.045 -39.608   0.836  1.00 74.93           O  
ATOM    484  CG  ASN A  34       8.097 -40.737  -1.648  1.00 74.93           C  
ATOM    485  ND2 ASN A  34       7.442 -40.457  -2.749  1.00 74.93           N  
ATOM    486 HD21 ASN A  34       6.531 -40.023  -2.711  1.00 74.93           H  
ATOM    487 HD22 ASN A  34       7.892 -40.687  -3.624  1.00 74.93           H  
ATOM    488  OD1 ASN A  34       9.195 -41.274  -1.723  1.00 74.93           O  
ATOM    489  N   VAL A  35      10.384 -41.776   1.311  1.00 80.48           N  
ATOM    490  H   VAL A  35       9.908 -42.632   1.561  1.00 80.48           H  
ATOM    491  CA  VAL A  35      11.824 -41.694   1.611  1.00 80.48           C  
ATOM    492  HA  VAL A  35      11.920 -40.979   2.428  1.00 80.48           H  
ATOM    493  C   VAL A  35      12.715 -41.175   0.469  1.00 80.48           C  
ATOM    494  CB  VAL A  35      12.352 -43.060   2.100  1.00 80.48           C  
ATOM    495  HB  VAL A  35      13.398 -42.948   2.386  1.00 80.48           H  
ATOM    496  O   VAL A  35      13.907 -40.922   0.681  1.00 80.48           O  
ATOM    497  CG1 VAL A  35      11.588 -43.547   3.337  1.00 80.48           C  
ATOM    498 HG11 VAL A  35      11.521 -42.749   4.077  1.00 80.48           H  
ATOM    499 HG12 VAL A  35      12.106 -44.397   3.781  1.00 80.48           H  
ATOM    500 HG13 VAL A  35      10.577 -43.856   3.073  1.00 80.48           H  
ATOM    501  CG2 VAL A  35      12.270 -44.135   1.005  1.00 80.48           C  
ATOM    502 HG21 VAL A  35      12.919 -43.871   0.170  1.00 80.48           H  
ATOM    503 HG22 VAL A  35      12.603 -45.093   1.404  1.00 80.48           H  
ATOM    504 HG23 VAL A  35      11.245 -44.247   0.652  1.00 80.48           H  
ATOM    505  N   ARG A  36      12.169 -41.038  -0.746  1.00 72.58           N  
ATOM    506  H   ARG A  36      11.188 -41.258  -0.840  1.00 72.58           H  
ATOM    507  CA  ARG A  36      12.856 -40.461  -1.914  1.00 72.58           C  
ATOM    508  HA  ARG A  36      13.933 -40.448  -1.744  1.00 72.58           H  
ATOM    509  C   ARG A  36      12.474 -39.004  -2.178  1.00 72.58           C  
ATOM    510  CB  ARG A  36      12.573 -41.307  -3.165  1.00 72.58           C  
ATOM    511  HB2 ARG A  36      13.069 -40.840  -4.016  1.00 72.58           H  
ATOM    512  HB3 ARG A  36      11.501 -41.312  -3.359  1.00 72.58           H  
ATOM    513  O   ARG A  36      13.153 -38.359  -2.969  1.00 72.58           O  
ATOM    514  CG  ARG A  36      13.074 -42.752  -3.045  1.00 72.58           C  
ATOM    515  HG2 ARG A  36      14.134 -42.755  -2.790  1.00 72.58           H  
ATOM    516  HG3 ARG A  36      12.515 -43.269  -2.265  1.00 72.58           H  
ATOM    517  CD  ARG A  36      12.865 -43.474  -4.380  1.00 72.58           C  
ATOM    518  HD2 ARG A  36      11.816 -43.382  -4.663  1.00 72.58           H  
ATOM    519  HD3 ARG A  36      13.475 -42.988  -5.141  1.00 72.58           H  
ATOM    520  NE  ARG A  36      13.222 -44.903  -4.294  1.00 72.58           N  
ATOM    521  HE  ARG A  36      13.577 -45.231  -3.408  1.00 72.58           H  
ATOM    522  NH1 ARG A  36      12.655 -45.476  -6.449  1.00 72.58           N  
ATOM    523 HH11 ARG A  36      12.429 -44.512  -6.648  1.00 72.58           H  
ATOM    524 HH12 ARG A  36      12.579 -46.166  -7.183  1.00 72.58           H  
ATOM    525  NH2 ARG A  36      13.404 -47.044  -5.055  1.00 72.58           N  
ATOM    526 HH21 ARG A  36      13.301 -47.715  -5.804  1.00 72.58           H  
ATOM    527 HH22 ARG A  36      13.741 -47.347  -4.153  1.00 72.58           H  
ATOM    528  CZ  ARG A  36      13.092 -45.796  -5.263  1.00 72.58           C  
ATOM    529  N   ARG A  37      11.416 -38.492  -1.543  1.00 73.47           N  
ATOM    530  H   ARG A  37      10.963 -39.050  -0.834  1.00 73.47           H  
ATOM    531  CA  ARG A  37      10.945 -37.116  -1.729  1.00 73.47           C  
ATOM    532  HA  ARG A  37      10.989 -36.893  -2.795  1.00 73.47           H  
ATOM    533  C   ARG A  37      11.874 -36.122  -1.028  1.00 73.47           C  
ATOM    534  CB  ARG A  37       9.484 -37.006  -1.258  1.00 73.47           C  
ATOM    535  HB2 ARG A  37       9.448 -36.828  -0.184  1.00 73.47           H  
ATOM    536  HB3 ARG A  37       8.969 -37.941  -1.480  1.00 73.47           H  
ATOM    537  O   ARG A  37      12.495 -36.462  -0.017  1.00 73.47           O  
ATOM    538  CG  ARG A  37       8.765 -35.887  -2.013  1.00 73.47           C  
ATOM    539  HG2 ARG A  37       8.862 -36.091  -3.079  1.00 73.47           H  
ATOM    540  HG3 ARG A  37       9.251 -34.936  -1.798  1.00 73.47           H  
ATOM    541  CD  ARG A  37       7.277 -35.771  -1.670  1.00 73.47           C  
ATOM    542  HD2 ARG A  37       7.162 -35.153  -0.779  1.00 73.47           H  
ATOM    543  HD3 ARG A  37       6.875 -36.765  -1.474  1.00 73.47           H  
ATOM    544  NE  ARG A  37       6.558 -35.171  -2.806  1.00 73.47           N  
ATOM    545  HE  ARG A  37       7.142 -34.667  -3.459  1.00 73.47           H  
ATOM    546  NH1 ARG A  37       4.404 -35.545  -2.104  1.00 73.47           N  
ATOM    547 HH11 ARG A  37       4.750 -35.646  -1.161  1.00 73.47           H  
ATOM    548 HH12 ARG A  37       3.414 -35.453  -2.281  1.00 73.47           H  
ATOM    549  NH2 ARG A  37       4.781 -34.821  -4.185  1.00 73.47           N  
ATOM    550 HH21 ARG A  37       3.791 -34.751  -4.369  1.00 73.47           H  
ATOM    551 HH22 ARG A  37       5.425 -34.472  -4.880  1.00 73.47           H  
ATOM    552  CZ  ARG A  37       5.254 -35.182  -3.026  1.00 73.47           C  
ATOM    553  N   ALA A  38      11.975 -34.911  -1.572  1.00 74.59           N  
ATOM    554  H   ALA A  38      11.422 -34.684  -2.386  1.00 74.59           H  
ATOM    555  CA  ALA A  38      12.774 -33.851  -0.973  1.00 74.59           C  
ATOM    556  HA  ALA A  38      13.770 -34.253  -0.788  1.00 74.59           H  
ATOM    557  C   ALA A  38      12.174 -33.393   0.367  1.00 74.59           C  
ATOM    558  CB  ALA A  38      12.920 -32.696  -1.968  1.00 74.59           C  
ATOM    559  HB1 ALA A  38      13.373 -33.055  -2.893  1.00 74.59           H  
ATOM    560  HB2 ALA A  38      11.941 -32.274  -2.195  1.00 74.59           H  
ATOM    561  HB3 ALA A  38      13.552 -31.917  -1.542  1.00 74.59           H  
ATOM    562  O   ALA A  38      10.956 -33.304   0.513  1.00 74.59           O  
ATOM    563  N   PHE A  39      13.018 -33.055   1.341  1.00 79.63           N  
ATOM    564  H   PHE A  39      14.003 -33.224   1.194  1.00 79.63           H  
ATOM    565  CA  PHE A  39      12.576 -32.572   2.650  1.00 79.63           C  
ATOM    566  HA  PHE A  39      11.916 -33.325   3.082  1.00 79.63           H  
ATOM    567  C   PHE A  39      11.719 -31.300   2.557  1.00 79.63           C  
ATOM    568  CB  PHE A  39      13.809 -32.385   3.554  1.00 79.63           C  
ATOM    569  HB2 PHE A  39      14.586 -31.867   2.991  1.00 79.63           H  
ATOM    570  HB3 PHE A  39      13.546 -31.732   4.387  1.00 79.63           H  
ATOM    571  O   PHE A  39      10.713 -31.196   3.254  1.00 79.63           O  
ATOM    572  CG  PHE A  39      14.378 -33.664   4.148  1.00 79.63           C  
ATOM    573  CD1 PHE A  39      13.520 -34.621   4.725  1.00 79.63           C  
ATOM    574  HD1 PHE A  39      12.453 -34.459   4.752  1.00 79.63           H  
ATOM    575  CD2 PHE A  39      15.768 -33.888   4.168  1.00 79.63           C  
ATOM    576  HD2 PHE A  39      16.440 -33.163   3.733  1.00 79.63           H  
ATOM    577  CE1 PHE A  39      14.040 -35.803   5.272  1.00 79.63           C  
ATOM    578  HE1 PHE A  39      13.357 -36.535   5.676  1.00 79.63           H  
ATOM    579  CE2 PHE A  39      16.288 -35.059   4.751  1.00 79.63           C  
ATOM    580  HE2 PHE A  39      17.354 -35.226   4.771  1.00 79.63           H  
ATOM    581  CZ  PHE A  39      15.425 -36.023   5.294  1.00 79.63           C  
ATOM    582  HZ  PHE A  39      15.825 -36.930   5.724  1.00 79.63           H  
ATOM    583  N   SER A  40      12.041 -30.389   1.637  1.00 65.08           N  
ATOM    584  H   SER A  40      12.835 -30.559   1.036  1.00 65.08           H  
ATOM    585  CA  SER A  40      11.221 -29.210   1.328  1.00 65.08           C  
ATOM    586  HA  SER A  40      11.128 -28.597   2.225  1.00 65.08           H  
ATOM    587  C   SER A  40       9.799 -29.575   0.876  1.00 65.08           C  
ATOM    588  CB  SER A  40      11.919 -28.379   0.244  1.00 65.08           C  
ATOM    589  HB2 SER A  40      12.769 -27.860   0.686  1.00 65.08           H  
ATOM    590  HB3 SER A  40      11.223 -27.638  -0.149  1.00 65.08           H  
ATOM    591  O   SER A  40       8.833 -29.004   1.373  1.00 65.08           O  
ATOM    592  OG  SER A  40      12.385 -29.216  -0.806  1.00 65.08           O  
ATOM    593  HG  SER A  40      12.517 -28.676  -1.589  1.00 65.08           H  
ATOM    594  N   GLU A  41       9.648 -30.570  -0.002  1.00 66.69           N  
ATOM    595  H   GLU A  41      10.483 -31.009  -0.365  1.00 66.69           H  
ATOM    596  CA  GLU A  41       8.345 -31.068  -0.478  1.00 66.69           C  
ATOM    597  HA  GLU A  41       7.722 -30.230  -0.791  1.00 66.69           H  
ATOM    598  C   GLU A  41       7.555 -31.854   0.580  1.00 66.69           C  
ATOM    599  CB  GLU A  41       8.550 -32.011  -1.665  1.00 66.69           C  
ATOM    600  HB2 GLU A  41       7.591 -32.474  -1.898  1.00 66.69           H  
ATOM    601  HB3 GLU A  41       9.246 -32.794  -1.363  1.00 66.69           H  
ATOM    602  O   GLU A  41       6.347 -32.037   0.441  1.00 66.69           O  
ATOM    603  CG  GLU A  41       9.077 -31.352  -2.940  1.00 66.69           C  
ATOM    604  HG2 GLU A  41      10.033 -30.873  -2.726  1.00 66.69           H  
ATOM    605  HG3 GLU A  41       8.371 -30.586  -3.259  1.00 66.69           H  
ATOM    606  CD  GLU A  41       9.257 -32.388  -4.062  1.00 66.69           C  
ATOM    607  OE1 GLU A  41       9.957 -32.046  -5.035  1.00 66.69           O  
ATOM    608  OE2 GLU A  41       8.715 -33.521  -3.940  1.00 66.69           O  
ATOM    609  N   LEU A  42       8.226 -32.339   1.628  1.00 70.67           N  
ATOM    610  H   LEU A  42       9.224 -32.189   1.650  1.00 70.67           H  
ATOM    611  CA  LEU A  42       7.594 -32.971   2.788  1.00 70.67           C  
ATOM    612  HA  LEU A  42       6.679 -33.466   2.463  1.00 70.67           H  
ATOM    613  C   LEU A  42       7.142 -31.942   3.846  1.00 70.67           C  
ATOM    614  CB  LEU A  42       8.547 -34.041   3.367  1.00 70.67           C  
ATOM    615  HB2 LEU A  42       9.493 -33.559   3.613  1.00 70.67           H  
ATOM    616  HB3 LEU A  42       8.120 -34.419   4.296  1.00 70.67           H  
ATOM    617  O   LEU A  42       6.670 -32.340   4.905  1.00 70.67           O  
ATOM    618  CG  LEU A  42       8.820 -35.250   2.449  1.00 70.67           C  
ATOM    619  HG  LEU A  42       9.146 -34.911   1.466  1.00 70.67           H  
ATOM    620  CD1 LEU A  42       9.930 -36.117   3.052  1.00 70.67           C  
ATOM    621 HD11 LEU A  42       9.644 -36.447   4.051  1.00 70.67           H  
ATOM    622 HD12 LEU A  42      10.850 -35.535   3.106  1.00 70.67           H  
ATOM    623 HD13 LEU A  42      10.110 -36.983   2.415  1.00 70.67           H  
ATOM    624  CD2 LEU A  42       7.584 -36.137   2.269  1.00 70.67           C  
ATOM    625 HD21 LEU A  42       6.802 -35.577   1.757  1.00 70.67           H  
ATOM    626 HD22 LEU A  42       7.211 -36.455   3.242  1.00 70.67           H  
ATOM    627 HD23 LEU A  42       7.839 -37.015   1.675  1.00 70.67           H  
ATOM    628  N   GLY A  43       7.293 -30.633   3.601  1.00 62.77           N  
ATOM    629  H   GLY A  43       7.665 -30.347   2.707  1.00 62.77           H  
ATOM    630  CA  GLY A  43       6.965 -29.584   4.578  1.00 62.77           C  
ATOM    631  HA2 GLY A  43       5.996 -29.796   5.031  1.00 62.77           H  
ATOM    632  HA3 GLY A  43       6.898 -28.630   4.055  1.00 62.77           H  
ATOM    633  C   GLY A  43       8.001 -29.438   5.701  1.00 62.77           C  
ATOM    634  O   GLY A  43       7.706 -28.923   6.783  1.00 62.77           O  
ATOM    635  N   LEU A  44       9.231 -29.910   5.478  1.00 70.35           N  
ATOM    636  H   LEU A  44       9.438 -30.309   4.574  1.00 70.35           H  
ATOM    637  CA  LEU A  44      10.299 -29.881   6.473  1.00 70.35           C  
ATOM    638  HA  LEU A  44       9.826 -29.976   7.450  1.00 70.35           H  
ATOM    639  C   LEU A  44      11.016 -28.517   6.459  1.00 70.35           C  
ATOM    640  CB  LEU A  44      11.193 -31.119   6.279  1.00 70.35           C  
ATOM    641  HB2 LEU A  44      11.952 -30.888   5.531  1.00 70.35           H  
ATOM    642  HB3 LEU A  44      10.581 -31.928   5.880  1.00 70.35           H  
ATOM    643  O   LEU A  44      12.135 -28.378   5.968  1.00 70.35           O  
ATOM    644  CG  LEU A  44      11.854 -31.606   7.581  1.00 70.35           C  
ATOM    645  HG  LEU A  44      11.471 -31.039   8.429  1.00 70.35           H  
ATOM    646  CD1 LEU A  44      11.568 -33.087   7.835  1.00 70.35           C  
ATOM    647 HD11 LEU A  44      12.004 -33.698   7.045  1.00 70.35           H  
ATOM    648 HD12 LEU A  44      11.976 -33.381   8.802  1.00 70.35           H  
ATOM    649 HD13 LEU A  44      10.490 -33.246   7.859  1.00 70.35           H  
ATOM    650  CD2 LEU A  44      13.366 -31.439   7.556  1.00 70.35           C  
ATOM    651 HD21 LEU A  44      13.604 -30.385   7.412  1.00 70.35           H  
ATOM    652 HD22 LEU A  44      13.791 -32.018   6.736  1.00 70.35           H  
ATOM    653 HD23 LEU A  44      13.780 -31.790   8.501  1.00 70.35           H  
ATOM    654  N   ASP A  45      10.321 -27.511   6.993  1.00 57.26           N  
ATOM    655  H   ASP A  45       9.363 -27.704   7.251  1.00 57.26           H  
ATOM    656  CA  ASP A  45      10.820 -26.150   7.222  1.00 57.26           C  
ATOM    657  HA  ASP A  45      11.151 -25.754   6.262  1.00 57.26           H  
ATOM    658  C   ASP A  45      12.036 -26.088   8.177  1.00 57.26           C  
ATOM    659  CB  ASP A  45       9.650 -25.262   7.708  1.00 57.26           C  
ATOM    660  HB2 ASP A  45       8.845 -25.324   6.976  1.00 57.26           H  
ATOM    661  HB3 ASP A  45       9.985 -24.224   7.728  1.00 57.26           H  
ATOM    662  O   ASP A  45      12.475 -27.092   8.741  1.00 57.26           O  
ATOM    663  CG  ASP A  45       9.090 -25.613   9.098  1.00 57.26           C  
ATOM    664  OD1 ASP A  45       9.882 -26.024   9.978  1.00 57.26           O  
ATOM    665  OD2 ASP A  45       7.867 -25.443   9.304  1.00 57.26           O  
ATOM    666  N   SER A  46      12.586 -24.890   8.398  1.00 50.55           N  
ATOM    667  H   SER A  46      12.232 -24.100   7.878  1.00 50.55           H  
ATOM    668  CA  SER A  46      13.745 -24.657   9.277  1.00 50.55           C  
ATOM    669  HA  SER A  46      14.614 -25.152   8.843  1.00 50.55           H  
ATOM    670  C   SER A  46      13.574 -25.175  10.716  1.00 50.55           C  
ATOM    671  CB  SER A  46      14.028 -23.153   9.343  1.00 50.55           C  
ATOM    672  HB2 SER A  46      14.899 -22.971   9.973  1.00 50.55           H  
ATOM    673  HB3 SER A  46      13.166 -22.642   9.773  1.00 50.55           H  
ATOM    674  O   SER A  46      14.553 -25.610  11.333  1.00 50.55           O  
ATOM    675  OG  SER A  46      14.274 -22.650   8.044  1.00 50.55           O  
ATOM    676  HG  SER A  46      14.175 -21.695   8.046  1.00 50.55           H  
ATOM    677  N   LEU A  47      12.352 -25.153  11.261  1.00 51.38           N  
ATOM    678  H   LEU A  47      11.560 -24.972  10.661  1.00 51.38           H  
ATOM    679  CA  LEU A  47      12.058 -25.624  12.616  1.00 51.38           C  
ATOM    680  HA  LEU A  47      12.830 -25.257  13.293  1.00 51.38           H  
ATOM    681  C   LEU A  47      12.077 -27.159  12.648  1.00 51.38           C  
ATOM    682  CB  LEU A  47      10.691 -25.058  13.054  1.00 51.38           C  
ATOM    683  HB2 LEU A  47       9.910 -25.541  12.468  1.00 51.38           H  
ATOM    684  HB3 LEU A  47      10.649 -23.991  12.836  1.00 51.38           H  
ATOM    685  O   LEU A  47      12.766 -27.770  13.475  1.00 51.38           O  
ATOM    686  CG  LEU A  47      10.394 -25.274  14.549  1.00 51.38           C  
ATOM    687  HG  LEU A  47      10.767 -26.249  14.863  1.00 51.38           H  
ATOM    688  CD1 LEU A  47      11.051 -24.194  15.410  1.00 51.38           C  
ATOM    689 HD11 LEU A  47      10.881 -24.402  16.466  1.00 51.38           H  
ATOM    690 HD12 LEU A  47      12.125 -24.162  15.223  1.00 51.38           H  
ATOM    691 HD13 LEU A  47      10.624 -23.220  15.171  1.00 51.38           H  
ATOM    692  CD2 LEU A  47       8.889 -25.243  14.814  1.00 51.38           C  
ATOM    693 HD21 LEU A  47       8.479 -24.285  14.495  1.00 51.38           H  
ATOM    694 HD22 LEU A  47       8.695 -25.388  15.876  1.00 51.38           H  
ATOM    695 HD23 LEU A  47       8.405 -26.040  14.250  1.00 51.38           H  
ATOM    696  N   ASN A  48      11.386 -27.779  11.692  1.00 67.49           N  
ATOM    697  H   ASN A  48      10.865 -27.202  11.047  1.00 67.49           H  
ATOM    698  CA  ASN A  48      11.331 -29.226  11.517  1.00 67.49           C  
ATOM    699  HA  ASN A  48      11.035 -29.676  12.464  1.00 67.49           H  
ATOM    700  C   ASN A  48      12.727 -29.793  11.157  1.00 67.49           C  
ATOM    701  CB  ASN A  48      10.229 -29.524  10.477  1.00 67.49           C  
ATOM    702  HB2 ASN A  48      10.440 -28.958   9.570  1.00 67.49           H  
ATOM    703  HB3 ASN A  48      10.233 -30.585  10.229  1.00 67.49           H  
ATOM    704  O   ASN A  48      13.149 -30.814  11.702  1.00 67.49           O  
ATOM    705  CG  ASN A  48       8.817 -29.175  10.951  1.00 67.49           C  
ATOM    706  ND2 ASN A  48       7.909 -28.913  10.037  1.00 67.49           N  
ATOM    707 HD21 ASN A  48       7.045 -28.488  10.343  1.00 67.49           H  
ATOM    708 HD22 ASN A  48       8.134 -28.872   9.054  1.00 67.49           H  
ATOM    709  OD1 ASN A  48       8.499 -29.177  12.136  1.00 67.49           O  
ATOM    710  N   ALA A  49      13.520 -29.082  10.353  1.00 68.62           N  
ATOM    711  H   ALA A  49      13.112 -28.279   9.895  1.00 68.62           H  
ATOM    712  CA  ALA A  49      14.923 -29.384  10.057  1.00 68.62           C  
ATOM    713  HA  ALA A  49      14.990 -30.361   9.579  1.00 68.62           H  
ATOM    714  C   ALA A  49      15.806 -29.423  11.314  1.00 68.62           C  
ATOM    715  CB  ALA A  49      15.433 -28.322   9.080  1.00 68.62           C  
ATOM    716  HB1 ALA A  49      14.840 -28.345   8.165  1.00 68.62           H  
ATOM    717  HB2 ALA A  49      15.346 -27.329   9.521  1.00 68.62           H  
ATOM    718  HB3 ALA A  49      16.481 -28.508   8.848  1.00 68.62           H  
ATOM    719  O   ALA A  49      16.572 -30.373  11.526  1.00 68.62           O  
ATOM    720  N   MET A  50      15.683 -28.417  12.187  1.00 64.29           N  
ATOM    721  H   MET A  50      15.056 -27.659  11.958  1.00 64.29           H  
ATOM    722  CA  MET A  50      16.400 -28.384  13.462  1.00 64.29           C  
ATOM    723  HA  MET A  50      17.458 -28.559  13.267  1.00 64.29           H  
ATOM    724  C   MET A  50      15.965 -29.512  14.399  1.00 64.29           C  
ATOM    725  CB  MET A  50      16.236 -27.012  14.135  1.00 64.29           C  
ATOM    726  HB2 MET A  50      16.405 -27.112  15.207  1.00 64.29           H  
ATOM    727  HB3 MET A  50      15.220 -26.645  13.989  1.00 64.29           H  
ATOM    728  O   MET A  50      16.828 -30.154  15.007  1.00 64.29           O  
ATOM    729  CG  MET A  50      17.234 -25.979  13.602  1.00 64.29           C  
ATOM    730  HG2 MET A  50      17.108 -25.877  12.524  1.00 64.29           H  
ATOM    731  HG3 MET A  50      16.985 -25.018  14.051  1.00 64.29           H  
ATOM    732  SD  MET A  50      18.976 -26.347  13.994  1.00 64.29           S  
ATOM    733  CE  MET A  50      19.546 -26.923  12.369  1.00 64.29           C  
ATOM    734  HE1 MET A  50      19.343 -26.156  11.621  1.00 64.29           H  
ATOM    735  HE2 MET A  50      20.620 -27.106  12.393  1.00 64.29           H  
ATOM    736  HE3 MET A  50      19.030 -27.836  12.073  1.00 64.29           H  
ATOM    737  N   ALA A  51      14.663 -29.794  14.491  1.00 69.88           N  
ATOM    738  H   ALA A  51      14.010 -29.214  13.983  1.00 69.88           H  
ATOM    739  CA  ALA A  51      14.128 -30.887  15.297  1.00 69.88           C  
ATOM    740  HA  ALA A  51      14.474 -30.763  16.323  1.00 69.88           H  
ATOM    741  C   ALA A  51      14.619 -32.263  14.808  1.00 69.88           C  
ATOM    742  CB  ALA A  51      12.600 -30.781  15.296  1.00 69.88           C  
ATOM    743  HB1 ALA A  51      12.219 -30.880  14.280  1.00 69.88           H  
ATOM    744  HB2 ALA A  51      12.294 -29.811  15.688  1.00 69.88           H  
ATOM    745  HB3 ALA A  51      12.170 -31.567  15.917  1.00 69.88           H  
ATOM    746  O   ALA A  51      15.106 -33.062  15.617  1.00 69.88           O  
ATOM    747  N   LEU A  52      14.587 -32.509  13.493  1.00 82.16           N  
ATOM    748  H   LEU A  52      14.148 -31.824  12.894  1.00 82.16           H  
ATOM    749  CA  LEU A  52      15.105 -33.724  12.862  1.00 82.16           C  
ATOM    750  HA  LEU A  52      14.572 -34.579  13.281  1.00 82.16           H  
ATOM    751  C   LEU A  52      16.598 -33.912  13.153  1.00 82.16           C  
ATOM    752  CB  LEU A  52      14.825 -33.661  11.348  1.00 82.16           C  
ATOM    753  HB2 LEU A  52      15.268 -32.751  10.944  1.00 82.16           H  
ATOM    754  HB3 LEU A  52      13.748 -33.601  11.192  1.00 82.16           H  
ATOM    755  O   LEU A  52      17.003 -34.967  13.645  1.00 82.16           O  
ATOM    756  CG  LEU A  52      15.378 -34.864  10.559  1.00 82.16           C  
ATOM    757  HG  LEU A  52      16.456 -34.930  10.703  1.00 82.16           H  
ATOM    758  CD1 LEU A  52      14.744 -36.180  11.010  1.00 82.16           C  
ATOM    759 HD11 LEU A  52      15.023 -36.403  12.040  1.00 82.16           H  
ATOM    760 HD12 LEU A  52      13.659 -36.112  10.937  1.00 82.16           H  
ATOM    761 HD13 LEU A  52      15.095 -36.995  10.376  1.00 82.16           H  
ATOM    762  CD2 LEU A  52      15.127 -34.663   9.069  1.00 82.16           C  
ATOM    763 HD21 LEU A  52      15.652 -33.772   8.726  1.00 82.16           H  
ATOM    764 HD22 LEU A  52      15.487 -35.522   8.502  1.00 82.16           H  
ATOM    765 HD23 LEU A  52      14.062 -34.528   8.882  1.00 82.16           H  
ATOM    766  N   ARG A  53      17.421 -32.874  12.936  1.00 76.87           N  
ATOM    767  H   ARG A  53      17.031 -32.046  12.510  1.00 76.87           H  
ATOM    768  CA  ARG A  53      18.857 -32.911  13.260  1.00 76.87           C  
ATOM    769  HA  ARG A  53      19.329 -33.691  12.662  1.00 76.87           H  
ATOM    770  C   ARG A  53      19.091 -33.274  14.728  1.00 76.87           C  
ATOM    771  CB  ARG A  53      19.497 -31.555  12.923  1.00 76.87           C  
ATOM    772  HB2 ARG A  53      19.316 -31.321  11.874  1.00 76.87           H  
ATOM    773  HB3 ARG A  53      19.031 -30.779  13.530  1.00 76.87           H  
ATOM    774  O   ARG A  53      19.932 -34.120  15.024  1.00 76.87           O  
ATOM    775  CG  ARG A  53      21.015 -31.575  13.174  1.00 76.87           C  
ATOM    776  HG2 ARG A  53      21.246 -31.956  14.169  1.00 76.87           H  
ATOM    777  HG3 ARG A  53      21.480 -32.235  12.442  1.00 76.87           H  
ATOM    778  CD  ARG A  53      21.651 -30.195  13.048  1.00 76.87           C  
ATOM    779  HD2 ARG A  53      22.730 -30.345  13.039  1.00 76.87           H  
ATOM    780  HD3 ARG A  53      21.352 -29.752  12.098  1.00 76.87           H  
ATOM    781  NE  ARG A  53      21.281 -29.296  14.161  1.00 76.87           N  
ATOM    782  HE  ARG A  53      20.339 -29.376  14.516  1.00 76.87           H  
ATOM    783  NH1 ARG A  53      23.222 -28.074  14.180  1.00 76.87           N  
ATOM    784 HH11 ARG A  53      23.605 -28.725  13.510  1.00 76.87           H  
ATOM    785 HH12 ARG A  53      23.761 -27.285  14.506  1.00 76.87           H  
ATOM    786  NH2 ARG A  53      21.540 -27.486  15.520  1.00 76.87           N  
ATOM    787 HH21 ARG A  53      20.542 -27.480  15.676  1.00 76.87           H  
ATOM    788 HH22 ARG A  53      22.064 -26.664  15.785  1.00 76.87           H  
ATOM    789  CZ  ARG A  53      22.015 -28.298  14.619  1.00 76.87           C  
ATOM    790  N   LYS A  54      18.358 -32.638  15.648  1.00 74.11           N  
ATOM    791  H   LYS A  54      17.674 -31.975  15.313  1.00 74.11           H  
ATOM    792  CA  LYS A  54      18.513 -32.821  17.102  1.00 74.11           C  
ATOM    793  HA  LYS A  54      19.564 -32.675  17.352  1.00 74.11           H  
ATOM    794  C   LYS A  54      18.159 -34.252  17.526  1.00 74.11           C  
ATOM    795  CB  LYS A  54      17.672 -31.744  17.813  1.00 74.11           C  
ATOM    796  HB2 LYS A  54      17.724 -30.834  17.216  1.00 74.11           H  
ATOM    797  HB3 LYS A  54      16.629 -32.058  17.847  1.00 74.11           H  
ATOM    798  O   LYS A  54      18.907 -34.849  18.300  1.00 74.11           O  
ATOM    799  CG  LYS A  54      18.147 -31.356  19.224  1.00 74.11           C  
ATOM    800  HG2 LYS A  54      19.196 -31.062  19.181  1.00 74.11           H  
ATOM    801  HG3 LYS A  54      18.036 -32.204  19.900  1.00 74.11           H  
ATOM    802  CD  LYS A  54      17.302 -30.166  19.724  1.00 74.11           C  
ATOM    803  HD2 LYS A  54      17.312 -29.386  18.962  1.00 74.11           H  
ATOM    804  HD3 LYS A  54      16.273 -30.500  19.850  1.00 74.11           H  
ATOM    805  CE  LYS A  54      17.805 -29.556  21.041  1.00 74.11           C  
ATOM    806  HE2 LYS A  54      17.763 -30.320  21.817  1.00 74.11           H  
ATOM    807  HE3 LYS A  54      18.846 -29.260  20.912  1.00 74.11           H  
ATOM    808  NZ  LYS A  54      16.987 -28.373  21.438  1.00 74.11           N  
ATOM    809  HZ1 LYS A  54      16.016 -28.622  21.560  1.00 74.11           H  
ATOM    810  HZ2 LYS A  54      17.017 -27.651  20.733  1.00 74.11           H  
ATOM    811  HZ3 LYS A  54      17.307 -27.965  22.304  1.00 74.11           H  
ATOM    812  N   ARG A  55      17.086 -34.823  16.959  1.00 86.95           N  
ATOM    813  H   ARG A  55      16.532 -34.250  16.339  1.00 86.95           H  
ATOM    814  CA  ARG A  55      16.696 -36.236  17.125  1.00 86.95           C  
ATOM    815  HA  ARG A  55      16.591 -36.466  18.185  1.00 86.95           H  
ATOM    816  C   ARG A  55      17.773 -37.183  16.600  1.00 86.95           C  
ATOM    817  CB  ARG A  55      15.350 -36.492  16.424  1.00 86.95           C  
ATOM    818  HB2 ARG A  55      15.209 -37.565  16.293  1.00 86.95           H  
ATOM    819  HB3 ARG A  55      15.366 -36.033  15.435  1.00 86.95           H  
ATOM    820  O   ARG A  55      18.275 -38.002  17.362  1.00 86.95           O  
ATOM    821  CG  ARG A  55      14.158 -35.950  17.224  1.00 86.95           C  
ATOM    822  HG2 ARG A  55      13.978 -36.601  18.079  1.00 86.95           H  
ATOM    823  HG3 ARG A  55      14.369 -34.943  17.584  1.00 86.95           H  
ATOM    824  CD  ARG A  55      12.914 -35.901  16.330  1.00 86.95           C  
ATOM    825  HD2 ARG A  55      13.051 -35.097  15.607  1.00 86.95           H  
ATOM    826  HD3 ARG A  55      12.823 -36.830  15.768  1.00 86.95           H  
ATOM    827  NE  ARG A  55      11.678 -35.662  17.103  1.00 86.95           N  
ATOM    828  HE  ARG A  55      11.306 -34.724  17.112  1.00 86.95           H  
ATOM    829  NH1 ARG A  55      11.253 -37.845  17.646  1.00 86.95           N  
ATOM    830 HH11 ARG A  55      11.963 -38.166  17.004  1.00 86.95           H  
ATOM    831 HH12 ARG A  55      10.559 -38.527  17.917  1.00 86.95           H  
ATOM    832  NH2 ARG A  55       9.841 -36.258  18.303  1.00 86.95           N  
ATOM    833 HH21 ARG A  55       9.284 -37.019  18.667  1.00 86.95           H  
ATOM    834 HH22 ARG A  55       9.395 -35.360  18.180  1.00 86.95           H  
ATOM    835  CZ  ARG A  55      10.930 -36.587  17.679  1.00 86.95           C  
ATOM    836  N   LEU A  56      18.199 -37.029  15.345  1.00 88.16           N  
ATOM    837  H   LEU A  56      17.754 -36.328  14.770  1.00 88.16           H  
ATOM    838  CA  LEU A  56      19.198 -37.914  14.736  1.00 88.16           C  
ATOM    839  HA  LEU A  56      18.850 -38.942  14.836  1.00 88.16           H  
ATOM    840  C   LEU A  56      20.554 -37.858  15.451  1.00 88.16           C  
ATOM    841  CB  LEU A  56      19.342 -37.580  13.245  1.00 88.16           C  
ATOM    842  HB2 LEU A  56      19.563 -36.517  13.145  1.00 88.16           H  
ATOM    843  HB3 LEU A  56      20.185 -38.139  12.839  1.00 88.16           H  
ATOM    844  O   LEU A  56      21.164 -38.904  15.668  1.00 88.16           O  
ATOM    845  CG  LEU A  56      18.093 -37.914  12.412  1.00 88.16           C  
ATOM    846  HG  LEU A  56      17.220 -37.409  12.825  1.00 88.16           H  
ATOM    847  CD1 LEU A  56      18.317 -37.410  10.991  1.00 88.16           C  
ATOM    848 HD11 LEU A  56      17.437 -37.624  10.385  1.00 88.16           H  
ATOM    849 HD12 LEU A  56      19.186 -37.894  10.546  1.00 88.16           H  
ATOM    850 HD13 LEU A  56      18.468 -36.331  11.010  1.00 88.16           H  
ATOM    851  CD2 LEU A  56      17.802 -39.415  12.366  1.00 88.16           C  
ATOM    852 HD21 LEU A  56      16.962 -39.594  11.695  1.00 88.16           H  
ATOM    853 HD22 LEU A  56      17.510 -39.779  13.352  1.00 88.16           H  
ATOM    854 HD23 LEU A  56      18.673 -39.966  12.013  1.00 88.16           H  
ATOM    855  N   SER A  57      21.005 -36.677  15.886  1.00 81.92           N  
ATOM    856  H   SER A  57      20.498 -35.842  15.631  1.00 81.92           H  
ATOM    857  CA  SER A  57      22.207 -36.543  16.722  1.00 81.92           C  
ATOM    858  HA  SER A  57      23.050 -36.984  16.190  1.00 81.92           H  
ATOM    859  C   SER A  57      22.084 -37.290  18.055  1.00 81.92           C  
ATOM    860  CB  SER A  57      22.521 -35.068  16.999  1.00 81.92           C  
ATOM    861  HB2 SER A  57      21.598 -34.504  17.133  1.00 81.92           H  
ATOM    862  HB3 SER A  57      23.102 -34.993  17.919  1.00 81.92           H  
ATOM    863  O   SER A  57      23.052 -37.915  18.481  1.00 81.92           O  
ATOM    864  OG  SER A  57      23.300 -34.519  15.953  1.00 81.92           O  
ATOM    865  HG  SER A  57      24.081 -35.075  15.902  1.00 81.92           H  
ATOM    866  N   ALA A  58      20.912 -37.282  18.699  1.00 84.80           N  
ATOM    867  H   ALA A  58      20.133 -36.775  18.304  1.00 84.80           H  
ATOM    868  CA  ALA A  58      20.680 -38.039  19.930  1.00 84.80           C  
ATOM    869  HA  ALA A  58      21.504 -37.850  20.618  1.00 84.80           H  
ATOM    870  C   ALA A  58      20.647 -39.560  19.680  1.00 84.80           C  
ATOM    871  CB  ALA A  58      19.391 -37.524  20.587  1.00 84.80           C  
ATOM    872  HB1 ALA A  58      19.236 -38.032  21.540  1.00 84.80           H  
ATOM    873  HB2 ALA A  58      18.533 -37.716  19.943  1.00 84.80           H  
ATOM    874  HB3 ALA A  58      19.470 -36.452  20.765  1.00 84.80           H  
ATOM    875  O   ALA A  58      21.289 -40.311  20.411  1.00 84.80           O  
ATOM    876  N   SER A  59      19.960 -40.014  18.627  1.00 89.15           N  
ATOM    877  H   SER A  59      19.392 -39.359  18.109  1.00 89.15           H  
ATOM    878  CA  SER A  59      19.828 -41.440  18.287  1.00 89.15           C  
ATOM    879  HA  SER A  59      19.517 -41.988  19.177  1.00 89.15           H  
ATOM    880  C   SER A  59      21.123 -42.084  17.783  1.00 89.15           C  
ATOM    881  CB  SER A  59      18.756 -41.620  17.208  1.00 89.15           C  
ATOM    882  HB2 SER A  59      19.076 -41.112  16.298  1.00 89.15           H  
ATOM    883  HB3 SER A  59      18.632 -42.681  16.992  1.00 89.15           H  
ATOM    884  O   SER A  59      21.320 -43.282  17.966  1.00 89.15           O  
ATOM    885  OG  SER A  59      17.521 -41.074  17.625  1.00 89.15           O  
ATOM    886  HG  SER A  59      17.031 -41.733  18.122  1.00 89.15           H  
ATOM    887  N   THR A  60      22.000 -41.312  17.134  1.00 83.66           N  
ATOM    888  H   THR A  60      21.746 -40.348  16.971  1.00 83.66           H  
ATOM    889  CA  THR A  60      23.256 -41.818  16.544  1.00 83.66           C  
ATOM    890  HA  THR A  60      23.226 -42.908  16.518  1.00 83.66           H  
ATOM    891  C   THR A  60      24.510 -41.457  17.339  1.00 83.66           C  
ATOM    892  CB  THR A  60      23.435 -41.343  15.094  1.00 83.66           C  
ATOM    893  HB  THR A  60      24.361 -41.767  14.705  1.00 83.66           H  
ATOM    894  O   THR A  60      25.567 -42.026  17.085  1.00 83.66           O  
ATOM    895  CG2 THR A  60      22.293 -41.792  14.182  1.00 83.66           C  
ATOM    896 HG21 THR A  60      22.535 -41.539  13.150  1.00 83.66           H  
ATOM    897 HG22 THR A  60      21.357 -41.310  14.463  1.00 83.66           H  
ATOM    898 HG23 THR A  60      22.172 -42.873  14.254  1.00 83.66           H  
ATOM    899  OG1 THR A  60      23.530 -39.938  15.038  1.00 83.66           O  
ATOM    900  HG1 THR A  60      22.653 -39.585  15.206  1.00 83.66           H  
ATOM    901  N   GLY A  61      24.429 -40.500  18.269  1.00 79.44           N  
ATOM    902  H   GLY A  61      23.534 -40.063  18.435  1.00 79.44           H  
ATOM    903  CA  GLY A  61      25.589 -39.916  18.954  1.00 79.44           C  
ATOM    904  HA2 GLY A  61      26.242 -40.718  19.296  1.00 79.44           H  
ATOM    905  HA3 GLY A  61      25.236 -39.358  19.822  1.00 79.44           H  
ATOM    906  C   GLY A  61      26.430 -38.962  18.090  1.00 79.44           C  
ATOM    907  O   GLY A  61      27.363 -38.339  18.596  1.00 79.44           O  
ATOM    908  N   LEU A  62      26.111 -38.812  16.799  1.00 78.98           N  
ATOM    909  H   LEU A  62      25.309 -39.314  16.446  1.00 78.98           H  
ATOM    910  CA  LEU A  62      26.890 -38.011  15.858  1.00 78.98           C  
ATOM    911  HA  LEU A  62      27.947 -38.194  16.045  1.00 78.98           H  
ATOM    912  C   LEU A  62      26.627 -36.508  16.023  1.00 78.98           C  
ATOM    913  CB  LEU A  62      26.558 -38.437  14.417  1.00 78.98           C  
ATOM    914  HB2 LEU A  62      27.077 -37.768  13.730  1.00 78.98           H  
ATOM    915  HB3 LEU A  62      25.489 -38.294  14.262  1.00 78.98           H  
ATOM    916  O   LEU A  62      25.482 -36.058  16.103  1.00 78.98           O  
ATOM    917  CG  LEU A  62      26.923 -39.886  14.046  1.00 78.98           C  
ATOM    918  HG  LEU A  62      26.484 -40.585  14.758  1.00 78.98           H  
ATOM    919  CD1 LEU A  62      26.341 -40.171  12.662  1.00 78.98           C  
ATOM    920 HD11 LEU A  62      25.254 -40.182  12.736  1.00 78.98           H  
ATOM    921 HD12 LEU A  62      26.645 -39.403  11.950  1.00 78.98           H  
ATOM    922 HD13 LEU A  62      26.672 -41.147  12.306  1.00 78.98           H  
ATOM    923  CD2 LEU A  62      28.436 -40.098  14.004  1.00 78.98           C  
ATOM    924 HD21 LEU A  62      28.852 -40.010  15.008  1.00 78.98           H  
ATOM    925 HD22 LEU A  62      28.912 -39.369  13.349  1.00 78.98           H  
ATOM    926 HD23 LEU A  62      28.660 -41.105  13.651  1.00 78.98           H  
ATOM    927  N   ARG A  63      27.682 -35.690  15.928  1.00 71.28           N  
ATOM    928  H   ARG A  63      28.598 -36.114  15.870  1.00 71.28           H  
ATOM    929  CA  ARG A  63      27.537 -34.251  15.654  1.00 71.28           C  
ATOM    930  HA  ARG A  63      26.686 -33.871  16.220  1.00 71.28           H  
ATOM    931  C   ARG A  63      27.218 -34.034  14.174  1.00 71.28           C  
ATOM    932  CB  ARG A  63      28.788 -33.470  16.078  1.00 71.28           C  
ATOM    933  HB2 ARG A  63      28.819 -32.537  15.516  1.00 71.28           H  
ATOM    934  HB3 ARG A  63      29.685 -34.041  15.839  1.00 71.28           H  
ATOM    935  O   ARG A  63      28.083 -34.218  13.315  1.00 71.28           O  
ATOM    936  CG  ARG A  63      28.759 -33.124  17.573  1.00 71.28           C  
ATOM    937  HG2 ARG A  63      27.847 -32.568  17.791  1.00 71.28           H  
ATOM    938  HG3 ARG A  63      28.774 -34.037  18.167  1.00 71.28           H  
ATOM    939  CD  ARG A  63      29.973 -32.257  17.924  1.00 71.28           C  
ATOM    940  HD2 ARG A  63      30.036 -31.438  17.207  1.00 71.28           H  
ATOM    941  HD3 ARG A  63      30.873 -32.867  17.840  1.00 71.28           H  
ATOM    942  NE  ARG A  63      29.873 -31.695  19.285  1.00 71.28           N  
ATOM    943  HE  ARG A  63      29.077 -31.981  19.837  1.00 71.28           H  
ATOM    944  NH1 ARG A  63      31.809 -30.459  19.229  1.00 71.28           N  
ATOM    945 HH11 ARG A  63      32.008 -30.825  18.308  1.00 71.28           H  
ATOM    946 HH12 ARG A  63      32.444 -29.802  19.659  1.00 71.28           H  
ATOM    947  NH2 ARG A  63      30.500 -30.366  21.029  1.00 71.28           N  
ATOM    948 HH21 ARG A  63      29.671 -30.633  21.541  1.00 71.28           H  
ATOM    949 HH22 ARG A  63      31.148 -29.705  21.435  1.00 71.28           H  
ATOM    950  CZ  ARG A  63      30.724 -30.848  19.839  1.00 71.28           C  
ATOM    951  N   LEU A  64      25.980 -33.633  13.894  1.00 74.84           N  
ATOM    952  H   LEU A  64      25.327 -33.519  14.656  1.00 74.84           H  
ATOM    953  CA  LEU A  64      25.470 -33.388  12.546  1.00 74.84           C  
ATOM    954  HA  LEU A  64      26.128 -33.887  11.835  1.00 74.84           H  
ATOM    955  C   LEU A  64      25.481 -31.877  12.213  1.00 74.84           C  
ATOM    956  CB  LEU A  64      24.073 -34.028  12.426  1.00 74.84           C  
ATOM    957  HB2 LEU A  64      23.419 -33.564  13.164  1.00 74.84           H  
ATOM    958  HB3 LEU A  64      23.669 -33.806  11.439  1.00 74.84           H  
ATOM    959  O   LEU A  64      25.206 -31.061  13.102  1.00 74.84           O  
ATOM    960  CG  LEU A  64      24.051 -35.558  12.645  1.00 74.84           C  
ATOM    961  HG  LEU A  64      24.449 -35.785  13.634  1.00 74.84           H  
ATOM    962  CD1 LEU A  64      22.619 -36.082  12.596  1.00 74.84           C  
ATOM    963 HD11 LEU A  64      22.002 -35.529  13.304  1.00 74.84           H  
ATOM    964 HD12 LEU A  64      22.608 -37.136  12.875  1.00 74.84           H  
ATOM    965 HD13 LEU A  64      22.211 -35.971  11.591  1.00 74.84           H  
ATOM    966  CD2 LEU A  64      24.880 -36.323  11.610  1.00 74.84           C  
ATOM    967 HD21 LEU A  64      25.934 -36.058  11.691  1.00 74.84           H  
ATOM    968 HD22 LEU A  64      24.789 -37.393  11.800  1.00 74.84           H  
ATOM    969 HD23 LEU A  64      24.521 -36.106  10.604  1.00 74.84           H  
ATOM    970  N   PRO A  65      25.817 -31.483  10.966  1.00 60.87           N  
ATOM    971  CA  PRO A  65      25.862 -30.079  10.538  1.00 60.87           C  
ATOM    972  HA  PRO A  65      26.570 -29.528  11.158  1.00 60.87           H  
ATOM    973  C   PRO A  65      24.492 -29.395  10.641  1.00 60.87           C  
ATOM    974  CB  PRO A  65      26.379 -30.103   9.094  1.00 60.87           C  
ATOM    975  HB2 PRO A  65      25.951 -29.307   8.482  1.00 60.87           H  
ATOM    976  HB3 PRO A  65      27.466 -30.033   9.092  1.00 60.87           H  
ATOM    977  O   PRO A  65      23.458 -30.055  10.682  1.00 60.87           O  
ATOM    978  CG  PRO A  65      25.958 -31.481   8.589  1.00 60.87           C  
ATOM    979  HG2 PRO A  65      26.581 -31.821   7.762  1.00 60.87           H  
ATOM    980  HG3 PRO A  65      24.909 -31.460   8.294  1.00 60.87           H  
ATOM    981  CD  PRO A  65      26.131 -32.347   9.834  1.00 60.87           C  
ATOM    982  HD2 PRO A  65      27.168 -32.676   9.910  1.00 60.87           H  
ATOM    983  HD3 PRO A  65      25.469 -33.211   9.782  1.00 60.87           H  
ATOM    984  N   ALA A  66      24.461 -28.060  10.711  1.00 52.18           N  
ATOM    985  H   ALA A  66      25.321 -27.542  10.604  1.00 52.18           H  
ATOM    986  CA  ALA A  66      23.197 -27.313  10.746  1.00 52.18           C  
ATOM    987  HA  ALA A  66      22.554 -27.740  11.516  1.00 52.18           H  
ATOM    988  C   ALA A  66      22.421 -27.418   9.420  1.00 52.18           C  
ATOM    989  CB  ALA A  66      23.492 -25.857  11.121  1.00 52.18           C  
ATOM    990  HB1 ALA A  66      24.115 -25.393  10.357  1.00 52.18           H  
ATOM    991  HB2 ALA A  66      22.555 -25.303  11.187  1.00 52.18           H  
ATOM    992  HB3 ALA A  66      24.002 -25.809  12.083  1.00 52.18           H  
ATOM    993  O   ALA A  66      21.201 -27.543   9.437  1.00 52.18           O  
ATOM    994  N   SER A  67      23.150 -27.465   8.307  1.00 53.87           N  
ATOM    995  H   SER A  67      24.154 -27.378   8.375  1.00 53.87           H  
ATOM    996  CA  SER A  67      22.682 -27.636   6.930  1.00 53.87           C  
ATOM    997  HA  SER A  67      21.828 -26.978   6.768  1.00 53.87           H  
ATOM    998  C   SER A  67      22.233 -29.060   6.575  1.00 53.87           C  
ATOM    999  CB  SER A  67      23.818 -27.190   5.994  1.00 53.87           C  
ATOM   1000  HB2 SER A  67      23.608 -27.468   4.961  1.00 53.87           H  
ATOM   1001  HB3 SER A  67      23.913 -26.106   6.047  1.00 53.87           H  
ATOM   1002  O   SER A  67      21.932 -29.309   5.416  1.00 53.87           O  
ATOM   1003  OG  SER A  67      25.036 -27.775   6.428  1.00 53.87           O  
ATOM   1004  HG  SER A  67      25.147 -28.582   5.920  1.00 53.87           H  
ATOM   1005  N   LEU A  68      22.139 -29.989   7.539  1.00 68.26           N  
ATOM   1006  H   LEU A  68      22.359 -29.689   8.478  1.00 68.26           H  
ATOM   1007  CA  LEU A  68      21.948 -31.436   7.322  1.00 68.26           C  
ATOM   1008  HA  LEU A  68      22.905 -31.853   7.008  1.00 68.26           H  
ATOM   1009  C   LEU A  68      20.915 -31.814   6.245  1.00 68.26           C  
ATOM   1010  CB  LEU A  68      21.516 -32.052   8.669  1.00 68.26           C  
ATOM   1011  HB2 LEU A  68      22.242 -31.781   9.435  1.00 68.26           H  
ATOM   1012  HB3 LEU A  68      20.557 -31.618   8.951  1.00 68.26           H  
ATOM   1013  O   LEU A  68      21.153 -32.730   5.464  1.00 68.26           O  
ATOM   1014  CG  LEU A  68      21.380 -33.586   8.665  1.00 68.26           C  
ATOM   1015  HG  LEU A  68      20.721 -33.912   7.860  1.00 68.26           H  
ATOM   1016  CD1 LEU A  68      22.756 -34.238   8.502  1.00 68.26           C  
ATOM   1017 HD11 LEU A  68      23.123 -34.051   7.492  1.00 68.26           H  
ATOM   1018 HD12 LEU A  68      22.694 -35.315   8.655  1.00 68.26           H  
ATOM   1019 HD13 LEU A  68      23.459 -33.811   9.217  1.00 68.26           H  
ATOM   1020  CD2 LEU A  68      20.758 -34.041   9.986  1.00 68.26           C  
ATOM   1021 HD21 LEU A  68      21.408 -33.774  10.819  1.00 68.26           H  
ATOM   1022 HD22 LEU A  68      20.609 -35.121   9.970  1.00 68.26           H  
ATOM   1023 HD23 LEU A  68      19.785 -33.566  10.109  1.00 68.26           H  
ATOM   1024  N   VAL A  69      19.767 -31.134   6.235  1.00 73.78           N  
ATOM   1025  H   VAL A  69      19.671 -30.364   6.882  1.00 73.78           H  
ATOM   1026  CA  VAL A  69      18.643 -31.399   5.318  1.00 73.78           C  
ATOM   1027  HA  VAL A  69      18.594 -32.470   5.122  1.00 73.78           H  
ATOM   1028  C   VAL A  69      18.787 -30.730   3.952  1.00 73.78           C  
ATOM   1029  CB  VAL A  69      17.306 -30.979   5.950  1.00 73.78           C  
ATOM   1030  HB  VAL A  69      16.505 -31.161   5.234  1.00 73.78           H  
ATOM   1031  O   VAL A  69      18.077 -31.097   3.029  1.00 73.78           O  
ATOM   1032  CG1 VAL A  69      17.017 -31.823   7.196  1.00 73.78           C  
ATOM   1033 HG11 VAL A  69      16.962 -32.874   6.912  1.00 73.78           H  
ATOM   1034 HG12 VAL A  69      16.060 -31.520   7.621  1.00 73.78           H  
ATOM   1035 HG13 VAL A  69      17.792 -31.686   7.950  1.00 73.78           H  
ATOM   1036  CG2 VAL A  69      17.283 -29.493   6.325  1.00 73.78           C  
ATOM   1037 HG21 VAL A  69      17.965 -29.278   7.149  1.00 73.78           H  
ATOM   1038 HG22 VAL A  69      17.546 -28.877   5.465  1.00 73.78           H  
ATOM   1039 HG23 VAL A  69      16.264 -29.225   6.604  1.00 73.78           H  
ATOM   1040  N   PHE A  70      19.701 -29.772   3.806  1.00 61.94           N  
ATOM   1041  H   PHE A  70      20.275 -29.536   4.604  1.00 61.94           H  
ATOM   1042  CA  PHE A  70      20.104 -29.206   2.519  1.00 61.94           C  
ATOM   1043  HA  PHE A  70      19.278 -29.283   1.812  1.00 61.94           H  
ATOM   1044  C   PHE A  70      21.281 -30.003   1.931  1.00 61.94           C  
ATOM   1045  CB  PHE A  70      20.436 -27.716   2.703  1.00 61.94           C  
ATOM   1046  HB2 PHE A  70      20.695 -27.300   1.730  1.00 61.94           H  
ATOM   1047  HB3 PHE A  70      21.318 -27.623   3.337  1.00 61.94           H  
ATOM   1048  O   PHE A  70      21.294 -30.286   0.738  1.00 61.94           O  
ATOM   1049  CG  PHE A  70      19.304 -26.885   3.292  1.00 61.94           C  
ATOM   1050  CD1 PHE A  70      18.162 -26.599   2.519  1.00 61.94           C  
ATOM   1051  HD1 PHE A  70      18.089 -26.968   1.506  1.00 61.94           H  
ATOM   1052  CD2 PHE A  70      19.384 -26.399   4.612  1.00 61.94           C  
ATOM   1053  HD2 PHE A  70      20.259 -26.610   5.209  1.00 61.94           H  
ATOM   1054  CE1 PHE A  70      17.111 -25.836   3.060  1.00 61.94           C  
ATOM   1055  HE1 PHE A  70      16.236 -25.622   2.465  1.00 61.94           H  
ATOM   1056  CE2 PHE A  70      18.333 -25.636   5.155  1.00 61.94           C  
ATOM   1057  HE2 PHE A  70      18.396 -25.262   6.166  1.00 61.94           H  
ATOM   1058  CZ  PHE A  70      17.195 -25.355   4.378  1.00 61.94           C  
ATOM   1059  HZ  PHE A  70      16.385 -24.772   4.790  1.00 61.94           H  
ATOM   1060  N   ASP A  71      22.213 -30.450   2.784  1.00 67.11           N  
ATOM   1061  H   ASP A  71      22.182 -30.101   3.731  1.00 67.11           H  
ATOM   1062  CA  ASP A  71      23.342 -31.320   2.417  1.00 67.11           C  
ATOM   1063  HA  ASP A  71      23.906 -30.852   1.610  1.00 67.11           H  
ATOM   1064  C   ASP A  71      22.868 -32.710   1.944  1.00 67.11           C  
ATOM   1065  CB  ASP A  71      24.273 -31.515   3.635  1.00 67.11           C  
ATOM   1066  HB2 ASP A  71      25.113 -32.137   3.328  1.00 67.11           H  
ATOM   1067  HB3 ASP A  71      23.727 -32.063   4.403  1.00 67.11           H  
ATOM   1068  O   ASP A  71      23.455 -33.323   1.047  1.00 67.11           O  
ATOM   1069  CG  ASP A  71      24.837 -30.235   4.267  1.00 67.11           C  
ATOM   1070  OD1 ASP A  71      25.039 -29.231   3.558  1.00 67.11           O  
ATOM   1071  OD2 ASP A  71      25.083 -30.250   5.500  1.00 67.11           O  
ATOM   1072  N   HIS A  72      21.800 -33.227   2.562  1.00 79.17           N  
ATOM   1073  H   HIS A  72      21.410 -32.696   3.328  1.00 79.17           H  
ATOM   1074  CA  HIS A  72      21.200 -34.528   2.271  1.00 79.17           C  
ATOM   1075  HA  HIS A  72      21.590 -34.904   1.325  1.00 79.17           H  
ATOM   1076  C   HIS A  72      19.677 -34.382   2.131  1.00 79.17           C  
ATOM   1077  CB  HIS A  72      21.603 -35.533   3.364  1.00 79.17           C  
ATOM   1078  HB2 HIS A  72      21.170 -36.503   3.123  1.00 79.17           H  
ATOM   1079  HB3 HIS A  72      21.203 -35.207   4.324  1.00 79.17           H  
ATOM   1080  O   HIS A  72      18.954 -34.651   3.088  1.00 79.17           O  
ATOM   1081  CG  HIS A  72      23.096 -35.691   3.484  1.00 79.17           C  
ATOM   1082  CD2 HIS A  72      23.847 -35.445   4.599  1.00 79.17           C  
ATOM   1083  HD2 HIS A  72      23.459 -35.175   5.570  1.00 79.17           H  
ATOM   1084  ND1 HIS A  72      23.969 -35.873   2.438  1.00 79.17           N  
ATOM   1085  HD1 HIS A  72      23.729 -35.729   1.468  1.00 79.17           H  
ATOM   1086  CE1 HIS A  72      25.213 -35.726   2.911  1.00 79.17           C  
ATOM   1087  HE1 HIS A  72      26.099 -35.680   2.295  1.00 79.17           H  
ATOM   1088  NE2 HIS A  72      25.196 -35.487   4.231  1.00 79.17           N  
ATOM   1089  N   PRO A  73      19.168 -33.965   0.956  1.00 75.82           N  
ATOM   1090  CA  PRO A  73      17.792 -33.485   0.798  1.00 75.82           C  
ATOM   1091  HA  PRO A  73      17.562 -32.795   1.610  1.00 75.82           H  
ATOM   1092  C   PRO A  73      16.689 -34.545   0.861  1.00 75.82           C  
ATOM   1093  CB  PRO A  73      17.783 -32.687  -0.512  1.00 75.82           C  
ATOM   1094  HB2 PRO A  73      18.039 -31.649  -0.301  1.00 75.82           H  
ATOM   1095  HB3 PRO A  73      16.827 -32.739  -1.033  1.00 75.82           H  
ATOM   1096  O   PRO A  73      15.524 -34.187   0.746  1.00 75.82           O  
ATOM   1097  CG  PRO A  73      18.904 -33.330  -1.322  1.00 75.82           C  
ATOM   1098  HG2 PRO A  73      18.541 -34.245  -1.792  1.00 75.82           H  
ATOM   1099  HG3 PRO A  73      19.309 -32.647  -2.068  1.00 75.82           H  
ATOM   1100  CD  PRO A  73      19.933 -33.673  -0.249  1.00 75.82           C  
ATOM   1101  HD2 PRO A  73      20.576 -32.811  -0.072  1.00 75.82           H  
ATOM   1102  HD3 PRO A  73      20.529 -34.529  -0.565  1.00 75.82           H  
ATOM   1103  N   THR A  74      17.008 -35.827   1.055  1.00 86.60           N  
ATOM   1104  H   THR A  74      17.970 -36.049   1.268  1.00 86.60           H  
ATOM   1105  CA  THR A  74      16.020 -36.913   1.169  1.00 86.60           C  
ATOM   1106  HA  THR A  74      15.039 -36.480   1.365  1.00 86.60           H  
ATOM   1107  C   THR A  74      16.353 -37.835   2.340  1.00 86.60           C  
ATOM   1108  CB  THR A  74      15.902 -37.741  -0.127  1.00 86.60           C  
ATOM   1109  HB  THR A  74      15.034 -38.395  -0.038  1.00 86.60           H  
ATOM   1110  O   THR A  74      17.516 -37.968   2.737  1.00 86.60           O  
ATOM   1111  CG2 THR A  74      15.735 -36.900  -1.392  1.00 86.60           C  
ATOM   1112 HG21 THR A  74      14.870 -36.246  -1.280  1.00 86.60           H  
ATOM   1113 HG22 THR A  74      16.619 -36.289  -1.574  1.00 86.60           H  
ATOM   1114 HG23 THR A  74      15.564 -37.548  -2.251  1.00 86.60           H  
ATOM   1115  OG1 THR A  74      17.043 -38.547  -0.343  1.00 86.60           O  
ATOM   1116  HG1 THR A  74      17.177 -38.533  -1.294  1.00 86.60           H  
ATOM   1117  N   VAL A  75      15.345 -38.548   2.856  1.00 88.99           N  
ATOM   1118  H   VAL A  75      14.414 -38.371   2.505  1.00 88.99           H  
ATOM   1119  CA  VAL A  75      15.515 -39.582   3.899  1.00 88.99           C  
ATOM   1120  HA  VAL A  75      15.838 -39.112   4.827  1.00 88.99           H  
ATOM   1121  C   VAL A  75      16.574 -40.609   3.494  1.00 88.99           C  
ATOM   1122  CB  VAL A  75      14.184 -40.318   4.144  1.00 88.99           C  
ATOM   1123  HB  VAL A  75      13.868 -40.754   3.197  1.00 88.99           H  
ATOM   1124  O   VAL A  75      17.430 -40.969   4.302  1.00 88.99           O  
ATOM   1125  CG1 VAL A  75      14.284 -41.464   5.157  1.00 88.99           C  
ATOM   1126 HG11 VAL A  75      14.647 -41.094   6.115  1.00 88.99           H  
ATOM   1127 HG12 VAL A  75      14.951 -42.246   4.795  1.00 88.99           H  
ATOM   1128 HG13 VAL A  75      13.301 -41.910   5.310  1.00 88.99           H  
ATOM   1129  CG2 VAL A  75      13.090 -39.360   4.617  1.00 88.99           C  
ATOM   1130 HG21 VAL A  75      12.170 -39.913   4.805  1.00 88.99           H  
ATOM   1131 HG22 VAL A  75      12.882 -38.599   3.864  1.00 88.99           H  
ATOM   1132 HG23 VAL A  75      13.414 -38.881   5.540  1.00 88.99           H  
ATOM   1133  N   THR A  76      16.544 -41.048   2.232  1.00 86.60           N  
ATOM   1134  H   THR A  76      15.811 -40.698   1.632  1.00 86.60           H  
ATOM   1135  CA  THR A  76      17.473 -42.055   1.700  1.00 86.60           C  
ATOM   1136  HA  THR A  76      17.425 -42.937   2.339  1.00 86.60           H  
ATOM   1137  C   THR A  76      18.922 -41.559   1.721  1.00 86.60           C  
ATOM   1138  CB  THR A  76      17.068 -42.476   0.276  1.00 86.60           C  
ATOM   1139  HB  THR A  76      17.170 -41.628  -0.401  1.00 86.60           H  
ATOM   1140  O   THR A  76      19.803 -42.264   2.221  1.00 86.60           O  
ATOM   1141  CG2 THR A  76      17.913 -43.640  -0.241  1.00 86.60           C  
ATOM   1142 HG21 THR A  76      17.524 -43.973  -1.204  1.00 86.60           H  
ATOM   1143 HG22 THR A  76      18.947 -43.324  -0.377  1.00 86.60           H  
ATOM   1144 HG23 THR A  76      17.877 -44.470   0.464  1.00 86.60           H  
ATOM   1145  OG1 THR A  76      15.729 -42.921   0.244  1.00 86.60           O  
ATOM   1146  HG1 THR A  76      15.151 -42.165   0.364  1.00 86.60           H  
ATOM   1147  N   ALA A  77      19.167 -40.331   1.246  1.00 87.74           N  
ATOM   1148  H   ALA A  77      18.397 -39.772   0.908  1.00 87.74           H  
ATOM   1149  CA  ALA A  77      20.497 -39.720   1.256  1.00 87.74           C  
ATOM   1150  HA  ALA A  77      21.194 -40.374   0.733  1.00 87.74           H  
ATOM   1151  C   ALA A  77      21.020 -39.529   2.690  1.00 87.74           C  
ATOM   1152  CB  ALA A  77      20.417 -38.384   0.502  1.00 87.74           C  
ATOM   1153  HB1 ALA A  77      21.401 -37.914   0.486  1.00 87.74           H  
ATOM   1154  HB2 ALA A  77      19.711 -37.715   0.993  1.00 87.74           H  
ATOM   1155  HB3 ALA A  77      20.092 -38.557  -0.524  1.00 87.74           H  
ATOM   1156  O   ALA A  77      22.170 -39.858   2.995  1.00 87.74           O  
ATOM   1157  N   LEU A  78      20.154 -39.064   3.595  1.00 90.40           N  
ATOM   1158  H   LEU A  78      19.230 -38.799   3.284  1.00 90.40           H  
ATOM   1159  CA  LEU A  78      20.503 -38.831   4.992  1.00 90.40           C  
ATOM   1160  HA  LEU A  78      21.407 -38.221   5.003  1.00 90.40           H  
ATOM   1161  C   LEU A  78      20.833 -40.140   5.730  1.00 90.40           C  
ATOM   1162  CB  LEU A  78      19.363 -38.017   5.627  1.00 90.40           C  
ATOM   1163  HB2 LEU A  78      18.431 -38.574   5.532  1.00 90.40           H  
ATOM   1164  HB3 LEU A  78      19.254 -37.096   5.055  1.00 90.40           H  
ATOM   1165  O   LEU A  78      21.855 -40.219   6.412  1.00 90.40           O  
ATOM   1166  CG  LEU A  78      19.561 -37.651   7.107  1.00 90.40           C  
ATOM   1167  HG  LEU A  78      19.456 -38.547   7.719  1.00 90.40           H  
ATOM   1168  CD1 LEU A  78      20.923 -37.023   7.398  1.00 90.40           C  
ATOM   1169 HD11 LEU A  78      21.050 -36.123   6.796  1.00 90.40           H  
ATOM   1170 HD12 LEU A  78      20.976 -36.780   8.459  1.00 90.40           H  
ATOM   1171 HD13 LEU A  78      21.728 -37.724   7.176  1.00 90.40           H  
ATOM   1172  CD2 LEU A  78      18.492 -36.639   7.521  1.00 90.40           C  
ATOM   1173 HD21 LEU A  78      17.503 -37.087   7.427  1.00 90.40           H  
ATOM   1174 HD22 LEU A  78      18.544 -35.758   6.881  1.00 90.40           H  
ATOM   1175 HD23 LEU A  78      18.643 -36.322   8.553  1.00 90.40           H  
ATOM   1176  N   ALA A  79      20.049 -41.204   5.540  1.00 89.29           N  
ATOM   1177  H   ALA A  79      19.216 -41.097   4.979  1.00 89.29           H  
ATOM   1178  CA  ALA A  79      20.334 -42.519   6.121  1.00 89.29           C  
ATOM   1179  HA  ALA A  79      20.378 -42.424   7.206  1.00 89.29           H  
ATOM   1180  C   ALA A  79      21.685 -43.090   5.648  1.00 89.29           C  
ATOM   1181  CB  ALA A  79      19.175 -43.454   5.768  1.00 89.29           C  
ATOM   1182  HB1 ALA A  79      18.249 -43.057   6.184  1.00 89.29           H  
ATOM   1183  HB2 ALA A  79      19.071 -43.535   4.686  1.00 89.29           H  
ATOM   1184  HB3 ALA A  79      19.359 -44.444   6.186  1.00 89.29           H  
ATOM   1185  O   ALA A  79      22.475 -43.589   6.456  1.00 89.29           O  
ATOM   1186  N   GLN A  80      21.992 -42.958   4.351  1.00 85.23           N  
ATOM   1187  H   GLN A  80      21.323 -42.509   3.742  1.00 85.23           H  
ATOM   1188  CA  GLN A  80      23.266 -43.401   3.778  1.00 85.23           C  
ATOM   1189  HA  GLN A  80      23.403 -44.452   4.035  1.00 85.23           H  
ATOM   1190  C   GLN A  80      24.465 -42.623   4.357  1.00 85.23           C  
ATOM   1191  CB  GLN A  80      23.174 -43.279   2.249  1.00 85.23           C  
ATOM   1192  HB2 GLN A  80      22.196 -43.634   1.924  1.00 85.23           H  
ATOM   1193  HB3 GLN A  80      23.265 -42.230   1.967  1.00 85.23           H  
ATOM   1194  O   GLN A  80      25.504 -43.223   4.652  1.00 85.23           O  
ATOM   1195  CG  GLN A  80      24.234 -44.111   1.512  1.00 85.23           C  
ATOM   1196  HG2 GLN A  80      25.232 -43.785   1.807  1.00 85.23           H  
ATOM   1197  HG3 GLN A  80      24.113 -45.159   1.787  1.00 85.23           H  
ATOM   1198  CD  GLN A  80      24.114 -43.981  -0.008  1.00 85.23           C  
ATOM   1199  NE2 GLN A  80      24.606 -44.927  -0.777  1.00 85.23           N  
ATOM   1200 HE21 GLN A  80      24.995 -45.780  -0.400  1.00 85.23           H  
ATOM   1201 HE22 GLN A  80      24.467 -44.774  -1.766  1.00 85.23           H  
ATOM   1202  OE1 GLN A  80      23.590 -43.025  -0.544  1.00 85.23           O  
ATOM   1203  N   HIS A  81      24.308 -41.315   4.604  1.00 86.82           N  
ATOM   1204  H   HIS A  81      23.457 -40.866   4.296  1.00 86.82           H  
ATOM   1205  CA  HIS A  81      25.315 -40.493   5.281  1.00 86.82           C  
ATOM   1206  HA  HIS A  81      26.255 -40.581   4.736  1.00 86.82           H  
ATOM   1207  C   HIS A  81      25.577 -40.948   6.726  1.00 86.82           C  
ATOM   1208  CB  HIS A  81      24.886 -39.020   5.263  1.00 86.82           C  
ATOM   1209  HB2 HIS A  81      24.707 -38.709   4.233  1.00 86.82           H  
ATOM   1210  HB3 HIS A  81      23.956 -38.890   5.817  1.00 86.82           H  
ATOM   1211  O   HIS A  81      26.734 -41.089   7.139  1.00 86.82           O  
ATOM   1212  CG  HIS A  81      25.941 -38.125   5.862  1.00 86.82           C  
ATOM   1213  CD2 HIS A  81      25.969 -37.589   7.122  1.00 86.82           C  
ATOM   1214  HD2 HIS A  81      25.220 -37.740   7.886  1.00 86.82           H  
ATOM   1215  ND1 HIS A  81      27.056 -37.672   5.205  1.00 86.82           N  
ATOM   1216  HD1 HIS A  81      27.194 -37.726   4.206  1.00 86.82           H  
ATOM   1217  CE1 HIS A  81      27.718 -36.848   6.027  1.00 86.82           C  
ATOM   1218  HE1 HIS A  81      28.579 -36.266   5.734  1.00 86.82           H  
ATOM   1219  NE2 HIS A  81      27.121 -36.792   7.232  1.00 86.82           N  
ATOM   1220  N   LEU A  82      24.518 -41.223   7.498  1.00 87.91           N  
ATOM   1221  H   LEU A  82      23.596 -41.079   7.112  1.00 87.91           H  
ATOM   1222  CA  LEU A  82      24.646 -41.707   8.878  1.00 87.91           C  
ATOM   1223  HA  LEU A  82      25.259 -41.003   9.440  1.00 87.91           H  
ATOM   1224  C   LEU A  82      25.378 -43.058   8.934  1.00 87.91           C  
ATOM   1225  CB  LEU A  82      23.257 -41.794   9.540  1.00 87.91           C  
ATOM   1226  HB2 LEU A  82      23.371 -42.243  10.527  1.00 87.91           H  
ATOM   1227  HB3 LEU A  82      22.634 -42.461   8.944  1.00 87.91           H  
ATOM   1228  O   LEU A  82      26.247 -43.243   9.791  1.00 87.91           O  
ATOM   1229  CG  LEU A  82      22.523 -40.447   9.703  1.00 87.91           C  
ATOM   1230  HG  LEU A  82      22.452 -39.945   8.738  1.00 87.91           H  
ATOM   1231  CD1 LEU A  82      21.109 -40.699  10.220  1.00 87.91           C  
ATOM   1232 HD11 LEU A  82      21.135 -41.158  11.208  1.00 87.91           H  
ATOM   1233 HD12 LEU A  82      20.587 -41.363   9.531  1.00 87.91           H  
ATOM   1234 HD13 LEU A  82      20.565 -39.756  10.268  1.00 87.91           H  
ATOM   1235  CD2 LEU A  82      23.217 -39.484  10.664  1.00 87.91           C  
ATOM   1236 HD21 LEU A  82      24.218 -39.252  10.302  1.00 87.91           H  
ATOM   1237 HD22 LEU A  82      22.645 -38.557  10.712  1.00 87.91           H  
ATOM   1238 HD23 LEU A  82      23.271 -39.921  11.661  1.00 87.91           H  
ATOM   1239  N   ARG A  83      25.107 -43.971   7.985  1.00 83.83           N  
ATOM   1240  H   ARG A  83      24.361 -43.765   7.335  1.00 83.83           H  
ATOM   1241  CA  ARG A  83      25.806 -45.266   7.883  1.00 83.83           C  
ATOM   1242  HA  ARG A  83      25.689 -45.790   8.832  1.00 83.83           H  
ATOM   1243  C   ARG A  83      27.308 -45.080   7.675  1.00 83.83           C  
ATOM   1244  CB  ARG A  83      25.192 -46.126   6.758  1.00 83.83           C  
ATOM   1245  HB2 ARG A  83      25.480 -45.718   5.790  1.00 83.83           H  
ATOM   1246  HB3 ARG A  83      24.104 -46.091   6.821  1.00 83.83           H  
ATOM   1247  O   ARG A  83      28.105 -45.734   8.348  1.00 83.83           O  
ATOM   1248  CG  ARG A  83      25.647 -47.596   6.869  1.00 83.83           C  
ATOM   1249  HG2 ARG A  83      26.735 -47.652   6.829  1.00 83.83           H  
ATOM   1250  HG3 ARG A  83      25.325 -47.988   7.834  1.00 83.83           H  
ATOM   1251  CD  ARG A  83      25.072 -48.501   5.770  1.00 83.83           C  
ATOM   1252  HD2 ARG A  83      23.987 -48.402   5.763  1.00 83.83           H  
ATOM   1253  HD3 ARG A  83      25.319 -49.534   6.017  1.00 83.83           H  
ATOM   1254  NE  ARG A  83      25.611 -48.159   4.439  1.00 83.83           N  
ATOM   1255  HE  ARG A  83      25.776 -47.177   4.272  1.00 83.83           H  
ATOM   1256  NH1 ARG A  83      25.369 -50.218   3.409  1.00 83.83           N  
ATOM   1257 HH11 ARG A  83      24.887 -50.600   4.210  1.00 83.83           H  
ATOM   1258 HH12 ARG A  83      25.328 -50.772   2.565  1.00 83.83           H  
ATOM   1259  NH2 ARG A  83      26.239 -48.515   2.285  1.00 83.83           N  
ATOM   1260 HH21 ARG A  83      26.287 -49.132   1.487  1.00 83.83           H  
ATOM   1261 HH22 ARG A  83      26.519 -47.547   2.215  1.00 83.83           H  
ATOM   1262  CZ  ARG A  83      25.732 -48.966   3.398  1.00 83.83           C  
ATOM   1263  N   ALA A  84      27.693 -44.171   6.778  1.00 78.84           N  
ATOM   1264  H   ALA A  84      26.978 -43.665   6.273  1.00 78.84           H  
ATOM   1265  CA  ALA A  84      29.094 -43.887   6.481  1.00 78.84           C  
ATOM   1266  HA  ALA A  84      29.575 -44.814   6.169  1.00 78.84           H  
ATOM   1267  C   ALA A  84      29.856 -43.378   7.718  1.00 78.84           C  
ATOM   1268  CB  ALA A  84      29.160 -42.899   5.310  1.00 78.84           C  
ATOM   1269  HB1 ALA A  84      28.633 -43.308   4.448  1.00 78.84           H  
ATOM   1270  HB2 ALA A  84      28.702 -41.950   5.589  1.00 78.84           H  
ATOM   1271  HB3 ALA A  84      30.201 -42.723   5.040  1.00 78.84           H  
ATOM   1272  O   ALA A  84      30.935 -43.891   8.013  1.00 78.84           O  
ATOM   1273  N   ARG A  85      29.279 -42.437   8.484  1.00 80.92           N  
ATOM   1274  H   ARG A  85      28.386 -42.068   8.189  1.00 80.92           H  
ATOM   1275  CA  ARG A  85      29.922 -41.900   9.699  1.00 80.92           C  
ATOM   1276  HA  ARG A  85      30.938 -41.594   9.449  1.00 80.92           H  
ATOM   1277  C   ARG A  85      30.091 -42.944  10.807  1.00 80.92           C  
ATOM   1278  CB  ARG A  85      29.154 -40.686  10.238  1.00 80.92           C  
ATOM   1279  HB2 ARG A  85      28.100 -40.938  10.357  1.00 80.92           H  
ATOM   1280  HB3 ARG A  85      29.563 -40.457  11.222  1.00 80.92           H  
ATOM   1281  O   ARG A  85      31.162 -43.027  11.407  1.00 80.92           O  
ATOM   1282  CG  ARG A  85      29.287 -39.437   9.355  1.00 80.92           C  
ATOM   1283  HG2 ARG A  85      28.588 -39.500   8.521  1.00 80.92           H  
ATOM   1284  HG3 ARG A  85      30.303 -39.365   8.966  1.00 80.92           H  
ATOM   1285  CD  ARG A  85      28.997 -38.190  10.200  1.00 80.92           C  
ATOM   1286  HD2 ARG A  85      28.013 -38.294  10.657  1.00 80.92           H  
ATOM   1287  HD3 ARG A  85      29.746 -38.126  10.989  1.00 80.92           H  
ATOM   1288  NE  ARG A  85      29.002 -36.968   9.385  1.00 80.92           N  
ATOM   1289  HE  ARG A  85      28.559 -37.047   8.480  1.00 80.92           H  
ATOM   1290  NH1 ARG A  85      29.729 -35.462  10.959  1.00 80.92           N  
ATOM   1291 HH11 ARG A  85      29.830 -36.220  11.619  1.00 80.92           H  
ATOM   1292 HH12 ARG A  85      29.763 -34.508  11.288  1.00 80.92           H  
ATOM   1293  NH2 ARG A  85      29.132 -34.759   8.920  1.00 80.92           N  
ATOM   1294 HH21 ARG A  85      29.407 -33.815   9.153  1.00 80.92           H  
ATOM   1295 HH22 ARG A  85      28.661 -34.950   8.047  1.00 80.92           H  
ATOM   1296  CZ  ARG A  85      29.300 -35.740   9.759  1.00 80.92           C  
ATOM   1297  N   LEU A  86      29.064 -43.759  11.062  1.00 77.58           N  
ATOM   1298  H   LEU A  86      28.211 -43.628  10.538  1.00 77.58           H  
ATOM   1299  CA  LEU A  86      29.090 -44.763  12.136  1.00 77.58           C  
ATOM   1300  HA  LEU A  86      29.465 -44.289  13.044  1.00 77.58           H  
ATOM   1301  C   LEU A  86      30.054 -45.929  11.851  1.00 77.58           C  
ATOM   1302  CB  LEU A  86      27.656 -45.268  12.391  1.00 77.58           C  
ATOM   1303  HB2 LEU A  86      27.692 -46.121  13.068  1.00 77.58           H  
ATOM   1304  HB3 LEU A  86      27.237 -45.606  11.443  1.00 77.58           H  
ATOM   1305  O   LEU A  86      30.557 -46.550  12.786  1.00 77.58           O  
ATOM   1306  CG  LEU A  86      26.730 -44.197  13.001  1.00 77.58           C  
ATOM   1307  HG  LEU A  86      26.801 -43.286  12.406  1.00 77.58           H  
ATOM   1308  CD1 LEU A  86      25.272 -44.651  12.981  1.00 77.58           C  
ATOM   1309 HD11 LEU A  86      25.133 -45.483  13.672  1.00 77.58           H  
ATOM   1310 HD12 LEU A  86      24.990 -44.946  11.970  1.00 77.58           H  
ATOM   1311 HD13 LEU A  86      24.633 -43.823  13.290  1.00 77.58           H  
ATOM   1312  CD2 LEU A  86      27.096 -43.873  14.450  1.00 77.58           C  
ATOM   1313 HD21 LEU A  86      27.060 -44.772  15.066  1.00 77.58           H  
ATOM   1314 HD22 LEU A  86      28.094 -43.440  14.508  1.00 77.58           H  
ATOM   1315 HD23 LEU A  86      26.395 -43.141  14.852  1.00 77.58           H  
ATOM   1316  N   GLY A  87      30.343 -46.226  10.579  1.00 63.98           N  
ATOM   1317  H   GLY A  87      29.872 -45.713   9.848  1.00 63.98           H  
ATOM   1318  CA  GLY A  87      31.279 -47.288  10.198  1.00 63.98           C  
ATOM   1319  HA2 GLY A  87      31.017 -48.209  10.720  1.00 63.98           H  
ATOM   1320  HA3 GLY A  87      31.182 -47.459   9.126  1.00 63.98           H  
ATOM   1321  C   GLY A  87      32.752 -46.967  10.487  1.00 63.98           C  
ATOM   1322  O   GLY A  87      33.535 -47.876  10.768  1.00 63.98           O  
ATOM   1323  N   THR A  88      33.142 -45.689  10.431  1.00 51.39           N  
ATOM   1324  H   THR A  88      32.465 -44.988  10.167  1.00 51.39           H  
ATOM   1325  CA  THR A  88      34.546 -45.264  10.562  1.00 51.39           C  
ATOM   1326  HA  THR A  88      35.163 -45.987  10.029  1.00 51.39           H  
ATOM   1327  C   THR A  88      35.080 -45.269  11.995  1.00 51.39           C  
ATOM   1328  CB  THR A  88      34.789 -43.889   9.906  1.00 51.39           C  
ATOM   1329  HB  THR A  88      35.626 -43.391  10.395  1.00 51.39           H  
ATOM   1330  O   THR A  88      36.194 -45.743  12.209  1.00 51.39           O  
ATOM   1331  CG2 THR A  88      35.122 -44.057   8.424  1.00 51.39           C  
ATOM   1332 HG21 THR A  88      34.280 -44.518   7.908  1.00 51.39           H  
ATOM   1333 HG22 THR A  88      35.312 -43.077   7.985  1.00 51.39           H  
ATOM   1334 HG23 THR A  88      36.011 -44.676   8.306  1.00 51.39           H  
ATOM   1335  OG1 THR A  88      33.654 -43.049   9.936  1.00 51.39           O  
ATOM   1336  HG1 THR A  88      33.288 -42.990  10.822  1.00 51.39           H  
ATOM   1337  N   GLU A  89      34.314 -44.799  12.986  1.00 41.29           N  
ATOM   1338  H   GLU A  89      33.386 -44.459  12.779  1.00 41.29           H  
ATOM   1339  CA  GLU A  89      34.822 -44.610  14.363  1.00 41.29           C  
ATOM   1340  HA  GLU A  89      35.779 -44.091  14.319  1.00 41.29           H  
ATOM   1341  C   GLU A  89      35.094 -45.924  15.117  1.00 41.29           C  
ATOM   1342  CB  GLU A  89      33.852 -43.734  15.175  1.00 41.29           C  
ATOM   1343  HB2 GLU A  89      32.845 -44.144  15.093  1.00 41.29           H  
ATOM   1344  HB3 GLU A  89      34.152 -43.762  16.222  1.00 41.29           H  
ATOM   1345  O   GLU A  89      35.912 -45.956  16.034  1.00 41.29           O  
ATOM   1346  CG  GLU A  89      33.861 -42.266  14.719  1.00 41.29           C  
ATOM   1347  HG2 GLU A  89      34.894 -41.918  14.694  1.00 41.29           H  
ATOM   1348  HG3 GLU A  89      33.464 -42.206  13.705  1.00 41.29           H  
ATOM   1349  CD  GLU A  89      33.035 -41.358  15.646  1.00 41.29           C  
ATOM   1350  OE1 GLU A  89      33.467 -40.202  15.862  1.00 41.29           O  
ATOM   1351  OE2 GLU A  89      31.965 -41.812  16.109  1.00 41.29           O  
ATOM   1352  N   VAL A  90      34.463 -47.036  14.723  1.00 37.30           N  
ATOM   1353  H   VAL A  90      33.798 -46.955  13.968  1.00 37.30           H  
ATOM   1354  CA  VAL A  90      34.613 -48.332  15.416  1.00 37.30           C  
ATOM   1355  HA  VAL A  90      34.553 -48.139  16.487  1.00 37.30           H  
ATOM   1356  C   VAL A  90      35.994 -48.971  15.180  1.00 37.30           C  
ATOM   1357  CB  VAL A  90      33.450 -49.284  15.057  1.00 37.30           C  
ATOM   1358  HB  VAL A  90      33.495 -49.515  13.992  1.00 37.30           H  
ATOM   1359  O   VAL A  90      36.417 -49.825  15.959  1.00 37.30           O  
ATOM   1360  CG1 VAL A  90      33.479 -50.604  15.845  1.00 37.30           C  
ATOM   1361 HG11 VAL A  90      32.588 -51.192  15.623  1.00 37.30           H  
ATOM   1362 HG12 VAL A  90      34.348 -51.196  15.559  1.00 37.30           H  
ATOM   1363 HG13 VAL A  90      33.521 -50.397  16.914  1.00 37.30           H  
ATOM   1364  CG2 VAL A  90      32.091 -48.635  15.359  1.00 37.30           C  
ATOM   1365 HG21 VAL A  90      32.031 -48.359  16.412  1.00 37.30           H  
ATOM   1366 HG22 VAL A  90      31.281 -49.323  15.116  1.00 37.30           H  
ATOM   1367 HG23 VAL A  90      31.952 -47.739  14.754  1.00 37.30           H  
ATOM   1368  N   ARG A  91      36.754 -48.535  14.162  1.00 34.65           N  
ATOM   1369  H   ARG A  91      36.399 -47.757  13.626  1.00 34.65           H  
ATOM   1370  CA  ARG A  91      38.159 -48.941  13.951  1.00 34.65           C  
ATOM   1371  HA  ARG A  91      38.274 -49.974  14.281  1.00 34.65           H  
ATOM   1372  C   ARG A  91      39.131 -48.157  14.850  1.00 34.65           C  
ATOM   1373  CB  ARG A  91      38.538 -48.876  12.460  1.00 34.65           C  
ATOM   1374  HB2 ARG A  91      38.225 -47.918  12.045  1.00 34.65           H  
ATOM   1375  HB3 ARG A  91      39.622 -48.947  12.371  1.00 34.65           H  
ATOM   1376  O   ARG A  91      40.118 -47.605  14.372  1.00 34.65           O  
ATOM   1377  CG  ARG A  91      37.945 -50.028  11.639  1.00 34.65           C  
ATOM   1378  HG2 ARG A  91      36.858 -49.954  11.625  1.00 34.65           H  
ATOM   1379  HG3 ARG A  91      38.240 -50.977  12.088  1.00 34.65           H  
ATOM   1380  CD  ARG A  91      38.495 -49.947  10.210  1.00 34.65           C  
ATOM   1381  HD2 ARG A  91      38.104 -49.042   9.744  1.00 34.65           H  
ATOM   1382  HD3 ARG A  91      39.582 -49.873  10.257  1.00 34.65           H  
ATOM   1383  NE  ARG A  91      38.130 -51.126   9.401  1.00 34.65           N  
ATOM   1384  HE  ARG A  91      37.583 -51.838   9.863  1.00 34.65           H  
ATOM   1385  NH1 ARG A  91      39.091 -50.420   7.439  1.00 34.65           N  
ATOM   1386 HH11 ARG A  91      39.291 -50.554   6.458  1.00 34.65           H  
ATOM   1387 HH12 ARG A  91      39.356 -49.561   7.900  1.00 34.65           H  
ATOM   1388  NH2 ARG A  91      38.065 -52.398   7.510  1.00 34.65           N  
ATOM   1389 HH21 ARG A  91      37.522 -53.095   8.000  1.00 34.65           H  
ATOM   1390 HH22 ARG A  91      38.266 -52.513   6.527  1.00 34.65           H  
ATOM   1391  CZ  ARG A  91      38.430 -51.309   8.127  1.00 34.65           C  
ATOM   1392  N   GLY A  92      38.861 -48.135  16.155  1.00 32.93           N  
ATOM   1393  H   GLY A  92      38.029 -48.614  16.468  1.00 32.93           H  
ATOM   1394  CA  GLY A  92      39.818 -47.659  17.155  1.00 32.93           C  
ATOM   1395  HA2 GLY A  92      39.364 -47.687  18.146  1.00 32.93           H  
ATOM   1396  HA3 GLY A  92      40.087 -46.627  16.927  1.00 32.93           H  
ATOM   1397  C   GLY A  92      41.090 -48.516  17.174  1.00 32.93           C  
ATOM   1398  O   GLY A  92      41.045 -49.717  16.894  1.00 32.93           O  
ATOM   1399  N   GLU A  93      42.233 -47.903  17.490  1.00 34.34           N  
ATOM   1400  H   GLU A  93      42.226 -46.916  17.702  1.00 34.34           H  
ATOM   1401  CA  GLU A  93      43.526 -48.597  17.508  1.00 34.34           C  
ATOM   1402  HA  GLU A  93      43.671 -49.056  16.530  1.00 34.34           H  
ATOM   1403  C   GLU A  93      43.564 -49.720  18.556  1.00 34.34           C  
ATOM   1404  CB  GLU A  93      44.684 -47.613  17.735  1.00 34.34           C  
ATOM   1405  HB2 GLU A  93      44.493 -47.036  18.639  1.00 34.34           H  
ATOM   1406  HB3 GLU A  93      45.599 -48.187  17.877  1.00 34.34           H  
ATOM   1407  O   GLU A  93      43.140 -49.558  19.703  1.00 34.34           O  
ATOM   1408  CG  GLU A  93      44.890 -46.668  16.541  1.00 34.34           C  
ATOM   1409  HG2 GLU A  93      44.015 -46.027  16.436  1.00 34.34           H  
ATOM   1410  HG3 GLU A  93      44.979 -47.268  15.635  1.00 34.34           H  
ATOM   1411  CD  GLU A  93      46.142 -45.796  16.714  1.00 34.34           C  
ATOM   1412  OE1 GLU A  93      46.939 -45.731  15.750  1.00 34.34           O  
ATOM   1413  OE2 GLU A  93      46.300 -45.215  17.811  1.00 34.34           O  
ATOM   1414  N   ALA A  94      44.098 -50.879  18.163  1.00 39.18           N  
ATOM   1415  H   ALA A  94      44.469 -50.952  17.227  1.00 39.18           H  
ATOM   1416  CA  ALA A  94      44.235 -52.020  19.060  1.00 39.18           C  
ATOM   1417  HA  ALA A  94      43.262 -52.179  19.525  1.00 39.18           H  
ATOM   1418  C   ALA A  94      45.289 -51.732  20.154  1.00 39.18           C  
ATOM   1419  CB  ALA A  94      44.579 -53.268  18.237  1.00 39.18           C  
ATOM   1420  HB1 ALA A  94      44.648 -54.132  18.897  1.00 39.18           H  
ATOM   1421  HB2 ALA A  94      45.537 -53.126  17.735  1.00 39.18           H  
ATOM   1422  HB3 ALA A  94      43.802 -53.446  17.494  1.00 39.18           H  
ATOM   1423  O   ALA A  94      46.389 -51.276  19.829  1.00 39.18           O  
ATOM   1424  N   PRO A  95      45.004 -52.015  21.441  1.00 41.24           N  
ATOM   1425  CA  PRO A  95      45.915 -51.691  22.535  1.00 41.24           C  
ATOM   1426  HA  PRO A  95      46.117 -50.620  22.508  1.00 41.24           H  
ATOM   1427  C   PRO A  95      47.256 -52.436  22.430  1.00 41.24           C  
ATOM   1428  CB  PRO A  95      45.152 -52.008  23.826  1.00 41.24           C  
ATOM   1429  HB2 PRO A  95      44.649 -51.108  24.177  1.00 41.24           H  
ATOM   1430  HB3 PRO A  95      45.804 -52.406  24.604  1.00 41.24           H  
ATOM   1431  O   PRO A  95      47.318 -53.614  22.073  1.00 41.24           O  
ATOM   1432  CG  PRO A  95      44.106 -53.033  23.386  1.00 41.24           C  
ATOM   1433  HG2 PRO A  95      44.553 -54.027  23.373  1.00 41.24           H  
ATOM   1434  HG3 PRO A  95      43.225 -53.014  24.027  1.00 41.24           H  
ATOM   1435  CD  PRO A  95      43.778 -52.601  21.959  1.00 41.24           C  
ATOM   1436  HD2 PRO A  95      43.466 -53.464  21.371  1.00 41.24           H  
ATOM   1437  HD3 PRO A  95      42.993 -51.844  21.969  1.00 41.24           H  
ATOM   1438  N   SER A  96      48.337 -51.730  22.774  1.00 50.96           N  
ATOM   1439  H   SER A  96      48.187 -50.770  23.047  1.00 50.96           H  
ATOM   1440  CA  SER A  96      49.724 -52.203  22.656  1.00 50.96           C  
ATOM   1441  HA  SER A  96      49.924 -52.396  21.602  1.00 50.96           H  
ATOM   1442  C   SER A  96      50.004 -53.486  23.446  1.00 50.96           C  
ATOM   1443  CB  SER A  96      50.677 -51.098  23.125  1.00 50.96           C  
ATOM   1444  HB2 SER A  96      50.389 -50.778  24.127  1.00 50.96           H  
ATOM   1445  HB3 SER A  96      50.598 -50.248  22.448  1.00 50.96           H  
ATOM   1446  O   SER A  96      49.678 -53.593  24.630  1.00 50.96           O  
ATOM   1447  OG  SER A  96      52.021 -51.550  23.162  1.00 50.96           O  
ATOM   1448  HG  SER A  96      52.581 -50.784  23.308  1.00 50.96           H  
ATOM   1449  N   ALA A  97      50.718 -54.425  22.815  1.00 56.46           N  
ATOM   1450  H   ALA A  97      50.953 -54.262  21.846  1.00 56.46           H  
ATOM   1451  CA  ALA A  97      51.107 -55.704  23.411  1.00 56.46           C  
ATOM   1452  HA  ALA A  97      50.201 -56.240  23.693  1.00 56.46           H  
ATOM   1453  C   ALA A  97      51.971 -55.570  24.684  1.00 56.46           C  
ATOM   1454  CB  ALA A  97      51.844 -56.515  22.337  1.00 56.46           C  
ATOM   1455  HB1 ALA A  97      52.109 -57.492  22.739  1.00 56.46           H  
ATOM   1456  HB2 ALA A  97      52.753 -55.996  22.033  1.00 56.46           H  
ATOM   1457  HB3 ALA A  97      51.198 -56.655  21.470  1.00 56.46           H  
ATOM   1458  O   ALA A  97      51.945 -56.464  25.529  1.00 56.46           O  
ATOM   1459  N   LEU A  98      52.714 -54.466  24.843  1.00 61.90           N  
ATOM   1460  H   LEU A  98      52.641 -53.739  24.146  1.00 61.90           H  
ATOM   1461  CA  LEU A  98      53.580 -54.239  26.009  1.00 61.90           C  
ATOM   1462  HA  LEU A  98      54.212 -55.114  26.154  1.00 61.90           H  
ATOM   1463  C   LEU A  98      52.781 -54.085  27.312  1.00 61.90           C  
ATOM   1464  CB  LEU A  98      54.471 -53.006  25.765  1.00 61.90           C  
ATOM   1465  HB2 LEU A  98      54.909 -52.697  26.714  1.00 61.90           H  
ATOM   1466  HB3 LEU A  98      53.842 -52.187  25.415  1.00 61.90           H  
ATOM   1467  O   LEU A  98      53.170 -54.651  28.326  1.00 61.90           O  
ATOM   1468  CG  LEU A  98      55.615 -53.244  24.762  1.00 61.90           C  
ATOM   1469  HG  LEU A  98      55.218 -53.707  23.859  1.00 61.90           H  
ATOM   1470  CD1 LEU A  98      56.252 -51.909  24.373  1.00 61.90           C  
ATOM   1471 HD11 LEU A  98      55.503 -51.262  23.916  1.00 61.90           H  
ATOM   1472 HD12 LEU A  98      56.657 -51.419  25.258  1.00 61.90           H  
ATOM   1473 HD13 LEU A  98      57.054 -52.077  23.655  1.00 61.90           H  
ATOM   1474  CD2 LEU A  98      56.714 -54.138  25.342  1.00 61.90           C  
ATOM   1475 HD21 LEU A  98      57.103 -53.702  26.263  1.00 61.90           H  
ATOM   1476 HD22 LEU A  98      56.320 -55.130  25.560  1.00 61.90           H  
ATOM   1477 HD23 LEU A  98      57.527 -54.240  24.623  1.00 61.90           H  
ATOM   1478  N   ALA A  99      51.624 -53.416  27.277  1.00 56.56           N  
ATOM   1479  H   ALA A  99      51.292 -53.051  26.396  1.00 56.56           H  
ATOM   1480  CA  ALA A  99      50.798 -53.204  28.471  1.00 56.56           C  
ATOM   1481  HA  ALA A  99      51.416 -52.748  29.245  1.00 56.56           H  
ATOM   1482  C   ALA A  99      50.233 -54.517  29.060  1.00 56.56           C  
ATOM   1483  CB  ALA A  99      49.679 -52.224  28.098  1.00 56.56           C  
ATOM   1484  HB1 ALA A  99      49.071 -52.019  28.979  1.00 56.56           H  
ATOM   1485  HB2 ALA A  99      49.048 -52.653  27.320  1.00 56.56           H  
ATOM   1486  HB3 ALA A  99      50.110 -51.288  27.744  1.00 56.56           H  
ATOM   1487  O   ALA A  99      49.872 -54.574  30.234  1.00 56.56           O  
ATOM   1488  N   GLY A 100      50.176 -55.591  28.262  1.00 59.28           N  
ATOM   1489  H   GLY A 100      50.509 -55.495  27.313  1.00 59.28           H  
ATOM   1490  CA  GLY A 100      49.796 -56.924  28.734  1.00 59.28           C  
ATOM   1491  HA2 GLY A 100      48.901 -56.847  29.352  1.00 59.28           H  
ATOM   1492  HA3 GLY A 100      49.568 -57.547  27.869  1.00 59.28           H  
ATOM   1493  C   GLY A 100      50.881 -57.639  29.552  1.00 59.28           C  
ATOM   1494  O   GLY A 100      50.555 -58.553  30.308  1.00 59.28           O  
ATOM   1495  N   LEU A 101      52.153 -57.239  29.424  1.00 63.28           N  
ATOM   1496  H   LEU A 101      52.349 -56.430  28.852  1.00 63.28           H  
ATOM   1497  CA  LEU A 101      53.277 -57.831  30.162  1.00 63.28           C  
ATOM   1498  HA  LEU A 101      53.112 -58.905  30.245  1.00 63.28           H  
ATOM   1499  C   LEU A 101      53.353 -57.315  31.606  1.00 63.28           C  
ATOM   1500  CB  LEU A 101      54.589 -57.593  29.382  1.00 63.28           C  
ATOM   1501  HB2 LEU A 101      55.396 -57.371  30.081  1.00 63.28           H  
ATOM   1502  HB3 LEU A 101      54.481 -56.715  28.745  1.00 63.28           H  
ATOM   1503  O   LEU A 101      53.495 -58.127  32.521  1.00 63.28           O  
ATOM   1504  CG  LEU A 101      54.992 -58.803  28.522  1.00 63.28           C  
ATOM   1505  HG  LEU A 101      54.098 -59.290  28.133  1.00 63.28           H  
ATOM   1506  CD1 LEU A 101      55.849 -58.378  27.328  1.00 63.28           C  
ATOM   1507 HD11 LEU A 101      56.743 -57.865  27.682  1.00 63.28           H  
ATOM   1508 HD12 LEU A 101      55.274 -57.700  26.697  1.00 63.28           H  
ATOM   1509 HD13 LEU A 101      56.133 -59.253  26.744  1.00 63.28           H  
ATOM   1510  CD2 LEU A 101      55.791 -59.812  29.352  1.00 63.28           C  
ATOM   1511 HD21 LEU A 101      55.200 -60.128  30.211  1.00 63.28           H  
ATOM   1512 HD22 LEU A 101      56.711 -59.351  29.713  1.00 63.28           H  
ATOM   1513 HD23 LEU A 101      56.035 -60.683  28.744  1.00 63.28           H  
ATOM   1514  N   ASP A 102      53.171 -56.010  31.822  1.00 61.12           N  
ATOM   1515  H   ASP A 102      53.149 -55.391  31.024  1.00 61.12           H  
ATOM   1516  CA  ASP A 102      53.230 -55.383  33.155  1.00 61.12           C  
ATOM   1517  HA  ASP A 102      54.229 -55.515  33.572  1.00 61.12           H  
ATOM   1518  C   ASP A 102      52.210 -56.000  34.133  1.00 61.12           C  
ATOM   1519  CB  ASP A 102      52.943 -53.874  33.031  1.00 61.12           C  
ATOM   1520  HB2 ASP A 102      51.940 -53.742  32.623  1.00 61.12           H  
ATOM   1521  HB3 ASP A 102      52.952 -53.439  34.031  1.00 61.12           H  
ATOM   1522  O   ASP A 102      52.513 -56.294  35.293  1.00 61.12           O  
ATOM   1523  CG  ASP A 102      53.936 -53.090  32.165  1.00 61.12           C  
ATOM   1524  OD1 ASP A 102      55.106 -53.516  32.064  1.00 61.12           O  
ATOM   1525  OD2 ASP A 102      53.501 -52.061  31.600  1.00 61.12           O  
ATOM   1526  N   ALA A 103      50.992 -56.260  33.644  1.00 62.10           N  
ATOM   1527  H   ALA A 103      50.802 -55.987  32.690  1.00 62.10           H  
ATOM   1528  CA  ALA A 103      49.927 -56.888  34.425  1.00 62.10           C  
ATOM   1529  HA  ALA A 103      49.783 -56.314  35.340  1.00 62.10           H  
ATOM   1530  C   ALA A 103      50.263 -58.334  34.838  1.00 62.10           C  
ATOM   1531  CB  ALA A 103      48.637 -56.832  33.599  1.00 62.10           C  
ATOM   1532  HB1 ALA A 103      48.760 -57.399  32.676  1.00 62.10           H  
ATOM   1533  HB2 ALA A 103      48.400 -55.797  33.354  1.00 62.10           H  
ATOM   1534  HB3 ALA A 103      47.816 -57.259  34.176  1.00 62.10           H  
ATOM   1535  O   ALA A 103      49.826 -58.790  35.897  1.00 62.10           O  
ATOM   1536  N   LEU A 104      51.049 -59.052  34.025  1.00 65.49           N  
ATOM   1537  H   LEU A 104      51.447 -58.596  33.216  1.00 65.49           H  
ATOM   1538  CA  LEU A 104      51.501 -60.401  34.351  1.00 65.49           C  
ATOM   1539  HA  LEU A 104      50.639 -60.962  34.711  1.00 65.49           H  
ATOM   1540  C   LEU A 104      52.528 -60.362  35.490  1.00 65.49           C  
ATOM   1541  CB  LEU A 104      52.056 -61.087  33.087  1.00 65.49           C  
ATOM   1542  HB2 LEU A 104      53.000 -60.611  32.824  1.00 65.49           H  
ATOM   1543  HB3 LEU A 104      51.365 -60.931  32.259  1.00 65.49           H  
ATOM   1544  O   LEU A 104      52.370 -61.111  36.452  1.00 65.49           O  
ATOM   1545  CG  LEU A 104      52.300 -62.598  33.261  1.00 65.49           C  
ATOM   1546  HG  LEU A 104      52.847 -62.783  34.185  1.00 65.49           H  
ATOM   1547  CD1 LEU A 104      50.991 -63.393  33.287  1.00 65.49           C  
ATOM   1548 HD11 LEU A 104      51.207 -64.458  33.371  1.00 65.49           H  
ATOM   1549 HD12 LEU A 104      50.422 -63.204  32.376  1.00 65.49           H  
ATOM   1550 HD13 LEU A 104      50.396 -63.094  34.149  1.00 65.49           H  
ATOM   1551  CD2 LEU A 104      53.143 -63.132  32.101  1.00 65.49           C  
ATOM   1552 HD21 LEU A 104      54.101 -62.611  32.085  1.00 65.49           H  
ATOM   1553 HD22 LEU A 104      52.627 -62.957  31.156  1.00 65.49           H  
ATOM   1554 HD23 LEU A 104      53.324 -64.198  32.233  1.00 65.49           H  
ATOM   1555  N   GLU A 105      53.533 -59.478  35.420  1.00 66.38           N  
ATOM   1556  H   GLU A 105      53.580 -58.858  34.624  1.00 66.38           H  
ATOM   1557  CA  GLU A 105      54.573 -59.360  36.457  1.00 66.38           C  
ATOM   1558  HA  GLU A 105      55.084 -60.319  36.547  1.00 66.38           H  
ATOM   1559  C   GLU A 105      53.991 -59.050  37.841  1.00 66.38           C  
ATOM   1560  CB  GLU A 105      55.622 -58.291  36.105  1.00 66.38           C  
ATOM   1561  HB2 GLU A 105      55.129 -57.364  35.814  1.00 66.38           H  
ATOM   1562  HB3 GLU A 105      56.205 -58.100  37.006  1.00 66.38           H  
ATOM   1563  O   GLU A 105      54.389 -59.675  38.827  1.00 66.38           O  
ATOM   1564  CG  GLU A 105      56.597 -58.737  35.004  1.00 66.38           C  
ATOM   1565  HG2 GLU A 105      56.098 -58.671  34.036  1.00 66.38           H  
ATOM   1566  HG3 GLU A 105      56.853 -59.783  35.174  1.00 66.38           H  
ATOM   1567  CD  GLU A 105      57.895 -57.907  34.986  1.00 66.38           C  
ATOM   1568  OE1 GLU A 105      58.936 -58.492  34.599  1.00 66.38           O  
ATOM   1569  OE2 GLU A 105      57.868 -56.731  35.410  1.00 66.38           O  
ATOM   1570  N   ALA A 106      53.006 -58.149  37.918  1.00 62.69           N  
ATOM   1571  H   ALA A 106      52.748 -57.655  37.076  1.00 62.69           H  
ATOM   1572  CA  ALA A 106      52.358 -57.775  39.175  1.00 62.69           C  
ATOM   1573  HA  ALA A 106      53.129 -57.454  39.875  1.00 62.69           H  
ATOM   1574  C   ALA A 106      51.589 -58.933  39.847  1.00 62.69           C  
ATOM   1575  CB  ALA A 106      51.437 -56.584  38.894  1.00 62.69           C  
ATOM   1576  HB1 ALA A 106      52.013 -55.764  38.465  1.00 62.69           H  
ATOM   1577  HB2 ALA A 106      50.657 -56.876  38.191  1.00 62.69           H  
ATOM   1578  HB3 ALA A 106      50.975 -56.249  39.823  1.00 62.69           H  
ATOM   1579  O   ALA A 106      51.465 -58.950  41.071  1.00 62.69           O  
ATOM   1580  N   ALA A 107      51.097 -59.909  39.074  1.00 66.38           N  
ATOM   1581  H   ALA A 107      51.235 -59.838  38.076  1.00 66.38           H  
ATOM   1582  CA  ALA A 107      50.344 -61.058  39.584  1.00 66.38           C  
ATOM   1583  HA  ALA A 107      49.772 -60.741  40.456  1.00 66.38           H  
ATOM   1584  C   ALA A 107      51.236 -62.236  40.038  1.00 66.38           C  
ATOM   1585  CB  ALA A 107      49.348 -61.483  38.499  1.00 66.38           C  
ATOM   1586  HB1 ALA A 107      48.729 -62.300  38.870  1.00 66.38           H  
ATOM   1587  HB2 ALA A 107      48.707 -60.641  38.237  1.00 66.38           H  
ATOM   1588  HB3 ALA A 107      49.884 -61.812  37.609  1.00 66.38           H  
ATOM   1589  O   ALA A 107      50.807 -63.064  40.845  1.00 66.38           O  
ATOM   1590  N   LEU A 108      52.486 -62.319  39.562  1.00 67.29           N  
ATOM   1591  H   LEU A 108      52.789 -61.602  38.918  1.00 67.29           H  
ATOM   1592  CA  LEU A 108      53.425 -63.403  39.902  1.00 67.29           C  
ATOM   1593  HA  LEU A 108      52.987 -64.337  39.549  1.00 67.29           H  
ATOM   1594  C   LEU A 108      53.689 -63.620  41.411  1.00 67.29           C  
ATOM   1595  CB  LEU A 108      54.773 -63.183  39.182  1.00 67.29           C  
ATOM   1596  HB2 LEU A 108      55.490 -63.909  39.566  1.00 67.29           H  
ATOM   1597  HB3 LEU A 108      55.148 -62.191  39.435  1.00 67.29           H  
ATOM   1598  O   LEU A 108      53.841 -64.784  41.801  1.00 67.29           O  
ATOM   1599  CG  LEU A 108      54.741 -63.320  37.652  1.00 67.29           C  
ATOM   1600  HG  LEU A 108      54.026 -62.609  37.238  1.00 67.29           H  
ATOM   1601  CD1 LEU A 108      56.117 -63.004  37.065  1.00 67.29           C  
ATOM   1602 HD11 LEU A 108      56.852 -63.735  37.403  1.00 67.29           H  
ATOM   1603 HD12 LEU A 108      56.062 -63.013  35.977  1.00 67.29           H  
ATOM   1604 HD13 LEU A 108      56.429 -62.009  37.382  1.00 67.29           H  
ATOM   1605  CD2 LEU A 108      54.356 -64.727  37.204  1.00 67.29           C  
ATOM   1606 HD21 LEU A 108      53.325 -64.939  37.489  1.00 67.29           H  
ATOM   1607 HD22 LEU A 108      55.029 -65.453  37.659  1.00 67.29           H  
ATOM   1608 HD23 LEU A 108      54.421 -64.782  36.117  1.00 67.29           H  
ATOM   1609  N   PRO A 109      53.772 -62.590  42.284  1.00 64.90           N  
ATOM   1610  CA  PRO A 109      54.135 -62.787  43.688  1.00 64.90           C  
ATOM   1611  HA  PRO A 109      55.111 -63.272  43.725  1.00 64.90           H  
ATOM   1612  C   PRO A 109      53.133 -63.640  44.472  1.00 64.90           C  
ATOM   1613  CB  PRO A 109      54.251 -61.381  44.293  1.00 64.90           C  
ATOM   1614  HB2 PRO A 109      53.300 -61.077  44.731  1.00 64.90           H  
ATOM   1615  HB3 PRO A 109      55.045 -61.327  45.038  1.00 64.90           H  
ATOM   1616  O   PRO A 109      53.546 -64.445  45.314  1.00 64.90           O  
ATOM   1617  CG  PRO A 109      54.546 -60.491  43.089  1.00 64.90           C  
ATOM   1618  HG2 PRO A 109      55.605 -60.538  42.838  1.00 64.90           H  
ATOM   1619  HG3 PRO A 109      54.227 -59.462  43.253  1.00 64.90           H  
ATOM   1620  CD  PRO A 109      53.728 -61.164  41.995  1.00 64.90           C  
ATOM   1621  HD2 PRO A 109      52.694 -60.826  42.056  1.00 64.90           H  
ATOM   1622  HD3 PRO A 109      54.154 -60.919  41.022  1.00 64.90           H  
ATOM   1623  N   GLU A 110      51.836 -63.490  44.189  1.00 62.54           N  
ATOM   1624  H   GLU A 110      51.568 -62.850  43.455  1.00 62.54           H  
ATOM   1625  CA  GLU A 110      50.755 -64.142  44.942  1.00 62.54           C  
ATOM   1626  HA  GLU A 110      51.051 -64.189  45.990  1.00 62.54           H  
ATOM   1627  C   GLU A 110      50.497 -65.597  44.528  1.00 62.54           C  
ATOM   1628  CB  GLU A 110      49.460 -63.312  44.889  1.00 62.54           C  
ATOM   1629  HB2 GLU A 110      49.119 -63.217  43.858  1.00 62.54           H  
ATOM   1630  HB3 GLU A 110      48.705 -63.856  45.456  1.00 62.54           H  
ATOM   1631  O   GLU A 110      49.749 -66.296  45.212  1.00 62.54           O  
ATOM   1632  CG  GLU A 110      49.631 -61.914  45.512  1.00 62.54           C  
ATOM   1633  HG2 GLU A 110      50.016 -61.232  44.754  1.00 62.54           H  
ATOM   1634  HG3 GLU A 110      50.379 -61.979  46.303  1.00 62.54           H  
ATOM   1635  CD  GLU A 110      48.335 -61.348  46.122  1.00 62.54           C  
ATOM   1636  OE1 GLU A 110      48.468 -60.527  47.059  1.00 62.54           O  
ATOM   1637  OE2 GLU A 110      47.233 -61.759  45.694  1.00 62.54           O  
ATOM   1638  N   VAL A 111      51.141 -66.100  43.463  1.00 67.04           N  
ATOM   1639  H   VAL A 111      51.741 -65.489  42.928  1.00 67.04           H  
ATOM   1640  CA  VAL A 111      50.915 -67.479  43.001  1.00 67.04           C  
ATOM   1641  HA  VAL A 111      49.854 -67.542  42.758  1.00 67.04           H  
ATOM   1642  C   VAL A 111      51.261 -68.485  44.117  1.00 67.04           C  
ATOM   1643  CB  VAL A 111      51.660 -67.815  41.697  1.00 67.04           C  
ATOM   1644  HB  VAL A 111      52.735 -67.721  41.850  1.00 67.04           H  
ATOM   1645  O   VAL A 111      52.405 -68.477  44.606  1.00 67.04           O  
ATOM   1646  CG1 VAL A 111      51.335 -69.258  41.271  1.00 67.04           C  
ATOM   1647 HG11 VAL A 111      51.745 -69.974  41.984  1.00 67.04           H  
ATOM   1648 HG12 VAL A 111      50.256 -69.397  41.206  1.00 67.04           H  
ATOM   1649 HG13 VAL A 111      51.761 -69.481  40.293  1.00 67.04           H  
ATOM   1650  CG2 VAL A 111      51.226 -66.868  40.570  1.00 67.04           C  
ATOM   1651 HG21 VAL A 111      50.153 -66.953  40.399  1.00 67.04           H  
ATOM   1652 HG22 VAL A 111      51.457 -65.835  40.831  1.00 67.04           H  
ATOM   1653 HG23 VAL A 111      51.755 -67.109  39.647  1.00 67.04           H  
ATOM   1654  N   PRO A 112      50.318 -69.370  44.517  1.00 72.47           N  
ATOM   1655  CA  PRO A 112      50.507 -70.318  45.612  1.00 72.47           C  
ATOM   1656  HA  PRO A 112      50.642 -69.745  46.530  1.00 72.47           H  
ATOM   1657  C   PRO A 112      51.701 -71.251  45.409  1.00 72.47           C  
ATOM   1658  CB  PRO A 112      49.205 -71.121  45.709  1.00 72.47           C  
ATOM   1659  HB2 PRO A 112      48.984 -71.416  46.734  1.00 72.47           H  
ATOM   1660  HB3 PRO A 112      49.251 -71.996  45.061  1.00 72.47           H  
ATOM   1661  O   PRO A 112      51.966 -71.722  44.305  1.00 72.47           O  
ATOM   1662  CG  PRO A 112      48.158 -70.158  45.162  1.00 72.47           C  
ATOM   1663  HG2 PRO A 112      47.292 -70.683  44.758  1.00 72.47           H  
ATOM   1664  HG3 PRO A 112      47.859 -69.455  45.939  1.00 72.47           H  
ATOM   1665  CD  PRO A 112      48.926 -69.419  44.072  1.00 72.47           C  
ATOM   1666  HD2 PRO A 112      48.493 -68.425  43.960  1.00 72.47           H  
ATOM   1667  HD3 PRO A 112      48.859 -69.972  43.135  1.00 72.47           H  
ATOM   1668  N   ALA A 113      52.401 -71.592  46.494  1.00 66.82           N  
ATOM   1669  H   ALA A 113      52.131 -71.185  47.379  1.00 66.82           H  
ATOM   1670  CA  ALA A 113      53.629 -72.392  46.438  1.00 66.82           C  
ATOM   1671  HA  ALA A 113      54.363 -71.844  45.848  1.00 66.82           H  
ATOM   1672  C   ALA A 113      53.466 -73.772  45.765  1.00 66.82           C  
ATOM   1673  CB  ALA A 113      54.169 -72.538  47.865  1.00 66.82           C  
ATOM   1674  HB1 ALA A 113      53.453 -73.082  48.482  1.00 66.82           H  
ATOM   1675  HB2 ALA A 113      54.349 -71.554  48.297  1.00 66.82           H  
ATOM   1676  HB3 ALA A 113      55.108 -73.091  47.841  1.00 66.82           H  
ATOM   1677  O   ALA A 113      54.416 -74.260  45.162  1.00 66.82           O  
ATOM   1678  N   THR A 114      52.278 -74.378  45.841  1.00 67.55           N  
ATOM   1679  H   THR A 114      51.519 -73.906  46.313  1.00 67.55           H  
ATOM   1680  CA  THR A 114      51.934 -75.646  45.173  1.00 67.55           C  
ATOM   1681  HA  THR A 114      52.704 -76.390  45.374  1.00 67.55           H  
ATOM   1682  C   THR A 114      51.823 -75.520  43.658  1.00 67.55           C  
ATOM   1683  CB  THR A 114      50.584 -76.162  45.694  1.00 67.55           C  
ATOM   1684  HB  THR A 114      50.203 -76.944  45.037  1.00 67.55           H  
ATOM   1685  O   THR A 114      52.148 -76.458  42.943  1.00 67.55           O  
ATOM   1686  CG2 THR A 114      50.723 -76.734  47.104  1.00 67.55           C  
ATOM   1687 HG21 THR A 114      51.435 -77.559  47.096  1.00 67.55           H  
ATOM   1688 HG22 THR A 114      49.753 -77.105  47.437  1.00 67.55           H  
ATOM   1689 HG23 THR A 114      51.067 -75.963  47.793  1.00 67.55           H  
ATOM   1690  OG1 THR A 114      49.646 -75.105  45.777  1.00 67.55           O  
ATOM   1691  HG1 THR A 114      49.131 -75.091  44.968  1.00 67.55           H  
ATOM   1692  N   GLU A 115      51.376 -74.365  43.169  1.00 68.34           N  
ATOM   1693  H   GLU A 115      51.159 -73.615  43.811  1.00 68.34           H  
ATOM   1694  CA  GLU A 115      51.221 -74.083  41.741  1.00 68.34           C  
ATOM   1695  HA  GLU A 115      51.071 -75.012  41.191  1.00 68.34           H  
ATOM   1696  C   GLU A 115      52.472 -73.425  41.160  1.00 68.34           C  
ATOM   1697  CB  GLU A 115      49.984 -73.203  41.524  1.00 68.34           C  
ATOM   1698  HB2 GLU A 115      49.966 -72.869  40.486  1.00 68.34           H  
ATOM   1699  HB3 GLU A 115      50.046 -72.330  42.173  1.00 68.34           H  
ATOM   1700  O   GLU A 115      52.702 -73.524  39.961  1.00 68.34           O  
ATOM   1701  CG  GLU A 115      48.696 -73.986  41.819  1.00 68.34           C  
ATOM   1702  HG2 GLU A 115      48.764 -74.421  42.817  1.00 68.34           H  
ATOM   1703  HG3 GLU A 115      48.608 -74.804  41.104  1.00 68.34           H  
ATOM   1704  CD  GLU A 115      47.438 -73.113  41.753  1.00 68.34           C  
ATOM   1705  OE1 GLU A 115      46.455 -73.505  42.421  1.00 68.34           O  
ATOM   1706  OE2 GLU A 115      47.477 -72.059  41.080  1.00 68.34           O  
ATOM   1707  N   ARG A 116      53.329 -72.812  41.993  1.00 67.13           N  
ATOM   1708  H   ARG A 116      53.036 -72.709  42.954  1.00 67.13           H  
ATOM   1709  CA  ARG A 116      54.583 -72.178  41.555  1.00 67.13           C  
ATOM   1710  HA  ARG A 116      54.334 -71.344  40.898  1.00 67.13           H  
ATOM   1711  C   ARG A 116      55.478 -73.091  40.732  1.00 67.13           C  
ATOM   1712  CB  ARG A 116      55.400 -71.647  42.740  1.00 67.13           C  
ATOM   1713  HB2 ARG A 116      56.442 -71.553  42.437  1.00 67.13           H  
ATOM   1714  HB3 ARG A 116      55.351 -72.350  43.572  1.00 67.13           H  
ATOM   1715  O   ARG A 116      56.136 -72.581  39.842  1.00 67.13           O  
ATOM   1716  CG  ARG A 116      54.920 -70.264  43.179  1.00 67.13           C  
ATOM   1717  HG2 ARG A 116      54.929 -69.581  42.330  1.00 67.13           H  
ATOM   1718  HG3 ARG A 116      53.901 -70.338  43.559  1.00 67.13           H  
ATOM   1719  CD  ARG A 116      55.842 -69.720  44.270  1.00 67.13           C  
ATOM   1720  HD2 ARG A 116      56.830 -69.562  43.836  1.00 67.13           H  
ATOM   1721  HD3 ARG A 116      55.917 -70.452  45.073  1.00 67.13           H  
ATOM   1722  NE  ARG A 116      55.323 -68.454  44.810  1.00 67.13           N  
ATOM   1723  HE  ARG A 116      54.365 -68.224  44.587  1.00 67.13           H  
ATOM   1724  NH1 ARG A 116      57.170 -67.865  46.029  1.00 67.13           N  
ATOM   1725 HH11 ARG A 116      57.608 -68.725  45.731  1.00 67.13           H  
ATOM   1726 HH12 ARG A 116      57.662 -67.171  46.573  1.00 67.13           H  
ATOM   1727  NH2 ARG A 116      55.431 -66.472  45.928  1.00 67.13           N  
ATOM   1728 HH21 ARG A 116      54.542 -66.183  45.544  1.00 67.13           H  
ATOM   1729 HH22 ARG A 116      55.915 -65.786  46.489  1.00 67.13           H  
ATOM   1730  CZ  ARG A 116      55.970 -67.604  45.582  1.00 67.13           C  
ATOM   1731  N   GLU A 117      55.534 -74.392  40.996  1.00 70.57           N  
ATOM   1732  H   GLU A 117      54.963 -74.767  41.740  1.00 70.57           H  
ATOM   1733  CA  GLU A 117      56.392 -75.296  40.219  1.00 70.57           C  
ATOM   1734  HA  GLU A 117      57.371 -74.830  40.108  1.00 70.57           H  
ATOM   1735  C   GLU A 117      55.844 -75.516  38.798  1.00 70.57           C  
ATOM   1736  CB  GLU A 117      56.587 -76.598  41.011  1.00 70.57           C  
ATOM   1737  HB2 GLU A 117      55.666 -77.180  40.990  1.00 70.57           H  
ATOM   1738  HB3 GLU A 117      56.803 -76.334  42.046  1.00 70.57           H  
ATOM   1739  O   GLU A 117      56.598 -75.459  37.827  1.00 70.57           O  
ATOM   1740  CG  GLU A 117      57.757 -77.443  40.485  1.00 70.57           C  
ATOM   1741  HG2 GLU A 117      57.480 -77.881  39.526  1.00 70.57           H  
ATOM   1742  HG3 GLU A 117      58.612 -76.787  40.321  1.00 70.57           H  
ATOM   1743  CD  GLU A 117      58.157 -78.557  41.469  1.00 70.57           C  
ATOM   1744  OE1 GLU A 117      59.373 -78.844  41.554  1.00 70.57           O  
ATOM   1745  OE2 GLU A 117      57.255 -79.126  42.125  1.00 70.57           O  
ATOM   1746  N   GLU A 118      54.523 -75.653  38.642  1.00 72.82           N  
ATOM   1747  H   GLU A 118      53.930 -75.624  39.458  1.00 72.82           H  
ATOM   1748  CA  GLU A 118      53.882 -75.747  37.325  1.00 72.82           C  
ATOM   1749  HA  GLU A 118      54.488 -76.407  36.704  1.00 72.82           H  
ATOM   1750  C   GLU A 118      53.827 -74.384  36.615  1.00 72.82           C  
ATOM   1751  CB  GLU A 118      52.491 -76.388  37.455  1.00 72.82           C  
ATOM   1752  HB2 GLU A 118      52.589 -77.324  38.005  1.00 72.82           H  
ATOM   1753  HB3 GLU A 118      51.825 -75.720  38.002  1.00 72.82           H  
ATOM   1754  O   GLU A 118      54.074 -74.313  35.411  1.00 72.82           O  
ATOM   1755  CG  GLU A 118      51.913 -76.685  36.062  1.00 72.82           C  
ATOM   1756  HG2 GLU A 118      52.668 -77.217  35.482  1.00 72.82           H  
ATOM   1757  HG3 GLU A 118      51.713 -75.743  35.552  1.00 72.82           H  
ATOM   1758  CD  GLU A 118      50.623 -77.515  36.064  1.00 72.82           C  
ATOM   1759  OE1 GLU A 118      50.299 -78.016  34.960  1.00 72.82           O  
ATOM   1760  OE2 GLU A 118      49.964 -77.616  37.120  1.00 72.82           O  
ATOM   1761  N   LEU A 119      53.587 -73.294  37.352  1.00 66.71           N  
ATOM   1762  H   LEU A 119      53.351 -73.432  38.324  1.00 66.71           H  
ATOM   1763  CA  LEU A 119      53.695 -71.920  36.864  1.00 66.71           C  
ATOM   1764  HA  LEU A 119      53.021 -71.798  36.016  1.00 66.71           H  
ATOM   1765  C   LEU A 119      55.119 -71.636  36.388  1.00 66.71           C  
ATOM   1766  CB  LEU A 119      53.292 -70.924  37.964  1.00 66.71           C  
ATOM   1767  HB2 LEU A 119      54.010 -71.021  38.779  1.00 66.71           H  
ATOM   1768  HB3 LEU A 119      52.311 -71.191  38.358  1.00 66.71           H  
ATOM   1769  O   LEU A 119      55.268 -71.126  35.289  1.00 66.71           O  
ATOM   1770  CG  LEU A 119      53.277 -69.460  37.467  1.00 66.71           C  
ATOM   1771  HG  LEU A 119      53.820 -69.379  36.525  1.00 66.71           H  
ATOM   1772  CD1 LEU A 119      51.857 -68.973  37.187  1.00 66.71           C  
ATOM   1773 HD11 LEU A 119      51.392 -69.613  36.437  1.00 66.71           H  
ATOM   1774 HD12 LEU A 119      51.256 -68.998  38.096  1.00 66.71           H  
ATOM   1775 HD13 LEU A 119      51.885 -67.951  36.809  1.00 66.71           H  
ATOM   1776  CD2 LEU A 119      53.981 -68.537  38.464  1.00 66.71           C  
ATOM   1777 HD21 LEU A 119      55.045 -68.771  38.485  1.00 66.71           H  
ATOM   1778 HD22 LEU A 119      53.855 -67.497  38.161  1.00 66.71           H  
ATOM   1779 HD23 LEU A 119      53.577 -68.662  39.468  1.00 66.71           H  
ATOM   1780  N   VAL A 120      56.156 -72.007  37.145  1.00 69.91           N  
ATOM   1781  H   VAL A 120      55.973 -72.414  38.051  1.00 69.91           H  
ATOM   1782  CA  VAL A 120      57.553 -71.891  36.711  1.00 69.91           C  
ATOM   1783  HA  VAL A 120      57.723 -70.863  36.393  1.00 69.91           H  
ATOM   1784  C   VAL A 120      57.774 -72.752  35.479  1.00 69.91           C  
ATOM   1785  CB  VAL A 120      58.566 -72.187  37.835  1.00 69.91           C  
ATOM   1786  HB  VAL A 120      58.262 -73.084  38.375  1.00 69.91           H  
ATOM   1787  O   VAL A 120      58.202 -72.194  34.490  1.00 69.91           O  
ATOM   1788  CG1 VAL A 120      59.997 -72.398  37.323  1.00 69.91           C  
ATOM   1789 HG11 VAL A 120      60.681 -72.519  38.163  1.00 69.91           H  
ATOM   1790 HG12 VAL A 120      60.317 -71.548  36.720  1.00 69.91           H  
ATOM   1791 HG13 VAL A 120      60.056 -73.303  36.719  1.00 69.91           H  
ATOM   1792  CG2 VAL A 120      58.628 -70.993  38.802  1.00 69.91           C  
ATOM   1793 HG21 VAL A 120      57.628 -70.722  39.141  1.00 69.91           H  
ATOM   1794 HG22 VAL A 120      59.233 -71.258  39.669  1.00 69.91           H  
ATOM   1795 HG23 VAL A 120      59.068 -70.130  38.304  1.00 69.91           H  
ATOM   1796  N   GLN A 121      57.368 -74.024  35.420  1.00 70.70           N  
ATOM   1797  H   GLN A 121      57.021 -74.466  36.259  1.00 70.70           H  
ATOM   1798  CA  GLN A 121      57.488 -74.821  34.184  1.00 70.70           C  
ATOM   1799  HA  GLN A 121      58.539 -74.879  33.901  1.00 70.70           H  
ATOM   1800  C   GLN A 121      56.706 -74.248  32.990  1.00 70.70           C  
ATOM   1801  CB  GLN A 121      56.953 -76.235  34.413  1.00 70.70           C  
ATOM   1802  HB2 GLN A 121      55.982 -76.180  34.904  1.00 70.70           H  
ATOM   1803  HB3 GLN A 121      56.813 -76.714  33.444  1.00 70.70           H  
ATOM   1804  O   GLN A 121      57.025 -74.525  31.831  1.00 70.70           O  
ATOM   1805  CG  GLN A 121      57.888 -77.126  35.231  1.00 70.70           C  
ATOM   1806  HG2 GLN A 121      58.086 -76.671  36.201  1.00 70.70           H  
ATOM   1807  HG3 GLN A 121      58.839 -77.236  34.710  1.00 70.70           H  
ATOM   1808  CD  GLN A 121      57.277 -78.508  35.436  1.00 70.70           C  
ATOM   1809  NE2 GLN A 121      57.723 -79.248  36.424  1.00 70.70           N  
ATOM   1810 HE21 GLN A 121      58.367 -78.854  37.096  1.00 70.70           H  
ATOM   1811 HE22 GLN A 121      57.230 -80.113  36.597  1.00 70.70           H  
ATOM   1812  OE1 GLN A 121      56.402 -78.956  34.705  1.00 70.70           O  
ATOM   1813  N   ARG A 122      55.611 -73.522  33.225  1.00 71.00           N  
ATOM   1814  H   ARG A 122      55.333 -73.405  34.189  1.00 71.00           H  
ATOM   1815  CA  ARG A 122      54.751 -72.964  32.173  1.00 71.00           C  
ATOM   1816  HA  ARG A 122      54.805 -73.609  31.296  1.00 71.00           H  
ATOM   1817  C   ARG A 122      55.251 -71.598  31.714  1.00 71.00           C  
ATOM   1818  CB  ARG A 122      53.300 -72.973  32.666  1.00 71.00           C  
ATOM   1819  HB2 ARG A 122      53.097 -73.947  33.112  1.00 71.00           H  
ATOM   1820  HB3 ARG A 122      53.164 -72.207  33.430  1.00 71.00           H  
ATOM   1821  O   ARG A 122      55.323 -71.385  30.511  1.00 71.00           O  
ATOM   1822  CG  ARG A 122      52.291 -72.771  31.532  1.00 71.00           C  
ATOM   1823  HG2 ARG A 122      52.494 -73.481  30.729  1.00 71.00           H  
ATOM   1824  HG3 ARG A 122      52.369 -71.755  31.146  1.00 71.00           H  
ATOM   1825  CD  ARG A 122      50.883 -73.017  32.080  1.00 71.00           C  
ATOM   1826  HD2 ARG A 122      50.824 -74.033  32.469  1.00 71.00           H  
ATOM   1827  HD3 ARG A 122      50.703 -72.322  32.899  1.00 71.00           H  
ATOM   1828  NE  ARG A 122      49.854 -72.828  31.042  1.00 71.00           N  
ATOM   1829  HE  ARG A 122      50.171 -72.544  30.126  1.00 71.00           H  
ATOM   1830  NH1 ARG A 122      48.035 -73.204  32.395  1.00 71.00           N  
ATOM   1831 HH11 ARG A 122      48.650 -73.403  33.170  1.00 71.00           H  
ATOM   1832 HH12 ARG A 122      47.036 -73.240  32.540  1.00 71.00           H  
ATOM   1833  NH2 ARG A 122      47.725 -72.647  30.257  1.00 71.00           N  
ATOM   1834 HH21 ARG A 122      46.729 -72.669  30.428  1.00 71.00           H  
ATOM   1835 HH22 ARG A 122      48.074 -72.341  29.360  1.00 71.00           H  
ATOM   1836  CZ  ARG A 122      48.548 -72.896  31.236  1.00 71.00           C  
ATOM   1837  N   LEU A 123      55.707 -70.753  32.634  1.00 66.39           N  
ATOM   1838  H   LEU A 123      55.606 -71.026  33.602  1.00 66.39           H  
ATOM   1839  CA  LEU A 123      56.481 -69.542  32.374  1.00 66.39           C  
ATOM   1840  HA  LEU A 123      55.946 -68.919  31.657  1.00 66.39           H  
ATOM   1841  C   LEU A 123      57.840 -69.868  31.776  1.00 66.39           C  
ATOM   1842  CB  LEU A 123      56.707 -68.746  33.668  1.00 66.39           C  
ATOM   1843  HB2 LEU A 123      57.478 -67.996  33.492  1.00 66.39           H  
ATOM   1844  HB3 LEU A 123      57.087 -69.425  34.431  1.00 66.39           H  
ATOM   1845  O   LEU A 123      58.274 -69.120  30.928  1.00 66.39           O  
ATOM   1846  CG  LEU A 123      55.460 -68.024  34.192  1.00 66.39           C  
ATOM   1847  HG  LEU A 123      54.623 -68.720  34.245  1.00 66.39           H  
ATOM   1848  CD1 LEU A 123      55.757 -67.506  35.593  1.00 66.39           C  
ATOM   1849 HD11 LEU A 123      54.834 -67.104  36.011  1.00 66.39           H  
ATOM   1850 HD12 LEU A 123      56.516 -66.725  35.561  1.00 66.39           H  
ATOM   1851 HD13 LEU A 123      56.099 -68.323  36.229  1.00 66.39           H  
ATOM   1852  CD2 LEU A 123      55.061 -66.833  33.315  1.00 66.39           C  
ATOM   1853 HD21 LEU A 123      54.759 -67.173  32.325  1.00 66.39           H  
ATOM   1854 HD22 LEU A 123      55.893 -66.135  33.222  1.00 66.39           H  
ATOM   1855 HD23 LEU A 123      54.217 -66.313  33.769  1.00 66.39           H  
ATOM   1856  N   GLU A 124      58.486 -70.975  32.140  1.00 69.85           N  
ATOM   1857  H   GLU A 124      58.137 -71.471  32.947  1.00 69.85           H  
ATOM   1858  CA  GLU A 124      59.719 -71.486  31.534  1.00 69.85           C  
ATOM   1859  HA  GLU A 124      60.427 -70.668  31.405  1.00 69.85           H  
ATOM   1860  C   GLU A 124      59.455 -72.086  30.164  1.00 69.85           C  
ATOM   1861  CB  GLU A 124      60.401 -72.569  32.381  1.00 69.85           C  
ATOM   1862  HB2 GLU A 124      59.653 -73.283  32.723  1.00 69.85           H  
ATOM   1863  HB3 GLU A 124      61.098 -73.112  31.742  1.00 69.85           H  
ATOM   1864  O   GLU A 124      60.327 -71.983  29.319  1.00 69.85           O  
ATOM   1865  CG  GLU A 124      61.221 -72.015  33.552  1.00 69.85           C  
ATOM   1866  HG2 GLU A 124      61.951 -71.313  33.148  1.00 69.85           H  
ATOM   1867  HG3 GLU A 124      60.583 -71.460  34.240  1.00 69.85           H  
ATOM   1868  CD  GLU A 124      61.954 -73.138  34.299  1.00 69.85           C  
ATOM   1869  OE1 GLU A 124      63.087 -72.858  34.755  1.00 69.85           O  
ATOM   1870  OE2 GLU A 124      61.417 -74.269  34.358  1.00 69.85           O  
ATOM   1871  N   ARG A 125      58.279 -72.668  29.893  1.00 67.69           N  
ATOM   1872  H   ARG A 125      57.644 -72.825  30.662  1.00 67.69           H  
ATOM   1873  CA  ARG A 125      57.880 -73.055  28.527  1.00 67.69           C  
ATOM   1874  HA  ARG A 125      58.736 -73.511  28.030  1.00 67.69           H  
ATOM   1875  C   ARG A 125      57.528 -71.842  27.674  1.00 67.69           C  
ATOM   1876  CB  ARG A 125      56.732 -74.072  28.548  1.00 67.69           C  
ATOM   1877  HB2 ARG A 125      56.196 -74.028  27.600  1.00 67.69           H  
ATOM   1878  HB3 ARG A 125      56.032 -73.819  29.344  1.00 67.69           H  
ATOM   1879  O   ARG A 125      57.932 -71.798  26.520  1.00 67.69           O  
ATOM   1880  CG  ARG A 125      57.270 -75.499  28.722  1.00 67.69           C  
ATOM   1881  HG2 ARG A 125      57.919 -75.555  29.596  1.00 67.69           H  
ATOM   1882  HG3 ARG A 125      57.865 -75.756  27.845  1.00 67.69           H  
ATOM   1883  CD  ARG A 125      56.137 -76.523  28.860  1.00 67.69           C  
ATOM   1884  HD2 ARG A 125      56.572 -77.520  28.780  1.00 67.69           H  
ATOM   1885  HD3 ARG A 125      55.426 -76.383  28.046  1.00 67.69           H  
ATOM   1886  NE  ARG A 125      55.455 -76.398  30.161  1.00 67.69           N  
ATOM   1887  HE  ARG A 125      55.864 -75.737  30.806  1.00 67.69           H  
ATOM   1888  NH1 ARG A 125      53.955 -78.122  29.916  1.00 67.69           N  
ATOM   1889 HH11 ARG A 125      54.334 -78.315  29.000  1.00 67.69           H  
ATOM   1890 HH12 ARG A 125      53.229 -78.697  30.319  1.00 67.69           H  
ATOM   1891  NH2 ARG A 125      53.976 -76.943  31.810  1.00 67.69           N  
ATOM   1892 HH21 ARG A 125      54.402 -76.265  32.426  1.00 67.69           H  
ATOM   1893 HH22 ARG A 125      53.282 -77.559  32.209  1.00 67.69           H  
ATOM   1894  CZ  ARG A 125      54.469 -77.150  30.621  1.00 67.69           C  
ATOM   1895  N   MET A 126      56.850 -70.841  28.233  1.00 62.02           N  
ATOM   1896  H   MET A 126      56.508 -70.964  29.176  1.00 62.02           H  
ATOM   1897  CA  MET A 126      56.613 -69.558  27.567  1.00 62.02           C  
ATOM   1898  HA  MET A 126      56.179 -69.743  26.584  1.00 62.02           H  
ATOM   1899  C   MET A 126      57.941 -68.834  27.331  1.00 62.02           C  
ATOM   1900  CB  MET A 126      55.621 -68.705  28.372  1.00 62.02           C  
ATOM   1901  HB2 MET A 126      55.931 -68.664  29.416  1.00 62.02           H  
ATOM   1902  HB3 MET A 126      55.620 -67.691  27.972  1.00 62.02           H  
ATOM   1903  O   MET A 126      58.236 -68.486  26.199  1.00 62.02           O  
ATOM   1904  CG  MET A 126      54.198 -69.273  28.273  1.00 62.02           C  
ATOM   1905  HG2 MET A 126      53.855 -69.178  27.243  1.00 62.02           H  
ATOM   1906  HG3 MET A 126      54.224 -70.336  28.514  1.00 62.02           H  
ATOM   1907  SD  MET A 126      52.971 -68.499  29.363  1.00 62.02           S  
ATOM   1908  CE  MET A 126      52.880 -66.836  28.640  1.00 62.02           C  
ATOM   1909  HE1 MET A 126      53.841 -66.332  28.740  1.00 62.02           H  
ATOM   1910  HE2 MET A 126      52.609 -66.902  27.586  1.00 62.02           H  
ATOM   1911  HE3 MET A 126      52.124 -66.253  29.168  1.00 62.02           H  
ATOM   1912  N   LEU A 127      58.811 -68.728  28.337  1.00 61.21           N  
ATOM   1913  H   LEU A 127      58.499 -69.006  29.256  1.00 61.21           H  
ATOM   1914  CA  LEU A 127      60.185 -68.242  28.218  1.00 61.21           C  
ATOM   1915  HA  LEU A 127      60.160 -67.267  27.732  1.00 61.21           H  
ATOM   1916  C   LEU A 127      61.045 -69.141  27.340  1.00 61.21           C  
ATOM   1917  CB  LEU A 127      60.872 -68.071  29.592  1.00 61.21           C  
ATOM   1918  HB2 LEU A 127      61.946 -68.216  29.478  1.00 61.21           H  
ATOM   1919  HB3 LEU A 127      60.544 -68.860  30.268  1.00 61.21           H  
ATOM   1920  O   LEU A 127      61.956 -68.610  26.750  1.00 61.21           O  
ATOM   1921  CG  LEU A 127      60.648 -66.684  30.221  1.00 61.21           C  
ATOM   1922  HG  LEU A 127      59.656 -66.315  29.961  1.00 61.21           H  
ATOM   1923  CD1 LEU A 127      60.762 -66.742  31.744  1.00 61.21           C  
ATOM   1924 HD11 LEU A 127      60.614 -65.746  32.160  1.00 61.21           H  
ATOM   1925 HD12 LEU A 127      59.987 -67.396  32.141  1.00 61.21           H  
ATOM   1926 HD13 LEU A 127      61.740 -67.120  32.042  1.00 61.21           H  
ATOM   1927  CD2 LEU A 127      61.713 -65.708  29.708  1.00 61.21           C  
ATOM   1928 HD21 LEU A 127      62.709 -66.026  30.017  1.00 61.21           H  
ATOM   1929 HD22 LEU A 127      61.515 -64.716  30.113  1.00 61.21           H  
ATOM   1930 HD23 LEU A 127      61.668 -65.647  28.621  1.00 61.21           H  
ATOM   1931  N   ALA A 128      60.824 -70.444  27.195  1.00 60.47           N  
ATOM   1932  H   ALA A 128      60.164 -70.897  27.811  1.00 60.47           H  
ATOM   1933  CA  ALA A 128      61.591 -71.292  26.272  1.00 60.47           C  
ATOM   1934  HA  ALA A 128      62.615 -70.920  26.223  1.00 60.47           H  
ATOM   1935  C   ALA A 128      61.048 -71.240  24.838  1.00 60.47           C  
ATOM   1936  CB  ALA A 128      61.672 -72.731  26.790  1.00 60.47           C  
ATOM   1937  HB1 ALA A 128      62.239 -73.340  26.086  1.00 60.47           H  
ATOM   1938  HB2 ALA A 128      60.670 -73.149  26.887  1.00 60.47           H  
ATOM   1939  HB3 ALA A 128      62.179 -72.754  27.755  1.00 60.47           H  
ATOM   1940  O   ALA A 128      61.777 -71.581  23.914  1.00 60.47           O  
ATOM   1941  N   ALA A 129      59.812 -70.777  24.643  1.00 53.88           N  
ATOM   1942  H   ALA A 129      59.218 -70.652  25.450  1.00 53.88           H  
ATOM   1943  CA  ALA A 129      59.265 -70.396  23.345  1.00 53.88           C  
ATOM   1944  HA  ALA A 129      59.683 -71.044  22.576  1.00 53.88           H  
ATOM   1945  C   ALA A 129      59.637 -68.945  22.968  1.00 53.88           C  
ATOM   1946  CB  ALA A 129      57.749 -70.623  23.385  1.00 53.88           C  
ATOM   1947  HB1 ALA A 129      57.537 -71.665  23.624  1.00 53.88           H  
ATOM   1948  HB2 ALA A 129      57.322 -70.388  22.410  1.00 53.88           H  
ATOM   1949  HB3 ALA A 129      57.291 -69.980  24.137  1.00 53.88           H  
ATOM   1950  O   ALA A 129      59.853 -68.656  21.797  1.00 53.88           O  
ATOM   1951  N   LEU A 130      59.785 -68.049  23.954  1.00 49.91           N  
ATOM   1952  H   LEU A 130      59.474 -68.334  24.872  1.00 49.91           H  
ATOM   1953  CA  LEU A 130      60.189 -66.645  23.791  1.00 49.91           C  
ATOM   1954  HA  LEU A 130      59.837 -66.285  22.824  1.00 49.91           H  
ATOM   1955  C   LEU A 130      61.723 -66.448  23.795  1.00 49.91           C  
ATOM   1956  CB  LEU A 130      59.522 -65.798  24.897  1.00 49.91           C  
ATOM   1957  HB2 LEU A 130      59.776 -66.239  25.860  1.00 49.91           H  
ATOM   1958  HB3 LEU A 130      59.955 -64.798  24.881  1.00 49.91           H  
ATOM   1959  O   LEU A 130      62.234 -65.580  23.098  1.00 49.91           O  
ATOM   1960  CG  LEU A 130      57.986 -65.656  24.797  1.00 49.91           C  
ATOM   1961  HG  LEU A 130      57.532 -66.625  24.586  1.00 49.91           H  
ATOM   1962  CD1 LEU A 130      57.416 -65.132  26.118  1.00 49.91           C  
ATOM   1963 HD11 LEU A 130      57.834 -64.150  26.342  1.00 49.91           H  
ATOM   1964 HD12 LEU A 130      57.662 -65.820  26.927  1.00 49.91           H  
ATOM   1965 HD13 LEU A 130      56.332 -65.049  26.044  1.00 49.91           H  
ATOM   1966  CD2 LEU A 130      57.580 -64.686  23.688  1.00 49.91           C  
ATOM   1967 HD21 LEU A 130      58.009 -63.700  23.872  1.00 49.91           H  
ATOM   1968 HD22 LEU A 130      57.928 -65.054  22.723  1.00 49.91           H  
ATOM   1969 HD23 LEU A 130      56.494 -64.600  23.653  1.00 49.91           H  
ATOM   1970  N   ARG A 131      62.500 -67.261  24.524  1.00 47.47           N  
ATOM   1971  H   ARG A 131      62.031 -67.929  25.119  1.00 47.47           H  
ATOM   1972  CA  ARG A 131      63.982 -67.245  24.548  1.00 47.47           C  
ATOM   1973  HA  ARG A 131      64.305 -66.259  24.883  1.00 47.47           H  
ATOM   1974  C   ARG A 131      64.615 -67.425  23.173  1.00 47.47           C  
ATOM   1975  CB  ARG A 131      64.590 -68.310  25.485  1.00 47.47           C  
ATOM   1976  HB2 ARG A 131      63.977 -69.211  25.455  1.00 47.47           H  
ATOM   1977  HB3 ARG A 131      65.572 -68.596  25.107  1.00 47.47           H  
ATOM   1978  O   ARG A 131      65.542 -66.666  22.911  1.00 47.47           O  
ATOM   1979  CG  ARG A 131      64.807 -67.827  26.930  1.00 47.47           C  
ATOM   1980  HG2 ARG A 131      63.931 -67.289  27.293  1.00 47.47           H  
ATOM   1981  HG3 ARG A 131      65.656 -67.144  26.953  1.00 47.47           H  
ATOM   1982  CD  ARG A 131      65.093 -69.036  27.834  1.00 47.47           C  
ATOM   1983  HD2 ARG A 131      64.268 -69.741  27.733  1.00 47.47           H  
ATOM   1984  HD3 ARG A 131      66.010 -69.517  27.492  1.00 47.47           H  
ATOM   1985  NE  ARG A 131      65.230 -68.656  29.254  1.00 47.47           N  
ATOM   1986  HE  ARG A 131      65.161 -67.671  29.466  1.00 47.47           H  
ATOM   1987  NH1 ARG A 131      65.467 -70.778  30.112  1.00 47.47           N  
ATOM   1988 HH11 ARG A 131      65.427 -71.151  29.175  1.00 47.47           H  
ATOM   1989 HH12 ARG A 131      65.476 -71.396  30.911  1.00 47.47           H  
ATOM   1990  NH2 ARG A 131      65.371 -69.042  31.500  1.00 47.47           N  
ATOM   1991 HH21 ARG A 131      65.257 -68.056  31.685  1.00 47.47           H  
ATOM   1992 HH22 ARG A 131      65.392 -69.692  32.273  1.00 47.47           H  
ATOM   1993  CZ  ARG A 131      65.360 -69.488  30.276  1.00 47.47           C  
ATOM   1994  N   PRO A 132      64.181 -68.355  22.295  1.00 41.71           N  
ATOM   1995  CA  PRO A 132      64.745 -68.448  20.952  1.00 41.71           C  
ATOM   1996  HA  PRO A 132      65.828 -68.556  21.021  1.00 41.71           H  
ATOM   1997  C   PRO A 132      64.466 -67.195  20.110  1.00 41.71           C  
ATOM   1998  CB  PRO A 132      64.164 -69.723  20.330  1.00 41.71           C  
ATOM   1999  HB2 PRO A 132      63.984 -69.617  19.261  1.00 41.71           H  
ATOM   2000  HB3 PRO A 132      64.840 -70.557  20.518  1.00 41.71           H  
ATOM   2001  O   PRO A 132      65.204 -66.954  19.163  1.00 41.71           O  
ATOM   2002  CG  PRO A 132      62.867 -69.941  21.101  1.00 41.71           C  
ATOM   2003  HG2 PRO A 132      62.566 -70.988  21.111  1.00 41.71           H  
ATOM   2004  HG3 PRO A 132      62.085 -69.315  20.672  1.00 41.71           H  
ATOM   2005  CD  PRO A 132      63.232 -69.440  22.495  1.00 41.71           C  
ATOM   2006  HD2 PRO A 132      62.321 -69.130  23.007  1.00 41.71           H  
ATOM   2007  HD3 PRO A 132      63.725 -70.237  23.052  1.00 41.71           H  
ATOM   2008  N   VAL A 133      63.475 -66.367  20.474  1.00 37.37           N  
ATOM   2009  H   VAL A 133      62.892 -66.612  21.262  1.00 37.37           H  
ATOM   2010  CA  VAL A 133      63.317 -65.015  19.910  1.00 37.37           C  
ATOM   2011  HA  VAL A 133      63.460 -65.075  18.831  1.00 37.37           H  
ATOM   2012  C   VAL A 133      64.401 -64.084  20.463  1.00 37.37           C  
ATOM   2013  CB  VAL A 133      61.914 -64.418  20.174  1.00 37.37           C  
ATOM   2014  HB  VAL A 133      61.839 -64.090  21.211  1.00 37.37           H  
ATOM   2015  O   VAL A 133      65.117 -63.451  19.697  1.00 37.37           O  
ATOM   2016  CG1 VAL A 133      61.680 -63.183  19.300  1.00 37.37           C  
ATOM   2017 HG11 VAL A 133      60.697 -62.759  19.509  1.00 37.37           H  
ATOM   2018 HG12 VAL A 133      61.736 -63.452  18.245  1.00 37.37           H  
ATOM   2019 HG13 VAL A 133      62.432 -62.423  19.512  1.00 37.37           H  
ATOM   2020  CG2 VAL A 133      60.776 -65.414  19.906  1.00 37.37           C  
ATOM   2021 HG21 VAL A 133      60.838 -66.259  20.592  1.00 37.37           H  
ATOM   2022 HG22 VAL A 133      59.814 -64.925  20.058  1.00 37.37           H  
ATOM   2023 HG23 VAL A 133      60.835 -65.779  18.881  1.00 37.37           H  
ATOM   2024  N   ALA A 134      64.559 -64.022  21.790  1.00 33.30           N  
ATOM   2025  H   ALA A 134      63.934 -64.569  22.365  1.00 33.30           H  
ATOM   2026  CA  ALA A 134      65.465 -63.076  22.446  1.00 33.30           C  
ATOM   2027  HA  ALA A 134      65.263 -62.081  22.048  1.00 33.30           H  
ATOM   2028  C   ALA A 134      66.961 -63.357  22.195  1.00 33.30           C  
ATOM   2029  CB  ALA A 134      65.137 -63.063  23.944  1.00 33.30           C  
ATOM   2030  HB1 ALA A 134      64.090 -62.800  24.091  1.00 33.30           H  
ATOM   2031  HB2 ALA A 134      65.330 -64.043  24.379  1.00 33.30           H  
ATOM   2032  HB3 ALA A 134      65.760 -62.320  24.444  1.00 33.30           H  
ATOM   2033  O   ALA A 134      67.713 -62.442  21.870  1.00 33.30           O  
ATOM   2034  N   GLN A 135      67.408 -64.612  22.320  1.00 31.74           N  
ATOM   2035  H   GLN A 135      66.740 -65.338  22.538  1.00 31.74           H  
ATOM   2036  CA  GLN A 135      68.823 -64.987  22.154  1.00 31.74           C  
ATOM   2037  HA  GLN A 135      69.439 -64.314  22.750  1.00 31.74           H  
ATOM   2038  C   GLN A 135      69.321 -64.843  20.710  1.00 31.74           C  
ATOM   2039  CB  GLN A 135      69.058 -66.426  22.643  1.00 31.74           C  
ATOM   2040  HB2 GLN A 135      70.049 -66.748  22.322  1.00 31.74           H  
ATOM   2041  HB3 GLN A 135      68.320 -67.092  22.196  1.00 31.74           H  
ATOM   2042  O   GLN A 135      70.521 -64.721  20.489  1.00 31.74           O  
ATOM   2043  CG  GLN A 135      69.003 -66.529  24.171  1.00 31.74           C  
ATOM   2044  HG2 GLN A 135      69.703 -65.808  24.593  1.00 31.74           H  
ATOM   2045  HG3 GLN A 135      68.002 -66.281  24.523  1.00 31.74           H  
ATOM   2046  CD  GLN A 135      69.363 -67.924  24.675  1.00 31.74           C  
ATOM   2047  NE2 GLN A 135      70.123 -68.027  25.743  1.00 31.74           N  
ATOM   2048 HE21 GLN A 135      70.590 -67.200  26.086  1.00 31.74           H  
ATOM   2049 HE22 GLN A 135      70.433 -68.963  25.962  1.00 31.74           H  
ATOM   2050  OE1 GLN A 135      68.949 -68.951  24.162  1.00 31.74           O  
ATOM   2051  N   ALA A 136      68.423 -64.802  19.720  1.00 27.73           N  
ATOM   2052  H   ALA A 136      67.440 -64.863  19.941  1.00 27.73           H  
ATOM   2053  CA  ALA A 136      68.796 -64.573  18.324  1.00 27.73           C  
ATOM   2054  HA  ALA A 136      69.549 -65.310  18.048  1.00 27.73           H  
ATOM   2055  C   ALA A 136      69.428 -63.184  18.075  1.00 27.73           C  
ATOM   2056  CB  ALA A 136      67.558 -64.812  17.454  1.00 27.73           C  
ATOM   2057  HB1 ALA A 136      67.827 -64.709  16.403  1.00 27.73           H  
ATOM   2058  HB2 ALA A 136      67.169 -65.816  17.624  1.00 27.73           H  
ATOM   2059  HB3 ALA A 136      66.786 -64.080  17.694  1.00 27.73           H  
ATOM   2060  O   ALA A 136      70.007 -62.966  17.014  1.00 27.73           O  
ATOM   2061  N   ALA A 137      69.366 -62.269  19.052  1.00 27.40           N  
ATOM   2062  H   ALA A 137      68.852 -62.494  19.891  1.00 27.40           H  
ATOM   2063  CA  ALA A 137      70.070 -60.988  19.031  1.00 27.40           C  
ATOM   2064  HA  ALA A 137      69.901 -60.513  18.064  1.00 27.40           H  
ATOM   2065  C   ALA A 137      71.602 -61.092  19.224  1.00 27.40           C  
ATOM   2066  CB  ALA A 137      69.445 -60.109  20.123  1.00 27.40           C  
ATOM   2067  HB1 ALA A 137      68.371 -60.018  19.961  1.00 27.40           H  
ATOM   2068  HB2 ALA A 137      69.626 -60.550  21.103  1.00 27.40           H  
ATOM   2069  HB3 ALA A 137      69.894 -59.117  20.093  1.00 27.40           H  
ATOM   2070  O   ALA A 137      72.300 -60.116  18.961  1.00 27.40           O  
ATOM   2071  N   ASP A 138      72.130 -62.232  19.696  1.00 23.87           N  
ATOM   2072  H   ASP A 138      71.499 -62.993  19.902  1.00 23.87           H  
ATOM   2073  CA  ASP A 138      73.502 -62.362  20.226  1.00 23.87           C  
ATOM   2074  HA  ASP A 138      73.609 -61.714  21.097  1.00 23.87           H  
ATOM   2075  C   ASP A 138      74.623 -61.973  19.249  1.00 23.87           C  
ATOM   2076  CB  ASP A 138      73.764 -63.835  20.637  1.00 23.87           C  
ATOM   2077  HB2 ASP A 138      74.779 -64.109  20.348  1.00 23.87           H  
ATOM   2078  HB3 ASP A 138      73.106 -64.498  20.075  1.00 23.87           H  
ATOM   2079  O   ASP A 138      75.574 -61.275  19.611  1.00 23.87           O  
ATOM   2080  CG  ASP A 138      73.663 -64.158  22.132  1.00 23.87           C  
ATOM   2081  OD1 ASP A 138      73.425 -63.239  22.945  1.00 23.87           O  
ATOM   2082  OD2 ASP A 138      73.886 -65.347  22.463  1.00 23.87           O  
ATOM   2083  N   ALA A 139      74.603 -62.559  18.050  1.00 22.17           N  
ATOM   2084  H   ALA A 139      73.763 -63.054  17.788  1.00 22.17           H  
ATOM   2085  CA  ALA A 139      75.840 -62.846  17.330  1.00 22.17           C  
ATOM   2086  HA  ALA A 139      76.593 -63.117  18.070  1.00 22.17           H  
ATOM   2087  C   ALA A 139      76.383 -61.618  16.581  1.00 22.17           C  
ATOM   2088  CB  ALA A 139      75.637 -64.085  16.449  1.00 22.17           C  
ATOM   2089  HB1 ALA A 139      75.324 -64.928  17.065  1.00 22.17           H  
ATOM   2090  HB2 ALA A 139      76.572 -64.334  15.947  1.00 22.17           H  
ATOM   2091  HB3 ALA A 139      74.873 -63.883  15.699  1.00 22.17           H  
ATOM   2092  O   ALA A 139      76.135 -61.432  15.390  1.00 22.17           O  
ATOM   2093  N   SER A 140      77.199 -60.830  17.283  1.00 24.12           N  
ATOM   2094  H   SER A 140      77.239 -61.023  18.274  1.00 24.12           H  
ATOM   2095  CA  SER A 140      77.937 -59.633  16.843  1.00 24.12           C  
ATOM   2096  HA  SER A 140      77.226 -58.957  16.368  1.00 24.12           H  
ATOM   2097  C   SER A 140      79.049 -59.910  15.812  1.00 24.12           C  
ATOM   2098  CB  SER A 140      78.491 -58.937  18.095  1.00 24.12           C  
ATOM   2099  HB2 SER A 140      77.651 -58.613  18.710  1.00 24.12           H  
ATOM   2100  HB3 SER A 140      79.068 -58.057  17.811  1.00 24.12           H  
ATOM   2101  O   SER A 140      80.162 -59.402  15.933  1.00 24.12           O  
ATOM   2102  OG  SER A 140      79.299 -59.825  18.856  1.00 24.12           O  
ATOM   2103  HG  SER A 140      79.374 -59.469  19.744  1.00 24.12           H  
ATOM   2104  N   GLY A 141      78.758 -60.760  14.818  1.00 20.99           N  
ATOM   2105  H   GLY A 141      77.791 -61.048  14.763  1.00 20.99           H  
ATOM   2106  CA  GLY A 141      79.700 -61.426  13.918  1.00 20.99           C  
ATOM   2107  HA2 GLY A 141      79.177 -61.692  13.000  1.00 20.99           H  
ATOM   2108  HA3 GLY A 141      80.043 -62.346  14.391  1.00 20.99           H  
ATOM   2109  C   GLY A 141      80.910 -60.574  13.534  1.00 20.99           C  
ATOM   2110  O   GLY A 141      80.787 -59.599  12.802  1.00 20.99           O  
ATOM   2111  N   THR A 142      82.087 -60.999  13.996  1.00 21.69           N  
ATOM   2112  H   THR A 142      82.085 -61.860  14.524  1.00 21.69           H  
ATOM   2113  CA  THR A 142      83.372 -60.267  14.004  1.00 21.69           C  
ATOM   2114  HA  THR A 142      83.293 -59.417  14.682  1.00 21.69           H  
ATOM   2115  C   THR A 142      83.883 -59.728  12.665  1.00 21.69           C  
ATOM   2116  CB  THR A 142      84.479 -61.221  14.504  1.00 21.69           C  
ATOM   2117  HB  THR A 142      85.461 -60.798  14.290  1.00 21.69           H  
ATOM   2118  O   THR A 142      84.898 -59.041  12.646  1.00 21.69           O  
ATOM   2119  CG2 THR A 142      84.408 -61.474  16.006  1.00 21.69           C  
ATOM   2120 HG21 THR A 142      84.495 -60.526  16.536  1.00 21.69           H  
ATOM   2121 HG22 THR A 142      83.458 -61.940  16.267  1.00 21.69           H  
ATOM   2122 HG23 THR A 142      85.228 -62.125  16.311  1.00 21.69           H  
ATOM   2123  OG1 THR A 142      84.376 -62.487  13.879  1.00 21.69           O  
ATOM   2124  HG1 THR A 142      85.222 -62.928  13.993  1.00 21.69           H  
ATOM   2125  N   GLY A 143      83.271 -60.137  11.556  1.00 18.50           N  
ATOM   2126  H   GLY A 143      82.319 -60.449  11.679  1.00 18.50           H  
ATOM   2127  CA  GLY A 143      83.999 -60.651  10.400  1.00 18.50           C  
ATOM   2128  HA2 GLY A 143      84.658 -61.451  10.737  1.00 18.50           H  
ATOM   2129  HA3 GLY A 143      83.284 -61.086   9.703  1.00 18.50           H  
ATOM   2130  C   GLY A 143      84.861 -59.642   9.646  1.00 18.50           C  
ATOM   2131  O   GLY A 143      86.058 -59.506   9.892  1.00 18.50           O  
ATOM   2132  N   ALA A 144      84.275 -59.050   8.610  1.00 18.55           N  
ATOM   2133  H   ALA A 144      83.276 -59.143   8.492  1.00 18.55           H  
ATOM   2134  CA  ALA A 144      85.023 -58.369   7.564  1.00 18.55           C  
ATOM   2135  HA  ALA A 144      86.013 -58.819   7.487  1.00 18.55           H  
ATOM   2136  C   ALA A 144      85.230 -56.888   7.897  1.00 18.55           C  
ATOM   2137  CB  ALA A 144      84.317 -58.615   6.224  1.00 18.55           C  
ATOM   2138  HB1 ALA A 144      83.313 -58.191   6.246  1.00 18.55           H  
ATOM   2139  HB2 ALA A 144      84.882 -58.137   5.424  1.00 18.55           H  
ATOM   2140  HB3 ALA A 144      84.255 -59.685   6.024  1.00 18.55           H  
ATOM   2141  O   ALA A 144      84.508 -56.033   7.396  1.00 18.55           O  
ATOM   2142  N   ASN A 145      86.242 -56.596   8.714  1.00 21.29           N  
ATOM   2143  H   ASN A 145      86.722 -57.366   9.158  1.00 21.29           H  
ATOM   2144  CA  ASN A 145      86.892 -55.285   8.741  1.00 21.29           C  
ATOM   2145  HA  ASN A 145      86.164 -54.505   8.516  1.00 21.29           H  
ATOM   2146  C   ASN A 145      87.991 -55.318   7.651  1.00 21.29           C  
ATOM   2147  CB  ASN A 145      87.415 -55.048  10.173  1.00 21.29           C  
ATOM   2148  HB2 ASN A 145      88.288 -55.673  10.358  1.00 21.29           H  
ATOM   2149  HB3 ASN A 145      86.640 -55.325  10.887  1.00 21.29           H  
ATOM   2150  O   ASN A 145      89.044 -55.904   7.916  1.00 21.29           O  
ATOM   2151  CG  ASN A 145      87.766 -53.596  10.446  1.00 21.29           C  
ATOM   2152  ND2 ASN A 145      88.527 -53.330  11.481  1.00 21.29           N  
ATOM   2153 HD21 ASN A 145      88.910 -54.080  12.040  1.00 21.29           H  
ATOM   2154 HD22 ASN A 145      88.743 -52.353  11.615  1.00 21.29           H  
ATOM   2155  OD1 ASN A 145      87.332 -52.676   9.779  1.00 21.29           O  
ATOM   2156  N   PRO A 146      87.728 -54.885   6.396  1.00 20.72           N  
ATOM   2157  CA  PRO A 146      88.487 -55.378   5.241  1.00 20.72           C  
ATOM   2158  HA  PRO A 146      88.542 -56.464   5.326  1.00 20.72           H  
ATOM   2159  C   PRO A 146      89.928 -54.845   5.169  1.00 20.72           C  
ATOM   2160  CB  PRO A 146      87.648 -55.051   3.997  1.00 20.72           C  
ATOM   2161  HB2 PRO A 146      87.660 -55.867   3.275  1.00 20.72           H  
ATOM   2162  HB3 PRO A 146      88.010 -54.131   3.537  1.00 20.72           H  
ATOM   2163  O   PRO A 146      90.298 -53.897   5.857  1.00 20.72           O  
ATOM   2164  CG  PRO A 146      86.246 -54.815   4.559  1.00 20.72           C  
ATOM   2165  HG2 PRO A 146      85.740 -55.766   4.725  1.00 20.72           H  
ATOM   2166  HG3 PRO A 146      85.654 -54.162   3.918  1.00 20.72           H  
ATOM   2167  CD  PRO A 146      86.570 -54.156   5.897  1.00 20.72           C  
ATOM   2168  HD2 PRO A 146      85.704 -54.181   6.558  1.00 20.72           H  
ATOM   2169  HD3 PRO A 146      86.856 -53.117   5.731  1.00 20.72           H  
ATOM   2170  N   SER A 147      90.756 -55.509   4.359  1.00 20.97           N  
ATOM   2171  H   SER A 147      90.366 -56.204   3.738  1.00 20.97           H  
ATOM   2172  CA  SER A 147      92.220 -55.366   4.319  1.00 20.97           C  
ATOM   2173  HA  SER A 147      92.588 -55.423   5.344  1.00 20.97           H  
ATOM   2174  C   SER A 147      92.741 -54.037   3.741  1.00 20.97           C  
ATOM   2175  CB  SER A 147      92.801 -56.558   3.546  1.00 20.97           C  
ATOM   2176  HB2 SER A 147      93.863 -56.406   3.352  1.00 20.97           H  
ATOM   2177  HB3 SER A 147      92.689 -57.454   4.155  1.00 20.97           H  
ATOM   2178  O   SER A 147      91.998 -53.282   3.123  1.00 20.97           O  
ATOM   2179  OG  SER A 147      92.113 -56.762   2.325  1.00 20.97           O  
ATOM   2180  HG  SER A 147      92.305 -56.033   1.731  1.00 20.97           H  
ATOM   2181  N   GLY A 148      94.041 -53.768   3.932  1.00 20.15           N  
ATOM   2182  H   GLY A 148      94.620 -54.462   4.382  1.00 20.15           H  
ATOM   2183  CA  GLY A 148      94.728 -52.562   3.442  1.00 20.15           C  
ATOM   2184  HA2 GLY A 148      95.429 -52.210   4.198  1.00 20.15           H  
ATOM   2185  HA3 GLY A 148      93.999 -51.770   3.271  1.00 20.15           H  
ATOM   2186  C   GLY A 148      95.514 -52.799   2.150  1.00 20.15           C  
ATOM   2187  O   GLY A 148      96.261 -53.773   2.069  1.00 20.15           O  
ATOM   2188  N   ASP A 149      95.323 -51.916   1.170  1.00 20.77           N  
ATOM   2189  H   ASP A 149      94.727 -51.120   1.346  1.00 20.77           H  
ATOM   2190  CA  ASP A 149      95.776 -52.082  -0.219  1.00 20.77           C  
ATOM   2191  HA  ASP A 149      95.836 -53.155  -0.398  1.00 20.77           H  
ATOM   2192  C   ASP A 149      97.188 -51.523  -0.516  1.00 20.77           C  
ATOM   2193  CB  ASP A 149      94.703 -51.479  -1.157  1.00 20.77           C  
ATOM   2194  HB2 ASP A 149      95.066 -50.534  -1.564  1.00 20.77           H  
ATOM   2195  HB3 ASP A 149      93.805 -51.252  -0.583  1.00 20.77           H  
ATOM   2196  O   ASP A 149      97.785 -50.833   0.312  1.00 20.77           O  
ATOM   2197  CG  ASP A 149      94.282 -52.396  -2.313  1.00 20.77           C  
ATOM   2198  OD1 ASP A 149      94.924 -53.453  -2.503  1.00 20.77           O  
ATOM   2199  OD2 ASP A 149      93.296 -52.033  -2.989  1.00 20.77           O  
ATOM   2200  N   ASP A 150      97.703 -51.844  -1.712  1.00 20.67           N  
ATOM   2201  H   ASP A 150      97.109 -52.408  -2.303  1.00 20.67           H  
ATOM   2202  CA  ASP A 150      99.136 -51.800  -2.089  1.00 20.67           C  
ATOM   2203  HA  ASP A 150      99.727 -51.518  -1.218  1.00 20.67           H  
ATOM   2204  C   ASP A 150      99.508 -50.806  -3.221  1.00 20.67           C  
ATOM   2205  CB  ASP A 150      99.520 -53.247  -2.470  1.00 20.67           C  
ATOM   2206  HB2 ASP A 150      99.215 -53.907  -1.658  1.00 20.67           H  
ATOM   2207  HB3 ASP A 150      98.943 -53.530  -3.350  1.00 20.67           H  
ATOM   2208  O   ASP A 150     100.684 -50.663  -3.554  1.00 20.67           O  
ATOM   2209  CG  ASP A 150     101.009 -53.525  -2.747  1.00 20.67           C  
ATOM   2210  OD1 ASP A 150     101.868 -53.041  -1.973  1.00 20.67           O  
ATOM   2211  OD2 ASP A 150     101.275 -54.347  -3.657  1.00 20.67           O  
ATOM   2212  N   LEU A 151      98.560 -50.098  -3.854  1.00 22.65           N  
ATOM   2213  H   LEU A 151      97.601 -50.180  -3.550  1.00 22.65           H  
ATOM   2214  CA  LEU A 151      98.909 -49.211  -4.982  1.00 22.65           C  
ATOM   2215  HA  LEU A 151      99.587 -49.771  -5.626  1.00 22.65           H  
ATOM   2216  C   LEU A 151      99.710 -47.973  -4.528  1.00 22.65           C  
ATOM   2217  CB  LEU A 151      97.675 -48.847  -5.831  1.00 22.65           C  
ATOM   2218  HB2 LEU A 151      97.908 -47.962  -6.422  1.00 22.65           H  
ATOM   2219  HB3 LEU A 151      96.853 -48.591  -5.162  1.00 22.65           H  
ATOM   2220  O   LEU A 151      99.177 -47.056  -3.905  1.00 22.65           O  
ATOM   2221  CG  LEU A 151      97.230 -49.962  -6.800  1.00 22.65           C  
ATOM   2222  HG  LEU A 151      97.049 -50.879  -6.239  1.00 22.65           H  
ATOM   2223  CD1 LEU A 151      95.927 -49.553  -7.488  1.00 22.65           C  
ATOM   2224 HD11 LEU A 151      95.587 -50.357  -8.142  1.00 22.65           H  
ATOM   2225 HD12 LEU A 151      95.160 -49.367  -6.736  1.00 22.65           H  
ATOM   2226 HD13 LEU A 151      96.086 -48.649  -8.077  1.00 22.65           H  
ATOM   2227  CD2 LEU A 151      98.256 -50.247  -7.905  1.00 22.65           C  
ATOM   2228 HD21 LEU A 151      99.164 -50.681  -7.485  1.00 22.65           H  
ATOM   2229 HD22 LEU A 151      98.509 -49.329  -8.436  1.00 22.65           H  
ATOM   2230 HD23 LEU A 151      97.844 -50.961  -8.618  1.00 22.65           H  
ATOM   2231  N   GLY A 152     101.000 -47.957  -4.880  1.00 27.30           N  
ATOM   2232  H   GLY A 152     101.352 -48.805  -5.301  1.00 27.30           H  
ATOM   2233  CA  GLY A 152     101.986 -46.919  -4.540  1.00 27.30           C  
ATOM   2234  HA2 GLY A 152     102.884 -47.401  -4.154  1.00 27.30           H  
ATOM   2235  HA3 GLY A 152     101.579 -46.282  -3.754  1.00 27.30           H  
ATOM   2236  C   GLY A 152     102.392 -46.011  -5.707  1.00 27.30           C  
ATOM   2237  O   GLY A 152     103.544 -45.584  -5.768  1.00 27.30           O  
ATOM   2238  N   GLU A 153     101.475 -45.777  -6.649  1.00 28.00           N  
ATOM   2239  H   GLU A 153     100.541 -46.118  -6.475  1.00 28.00           H  
ATOM   2240  CA  GLU A 153     101.659 -44.952  -7.855  1.00 28.00           C  
ATOM   2241  HA  GLU A 153     102.727 -44.843  -8.040  1.00 28.00           H  
ATOM   2242  C   GLU A 153     101.068 -43.533  -7.654  1.00 28.00           C  
ATOM   2243  CB  GLU A 153     101.033 -45.668  -9.073  1.00 28.00           C  
ATOM   2244  HB2 GLU A 153     101.241 -45.082  -9.968  1.00 28.00           H  
ATOM   2245  HB3 GLU A 153      99.952 -45.720  -8.941  1.00 28.00           H  
ATOM   2246  O   GLU A 153     100.192 -43.342  -6.815  1.00 28.00           O  
ATOM   2247  CG  GLU A 153     101.585 -47.090  -9.285  1.00 28.00           C  
ATOM   2248  HG2 GLU A 153     101.256 -47.731  -8.467  1.00 28.00           H  
ATOM   2249  HG3 GLU A 153     102.674 -47.048  -9.256  1.00 28.00           H  
ATOM   2250  CD  GLU A 153     101.130 -47.711 -10.616  1.00 28.00           C  
ATOM   2251  OE1 GLU A 153     102.004 -47.919 -11.491  1.00 28.00           O  
ATOM   2252  OE2 GLU A 153      99.920 -48.011 -10.738  1.00 28.00           O  
ATOM   2253  N   ALA A 154     101.478 -42.480  -8.370  1.00 27.05           N  
ATOM   2254  H   ALA A 154     101.058 -41.611  -8.074  1.00 27.05           H  
ATOM   2255  CA  ALA A 154     102.421 -42.416  -9.496  1.00 27.05           C  
ATOM   2256  HA  ALA A 154     102.937 -43.369  -9.612  1.00 27.05           H  
ATOM   2257  C   ALA A 154     103.509 -41.343  -9.273  1.00 27.05           C  
ATOM   2258  CB  ALA A 154     101.616 -42.157 -10.780  1.00 27.05           C  
ATOM   2259  HB1 ALA A 154     100.896 -42.960 -10.942  1.00 27.05           H  
ATOM   2260  HB2 ALA A 154     102.286 -42.110 -11.638  1.00 27.05           H  
ATOM   2261  HB3 ALA A 154     101.071 -41.215 -10.711  1.00 27.05           H  
ATOM   2262  O   ALA A 154     104.696 -41.670  -9.231  1.00 27.05           O  
ATOM   2263  N   GLY A 155     103.101 -40.082  -9.075  1.00 31.23           N  
ATOM   2264  H   GLY A 155     102.112 -39.900  -9.170  1.00 31.23           H  
ATOM   2265  CA  GLY A 155     103.913 -39.058  -8.402  1.00 31.23           C  
ATOM   2266  HA2 GLY A 155     103.784 -38.109  -8.921  1.00 31.23           H  
ATOM   2267  HA3 GLY A 155     104.972 -39.315  -8.424  1.00 31.23           H  
ATOM   2268  C   GLY A 155     103.471 -38.905  -6.944  1.00 31.23           C  
ATOM   2269  O   GLY A 155     102.971 -39.855  -6.344  1.00 31.23           O  
ATOM   2270  N   VAL A 156     103.506 -37.684  -6.409  1.00 33.35           N  
ATOM   2271  H   VAL A 156     104.082 -36.990  -6.865  1.00 33.35           H  
ATOM   2272  CA  VAL A 156     102.332 -37.193  -5.662  1.00 33.35           C  
ATOM   2273  HA  VAL A 156     101.855 -38.055  -5.195  1.00 33.35           H  
ATOM   2274  C   VAL A 156     101.252 -36.638  -6.619  1.00 33.35           C  
ATOM   2275  CB  VAL A 156     102.714 -36.263  -4.487  1.00 33.35           C  
ATOM   2276  HB  VAL A 156     103.215 -35.372  -4.865  1.00 33.35           H  
ATOM   2277  O   VAL A 156     100.090 -36.559  -6.240  1.00 33.35           O  
ATOM   2278  CG1 VAL A 156     101.503 -35.819  -3.651  1.00 33.35           C  
ATOM   2279 HG11 VAL A 156     100.931 -36.690  -3.329  1.00 33.35           H  
ATOM   2280 HG12 VAL A 156     100.861 -35.171  -4.248  1.00 33.35           H  
ATOM   2281 HG13 VAL A 156     101.834 -35.253  -2.781  1.00 33.35           H  
ATOM   2282  CG2 VAL A 156     103.656 -36.989  -3.510  1.00 33.35           C  
ATOM   2283 HG21 VAL A 156     103.181 -37.897  -3.139  1.00 33.35           H  
ATOM   2284 HG22 VAL A 156     104.580 -37.256  -4.024  1.00 33.35           H  
ATOM   2285 HG23 VAL A 156     103.907 -36.334  -2.675  1.00 33.35           H  
ATOM   2286  N   ASP A 157     101.480 -36.467  -7.929  1.00 24.81           N  
ATOM   2287  H   ASP A 157     100.674 -36.800  -8.439  1.00 24.81           H  
ATOM   2288  CA  ASP A 157     101.953 -35.188  -8.513  1.00 24.81           C  
ATOM   2289  HA  ASP A 157     101.936 -34.403  -7.757  1.00 24.81           H  
ATOM   2290  C   ASP A 157     101.067 -34.723  -9.696  1.00 24.81           C  
ATOM   2291  CB  ASP A 157     103.383 -35.284  -9.098  1.00 24.81           C  
ATOM   2292  HB2 ASP A 157     103.573 -34.385  -9.684  1.00 24.81           H  
ATOM   2293  HB3 ASP A 157     103.426 -36.125  -9.791  1.00 24.81           H  
ATOM   2294  O   ASP A 157     100.880 -33.527  -9.884  1.00 24.81           O  
ATOM   2295  CG  ASP A 157     104.519 -35.387  -8.085  1.00 24.81           C  
ATOM   2296  OD1 ASP A 157     104.460 -34.698  -7.046  1.00 24.81           O  
ATOM   2297  OD2 ASP A 157     105.427 -36.216  -8.312  1.00 24.81           O  
ATOM   2298  N   GLU A 158     100.592 -35.656 -10.537  1.00 24.74           N  
ATOM   2299  H   GLU A 158     100.729 -36.617 -10.260  1.00 24.74           H  
ATOM   2300  CA  GLU A 158     100.539 -35.467 -12.004  1.00 24.74           C  
ATOM   2301  HA  GLU A 158     101.530 -35.151 -12.331  1.00 24.74           H  
ATOM   2302  C   GLU A 158      99.562 -34.438 -12.615  1.00 24.74           C  
ATOM   2303  CB  GLU A 158     100.243 -36.819 -12.679  1.00 24.74           C  
ATOM   2304  HB2 GLU A 158      99.281 -37.181 -12.317  1.00 24.74           H  
ATOM   2305  HB3 GLU A 158     100.159 -36.656 -13.754  1.00 24.74           H  
ATOM   2306  O   GLU A 158      99.995 -33.580 -13.384  1.00 24.74           O  
ATOM   2307  CG  GLU A 158     101.302 -37.905 -12.454  1.00 24.74           C  
ATOM   2308  HG2 GLU A 158     102.269 -37.531 -12.790  1.00 24.74           H  
ATOM   2309  HG3 GLU A 158     101.374 -38.129 -11.389  1.00 24.74           H  
ATOM   2310  CD  GLU A 158     100.924 -39.181 -13.221  1.00 24.74           C  
ATOM   2311  OE1 GLU A 158     101.775 -39.668 -13.998  1.00 24.74           O  
ATOM   2312  OE2 GLU A 158      99.780 -39.647 -13.025  1.00 24.74           O  
ATOM   2313  N   LEU A 159      98.247 -34.624 -12.436  1.00 22.32           N  
ATOM   2314  H   LEU A 159      97.972 -35.303 -11.740  1.00 22.32           H  
ATOM   2315  CA  LEU A 159      97.214 -34.164 -13.391  1.00 22.32           C  
ATOM   2316  HA  LEU A 159      97.483 -34.567 -14.368  1.00 22.32           H  
ATOM   2317  C   LEU A 159      97.172 -32.618 -13.525  1.00 22.32           C  
ATOM   2318  CB  LEU A 159      95.866 -34.776 -12.951  1.00 22.32           C  
ATOM   2319  HB2 LEU A 159      95.762 -34.632 -11.875  1.00 22.32           H  
ATOM   2320  HB3 LEU A 159      95.049 -34.226 -13.417  1.00 22.32           H  
ATOM   2321  O   LEU A 159      97.095 -31.925 -12.515  1.00 22.32           O  
ATOM   2322  CG  LEU A 159      95.729 -36.276 -13.303  1.00 22.32           C  
ATOM   2323  HG  LEU A 159      96.712 -36.701 -13.507  1.00 22.32           H  
ATOM   2324  CD1 LEU A 159      95.103 -37.070 -12.156  1.00 22.32           C  
ATOM   2325 HD11 LEU A 159      95.036 -38.122 -12.432  1.00 22.32           H  
ATOM   2326 HD12 LEU A 159      94.109 -36.684 -11.930  1.00 22.32           H  
ATOM   2327 HD13 LEU A 159      95.734 -36.988 -11.272  1.00 22.32           H  
ATOM   2328  CD2 LEU A 159      94.841 -36.476 -14.535  1.00 22.32           C  
ATOM   2329 HD21 LEU A 159      94.772 -37.539 -14.765  1.00 22.32           H  
ATOM   2330 HD22 LEU A 159      95.279 -35.965 -15.392  1.00 22.32           H  
ATOM   2331 HD23 LEU A 159      93.843 -36.078 -14.348  1.00 22.32           H  
ATOM   2332  N   LEU A 160      97.306 -31.978 -14.706  1.00 25.86           N  
ATOM   2333  H   LEU A 160      97.646 -31.043 -14.529  1.00 25.86           H  
ATOM   2334  CA  LEU A 160      96.547 -32.076 -15.984  1.00 25.86           C  
ATOM   2335  HA  LEU A 160      96.909 -31.267 -16.619  1.00 25.86           H  
ATOM   2336  C   LEU A 160      95.033 -31.811 -15.811  1.00 25.86           C  
ATOM   2337  CB  LEU A 160      96.796 -33.391 -16.755  1.00 25.86           C  
ATOM   2338  HB2 LEU A 160      96.444 -34.221 -16.143  1.00 25.86           H  
ATOM   2339  HB3 LEU A 160      96.164 -33.393 -17.644  1.00 25.86           H  
ATOM   2340  O   LEU A 160      94.439 -32.254 -14.840  1.00 25.86           O  
ATOM   2341  CG  LEU A 160      98.241 -33.676 -17.206  1.00 25.86           C  
ATOM   2342  HG  LEU A 160      98.903 -33.673 -16.340  1.00 25.86           H  
ATOM   2343  CD1 LEU A 160      98.297 -35.057 -17.864  1.00 25.86           C  
ATOM   2344 HD11 LEU A 160      97.977 -35.814 -17.149  1.00 25.86           H  
ATOM   2345 HD12 LEU A 160      99.322 -35.280 -18.161  1.00 25.86           H  
ATOM   2346 HD13 LEU A 160      97.649 -35.086 -18.739  1.00 25.86           H  
ATOM   2347  CD2 LEU A 160      98.745 -32.654 -18.230  1.00 25.86           C  
ATOM   2348 HD21 LEU A 160      99.748 -32.930 -18.555  1.00 25.86           H  
ATOM   2349 HD22 LEU A 160      98.795 -31.665 -17.772  1.00 25.86           H  
ATOM   2350 HD23 LEU A 160      98.081 -32.625 -19.093  1.00 25.86           H  
ATOM   2351  N   GLU A 161      94.284 -31.151 -16.701  1.00 25.72           N  
ATOM   2352  H   GLU A 161      93.317 -31.147 -16.409  1.00 25.72           H  
ATOM   2353  CA  GLU A 161      94.591 -30.273 -17.852  1.00 25.72           C  
ATOM   2354  HA  GLU A 161      95.453 -29.641 -17.640  1.00 25.72           H  
ATOM   2355  C   GLU A 161      93.373 -29.355 -18.095  1.00 25.72           C  
ATOM   2356  CB  GLU A 161      94.854 -31.098 -19.140  1.00 25.72           C  
ATOM   2357  HB2 GLU A 161      94.043 -31.817 -19.252  1.00 25.72           H  
ATOM   2358  HB3 GLU A 161      95.782 -31.657 -19.018  1.00 25.72           H  
ATOM   2359  O   GLU A 161      93.469 -28.131 -18.034  1.00 25.72           O  
ATOM   2360  CG  GLU A 161      94.973 -30.252 -20.432  1.00 25.72           C  
ATOM   2361  HG2 GLU A 161      94.174 -29.512 -20.478  1.00 25.72           H  
ATOM   2362  HG3 GLU A 161      95.917 -29.708 -20.397  1.00 25.72           H  
ATOM   2363  CD  GLU A 161      94.882 -31.088 -21.720  1.00 25.72           C  
ATOM   2364  OE1 GLU A 161      95.727 -30.870 -22.618  1.00 25.72           O  
ATOM   2365  OE2 GLU A 161      93.944 -31.912 -21.812  1.00 25.72           O  
ATOM   2366  N   ALA A 162      92.219 -29.968 -18.387  1.00 24.52           N  
ATOM   2367  H   ALA A 162      92.238 -30.977 -18.357  1.00 24.52           H  
ATOM   2368  CA  ALA A 162      91.205 -29.408 -19.282  1.00 24.52           C  
ATOM   2369  HA  ALA A 162      91.731 -28.797 -20.015  1.00 24.52           H  
ATOM   2370  C   ALA A 162      90.169 -28.463 -18.633  1.00 24.52           C  
ATOM   2371  CB  ALA A 162      90.581 -30.575 -20.059  1.00 24.52           C  
ATOM   2372  HB1 ALA A 162      89.896 -30.189 -20.814  1.00 24.52           H  
ATOM   2373  HB2 ALA A 162      91.361 -31.147 -20.561  1.00 24.52           H  
ATOM   2374  HB3 ALA A 162      90.032 -31.227 -19.379  1.00 24.52           H  
ATOM   2375  O   ALA A 162      88.957 -28.639 -18.781  1.00 24.52           O  
ATOM   2376  N   LEU A 163      90.636 -27.409 -17.963  1.00 23.19           N  
ATOM   2377  H   LEU A 163      91.640 -27.328 -17.882  1.00 23.19           H  
ATOM   2378  CA  LEU A 163      89.828 -26.204 -17.748  1.00 23.19           C  
ATOM   2379  HA  LEU A 163      88.833 -26.487 -17.404  1.00 23.19           H  
ATOM   2380  C   LEU A 163      89.670 -25.461 -19.093  1.00 23.19           C  
ATOM   2381  CB  LEU A 163      90.502 -25.332 -16.666  1.00 23.19           C  
ATOM   2382  HB2 LEU A 163      91.583 -25.430 -16.768  1.00 23.19           H  
ATOM   2383  HB3 LEU A 163      90.262 -24.284 -16.847  1.00 23.19           H  
ATOM   2384  O   LEU A 163      90.623 -24.868 -19.591  1.00 23.19           O  
ATOM   2385  CG  LEU A 163      90.082 -25.695 -15.228  1.00 23.19           C  
ATOM   2386  HG  LEU A 163      90.005 -26.777 -15.127  1.00 23.19           H  
ATOM   2387  CD1 LEU A 163      91.118 -25.199 -14.219  1.00 23.19           C  
ATOM   2388 HD11 LEU A 163      91.207 -24.115 -14.281  1.00 23.19           H  
ATOM   2389 HD12 LEU A 163      92.085 -25.651 -14.439  1.00 23.19           H  
ATOM   2390 HD13 LEU A 163      90.821 -25.485 -13.210  1.00 23.19           H  
ATOM   2391  CD2 LEU A 163      88.735 -25.057 -14.870  1.00 23.19           C  
ATOM   2392 HD21 LEU A 163      88.504 -25.239 -13.821  1.00 23.19           H  
ATOM   2393 HD22 LEU A 163      87.948 -25.498 -15.482  1.00 23.19           H  
ATOM   2394 HD23 LEU A 163      88.767 -23.982 -15.051  1.00 23.19           H  
ATOM   2395  N   GLY A 164      88.476 -25.505 -19.700  1.00 22.88           N  
ATOM   2396  H   GLY A 164      87.755 -26.064 -19.266  1.00 22.88           H  
ATOM   2397  CA  GLY A 164      88.112 -24.622 -20.829  1.00 22.88           C  
ATOM   2398  HA2 GLY A 164      88.914 -24.624 -21.568  1.00 22.88           H  
ATOM   2399  HA3 GLY A 164      87.202 -24.990 -21.301  1.00 22.88           H  
ATOM   2400  C   GLY A 164      87.884 -23.171 -20.365  1.00 22.88           C  
ATOM   2401  O   GLY A 164      88.047 -22.877 -19.186  1.00 22.88           O  
ATOM   2402  N   ARG A 165      87.445 -22.208 -21.184  1.00 22.55           N  
ATOM   2403  H   ARG A 165      87.395 -21.320 -20.705  1.00 22.55           H  
ATOM   2404  CA  ARG A 165      87.222 -22.072 -22.645  1.00 22.55           C  
ATOM   2405  HA  ARG A 165      88.035 -22.543 -23.197  1.00 22.55           H  
ATOM   2406  C   ARG A 165      87.256 -20.542 -22.933  1.00 22.55           C  
ATOM   2407  CB  ARG A 165      85.850 -22.679 -23.029  1.00 22.55           C  
ATOM   2408  HB2 ARG A 165      85.650 -23.555 -22.412  1.00 22.55           H  
ATOM   2409  HB3 ARG A 165      85.073 -21.944 -22.815  1.00 22.55           H  
ATOM   2410  O   ARG A 165      87.607 -19.792 -22.028  1.00 22.55           O  
ATOM   2411  CG  ARG A 165      85.771 -23.114 -24.507  1.00 22.55           C  
ATOM   2412  HG2 ARG A 165      86.308 -22.404 -25.136  1.00 22.55           H  
ATOM   2413  HG3 ARG A 165      86.259 -24.081 -24.625  1.00 22.55           H  
ATOM   2414  CD  ARG A 165      84.331 -23.190 -25.034  1.00 22.55           C  
ATOM   2415  HD2 ARG A 165      84.373 -23.335 -26.114  1.00 22.55           H  
ATOM   2416  HD3 ARG A 165      83.843 -22.234 -24.843  1.00 22.55           H  
ATOM   2417  NE  ARG A 165      83.556 -24.293 -24.426  1.00 22.55           N  
ATOM   2418  HE  ARG A 165      84.062 -24.926 -23.823  1.00 22.55           H  
ATOM   2419  NH1 ARG A 165      81.532 -23.735 -25.352  1.00 22.55           N  
ATOM   2420 HH11 ARG A 165      80.540 -23.884 -25.466  1.00 22.55           H  
ATOM   2421 HH12 ARG A 165      81.970 -22.928 -25.773  1.00 22.55           H  
ATOM   2422  NH2 ARG A 165      81.683 -25.535 -24.037  1.00 22.55           N  
ATOM   2423 HH21 ARG A 165      82.215 -26.147 -23.436  1.00 22.55           H  
ATOM   2424 HH22 ARG A 165      80.692 -25.682 -24.167  1.00 22.55           H  
ATOM   2425  CZ  ARG A 165      82.265 -24.516 -24.607  1.00 22.55           C  
ATOM   2426  N   GLU A 166      86.852 -20.077 -24.121  1.00 20.39           N  
ATOM   2427  H   GLU A 166      86.615 -20.722 -24.861  1.00 20.39           H  
ATOM   2428  CA  GLU A 166      86.617 -18.646 -24.408  1.00 20.39           C  
ATOM   2429  HA  GLU A 166      87.571 -18.125 -24.479  1.00 20.39           H  
ATOM   2430  C   GLU A 166      85.758 -17.979 -23.313  1.00 20.39           C  
ATOM   2431  CB  GLU A 166      85.860 -18.476 -25.744  1.00 20.39           C  
ATOM   2432  HB2 GLU A 166      84.958 -19.085 -25.683  1.00 20.39           H  
ATOM   2433  HB3 GLU A 166      85.552 -17.435 -25.840  1.00 20.39           H  
ATOM   2434  O   GLU A 166      84.561 -18.251 -23.192  1.00 20.39           O  
ATOM   2435  CG  GLU A 166      86.632 -18.856 -27.019  1.00 20.39           C  
ATOM   2436  HG2 GLU A 166      87.449 -18.150 -27.164  1.00 20.39           H  
ATOM   2437  HG3 GLU A 166      87.061 -19.849 -26.885  1.00 20.39           H  
ATOM   2438  CD  GLU A 166      85.714 -18.885 -28.260  1.00 20.39           C  
ATOM   2439  OE1 GLU A 166      86.161 -18.473 -29.354  1.00 20.39           O  
ATOM   2440  OE2 GLU A 166      84.591 -19.435 -28.134  1.00 20.39           O  
ATOM   2441  N   LEU A 167      86.359 -17.066 -22.553  1.00 21.18           N  
ATOM   2442  H   LEU A 167      87.337 -16.903 -22.744  1.00 21.18           H  
ATOM   2443  CA  LEU A 167      85.649 -15.978 -21.870  1.00 21.18           C  
ATOM   2444  HA  LEU A 167      84.584 -16.052 -22.091  1.00 21.18           H  
ATOM   2445  C   LEU A 167      86.097 -14.669 -22.538  1.00 21.18           C  
ATOM   2446  CB  LEU A 167      85.833 -16.055 -20.338  1.00 21.18           C  
ATOM   2447  HB2 LEU A 167      85.564 -15.094 -19.899  1.00 21.18           H  
ATOM   2448  HB3 LEU A 167      86.888 -16.230 -20.128  1.00 21.18           H  
ATOM   2449  O   LEU A 167      86.472 -13.704 -21.883  1.00 21.18           O  
ATOM   2450  CG  LEU A 167      84.982 -17.147 -19.658  1.00 21.18           C  
ATOM   2451  HG  LEU A 167      85.145 -18.104 -20.155  1.00 21.18           H  
ATOM   2452  CD1 LEU A 167      85.391 -17.295 -18.190  1.00 21.18           C  
ATOM   2453 HD11 LEU A 167      85.233 -16.354 -17.663  1.00 21.18           H  
ATOM   2454 HD12 LEU A 167      86.447 -17.563 -18.139  1.00 21.18           H  
ATOM   2455 HD13 LEU A 167      84.807 -18.085 -17.719  1.00 21.18           H  
ATOM   2456  CD2 LEU A 167      83.482 -16.823 -19.674  1.00 21.18           C  
ATOM   2457 HD21 LEU A 167      82.933 -17.581 -19.116  1.00 21.18           H  
ATOM   2458 HD22 LEU A 167      83.306 -15.842 -19.232  1.00 21.18           H  
ATOM   2459 HD23 LEU A 167      83.116 -16.827 -20.701  1.00 21.18           H  
ATOM   2460  N   ASP A 168      86.080 -14.707 -23.873  1.00 19.54           N  
ATOM   2461  H   ASP A 168      85.780 -15.577 -24.287  1.00 19.54           H  
ATOM   2462  CA  ASP A 168      86.773 -13.797 -24.795  1.00 19.54           C  
ATOM   2463  HA  ASP A 168      87.652 -13.391 -24.295  1.00 19.54           H  
ATOM   2464  C   ASP A 168      85.914 -12.590 -25.218  1.00 19.54           C  
ATOM   2465  CB  ASP A 168      87.250 -14.600 -26.031  1.00 19.54           C  
ATOM   2466  HB2 ASP A 168      86.418 -15.188 -26.419  1.00 19.54           H  
ATOM   2467  HB3 ASP A 168      87.550 -13.906 -26.816  1.00 19.54           H  
ATOM   2468  O   ASP A 168      86.232 -11.921 -26.196  1.00 19.54           O  
ATOM   2469  CG  ASP A 168      88.449 -15.524 -25.786  1.00 19.54           C  
ATOM   2470  OD1 ASP A 168      88.630 -15.983 -24.633  1.00 19.54           O  
ATOM   2471  OD2 ASP A 168      89.167 -15.816 -26.769  1.00 19.54           O  
ATOM   2472  N   GLY A 169      84.801 -12.318 -24.529  1.00 23.35           N  
ATOM   2473  H   GLY A 169      84.662 -12.817 -23.662  1.00 23.35           H  
ATOM   2474  CA  GLY A 169      84.010 -11.112 -24.792  1.00 23.35           C  
ATOM   2475  HA2 GLY A 169      83.681 -11.116 -25.832  1.00 23.35           H  
ATOM   2476  HA3 GLY A 169      83.136 -11.088 -24.142  1.00 23.35           H  
ATOM   2477  C   GLY A 169      84.840  -9.849 -24.529  1.00 23.35           C  
ATOM   2478  O   GLY A 169      85.348  -9.711 -23.418  1.00 23.35           O  
ATOM   2479  N   ASP A 170      84.953  -8.992 -25.556  1.00 20.40           N  
ATOM   2480  H   ASP A 170      84.522  -9.274 -26.425  1.00 20.40           H  
ATOM   2481  CA  ASP A 170      85.848  -7.813 -25.665  1.00 20.40           C  
ATOM   2482  HA  ASP A 170      86.864  -8.172 -25.830  1.00 20.40           H  
ATOM   2483  C   ASP A 170      85.930  -6.891 -24.423  1.00 20.40           C  
ATOM   2484  CB  ASP A 170      85.440  -6.966 -26.904  1.00 20.40           C  
ATOM   2485  HB2 ASP A 170      85.907  -5.986 -26.805  1.00 20.40           H  
ATOM   2486  HB3 ASP A 170      84.363  -6.799 -26.867  1.00 20.40           H  
ATOM   2487  O   ASP A 170      84.865  -6.471 -23.906  1.00 20.40           O  
ATOM   2488  CG  ASP A 170      85.827  -7.489 -28.307  1.00 20.40           C  
ATOM   2489  OD1 ASP A 170      87.002  -7.868 -28.526  1.00 20.40           O  
ATOM   2490  OD2 ASP A 170      84.962  -7.395 -29.215  1.00 20.40           O  
ATOM   2491  OXT ASP A 170      87.075  -6.519 -24.064  1.00 20.40           O  
TER    2492      ASP A 170                                                       
ATOM   2492  N   MET B   1       2.942  37.969 -42.727  1.00 77.17           N  
ATOM   2493  H   MET B   1       2.125  37.477 -43.060  1.00 77.17           H  
ATOM   2494  H2  MET B   1       2.743  38.413 -41.842  1.00 77.17           H  
ATOM   2495  H3  MET B   1       3.204  38.671 -43.404  1.00 77.17           H  
ATOM   2496  CA  MET B   1       4.044  37.008 -42.565  1.00 77.17           C  
ATOM   2497  HA  MET B   1       4.951  37.550 -42.297  1.00 77.17           H  
ATOM   2498  C   MET B   1       4.294  36.279 -43.871  1.00 77.17           C  
ATOM   2499  CB  MET B   1       3.754  35.985 -41.467  1.00 77.17           C  
ATOM   2500  HB2 MET B   1       2.737  35.607 -41.572  1.00 77.17           H  
ATOM   2501  HB3 MET B   1       4.441  35.145 -41.573  1.00 77.17           H  
ATOM   2502  O   MET B   1       3.336  35.880 -44.529  1.00 77.17           O  
ATOM   2503  CG  MET B   1       3.944  36.562 -40.069  1.00 77.17           C  
ATOM   2504  HG2 MET B   1       4.959  36.947 -39.971  1.00 77.17           H  
ATOM   2505  HG3 MET B   1       3.241  37.379 -39.907  1.00 77.17           H  
ATOM   2506  SD  MET B   1       3.685  35.289 -38.819  1.00 77.17           S  
ATOM   2507  CE  MET B   1       2.364  36.041 -37.830  1.00 77.17           C  
ATOM   2508  HE1 MET B   1       1.496  36.245 -38.457  1.00 77.17           H  
ATOM   2509  HE2 MET B   1       2.073  35.354 -37.035  1.00 77.17           H  
ATOM   2510  HE3 MET B   1       2.724  36.964 -37.376  1.00 77.17           H  
ATOM   2511  N   THR B   2       5.562  36.107 -44.221  1.00 87.94           N  
ATOM   2512  H   THR B   2       6.255  36.499 -43.599  1.00 87.94           H  
ATOM   2513  CA  THR B   2       6.058  35.126 -45.192  1.00 87.94           C  
ATOM   2514  HA  THR B   2       5.581  35.298 -46.157  1.00 87.94           H  
ATOM   2515  C   THR B   2       5.727  33.700 -44.741  1.00 87.94           C  
ATOM   2516  CB  THR B   2       7.583  35.253 -45.365  1.00 87.94           C  
ATOM   2517  HB  THR B   2       7.909  34.530 -46.112  1.00 87.94           H  
ATOM   2518  O   THR B   2       5.302  33.473 -43.604  1.00 87.94           O  
ATOM   2519  CG2 THR B   2       8.028  36.643 -45.816  1.00 87.94           C  
ATOM   2520 HG21 THR B   2       7.523  36.910 -46.744  1.00 87.94           H  
ATOM   2521 HG22 THR B   2       7.802  37.388 -45.053  1.00 87.94           H  
ATOM   2522 HG23 THR B   2       9.104  36.637 -45.990  1.00 87.94           H  
ATOM   2523  OG1 THR B   2       8.236  34.968 -44.154  1.00 87.94           O  
ATOM   2524  HG1 THR B   2       8.233  35.772 -43.628  1.00 87.94           H  
ATOM   2525  N   ASP B   3       5.912  32.715 -45.621  1.00 81.57           N  
ATOM   2526  H   ASP B   3       6.258  32.913 -46.550  1.00 81.57           H  
ATOM   2527  CA  ASP B   3       5.677  31.320 -45.244  1.00 81.57           C  
ATOM   2528  HA  ASP B   3       4.685  31.272 -44.796  1.00 81.57           H  
ATOM   2529  C   ASP B   3       6.654  30.853 -44.152  1.00 81.57           C  
ATOM   2530  CB  ASP B   3       5.662  30.427 -46.492  1.00 81.57           C  
ATOM   2531  HB2 ASP B   3       5.325  31.007 -47.351  1.00 81.57           H  
ATOM   2532  HB3 ASP B   3       6.667  30.061 -46.702  1.00 81.57           H  
ATOM   2533  O   ASP B   3       6.228  30.302 -43.139  1.00 81.57           O  
ATOM   2534  CG  ASP B   3       4.685  29.268 -46.298  1.00 81.57           C  
ATOM   2535  OD1 ASP B   3       3.490  29.580 -46.055  1.00 81.57           O  
ATOM   2536  OD2 ASP B   3       5.125  28.108 -46.390  1.00 81.57           O  
ATOM   2537  N   SER B   4       7.933  31.222 -44.284  1.00 79.18           N  
ATOM   2538  H   SER B   4       8.226  31.656 -45.147  1.00 79.18           H  
ATOM   2539  CA  SER B   4       8.980  30.985 -43.284  1.00 79.18           C  
ATOM   2540  HA  SER B   4       9.118  29.910 -43.169  1.00 79.18           H  
ATOM   2541  C   SER B   4       8.646  31.562 -41.903  1.00 79.18           C  
ATOM   2542  CB  SER B   4      10.298  31.597 -43.774  1.00 79.18           C  
ATOM   2543  HB2 SER B   4      10.199  32.682 -43.808  1.00 79.18           H  
ATOM   2544  HB3 SER B   4      11.101  31.341 -43.082  1.00 79.18           H  
ATOM   2545  O   SER B   4       8.843  30.878 -40.903  1.00 79.18           O  
ATOM   2546  OG  SER B   4      10.616  31.126 -45.072  1.00 79.18           O  
ATOM   2547  HG  SER B   4      11.241  30.401 -44.986  1.00 79.18           H  
ATOM   2548  N   GLU B   5       8.106  32.785 -41.825  1.00 84.67           N  
ATOM   2549  H   GLU B   5       7.972  33.312 -42.676  1.00 84.67           H  
ATOM   2550  CA  GLU B   5       7.715  33.406 -40.546  1.00 84.67           C  
ATOM   2551  HA  GLU B   5       8.564  33.396 -39.863  1.00 84.67           H  
ATOM   2552  C   GLU B   5       6.581  32.636 -39.850  1.00 84.67           C  
ATOM   2553  CB  GLU B   5       7.294  34.864 -40.779  1.00 84.67           C  
ATOM   2554  HB2 GLU B   5       6.725  35.216 -39.918  1.00 84.67           H  
ATOM   2555  HB3 GLU B   5       6.644  34.880 -41.653  1.00 84.67           H  
ATOM   2556  O   GLU B   5       6.694  32.336 -38.661  1.00 84.67           O  
ATOM   2557  CG  GLU B   5       8.479  35.823 -40.989  1.00 84.67           C  
ATOM   2558  HG2 GLU B   5       9.174  35.386 -41.706  1.00 84.67           H  
ATOM   2559  HG3 GLU B   5       9.005  35.937 -40.042  1.00 84.67           H  
ATOM   2560  CD  GLU B   5       8.032  37.199 -41.514  1.00 84.67           C  
ATOM   2561  OE1 GLU B   5       8.722  38.199 -41.249  1.00 84.67           O  
ATOM   2562  OE2 GLU B   5       7.025  37.248 -42.263  1.00 84.67           O  
ATOM   2563  N   LYS B   6       5.527  32.244 -40.586  1.00 85.15           N  
ATOM   2564  H   LYS B   6       5.525  32.471 -41.570  1.00 85.15           H  
ATOM   2565  CA  LYS B   6       4.418  31.448 -40.019  1.00 85.15           C  
ATOM   2566  HA  LYS B   6       3.995  31.975 -39.164  1.00 85.15           H  
ATOM   2567  C   LYS B   6       4.912  30.097 -39.502  1.00 85.15           C  
ATOM   2568  CB  LYS B   6       3.323  31.193 -41.064  1.00 85.15           C  
ATOM   2569  HB2 LYS B   6       3.783  30.683 -41.911  1.00 85.15           H  
ATOM   2570  HB3 LYS B   6       2.592  30.512 -40.628  1.00 85.15           H  
ATOM   2571  O   LYS B   6       4.565  29.680 -38.400  1.00 85.15           O  
ATOM   2572  CG  LYS B   6       2.573  32.450 -41.536  1.00 85.15           C  
ATOM   2573  HG2 LYS B   6       2.050  32.889 -40.687  1.00 85.15           H  
ATOM   2574  HG3 LYS B   6       3.284  33.180 -41.924  1.00 85.15           H  
ATOM   2575  CD  LYS B   6       1.553  32.113 -42.637  1.00 85.15           C  
ATOM   2576  HD2 LYS B   6       0.931  31.286 -42.293  1.00 85.15           H  
ATOM   2577  HD3 LYS B   6       0.916  32.979 -42.820  1.00 85.15           H  
ATOM   2578  CE  LYS B   6       2.289  31.737 -43.929  1.00 85.15           C  
ATOM   2579  HE2 LYS B   6       2.611  32.642 -44.444  1.00 85.15           H  
ATOM   2580  HE3 LYS B   6       3.193  31.193 -43.655  1.00 85.15           H  
ATOM   2581  NZ  LYS B   6       1.504  30.857 -44.825  1.00 85.15           N  
ATOM   2582  HZ1 LYS B   6       2.132  30.459 -45.509  1.00 85.15           H  
ATOM   2583  HZ2 LYS B   6       1.160  30.049 -44.326  1.00 85.15           H  
ATOM   2584  HZ3 LYS B   6       0.753  31.338 -45.298  1.00 85.15           H  
ATOM   2585  N   VAL B   7       5.728  29.397 -40.294  1.00 84.63           N  
ATOM   2586  H   VAL B   7       5.983  29.785 -41.191  1.00 84.63           H  
ATOM   2587  CA  VAL B   7       6.238  28.071 -39.916  1.00 84.63           C  
ATOM   2588  HA  VAL B   7       5.396  27.467 -39.577  1.00 84.63           H  
ATOM   2589  C   VAL B   7       7.197  28.167 -38.721  1.00 84.63           C  
ATOM   2590  CB  VAL B   7       6.851  27.346 -41.129  1.00 84.63           C  
ATOM   2591  HB  VAL B   7       7.680  27.932 -41.526  1.00 84.63           H  
ATOM   2592  O   VAL B   7       7.175  27.287 -37.861  1.00 84.63           O  
ATOM   2593  CG1 VAL B   7       7.350  25.953 -40.743  1.00 84.63           C  
ATOM   2594 HG11 VAL B   7       7.742  25.450 -41.627  1.00 84.63           H  
ATOM   2595 HG12 VAL B   7       8.140  26.031 -39.997  1.00 84.63           H  
ATOM   2596 HG13 VAL B   7       6.533  25.362 -40.328  1.00 84.63           H  
ATOM   2597  CG2 VAL B   7       5.808  27.115 -42.234  1.00 84.63           C  
ATOM   2598 HG21 VAL B   7       5.367  28.056 -42.562  1.00 84.63           H  
ATOM   2599 HG22 VAL B   7       6.282  26.652 -43.100  1.00 84.63           H  
ATOM   2600 HG23 VAL B   7       5.010  26.467 -41.873  1.00 84.63           H  
ATOM   2601  N   ALA B   8       7.965  29.255 -38.593  1.00 82.54           N  
ATOM   2602  H   ALA B   8       7.970  29.944 -39.332  1.00 82.54           H  
ATOM   2603  CA  ALA B   8       8.795  29.508 -37.416  1.00 82.54           C  
ATOM   2604  HA  ALA B   8       9.440  28.643 -37.264  1.00 82.54           H  
ATOM   2605  C   ALA B   8       7.967  29.688 -36.127  1.00 82.54           C  
ATOM   2606  CB  ALA B   8       9.692  30.721 -37.693  1.00 82.54           C  
ATOM   2607  HB1 ALA B   8       9.083  31.611 -37.853  1.00 82.54           H  
ATOM   2608  HB2 ALA B   8      10.298  30.538 -38.580  1.00 82.54           H  
ATOM   2609  HB3 ALA B   8      10.352  30.889 -36.842  1.00 82.54           H  
ATOM   2610  O   ALA B   8       8.360  29.167 -35.081  1.00 82.54           O  
ATOM   2611  N   GLU B   9       6.810  30.361 -36.178  1.00 86.69           N  
ATOM   2612  H   GLU B   9       6.538  30.809 -37.041  1.00 86.69           H  
ATOM   2613  CA  GLU B   9       5.888  30.427 -35.032  1.00 86.69           C  
ATOM   2614  HA  GLU B   9       6.445  30.748 -34.152  1.00 86.69           H  
ATOM   2615  C   GLU B   9       5.297  29.058 -34.675  1.00 86.69           C  
ATOM   2616  CB  GLU B   9       4.751  31.432 -35.268  1.00 86.69           C  
ATOM   2617  HB2 GLU B   9       3.942  31.196 -34.577  1.00 86.69           H  
ATOM   2618  HB3 GLU B   9       4.374  31.343 -36.287  1.00 86.69           H  
ATOM   2619  O   GLU B   9       5.335  28.669 -33.505  1.00 86.69           O  
ATOM   2620  CG  GLU B   9       5.197  32.871 -34.990  1.00 86.69           C  
ATOM   2621  HG2 GLU B   9       5.739  32.890 -34.044  1.00 86.69           H  
ATOM   2622  HG3 GLU B   9       5.884  33.193 -35.773  1.00 86.69           H  
ATOM   2623  CD  GLU B   9       4.009  33.839 -34.905  1.00 86.69           C  
ATOM   2624  OE1 GLU B   9       4.145  34.810 -34.127  1.00 86.69           O  
ATOM   2625  OE2 GLU B   9       2.990  33.599 -35.589  1.00 86.69           O  
ATOM   2626  N   TYR B  10       4.819  28.288 -35.660  1.00 85.69           N  
ATOM   2627  H   TYR B  10       4.769  28.672 -36.593  1.00 85.69           H  
ATOM   2628  CA  TYR B  10       4.294  26.940 -35.409  1.00 85.69           C  
ATOM   2629  HA  TYR B  10       3.499  27.018 -34.668  1.00 85.69           H  
ATOM   2630  C   TYR B  10       5.356  26.006 -34.807  1.00 85.69           C  
ATOM   2631  CB  TYR B  10       3.702  26.341 -36.694  1.00 85.69           C  
ATOM   2632  HB2 TYR B  10       3.489  25.287 -36.514  1.00 85.69           H  
ATOM   2633  HB3 TYR B  10       4.452  26.387 -37.484  1.00 85.69           H  
ATOM   2634  O   TYR B  10       5.068  25.291 -33.845  1.00 85.69           O  
ATOM   2635  CG  TYR B  10       2.411  26.987 -37.171  1.00 85.69           C  
ATOM   2636  CD1 TYR B  10       1.289  27.038 -36.318  1.00 85.69           C  
ATOM   2637  HD1 TYR B  10       1.347  26.629 -35.320  1.00 85.69           H  
ATOM   2638  CD2 TYR B  10       2.313  27.504 -38.478  1.00 85.69           C  
ATOM   2639  HD2 TYR B  10       3.165  27.464 -39.140  1.00 85.69           H  
ATOM   2640  CE1 TYR B  10       0.086  27.627 -36.756  1.00 85.69           C  
ATOM   2641  HE1 TYR B  10      -0.766  27.674 -36.094  1.00 85.69           H  
ATOM   2642  CE2 TYR B  10       1.112  28.088 -38.923  1.00 85.69           C  
ATOM   2643  HE2 TYR B  10       1.032  28.493 -39.921  1.00 85.69           H  
ATOM   2644  OH  TYR B  10      -1.156  28.727 -38.498  1.00 85.69           O  
ATOM   2645  HH  TYR B  10      -1.826  28.739 -37.811  1.00 85.69           H  
ATOM   2646  CZ  TYR B  10      -0.001  28.157 -38.061  1.00 85.69           C  
ATOM   2647  N   LEU B  11       6.597  26.045 -35.305  1.00 84.13           N  
ATOM   2648  H   LEU B  11       6.773  26.635 -36.106  1.00 84.13           H  
ATOM   2649  CA  LEU B  11       7.700  25.240 -34.776  1.00 84.13           C  
ATOM   2650  HA  LEU B  11       7.357  24.207 -34.720  1.00 84.13           H  
ATOM   2651  C   LEU B  11       8.097  25.665 -33.353  1.00 84.13           C  
ATOM   2652  CB  LEU B  11       8.885  25.321 -35.756  1.00 84.13           C  
ATOM   2653  HB2 LEU B  11       9.263  26.343 -35.756  1.00 84.13           H  
ATOM   2654  HB3 LEU B  11       8.530  25.097 -36.762  1.00 84.13           H  
ATOM   2655  O   LEU B  11       8.376  24.808 -32.509  1.00 84.13           O  
ATOM   2656  CG  LEU B  11      10.039  24.357 -35.418  1.00 84.13           C  
ATOM   2657  HG  LEU B  11      10.371  24.527 -34.393  1.00 84.13           H  
ATOM   2658  CD1 LEU B  11       9.635  22.888 -35.574  1.00 84.13           C  
ATOM   2659 HD11 LEU B  11       8.862  22.629 -34.850  1.00 84.13           H  
ATOM   2660 HD12 LEU B  11      10.497  22.247 -35.389  1.00 84.13           H  
ATOM   2661 HD13 LEU B  11       9.267  22.707 -36.584  1.00 84.13           H  
ATOM   2662  CD2 LEU B  11      11.220  24.630 -36.347  1.00 84.13           C  
ATOM   2663 HD21 LEU B  11      11.547  25.663 -36.231  1.00 84.13           H  
ATOM   2664 HD22 LEU B  11      12.050  23.971 -36.091  1.00 84.13           H  
ATOM   2665 HD23 LEU B  11      10.929  24.459 -37.383  1.00 84.13           H  
ATOM   2666  N   ARG B  12       8.064  26.971 -33.051  1.00 86.77           N  
ATOM   2667  H   ARG B  12       7.845  27.622 -33.792  1.00 86.77           H  
ATOM   2668  CA  ARG B  12       8.270  27.498 -31.693  1.00 86.77           C  
ATOM   2669  HA  ARG B  12       9.208  27.104 -31.301  1.00 86.77           H  
ATOM   2670  C   ARG B  12       7.169  27.025 -30.742  1.00 86.77           C  
ATOM   2671  CB  ARG B  12       8.364  29.031 -31.745  1.00 86.77           C  
ATOM   2672  HB2 ARG B  12       9.101  29.310 -32.499  1.00 86.77           H  
ATOM   2673  HB3 ARG B  12       7.399  29.442 -32.041  1.00 86.77           H  
ATOM   2674  O   ARG B  12       7.475  26.598 -29.633  1.00 86.77           O  
ATOM   2675  CG  ARG B  12       8.785  29.638 -30.395  1.00 86.77           C  
ATOM   2676  HG2 ARG B  12       9.795  29.310 -30.150  1.00 86.77           H  
ATOM   2677  HG3 ARG B  12       8.112  29.288 -29.613  1.00 86.77           H  
ATOM   2678  CD  ARG B  12       8.728  31.172 -30.405  1.00 86.77           C  
ATOM   2679  HD2 ARG B  12       7.703  31.473 -30.620  1.00 86.77           H  
ATOM   2680  HD3 ARG B  12       8.978  31.531 -29.407  1.00 86.77           H  
ATOM   2681  NE  ARG B  12       9.671  31.769 -31.376  1.00 86.77           N  
ATOM   2682  HE  ARG B  12      10.614  31.408 -31.364  1.00 86.77           H  
ATOM   2683  NH1 ARG B  12       8.244  33.283 -32.383  1.00 86.77           N  
ATOM   2684 HH11 ARG B  12       7.484  32.999 -31.782  1.00 86.77           H  
ATOM   2685 HH12 ARG B  12       8.055  33.977 -33.092  1.00 86.77           H  
ATOM   2686  NH2 ARG B  12      10.359  33.137 -33.061  1.00 86.77           N  
ATOM   2687 HH21 ARG B  12      10.150  33.860 -33.735  1.00 86.77           H  
ATOM   2688 HH22 ARG B  12      11.286  32.740 -33.014  1.00 86.77           H  
ATOM   2689  CZ  ARG B  12       9.416  32.721 -32.262  1.00 86.77           C  
ATOM   2690  N   ARG B  13       5.899  27.039 -31.167  1.00 87.91           N  
ATOM   2691  H   ARG B  13       5.707  27.413 -32.086  1.00 87.91           H  
ATOM   2692  CA  ARG B  13       4.788  26.534 -30.342  1.00 87.91           C  
ATOM   2693  HA  ARG B  13       4.871  27.002 -29.362  1.00 87.91           H  
ATOM   2694  C   ARG B  13       4.925  25.032 -30.090  1.00 87.91           C  
ATOM   2695  CB  ARG B  13       3.428  26.906 -30.968  1.00 87.91           C  
ATOM   2696  HB2 ARG B  13       3.385  27.983 -31.128  1.00 87.91           H  
ATOM   2697  HB3 ARG B  13       3.338  26.419 -31.939  1.00 87.91           H  
ATOM   2698  O   ARG B  13       4.867  24.613 -28.938  1.00 87.91           O  
ATOM   2699  CG  ARG B  13       2.230  26.481 -30.095  1.00 87.91           C  
ATOM   2700  HG2 ARG B  13       2.313  25.419 -29.866  1.00 87.91           H  
ATOM   2701  HG3 ARG B  13       1.311  26.618 -30.664  1.00 87.91           H  
ATOM   2702  CD  ARG B  13       2.116  27.292 -28.792  1.00 87.91           C  
ATOM   2703  HD2 ARG B  13       3.107  27.587 -28.448  1.00 87.91           H  
ATOM   2704  HD3 ARG B  13       1.546  28.197 -29.002  1.00 87.91           H  
ATOM   2705  NE  ARG B  13       1.480  26.518 -27.712  1.00 87.91           N  
ATOM   2706  HE  ARG B  13       1.548  25.511 -27.763  1.00 87.91           H  
ATOM   2707  NH1 ARG B  13       0.778  28.273 -26.392  1.00 87.91           N  
ATOM   2708 HH11 ARG B  13       1.026  28.926 -27.121  1.00 87.91           H  
ATOM   2709 HH12 ARG B  13       0.363  28.590 -25.528  1.00 87.91           H  
ATOM   2710  NH2 ARG B  13       0.599  26.186 -25.651  1.00 87.91           N  
ATOM   2711 HH21 ARG B  13       0.226  26.513 -24.771  1.00 87.91           H  
ATOM   2712 HH22 ARG B  13       0.954  25.243 -25.716  1.00 87.91           H  
ATOM   2713  CZ  ARG B  13       0.952  26.996 -26.599  1.00 87.91           C  
ATOM   2714  N   ALA B  14       5.194  24.244 -31.132  1.00 87.49           N  
ATOM   2715  H   ALA B  14       5.200  24.655 -32.054  1.00 87.49           H  
ATOM   2716  CA  ALA B  14       5.370  22.797 -31.015  1.00 87.49           C  
ATOM   2717  HA  ALA B  14       4.464  22.376 -30.579  1.00 87.49           H  
ATOM   2718  C   ALA B  14       6.539  22.408 -30.088  1.00 87.49           C  
ATOM   2719  CB  ALA B  14       5.544  22.212 -32.423  1.00 87.49           C  
ATOM   2720  HB1 ALA B  14       5.624  21.126 -32.358  1.00 87.49           H  
ATOM   2721  HB2 ALA B  14       4.681  22.465 -33.037  1.00 87.49           H  
ATOM   2722  HB3 ALA B  14       6.445  22.610 -32.890  1.00 87.49           H  
ATOM   2723  O   ALA B  14       6.406  21.478 -29.296  1.00 87.49           O  
ATOM   2724  N   THR B  15       7.666  23.130 -30.135  1.00 87.57           N  
ATOM   2725  H   THR B  15       7.733  23.885 -30.803  1.00 87.57           H  
ATOM   2726  CA  THR B  15       8.808  22.877 -29.237  1.00 87.57           C  
ATOM   2727  HA  THR B  15       8.959  21.799 -29.182  1.00 87.57           H  
ATOM   2728  C   THR B  15       8.548  23.325 -27.794  1.00 87.57           C  
ATOM   2729  CB  THR B  15      10.121  23.480 -29.764  1.00 87.57           C  
ATOM   2730  HB  THR B  15      10.848  23.499 -28.952  1.00 87.57           H  
ATOM   2731  O   THR B  15       8.975  22.628 -26.873  1.00 87.57           O  
ATOM   2732  CG2 THR B  15      10.710  22.650 -30.902  1.00 87.57           C  
ATOM   2733 HG21 THR B  15      10.953  21.649 -30.545  1.00 87.57           H  
ATOM   2734 HG22 THR B  15      11.625  23.123 -31.260  1.00 87.57           H  
ATOM   2735 HG23 THR B  15       9.998  22.577 -31.724  1.00 87.57           H  
ATOM   2736  OG1 THR B  15       9.951  24.785 -30.263  1.00 87.57           O  
ATOM   2737  HG1 THR B  15       9.475  24.727 -31.094  1.00 87.57           H  
ATOM   2738  N   LEU B  16       7.797  24.411 -27.568  1.00 91.55           N  
ATOM   2739  H   LEU B  16       7.513  24.974 -28.357  1.00 91.55           H  
ATOM   2740  CA  LEU B  16       7.333  24.801 -26.227  1.00 91.55           C  
ATOM   2741  HA  LEU B  16       8.192  24.838 -25.557  1.00 91.55           H  
ATOM   2742  C   LEU B  16       6.374  23.763 -25.625  1.00 91.55           C  
ATOM   2743  CB  LEU B  16       6.671  26.193 -26.277  1.00 91.55           C  
ATOM   2744  HB2 LEU B  16       5.967  26.216 -27.109  1.00 91.55           H  
ATOM   2745  HB3 LEU B  16       6.096  26.341 -25.363  1.00 91.55           H  
ATOM   2746  O   LEU B  16       6.588  23.329 -24.493  1.00 91.55           O  
ATOM   2747  CG  LEU B  16       7.660  27.365 -26.417  1.00 91.55           C  
ATOM   2748  HG  LEU B  16       8.346  27.176 -27.243  1.00 91.55           H  
ATOM   2749  CD1 LEU B  16       6.887  28.653 -26.709  1.00 91.55           C  
ATOM   2750 HD11 LEU B  16       6.189  28.864 -25.899  1.00 91.55           H  
ATOM   2751 HD12 LEU B  16       6.334  28.539 -27.641  1.00 91.55           H  
ATOM   2752 HD13 LEU B  16       7.582  29.486 -26.812  1.00 91.55           H  
ATOM   2753  CD2 LEU B  16       8.482  27.582 -25.143  1.00 91.55           C  
ATOM   2754 HD21 LEU B  16       9.120  26.718 -24.960  1.00 91.55           H  
ATOM   2755 HD22 LEU B  16       9.118  28.459 -25.265  1.00 91.55           H  
ATOM   2756 HD23 LEU B  16       7.818  27.735 -24.292  1.00 91.55           H  
ATOM   2757  N   ASP B  17       5.374  23.317 -26.390  1.00 90.75           N  
ATOM   2758  H   ASP B  17       5.240  23.736 -27.299  1.00 90.75           H  
ATOM   2759  CA  ASP B  17       4.416  22.293 -25.955  1.00 90.75           C  
ATOM   2760  HA  ASP B  17       3.972  22.602 -25.008  1.00 90.75           H  
ATOM   2761  C   ASP B  17       5.104  20.937 -25.703  1.00 90.75           C  
ATOM   2762  CB  ASP B  17       3.289  22.152 -26.999  1.00 90.75           C  
ATOM   2763  HB2 ASP B  17       3.729  22.027 -27.988  1.00 90.75           H  
ATOM   2764  HB3 ASP B  17       2.719  21.251 -26.772  1.00 90.75           H  
ATOM   2765  O   ASP B  17       4.777  20.251 -24.735  1.00 90.75           O  
ATOM   2766  CG  ASP B  17       2.301  23.327 -27.016  1.00 90.75           C  
ATOM   2767  OD1 ASP B  17       2.047  23.930 -25.954  1.00 90.75           O  
ATOM   2768  OD2 ASP B  17       1.703  23.614 -28.075  1.00 90.75           O  
ATOM   2769  N   LEU B  18       6.098  20.561 -26.520  1.00 89.69           N  
ATOM   2770  H   LEU B  18       6.280  21.126 -27.338  1.00 89.69           H  
ATOM   2771  CA  LEU B  18       6.904  19.351 -26.314  1.00 89.69           C  
ATOM   2772  HA  LEU B  18       6.230  18.505 -26.178  1.00 89.69           H  
ATOM   2773  C   LEU B  18       7.765  19.445 -25.048  1.00 89.69           C  
ATOM   2774  CB  LEU B  18       7.768  19.102 -27.566  1.00 89.69           C  
ATOM   2775  HB2 LEU B  18       7.107  18.926 -28.414  1.00 89.69           H  
ATOM   2776  HB3 LEU B  18       8.344  20.004 -27.772  1.00 89.69           H  
ATOM   2777  O   LEU B  18       7.892  18.460 -24.319  1.00 89.69           O  
ATOM   2778  CG  LEU B  18       8.759  17.924 -27.453  1.00 89.69           C  
ATOM   2779  HG  LEU B  18       9.474  18.117 -26.654  1.00 89.69           H  
ATOM   2780  CD1 LEU B  18       8.063  16.593 -27.179  1.00 89.69           C  
ATOM   2781 HD11 LEU B  18       7.323  16.409 -27.958  1.00 89.69           H  
ATOM   2782 HD12 LEU B  18       7.566  16.613 -26.210  1.00 89.69           H  
ATOM   2783 HD13 LEU B  18       8.790  15.780 -27.183  1.00 89.69           H  
ATOM   2784  CD2 LEU B  18       9.540  17.787 -28.761  1.00 89.69           C  
ATOM   2785 HD21 LEU B  18      10.258  16.971 -28.683  1.00 89.69           H  
ATOM   2786 HD22 LEU B  18      10.078  18.713 -28.967  1.00 89.69           H  
ATOM   2787 HD23 LEU B  18       8.854  17.581 -29.582  1.00 89.69           H  
ATOM   2788  N   ARG B  19       8.350  20.617 -24.767  1.00 90.71           N  
ATOM   2789  H   ARG B  19       8.222  21.382 -25.414  1.00 90.71           H  
ATOM   2790  CA  ARG B  19       9.125  20.845 -23.541  1.00 90.71           C  
ATOM   2791  HA  ARG B  19       9.875  20.058 -23.454  1.00 90.71           H  
ATOM   2792  C   ARG B  19       8.239  20.722 -22.303  1.00 90.71           C  
ATOM   2793  CB  ARG B  19       9.838  22.203 -23.613  1.00 90.71           C  
ATOM   2794  HB2 ARG B  19       9.096  23.002 -23.627  1.00 90.71           H  
ATOM   2795  HB3 ARG B  19      10.414  22.252 -24.537  1.00 90.71           H  
ATOM   2796  O   ARG B  19       8.628  20.017 -21.378  1.00 90.71           O  
ATOM   2797  CG  ARG B  19      10.796  22.403 -22.425  1.00 90.71           C  
ATOM   2798  HG2 ARG B  19      10.248  22.349 -21.483  1.00 90.71           H  
ATOM   2799  HG3 ARG B  19      11.539  21.605 -22.435  1.00 90.71           H  
ATOM   2800  CD  ARG B  19      11.523  23.750 -22.499  1.00 90.71           C  
ATOM   2801  HD2 ARG B  19      11.996  23.844 -23.477  1.00 90.71           H  
ATOM   2802  HD3 ARG B  19      12.299  23.759 -21.734  1.00 90.71           H  
ATOM   2803  NE  ARG B  19      10.605  24.880 -22.262  1.00 90.71           N  
ATOM   2804  HE  ARG B  19       9.698  24.651 -21.883  1.00 90.71           H  
ATOM   2805  NH1 ARG B  19      12.057  26.581 -22.793  1.00 90.71           N  
ATOM   2806 HH11 ARG B  19      12.777  25.897 -22.975  1.00 90.71           H  
ATOM   2807 HH12 ARG B  19      12.282  27.566 -22.780  1.00 90.71           H  
ATOM   2808  NH2 ARG B  19      10.008  27.064 -22.052  1.00 90.71           N  
ATOM   2809 HH21 ARG B  19       9.131  26.781 -21.638  1.00 90.71           H  
ATOM   2810 HH22 ARG B  19      10.247  28.045 -22.067  1.00 90.71           H  
ATOM   2811  CZ  ARG B  19      10.893  26.165 -22.375  1.00 90.71           C  
ATOM   2812  N   ALA B  20       7.057  21.341 -22.321  1.00 93.53           N  
ATOM   2813  H   ALA B  20       6.817  21.902 -23.127  1.00 93.53           H  
ATOM   2814  CA  ALA B  20       6.077  21.239 -21.241  1.00 93.53           C  
ATOM   2815  HA  ALA B  20       6.536  21.574 -20.311  1.00 93.53           H  
ATOM   2816  C   ALA B  20       5.619  19.785 -21.025  1.00 93.53           C  
ATOM   2817  CB  ALA B  20       4.902  22.171 -21.561  1.00 93.53           C  
ATOM   2818  HB1 ALA B  20       4.176  22.130 -20.748  1.00 93.53           H  
ATOM   2819  HB2 ALA B  20       4.416  21.866 -22.488  1.00 93.53           H  
ATOM   2820  HB3 ALA B  20       5.257  23.196 -21.662  1.00 93.53           H  
ATOM   2821  O   ALA B  20       5.658  19.292 -19.903  1.00 93.53           O  
ATOM   2822  N   ALA B  21       5.291  19.055 -22.098  1.00 93.40           N  
ATOM   2823  H   ALA B  21       5.237  19.506 -23.000  1.00 93.40           H  
ATOM   2824  CA  ALA B  21       4.894  17.651 -21.994  1.00 93.40           C  
ATOM   2825  HA  ALA B  21       4.056  17.591 -21.299  1.00 93.40           H  
ATOM   2826  C   ALA B  21       6.017  16.757 -21.424  1.00 93.40           C  
ATOM   2827  CB  ALA B  21       4.415  17.174 -23.371  1.00 93.40           C  
ATOM   2828  HB1 ALA B  21       5.235  17.212 -24.089  1.00 93.40           H  
ATOM   2829  HB2 ALA B  21       3.603  17.811 -23.719  1.00 93.40           H  
ATOM   2830  HB3 ALA B  21       4.050  16.150 -23.293  1.00 93.40           H  
ATOM   2831  O   ALA B  21       5.782  15.961 -20.521  1.00 93.40           O  
ATOM   2832  N   ARG B  22       7.265  16.916 -21.890  1.00 91.22           N  
ATOM   2833  H   ARG B  22       7.414  17.588 -22.629  1.00 91.22           H  
ATOM   2834  CA  ARG B  22       8.420  16.172 -21.345  1.00 91.22           C  
ATOM   2835  HA  ARG B  22       8.178  15.110 -21.310  1.00 91.22           H  
ATOM   2836  C   ARG B  22       8.759  16.539 -19.902  1.00 91.22           C  
ATOM   2837  CB  ARG B  22       9.658  16.388 -22.221  1.00 91.22           C  
ATOM   2838  HB2 ARG B  22      10.540  16.072 -21.664  1.00 91.22           H  
ATOM   2839  HB3 ARG B  22       9.762  17.448 -22.456  1.00 91.22           H  
ATOM   2840  O   ARG B  22       9.356  15.726 -19.206  1.00 91.22           O  
ATOM   2841  CG  ARG B  22       9.594  15.564 -23.509  1.00 91.22           C  
ATOM   2842  HG2 ARG B  22       8.735  15.867 -24.106  1.00 91.22           H  
ATOM   2843  HG3 ARG B  22       9.496  14.509 -23.253  1.00 91.22           H  
ATOM   2844  CD  ARG B  22      10.882  15.776 -24.309  1.00 91.22           C  
ATOM   2845  HD2 ARG B  22      11.736  15.555 -23.667  1.00 91.22           H  
ATOM   2846  HD3 ARG B  22      10.928  16.819 -24.623  1.00 91.22           H  
ATOM   2847  NE  ARG B  22      10.931  14.896 -25.489  1.00 91.22           N  
ATOM   2848  HE  ARG B  22      10.177  14.231 -25.587  1.00 91.22           H  
ATOM   2849  NH1 ARG B  22      12.914  15.654 -26.369  1.00 91.22           N  
ATOM   2850 HH11 ARG B  22      13.026  16.264 -25.572  1.00 91.22           H  
ATOM   2851 HH12 ARG B  22      13.641  15.570 -27.064  1.00 91.22           H  
ATOM   2852  NH2 ARG B  22      11.770  14.062 -27.434  1.00 91.22           N  
ATOM   2853 HH21 ARG B  22      10.987  13.429 -27.512  1.00 91.22           H  
ATOM   2854 HH22 ARG B  22      12.459  14.062 -28.173  1.00 91.22           H  
ATOM   2855  CZ  ARG B  22      11.869  14.874 -26.420  1.00 91.22           C  
ATOM   2856  N   GLN B  23       8.435  17.755 -19.475  1.00 91.68           N  
ATOM   2857  H   GLN B  23       7.980  18.395 -20.110  1.00 91.68           H  
ATOM   2858  CA  GLN B  23       8.580  18.161 -18.085  1.00 91.68           C  
ATOM   2859  HA  GLN B  23       9.533  17.790 -17.710  1.00 91.68           H  
ATOM   2860  C   GLN B  23       7.506  17.496 -17.212  1.00 91.68           C  
ATOM   2861  CB  GLN B  23       8.630  19.691 -18.019  1.00 91.68           C  
ATOM   2862  HB2 GLN B  23       7.762  20.124 -18.516  1.00 91.68           H  
ATOM   2863  HB3 GLN B  23       9.535  20.028 -18.526  1.00 91.68           H  
ATOM   2864  O   GLN B  23       7.880  16.823 -16.258  1.00 91.68           O  
ATOM   2865  CG  GLN B  23       8.648  20.150 -16.565  1.00 91.68           C  
ATOM   2866  HG2 GLN B  23       7.644  19.985 -16.172  1.00 91.68           H  
ATOM   2867  HG3 GLN B  23       9.349  19.552 -15.983  1.00 91.68           H  
ATOM   2868  CD  GLN B  23       8.992  21.616 -16.362  1.00 91.68           C  
ATOM   2869  NE2 GLN B  23       8.737  22.101 -15.172  1.00 91.68           N  
ATOM   2870 HE21 GLN B  23       8.922  23.071 -14.962  1.00 91.68           H  
ATOM   2871 HE22 GLN B  23       8.229  21.511 -14.528  1.00 91.68           H  
ATOM   2872  OE1 GLN B  23       9.502  22.303 -17.244  1.00 91.68           O  
ATOM   2873  N   ARG B  24       6.229  17.536 -17.619  1.00 91.42           N  
ATOM   2874  H   ARG B  24       5.990  18.135 -18.396  1.00 91.42           H  
ATOM   2875  CA  ARG B  24       5.132  16.854 -16.910  1.00 91.42           C  
ATOM   2876  HA  ARG B  24       5.095  17.262 -15.900  1.00 91.42           H  
ATOM   2877  C   ARG B  24       5.363  15.347 -16.744  1.00 91.42           C  
ATOM   2878  CB  ARG B  24       3.796  17.161 -17.614  1.00 91.42           C  
ATOM   2879  HB2 ARG B  24       3.662  18.242 -17.643  1.00 91.42           H  
ATOM   2880  HB3 ARG B  24       3.843  16.800 -18.641  1.00 91.42           H  
ATOM   2881  O   ARG B  24       5.077  14.811 -15.685  1.00 91.42           O  
ATOM   2882  CG  ARG B  24       2.558  16.539 -16.939  1.00 91.42           C  
ATOM   2883  HG2 ARG B  24       2.618  15.452 -16.996  1.00 91.42           H  
ATOM   2884  HG3 ARG B  24       1.670  16.854 -17.486  1.00 91.42           H  
ATOM   2885  CD  ARG B  24       2.403  16.956 -15.470  1.00 91.42           C  
ATOM   2886  HD2 ARG B  24       3.266  16.603 -14.906  1.00 91.42           H  
ATOM   2887  HD3 ARG B  24       2.373  18.043 -15.403  1.00 91.42           H  
ATOM   2888  NE  ARG B  24       1.182  16.393 -14.866  1.00 91.42           N  
ATOM   2889  HE  ARG B  24       0.513  15.902 -15.442  1.00 91.42           H  
ATOM   2890  NH1 ARG B  24       1.700  16.838 -12.664  1.00 91.42           N  
ATOM   2891 HH11 ARG B  24       1.510  16.658 -11.689  1.00 91.42           H  
ATOM   2892 HH12 ARG B  24       2.575  17.263 -12.935  1.00 91.42           H  
ATOM   2893  NH2 ARG B  24      -0.182  15.746 -13.209  1.00 91.42           N  
ATOM   2894 HH21 ARG B  24      -0.387  15.561 -12.237  1.00 91.42           H  
ATOM   2895 HH22 ARG B  24      -0.724  15.299 -13.935  1.00 91.42           H  
ATOM   2896  CZ  ARG B  24       0.913  16.336 -13.577  1.00 91.42           C  
ATOM   2897  N   ILE B  25       5.934  14.667 -17.745  1.00 91.93           N  
ATOM   2898  H   ILE B  25       6.073  15.144 -18.624  1.00 91.93           H  
ATOM   2899  CA  ILE B  25       6.315  13.244 -17.614  1.00 91.93           C  
ATOM   2900  HA  ILE B  25       5.434  12.671 -17.322  1.00 91.93           H  
ATOM   2901  C   ILE B  25       7.349  13.042 -16.498  1.00 91.93           C  
ATOM   2902  CB  ILE B  25       6.837  12.672 -18.953  1.00 91.93           C  
ATOM   2903  HB  ILE B  25       7.630  13.326 -19.316  1.00 91.93           H  
ATOM   2904  O   ILE B  25       7.214  12.112 -15.714  1.00 91.93           O  
ATOM   2905  CG1 ILE B  25       5.700  12.635 -19.993  1.00 91.93           C  
ATOM   2906 HG12 ILE B  25       5.164  13.584 -19.978  1.00 91.93           H  
ATOM   2907 HG13 ILE B  25       4.988  11.852 -19.732  1.00 91.93           H  
ATOM   2908  CG2 ILE B  25       7.416  11.252 -18.791  1.00 91.93           C  
ATOM   2909 HG21 ILE B  25       6.666  10.586 -18.366  1.00 91.93           H  
ATOM   2910 HG22 ILE B  25       8.280  11.249 -18.126  1.00 91.93           H  
ATOM   2911 HG23 ILE B  25       7.749  10.840 -19.744  1.00 91.93           H  
ATOM   2912  CD1 ILE B  25       6.192  12.414 -21.427  1.00 91.93           C  
ATOM   2913 HD11 ILE B  25       5.350  12.549 -22.105  1.00 91.93           H  
ATOM   2914 HD12 ILE B  25       6.965  13.142 -21.676  1.00 91.93           H  
ATOM   2915 HD13 ILE B  25       6.581  11.404 -21.553  1.00 91.93           H  
ATOM   2916  N   ARG B  26       8.369  13.906 -16.390  1.00 89.34           N  
ATOM   2917  H   ARG B  26       8.371  14.728 -16.976  1.00 89.34           H  
ATOM   2918  CA  ARG B  26       9.377  13.784 -15.322  1.00 89.34           C  
ATOM   2919  HA  ARG B  26       9.715  12.748 -15.274  1.00 89.34           H  
ATOM   2920  C   ARG B  26       8.810  14.069 -13.938  1.00 89.34           C  
ATOM   2921  CB  ARG B  26      10.576  14.699 -15.568  1.00 89.34           C  
ATOM   2922  HB2 ARG B  26      10.225  15.700 -15.818  1.00 89.34           H  
ATOM   2923  HB3 ARG B  26      11.153  14.763 -14.646  1.00 89.34           H  
ATOM   2924  O   ARG B  26       9.260  13.421 -13.004  1.00 89.34           O  
ATOM   2925  CG  ARG B  26      11.498  14.158 -16.665  1.00 89.34           C  
ATOM   2926  HG2 ARG B  26      10.980  14.155 -17.624  1.00 89.34           H  
ATOM   2927  HG3 ARG B  26      11.787  13.136 -16.417  1.00 89.34           H  
ATOM   2928  CD  ARG B  26      12.764  15.018 -16.752  1.00 89.34           C  
ATOM   2929  HD2 ARG B  26      13.463  14.554 -17.447  1.00 89.34           H  
ATOM   2930  HD3 ARG B  26      13.242  15.028 -15.772  1.00 89.34           H  
ATOM   2931  NE  ARG B  26      12.448  16.404 -17.149  1.00 89.34           N  
ATOM   2932  HE  ARG B  26      12.082  16.988 -16.410  1.00 89.34           H  
ATOM   2933  NH1 ARG B  26      12.975  16.241 -19.372  1.00 89.34           N  
ATOM   2934 HH11 ARG B  26      13.089  16.666 -20.281  1.00 89.34           H  
ATOM   2935 HH12 ARG B  26      13.208  15.274 -19.197  1.00 89.34           H  
ATOM   2936  NH2 ARG B  26      12.169  18.164 -18.557  1.00 89.34           N  
ATOM   2937 HH21 ARG B  26      11.838  18.702 -17.769  1.00 89.34           H  
ATOM   2938 HH22 ARG B  26      12.192  18.576 -19.478  1.00 89.34           H  
ATOM   2939  CZ  ARG B  26      12.527  16.926 -18.356  1.00 89.34           C  
ATOM   2940  N   GLU B  27       7.862  14.998 -13.833  1.00 89.38           N  
ATOM   2941  H   GLU B  27       7.612  15.522 -14.660  1.00 89.38           H  
ATOM   2942  CA  GLU B  27       7.128  15.307 -12.596  1.00 89.38           C  
ATOM   2943  HA  GLU B  27       7.836  15.492 -11.788  1.00 89.38           H  
ATOM   2944  C   GLU B  27       6.230  14.125 -12.168  1.00 89.38           C  
ATOM   2945  CB  GLU B  27       6.297  16.590 -12.814  1.00 89.38           C  
ATOM   2946  HB2 GLU B  27       5.634  16.739 -11.962  1.00 89.38           H  
ATOM   2947  HB3 GLU B  27       5.678  16.441 -13.699  1.00 89.38           H  
ATOM   2948  O   GLU B  27       6.149  13.795 -10.993  1.00 89.38           O  
ATOM   2949  CG  GLU B  27       7.162  17.860 -12.990  1.00 89.38           C  
ATOM   2950  HG2 GLU B  27       7.547  18.155 -12.014  1.00 89.38           H  
ATOM   2951  HG3 GLU B  27       8.021  17.623 -13.617  1.00 89.38           H  
ATOM   2952  CD  GLU B  27       6.434  19.058 -13.638  1.00 89.38           C  
ATOM   2953  OE1 GLU B  27       7.108  20.104 -13.839  1.00 89.38           O  
ATOM   2954  OE2 GLU B  27       5.259  18.913 -14.058  1.00 89.38           O  
ATOM   2955  N   LEU B  28       5.605  13.425 -13.119  1.00 89.64           N  
ATOM   2956  H   LEU B  28       5.649  13.756 -14.073  1.00 89.64           H  
ATOM   2957  CA  LEU B  28       4.804  12.228 -12.832  1.00 89.64           C  
ATOM   2958  HA  LEU B  28       4.172  12.419 -11.964  1.00 89.64           H  
ATOM   2959  C   LEU B  28       5.664  11.005 -12.472  1.00 89.64           C  
ATOM   2960  CB  LEU B  28       3.915  11.930 -14.050  1.00 89.64           C  
ATOM   2961  HB2 LEU B  28       3.508  10.924 -13.953  1.00 89.64           H  
ATOM   2962  HB3 LEU B  28       4.540  11.950 -14.943  1.00 89.64           H  
ATOM   2963  O   LEU B  28       5.348  10.284 -11.534  1.00 89.64           O  
ATOM   2964  CG  LEU B  28       2.747  12.917 -14.219  1.00 89.64           C  
ATOM   2965  HG  LEU B  28       3.097  13.943 -14.103  1.00 89.64           H  
ATOM   2966  CD1 LEU B  28       2.159  12.774 -15.624  1.00 89.64           C  
ATOM   2967 HD11 LEU B  28       1.767  11.765 -15.753  1.00 89.64           H  
ATOM   2968 HD12 LEU B  28       1.346  13.489 -15.750  1.00 89.64           H  
ATOM   2969 HD13 LEU B  28       2.932  12.967 -16.368  1.00 89.64           H  
ATOM   2970  CD2 LEU B  28       1.640  12.654 -13.198  1.00 89.64           C  
ATOM   2971 HD21 LEU B  28       1.991  12.885 -12.193  1.00 89.64           H  
ATOM   2972 HD22 LEU B  28       1.339  11.607 -13.229  1.00 89.64           H  
ATOM   2973 HD23 LEU B  28       0.767  13.269 -13.416  1.00 89.64           H  
ATOM   2974  N   GLU B  29       6.750  10.755 -13.209  1.00 86.75           N  
ATOM   2975  H   GLU B  29       6.926  11.344 -14.010  1.00 86.75           H  
ATOM   2976  CA  GLU B  29       7.576   9.552 -13.022  1.00 86.75           C  
ATOM   2977  HA  GLU B  29       6.935   8.709 -12.761  1.00 86.75           H  
ATOM   2978  C   GLU B  29       8.593   9.696 -11.882  1.00 86.75           C  
ATOM   2979  CB  GLU B  29       8.318   9.204 -14.333  1.00 86.75           C  
ATOM   2980  HB2 GLU B  29       8.881  10.077 -14.663  1.00 86.75           H  
ATOM   2981  HB3 GLU B  29       9.029   8.404 -14.128  1.00 86.75           H  
ATOM   2982  O   GLU B  29       8.837   8.745 -11.150  1.00 86.75           O  
ATOM   2983  CG  GLU B  29       7.386   8.734 -15.466  1.00 86.75           C  
ATOM   2984  HG2 GLU B  29       6.839   7.858 -15.117  1.00 86.75           H  
ATOM   2985  HG3 GLU B  29       6.658   9.517 -15.676  1.00 86.75           H  
ATOM   2986  CD  GLU B  29       8.108   8.373 -16.784  1.00 86.75           C  
ATOM   2987  OE1 GLU B  29       7.440   7.755 -17.658  1.00 86.75           O  
ATOM   2988  OE2 GLU B  29       9.305   8.727 -16.970  1.00 86.75           O  
ATOM   2989  N   SER B  30       9.233  10.861 -11.752  1.00 83.47           N  
ATOM   2990  H   SER B  30       8.894  11.648 -12.286  1.00 83.47           H  
ATOM   2991  CA  SER B  30      10.547  10.988 -11.099  1.00 83.47           C  
ATOM   2992  HA  SER B  30      10.605  10.249 -10.300  1.00 83.47           H  
ATOM   2993  C   SER B  30      10.775  12.350 -10.420  1.00 83.47           C  
ATOM   2994  CB  SER B  30      11.660  10.642 -12.112  1.00 83.47           C  
ATOM   2995  HB2 SER B  30      11.581   9.585 -12.366  1.00 83.47           H  
ATOM   2996  HB3 SER B  30      12.636  10.799 -11.653  1.00 83.47           H  
ATOM   2997  O   SER B  30      11.909  12.831 -10.382  1.00 83.47           O  
ATOM   2998  OG  SER B  30      11.552  11.414 -13.310  1.00 83.47           O  
ATOM   2999  HG  SER B  30      10.983  12.148 -13.067  1.00 83.47           H  
ATOM   3000  N   ASP B  31       9.720  13.004  -9.917  1.00 88.69           N  
ATOM   3001  H   ASP B  31       8.792  12.616 -10.014  1.00 88.69           H  
ATOM   3002  CA  ASP B  31       9.885  14.258  -9.164  1.00 88.69           C  
ATOM   3003  HA  ASP B  31      10.474  14.914  -9.804  1.00 88.69           H  
ATOM   3004  C   ASP B  31      10.628  13.981  -7.839  1.00 88.69           C  
ATOM   3005  CB  ASP B  31       8.541  14.967  -8.909  1.00 88.69           C  
ATOM   3006  HB2 ASP B  31       7.897  14.778  -9.768  1.00 88.69           H  
ATOM   3007  HB3 ASP B  31       8.058  14.540  -8.030  1.00 88.69           H  
ATOM   3008  O   ASP B  31      10.266  13.017  -7.142  1.00 88.69           O  
ATOM   3009  CG  ASP B  31       8.635  16.498  -8.770  1.00 88.69           C  
ATOM   3010  OD1 ASP B  31       9.671  17.075  -9.178  1.00 88.69           O  
ATOM   3011  OD2 ASP B  31       7.639  17.109  -8.324  1.00 88.69           O  
ATOM   3012  N   PRO B  32      11.665  14.767  -7.483  1.00 93.89           N  
ATOM   3013  CA  PRO B  32      12.364  14.623  -6.213  1.00 93.89           C  
ATOM   3014  HA  PRO B  32      12.590  13.569  -6.047  1.00 93.89           H  
ATOM   3015  C   PRO B  32      11.509  15.153  -5.058  1.00 93.89           C  
ATOM   3016  CB  PRO B  32      13.676  15.405  -6.352  1.00 93.89           C  
ATOM   3017  HB2 PRO B  32      13.632  16.335  -5.785  1.00 93.89           H  
ATOM   3018  HB3 PRO B  32      14.522  14.799  -6.026  1.00 93.89           H  
ATOM   3019  O   PRO B  32      10.998  16.275  -5.117  1.00 93.89           O  
ATOM   3020  CG  PRO B  32      13.795  15.723  -7.839  1.00 93.89           C  
ATOM   3021  HG2 PRO B  32      14.303  16.672  -8.013  1.00 93.89           H  
ATOM   3022  HG3 PRO B  32      14.309  14.908  -8.348  1.00 93.89           H  
ATOM   3023  CD  PRO B  32      12.344  15.768  -8.293  1.00 93.89           C  
ATOM   3024  HD2 PRO B  32      12.302  15.551  -9.360  1.00 93.89           H  
ATOM   3025  HD3 PRO B  32      11.921  16.750  -8.083  1.00 93.89           H  
ATOM   3026  N   MET B  33      11.408  14.380  -3.978  1.00 98.08           N  
ATOM   3027  H   MET B  33      11.902  13.499  -3.958  1.00 98.08           H  
ATOM   3028  CA  MET B  33      10.631  14.764  -2.796  1.00 98.08           C  
ATOM   3029  HA  MET B  33       9.975  15.597  -3.047  1.00 98.08           H  
ATOM   3030  C   MET B  33      11.562  15.249  -1.688  1.00 98.08           C  
ATOM   3031  CB  MET B  33       9.728  13.609  -2.344  1.00 98.08           C  
ATOM   3032  HB2 MET B  33      10.344  12.746  -2.091  1.00 98.08           H  
ATOM   3033  HB3 MET B  33       9.175  13.912  -1.455  1.00 98.08           H  
ATOM   3034  O   MET B  33      12.538  14.583  -1.357  1.00 98.08           O  
ATOM   3035  CG  MET B  33       8.728  13.213  -3.439  1.00 98.08           C  
ATOM   3036  HG2 MET B  33       9.276  12.877  -4.320  1.00 98.08           H  
ATOM   3037  HG3 MET B  33       8.126  12.377  -3.085  1.00 98.08           H  
ATOM   3038  SD  MET B  33       7.576  14.514  -3.933  1.00 98.08           S  
ATOM   3039  CE  MET B  33       6.765  13.656  -5.298  1.00 98.08           C  
ATOM   3040  HE1 MET B  33       6.311  12.739  -4.923  1.00 98.08           H  
ATOM   3041  HE2 MET B  33       5.990  14.290  -5.729  1.00 98.08           H  
ATOM   3042  HE3 MET B  33       7.503  13.413  -6.063  1.00 98.08           H  
ATOM   3043  N   ALA B  34      11.282  16.417  -1.124  1.00 98.64           N  
ATOM   3044  H   ALA B  34      10.392  16.844  -1.342  1.00 98.64           H  
ATOM   3045  CA  ALA B  34      12.019  16.974  -0.001  1.00 98.64           C  
ATOM   3046  HA  ALA B  34      13.077  16.727  -0.097  1.00 98.64           H  
ATOM   3047  C   ALA B  34      11.502  16.393   1.319  1.00 98.64           C  
ATOM   3048  CB  ALA B  34      11.874  18.499  -0.035  1.00 98.64           C  
ATOM   3049  HB1 ALA B  34      12.315  18.925   0.867  1.00 98.64           H  
ATOM   3050  HB2 ALA B  34      10.819  18.770  -0.063  1.00 98.64           H  
ATOM   3051  HB3 ALA B  34      12.380  18.901  -0.912  1.00 98.64           H  
ATOM   3052  O   ALA B  34      10.301  16.427   1.580  1.00 98.64           O  
ATOM   3053  N   ILE B  35      12.416  15.935   2.177  1.00 98.85           N  
ATOM   3054  H   ILE B  35      13.383  15.933   1.886  1.00 98.85           H  
ATOM   3055  CA  ILE B  35      12.144  15.757   3.607  1.00 98.85           C  
ATOM   3056  HA  ILE B  35      11.118  15.420   3.753  1.00 98.85           H  
ATOM   3057  C   ILE B  35      12.292  17.141   4.244  1.00 98.85           C  
ATOM   3058  CB  ILE B  35      13.097  14.710   4.237  1.00 98.85           C  
ATOM   3059  HB  ILE B  35      14.124  15.049   4.102  1.00 98.85           H  
ATOM   3060  O   ILE B  35      13.391  17.699   4.221  1.00 98.85           O  
ATOM   3061  CG1 ILE B  35      12.942  13.327   3.563  1.00 98.85           C  
ATOM   3062 HG12 ILE B  35      11.967  12.918   3.829  1.00 98.85           H  
ATOM   3063 HG13 ILE B  35      12.984  13.440   2.479  1.00 98.85           H  
ATOM   3064  CG2 ILE B  35      12.811  14.583   5.744  1.00 98.85           C  
ATOM   3065 HG21 ILE B  35      11.796  14.219   5.909  1.00 98.85           H  
ATOM   3066 HG22 ILE B  35      12.916  15.547   6.241  1.00 98.85           H  
ATOM   3067 HG23 ILE B  35      13.516  13.894   6.210  1.00 98.85           H  
ATOM   3068  CD1 ILE B  35      14.007  12.293   3.948  1.00 98.85           C  
ATOM   3069 HD11 ILE B  35      13.850  11.384   3.368  1.00 98.85           H  
ATOM   3070 HD12 ILE B  35      15.000  12.684   3.728  1.00 98.85           H  
ATOM   3071 HD13 ILE B  35      13.933  12.041   5.006  1.00 98.85           H  
ATOM   3072  N   VAL B  36      11.206  17.705   4.774  1.00 98.52           N  
ATOM   3073  H   VAL B  36      10.336  17.196   4.718  1.00 98.52           H  
ATOM   3074  CA  VAL B  36      11.190  19.052   5.387  1.00 98.52           C  
ATOM   3075  HA  VAL B  36      12.138  19.547   5.175  1.00 98.52           H  
ATOM   3076  C   VAL B  36      11.101  19.016   6.914  1.00 98.52           C  
ATOM   3077  CB  VAL B  36      10.094  19.951   4.778  1.00 98.52           C  
ATOM   3078  HB  VAL B  36      10.112  20.907   5.301  1.00 98.52           H  
ATOM   3079  O   VAL B  36      11.616  19.909   7.581  1.00 98.52           O  
ATOM   3080  CG1 VAL B  36      10.385  20.229   3.297  1.00 98.52           C  
ATOM   3081 HG11 VAL B  36       9.652  20.938   2.913  1.00 98.52           H  
ATOM   3082 HG12 VAL B  36      11.380  20.661   3.191  1.00 98.52           H  
ATOM   3083 HG13 VAL B  36      10.319  19.309   2.716  1.00 98.52           H  
ATOM   3084  CG2 VAL B  36       8.678  19.371   4.897  1.00 98.52           C  
ATOM   3085 HG21 VAL B  36       8.447  19.160   5.941  1.00 98.52           H  
ATOM   3086 HG22 VAL B  36       7.958  20.099   4.526  1.00 98.52           H  
ATOM   3087 HG23 VAL B  36       8.584  18.459   4.307  1.00 98.52           H  
ATOM   3088  N   GLY B  37      10.531  17.949   7.479  1.00 98.69           N  
ATOM   3089  H   GLY B  37      10.162  17.231   6.871  1.00 98.69           H  
ATOM   3090  CA  GLY B  37      10.452  17.706   8.921  1.00 98.69           C  
ATOM   3091  HA2 GLY B  37       9.446  17.926   9.279  1.00 98.69           H  
ATOM   3092  HA3 GLY B  37      11.149  18.354   9.452  1.00 98.69           H  
ATOM   3093  C   GLY B  37      10.766  16.252   9.260  1.00 98.69           C  
ATOM   3094  O   GLY B  37      10.552  15.361   8.438  1.00 98.69           O  
ATOM   3095  N   MET B  38      11.284  16.019  10.468  1.00 98.82           N  
ATOM   3096  H   MET B  38      11.394  16.801  11.097  1.00 98.82           H  
ATOM   3097  CA  MET B  38      11.500  14.686  11.041  1.00 98.82           C  
ATOM   3098  HA  MET B  38      10.781  13.991  10.605  1.00 98.82           H  
ATOM   3099  C   MET B  38      11.290  14.733  12.557  1.00 98.82           C  
ATOM   3100  CB  MET B  38      12.919  14.158  10.770  1.00 98.82           C  
ATOM   3101  HB2 MET B  38      13.631  14.790  11.301  1.00 98.82           H  
ATOM   3102  HB3 MET B  38      12.990  13.147  11.171  1.00 98.82           H  
ATOM   3103  O   MET B  38      11.754  15.676  13.208  1.00 98.82           O  
ATOM   3104  CG  MET B  38      13.319  14.122   9.294  1.00 98.82           C  
ATOM   3105  HG2 MET B  38      13.406  15.147   8.933  1.00 98.82           H  
ATOM   3106  HG3 MET B  38      12.517  13.643   8.732  1.00 98.82           H  
ATOM   3107  SD  MET B  38      14.869  13.251   8.925  1.00 98.82           S  
ATOM   3108  CE  MET B  38      16.054  14.134   9.979  1.00 98.82           C  
ATOM   3109  HE1 MET B  38      17.045  13.697   9.857  1.00 98.82           H  
ATOM   3110  HE2 MET B  38      15.762  14.044  11.025  1.00 98.82           H  
ATOM   3111  HE3 MET B  38      16.087  15.187   9.698  1.00 98.82           H  
ATOM   3112  N   SER B  39      10.665  13.699  13.111  1.00 98.77           N  
ATOM   3113  H   SER B  39      10.282  12.986  12.506  1.00 98.77           H  
ATOM   3114  CA  SER B  39      10.527  13.443  14.549  1.00 98.77           C  
ATOM   3115  HA  SER B  39      11.312  13.970  15.090  1.00 98.77           H  
ATOM   3116  C   SER B  39      10.687  11.944  14.814  1.00 98.77           C  
ATOM   3117  CB  SER B  39       9.176  13.939  15.081  1.00 98.77           C  
ATOM   3118  HB2 SER B  39       9.091  15.013  14.920  1.00 98.77           H  
ATOM   3119  HB3 SER B  39       9.095  13.732  16.148  1.00 98.77           H  
ATOM   3120  O   SER B  39      10.437  11.106  13.942  1.00 98.77           O  
ATOM   3121  OG  SER B  39       8.149  13.272  14.390  1.00 98.77           O  
ATOM   3122  HG  SER B  39       7.297  13.596  14.692  1.00 98.77           H  
ATOM   3123  N   CYS B  40      11.164  11.590  16.003  1.00 98.78           N  
ATOM   3124  H   CYS B  40      11.322  12.287  16.717  1.00 98.78           H  
ATOM   3125  CA  CYS B  40      11.305  10.196  16.399  1.00 98.78           C  
ATOM   3126  HA  CYS B  40      10.384   9.679  16.131  1.00 98.78           H  
ATOM   3127  C   CYS B  40      11.504  10.050  17.902  1.00 98.78           C  
ATOM   3128  CB  CYS B  40      12.486   9.537  15.668  1.00 98.78           C  
ATOM   3129  HB2 CYS B  40      12.285   9.514  14.597  1.00 98.78           H  
ATOM   3130  HB3 CYS B  40      12.569   8.508  16.017  1.00 98.78           H  
ATOM   3131  O   CYS B  40      12.107  10.915  18.538  1.00 98.78           O  
ATOM   3132  SG  CYS B  40      14.048  10.420  15.977  1.00 98.78           S  
ATOM   3133  HG  CYS B  40      13.892  10.551  17.298  1.00 98.78           H  
ATOM   3134  N   ARG B  41      11.096   8.898  18.434  1.00 98.67           N  
ATOM   3135  H   ARG B  41      10.658   8.225  17.820  1.00 98.67           H  
ATOM   3136  CA  ARG B  41      11.443   8.453  19.785  1.00 98.67           C  
ATOM   3137  HA  ARG B  41      12.256   9.075  20.161  1.00 98.67           H  
ATOM   3138  C   ARG B  41      11.948   7.021  19.726  1.00 98.67           C  
ATOM   3139  CB  ARG B  41      10.254   8.595  20.745  1.00 98.67           C  
ATOM   3140  HB2 ARG B  41      10.559   8.264  21.738  1.00 98.67           H  
ATOM   3141  HB3 ARG B  41       9.444   7.948  20.409  1.00 98.67           H  
ATOM   3142  O   ARG B  41      11.345   6.191  19.045  1.00 98.67           O  
ATOM   3143  CG  ARG B  41       9.751  10.043  20.845  1.00 98.67           C  
ATOM   3144  HG2 ARG B  41      10.487  10.652  21.370  1.00 98.67           H  
ATOM   3145  HG3 ARG B  41       9.577  10.463  19.855  1.00 98.67           H  
ATOM   3146  CD  ARG B  41       8.434  10.087  21.603  1.00 98.67           C  
ATOM   3147  HD2 ARG B  41       8.576   9.664  22.597  1.00 98.67           H  
ATOM   3148  HD3 ARG B  41       7.704   9.482  21.065  1.00 98.67           H  
ATOM   3149  NE  ARG B  41       7.924  11.462  21.717  1.00 98.67           N  
ATOM   3150  HE  ARG B  41       8.391  12.216  21.234  1.00 98.67           H  
ATOM   3151  NH1 ARG B  41       6.054  10.897  22.915  1.00 98.67           N  
ATOM   3152 HH11 ARG B  41       5.218  11.250  23.359  1.00 98.67           H  
ATOM   3153 HH12 ARG B  41       6.176   9.911  22.738  1.00 98.67           H  
ATOM   3154  NH2 ARG B  41       6.482  13.021  22.517  1.00 98.67           N  
ATOM   3155 HH21 ARG B  41       5.596  13.173  22.978  1.00 98.67           H  
ATOM   3156 HH22 ARG B  41       6.886  13.741  21.935  1.00 98.67           H  
ATOM   3157  CZ  ARG B  41       6.835  11.786  22.376  1.00 98.67           C  
ATOM   3158  N   PHE B  42      13.040   6.755  20.433  1.00 98.50           N  
ATOM   3159  H   PHE B  42      13.382   7.478  21.050  1.00 98.50           H  
ATOM   3160  CA  PHE B  42      13.702   5.450  20.521  1.00 98.50           C  
ATOM   3161  HA  PHE B  42      12.979   4.659  20.325  1.00 98.50           H  
ATOM   3162  C   PHE B  42      14.242   5.237  21.943  1.00 98.50           C  
ATOM   3163  CB  PHE B  42      14.833   5.354  19.478  1.00 98.50           C  
ATOM   3164  HB2 PHE B  42      15.313   4.379  19.568  1.00 98.50           H  
ATOM   3165  HB3 PHE B  42      15.589   6.105  19.708  1.00 98.50           H  
ATOM   3166  O   PHE B  42      14.175   6.136  22.782  1.00 98.50           O  
ATOM   3167  CG  PHE B  42      14.403   5.512  18.030  1.00 98.50           C  
ATOM   3168  CD1 PHE B  42      13.548   4.564  17.442  1.00 98.50           C  
ATOM   3169  HD1 PHE B  42      13.204   3.724  18.027  1.00 98.50           H  
ATOM   3170  CD2 PHE B  42      14.862   6.600  17.266  1.00 98.50           C  
ATOM   3171  HD2 PHE B  42      15.522   7.334  17.705  1.00 98.50           H  
ATOM   3172  CE1 PHE B  42      13.125   4.721  16.109  1.00 98.50           C  
ATOM   3173  HE1 PHE B  42      12.436   4.012  15.675  1.00 98.50           H  
ATOM   3174  CE2 PHE B  42      14.468   6.743  15.927  1.00 98.50           C  
ATOM   3175  HE2 PHE B  42      14.821   7.583  15.347  1.00 98.50           H  
ATOM   3176  CZ  PHE B  42      13.587   5.814  15.355  1.00 98.50           C  
ATOM   3177  HZ  PHE B  42      13.267   5.950  14.332  1.00 98.50           H  
ATOM   3178  N   ALA B  43      14.768   4.044  22.211  1.00 97.59           N  
ATOM   3179  H   ALA B  43      14.775   3.339  21.488  1.00 97.59           H  
ATOM   3180  CA  ALA B  43      15.301   3.673  23.519  1.00 97.59           C  
ATOM   3181  HA  ALA B  43      14.487   3.748  24.240  1.00 97.59           H  
ATOM   3182  C   ALA B  43      16.435   4.580  24.026  1.00 97.59           C  
ATOM   3183  CB  ALA B  43      15.769   2.219  23.433  1.00 97.59           C  
ATOM   3184  HB1 ALA B  43      14.950   1.597  23.071  1.00 97.59           H  
ATOM   3185  HB2 ALA B  43      16.068   1.869  24.421  1.00 97.59           H  
ATOM   3186  HB3 ALA B  43      16.622   2.143  22.759  1.00 97.59           H  
ATOM   3187  O   ALA B  43      17.164   5.192  23.242  1.00 97.59           O  
ATOM   3188  N   GLY B  44      16.609   4.624  25.350  1.00 96.16           N  
ATOM   3189  H   GLY B  44      15.905   4.207  25.941  1.00 96.16           H  
ATOM   3190  CA  GLY B  44      17.683   5.375  26.002  1.00 96.16           C  
ATOM   3191  HA2 GLY B  44      18.636   5.140  25.527  1.00 96.16           H  
ATOM   3192  HA3 GLY B  44      17.725   5.074  27.049  1.00 96.16           H  
ATOM   3193  C   GLY B  44      17.467   6.887  25.961  1.00 96.16           C  
ATOM   3194  O   GLY B  44      18.423   7.649  25.793  1.00 96.16           O  
ATOM   3195  N   GLY B  45      16.210   7.312  26.080  1.00 95.86           N  
ATOM   3196  H   GLY B  45      15.525   6.618  26.344  1.00 95.86           H  
ATOM   3197  CA  GLY B  45      15.816   8.713  26.189  1.00 95.86           C  
ATOM   3198  HA2 GLY B  45      14.796   8.744  26.573  1.00 95.86           H  
ATOM   3199  HA3 GLY B  45      16.466   9.204  26.914  1.00 95.86           H  
ATOM   3200  C   GLY B  45      15.857   9.520  24.890  1.00 95.86           C  
ATOM   3201  O   GLY B  45      15.751  10.744  24.961  1.00 95.86           O  
ATOM   3202  N   ILE B  46      15.990   8.888  23.718  1.00 97.86           N  
ATOM   3203  H   ILE B  46      16.022   7.878  23.722  1.00 97.86           H  
ATOM   3204  CA  ILE B  46      15.959   9.587  22.422  1.00 97.86           C  
ATOM   3205  HA  ILE B  46      16.656  10.423  22.466  1.00 97.86           H  
ATOM   3206  C   ILE B  46      14.556  10.155  22.179  1.00 97.86           C  
ATOM   3207  CB  ILE B  46      16.400   8.648  21.275  1.00 97.86           C  
ATOM   3208  HB  ILE B  46      15.845   7.715  21.367  1.00 97.86           H  
ATOM   3209  O   ILE B  46      13.592   9.395  22.071  1.00 97.86           O  
ATOM   3210  CG1 ILE B  46      17.908   8.332  21.388  1.00 97.86           C  
ATOM   3211 HG12 ILE B  46      18.139   8.031  22.410  1.00 97.86           H  
ATOM   3212 HG13 ILE B  46      18.483   9.232  21.166  1.00 97.86           H  
ATOM   3213  CG2 ILE B  46      16.081   9.263  19.895  1.00 97.86           C  
ATOM   3214 HG21 ILE B  46      15.004   9.342  19.744  1.00 97.86           H  
ATOM   3215 HG22 ILE B  46      16.476   8.636  19.096  1.00 97.86           H  
ATOM   3216 HG23 ILE B  46      16.531  10.252  19.802  1.00 97.86           H  
ATOM   3217  CD1 ILE B  46      18.378   7.199  20.466  1.00 97.86           C  
ATOM   3218 HD11 ILE B  46      18.208   7.438  19.416  1.00 97.86           H  
ATOM   3219 HD12 ILE B  46      17.854   6.277  20.715  1.00 97.86           H  
ATOM   3220 HD13 ILE B  46      19.450   7.056  20.604  1.00 97.86           H  
ATOM   3221  N   ARG B  47      14.447  11.484  22.044  1.00 96.59           N  
ATOM   3222  H   ARG B  47      15.268  12.053  22.197  1.00 96.59           H  
ATOM   3223  CA  ARG B  47      13.180  12.201  21.795  1.00 96.59           C  
ATOM   3224  HA  ARG B  47      12.391  11.471  21.610  1.00 96.59           H  
ATOM   3225  C   ARG B  47      13.203  13.067  20.533  1.00 96.59           C  
ATOM   3226  CB  ARG B  47      12.801  13.024  23.037  1.00 96.59           C  
ATOM   3227  HB2 ARG B  47      13.608  13.724  23.255  1.00 96.59           H  
ATOM   3228  HB3 ARG B  47      11.897  13.596  22.829  1.00 96.59           H  
ATOM   3229  O   ARG B  47      12.234  13.759  20.237  1.00 96.59           O  
ATOM   3230  CG  ARG B  47      12.542  12.138  24.264  1.00 96.59           C  
ATOM   3231  HG2 ARG B  47      11.693  11.484  24.067  1.00 96.59           H  
ATOM   3232  HG3 ARG B  47      13.417  11.521  24.464  1.00 96.59           H  
ATOM   3233  CD  ARG B  47      12.258  12.991  25.503  1.00 96.59           C  
ATOM   3234  HD2 ARG B  47      11.313  13.512  25.350  1.00 96.59           H  
ATOM   3235  HD3 ARG B  47      13.054  13.727  25.612  1.00 96.59           H  
ATOM   3236  NE  ARG B  47      12.216  12.149  26.715  1.00 96.59           N  
ATOM   3237  HE  ARG B  47      12.843  11.357  26.718  1.00 96.59           H  
ATOM   3238  NH1 ARG B  47      10.597  13.289  27.883  1.00 96.59           N  
ATOM   3239 HH11 ARG B  47       9.911  13.289  28.623  1.00 96.59           H  
ATOM   3240 HH12 ARG B  47      10.527  13.943  27.117  1.00 96.59           H  
ATOM   3241  NH2 ARG B  47      11.434  11.397  28.717  1.00 96.59           N  
ATOM   3242 HH21 ARG B  47      12.013  10.575  28.632  1.00 96.59           H  
ATOM   3243 HH22 ARG B  47      10.722  11.413  29.433  1.00 96.59           H  
ATOM   3244  CZ  ARG B  47      11.424  12.287  27.764  1.00 96.59           C  
ATOM   3245  N   SER B  48      14.306  13.052  19.791  1.00 97.71           N  
ATOM   3246  H   SER B  48      15.109  12.558  20.153  1.00 97.71           H  
ATOM   3247  CA  SER B  48      14.483  13.840  18.577  1.00 97.71           C  
ATOM   3248  HA  SER B  48      13.515  13.909  18.081  1.00 97.71           H  
ATOM   3249  C   SER B  48      15.496  13.204  17.612  1.00 97.71           C  
ATOM   3250  CB  SER B  48      14.939  15.253  18.956  1.00 97.71           C  
ATOM   3251  HB2 SER B  48      14.947  15.878  18.062  1.00 97.71           H  
ATOM   3252  HB3 SER B  48      14.245  15.686  19.677  1.00 97.71           H  
ATOM   3253  O   SER B  48      16.311  12.368  18.016  1.00 97.71           O  
ATOM   3254  OG  SER B  48      16.237  15.240  19.499  1.00 97.71           O  
ATOM   3255  HG  SER B  48      16.188  14.876  20.386  1.00 97.71           H  
ATOM   3256  N   PRO B  49      15.501  13.620  16.331  1.00 98.66           N  
ATOM   3257  CA  PRO B  49      16.552  13.260  15.384  1.00 98.66           C  
ATOM   3258  HA  PRO B  49      16.529  12.181  15.230  1.00 98.66           H  
ATOM   3259  C   PRO B  49      17.962  13.670  15.828  1.00 98.66           C  
ATOM   3260  CB  PRO B  49      16.178  13.971  14.080  1.00 98.66           C  
ATOM   3261  HB2 PRO B  49      16.623  14.966  14.054  1.00 98.66           H  
ATOM   3262  HB3 PRO B  49      16.489  13.396  13.207  1.00 98.66           H  
ATOM   3263  O   PRO B  49      18.930  13.035  15.411  1.00 98.66           O  
ATOM   3264  CG  PRO B  49      14.662  14.109  14.169  1.00 98.66           C  
ATOM   3265  HG2 PRO B  49      14.183  13.173  13.880  1.00 98.66           H  
ATOM   3266  HG3 PRO B  49      14.300  14.942  13.567  1.00 98.66           H  
ATOM   3267  CD  PRO B  49      14.450  14.363  15.658  1.00 98.66           C  
ATOM   3268  HD2 PRO B  49      14.576  15.424  15.875  1.00 98.66           H  
ATOM   3269  HD3 PRO B  49      13.457  14.024  15.953  1.00 98.66           H  
ATOM   3270  N   GLU B  50      18.119  14.737  16.616  1.00 97.42           N  
ATOM   3271  H   GLU B  50      17.315  15.275  16.906  1.00 97.42           H  
ATOM   3272  CA  GLU B  50      19.419  15.154  17.155  1.00 97.42           C  
ATOM   3273  HA  GLU B  50      20.179  15.058  16.379  1.00 97.42           H  
ATOM   3274  C   GLU B  50      19.871  14.233  18.293  1.00 97.42           C  
ATOM   3275  CB  GLU B  50      19.410  16.629  17.589  1.00 97.42           C  
ATOM   3276  HB2 GLU B  50      20.381  16.848  18.032  1.00 97.42           H  
ATOM   3277  HB3 GLU B  50      18.655  16.789  18.359  1.00 97.42           H  
ATOM   3278  O   GLU B  50      21.007  13.773  18.253  1.00 97.42           O  
ATOM   3279  CG  GLU B  50      19.205  17.616  16.422  1.00 97.42           C  
ATOM   3280  HG2 GLU B  50      19.480  18.613  16.765  1.00 97.42           H  
ATOM   3281  HG3 GLU B  50      19.882  17.349  15.610  1.00 97.42           H  
ATOM   3282  CD  GLU B  50      17.765  17.676  15.892  1.00 97.42           C  
ATOM   3283  OE1 GLU B  50      17.557  18.097  14.729  1.00 97.42           O  
ATOM   3284  OE2 GLU B  50      16.816  17.318  16.626  1.00 97.42           O  
ATOM   3285  N   ASP B  51      18.981  13.841  19.215  1.00 98.02           N  
ATOM   3286  H   ASP B  51      18.072  14.281  19.236  1.00 98.02           H  
ATOM   3287  CA  ASP B  51      19.316  12.845  20.250  1.00 98.02           C  
ATOM   3288  HA  ASP B  51      20.150  13.222  20.843  1.00 98.02           H  
ATOM   3289  C   ASP B  51      19.727  11.501  19.620  1.00 98.02           C  
ATOM   3290  CB  ASP B  51      18.130  12.572  21.188  1.00 98.02           C  
ATOM   3291  HB2 ASP B  51      18.456  11.884  21.968  1.00 98.02           H  
ATOM   3292  HB3 ASP B  51      17.346  12.076  20.615  1.00 98.02           H  
ATOM   3293  O   ASP B  51      20.675  10.851  20.069  1.00 98.02           O  
ATOM   3294  CG  ASP B  51      17.517  13.797  21.855  1.00 98.02           C  
ATOM   3295  OD1 ASP B  51      18.261  14.624  22.413  1.00 98.02           O  
ATOM   3296  OD2 ASP B  51      16.269  13.892  21.768  1.00 98.02           O  
ATOM   3297  N   LEU B  52      19.033  11.093  18.545  1.00 98.70           N  
ATOM   3298  H   LEU B  52      18.238  11.650  18.265  1.00 98.70           H  
ATOM   3299  CA  LEU B  52      19.395   9.914  17.755  1.00 98.70           C  
ATOM   3300  HA  LEU B  52      19.426   9.055  18.425  1.00 98.70           H  
ATOM   3301  C   LEU B  52      20.791  10.066  17.142  1.00 98.70           C  
ATOM   3302  CB  LEU B  52      18.334   9.672  16.660  1.00 98.70           C  
ATOM   3303  HB2 LEU B  52      17.367   9.496  17.131  1.00 98.70           H  
ATOM   3304  HB3 LEU B  52      18.248  10.577  16.059  1.00 98.70           H  
ATOM   3305  O   LEU B  52      21.584   9.125  17.194  1.00 98.70           O  
ATOM   3306  CG  LEU B  52      18.658   8.497  15.711  1.00 98.70           C  
ATOM   3307  HG  LEU B  52      19.625   8.674  15.240  1.00 98.70           H  
ATOM   3308  CD1 LEU B  52      18.731   7.158  16.445  1.00 98.70           C  
ATOM   3309 HD11 LEU B  52      17.791   6.957  16.960  1.00 98.70           H  
ATOM   3310 HD12 LEU B  52      19.547   7.168  17.168  1.00 98.70           H  
ATOM   3311 HD13 LEU B  52      18.925   6.366  15.722  1.00 98.70           H  
ATOM   3312  CD2 LEU B  52      17.627   8.394  14.578  1.00 98.70           C  
ATOM   3313 HD21 LEU B  52      18.126   8.551  13.622  1.00 98.70           H  
ATOM   3314 HD22 LEU B  52      16.849   9.148  14.698  1.00 98.70           H  
ATOM   3315 HD23 LEU B  52      17.154   7.412  14.563  1.00 98.70           H  
ATOM   3316  N   TRP B  53      21.090  11.233  16.562  1.00 98.56           N  
ATOM   3317  H   TRP B  53      20.414  11.981  16.614  1.00 98.56           H  
ATOM   3318  CA  TRP B  53      22.399  11.516  15.979  1.00 98.56           C  
ATOM   3319  HA  TRP B  53      22.620  10.755  15.231  1.00 98.56           H  
ATOM   3320  C   TRP B  53      23.512  11.442  17.027  1.00 98.56           C  
ATOM   3321  CB  TRP B  53      22.408  12.873  15.274  1.00 98.56           C  
ATOM   3322  HB2 TRP B  53      22.078  13.650  15.963  1.00 98.56           H  
ATOM   3323  HB3 TRP B  53      21.711  12.846  14.436  1.00 98.56           H  
ATOM   3324  O   TRP B  53      24.475  10.704  16.830  1.00 98.56           O  
ATOM   3325  CG  TRP B  53      23.773  13.226  14.780  1.00 98.56           C  
ATOM   3326  CD1 TRP B  53      24.599  14.123  15.363  1.00 98.56           C  
ATOM   3327  HD1 TRP B  53      24.352  14.723  16.226  1.00 98.56           H  
ATOM   3328  CD2 TRP B  53      24.567  12.556  13.755  1.00 98.56           C  
ATOM   3329  CE2 TRP B  53      25.881  13.114  13.767  1.00 98.56           C  
ATOM   3330  CE3 TRP B  53      24.325  11.490  12.859  1.00 98.56           C  
ATOM   3331  HE3 TRP B  53      23.351  11.023  12.850  1.00 98.56           H  
ATOM   3332  NE1 TRP B  53      25.831  14.083  14.745  1.00 98.56           N  
ATOM   3333  HE1 TRP B  53      26.603  14.660  15.049  1.00 98.56           H  
ATOM   3334  CH2 TRP B  53      26.624  11.586  12.044  1.00 98.56           C  
ATOM   3335  HH2 TRP B  53      27.401  11.202  11.400  1.00 98.56           H  
ATOM   3336  CZ2 TRP B  53      26.901  12.643  12.927  1.00 98.56           C  
ATOM   3337  HZ2 TRP B  53      27.887  13.081  12.971  1.00 98.56           H  
ATOM   3338  CZ3 TRP B  53      25.341  11.012  12.012  1.00 98.56           C  
ATOM   3339  HZ3 TRP B  53      25.137  10.191  11.340  1.00 98.56           H  
ATOM   3340  N   ASP B  54      23.353  12.129  18.158  1.00 98.20           N  
ATOM   3341  H   ASP B  54      22.551  12.735  18.247  1.00 98.20           H  
ATOM   3342  CA  ASP B  54      24.331  12.135  19.246  1.00 98.20           C  
ATOM   3343  HA  ASP B  54      25.287  12.496  18.866  1.00 98.20           H  
ATOM   3344  C   ASP B  54      24.566  10.725  19.804  1.00 98.20           C  
ATOM   3345  CB  ASP B  54      23.852  13.080  20.362  1.00 98.20           C  
ATOM   3346  HB2 ASP B  54      22.794  12.907  20.558  1.00 98.20           H  
ATOM   3347  HB3 ASP B  54      24.399  12.836  21.273  1.00 98.20           H  
ATOM   3348  O   ASP B  54      25.699  10.357  20.129  1.00 98.20           O  
ATOM   3349  CG  ASP B  54      24.088  14.568  20.071  1.00 98.20           C  
ATOM   3350  OD1 ASP B  54      24.685  14.891  19.016  1.00 98.20           O  
ATOM   3351  OD2 ASP B  54      23.749  15.368  20.969  1.00 98.20           O  
ATOM   3352  N   ALA B  55      23.523   9.892  19.871  1.00 98.40           N  
ATOM   3353  H   ALA B  55      22.609  10.248  19.630  1.00 98.40           H  
ATOM   3354  CA  ALA B  55      23.653   8.500  20.279  1.00 98.40           C  
ATOM   3355  HA  ALA B  55      24.203   8.477  21.220  1.00 98.40           H  
ATOM   3356  C   ALA B  55      24.454   7.643  19.282  1.00 98.40           C  
ATOM   3357  CB  ALA B  55      22.261   7.924  20.530  1.00 98.40           C  
ATOM   3358  HB1 ALA B  55      21.664   7.966  19.619  1.00 98.40           H  
ATOM   3359  HB2 ALA B  55      21.752   8.489  21.311  1.00 98.40           H  
ATOM   3360  HB3 ALA B  55      22.367   6.883  20.838  1.00 98.40           H  
ATOM   3361  O   ALA B  55      25.374   6.935  19.704  1.00 98.40           O  
ATOM   3362  N   VAL B  56      24.152   7.704  17.977  1.00 98.39           N  
ATOM   3363  H   VAL B  56      23.399   8.311  17.684  1.00 98.39           H  
ATOM   3364  CA  VAL B  56      24.867   6.893  16.969  1.00 98.39           C  
ATOM   3365  HA  VAL B  56      24.997   5.895  17.388  1.00 98.39           H  
ATOM   3366  C   VAL B  56      26.277   7.415  16.691  1.00 98.39           C  
ATOM   3367  CB  VAL B  56      24.086   6.704  15.652  1.00 98.39           C  
ATOM   3368  HB  VAL B  56      24.670   6.038  15.017  1.00 98.39           H  
ATOM   3369  O   VAL B  56      27.190   6.613  16.502  1.00 98.39           O  
ATOM   3370  CG1 VAL B  56      22.737   6.018  15.894  1.00 98.39           C  
ATOM   3371 HG11 VAL B  56      22.256   5.804  14.940  1.00 98.39           H  
ATOM   3372 HG12 VAL B  56      22.891   5.081  16.429  1.00 98.39           H  
ATOM   3373 HG13 VAL B  56      22.083   6.659  16.485  1.00 98.39           H  
ATOM   3374  CG2 VAL B  56      23.856   7.994  14.858  1.00 98.39           C  
ATOM   3375 HG21 VAL B  56      24.806   8.445  14.572  1.00 98.39           H  
ATOM   3376 HG22 VAL B  56      23.285   7.782  13.954  1.00 98.39           H  
ATOM   3377 HG23 VAL B  56      23.299   8.705  15.467  1.00 98.39           H  
ATOM   3378  N   ALA B  57      26.494   8.732  16.729  1.00 98.16           N  
ATOM   3379  H   ALA B  57      25.707   9.348  16.876  1.00 98.16           H  
ATOM   3380  CA  ALA B  57      27.809   9.350  16.563  1.00 98.16           C  
ATOM   3381  HA  ALA B  57      28.274   8.947  15.663  1.00 98.16           H  
ATOM   3382  C   ALA B  57      28.741   9.033  17.745  1.00 98.16           C  
ATOM   3383  CB  ALA B  57      27.621  10.859  16.373  1.00 98.16           C  
ATOM   3384  HB1 ALA B  57      26.976  11.044  15.514  1.00 98.16           H  
ATOM   3385  HB2 ALA B  57      27.162  11.296  17.260  1.00 98.16           H  
ATOM   3386  HB3 ALA B  57      28.587  11.332  16.200  1.00 98.16           H  
ATOM   3387  O   ALA B  57      29.923   8.760  17.540  1.00 98.16           O  
ATOM   3388  N   ALA B  58      28.206   8.979  18.971  1.00 97.96           N  
ATOM   3389  H   ALA B  58      27.250   9.281  19.097  1.00 97.96           H  
ATOM   3390  CA  ALA B  58      28.930   8.491  20.145  1.00 97.96           C  
ATOM   3391  HA  ALA B  58      29.942   8.896  20.115  1.00 97.96           H  
ATOM   3392  C   ALA B  58      29.071   6.953  20.195  1.00 97.96           C  
ATOM   3393  CB  ALA B  58      28.241   9.036  21.401  1.00 97.96           C  
ATOM   3394  HB1 ALA B  58      28.797   8.731  22.288  1.00 97.96           H  
ATOM   3395  HB2 ALA B  58      28.205  10.125  21.358  1.00 97.96           H  
ATOM   3396  HB3 ALA B  58      27.225   8.647  21.459  1.00 97.96           H  
ATOM   3397  O   ALA B  58      29.734   6.434  21.093  1.00 97.96           O  
ATOM   3398  N   GLY B  59      28.455   6.216  19.262  1.00 98.01           N  
ATOM   3399  H   GLY B  59      27.941   6.694  18.535  1.00 98.01           H  
ATOM   3400  CA  GLY B  59      28.503   4.755  19.210  1.00 98.01           C  
ATOM   3401  HA2 GLY B  59      29.543   4.430  19.175  1.00 98.01           H  
ATOM   3402  HA3 GLY B  59      28.004   4.429  18.297  1.00 98.01           H  
ATOM   3403  C   GLY B  59      27.820   4.065  20.396  1.00 98.01           C  
ATOM   3404  O   GLY B  59      28.307   3.030  20.849  1.00 98.01           O  
ATOM   3405  N   LYS B  60      26.728   4.635  20.925  1.00 98.26           N  
ATOM   3406  H   LYS B  60      26.360   5.465  20.483  1.00 98.26           H  
ATOM   3407  CA  LYS B  60      25.985   4.055  22.055  1.00 98.26           C  
ATOM   3408  HA  LYS B  60      26.702   3.764  22.822  1.00 98.26           H  
ATOM   3409  C   LYS B  60      25.220   2.793  21.643  1.00 98.26           C  
ATOM   3410  CB  LYS B  60      25.004   5.067  22.666  1.00 98.26           C  
ATOM   3411  HB2 LYS B  60      24.311   5.399  21.892  1.00 98.26           H  
ATOM   3412  HB3 LYS B  60      24.425   4.553  23.434  1.00 98.26           H  
ATOM   3413  O   LYS B  60      24.495   2.801  20.647  1.00 98.26           O  
ATOM   3414  CG  LYS B  60      25.677   6.290  23.309  1.00 98.26           C  
ATOM   3415  HG2 LYS B  60      26.388   5.965  24.068  1.00 98.26           H  
ATOM   3416  HG3 LYS B  60      26.204   6.856  22.540  1.00 98.26           H  
ATOM   3417  CD  LYS B  60      24.604   7.179  23.956  1.00 98.26           C  
ATOM   3418  HD2 LYS B  60      24.137   6.636  24.778  1.00 98.26           H  
ATOM   3419  HD3 LYS B  60      23.837   7.393  23.211  1.00 98.26           H  
ATOM   3420  CE  LYS B  60      25.181   8.501  24.474  1.00 98.26           C  
ATOM   3421  HE2 LYS B  60      25.774   8.951  23.678  1.00 98.26           H  
ATOM   3422  HE3 LYS B  60      25.841   8.292  25.316  1.00 98.26           H  
ATOM   3423  NZ  LYS B  60      24.091   9.431  24.872  1.00 98.26           N  
ATOM   3424  HZ1 LYS B  60      23.502   9.637  24.077  1.00 98.26           H  
ATOM   3425  HZ2 LYS B  60      23.498   9.023  25.581  1.00 98.26           H  
ATOM   3426  HZ3 LYS B  60      24.456  10.312  25.204  1.00 98.26           H  
ATOM   3427  N   ASP B  61      25.363   1.751  22.455  1.00 98.24           N  
ATOM   3428  H   ASP B  61      25.994   1.860  23.236  1.00 98.24           H  
ATOM   3429  CA  ASP B  61      24.433   0.623  22.566  1.00 98.24           C  
ATOM   3430  HA  ASP B  61      23.985   0.395  21.599  1.00 98.24           H  
ATOM   3431  C   ASP B  61      23.323   1.043  23.545  1.00 98.24           C  
ATOM   3432  CB  ASP B  61      25.228  -0.610  23.044  1.00 98.24           C  
ATOM   3433  HB2 ASP B  61      25.792  -0.335  23.936  1.00 98.24           H  
ATOM   3434  HB3 ASP B  61      25.947  -0.880  22.271  1.00 98.24           H  
ATOM   3435  O   ASP B  61      23.624   1.519  24.644  1.00 98.24           O  
ATOM   3436  CG  ASP B  61      24.390  -1.851  23.378  1.00 98.24           C  
ATOM   3437  OD1 ASP B  61      23.183  -1.863  23.063  1.00 98.24           O  
ATOM   3438  OD2 ASP B  61      24.974  -2.791  23.980  1.00 98.24           O  
ATOM   3439  N   LEU B  62      22.063   0.952  23.115  1.00 97.82           N  
ATOM   3440  H   LEU B  62      21.902   0.541  22.207  1.00 97.82           H  
ATOM   3441  CA  LEU B  62      20.878   1.420  23.847  1.00 97.82           C  
ATOM   3442  HA  LEU B  62      21.198   1.852  24.796  1.00 97.82           H  
ATOM   3443  C   LEU B  62      19.943   0.262  24.239  1.00 97.82           C  
ATOM   3444  CB  LEU B  62      20.177   2.522  23.031  1.00 97.82           C  
ATOM   3445  HB2 LEU B  62      19.297   2.865  23.575  1.00 97.82           H  
ATOM   3446  HB3 LEU B  62      19.834   2.083  22.094  1.00 97.82           H  
ATOM   3447  O   LEU B  62      18.778   0.477  24.571  1.00 97.82           O  
ATOM   3448  CG  LEU B  62      21.069   3.739  22.720  1.00 97.82           C  
ATOM   3449  HG  LEU B  62      22.010   3.422  22.271  1.00 97.82           H  
ATOM   3450  CD1 LEU B  62      20.370   4.644  21.715  1.00 97.82           C  
ATOM   3451 HD11 LEU B  62      19.328   4.785  22.005  1.00 97.82           H  
ATOM   3452 HD12 LEU B  62      20.421   4.191  20.725  1.00 97.82           H  
ATOM   3453 HD13 LEU B  62      20.858   5.618  21.686  1.00 97.82           H  
ATOM   3454  CD2 LEU B  62      21.388   4.573  23.963  1.00 97.82           C  
ATOM   3455 HD21 LEU B  62      22.012   5.424  23.688  1.00 97.82           H  
ATOM   3456 HD22 LEU B  62      20.460   4.936  24.405  1.00 97.82           H  
ATOM   3457 HD23 LEU B  62      21.923   3.960  24.689  1.00 97.82           H  
ATOM   3458  N   VAL B  63      20.456  -0.969  24.207  1.00 97.13           N  
ATOM   3459  H   VAL B  63      21.408  -1.081  23.889  1.00 97.13           H  
ATOM   3460  CA  VAL B  63      19.790  -2.160  24.738  1.00 97.13           C  
ATOM   3461  HA  VAL B  63      18.744  -2.150  24.431  1.00 97.13           H  
ATOM   3462  C   VAL B  63      19.836  -2.149  26.275  1.00 97.13           C  
ATOM   3463  CB  VAL B  63      20.459  -3.414  24.141  1.00 97.13           C  
ATOM   3464  HB  VAL B  63      21.534  -3.359  24.308  1.00 97.13           H  
ATOM   3465  O   VAL B  63      20.907  -2.035  26.875  1.00 97.13           O  
ATOM   3466  CG1 VAL B  63      19.978  -4.707  24.795  1.00 97.13           C  
ATOM   3467 HG11 VAL B  63      18.894  -4.789  24.710  1.00 97.13           H  
ATOM   3468 HG12 VAL B  63      20.450  -5.564  24.313  1.00 97.13           H  
ATOM   3469 HG13 VAL B  63      20.275  -4.703  25.844  1.00 97.13           H  
ATOM   3470  CG2 VAL B  63      20.192  -3.506  22.631  1.00 97.13           C  
ATOM   3471 HG21 VAL B  63      19.123  -3.595  22.440  1.00 97.13           H  
ATOM   3472 HG22 VAL B  63      20.709  -4.374  22.222  1.00 97.13           H  
ATOM   3473 HG23 VAL B  63      20.580  -2.619  22.129  1.00 97.13           H  
ATOM   3474  N   SER B  64      18.679  -2.321  26.919  1.00 94.90           N  
ATOM   3475  H   SER B  64      17.839  -2.438  26.370  1.00 94.90           H  
ATOM   3476  CA  SER B  64      18.496  -2.403  28.377  1.00 94.90           C  
ATOM   3477  HA  SER B  64      19.464  -2.327  28.872  1.00 94.90           H  
ATOM   3478  C   SER B  64      17.862  -3.737  28.788  1.00 94.90           C  
ATOM   3479  CB  SER B  64      17.625  -1.230  28.851  1.00 94.90           C  
ATOM   3480  HB2 SER B  64      18.048  -0.299  28.473  1.00 94.90           H  
ATOM   3481  HB3 SER B  64      17.628  -1.191  29.941  1.00 94.90           H  
ATOM   3482  O   SER B  64      17.438  -4.509  27.930  1.00 94.90           O  
ATOM   3483  OG  SER B  64      16.286  -1.345  28.403  1.00 94.90           O  
ATOM   3484  HG  SER B  64      15.831  -2.018  28.913  1.00 94.90           H  
ATOM   3485  N   GLU B  65      17.743  -4.011  30.093  1.00 91.47           N  
ATOM   3486  H   GLU B  65      18.091  -3.352  30.775  1.00 91.47           H  
ATOM   3487  CA  GLU B  65      16.791  -5.030  30.571  1.00 91.47           C  
ATOM   3488  HA  GLU B  65      16.969  -5.948  30.011  1.00 91.47           H  
ATOM   3489  C   GLU B  65      15.336  -4.614  30.266  1.00 91.47           C  
ATOM   3490  CB  GLU B  65      16.993  -5.358  32.072  1.00 91.47           C  
ATOM   3491  HB2 GLU B  65      17.297  -4.460  32.611  1.00 91.47           H  
ATOM   3492  HB3 GLU B  65      16.049  -5.703  32.494  1.00 91.47           H  
ATOM   3493  O   GLU B  65      15.046  -3.449  29.967  1.00 91.47           O  
ATOM   3494  CG  GLU B  65      18.027  -6.482  32.276  1.00 91.47           C  
ATOM   3495  HG2 GLU B  65      17.742  -7.325  31.646  1.00 91.47           H  
ATOM   3496  HG3 GLU B  65      19.000  -6.127  31.937  1.00 91.47           H  
ATOM   3497  CD  GLU B  65      18.149  -6.976  33.732  1.00 91.47           C  
ATOM   3498  OE1 GLU B  65      18.114  -8.219  33.942  1.00 91.47           O  
ATOM   3499  OE2 GLU B  65      18.359  -6.125  34.625  1.00 91.47           O  
ATOM   3500  N   VAL B  66      14.424  -5.589  30.324  1.00 87.94           N  
ATOM   3501  H   VAL B  66      14.756  -6.519  30.541  1.00 87.94           H  
ATOM   3502  CA  VAL B  66      12.970  -5.390  30.201  1.00 87.94           C  
ATOM   3503  HA  VAL B  66      12.776  -4.931  29.231  1.00 87.94           H  
ATOM   3504  C   VAL B  66      12.434  -4.470  31.316  1.00 87.94           C  
ATOM   3505  CB  VAL B  66      12.242  -6.748  30.255  1.00 87.94           C  
ATOM   3506  HB  VAL B  66      12.536  -7.269  31.167  1.00 87.94           H  
ATOM   3507  O   VAL B  66      12.743  -4.712  32.483  1.00 87.94           O  
ATOM   3508  CG1 VAL B  66      10.717  -6.620  30.249  1.00 87.94           C  
ATOM   3509 HG11 VAL B  66      10.369  -6.025  31.094  1.00 87.94           H  
ATOM   3510 HG12 VAL B  66      10.283  -7.615  30.357  1.00 87.94           H  
ATOM   3511 HG13 VAL B  66      10.374  -6.160  29.323  1.00 87.94           H  
ATOM   3512  CG2 VAL B  66      12.597  -7.643  29.058  1.00 87.94           C  
ATOM   3513 HG21 VAL B  66      12.098  -8.608  29.154  1.00 87.94           H  
ATOM   3514 HG22 VAL B  66      12.283  -7.167  28.129  1.00 87.94           H  
ATOM   3515 HG23 VAL B  66      13.673  -7.813  29.019  1.00 87.94           H  
ATOM   3516  N   PRO B  67      11.586  -3.467  31.008  1.00 83.82           N  
ATOM   3517  CA  PRO B  67      10.983  -2.590  32.014  1.00 83.82           C  
ATOM   3518  HA  PRO B  67      11.766  -2.192  32.660  1.00 83.82           H  
ATOM   3519  C   PRO B  67       9.945  -3.314  32.891  1.00 83.82           C  
ATOM   3520  CB  PRO B  67      10.364  -1.429  31.227  1.00 83.82           C  
ATOM   3521  HB2 PRO B  67      11.105  -0.639  31.106  1.00 83.82           H  
ATOM   3522  HB3 PRO B  67       9.469  -1.034  31.706  1.00 83.82           H  
ATOM   3523  O   PRO B  67       8.993  -3.918  32.391  1.00 83.82           O  
ATOM   3524  CG  PRO B  67      10.057  -2.050  29.865  1.00 83.82           C  
ATOM   3525  HG2 PRO B  67      10.032  -1.302  29.072  1.00 83.82           H  
ATOM   3526  HG3 PRO B  67       9.117  -2.599  29.916  1.00 83.82           H  
ATOM   3527  CD  PRO B  67      11.203  -3.035  29.671  1.00 83.82           C  
ATOM   3528  HD2 PRO B  67      10.874  -3.868  29.050  1.00 83.82           H  
ATOM   3529  HD3 PRO B  67      12.050  -2.526  29.210  1.00 83.82           H  
ATOM   3530  N   GLU B  68      10.095  -3.198  34.213  1.00 86.05           N  
ATOM   3531  H   GLU B  68      10.912  -2.711  34.552  1.00 86.05           H  
ATOM   3532  CA  GLU B  68       9.250  -3.875  35.213  1.00 86.05           C  
ATOM   3533  HA  GLU B  68       9.210  -4.940  34.984  1.00 86.05           H  
ATOM   3534  C   GLU B  68       7.797  -3.355  35.234  1.00 86.05           C  
ATOM   3535  CB  GLU B  68       9.872  -3.703  36.616  1.00 86.05           C  
ATOM   3536  HB2 GLU B  68       9.218  -4.195  37.335  1.00 86.05           H  
ATOM   3537  HB3 GLU B  68       9.903  -2.640  36.855  1.00 86.05           H  
ATOM   3538  O   GLU B  68       6.852  -4.103  35.498  1.00 86.05           O  
ATOM   3539  CG  GLU B  68      11.290  -4.292  36.765  1.00 86.05           C  
ATOM   3540  HG2 GLU B  68      11.257  -5.340  36.468  1.00 86.05           H  
ATOM   3541  HG3 GLU B  68      11.963  -3.770  36.085  1.00 86.05           H  
ATOM   3542  CD  GLU B  68      11.856  -4.193  38.200  1.00 86.05           C  
ATOM   3543  OE1 GLU B  68      12.950  -4.755  38.434  1.00 86.05           O  
ATOM   3544  OE2 GLU B  68      11.207  -3.568  39.073  1.00 86.05           O  
ATOM   3545  N   GLU B  69       7.583  -2.074  34.923  1.00 86.97           N  
ATOM   3546  H   GLU B  69       8.386  -1.504  34.698  1.00 86.97           H  
ATOM   3547  CA  GLU B  69       6.287  -1.398  35.100  1.00 86.97           C  
ATOM   3548  HA  GLU B  69       5.874  -1.756  36.044  1.00 86.97           H  
ATOM   3549  C   GLU B  69       5.209  -1.744  34.056  1.00 86.97           C  
ATOM   3550  CB  GLU B  69       6.498   0.111  35.287  1.00 86.97           C  
ATOM   3551  HB2 GLU B  69       5.532   0.586  35.461  1.00 86.97           H  
ATOM   3552  HB3 GLU B  69       7.075   0.233  36.204  1.00 86.97           H  
ATOM   3553  O   GLU B  69       4.068  -1.295  34.170  1.00 86.97           O  
ATOM   3554  CG  GLU B  69       7.202   0.829  34.120  1.00 86.97           C  
ATOM   3555  HG2 GLU B  69       7.459   0.109  33.343  1.00 86.97           H  
ATOM   3556  HG3 GLU B  69       6.505   1.540  33.677  1.00 86.97           H  
ATOM   3557  CD  GLU B  69       8.463   1.577  34.584  1.00 86.97           C  
ATOM   3558  OE1 GLU B  69       9.503   1.392  33.915  1.00 86.97           O  
ATOM   3559  OE2 GLU B  69       8.382   2.287  35.614  1.00 86.97           O  
ATOM   3560  N   ARG B  70       5.519  -2.607  33.078  1.00 87.37           N  
ATOM   3561  H   ARG B  70       6.468  -2.954  33.061  1.00 87.37           H  
ATOM   3562  CA  ARG B  70       4.543  -3.126  32.097  1.00 87.37           C  
ATOM   3563  HA  ARG B  70       3.810  -2.343  31.903  1.00 87.37           H  
ATOM   3564  C   ARG B  70       3.718  -4.312  32.605  1.00 87.37           C  
ATOM   3565  CB  ARG B  70       5.241  -3.453  30.770  1.00 87.37           C  
ATOM   3566  HB2 ARG B  70       5.985  -4.235  30.923  1.00 87.37           H  
ATOM   3567  HB3 ARG B  70       4.498  -3.812  30.057  1.00 87.37           H  
ATOM   3568  O   ARG B  70       2.857  -4.811  31.885  1.00 87.37           O  
ATOM   3569  CG  ARG B  70       5.913  -2.205  30.194  1.00 87.37           C  
ATOM   3570  HG2 ARG B  70       5.201  -1.379  30.178  1.00 87.37           H  
ATOM   3571  HG3 ARG B  70       6.763  -1.928  30.819  1.00 87.37           H  
ATOM   3572  CD  ARG B  70       6.404  -2.459  28.773  1.00 87.37           C  
ATOM   3573  HD2 ARG B  70       7.056  -3.333  28.767  1.00 87.37           H  
ATOM   3574  HD3 ARG B  70       5.546  -2.658  28.130  1.00 87.37           H  
ATOM   3575  NE  ARG B  70       7.146  -1.287  28.286  1.00 87.37           N  
ATOM   3576  HE  ARG B  70       7.457  -0.614  28.971  1.00 87.37           H  
ATOM   3577  NH1 ARG B  70       7.206  -1.890  26.084  1.00 87.37           N  
ATOM   3578 HH11 ARG B  70       7.450  -1.638  25.137  1.00 87.37           H  
ATOM   3579 HH12 ARG B  70       6.574  -2.669  26.200  1.00 87.37           H  
ATOM   3580  NH2 ARG B  70       8.264  -0.055  26.746  1.00 87.37           N  
ATOM   3581 HH21 ARG B  70       8.593   0.029  25.795  1.00 87.37           H  
ATOM   3582 HH22 ARG B  70       8.607   0.603  27.431  1.00 87.37           H  
ATOM   3583  CZ  ARG B  70       7.532  -1.085  27.046  1.00 87.37           C  
ATOM   3584  N   GLY B  71       3.976  -4.786  33.827  1.00 86.64           N  
ATOM   3585  H   GLY B  71       4.714  -4.346  34.357  1.00 86.64           H  
ATOM   3586  CA  GLY B  71       3.267  -5.929  34.414  1.00 86.64           C  
ATOM   3587  HA2 GLY B  71       3.493  -5.967  35.479  1.00 86.64           H  
ATOM   3588  HA3 GLY B  71       2.193  -5.794  34.288  1.00 86.64           H  
ATOM   3589  C   GLY B  71       3.655  -7.282  33.806  1.00 86.64           C  
ATOM   3590  O   GLY B  71       2.897  -8.246  33.916  1.00 86.64           O  
ATOM   3591  N   TRP B  72       4.815  -7.363  33.151  1.00 86.72           N  
ATOM   3592  H   TRP B  72       5.413  -6.549  33.131  1.00 86.72           H  
ATOM   3593  CA  TRP B  72       5.373  -8.620  32.657  1.00 86.72           C  
ATOM   3594  HA  TRP B  72       4.571  -9.234  32.247  1.00 86.72           H  
ATOM   3595  C   TRP B  72       6.024  -9.374  33.825  1.00 86.72           C  
ATOM   3596  CB  TRP B  72       6.393  -8.345  31.539  1.00 86.72           C  
ATOM   3597  HB2 TRP B  72       6.828  -9.300  31.245  1.00 86.72           H  
ATOM   3598  HB3 TRP B  72       7.201  -7.744  31.956  1.00 86.72           H  
ATOM   3599  O   TRP B  72       6.824  -8.806  34.563  1.00 86.72           O  
ATOM   3600  CG  TRP B  72       5.927  -7.660  30.280  1.00 86.72           C  
ATOM   3601  CD1 TRP B  72       4.720  -7.087  30.040  1.00 86.72           C  
ATOM   3602  HD1 TRP B  72       3.894  -7.042  30.734  1.00 86.72           H  
ATOM   3603  CD2 TRP B  72       6.705  -7.442  29.062  1.00 86.72           C  
ATOM   3604  CE2 TRP B  72       5.913  -6.702  28.139  1.00 86.72           C  
ATOM   3605  CE3 TRP B  72       7.999  -7.812  28.635  1.00 86.72           C  
ATOM   3606  HE3 TRP B  72       8.610  -8.414  29.292  1.00 86.72           H  
ATOM   3607  NE1 TRP B  72       4.708  -6.527  28.777  1.00 86.72           N  
ATOM   3608  HE1 TRP B  72       3.917  -6.038  28.382  1.00 86.72           H  
ATOM   3609  CH2 TRP B  72       7.690  -6.680  26.497  1.00 86.72           C  
ATOM   3610  HH2 TRP B  72       8.055  -6.395  25.521  1.00 86.72           H  
ATOM   3611  CZ2 TRP B  72       6.385  -6.335  26.876  1.00 86.72           C  
ATOM   3612  HZ2 TRP B  72       5.735  -5.812  26.190  1.00 86.72           H  
ATOM   3613  CZ3 TRP B  72       8.498  -7.423  27.375  1.00 86.72           C  
ATOM   3614  HZ3 TRP B  72       9.496  -7.707  27.077  1.00 86.72           H  
ATOM   3615  N   ASP B  73       5.720 -10.662  33.989  1.00 85.92           N  
ATOM   3616  H   ASP B  73       5.035 -11.088  33.381  1.00 85.92           H  
ATOM   3617  CA  ASP B  73       6.347 -11.508  35.016  1.00 85.92           C  
ATOM   3618  HA  ASP B  73       6.501 -10.916  35.918  1.00 85.92           H  
ATOM   3619  C   ASP B  73       7.736 -11.981  34.547  1.00 85.92           C  
ATOM   3620  CB  ASP B  73       5.390 -12.653  35.389  1.00 85.92           C  
ATOM   3621  HB2 ASP B  73       5.209 -13.271  34.510  1.00 85.92           H  
ATOM   3622  HB3 ASP B  73       4.438 -12.222  35.697  1.00 85.92           H  
ATOM   3623  O   ASP B  73       7.909 -13.121  34.122  1.00 85.92           O  
ATOM   3624  CG  ASP B  73       5.908 -13.543  36.528  1.00 85.92           C  
ATOM   3625  OD1 ASP B  73       7.046 -13.343  37.005  1.00 85.92           O  
ATOM   3626  OD2 ASP B  73       5.170 -14.482  36.904  1.00 85.92           O  
ATOM   3627  N   ILE B  74       8.717 -11.070  34.556  1.00 83.99           N  
ATOM   3628  H   ILE B  74       8.464 -10.143  34.868  1.00 83.99           H  
ATOM   3629  CA  ILE B  74      10.071 -11.261  33.996  1.00 83.99           C  
ATOM   3630  HA  ILE B  74       9.980 -11.434  32.924  1.00 83.99           H  
ATOM   3631  C   ILE B  74      10.786 -12.492  34.588  1.00 83.99           C  
ATOM   3632  CB  ILE B  74      10.904  -9.967  34.208  1.00 83.99           C  
ATOM   3633  HB  ILE B  74      10.893  -9.731  35.272  1.00 83.99           H  
ATOM   3634  O   ILE B  74      11.541 -13.169  33.882  1.00 83.99           O  
ATOM   3635  CG1 ILE B  74      10.289  -8.775  33.433  1.00 83.99           C  
ATOM   3636 HG12 ILE B  74       9.209  -8.752  33.580  1.00 83.99           H  
ATOM   3637 HG13 ILE B  74      10.470  -8.904  32.366  1.00 83.99           H  
ATOM   3638  CG2 ILE B  74      12.374 -10.150  33.775  1.00 83.99           C  
ATOM   3639 HG21 ILE B  74      12.865 -10.895  34.402  1.00 83.99           H  
ATOM   3640 HG22 ILE B  74      12.927  -9.219  33.899  1.00 83.99           H  
ATOM   3641 HG23 ILE B  74      12.423 -10.459  32.731  1.00 83.99           H  
ATOM   3642  CD1 ILE B  74      10.819  -7.403  33.875  1.00 83.99           C  
ATOM   3643 HD11 ILE B  74      11.867  -7.283  33.604  1.00 83.99           H  
ATOM   3644 HD12 ILE B  74      10.706  -7.292  34.953  1.00 83.99           H  
ATOM   3645 HD13 ILE B  74      10.243  -6.619  33.384  1.00 83.99           H  
ATOM   3646  N   ASP B  75      10.540 -12.813  35.861  1.00 86.20           N  
ATOM   3647  H   ASP B  75       9.859 -12.271  36.372  1.00 86.20           H  
ATOM   3648  CA  ASP B  75      11.150 -13.966  36.528  1.00 86.20           C  
ATOM   3649  HA  ASP B  75      12.206 -14.005  36.262  1.00 86.20           H  
ATOM   3650  C   ASP B  75      10.562 -15.301  36.056  1.00 86.20           C  
ATOM   3651  CB  ASP B  75      11.042 -13.823  38.054  1.00 86.20           C  
ATOM   3652  HB2 ASP B  75      10.052 -13.449  38.316  1.00 86.20           H  
ATOM   3653  HB3 ASP B  75      11.152 -14.810  38.503  1.00 86.20           H  
ATOM   3654  O   ASP B  75      11.323 -16.244  35.837  1.00 86.20           O  
ATOM   3655  CG  ASP B  75      12.126 -12.925  38.665  1.00 86.20           C  
ATOM   3656  OD1 ASP B  75      13.231 -12.820  38.064  1.00 86.20           O  
ATOM   3657  OD2 ASP B  75      11.873 -12.425  39.784  1.00 86.20           O  
ATOM   3658  N   SER B  76       9.245 -15.384  35.838  1.00 87.67           N  
ATOM   3659  H   SER B  76       8.657 -14.602  36.089  1.00 87.67           H  
ATOM   3660  CA  SER B  76       8.618 -16.566  35.225  1.00 87.67           C  
ATOM   3661  HA  SER B  76       9.035 -17.467  35.676  1.00 87.67           H  
ATOM   3662  C   SER B  76       8.848 -16.649  33.712  1.00 87.67           C  
ATOM   3663  CB  SER B  76       7.108 -16.560  35.470  1.00 87.67           C  
ATOM   3664  HB2 SER B  76       6.668 -17.440  35.000  1.00 87.67           H  
ATOM   3665  HB3 SER B  76       6.674 -15.673  35.009  1.00 87.67           H  
ATOM   3666  O   SER B  76       8.843 -17.741  33.144  1.00 87.67           O  
ATOM   3667  OG  SER B  76       6.800 -16.580  36.850  1.00 87.67           O  
ATOM   3668  HG  SER B  76       6.292 -15.783  37.021  1.00 87.67           H  
ATOM   3669  N   LEU B  77       9.015 -15.501  33.048  1.00 88.54           N  
ATOM   3670  H   LEU B  77       8.927 -14.646  33.578  1.00 88.54           H  
ATOM   3671  CA  LEU B  77       9.139 -15.395  31.595  1.00 88.54           C  
ATOM   3672  HA  LEU B  77       8.396 -16.047  31.136  1.00 88.54           H  
ATOM   3673  C   LEU B  77      10.523 -15.824  31.090  1.00 88.54           C  
ATOM   3674  CB  LEU B  77       8.852 -13.937  31.193  1.00 88.54           C  
ATOM   3675  HB2 LEU B  77       9.727 -13.338  31.445  1.00 88.54           H  
ATOM   3676  HB3 LEU B  77       8.012 -13.553  31.772  1.00 88.54           H  
ATOM   3677  O   LEU B  77      10.631 -16.321  29.971  1.00 88.54           O  
ATOM   3678  CG  LEU B  77       8.497 -13.767  29.709  1.00 88.54           C  
ATOM   3679  HG  LEU B  77       8.971 -14.547  29.113  1.00 88.54           H  
ATOM   3680  CD1 LEU B  77       6.986 -13.864  29.507  1.00 88.54           C  
ATOM   3681 HD11 LEU B  77       6.761 -13.704  28.452  1.00 88.54           H  
ATOM   3682 HD12 LEU B  77       6.473 -13.112  30.106  1.00 88.54           H  
ATOM   3683 HD13 LEU B  77       6.643 -14.858  29.795  1.00 88.54           H  
ATOM   3684  CD2 LEU B  77       8.981 -12.411  29.199  1.00 88.54           C  
ATOM   3685 HD21 LEU B  77       8.867 -12.364  28.116  1.00 88.54           H  
ATOM   3686 HD22 LEU B  77       8.418 -11.606  29.671  1.00 88.54           H  
ATOM   3687 HD23 LEU B  77      10.039 -12.284  29.428  1.00 88.54           H  
ATOM   3688  N   TYR B  78      11.583 -15.615  31.873  1.00 91.37           N  
ATOM   3689  H   TYR B  78      11.436 -15.206  32.785  1.00 91.37           H  
ATOM   3690  CA  TYR B  78      12.947 -15.918  31.445  1.00 91.37           C  
ATOM   3691  HA  TYR B  78      13.011 -15.736  30.372  1.00 91.37           H  
ATOM   3692  C   TYR B  78      13.343 -17.376  31.703  1.00 91.37           C  
ATOM   3693  CB  TYR B  78      13.932 -14.956  32.106  1.00 91.37           C  
ATOM   3694  HB2 TYR B  78      13.808 -15.018  33.187  1.00 91.37           H  
ATOM   3695  HB3 TYR B  78      13.684 -13.939  31.802  1.00 91.37           H  
ATOM   3696  O   TYR B  78      13.412 -17.820  32.848  1.00 91.37           O  
ATOM   3697  CG  TYR B  78      15.382 -15.238  31.751  1.00 91.37           C  
ATOM   3698  CD1 TYR B  78      16.220 -15.881  32.683  1.00 91.37           C  
ATOM   3699  HD1 TYR B  78      15.810 -16.219  33.623  1.00 91.37           H  
ATOM   3700  CD2 TYR B  78      15.894 -14.849  30.498  1.00 91.37           C  
ATOM   3701  HD2 TYR B  78      15.245 -14.390  29.767  1.00 91.37           H  
ATOM   3702  CE1 TYR B  78      17.580 -16.092  32.385  1.00 91.37           C  
ATOM   3703  HE1 TYR B  78      18.220 -16.577  33.107  1.00 91.37           H  
ATOM   3704  CE2 TYR B  78      17.258 -15.042  30.205  1.00 91.37           C  
ATOM   3705  HE2 TYR B  78      17.672 -14.718  29.261  1.00 91.37           H  
ATOM   3706  OH  TYR B  78      19.421 -15.835  30.868  1.00 91.37           O  
ATOM   3707  HH  TYR B  78      19.892 -16.236  31.602  1.00 91.37           H  
ATOM   3708  CZ  TYR B  78      18.103 -15.662  31.146  1.00 91.37           C  
ATOM   3709  N   ASP B  79      13.733 -18.087  30.645  1.00 90.90           N  
ATOM   3710  H   ASP B  79      13.683 -17.654  29.733  1.00 90.90           H  
ATOM   3711  CA  ASP B  79      14.431 -19.366  30.752  1.00 90.90           C  
ATOM   3712  HA  ASP B  79      14.824 -19.443  31.765  1.00 90.90           H  
ATOM   3713  C   ASP B  79      15.590 -19.450  29.743  1.00 90.90           C  
ATOM   3714  CB  ASP B  79      13.464 -20.537  30.564  1.00 90.90           C  
ATOM   3715  HB2 ASP B  79      13.202 -20.651  29.512  1.00 90.90           H  
ATOM   3716  HB3 ASP B  79      12.551 -20.343  31.127  1.00 90.90           H  
ATOM   3717  O   ASP B  79      15.356 -19.355  28.538  1.00 90.90           O  
ATOM   3718  CG  ASP B  79      14.104 -21.822  31.085  1.00 90.90           C  
ATOM   3719  OD1 ASP B  79      15.158 -22.249  30.568  1.00 90.90           O  
ATOM   3720  OD2 ASP B  79      13.547 -22.405  32.039  1.00 90.90           O  
ATOM   3721  N   PRO B  80      16.843 -19.670  30.188  1.00 86.72           N  
ATOM   3722  CA  PRO B  80      18.000 -19.742  29.297  1.00 86.72           C  
ATOM   3723  HA  PRO B  80      18.006 -18.869  28.644  1.00 86.72           H  
ATOM   3724  C   PRO B  80      18.030 -20.996  28.403  1.00 86.72           C  
ATOM   3725  CB  PRO B  80      19.213 -19.678  30.231  1.00 86.72           C  
ATOM   3726  HB2 PRO B  80      19.452 -18.635  30.440  1.00 86.72           H  
ATOM   3727  HB3 PRO B  80      20.085 -20.189  29.823  1.00 86.72           H  
ATOM   3728  O   PRO B  80      18.949 -21.129  27.596  1.00 86.72           O  
ATOM   3729  CG  PRO B  80      18.702 -20.350  31.503  1.00 86.72           C  
ATOM   3730  HG2 PRO B  80      18.727 -21.434  31.384  1.00 86.72           H  
ATOM   3731  HG3 PRO B  80      19.269 -20.043  32.382  1.00 86.72           H  
ATOM   3732  CD  PRO B  80      17.254 -19.875  31.569  1.00 86.72           C  
ATOM   3733  HD2 PRO B  80      16.640 -20.629  32.062  1.00 86.72           H  
ATOM   3734  HD3 PRO B  80      17.194 -18.929  32.107  1.00 86.72           H  
ATOM   3735  N   VAL B  81      17.086 -21.937  28.541  1.00 82.65           N  
ATOM   3736  H   VAL B  81      16.368 -21.795  29.237  1.00 82.65           H  
ATOM   3737  CA  VAL B  81      16.926 -23.105  27.665  1.00 82.65           C  
ATOM   3738  HA  VAL B  81      17.894 -23.340  27.222  1.00 82.65           H  
ATOM   3739  C   VAL B  81      15.917 -22.784  26.551  1.00 82.65           C  
ATOM   3740  CB  VAL B  81      16.493 -24.359  28.454  1.00 82.65           C  
ATOM   3741  HB  VAL B  81      15.502 -24.214  28.884  1.00 82.65           H  
ATOM   3742  O   VAL B  81      14.708 -22.771  26.800  1.00 82.65           O  
ATOM   3743  CG1 VAL B  81      16.441 -25.589  27.533  1.00 82.65           C  
ATOM   3744 HG11 VAL B  81      16.160 -26.468  28.114  1.00 82.65           H  
ATOM   3745 HG12 VAL B  81      17.414 -25.751  27.069  1.00 82.65           H  
ATOM   3746 HG13 VAL B  81      15.688 -25.441  26.759  1.00 82.65           H  
ATOM   3747  CG2 VAL B  81      17.479 -24.683  29.587  1.00 82.65           C  
ATOM   3748 HG21 VAL B  81      17.459 -23.877  30.320  1.00 82.65           H  
ATOM   3749 HG22 VAL B  81      17.178 -25.601  30.090  1.00 82.65           H  
ATOM   3750 HG23 VAL B  81      18.489 -24.785  29.191  1.00 82.65           H  
ATOM   3751  N   PRO B  82      16.363 -22.600  25.291  1.00 75.02           N  
ATOM   3752  CA  PRO B  82      15.455 -22.300  24.190  1.00 75.02           C  
ATOM   3753  HA  PRO B  82      14.912 -21.388  24.438  1.00 75.02           H  
ATOM   3754  C   PRO B  82      14.457 -23.437  23.950  1.00 75.02           C  
ATOM   3755  CB  PRO B  82      16.334 -22.042  22.962  1.00 75.02           C  
ATOM   3756  HB2 PRO B  82      15.941 -21.224  22.358  1.00 75.02           H  
ATOM   3757  HB3 PRO B  82      16.424 -22.948  22.363  1.00 75.02           H  
ATOM   3758  O   PRO B  82      14.824 -24.618  23.963  1.00 75.02           O  
ATOM   3759  CG  PRO B  82      17.697 -21.696  23.560  1.00 75.02           C  
ATOM   3760  HG2 PRO B  82      17.723 -20.644  23.845  1.00 75.02           H  
ATOM   3761  HG3 PRO B  82      18.517 -21.930  22.881  1.00 75.02           H  
ATOM   3762  CD  PRO B  82      17.735 -22.563  24.811  1.00 75.02           C  
ATOM   3763  HD2 PRO B  82      18.422 -22.119  25.532  1.00 75.02           H  
ATOM   3764  HD3 PRO B  82      18.056 -23.573  24.556  1.00 75.02           H  
ATOM   3765  N   GLY B  83      13.202 -23.072  23.686  1.00 67.17           N  
ATOM   3766  H   GLY B  83      12.986 -22.085  23.674  1.00 67.17           H  
ATOM   3767  CA  GLY B  83      12.116 -24.013  23.406  1.00 67.17           C  
ATOM   3768  HA2 GLY B  83      11.431 -23.544  22.700  1.00 67.17           H  
ATOM   3769  HA3 GLY B  83      12.520 -24.907  22.931  1.00 67.17           H  
ATOM   3770  C   GLY B  83      11.290 -24.457  24.620  1.00 67.17           C  
ATOM   3771  O   GLY B  83      10.390 -25.277  24.446  1.00 67.17           O  
ATOM   3772  N   ARG B  84      11.520 -23.927  25.834  1.00 76.89           N  
ATOM   3773  H   ARG B  84      12.281 -23.273  25.949  1.00 76.89           H  
ATOM   3774  CA  ARG B  84      10.497 -24.011  26.894  1.00 76.89           C  
ATOM   3775  HA  ARG B  84      10.174 -25.050  26.960  1.00 76.89           H  
ATOM   3776  C   ARG B  84       9.268 -23.194  26.466  1.00 76.89           C  
ATOM   3777  CB  ARG B  84      11.050 -23.572  28.266  1.00 76.89           C  
ATOM   3778  HB2 ARG B  84      12.034 -23.116  28.153  1.00 76.89           H  
ATOM   3779  HB3 ARG B  84      10.378 -22.834  28.703  1.00 76.89           H  
ATOM   3780  O   ARG B  84       9.389 -22.064  25.998  1.00 76.89           O  
ATOM   3781  CG  ARG B  84      11.125 -24.743  29.254  1.00 76.89           C  
ATOM   3782  HG2 ARG B  84      11.734 -25.541  28.828  1.00 76.89           H  
ATOM   3783  HG3 ARG B  84      10.117 -25.117  29.432  1.00 76.89           H  
ATOM   3784  CD  ARG B  84      11.743 -24.294  30.582  1.00 76.89           C  
ATOM   3785  HD2 ARG B  84      12.797 -24.077  30.405  1.00 76.89           H  
ATOM   3786  HD3 ARG B  84      11.251 -23.378  30.912  1.00 76.89           H  
ATOM   3787  NE  ARG B  84      11.624 -25.334  31.625  1.00 76.89           N  
ATOM   3788  HE  ARG B  84      11.421 -26.269  31.301  1.00 76.89           H  
ATOM   3789  NH1 ARG B  84      12.014 -24.000  33.469  1.00 76.89           N  
ATOM   3790 HH11 ARG B  84      12.400 -23.293  32.860  1.00 76.89           H  
ATOM   3791 HH12 ARG B  84      12.089 -23.831  34.462  1.00 76.89           H  
ATOM   3792  NH2 ARG B  84      11.524 -26.133  33.754  1.00 76.89           N  
ATOM   3793 HH21 ARG B  84      11.572 -25.942  34.744  1.00 76.89           H  
ATOM   3794 HH22 ARG B  84      11.245 -27.035  33.393  1.00 76.89           H  
ATOM   3795  CZ  ARG B  84      11.727 -25.143  32.931  1.00 76.89           C  
ATOM   3796  N   LYS B  85       8.075 -23.792  26.564  1.00 76.86           N  
ATOM   3797  H   LYS B  85       8.036 -24.725  26.949  1.00 76.86           H  
ATOM   3798  CA  LYS B  85       6.829 -23.168  26.093  1.00 76.86           C  
ATOM   3799  HA  LYS B  85       7.012 -22.789  25.088  1.00 76.86           H  
ATOM   3800  C   LYS B  85       6.473 -21.976  26.989  1.00 76.86           C  
ATOM   3801  CB  LYS B  85       5.696 -24.215  26.023  1.00 76.86           C  
ATOM   3802  HB2 LYS B  85       5.351 -24.448  27.031  1.00 76.86           H  
ATOM   3803  HB3 LYS B  85       6.080 -25.130  25.571  1.00 76.86           H  
ATOM   3804  O   LYS B  85       6.426 -22.126  28.205  1.00 76.86           O  
ATOM   3805  CG  LYS B  85       4.515 -23.717  25.171  1.00 76.86           C  
ATOM   3806  HG2 LYS B  85       4.166 -22.762  25.563  1.00 76.86           H  
ATOM   3807  HG3 LYS B  85       4.868 -23.559  24.151  1.00 76.86           H  
ATOM   3808  CD  LYS B  85       3.322 -24.690  25.141  1.00 76.86           C  
ATOM   3809  HD2 LYS B  85       2.900 -24.761  26.143  1.00 76.86           H  
ATOM   3810  HD3 LYS B  85       3.656 -25.677  24.821  1.00 76.86           H  
ATOM   3811  CE  LYS B  85       2.264 -24.154  24.159  1.00 76.86           C  
ATOM   3812  HE2 LYS B  85       2.094 -23.097  24.364  1.00 76.86           H  
ATOM   3813  HE3 LYS B  85       2.658 -24.226  23.145  1.00 76.86           H  
ATOM   3814  NZ  LYS B  85       0.966 -24.868  24.244  1.00 76.86           N  
ATOM   3815  HZ1 LYS B  85       1.072 -25.867  24.143  1.00 76.86           H  
ATOM   3816  HZ2 LYS B  85       0.345 -24.548  23.515  1.00 76.86           H  
ATOM   3817  HZ3 LYS B  85       0.495 -24.652  25.111  1.00 76.86           H  
ATOM   3818  N   GLY B  86       6.189 -20.821  26.385  1.00 81.39           N  
ATOM   3819  H   GLY B  86       6.298 -20.759  25.383  1.00 81.39           H  
ATOM   3820  CA  GLY B  86       5.779 -19.610  27.108  1.00 81.39           C  
ATOM   3821  HA2 GLY B  86       5.124 -19.890  27.933  1.00 81.39           H  
ATOM   3822  HA3 GLY B  86       5.207 -18.970  26.436  1.00 81.39           H  
ATOM   3823  C   GLY B  86       6.918 -18.767  27.698  1.00 81.39           C  
ATOM   3824  O   GLY B  86       6.624 -17.791  28.379  1.00 81.39           O  
ATOM   3825  N   THR B  87       8.186 -19.111  27.443  1.00 88.85           N  
ATOM   3826  H   THR B  87       8.374 -19.926  26.876  1.00 88.85           H  
ATOM   3827  CA  THR B  87       9.361 -18.402  27.984  1.00 88.85           C  
ATOM   3828  HA  THR B  87       9.020 -17.565  28.594  1.00 88.85           H  
ATOM   3829  C   THR B  87      10.257 -17.822  26.886  1.00 88.85           C  
ATOM   3830  CB  THR B  87      10.206 -19.312  28.893  1.00 88.85           C  
ATOM   3831  HB  THR B  87      11.058 -18.751  29.274  1.00 88.85           H  
ATOM   3832  O   THR B  87      10.257 -18.299  25.752  1.00 88.85           O  
ATOM   3833  CG2 THR B  87       9.419 -19.869  30.079  1.00 88.85           C  
ATOM   3834 HG21 THR B  87       8.614 -20.519  29.735  1.00 88.85           H  
ATOM   3835 HG22 THR B  87      10.091 -20.435  30.723  1.00 88.85           H  
ATOM   3836 HG23 THR B  87       8.999 -19.043  30.654  1.00 88.85           H  
ATOM   3837  OG1 THR B  87      10.687 -20.414  28.160  1.00 88.85           O  
ATOM   3838  HG1 THR B  87      11.004 -20.094  27.312  1.00 88.85           H  
ATOM   3839  N   THR B  88      11.086 -16.844  27.248  1.00 91.33           N  
ATOM   3840  H   THR B  88      11.051 -16.548  28.213  1.00 91.33           H  
ATOM   3841  CA  THR B  88      12.152 -16.250  26.426  1.00 91.33           C  
ATOM   3842  HA  THR B  88      12.117 -16.695  25.432  1.00 91.33           H  
ATOM   3843  C   THR B  88      13.527 -16.550  27.025  1.00 91.33           C  
ATOM   3844  CB  THR B  88      11.940 -14.733  26.256  1.00 91.33           C  
ATOM   3845  HB  THR B  88      11.048 -14.577  25.650  1.00 91.33           H  
ATOM   3846  O   THR B  88      13.683 -16.518  28.243  1.00 91.33           O  
ATOM   3847  CG2 THR B  88      11.776 -13.959  27.561  1.00 91.33           C  
ATOM   3848 HG21 THR B  88      10.918 -14.343  28.112  1.00 91.33           H  
ATOM   3849 HG22 THR B  88      12.665 -14.057  28.184  1.00 91.33           H  
ATOM   3850 HG23 THR B  88      11.602 -12.904  27.348  1.00 91.33           H  
ATOM   3851  OG1 THR B  88      13.042 -14.124  25.628  1.00 91.33           O  
ATOM   3852  HG1 THR B  88      13.201 -13.304  26.102  1.00 91.33           H  
ATOM   3853  N   TYR B  89      14.544 -16.788  26.192  1.00 92.54           N  
ATOM   3854  H   TYR B  89      14.372 -16.742  25.198  1.00 92.54           H  
ATOM   3855  CA  TYR B  89      15.942 -16.877  26.658  1.00 92.54           C  
ATOM   3856  HA  TYR B  89      15.940 -17.175  27.706  1.00 92.54           H  
ATOM   3857  C   TYR B  89      16.669 -15.526  26.643  1.00 92.54           C  
ATOM   3858  CB  TYR B  89      16.705 -17.968  25.894  1.00 92.54           C  
ATOM   3859  HB2 TYR B  89      17.709 -18.054  26.309  1.00 92.54           H  
ATOM   3860  HB3 TYR B  89      16.210 -18.923  26.069  1.00 92.54           H  
ATOM   3861  O   TYR B  89      17.863 -15.461  26.926  1.00 92.54           O  
ATOM   3862  CG  TYR B  89      16.815 -17.736  24.402  1.00 92.54           C  
ATOM   3863  CD1 TYR B  89      15.980 -18.453  23.527  1.00 92.54           C  
ATOM   3864  HD1 TYR B  89      15.258 -19.152  23.923  1.00 92.54           H  
ATOM   3865  CD2 TYR B  89      17.749 -16.815  23.884  1.00 92.54           C  
ATOM   3866  HD2 TYR B  89      18.397 -16.269  24.553  1.00 92.54           H  
ATOM   3867  CE1 TYR B  89      16.088 -18.256  22.140  1.00 92.54           C  
ATOM   3868  HE1 TYR B  89      15.473 -18.820  21.454  1.00 92.54           H  
ATOM   3869  CE2 TYR B  89      17.820 -16.582  22.497  1.00 92.54           C  
ATOM   3870  HE2 TYR B  89      18.511 -15.854  22.099  1.00 92.54           H  
ATOM   3871  OH  TYR B  89      17.047 -17.105  20.280  1.00 92.54           O  
ATOM   3872  HH  TYR B  89      17.708 -16.446  20.057  1.00 92.54           H  
ATOM   3873  CZ  TYR B  89      16.982 -17.301  21.622  1.00 92.54           C  
ATOM   3874  N   VAL B  90      15.958 -14.445  26.317  1.00 93.21           N  
ATOM   3875  H   VAL B  90      14.982 -14.576  26.094  1.00 93.21           H  
ATOM   3876  CA  VAL B  90      16.488 -13.083  26.226  1.00 93.21           C  
ATOM   3877  HA  VAL B  90      17.563 -13.102  26.402  1.00 93.21           H  
ATOM   3878  C   VAL B  90      15.839 -12.208  27.295  1.00 93.21           C  
ATOM   3879  CB  VAL B  90      16.265 -12.510  24.816  1.00 93.21           C  
ATOM   3880  HB  VAL B  90      15.194 -12.453  24.623  1.00 93.21           H  
ATOM   3881  O   VAL B  90      14.614 -12.181  27.419  1.00 93.21           O  
ATOM   3882  CG1 VAL B  90      16.853 -11.105  24.675  1.00 93.21           C  
ATOM   3883 HG11 VAL B  90      16.729 -10.752  23.651  1.00 93.21           H  
ATOM   3884 HG12 VAL B  90      17.915 -11.109  24.918  1.00 93.21           H  
ATOM   3885 HG13 VAL B  90      16.318 -10.414  25.326  1.00 93.21           H  
ATOM   3886  CG2 VAL B  90      16.920 -13.406  23.759  1.00 93.21           C  
ATOM   3887 HG21 VAL B  90      16.913 -12.916  22.785  1.00 93.21           H  
ATOM   3888 HG22 VAL B  90      17.955 -13.605  24.036  1.00 93.21           H  
ATOM   3889 HG23 VAL B  90      16.374 -14.346  23.677  1.00 93.21           H  
ATOM   3890  N   ARG B  91      16.680 -11.487  28.046  1.00 91.03           N  
ATOM   3891  H   ARG B  91      17.667 -11.635  27.889  1.00 91.03           H  
ATOM   3892  CA  ARG B  91      16.300 -10.505  29.081  1.00 91.03           C  
ATOM   3893  HA  ARG B  91      15.229 -10.576  29.269  1.00 91.03           H  
ATOM   3894  C   ARG B  91      16.512  -9.047  28.668  1.00 91.03           C  
ATOM   3895  CB  ARG B  91      17.061 -10.813  30.390  1.00 91.03           C  
ATOM   3896  HB2 ARG B  91      17.460  -9.895  30.822  1.00 91.03           H  
ATOM   3897  HB3 ARG B  91      17.905 -11.471  30.185  1.00 91.03           H  
ATOM   3898  O   ARG B  91      16.063  -8.162  29.388  1.00 91.03           O  
ATOM   3899  CG  ARG B  91      16.141 -11.463  31.429  1.00 91.03           C  
ATOM   3900  HG2 ARG B  91      15.609 -12.294  30.965  1.00 91.03           H  
ATOM   3901  HG3 ARG B  91      15.406 -10.731  31.764  1.00 91.03           H  
ATOM   3902  CD  ARG B  91      16.936 -11.971  32.639  1.00 91.03           C  
ATOM   3903  HD2 ARG B  91      17.400 -11.113  33.126  1.00 91.03           H  
ATOM   3904  HD3 ARG B  91      17.724 -12.637  32.290  1.00 91.03           H  
ATOM   3905  NE  ARG B  91      16.060 -12.713  33.573  1.00 91.03           N  
ATOM   3906  HE  ARG B  91      15.475 -13.424  33.157  1.00 91.03           H  
ATOM   3907  NH1 ARG B  91      16.594 -11.633  35.531  1.00 91.03           N  
ATOM   3908 HH11 ARG B  91      16.292 -11.392  36.464  1.00 91.03           H  
ATOM   3909 HH12 ARG B  91      17.133 -10.952  35.014  1.00 91.03           H  
ATOM   3910  NH2 ARG B  91      14.973 -13.172  35.529  1.00 91.03           N  
ATOM   3911 HH21 ARG B  91      14.284 -13.712  35.025  1.00 91.03           H  
ATOM   3912 HH22 ARG B  91      14.705 -12.916  36.469  1.00 91.03           H  
ATOM   3913  CZ  ARG B  91      15.890 -12.509  34.871  1.00 91.03           C  
ATOM   3914  N   ASN B  92      17.167  -8.807  27.528  1.00 93.70           N  
ATOM   3915  H   ASN B  92      17.418  -9.585  26.935  1.00 93.70           H  
ATOM   3916  CA  ASN B  92      17.541  -7.468  27.083  1.00 93.70           C  
ATOM   3917  HA  ASN B  92      17.127  -6.757  27.798  1.00 93.70           H  
ATOM   3918  C   ASN B  92      16.965  -7.132  25.700  1.00 93.70           C  
ATOM   3919  CB  ASN B  92      19.069  -7.300  27.069  1.00 93.70           C  
ATOM   3920  HB2 ASN B  92      19.288  -6.234  27.007  1.00 93.70           H  
ATOM   3921  HB3 ASN B  92      19.471  -7.783  26.179  1.00 93.70           H  
ATOM   3922  O   ASN B  92      16.971  -7.976  24.805  1.00 93.70           O  
ATOM   3923  CG  ASN B  92      19.806  -7.819  28.283  1.00 93.70           C  
ATOM   3924  ND2 ASN B  92      20.919  -8.482  28.067  1.00 93.70           N  
ATOM   3925 HD21 ASN B  92      21.381  -8.840  28.891  1.00 93.70           H  
ATOM   3926 HD22 ASN B  92      21.230  -8.632  27.118  1.00 93.70           H  
ATOM   3927  OD1 ASN B  92      19.420  -7.656  29.422  1.00 93.70           O  
ATOM   3928  N   ALA B  93      16.518  -5.892  25.520  1.00 96.19           N  
ATOM   3929  H   ALA B  93      16.605  -5.248  26.293  1.00 96.19           H  
ATOM   3930  CA  ALA B  93      16.099  -5.304  24.246  1.00 96.19           C  
ATOM   3931  HA  ALA B  93      16.809  -5.574  23.464  1.00 96.19           H  
ATOM   3932  C   ALA B  93      16.096  -3.769  24.365  1.00 96.19           C  
ATOM   3933  CB  ALA B  93      14.720  -5.861  23.871  1.00 96.19           C  
ATOM   3934  HB1 ALA B  93      14.254  -5.261  23.089  1.00 96.19           H  
ATOM   3935  HB2 ALA B  93      14.840  -6.879  23.500  1.00 96.19           H  
ATOM   3936  HB3 ALA B  93      14.067  -5.867  24.744  1.00 96.19           H  
ATOM   3937  O   ALA B  93      16.387  -3.223  25.426  1.00 96.19           O  
ATOM   3938  N   ALA B  94      15.798  -3.055  23.284  1.00 97.90           N  
ATOM   3939  H   ALA B  94      15.542  -3.535  22.433  1.00 97.90           H  
ATOM   3940  CA  ALA B  94      15.729  -1.594  23.300  1.00 97.90           C  
ATOM   3941  HA  ALA B  94      16.339  -1.195  24.111  1.00 97.90           H  
ATOM   3942  C   ALA B  94      14.280  -1.118  23.523  1.00 97.90           C  
ATOM   3943  CB  ALA B  94      16.351  -1.107  21.991  1.00 97.90           C  
ATOM   3944  HB1 ALA B  94      17.406  -1.377  21.963  1.00 97.90           H  
ATOM   3945  HB2 ALA B  94      15.835  -1.579  21.154  1.00 97.90           H  
ATOM   3946  HB3 ALA B  94      16.258  -0.025  21.901  1.00 97.90           H  
ATOM   3947  O   ALA B  94      13.446  -1.237  22.627  1.00 97.90           O  
ATOM   3948  N   PHE B  95      13.979  -0.566  24.701  1.00 97.14           N  
ATOM   3949  H   PHE B  95      14.709  -0.474  25.393  1.00 97.14           H  
ATOM   3950  CA  PHE B  95      12.634  -0.111  25.083  1.00 97.14           C  
ATOM   3951  HA  PHE B  95      11.912  -0.439  24.335  1.00 97.14           H  
ATOM   3952  C   PHE B  95      12.531   1.413  25.180  1.00 97.14           C  
ATOM   3953  CB  PHE B  95      12.235  -0.750  26.418  1.00 97.14           C  
ATOM   3954  HB2 PHE B  95      12.980  -0.498  27.173  1.00 97.14           H  
ATOM   3955  HB3 PHE B  95      11.288  -0.319  26.743  1.00 97.14           H  
ATOM   3956  O   PHE B  95      13.483   2.077  25.577  1.00 97.14           O  
ATOM   3957  CG  PHE B  95      12.072  -2.252  26.351  1.00 97.14           C  
ATOM   3958  CD1 PHE B  95      10.855  -2.802  25.908  1.00 97.14           C  
ATOM   3959  HD1 PHE B  95      10.049  -2.151  25.603  1.00 97.14           H  
ATOM   3960  CD2 PHE B  95      13.125  -3.101  26.737  1.00 97.14           C  
ATOM   3961  HD2 PHE B  95      14.063  -2.687  27.078  1.00 97.14           H  
ATOM   3962  CE1 PHE B  95      10.683  -4.195  25.862  1.00 97.14           C  
ATOM   3963  HE1 PHE B  95       9.744  -4.609  25.525  1.00 97.14           H  
ATOM   3964  CE2 PHE B  95      12.952  -4.494  26.696  1.00 97.14           C  
ATOM   3965  HE2 PHE B  95      13.760  -5.139  27.010  1.00 97.14           H  
ATOM   3966  CZ  PHE B  95      11.730  -5.041  26.261  1.00 97.14           C  
ATOM   3967  HZ  PHE B  95      11.594  -6.112  26.234  1.00 97.14           H  
ATOM   3968  N   LEU B  96      11.356   1.966  24.870  1.00 96.87           N  
ATOM   3969  H   LEU B  96      10.606   1.347  24.596  1.00 96.87           H  
ATOM   3970  CA  LEU B  96      11.033   3.370  25.125  1.00 96.87           C  
ATOM   3971  HA  LEU B  96      11.843   3.998  24.754  1.00 96.87           H  
ATOM   3972  C   LEU B  96      10.892   3.626  26.634  1.00 96.87           C  
ATOM   3973  CB  LEU B  96       9.718   3.734  24.407  1.00 96.87           C  
ATOM   3974  HB2 LEU B  96       8.991   2.955  24.638  1.00 96.87           H  
ATOM   3975  HB3 LEU B  96       9.340   4.671  24.815  1.00 96.87           H  
ATOM   3976  O   LEU B  96      10.019   3.036  27.277  1.00 96.87           O  
ATOM   3977  CG  LEU B  96       9.799   3.867  22.879  1.00 96.87           C  
ATOM   3978  HG  LEU B  96      10.262   2.977  22.452  1.00 96.87           H  
ATOM   3979  CD1 LEU B  96       8.388   4.015  22.306  1.00 96.87           C  
ATOM   3980 HD11 LEU B  96       7.798   3.139  22.577  1.00 96.87           H  
ATOM   3981 HD12 LEU B  96       8.432   4.082  21.219  1.00 96.87           H  
ATOM   3982 HD13 LEU B  96       7.909   4.908  22.708  1.00 96.87           H  
ATOM   3983  CD2 LEU B  96      10.603   5.095  22.461  1.00 96.87           C  
ATOM   3984 HD21 LEU B  96      11.629   5.007  22.819  1.00 96.87           H  
ATOM   3985 HD22 LEU B  96      10.155   5.997  22.879  1.00 96.87           H  
ATOM   3986 HD23 LEU B  96      10.613   5.165  21.374  1.00 96.87           H  
ATOM   3987  N   ASP B  97      11.692   4.562  27.157  1.00 88.65           N  
ATOM   3988  H   ASP B  97      12.496   4.843  26.614  1.00 88.65           H  
ATOM   3989  CA  ASP B  97      11.721   4.990  28.566  1.00 88.65           C  
ATOM   3990  HA  ASP B  97      12.119   4.185  29.183  1.00 88.65           H  
ATOM   3991  C   ASP B  97      10.337   5.386  29.118  1.00 88.65           C  
ATOM   3992  CB  ASP B  97      12.621   6.237  28.711  1.00 88.65           C  
ATOM   3993  HB2 ASP B  97      12.173   7.053  28.143  1.00 88.65           H  
ATOM   3994  HB3 ASP B  97      12.611   6.535  29.759  1.00 88.65           H  
ATOM   3995  O   ASP B  97      10.049   5.173  30.289  1.00 88.65           O  
ATOM   3996  CG  ASP B  97      14.086   6.122  28.267  1.00 88.65           C  
ATOM   3997  OD1 ASP B  97      14.390   5.394  27.291  1.00 88.65           O  
ATOM   3998  OD2 ASP B  97      14.900   6.901  28.810  1.00 88.65           O  
ATOM   3999  N   ASP B  98       9.487   5.985  28.277  1.00 89.52           N  
ATOM   4000  H   ASP B  98       9.798   6.110  27.324  1.00 89.52           H  
ATOM   4001  CA  ASP B  98       8.145   6.456  28.639  1.00 89.52           C  
ATOM   4002  HA  ASP B  98       7.843   5.946  29.554  1.00 89.52           H  
ATOM   4003  C   ASP B  98       7.118   6.063  27.564  1.00 89.52           C  
ATOM   4004  CB  ASP B  98       8.176   7.963  28.953  1.00 89.52           C  
ATOM   4005  HB2 ASP B  98       9.000   8.162  29.638  1.00 89.52           H  
ATOM   4006  HB3 ASP B  98       8.361   8.521  28.035  1.00 89.52           H  
ATOM   4007  O   ASP B  98       6.437   6.890  26.956  1.00 89.52           O  
ATOM   4008  CG  ASP B  98       6.882   8.462  29.611  1.00 89.52           C  
ATOM   4009  OD1 ASP B  98       6.048   7.616  30.014  1.00 89.52           O  
ATOM   4010  OD2 ASP B  98       6.754   9.703  29.732  1.00 89.52           O  
ATOM   4011  N   ALA B  99       7.034   4.760  27.276  1.00 92.43           N  
ATOM   4012  H   ALA B  99       7.699   4.137  27.712  1.00 92.43           H  
ATOM   4013  CA  ALA B  99       6.054   4.215  26.330  1.00 92.43           C  
ATOM   4014  HA  ALA B  99       6.221   4.672  25.354  1.00 92.43           H  
ATOM   4015  C   ALA B  99       4.595   4.497  26.745  1.00 92.43           C  
ATOM   4016  CB  ALA B  99       6.282   2.704  26.215  1.00 92.43           C  
ATOM   4017  HB1 ALA B  99       6.059   2.217  27.165  1.00 92.43           H  
ATOM   4018  HB2 ALA B  99       7.320   2.499  25.950  1.00 92.43           H  
ATOM   4019  HB3 ALA B  99       5.633   2.293  25.442  1.00 92.43           H  
ATOM   4020  O   ALA B  99       3.709   4.564  25.891  1.00 92.43           O  
ATOM   4021  N   ALA B 100       4.344   4.630  28.054  1.00 91.74           N  
ATOM   4022  H   ALA B 100       5.137   4.645  28.680  1.00 91.74           H  
ATOM   4023  CA  ALA B 100       3.017   4.809  28.633  1.00 91.74           C  
ATOM   4024  HA  ALA B 100       2.291   4.333  27.974  1.00 91.74           H  
ATOM   4025  C   ALA B 100       2.587   6.282  28.772  1.00 91.74           C  
ATOM   4026  CB  ALA B 100       2.979   4.077  29.980  1.00 91.74           C  
ATOM   4027  HB1 ALA B 100       3.233   3.026  29.841  1.00 91.74           H  
ATOM   4028  HB2 ALA B 100       3.694   4.531  30.666  1.00 91.74           H  
ATOM   4029  HB3 ALA B 100       1.981   4.150  30.411  1.00 91.74           H  
ATOM   4030  O   ALA B 100       1.381   6.527  28.867  1.00 91.74           O  
ATOM   4031  N   GLY B 101       3.523   7.235  28.776  1.00 94.58           N  
ATOM   4032  H   GLY B 101       4.500   6.981  28.804  1.00 94.58           H  
ATOM   4033  CA  GLY B 101       3.259   8.671  28.810  1.00 94.58           C  
ATOM   4034  HA2 GLY B 101       2.655   8.899  29.689  1.00 94.58           H  
ATOM   4035  HA3 GLY B 101       4.204   9.207  28.904  1.00 94.58           H  
ATOM   4036  C   GLY B 101       2.548   9.180  27.556  1.00 94.58           C  
ATOM   4037  O   GLY B 101       2.771   8.688  26.450  1.00 94.58           O  
ATOM   4038  N   PHE B 102       1.635  10.136  27.753  1.00 96.46           N  
ATOM   4039  H   PHE B 102       1.496  10.476  28.693  1.00 96.46           H  
ATOM   4040  CA  PHE B 102       0.880  10.809  26.692  1.00 96.46           C  
ATOM   4041  HA  PHE B 102       1.569  11.121  25.906  1.00 96.46           H  
ATOM   4042  C   PHE B 102       0.144  12.040  27.246  1.00 96.46           C  
ATOM   4043  CB  PHE B 102      -0.152   9.821  26.120  1.00 96.46           C  
ATOM   4044  HB2 PHE B 102       0.370   8.944  25.737  1.00 96.46           H  
ATOM   4045  HB3 PHE B 102      -0.800   9.485  26.930  1.00 96.46           H  
ATOM   4046  O   PHE B 102      -0.577  11.911  28.243  1.00 96.46           O  
ATOM   4047  CG  PHE B 102      -1.002  10.362  24.991  1.00 96.46           C  
ATOM   4048  CD1 PHE B 102      -2.406  10.340  25.081  1.00 96.46           C  
ATOM   4049  HD1 PHE B 102      -2.884   9.969  25.976  1.00 96.46           H  
ATOM   4050  CD2 PHE B 102      -0.385  10.845  23.823  1.00 96.46           C  
ATOM   4051  HD2 PHE B 102       0.692  10.858  23.741  1.00 96.46           H  
ATOM   4052  CE1 PHE B 102      -3.188  10.804  24.009  1.00 96.46           C  
ATOM   4053  HE1 PHE B 102      -4.266  10.791  24.077  1.00 96.46           H  
ATOM   4054  CE2 PHE B 102      -1.164  11.321  22.759  1.00 96.46           C  
ATOM   4055  HE2 PHE B 102      -0.682  11.710  21.874  1.00 96.46           H  
ATOM   4056  CZ  PHE B 102      -2.564  11.304  22.853  1.00 96.46           C  
ATOM   4057  HZ  PHE B 102      -3.151  11.690  22.033  1.00 96.46           H  
ATOM   4058  N   ASP B 103       0.238  13.205  26.598  1.00 96.58           N  
ATOM   4059  H   ASP B 103       0.837  13.259  25.787  1.00 96.58           H  
ATOM   4060  CA  ASP B 103      -0.603  14.364  26.943  1.00 96.58           C  
ATOM   4061  HA  ASP B 103      -0.763  14.339  28.020  1.00 96.58           H  
ATOM   4062  C   ASP B 103      -1.994  14.249  26.298  1.00 96.58           C  
ATOM   4063  CB  ASP B 103       0.081  15.716  26.682  1.00 96.58           C  
ATOM   4064  HB2 ASP B 103       0.139  15.904  25.610  1.00 96.58           H  
ATOM   4065  HB3 ASP B 103       1.096  15.676  27.078  1.00 96.58           H  
ATOM   4066  O   ASP B 103      -2.328  14.870  25.287  1.00 96.58           O  
ATOM   4067  CG  ASP B 103      -0.671  16.872  27.378  1.00 96.58           C  
ATOM   4068  OD1 ASP B 103      -1.883  16.722  27.691  1.00 96.58           O  
ATOM   4069  OD2 ASP B 103      -0.041  17.927  27.615  1.00 96.58           O  
ATOM   4070  N   ALA B 104      -2.845  13.432  26.920  1.00 95.14           N  
ATOM   4071  H   ALA B 104      -2.476  12.882  27.683  1.00 95.14           H  
ATOM   4072  CA  ALA B 104      -4.215  13.221  26.465  1.00 95.14           C  
ATOM   4073  HA  ALA B 104      -4.180  12.797  25.462  1.00 95.14           H  
ATOM   4074  C   ALA B 104      -5.025  14.530  26.375  1.00 95.14           C  
ATOM   4075  CB  ALA B 104      -4.872  12.210  27.413  1.00 95.14           C  
ATOM   4076  HB1 ALA B 104      -4.986  12.646  28.405  1.00 95.14           H  
ATOM   4077  HB2 ALA B 104      -4.254  11.315  27.483  1.00 95.14           H  
ATOM   4078  HB3 ALA B 104      -5.853  11.935  27.027  1.00 95.14           H  
ATOM   4079  O   ALA B 104      -5.799  14.717  25.434  1.00 95.14           O  
ATOM   4080  N   ALA B 105      -4.827  15.460  27.318  1.00 91.63           N  
ATOM   4081  H   ALA B 105      -4.023  15.360  27.921  1.00 91.63           H  
ATOM   4082  CA  ALA B 105      -5.575  16.714  27.369  1.00 91.63           C  
ATOM   4083  HA  ALA B 105      -6.637  16.489  27.271  1.00 91.63           H  
ATOM   4084  C   ALA B 105      -5.198  17.655  26.215  1.00 91.63           C  
ATOM   4085  CB  ALA B 105      -5.341  17.368  28.735  1.00 91.63           C  
ATOM   4086  HB1 ALA B 105      -4.282  17.597  28.857  1.00 91.63           H  
ATOM   4087  HB2 ALA B 105      -5.657  16.692  29.529  1.00 91.63           H  
ATOM   4088  HB3 ALA B 105      -5.914  18.293  28.800  1.00 91.63           H  
ATOM   4089  O   ALA B 105      -6.073  18.331  25.666  1.00 91.63           O  
ATOM   4090  N   PHE B 106      -3.930  17.654  25.795  1.00 95.60           N  
ATOM   4091  H   PHE B 106      -3.246  17.126  26.318  1.00 95.60           H  
ATOM   4092  CA  PHE B 106      -3.462  18.408  24.635  1.00 95.60           C  
ATOM   4093  HA  PHE B 106      -3.586  19.471  24.843  1.00 95.60           H  
ATOM   4094  C   PHE B 106      -4.260  18.073  23.366  1.00 95.60           C  
ATOM   4095  CB  PHE B 106      -1.969  18.141  24.449  1.00 95.60           C  
ATOM   4096  HB2 PHE B 106      -1.463  18.342  25.393  1.00 95.60           H  
ATOM   4097  HB3 PHE B 106      -1.802  17.096  24.190  1.00 95.60           H  
ATOM   4098  O   PHE B 106      -4.797  18.976  22.716  1.00 95.60           O  
ATOM   4099  CG  PHE B 106      -1.332  19.014  23.402  1.00 95.60           C  
ATOM   4100  CD1 PHE B 106      -1.248  18.576  22.069  1.00 95.60           C  
ATOM   4101  HD1 PHE B 106      -1.630  17.606  21.785  1.00 95.60           H  
ATOM   4102  CD2 PHE B 106      -0.808  20.263  23.775  1.00 95.60           C  
ATOM   4103  HD2 PHE B 106      -0.845  20.578  24.808  1.00 95.60           H  
ATOM   4104  CE1 PHE B 106      -0.636  19.394  21.107  1.00 95.60           C  
ATOM   4105  HE1 PHE B 106      -0.551  19.051  20.087  1.00 95.60           H  
ATOM   4106  CE2 PHE B 106      -0.190  21.076  22.814  1.00 95.60           C  
ATOM   4107  HE2 PHE B 106       0.251  22.017  23.108  1.00 95.60           H  
ATOM   4108  CZ  PHE B 106      -0.104  20.640  21.482  1.00 95.60           C  
ATOM   4109  HZ  PHE B 106       0.401  21.251  20.748  1.00 95.60           H  
ATOM   4110  N   PHE B 107      -4.442  16.781  23.078  1.00 95.01           N  
ATOM   4111  H   PHE B 107      -3.965  16.106  23.659  1.00 95.01           H  
ATOM   4112  CA  PHE B 107      -5.207  16.283  21.925  1.00 95.01           C  
ATOM   4113  HA  PHE B 107      -5.060  16.978  21.098  1.00 95.01           H  
ATOM   4114  C   PHE B 107      -6.730  16.214  22.150  1.00 95.01           C  
ATOM   4115  CB  PHE B 107      -4.634  14.928  21.485  1.00 95.01           C  
ATOM   4116  HB2 PHE B 107      -5.226  14.535  20.658  1.00 95.01           H  
ATOM   4117  HB3 PHE B 107      -4.715  14.226  22.315  1.00 95.01           H  
ATOM   4118  O   PHE B 107      -7.458  15.776  21.261  1.00 95.01           O  
ATOM   4119  CG  PHE B 107      -3.192  15.012  21.032  1.00 95.01           C  
ATOM   4120  CD1 PHE B 107      -2.876  15.505  19.750  1.00 95.01           C  
ATOM   4121  HD1 PHE B 107      -3.664  15.786  19.067  1.00 95.01           H  
ATOM   4122  CD2 PHE B 107      -2.159  14.652  21.914  1.00 95.01           C  
ATOM   4123  HD2 PHE B 107      -2.385  14.273  22.900  1.00 95.01           H  
ATOM   4124  CE1 PHE B 107      -1.532  15.646  19.361  1.00 95.01           C  
ATOM   4125  HE1 PHE B 107      -1.284  16.027  18.381  1.00 95.01           H  
ATOM   4126  CE2 PHE B 107      -0.819  14.809  21.531  1.00 95.01           C  
ATOM   4127  HE2 PHE B 107      -0.041  14.562  22.238  1.00 95.01           H  
ATOM   4128  CZ  PHE B 107      -0.503  15.307  20.256  1.00 95.01           C  
ATOM   4129  HZ  PHE B 107       0.529  15.442  19.967  1.00 95.01           H  
ATOM   4130  N   GLY B 108      -7.236  16.640  23.315  1.00 89.64           N  
ATOM   4131  H   GLY B 108      -6.596  16.988  24.014  1.00 89.64           H  
ATOM   4132  CA  GLY B 108      -8.665  16.573  23.654  1.00 89.64           C  
ATOM   4133  HA2 GLY B 108      -9.249  16.988  22.832  1.00 89.64           H  
ATOM   4134  HA3 GLY B 108      -8.838  17.177  24.544  1.00 89.64           H  
ATOM   4135  C   GLY B 108      -9.187  15.157  23.939  1.00 89.64           C  
ATOM   4136  O   GLY B 108     -10.396  14.932  23.923  1.00 89.64           O  
ATOM   4137  N   ILE B 109      -8.290  14.207  24.202  1.00 91.64           N  
ATOM   4138  H   ILE B 109      -7.328  14.495  24.310  1.00 91.64           H  
ATOM   4139  CA  ILE B 109      -8.591  12.802  24.488  1.00 91.64           C  
ATOM   4140  HA  ILE B 109      -9.500  12.521  23.957  1.00 91.64           H  
ATOM   4141  C   ILE B 109      -8.860  12.640  25.989  1.00 91.64           C  
ATOM   4142  CB  ILE B 109      -7.442  11.916  23.951  1.00 91.64           C  
ATOM   4143  HB  ILE B 109      -6.494  12.327  24.300  1.00 91.64           H  
ATOM   4144  O   ILE B 109      -8.137  13.161  26.841  1.00 91.64           O  
ATOM   4145  CG1 ILE B 109      -7.467  11.946  22.403  1.00 91.64           C  
ATOM   4146 HG12 ILE B 109      -7.573  12.973  22.055  1.00 91.64           H  
ATOM   4147 HG13 ILE B 109      -8.331  11.386  22.044  1.00 91.64           H  
ATOM   4148  CG2 ILE B 109      -7.544  10.465  24.451  1.00 91.64           C  
ATOM   4149 HG21 ILE B 109      -8.477  10.024  24.101  1.00 91.64           H  
ATOM   4150 HG22 ILE B 109      -7.507  10.433  25.540  1.00 91.64           H  
ATOM   4151 HG23 ILE B 109      -6.710   9.872  24.077  1.00 91.64           H  
ATOM   4152  CD1 ILE B 109      -6.204  11.390  21.739  1.00 91.64           C  
ATOM   4153 HD11 ILE B 109      -6.071  10.335  21.975  1.00 91.64           H  
ATOM   4154 HD12 ILE B 109      -6.289  11.500  20.658  1.00 91.64           H  
ATOM   4155 HD13 ILE B 109      -5.340  11.957  22.085  1.00 91.64           H  
ATOM   4156  N   SER B 110      -9.913  11.901  26.347  1.00 86.84           N  
ATOM   4157  H   SER B 110     -10.451  11.456  25.617  1.00 86.84           H  
ATOM   4158  CA  SER B 110     -10.231  11.675  27.763  1.00 86.84           C  
ATOM   4159  HA  SER B 110     -10.158  12.644  28.258  1.00 86.84           H  
ATOM   4160  C   SER B 110      -9.223  10.713  28.419  1.00 86.84           C  
ATOM   4161  CB  SER B 110     -11.672  11.188  27.945  1.00 86.84           C  
ATOM   4162  HB2 SER B 110     -11.953  11.323  28.990  1.00 86.84           H  
ATOM   4163  HB3 SER B 110     -12.342  11.789  27.330  1.00 86.84           H  
ATOM   4164  O   SER B 110      -8.768   9.781  27.755  1.00 86.84           O  
ATOM   4165  OG  SER B 110     -11.821   9.818  27.619  1.00 86.84           O  
ATOM   4166  HG  SER B 110     -11.759   9.732  26.665  1.00 86.84           H  
ATOM   4167  N   PRO B 111      -8.931  10.813  29.733  1.00 88.24           N  
ATOM   4168  CA  PRO B 111      -8.039   9.862  30.408  1.00 88.24           C  
ATOM   4169  HA  PRO B 111      -7.039   9.961  29.986  1.00 88.24           H  
ATOM   4170  C   PRO B 111      -8.487   8.396  30.280  1.00 88.24           C  
ATOM   4171  CB  PRO B 111      -8.016  10.301  31.877  1.00 88.24           C  
ATOM   4172  HB2 PRO B 111      -8.809   9.802  32.434  1.00 88.24           H  
ATOM   4173  HB3 PRO B 111      -7.047  10.105  32.337  1.00 88.24           H  
ATOM   4174  O   PRO B 111      -7.662   7.488  30.259  1.00 88.24           O  
ATOM   4175  CG  PRO B 111      -8.315  11.796  31.803  1.00 88.24           C  
ATOM   4176  HG2 PRO B 111      -7.402  12.340  31.562  1.00 88.24           H  
ATOM   4177  HG3 PRO B 111      -8.750  12.171  32.730  1.00 88.24           H  
ATOM   4178  CD  PRO B 111      -9.294  11.897  30.634  1.00 88.24           C  
ATOM   4179  HD2 PRO B 111      -9.189  12.870  30.154  1.00 88.24           H  
ATOM   4180  HD3 PRO B 111     -10.315  11.754  30.988  1.00 88.24           H  
ATOM   4181  N   ARG B 112      -9.802   8.159  30.166  1.00 83.15           N  
ATOM   4182  H   ARG B 112     -10.413   8.962  30.116  1.00 83.15           H  
ATOM   4183  CA  ARG B 112     -10.386   6.821  29.993  1.00 83.15           C  
ATOM   4184  HA  ARG B 112      -9.844   6.126  30.635  1.00 83.15           H  
ATOM   4185  C   ARG B 112     -10.217   6.283  28.568  1.00 83.15           C  
ATOM   4186  CB  ARG B 112     -11.860   6.865  30.425  1.00 83.15           C  
ATOM   4187  HB2 ARG B 112     -11.932   7.366  31.391  1.00 83.15           H  
ATOM   4188  HB3 ARG B 112     -12.432   7.437  29.694  1.00 83.15           H  
ATOM   4189  O   ARG B 112     -10.116   5.075  28.397  1.00 83.15           O  
ATOM   4190  CG  ARG B 112     -12.451   5.455  30.568  1.00 83.15           C  
ATOM   4191  HG2 ARG B 112     -12.393   4.938  29.610  1.00 83.15           H  
ATOM   4192  HG3 ARG B 112     -11.870   4.900  31.305  1.00 83.15           H  
ATOM   4193  CD  ARG B 112     -13.918   5.468  31.005  1.00 83.15           C  
ATOM   4194  HD2 ARG B 112     -14.194   4.454  31.298  1.00 83.15           H  
ATOM   4195  HD3 ARG B 112     -14.032   6.126  31.866  1.00 83.15           H  
ATOM   4196  NE  ARG B 112     -14.791   5.903  29.900  1.00 83.15           N  
ATOM   4197  HE  ARG B 112     -14.350   6.025  28.999  1.00 83.15           H  
ATOM   4198  NH1 ARG B 112     -16.788   5.818  31.021  1.00 83.15           N  
ATOM   4199 HH11 ARG B 112     -16.288   5.502  31.839  1.00 83.15           H  
ATOM   4200 HH12 ARG B 112     -17.793   5.913  31.021  1.00 83.15           H  
ATOM   4201  NH2 ARG B 112     -16.763   6.352  28.851  1.00 83.15           N  
ATOM   4202 HH21 ARG B 112     -17.772   6.396  28.854  1.00 83.15           H  
ATOM   4203 HH22 ARG B 112     -16.285   6.377  27.961  1.00 83.15           H  
ATOM   4204  CZ  ARG B 112     -16.105   6.025  29.928  1.00 83.15           C  
ATOM   4205  N   GLU B 113     -10.188   7.161  27.570  1.00 86.23           N  
ATOM   4206  H   GLU B 113     -10.243   8.145  27.790  1.00 86.23           H  
ATOM   4207  CA  GLU B 113      -9.854   6.805  26.189  1.00 86.23           C  
ATOM   4208  HA  GLU B 113     -10.339   5.865  25.924  1.00 86.23           H  
ATOM   4209  C   GLU B 113      -8.344   6.593  26.036  1.00 86.23           C  
ATOM   4210  CB  GLU B 113     -10.389   7.894  25.253  1.00 86.23           C  
ATOM   4211  HB2 GLU B 113     -11.468   7.961  25.390  1.00 86.23           H  
ATOM   4212  HB3 GLU B 113      -9.949   8.850  25.536  1.00 86.23           H  
ATOM   4213  O   GLU B 113      -7.937   5.566  25.510  1.00 86.23           O  
ATOM   4214  CG  GLU B 113     -10.090   7.618  23.772  1.00 86.23           C  
ATOM   4215  HG2 GLU B 113     -10.483   6.635  23.510  1.00 86.23           H  
ATOM   4216  HG3 GLU B 113      -9.010   7.600  23.625  1.00 86.23           H  
ATOM   4217  CD  GLU B 113     -10.696   8.676  22.842  1.00 86.23           C  
ATOM   4218  OE1 GLU B 113     -10.644   8.443  21.609  1.00 86.23           O  
ATOM   4219  OE2 GLU B 113     -11.199   9.702  23.362  1.00 86.23           O  
ATOM   4220  N   ALA B 114      -7.509   7.475  26.595  1.00 92.02           N  
ATOM   4221  H   ALA B 114      -7.897   8.315  27.000  1.00 92.02           H  
ATOM   4222  CA  ALA B 114      -6.052   7.330  26.574  1.00 92.02           C  
ATOM   4223  HA  ALA B 114      -5.721   7.319  25.536  1.00 92.02           H  
ATOM   4224  C   ALA B 114      -5.561   6.021  27.226  1.00 92.02           C  
ATOM   4225  CB  ALA B 114      -5.439   8.549  27.269  1.00 92.02           C  
ATOM   4226  HB1 ALA B 114      -5.728   9.457  26.739  1.00 92.02           H  
ATOM   4227  HB2 ALA B 114      -5.780   8.605  28.303  1.00 92.02           H  
ATOM   4228  HB3 ALA B 114      -4.352   8.464  27.258  1.00 92.02           H  
ATOM   4229  O   ALA B 114      -4.583   5.443  26.763  1.00 92.02           O  
ATOM   4230  N   LEU B 115      -6.256   5.531  28.262  1.00 89.00           N  
ATOM   4231  H   LEU B 115      -6.993   6.104  28.647  1.00 89.00           H  
ATOM   4232  CA  LEU B 115      -5.996   4.226  28.888  1.00 89.00           C  
ATOM   4233  HA  LEU B 115      -4.921   4.128  29.035  1.00 89.00           H  
ATOM   4234  C   LEU B 115      -6.447   3.029  28.023  1.00 89.00           C  
ATOM   4235  CB  LEU B 115      -6.709   4.212  30.256  1.00 89.00           C  
ATOM   4236  HB2 LEU B 115      -7.783   4.202  30.072  1.00 89.00           H  
ATOM   4237  HB3 LEU B 115      -6.469   5.132  30.788  1.00 89.00           H  
ATOM   4238  O   LEU B 115      -5.966   1.920  28.221  1.00 89.00           O  
ATOM   4239  CG  LEU B 115      -6.349   3.022  31.170  1.00 89.00           C  
ATOM   4240  HG  LEU B 115      -6.462   2.077  30.640  1.00 89.00           H  
ATOM   4241  CD1 LEU B 115      -4.920   3.135  31.708  1.00 89.00           C  
ATOM   4242 HD11 LEU B 115      -4.783   4.081  32.232  1.00 89.00           H  
ATOM   4243 HD12 LEU B 115      -4.214   3.075  30.880  1.00 89.00           H  
ATOM   4244 HD13 LEU B 115      -4.714   2.307  32.387  1.00 89.00           H  
ATOM   4245  CD2 LEU B 115      -7.307   2.980  32.362  1.00 89.00           C  
ATOM   4246 HD21 LEU B 115      -7.061   2.126  32.993  1.00 89.00           H  
ATOM   4247 HD22 LEU B 115      -8.329   2.869  32.001  1.00 89.00           H  
ATOM   4248 HD23 LEU B 115      -7.218   3.899  32.942  1.00 89.00           H  
ATOM   4249  N   ALA B 116      -7.390   3.231  27.101  1.00 87.87           N  
ATOM   4250  H   ALA B 116      -7.721   4.173  26.951  1.00 87.87           H  
ATOM   4251  CA  ALA B 116      -7.875   2.203  26.176  1.00 87.87           C  
ATOM   4252  HA  ALA B 116      -7.709   1.217  26.610  1.00 87.87           H  
ATOM   4253  C   ALA B 116      -7.140   2.221  24.820  1.00 87.87           C  
ATOM   4254  CB  ALA B 116      -9.385   2.401  26.011  1.00 87.87           C  
ATOM   4255  HB1 ALA B 116      -9.788   1.605  25.386  1.00 87.87           H  
ATOM   4256  HB2 ALA B 116      -9.575   3.362  25.534  1.00 87.87           H  
ATOM   4257  HB3 ALA B 116      -9.870   2.376  26.987  1.00 87.87           H  
ATOM   4258  O   ALA B 116      -7.215   1.246  24.074  1.00 87.87           O  
ATOM   4259  N   MET B 117      -6.435   3.314  24.513  1.00 91.70           N  
ATOM   4260  H   MET B 117      -6.471   4.089  25.159  1.00 91.70           H  
ATOM   4261  CA  MET B 117      -5.617   3.480  23.315  1.00 91.70           C  
ATOM   4262  HA  MET B 117      -6.146   3.062  22.458  1.00 91.70           H  
ATOM   4263  C   MET B 117      -4.274   2.762  23.422  1.00 91.70           C  
ATOM   4264  CB  MET B 117      -5.353   4.967  23.044  1.00 91.70           C  
ATOM   4265  HB2 MET B 117      -4.526   5.042  22.337  1.00 91.70           H  
ATOM   4266  HB3 MET B 117      -5.055   5.459  23.970  1.00 91.70           H  
ATOM   4267  O   MET B 117      -3.480   3.041  24.333  1.00 91.70           O  
ATOM   4268  CG  MET B 117      -6.556   5.695  22.441  1.00 91.70           C  
ATOM   4269  HG2 MET B 117      -7.431   5.523  23.068  1.00 91.70           H  
ATOM   4270  HG3 MET B 117      -6.761   5.276  21.456  1.00 91.70           H  
ATOM   4271  SD  MET B 117      -6.318   7.485  22.270  1.00 91.70           S  
ATOM   4272  CE  MET B 117      -4.928   7.523  21.106  1.00 91.70           C  
ATOM   4273  HE1 MET B 117      -4.719   8.553  20.815  1.00 91.70           H  
ATOM   4274  HE2 MET B 117      -5.171   6.930  20.224  1.00 91.70           H  
ATOM   4275  HE3 MET B 117      -4.038   7.101  21.572  1.00 91.70           H  
ATOM   4276  N   ASP B 118      -3.985   1.956  22.402  1.00 93.56           N  
ATOM   4277  H   ASP B 118      -4.688   1.762  21.703  1.00 93.56           H  
ATOM   4278  CA  ASP B 118      -2.656   1.430  22.118  1.00 93.56           C  
ATOM   4279  HA  ASP B 118      -2.444   0.642  22.841  1.00 93.56           H  
ATOM   4280  C   ASP B 118      -1.617   2.569  22.227  1.00 93.56           C  
ATOM   4281  CB  ASP B 118      -2.664   0.787  20.715  1.00 93.56           C  
ATOM   4282  HB2 ASP B 118      -2.899   1.555  19.978  1.00 93.56           H  
ATOM   4283  HB3 ASP B 118      -3.451   0.034  20.675  1.00 93.56           H  
ATOM   4284  O   ASP B 118      -1.788   3.623  21.590  1.00 93.56           O  
ATOM   4285  CG  ASP B 118      -1.348   0.120  20.309  1.00 93.56           C  
ATOM   4286  OD1 ASP B 118      -0.341   0.312  21.024  1.00 93.56           O  
ATOM   4287  OD2 ASP B 118      -1.301  -0.487  19.219  1.00 93.56           O  
ATOM   4288  N   PRO B 119      -0.546   2.418  23.037  1.00 95.86           N  
ATOM   4289  CA  PRO B 119       0.555   3.375  23.061  1.00 95.86           C  
ATOM   4290  HA  PRO B 119       0.203   4.314  23.487  1.00 95.86           H  
ATOM   4291  C   PRO B 119       1.121   3.676  21.665  1.00 95.86           C  
ATOM   4292  CB  PRO B 119       1.609   2.777  23.999  1.00 95.86           C  
ATOM   4293  HB2 PRO B 119       2.625   2.972  23.656  1.00 95.86           H  
ATOM   4294  HB3 PRO B 119       1.469   3.182  25.001  1.00 95.86           H  
ATOM   4295  O   PRO B 119       1.577   4.796  21.452  1.00 95.86           O  
ATOM   4296  CG  PRO B 119       1.289   1.283  24.010  1.00 95.86           C  
ATOM   4297  HG2 PRO B 119       1.725   0.804  23.133  1.00 95.86           H  
ATOM   4298  HG3 PRO B 119       1.625   0.798  24.926  1.00 95.86           H  
ATOM   4299  CD  PRO B 119      -0.228   1.276  23.885  1.00 95.86           C  
ATOM   4300  HD2 PRO B 119      -0.687   1.415  24.864  1.00 95.86           H  
ATOM   4301  HD3 PRO B 119      -0.541   0.324  23.458  1.00 95.86           H  
ATOM   4302  N   GLN B 120       1.017   2.772  20.684  1.00 97.24           N  
ATOM   4303  H   GLN B 120       0.619   1.867  20.892  1.00 97.24           H  
ATOM   4304  CA  GLN B 120       1.374   3.059  19.291  1.00 97.24           C  
ATOM   4305  HA  GLN B 120       2.435   3.308  19.260  1.00 97.24           H  
ATOM   4306  C   GLN B 120       0.605   4.268  18.720  1.00 97.24           C  
ATOM   4307  CB  GLN B 120       1.141   1.819  18.412  1.00 97.24           C  
ATOM   4308  HB2 GLN B 120       1.352   2.086  17.377  1.00 97.24           H  
ATOM   4309  HB3 GLN B 120       0.090   1.534  18.459  1.00 97.24           H  
ATOM   4310  O   GLN B 120       1.223   5.163  18.141  1.00 97.24           O  
ATOM   4311  CG  GLN B 120       2.029   0.621  18.792  1.00 97.24           C  
ATOM   4312  HG2 GLN B 120       1.724   0.204  19.751  1.00 97.24           H  
ATOM   4313  HG3 GLN B 120       3.061   0.959  18.886  1.00 97.24           H  
ATOM   4314  CD  GLN B 120       1.988  -0.490  17.752  1.00 97.24           C  
ATOM   4315  NE2 GLN B 120       0.864  -1.138  17.551  1.00 97.24           N  
ATOM   4316 HE21 GLN B 120       0.058  -0.939  18.127  1.00 97.24           H  
ATOM   4317 HE22 GLN B 120       0.840  -1.852  16.837  1.00 97.24           H  
ATOM   4318  OE1 GLN B 120       2.991  -0.773  17.114  1.00 97.24           O  
ATOM   4319  N   GLN B 121      -0.717   4.364  18.935  1.00 96.91           N  
ATOM   4320  H   GLN B 121      -1.162   3.653  19.497  1.00 96.91           H  
ATOM   4321  CA  GLN B 121      -1.516   5.521  18.492  1.00 96.91           C  
ATOM   4322  HA  GLN B 121      -1.334   5.688  17.431  1.00 96.91           H  
ATOM   4323  C   GLN B 121      -1.123   6.812  19.234  1.00 96.91           C  
ATOM   4324  CB  GLN B 121      -3.025   5.275  18.694  1.00 96.91           C  
ATOM   4325  HB2 GLN B 121      -3.233   5.140  19.755  1.00 96.91           H  
ATOM   4326  HB3 GLN B 121      -3.539   6.178  18.365  1.00 96.91           H  
ATOM   4327  O   GLN B 121      -1.149   7.900  18.659  1.00 96.91           O  
ATOM   4328  CG  GLN B 121      -3.616   4.080  17.920  1.00 96.91           C  
ATOM   4329  HG2 GLN B 121      -3.284   3.151  18.382  1.00 96.91           H  
ATOM   4330  HG3 GLN B 121      -3.242   4.094  16.896  1.00 96.91           H  
ATOM   4331  CD  GLN B 121      -5.151   4.087  17.877  1.00 96.91           C  
ATOM   4332  NE2 GLN B 121      -5.778   3.122  17.244  1.00 96.91           N  
ATOM   4333 HE21 GLN B 121      -6.786   3.115  17.306  1.00 96.91           H  
ATOM   4334 HE22 GLN B 121      -5.285   2.335  16.849  1.00 96.91           H  
ATOM   4335  OE1 GLN B 121      -5.828   4.984  18.370  1.00 96.91           O  
ATOM   4336  N   ARG B 122      -0.748   6.696  20.514  1.00 97.73           N  
ATOM   4337  H   ARG B 122      -0.722   5.763  20.901  1.00 97.73           H  
ATOM   4338  CA  ARG B 122      -0.363   7.828  21.375  1.00 97.73           C  
ATOM   4339  HA  ARG B 122      -1.066   8.647  21.229  1.00 97.73           H  
ATOM   4340  C   ARG B 122       0.999   8.408  20.985  1.00 97.73           C  
ATOM   4341  CB  ARG B 122      -0.426   7.389  22.850  1.00 97.73           C  
ATOM   4342  HB2 ARG B 122       0.180   6.497  23.007  1.00 97.73           H  
ATOM   4343  HB3 ARG B 122      -0.022   8.185  23.475  1.00 97.73           H  
ATOM   4344  O   ARG B 122       1.111   9.613  20.771  1.00 97.73           O  
ATOM   4345  CG  ARG B 122      -1.886   7.115  23.253  1.00 97.73           C  
ATOM   4346  HG2 ARG B 122      -2.470   8.001  23.006  1.00 97.73           H  
ATOM   4347  HG3 ARG B 122      -2.276   6.273  22.681  1.00 97.73           H  
ATOM   4348  CD  ARG B 122      -2.096   6.835  24.741  1.00 97.73           C  
ATOM   4349  HD2 ARG B 122      -1.502   7.541  25.320  1.00 97.73           H  
ATOM   4350  HD3 ARG B 122      -3.145   7.024  24.971  1.00 97.73           H  
ATOM   4351  NE  ARG B 122      -1.805   5.437  25.112  1.00 97.73           N  
ATOM   4352  HE  ARG B 122      -2.316   4.715  24.626  1.00 97.73           H  
ATOM   4353  NH1 ARG B 122      -0.509   5.873  26.949  1.00 97.73           N  
ATOM   4354 HH11 ARG B 122       0.040   5.600  27.751  1.00 97.73           H  
ATOM   4355 HH12 ARG B 122      -0.405   6.829  26.640  1.00 97.73           H  
ATOM   4356  NH2 ARG B 122      -1.173   3.774  26.499  1.00 97.73           N  
ATOM   4357 HH21 ARG B 122      -1.799   3.174  25.981  1.00 97.73           H  
ATOM   4358 HH22 ARG B 122      -0.712   3.452  27.338  1.00 97.73           H  
ATOM   4359  CZ  ARG B 122      -1.158   5.036  26.187  1.00 97.73           C  
ATOM   4360  N   GLN B 123       1.998   7.548  20.787  1.00 98.02           N  
ATOM   4361  H   GLN B 123       1.824   6.570  20.971  1.00 98.02           H  
ATOM   4362  CA  GLN B 123       3.327   7.938  20.303  1.00 98.02           C  
ATOM   4363  HA  GLN B 123       3.719   8.726  20.946  1.00 98.02           H  
ATOM   4364  C   GLN B 123       3.264   8.516  18.876  1.00 98.02           C  
ATOM   4365  CB  GLN B 123       4.278   6.727  20.368  1.00 98.02           C  
ATOM   4366  HB2 GLN B 123       3.859   5.919  19.769  1.00 98.02           H  
ATOM   4367  HB3 GLN B 123       5.235   7.004  19.925  1.00 98.02           H  
ATOM   4368  O   GLN B 123       3.955   9.491  18.582  1.00 98.02           O  
ATOM   4369  CG  GLN B 123       4.544   6.194  21.791  1.00 98.02           C  
ATOM   4370  HG2 GLN B 123       3.600   5.926  22.266  1.00 98.02           H  
ATOM   4371  HG3 GLN B 123       5.138   5.284  21.715  1.00 98.02           H  
ATOM   4372  CD  GLN B 123       5.280   7.155  22.725  1.00 98.02           C  
ATOM   4373  NE2 GLN B 123       5.159   6.952  24.020  1.00 98.02           N  
ATOM   4374 HE21 GLN B 123       5.619   7.577  24.667  1.00 98.02           H  
ATOM   4375 HE22 GLN B 123       4.532   6.250  24.386  1.00 98.02           H  
ATOM   4376  OE1 GLN B 123       5.976   8.077  22.317  1.00 98.02           O  
ATOM   4377  N   LEU B 124       2.402   7.974  18.003  1.00 98.29           N  
ATOM   4378  H   LEU B 124       1.895   7.143  18.272  1.00 98.29           H  
ATOM   4379  CA  LEU B 124       2.161   8.528  16.664  1.00 98.29           C  
ATOM   4380  HA  LEU B 124       3.114   8.603  16.139  1.00 98.29           H  
ATOM   4381  C   LEU B 124       1.584   9.947  16.696  1.00 98.29           C  
ATOM   4382  CB  LEU B 124       1.214   7.612  15.872  1.00 98.29           C  
ATOM   4383  HB2 LEU B 124       0.737   8.204  15.091  1.00 98.29           H  
ATOM   4384  HB3 LEU B 124       0.421   7.268  16.537  1.00 98.29           H  
ATOM   4385  O   LEU B 124       2.034  10.777  15.909  1.00 98.29           O  
ATOM   4386  CG  LEU B 124       1.882   6.403  15.200  1.00 98.29           C  
ATOM   4387  HG  LEU B 124       2.495   5.868  15.926  1.00 98.29           H  
ATOM   4388  CD1 LEU B 124       0.783   5.474  14.683  1.00 98.29           C  
ATOM   4389 HD11 LEU B 124       1.225   4.616  14.177  1.00 98.29           H  
ATOM   4390 HD12 LEU B 124       0.193   5.109  15.524  1.00 98.29           H  
ATOM   4391 HD13 LEU B 124       0.130   6.007  13.993  1.00 98.29           H  
ATOM   4392  CD2 LEU B 124       2.760   6.805  14.009  1.00 98.29           C  
ATOM   4393 HD21 LEU B 124       3.199   5.912  13.565  1.00 98.29           H  
ATOM   4394 HD22 LEU B 124       3.568   7.460  14.336  1.00 98.29           H  
ATOM   4395 HD23 LEU B 124       2.160   7.323  13.261  1.00 98.29           H  
ATOM   4396  N   LEU B 125       0.616  10.244  17.571  1.00 97.91           N  
ATOM   4397  H   LEU B 125       0.270   9.514  18.176  1.00 97.91           H  
ATOM   4398  CA  LEU B 125       0.021  11.585  17.673  1.00 97.91           C  
ATOM   4399  HA  LEU B 125      -0.343  11.878  16.688  1.00 97.91           H  
ATOM   4400  C   LEU B 125       1.052  12.647  18.071  1.00 97.91           C  
ATOM   4401  CB  LEU B 125      -1.146  11.575  18.677  1.00 97.91           C  
ATOM   4402  HB2 LEU B 125      -0.892  10.915  19.507  1.00 97.91           H  
ATOM   4403  HB3 LEU B 125      -1.265  12.577  19.088  1.00 97.91           H  
ATOM   4404  O   LEU B 125       1.151  13.678  17.407  1.00 97.91           O  
ATOM   4405  CG  LEU B 125      -2.499  11.150  18.086  1.00 97.91           C  
ATOM   4406  HG  LEU B 125      -2.408  10.181  17.595  1.00 97.91           H  
ATOM   4407  CD1 LEU B 125      -3.514  11.039  19.225  1.00 97.91           C  
ATOM   4408 HD11 LEU B 125      -3.584  11.995  19.744  1.00 97.91           H  
ATOM   4409 HD12 LEU B 125      -4.494  10.786  18.821  1.00 97.91           H  
ATOM   4410 HD13 LEU B 125      -3.193  10.264  19.921  1.00 97.91           H  
ATOM   4411  CD2 LEU B 125      -3.045  12.175  17.087  1.00 97.91           C  
ATOM   4412 HD21 LEU B 125      -2.391  12.243  16.217  1.00 97.91           H  
ATOM   4413 HD22 LEU B 125      -4.036  11.876  16.746  1.00 97.91           H  
ATOM   4414 HD23 LEU B 125      -3.112  13.156  17.559  1.00 97.91           H  
ATOM   4415  N   GLU B 126       1.846  12.385  19.111  1.00 98.40           N  
ATOM   4416  H   GLU B 126       1.714  11.525  19.624  1.00 98.40           H  
ATOM   4417  CA  GLU B 126       2.870  13.332  19.566  1.00 98.40           C  
ATOM   4418  HA  GLU B 126       2.417  14.317  19.675  1.00 98.40           H  
ATOM   4419  C   GLU B 126       3.985  13.509  18.530  1.00 98.40           C  
ATOM   4420  CB  GLU B 126       3.417  12.921  20.939  1.00 98.40           C  
ATOM   4421  HB2 GLU B 126       4.293  13.536  21.146  1.00 98.40           H  
ATOM   4422  HB3 GLU B 126       3.707  11.870  20.928  1.00 98.40           H  
ATOM   4423  O   GLU B 126       4.279  14.641  18.145  1.00 98.40           O  
ATOM   4424  CG  GLU B 126       2.372  13.179  22.036  1.00 98.40           C  
ATOM   4425  HG2 GLU B 126       2.114  14.238  22.000  1.00 98.40           H  
ATOM   4426  HG3 GLU B 126       1.477  12.597  21.815  1.00 98.40           H  
ATOM   4427  CD  GLU B 126       2.838  12.851  23.461  1.00 98.40           C  
ATOM   4428  OE1 GLU B 126       1.999  12.943  24.383  1.00 98.40           O  
ATOM   4429  OE2 GLU B 126       4.029  12.510  23.642  1.00 98.40           O  
ATOM   4430  N   ALA B 127       4.520  12.417  17.970  1.00 98.47           N  
ATOM   4431  H   ALA B 127       4.237  11.504  18.297  1.00 98.47           H  
ATOM   4432  CA  ALA B 127       5.512  12.503  16.899  1.00 98.47           C  
ATOM   4433  HA  ALA B 127       6.371  13.062  17.271  1.00 98.47           H  
ATOM   4434  C   ALA B 127       4.968  13.246  15.660  1.00 98.47           C  
ATOM   4435  CB  ALA B 127       5.974  11.084  16.549  1.00 98.47           C  
ATOM   4436  HB1 ALA B 127       6.748  11.128  15.783  1.00 98.47           H  
ATOM   4437  HB2 ALA B 127       5.132  10.497  16.181  1.00 98.47           H  
ATOM   4438  HB3 ALA B 127       6.384  10.606  17.438  1.00 98.47           H  
ATOM   4439  O   ALA B 127       5.704  13.996  15.015  1.00 98.47           O  
ATOM   4440  N   SER B 128       3.679  13.089  15.339  1.00 98.43           N  
ATOM   4441  H   SER B 128       3.122  12.460  15.899  1.00 98.43           H  
ATOM   4442  CA  SER B 128       3.030  13.795  14.225  1.00 98.43           C  
ATOM   4443  HA  SER B 128       3.662  13.702  13.341  1.00 98.43           H  
ATOM   4444  C   SER B 128       2.837  15.286  14.487  1.00 98.43           C  
ATOM   4445  CB  SER B 128       1.669  13.184  13.898  1.00 98.43           C  
ATOM   4446  HB2 SER B 128       1.204  13.745  13.087  1.00 98.43           H  
ATOM   4447  HB3 SER B 128       1.018  13.229  14.772  1.00 98.43           H  
ATOM   4448  O   SER B 128       2.919  16.068  13.547  1.00 98.43           O  
ATOM   4449  OG  SER B 128       1.836  11.843  13.498  1.00 98.43           O  
ATOM   4450  HG  SER B 128       1.963  11.339  14.305  1.00 98.43           H  
ATOM   4451  N   TRP B 129       2.620  15.710  15.733  1.00 98.41           N  
ATOM   4452  H   TRP B 129       2.534  15.031  16.476  1.00 98.41           H  
ATOM   4453  CA  TRP B 129       2.621  17.134  16.081  1.00 98.41           C  
ATOM   4454  HA  TRP B 129       1.984  17.677  15.384  1.00 98.41           H  
ATOM   4455  C   TRP B 129       4.034  17.725  15.960  1.00 98.41           C  
ATOM   4456  CB  TRP B 129       2.051  17.316  17.493  1.00 98.41           C  
ATOM   4457  HB2 TRP B 129       1.075  16.833  17.541  1.00 98.41           H  
ATOM   4458  HB3 TRP B 129       2.698  16.822  18.218  1.00 98.41           H  
ATOM   4459  O   TRP B 129       4.255  18.715  15.258  1.00 98.41           O  
ATOM   4460  CG  TRP B 129       1.887  18.748  17.888  1.00 98.41           C  
ATOM   4461  CD1 TRP B 129       2.860  19.546  18.387  1.00 98.41           C  
ATOM   4462  HD1 TRP B 129       3.878  19.244  18.580  1.00 98.41           H  
ATOM   4463  CD2 TRP B 129       0.705  19.595  17.759  1.00 98.41           C  
ATOM   4464  CE2 TRP B 129       1.047  20.912  18.190  1.00 98.41           C  
ATOM   4465  CE3 TRP B 129      -0.618  19.385  17.305  1.00 98.41           C  
ATOM   4466  HE3 TRP B 129      -0.904  18.403  16.959  1.00 98.41           H  
ATOM   4467  NE1 TRP B 129       2.374  20.827  18.552  1.00 98.41           N  
ATOM   4468  HE1 TRP B 129       2.969  21.605  18.799  1.00 98.41           H  
ATOM   4469  CH2 TRP B 129      -1.184  21.727  17.717  1.00 98.41           C  
ATOM   4470  HH2 TRP B 129      -1.891  22.542  17.667  1.00 98.41           H  
ATOM   4471  CZ2 TRP B 129       0.128  21.970  18.157  1.00 98.41           C  
ATOM   4472  HZ2 TRP B 129       0.440  22.964  18.442  1.00 98.41           H  
ATOM   4473  CZ3 TRP B 129      -1.556  20.437  17.295  1.00 98.41           C  
ATOM   4474  HZ3 TRP B 129      -2.559  20.259  16.934  1.00 98.41           H  
ATOM   4475  N   GLU B 130       5.014  17.054  16.574  1.00 98.26           N  
ATOM   4476  H   GLU B 130       4.758  16.246  17.124  1.00 98.26           H  
ATOM   4477  CA  GLU B 130       6.425  17.450  16.569  1.00 98.26           C  
ATOM   4478  HA  GLU B 130       6.535  18.411  17.072  1.00 98.26           H  
ATOM   4479  C   GLU B 130       6.991  17.599  15.143  1.00 98.26           C  
ATOM   4480  CB  GLU B 130       7.250  16.391  17.323  1.00 98.26           C  
ATOM   4481  HB2 GLU B 130       8.308  16.582  17.144  1.00 98.26           H  
ATOM   4482  HB3 GLU B 130       7.011  15.418  16.894  1.00 98.26           H  
ATOM   4483  O   GLU B 130       7.810  18.485  14.897  1.00 98.26           O  
ATOM   4484  CG  GLU B 130       7.029  16.343  18.849  1.00 98.26           C  
ATOM   4485  HG2 GLU B 130       5.962  16.376  19.067  1.00 98.26           H  
ATOM   4486  HG3 GLU B 130       7.482  17.232  19.289  1.00 98.26           H  
ATOM   4487  CD  GLU B 130       7.643  15.081  19.498  1.00 98.26           C  
ATOM   4488  OE1 GLU B 130       7.410  14.850  20.710  1.00 98.26           O  
ATOM   4489  OE2 GLU B 130       8.359  14.330  18.794  1.00 98.26           O  
ATOM   4490  N   VAL B 131       6.572  16.768  14.177  1.00 98.24           N  
ATOM   4491  H   VAL B 131       5.913  16.043  14.424  1.00 98.24           H  
ATOM   4492  CA  VAL B 131       7.135  16.802  12.813  1.00 98.24           C  
ATOM   4493  HA  VAL B 131       8.218  16.763  12.934  1.00 98.24           H  
ATOM   4494  C   VAL B 131       6.835  18.115  12.076  1.00 98.24           C  
ATOM   4495  CB  VAL B 131       6.726  15.561  11.987  1.00 98.24           C  
ATOM   4496  HB  VAL B 131       6.615  14.711  12.660  1.00 98.24           H  
ATOM   4497  O   VAL B 131       7.700  18.608  11.347  1.00 98.24           O  
ATOM   4498  CG1 VAL B 131       5.425  15.703  11.191  1.00 98.24           C  
ATOM   4499 HG11 VAL B 131       4.617  15.998  11.861  1.00 98.24           H  
ATOM   4500 HG12 VAL B 131       5.520  16.458  10.410  1.00 98.24           H  
ATOM   4501 HG13 VAL B 131       5.166  14.747  10.737  1.00 98.24           H  
ATOM   4502  CG2 VAL B 131       7.832  15.201  10.993  1.00 98.24           C  
ATOM   4503 HG21 VAL B 131       8.734  14.948  11.551  1.00 98.24           H  
ATOM   4504 HG22 VAL B 131       8.028  16.040  10.325  1.00 98.24           H  
ATOM   4505 HG23 VAL B 131       7.536  14.330  10.410  1.00 98.24           H  
ATOM   4506  N   PHE B 132       5.656  18.711  12.294  1.00 98.00           N  
ATOM   4507  H   PHE B 132       5.018  18.278  12.947  1.00 98.00           H  
ATOM   4508  CA  PHE B 132       5.275  20.008  11.720  1.00 98.00           C  
ATOM   4509  HA  PHE B 132       5.539  20.029  10.663  1.00 98.00           H  
ATOM   4510  C   PHE B 132       6.032  21.154  12.397  1.00 98.00           C  
ATOM   4511  CB  PHE B 132       3.761  20.217  11.848  1.00 98.00           C  
ATOM   4512  HB2 PHE B 132       3.466  19.972  12.868  1.00 98.00           H  
ATOM   4513  HB3 PHE B 132       3.534  21.269  11.679  1.00 98.00           H  
ATOM   4514  O   PHE B 132       6.677  21.957  11.718  1.00 98.00           O  
ATOM   4515  CG  PHE B 132       2.922  19.403  10.887  1.00 98.00           C  
ATOM   4516  CD1 PHE B 132       2.885  19.739   9.521  1.00 98.00           C  
ATOM   4517  HD1 PHE B 132       3.456  20.580   9.157  1.00 98.00           H  
ATOM   4518  CD2 PHE B 132       2.154  18.327  11.362  1.00 98.00           C  
ATOM   4519  HD2 PHE B 132       2.158  18.084  12.414  1.00 98.00           H  
ATOM   4520  CE1 PHE B 132       2.091  18.991   8.632  1.00 98.00           C  
ATOM   4521  HE1 PHE B 132       2.053  19.255   7.586  1.00 98.00           H  
ATOM   4522  CE2 PHE B 132       1.369  17.575  10.473  1.00 98.00           C  
ATOM   4523  HE2 PHE B 132       0.790  16.741  10.842  1.00 98.00           H  
ATOM   4524  CZ  PHE B 132       1.332  17.910   9.111  1.00 98.00           C  
ATOM   4525  HZ  PHE B 132       0.705  17.341   8.441  1.00 98.00           H  
ATOM   4526  N   GLU B 133       6.067  21.169  13.732  1.00 96.86           N  
ATOM   4527  H   GLU B 133       5.522  20.486  14.239  1.00 96.86           H  
ATOM   4528  CA  GLU B 133       6.809  22.178  14.497  1.00 96.86           C  
ATOM   4529  HA  GLU B 133       6.392  23.162  14.287  1.00 96.86           H  
ATOM   4530  C   GLU B 133       8.305  22.206  14.139  1.00 96.86           C  
ATOM   4531  CB  GLU B 133       6.687  21.886  15.996  1.00 96.86           C  
ATOM   4532  HB2 GLU B 133       6.936  20.842  16.188  1.00 96.86           H  
ATOM   4533  HB3 GLU B 133       7.418  22.505  16.515  1.00 96.86           H  
ATOM   4534  O   GLU B 133       8.935  23.271  14.130  1.00 96.86           O  
ATOM   4535  CG  GLU B 133       5.300  22.199  16.566  1.00 96.86           C  
ATOM   4536  HG2 GLU B 133       4.982  23.172  16.192  1.00 96.86           H  
ATOM   4537  HG3 GLU B 133       4.590  21.447  16.219  1.00 96.86           H  
ATOM   4538  CD  GLU B 133       5.312  22.237  18.102  1.00 96.86           C  
ATOM   4539  OE1 GLU B 133       4.371  22.838  18.670  1.00 96.86           O  
ATOM   4540  OE2 GLU B 133       6.277  21.719  18.706  1.00 96.86           O  
ATOM   4541  N   ARG B 134       8.877  21.038  13.822  1.00 97.37           N  
ATOM   4542  H   ARG B 134       8.307  20.212  13.939  1.00 97.37           H  
ATOM   4543  CA  ARG B 134      10.279  20.861  13.410  1.00 97.37           C  
ATOM   4544  HA  ARG B 134      10.892  21.585  13.947  1.00 97.37           H  
ATOM   4545  C   ARG B 134      10.527  21.148  11.925  1.00 97.37           C  
ATOM   4546  CB  ARG B 134      10.732  19.450  13.812  1.00 97.37           C  
ATOM   4547  HB2 ARG B 134      11.732  19.275  13.415  1.00 97.37           H  
ATOM   4548  HB3 ARG B 134      10.056  18.715  13.378  1.00 97.37           H  
ATOM   4549  O   ARG B 134      11.670  21.425  11.560  1.00 97.37           O  
ATOM   4550  CG  ARG B 134      10.766  19.292  15.348  1.00 97.37           C  
ATOM   4551  HG2 ARG B 134       9.812  19.578  15.790  1.00 97.37           H  
ATOM   4552  HG3 ARG B 134      11.521  19.962  15.759  1.00 97.37           H  
ATOM   4553  CD  ARG B 134      11.081  17.853  15.771  1.00 97.37           C  
ATOM   4554  HD2 ARG B 134      10.370  17.176  15.297  1.00 97.37           H  
ATOM   4555  HD3 ARG B 134      10.963  17.759  16.851  1.00 97.37           H  
ATOM   4556  NE  ARG B 134      12.447  17.514  15.363  1.00 97.37           N  
ATOM   4557  HE  ARG B 134      12.528  17.088  14.451  1.00 97.37           H  
ATOM   4558  NH1 ARG B 134      13.623  18.078  17.270  1.00 97.37           N  
ATOM   4559 HH11 ARG B 134      12.811  17.920  17.850  1.00 97.37           H  
ATOM   4560 HH12 ARG B 134      14.541  18.197  17.673  1.00 97.37           H  
ATOM   4561  NH2 ARG B 134      14.634  17.991  15.295  1.00 97.37           N  
ATOM   4562 HH21 ARG B 134      15.524  17.994  15.772  1.00 97.37           H  
ATOM   4563 HH22 ARG B 134      14.661  17.800  14.304  1.00 97.37           H  
ATOM   4564  CZ  ARG B 134      13.553  17.862  15.988  1.00 97.37           C  
ATOM   4565  N   ALA B 135       9.483  21.141  11.092  1.00 97.42           N  
ATOM   4566  H   ALA B 135       8.585  20.858  11.458  1.00 97.42           H  
ATOM   4567  CA  ALA B 135       9.512  21.674   9.727  1.00 97.42           C  
ATOM   4568  HA  ALA B 135      10.466  21.416   9.268  1.00 97.42           H  
ATOM   4569  C   ALA B 135       9.392  23.213   9.680  1.00 97.42           C  
ATOM   4570  CB  ALA B 135       8.395  21.006   8.914  1.00 97.42           C  
ATOM   4571  HB1 ALA B 135       8.463  21.323   7.873  1.00 97.42           H  
ATOM   4572  HB2 ALA B 135       7.420  21.295   9.305  1.00 97.42           H  
ATOM   4573  HB3 ALA B 135       8.491  19.922   8.962  1.00 97.42           H  
ATOM   4574  O   ALA B 135       9.651  23.812   8.637  1.00 97.42           O  
ATOM   4575  N   GLY B 136       9.028  23.852  10.800  1.00 96.73           N  
ATOM   4576  H   GLY B 136       8.797  23.292  11.608  1.00 96.73           H  
ATOM   4577  CA  GLY B 136       8.741  25.288  10.865  1.00 96.73           C  
ATOM   4578  HA2 GLY B 136       9.428  25.835  10.218  1.00 96.73           H  
ATOM   4579  HA3 GLY B 136       8.885  25.628  11.890  1.00 96.73           H  
ATOM   4580  C   GLY B 136       7.310  25.641  10.449  1.00 96.73           C  
ATOM   4581  O   GLY B 136       7.077  26.748   9.978  1.00 96.73           O  
ATOM   4582  N   ILE B 137       6.366  24.711  10.617  1.00 97.19           N  
ATOM   4583  H   ILE B 137       6.618  23.837  11.056  1.00 97.19           H  
ATOM   4584  CA  ILE B 137       4.954  24.858  10.247  1.00 97.19           C  
ATOM   4585  HA  ILE B 137       4.798  25.809   9.739  1.00 97.19           H  
ATOM   4586  C   ILE B 137       4.112  24.848  11.527  1.00 97.19           C  
ATOM   4587  CB  ILE B 137       4.551  23.714   9.282  1.00 97.19           C  
ATOM   4588  HB  ILE B 137       4.742  22.767   9.786  1.00 97.19           H  
ATOM   4589  O   ILE B 137       4.269  23.945  12.347  1.00 97.19           O  
ATOM   4590  CG1 ILE B 137       5.399  23.750   7.986  1.00 97.19           C  
ATOM   4591 HG12 ILE B 137       5.142  24.636   7.405  1.00 97.19           H  
ATOM   4592 HG13 ILE B 137       6.458  23.816   8.238  1.00 97.19           H  
ATOM   4593  CG2 ILE B 137       3.049  23.774   8.944  1.00 97.19           C  
ATOM   4594 HG21 ILE B 137       2.772  22.971   8.261  1.00 97.19           H  
ATOM   4595 HG22 ILE B 137       2.452  23.644   9.847  1.00 97.19           H  
ATOM   4596 HG23 ILE B 137       2.801  24.734   8.491  1.00 97.19           H  
ATOM   4597  CD1 ILE B 137       5.240  22.503   7.107  1.00 97.19           C  
ATOM   4598 HD11 ILE B 137       4.257  22.486   6.638  1.00 97.19           H  
ATOM   4599 HD12 ILE B 137       5.376  21.609   7.715  1.00 97.19           H  
ATOM   4600 HD13 ILE B 137       6.001  22.513   6.326  1.00 97.19           H  
ATOM   4601  N   ASP B 138       3.200  25.812  11.687  1.00 96.93           N  
ATOM   4602  H   ASP B 138       3.122  26.539  10.990  1.00 96.93           H  
ATOM   4603  CA  ASP B 138       2.175  25.762  12.738  1.00 96.93           C  
ATOM   4604  HA  ASP B 138       2.667  25.636  13.702  1.00 96.93           H  
ATOM   4605  C   ASP B 138       1.213  24.580  12.479  1.00 96.93           C  
ATOM   4606  CB  ASP B 138       1.412  27.101  12.794  1.00 96.93           C  
ATOM   4607  HB2 ASP B 138       1.098  27.370  11.786  1.00 96.93           H  
ATOM   4608  HB3 ASP B 138       2.087  27.877  13.157  1.00 96.93           H  
ATOM   4609  O   ASP B 138       0.518  24.590  11.456  1.00 96.93           O  
ATOM   4610  CG  ASP B 138       0.172  27.060  13.701  1.00 96.93           C  
ATOM   4611  OD1 ASP B 138       0.092  26.165  14.574  1.00 96.93           O  
ATOM   4612  OD2 ASP B 138      -0.742  27.882  13.505  1.00 96.93           O  
ATOM   4613  N   PRO B 139       1.104  23.582  13.378  1.00 96.64           N  
ATOM   4614  CA  PRO B 139       0.196  22.447  13.199  1.00 96.64           C  
ATOM   4615  HA  PRO B 139       0.480  21.923  12.287  1.00 96.64           H  
ATOM   4616  C   PRO B 139      -1.290  22.832  13.102  1.00 96.64           C  
ATOM   4617  CB  PRO B 139       0.453  21.527  14.397  1.00 96.64           C  
ATOM   4618  HB2 PRO B 139      -0.247  21.767  15.196  1.00 96.64           H  
ATOM   4619  HB3 PRO B 139       0.377  20.474  14.125  1.00 96.64           H  
ATOM   4620  O   PRO B 139      -2.074  22.081  12.526  1.00 96.64           O  
ATOM   4621  CG  PRO B 139       1.865  21.895  14.845  1.00 96.64           C  
ATOM   4622  HG2 PRO B 139       2.044  21.675  15.898  1.00 96.64           H  
ATOM   4623  HG3 PRO B 139       2.606  21.390  14.225  1.00 96.64           H  
ATOM   4624  CD  PRO B 139       1.915  23.389  14.572  1.00 96.64           C  
ATOM   4625  HD2 PRO B 139       2.952  23.694  14.435  1.00 96.64           H  
ATOM   4626  HD3 PRO B 139       1.471  23.930  15.407  1.00 96.64           H  
ATOM   4627  N   ALA B 140      -1.707  24.003  13.600  1.00 94.05           N  
ATOM   4628  H   ALA B 140      -1.042  24.615  14.051  1.00 94.05           H  
ATOM   4629  CA  ALA B 140      -3.077  24.483  13.406  1.00 94.05           C  
ATOM   4630  HA  ALA B 140      -3.760  23.647  13.559  1.00 94.05           H  
ATOM   4631  C   ALA B 140      -3.334  25.008  11.978  1.00 94.05           C  
ATOM   4632  CB  ALA B 140      -3.389  25.536  14.471  1.00 94.05           C  
ATOM   4633  HB1 ALA B 140      -3.271  25.093  15.460  1.00 94.05           H  
ATOM   4634  HB2 ALA B 140      -4.415  25.884  14.353  1.00 94.05           H  
ATOM   4635  HB3 ALA B 140      -2.713  26.385  14.371  1.00 94.05           H  
ATOM   4636  O   ALA B 140      -4.472  24.966  11.506  1.00 94.05           O  
ATOM   4637  N   SER B 141      -2.289  25.449  11.267  1.00 95.36           N  
ATOM   4638  H   SER B 141      -1.382  25.440  11.711  1.00 95.36           H  
ATOM   4639  CA  SER B 141      -2.387  25.988   9.902  1.00 95.36           C  
ATOM   4640  HA  SER B 141      -3.239  26.668   9.874  1.00 95.36           H  
ATOM   4641  C   SER B 141      -2.636  24.924   8.823  1.00 95.36           C  
ATOM   4642  CB  SER B 141      -1.138  26.810   9.562  1.00 95.36           C  
ATOM   4643  HB2 SER B 141      -1.345  27.407   8.673  1.00 95.36           H  
ATOM   4644  HB3 SER B 141      -0.912  27.487  10.386  1.00 95.36           H  
ATOM   4645  O   SER B 141      -3.106  25.256   7.737  1.00 95.36           O  
ATOM   4646  OG  SER B 141      -0.018  25.987   9.296  1.00 95.36           O  
ATOM   4647  HG  SER B 141       0.207  25.502  10.093  1.00 95.36           H  
ATOM   4648  N   VAL B 142      -2.365  23.644   9.116  1.00 96.30           N  
ATOM   4649  H   VAL B 142      -1.967  23.442  10.022  1.00 96.30           H  
ATOM   4650  CA  VAL B 142      -2.594  22.518   8.186  1.00 96.30           C  
ATOM   4651  HA  VAL B 142      -2.528  22.915   7.173  1.00 96.30           H  
ATOM   4652  C   VAL B 142      -4.006  21.923   8.278  1.00 96.30           C  
ATOM   4653  CB  VAL B 142      -1.499  21.438   8.290  1.00 96.30           C  
ATOM   4654  HB  VAL B 142      -1.730  20.637   7.587  1.00 96.30           H  
ATOM   4655  O   VAL B 142      -4.338  20.987   7.548  1.00 96.30           O  
ATOM   4656  CG1 VAL B 142      -0.140  22.024   7.891  1.00 96.30           C  
ATOM   4657 HG11 VAL B 142       0.154  22.810   8.587  1.00 96.30           H  
ATOM   4658 HG12 VAL B 142      -0.202  22.442   6.887  1.00 96.30           H  
ATOM   4659 HG13 VAL B 142       0.617  21.239   7.903  1.00 96.30           H  
ATOM   4660  CG2 VAL B 142      -1.368  20.821   9.684  1.00 96.30           C  
ATOM   4661 HG21 VAL B 142      -0.938  21.549  10.371  1.00 96.30           H  
ATOM   4662 HG22 VAL B 142      -0.707  19.955   9.642  1.00 96.30           H  
ATOM   4663 HG23 VAL B 142      -2.342  20.502  10.054  1.00 96.30           H  
ATOM   4664  N   ARG B 143      -4.876  22.478   9.127  1.00 94.89           N  
ATOM   4665  H   ARG B 143      -4.565  23.268   9.674  1.00 94.89           H  
ATOM   4666  CA  ARG B 143      -6.272  22.048   9.247  1.00 94.89           C  
ATOM   4667  HA  ARG B 143      -6.268  20.967   9.390  1.00 94.89           H  
ATOM   4668  C   ARG B 143      -7.059  22.365   7.968  1.00 94.89           C  
ATOM   4669  CB  ARG B 143      -6.881  22.715  10.484  1.00 94.89           C  
ATOM   4670  HB2 ARG B 143      -6.144  22.705  11.287  1.00 94.89           H  
ATOM   4671  HB3 ARG B 143      -7.139  23.751  10.263  1.00 94.89           H  
ATOM   4672  O   ARG B 143      -7.022  23.490   7.481  1.00 94.89           O  
ATOM   4673  CG  ARG B 143      -8.112  21.946  10.962  1.00 94.89           C  
ATOM   4674  HG2 ARG B 143      -7.791  20.933  11.207  1.00 94.89           H  
ATOM   4675  HG3 ARG B 143      -8.871  21.905  10.181  1.00 94.89           H  
ATOM   4676  CD  ARG B 143      -8.698  22.594  12.217  1.00 94.89           C  
ATOM   4677  HD2 ARG B 143      -9.328  23.433  11.925  1.00 94.89           H  
ATOM   4678  HD3 ARG B 143      -7.877  22.964  12.832  1.00 94.89           H  
ATOM   4679  NE  ARG B 143      -9.464  21.609  13.001  1.00 94.89           N  
ATOM   4680  HE  ARG B 143      -9.477  20.665  12.642  1.00 94.89           H  
ATOM   4681  NH1 ARG B 143     -10.027  22.987  14.742  1.00 94.89           N  
ATOM   4682 HH11 ARG B 143      -9.615  23.755  14.232  1.00 94.89           H  
ATOM   4683 HH12 ARG B 143     -10.409  23.116  15.668  1.00 94.89           H  
ATOM   4684  NH2 ARG B 143     -10.519  20.808  14.846  1.00 94.89           N  
ATOM   4685 HH21 ARG B 143     -10.948  20.948  15.749  1.00 94.89           H  
ATOM   4686 HH22 ARG B 143     -10.469  19.876  14.459  1.00 94.89           H  
ATOM   4687  CZ  ARG B 143     -10.002  21.806  14.188  1.00 94.89           C  
ATOM   4688  N   GLY B 144      -7.793  21.387   7.440  1.00 95.47           N  
ATOM   4689  H   GLY B 144      -7.765  20.479   7.881  1.00 95.47           H  
ATOM   4690  CA  GLY B 144      -8.520  21.495   6.169  1.00 95.47           C  
ATOM   4691  HA2 GLY B 144      -9.071  22.435   6.139  1.00 95.47           H  
ATOM   4692  HA3 GLY B 144      -9.239  20.679   6.104  1.00 95.47           H  
ATOM   4693  C   GLY B 144      -7.620  21.427   4.927  1.00 95.47           C  
ATOM   4694  O   GLY B 144      -8.020  21.876   3.854  1.00 95.47           O  
ATOM   4695  N   THR B 145      -6.387  20.919   5.059  1.00 96.61           N  
ATOM   4696  H   THR B 145      -6.106  20.571   5.964  1.00 96.61           H  
ATOM   4697  CA  THR B 145      -5.453  20.747   3.932  1.00 96.61           C  
ATOM   4698  HA  THR B 145      -5.861  21.267   3.065  1.00 96.61           H  
ATOM   4699  C   THR B 145      -5.320  19.282   3.519  1.00 96.61           C  
ATOM   4700  CB  THR B 145      -4.072  21.372   4.185  1.00 96.61           C  
ATOM   4701  HB  THR B 145      -3.515  21.333   3.249  1.00 96.61           H  
ATOM   4702  O   THR B 145      -5.539  18.367   4.314  1.00 96.61           O  
ATOM   4703  CG2 THR B 145      -4.136  22.834   4.624  1.00 96.61           C  
ATOM   4704 HG21 THR B 145      -4.667  22.932   5.571  1.00 96.61           H  
ATOM   4705 HG22 THR B 145      -4.659  23.419   3.867  1.00 96.61           H  
ATOM   4706 HG23 THR B 145      -3.125  23.225   4.741  1.00 96.61           H  
ATOM   4707  OG1 THR B 145      -3.334  20.657   5.140  1.00 96.61           O  
ATOM   4708  HG1 THR B 145      -3.780  20.733   5.987  1.00 96.61           H  
ATOM   4709  N   ASP B 146      -4.929  19.045   2.268  1.00 97.30           N  
ATOM   4710  H   ASP B 146      -4.642  19.819   1.687  1.00 97.30           H  
ATOM   4711  CA  ASP B 146      -4.806  17.722   1.647  1.00 97.30           C  
ATOM   4712  HA  ASP B 146      -5.641  17.118   2.000  1.00 97.30           H  
ATOM   4713  C   ASP B 146      -3.523  16.968   2.056  1.00 97.30           C  
ATOM   4714  CB  ASP B 146      -4.969  17.858   0.120  1.00 97.30           C  
ATOM   4715  HB2 ASP B 146      -5.879  18.419  -0.093  1.00 97.30           H  
ATOM   4716  HB3 ASP B 146      -5.093  16.861  -0.303  1.00 97.30           H  
ATOM   4717  O   ASP B 146      -2.899  16.292   1.235  1.00 97.30           O  
ATOM   4718  CG  ASP B 146      -3.785  18.550  -0.570  1.00 97.30           C  
ATOM   4719  OD1 ASP B 146      -3.204  19.496   0.012  1.00 97.30           O  
ATOM   4720  OD2 ASP B 146      -3.433  18.152  -1.700  1.00 97.30           O  
ATOM   4721  N   VAL B 147      -3.100  17.076   3.322  1.00 98.46           N  
ATOM   4722  H   VAL B 147      -3.661  17.617   3.964  1.00 98.46           H  
ATOM   4723  CA  VAL B 147      -1.962  16.304   3.839  1.00 98.46           C  
ATOM   4724  HA  VAL B 147      -1.155  16.391   3.111  1.00 98.46           H  
ATOM   4725  C   VAL B 147      -2.360  14.834   3.963  1.00 98.46           C  
ATOM   4726  CB  VAL B 147      -1.425  16.828   5.182  1.00 98.46           C  
ATOM   4727  HB  VAL B 147      -2.227  16.802   5.920  1.00 98.46           H  
ATOM   4728  O   VAL B 147      -3.249  14.493   4.739  1.00 98.46           O  
ATOM   4729  CG1 VAL B 147      -0.252  15.965   5.676  1.00 98.46           C  
ATOM   4730 HG11 VAL B 147       0.184  16.407   6.572  1.00 98.46           H  
ATOM   4731 HG12 VAL B 147      -0.601  14.965   5.935  1.00 98.46           H  
ATOM   4732 HG13 VAL B 147       0.515  15.889   4.905  1.00 98.46           H  
ATOM   4733  CG2 VAL B 147      -0.901  18.264   5.083  1.00 98.46           C  
ATOM   4734 HG21 VAL B 147      -1.633  18.898   4.583  1.00 98.46           H  
ATOM   4735 HG22 VAL B 147       0.030  18.289   4.516  1.00 98.46           H  
ATOM   4736 HG23 VAL B 147      -0.723  18.660   6.083  1.00 98.46           H  
ATOM   4737  N   GLY B 148      -1.690  13.958   3.214  1.00 98.69           N  
ATOM   4738  H   GLY B 148      -0.954  14.320   2.624  1.00 98.69           H  
ATOM   4739  CA  GLY B 148      -1.862  12.506   3.337  1.00 98.69           C  
ATOM   4740  HA2 GLY B 148      -1.509  12.010   2.434  1.00 98.69           H  
ATOM   4741  HA3 GLY B 148      -2.921  12.275   3.457  1.00 98.69           H  
ATOM   4742  C   GLY B 148      -1.103  11.941   4.540  1.00 98.69           C  
ATOM   4743  O   GLY B 148      -0.051  12.463   4.906  1.00 98.69           O  
ATOM   4744  N   VAL B 149      -1.603  10.857   5.130  1.00 98.85           N  
ATOM   4745  H   VAL B 149      -2.444  10.453   4.741  1.00 98.85           H  
ATOM   4746  CA  VAL B 149      -1.008  10.187   6.297  1.00 98.85           C  
ATOM   4747  HA  VAL B 149      -0.048  10.647   6.534  1.00 98.85           H  
ATOM   4748  C   VAL B 149      -0.762   8.716   5.963  1.00 98.85           C  
ATOM   4749  CB  VAL B 149      -1.910  10.345   7.540  1.00 98.85           C  
ATOM   4750  HB  VAL B 149      -2.894   9.925   7.329  1.00 98.85           H  
ATOM   4751  O   VAL B 149      -1.711   7.957   5.793  1.00 98.85           O  
ATOM   4752  CG1 VAL B 149      -1.331   9.613   8.754  1.00 98.85           C  
ATOM   4753 HG11 VAL B 149      -0.330   9.982   8.979  1.00 98.85           H  
ATOM   4754 HG12 VAL B 149      -1.980   9.771   9.616  1.00 98.85           H  
ATOM   4755 HG13 VAL B 149      -1.294   8.541   8.559  1.00 98.85           H  
ATOM   4756  CG2 VAL B 149      -2.102  11.816   7.933  1.00 98.85           C  
ATOM   4757 HG21 VAL B 149      -1.137  12.283   8.127  1.00 98.85           H  
ATOM   4758 HG22 VAL B 149      -2.722  11.881   8.827  1.00 98.85           H  
ATOM   4759 HG23 VAL B 149      -2.606  12.356   7.131  1.00 98.85           H  
ATOM   4760  N   TYR B 150       0.500   8.293   5.887  1.00 98.72           N  
ATOM   4761  H   TYR B 150       1.238   8.957   6.074  1.00 98.72           H  
ATOM   4762  CA  TYR B 150       0.881   6.924   5.519  1.00 98.72           C  
ATOM   4763  HA  TYR B 150      -0.011   6.308   5.402  1.00 98.72           H  
ATOM   4764  C   TYR B 150       1.736   6.305   6.628  1.00 98.72           C  
ATOM   4765  CB  TYR B 150       1.614   6.921   4.169  1.00 98.72           C  
ATOM   4766  HB2 TYR B 150       1.924   5.900   3.948  1.00 98.72           H  
ATOM   4767  HB3 TYR B 150       2.522   7.518   4.259  1.00 98.72           H  
ATOM   4768  O   TYR B 150       2.865   6.739   6.865  1.00 98.72           O  
ATOM   4769  CG  TYR B 150       0.804   7.438   2.993  1.00 98.72           C  
ATOM   4770  CD1 TYR B 150       0.145   6.531   2.139  1.00 98.72           C  
ATOM   4771  HD1 TYR B 150       0.195   5.470   2.336  1.00 98.72           H  
ATOM   4772  CD2 TYR B 150       0.728   8.823   2.739  1.00 98.72           C  
ATOM   4773  HD2 TYR B 150       1.228   9.515   3.400  1.00 98.72           H  
ATOM   4774  CE1 TYR B 150      -0.582   7.007   1.030  1.00 98.72           C  
ATOM   4775  HE1 TYR B 150      -1.093   6.322   0.369  1.00 98.72           H  
ATOM   4776  CE2 TYR B 150      -0.001   9.303   1.634  1.00 98.72           C  
ATOM   4777  HE2 TYR B 150      -0.057  10.364   1.440  1.00 98.72           H  
ATOM   4778  OH  TYR B 150      -1.351   8.845  -0.301  1.00 98.72           O  
ATOM   4779  HH  TYR B 150      -1.384   9.803  -0.339  1.00 98.72           H  
ATOM   4780  CZ  TYR B 150      -0.657   8.392   0.776  1.00 98.72           C  
ATOM   4781  N   VAL B 151       1.205   5.295   7.319  1.00 98.27           N  
ATOM   4782  H   VAL B 151       0.288   4.959   7.064  1.00 98.27           H  
ATOM   4783  CA  VAL B 151       1.831   4.746   8.534  1.00 98.27           C  
ATOM   4784  HA  VAL B 151       2.821   5.186   8.656  1.00 98.27           H  
ATOM   4785  C   VAL B 151       2.017   3.238   8.430  1.00 98.27           C  
ATOM   4786  CB  VAL B 151       1.026   5.118   9.795  1.00 98.27           C  
ATOM   4787  HB  VAL B 151       0.039   4.658   9.743  1.00 98.27           H  
ATOM   4788  O   VAL B 151       1.065   2.499   8.192  1.00 98.27           O  
ATOM   4789  CG1 VAL B 151       1.730   4.638  11.069  1.00 98.27           C  
ATOM   4790 HG11 VAL B 151       2.725   5.077  11.142  1.00 98.27           H  
ATOM   4791 HG12 VAL B 151       1.805   3.551  11.080  1.00 98.27           H  
ATOM   4792 HG13 VAL B 151       1.137   4.940  11.933  1.00 98.27           H  
ATOM   4793  CG2 VAL B 151       0.852   6.637   9.932  1.00 98.27           C  
ATOM   4794 HG21 VAL B 151       0.308   6.868  10.847  1.00 98.27           H  
ATOM   4795 HG22 VAL B 151       0.278   7.020   9.088  1.00 98.27           H  
ATOM   4796 HG23 VAL B 151       1.825   7.129   9.955  1.00 98.27           H  
ATOM   4797  N   GLY B 152       3.244   2.775   8.667  1.00 97.97           N  
ATOM   4798  H   GLY B 152       3.984   3.447   8.811  1.00 97.97           H  
ATOM   4799  CA  GLY B 152       3.527   1.370   8.932  1.00 97.97           C  
ATOM   4800  HA2 GLY B 152       2.936   0.748   8.260  1.00 97.97           H  
ATOM   4801  HA3 GLY B 152       4.585   1.176   8.751  1.00 97.97           H  
ATOM   4802  C   GLY B 152       3.217   1.010  10.385  1.00 97.97           C  
ATOM   4803  O   GLY B 152       3.906   1.492  11.285  1.00 97.97           O  
ATOM   4804  N   CYS B 153       2.213   0.167  10.622  1.00 94.60           N  
ATOM   4805  H   CYS B 153       1.701  -0.221   9.842  1.00 94.60           H  
ATOM   4806  CA  CYS B 153       1.808  -0.261  11.964  1.00 94.60           C  
ATOM   4807  HA  CYS B 153       2.666  -0.224  12.636  1.00 94.60           H  
ATOM   4808  C   CYS B 153       1.287  -1.704  11.926  1.00 94.60           C  
ATOM   4809  CB  CYS B 153       0.737   0.705  12.492  1.00 94.60           C  
ATOM   4810  HB2 CYS B 153       1.084   1.733  12.393  1.00 94.60           H  
ATOM   4811  HB3 CYS B 153      -0.179   0.574  11.915  1.00 94.60           H  
ATOM   4812  O   CYS B 153       0.504  -2.049  11.043  1.00 94.60           O  
ATOM   4813  SG  CYS B 153       0.396   0.362  14.240  1.00 94.60           S  
ATOM   4814  HG  CYS B 153      -0.665   1.161  14.383  1.00 94.60           H  
ATOM   4815  N   GLY B 154       1.717  -2.527  12.884  1.00 87.05           N  
ATOM   4816  H   GLY B 154       2.251  -2.125  13.641  1.00 87.05           H  
ATOM   4817  CA  GLY B 154       1.217  -3.887  13.095  1.00 87.05           C  
ATOM   4818  HA2 GLY B 154       2.049  -4.592  13.087  1.00 87.05           H  
ATOM   4819  HA3 GLY B 154       0.531  -4.172  12.298  1.00 87.05           H  
ATOM   4820  C   GLY B 154       0.493  -4.004  14.437  1.00 87.05           C  
ATOM   4821  O   GLY B 154       0.695  -3.179  15.332  1.00 87.05           O  
ATOM   4822  N   TYR B 155      -0.340  -5.032  14.588  1.00 73.61           N  
ATOM   4823  H   TYR B 155      -0.440  -5.698  13.836  1.00 73.61           H  
ATOM   4824  CA  TYR B 155      -1.004  -5.331  15.859  1.00 73.61           C  
ATOM   4825  HA  TYR B 155      -1.428  -4.404  16.244  1.00 73.61           H  
ATOM   4826  C   TYR B 155       0.004  -5.853  16.904  1.00 73.61           C  
ATOM   4827  CB  TYR B 155      -2.158  -6.306  15.598  1.00 73.61           C  
ATOM   4828  HB2 TYR B 155      -2.755  -5.935  14.766  1.00 73.61           H  
ATOM   4829  HB3 TYR B 155      -1.749  -7.274  15.305  1.00 73.61           H  
ATOM   4830  O   TYR B 155       0.951  -6.553  16.548  1.00 73.61           O  
ATOM   4831  CG  TYR B 155      -3.081  -6.482  16.784  1.00 73.61           C  
ATOM   4832  CD1 TYR B 155      -3.106  -7.700  17.486  1.00 73.61           C  
ATOM   4833  HD1 TYR B 155      -2.485  -8.531  17.187  1.00 73.61           H  
ATOM   4834  CD2 TYR B 155      -3.914  -5.419  17.189  1.00 73.61           C  
ATOM   4835  HD2 TYR B 155      -3.912  -4.484  16.648  1.00 73.61           H  
ATOM   4836  CE1 TYR B 155      -3.964  -7.851  18.590  1.00 73.61           C  
ATOM   4837  HE1 TYR B 155      -4.009  -8.790  19.122  1.00 73.61           H  
ATOM   4838  CE2 TYR B 155      -4.764  -5.570  18.302  1.00 73.61           C  
ATOM   4839  HE2 TYR B 155      -5.401  -4.753  18.609  1.00 73.61           H  
ATOM   4840  OH  TYR B 155      -5.577  -6.945  20.104  1.00 73.61           O  
ATOM   4841  HH  TYR B 155      -6.137  -6.183  20.269  1.00 73.61           H  
ATOM   4842  CZ  TYR B 155      -4.787  -6.791  19.010  1.00 73.61           C  
ATOM   4843  N   GLN B 156      -0.167  -5.469  18.175  1.00 70.36           N  
ATOM   4844  H   GLN B 156      -0.969  -4.894  18.388  1.00 70.36           H  
ATOM   4845  CA  GLN B 156       0.787  -5.731  19.275  1.00 70.36           C  
ATOM   4846  HA  GLN B 156       1.424  -6.571  18.999  1.00 70.36           H  
ATOM   4847  C   GLN B 156       0.090  -6.151  20.592  1.00 70.36           C  
ATOM   4848  CB  GLN B 156       1.692  -4.495  19.497  1.00 70.36           C  
ATOM   4849  HB2 GLN B 156       2.309  -4.645  20.383  1.00 70.36           H  
ATOM   4850  HB3 GLN B 156       1.053  -3.633  19.688  1.00 70.36           H  
ATOM   4851  O   GLN B 156       0.646  -5.963  21.675  1.00 70.36           O  
ATOM   4852  CG  GLN B 156       2.634  -4.151  18.332  1.00 70.36           C  
ATOM   4853  HG2 GLN B 156       3.049  -3.159  18.515  1.00 70.36           H  
ATOM   4854  HG3 GLN B 156       2.065  -4.088  17.404  1.00 70.36           H  
ATOM   4855  CD  GLN B 156       3.818  -5.100  18.142  1.00 70.36           C  
ATOM   4856  NE2 GLN B 156       4.349  -5.163  16.941  1.00 70.36           N  
ATOM   4857 HE21 GLN B 156       5.135  -5.782  16.802  1.00 70.36           H  
ATOM   4858 HE22 GLN B 156       3.871  -4.714  16.174  1.00 70.36           H  
ATOM   4859  OE1 GLN B 156       4.340  -5.727  19.053  1.00 70.36           O  
ATOM   4860  N   ASP B 157      -1.135  -6.689  20.521  1.00 73.97           N  
ATOM   4861  H   ASP B 157      -1.499  -6.924  19.608  1.00 73.97           H  
ATOM   4862  CA  ASP B 157      -1.909  -7.185  21.675  1.00 73.97           C  
ATOM   4863  HA  ASP B 157      -2.915  -7.392  21.311  1.00 73.97           H  
ATOM   4864  C   ASP B 157      -2.082  -6.174  22.834  1.00 73.97           C  
ATOM   4865  CB  ASP B 157      -1.347  -8.527  22.182  1.00 73.97           C  
ATOM   4866  HB2 ASP B 157      -0.335  -8.363  22.551  1.00 73.97           H  
ATOM   4867  HB3 ASP B 157      -1.956  -8.876  23.016  1.00 73.97           H  
ATOM   4868  O   ASP B 157      -2.021  -6.541  24.013  1.00 73.97           O  
ATOM   4869  CG  ASP B 157      -1.314  -9.650  21.154  1.00 73.97           C  
ATOM   4870  OD1 ASP B 157      -2.300  -9.782  20.400  1.00 73.97           O  
ATOM   4871  OD2 ASP B 157      -0.306 -10.390  21.186  1.00 73.97           O  
ATOM   4872  N   TYR B 158      -2.312  -4.885  22.553  1.00 81.79           N  
ATOM   4873  H   TYR B 158      -2.370  -4.595  21.587  1.00 81.79           H  
ATOM   4874  CA  TYR B 158      -2.763  -3.970  23.608  1.00 81.79           C  
ATOM   4875  HA  TYR B 158      -2.189  -4.198  24.505  1.00 81.79           H  
ATOM   4876  C   TYR B 158      -4.246  -4.244  23.921  1.00 81.79           C  
ATOM   4877  CB  TYR B 158      -2.452  -2.502  23.281  1.00 81.79           C  
ATOM   4878  HB2 TYR B 158      -3.064  -2.176  22.441  1.00 81.79           H  
ATOM   4879  HB3 TYR B 158      -1.415  -2.434  22.954  1.00 81.79           H  
ATOM   4880  O   TYR B 158      -5.108  -4.173  23.052  1.00 81.79           O  
ATOM   4881  CG  TYR B 158      -2.633  -1.561  24.469  1.00 81.79           C  
ATOM   4882  CD1 TYR B 158      -3.788  -0.766  24.611  1.00 81.79           C  
ATOM   4883  HD1 TYR B 158      -4.582  -0.832  23.882  1.00 81.79           H  
ATOM   4884  CD2 TYR B 158      -1.618  -1.471  25.440  1.00 81.79           C  
ATOM   4885  HD2 TYR B 158      -0.728  -2.074  25.330  1.00 81.79           H  
ATOM   4886  CE1 TYR B 158      -3.905   0.144  25.679  1.00 81.79           C  
ATOM   4887  HE1 TYR B 158      -4.776   0.775  25.772  1.00 81.79           H  
ATOM   4888  CE2 TYR B 158      -1.738  -0.585  26.526  1.00 81.79           C  
ATOM   4889  HE2 TYR B 158      -0.944  -0.523  27.255  1.00 81.79           H  
ATOM   4890  OH  TYR B 158      -2.962   1.133  27.656  1.00 81.79           O  
ATOM   4891  HH  TYR B 158      -2.279   0.975  28.313  1.00 81.79           H  
ATOM   4892  CZ  TYR B 158      -2.875   0.243  26.633  1.00 81.79           C  
ATOM   4893  N   ALA B 159      -4.532  -4.597  25.180  1.00 66.01           N  
ATOM   4894  H   ALA B 159      -3.746  -4.684  25.809  1.00 66.01           H  
ATOM   4895  CA  ALA B 159      -5.864  -4.965  25.681  1.00 66.01           C  
ATOM   4896  HA  ALA B 159      -5.714  -5.389  26.674  1.00 66.01           H  
ATOM   4897  C   ALA B 159      -6.610  -6.069  24.869  1.00 66.01           C  
ATOM   4898  CB  ALA B 159      -6.678  -3.674  25.882  1.00 66.01           C  
ATOM   4899  HB1 ALA B 159      -6.120  -2.971  26.501  1.00 66.01           H  
ATOM   4900  HB2 ALA B 159      -6.879  -3.213  24.915  1.00 66.01           H  
ATOM   4901  HB3 ALA B 159      -7.628  -3.906  26.363  1.00 66.01           H  
ATOM   4902  O   ALA B 159      -7.750  -5.852  24.457  1.00 66.01           O  
ATOM   4903  N   PRO B 160      -6.039  -7.285  24.713  1.00 54.61           N  
ATOM   4904  CA  PRO B 160      -6.513  -8.309  23.767  1.00 54.61           C  
ATOM   4905  HA  PRO B 160      -6.711  -7.846  22.800  1.00 54.61           H  
ATOM   4906  C   PRO B 160      -7.797  -9.053  24.192  1.00 54.61           C  
ATOM   4907  CB  PRO B 160      -5.329  -9.271  23.615  1.00 54.61           C  
ATOM   4908  HB2 PRO B 160      -4.631  -8.874  22.878  1.00 54.61           H  
ATOM   4909  HB3 PRO B 160      -5.635 -10.279  23.333  1.00 54.61           H  
ATOM   4910  O   PRO B 160      -8.281  -9.914  23.467  1.00 54.61           O  
ATOM   4911  CG  PRO B 160      -4.686  -9.236  25.000  1.00 54.61           C  
ATOM   4912  HG2 PRO B 160      -5.242  -9.882  25.680  1.00 54.61           H  
ATOM   4913  HG3 PRO B 160      -3.636  -9.524  24.964  1.00 54.61           H  
ATOM   4914  CD  PRO B 160      -4.859  -7.775  25.413  1.00 54.61           C  
ATOM   4915  HD2 PRO B 160      -4.980  -7.701  26.494  1.00 54.61           H  
ATOM   4916  HD3 PRO B 160      -3.986  -7.205  25.095  1.00 54.61           H  
ATOM   4917  N   ASP B 161      -8.369  -8.764  25.367  1.00 60.40           N  
ATOM   4918  H   ASP B 161      -7.978  -7.996  25.895  1.00 60.40           H  
ATOM   4919  CA  ASP B 161      -9.680  -9.297  25.764  1.00 60.40           C  
ATOM   4920  HA  ASP B 161     -10.180  -9.679  24.874  1.00 60.40           H  
ATOM   4921  C   ASP B 161     -10.578  -8.193  26.333  1.00 60.40           C  
ATOM   4922  CB  ASP B 161      -9.539 -10.491  26.724  1.00 60.40           C  
ATOM   4923  HB2 ASP B 161      -8.838 -11.206  26.294  1.00 60.40           H  
ATOM   4924  HB3 ASP B 161      -9.132 -10.151  27.677  1.00 60.40           H  
ATOM   4925  O   ASP B 161     -10.512  -7.828  27.515  1.00 60.40           O  
ATOM   4926  CG  ASP B 161     -10.876 -11.213  26.968  1.00 60.40           C  
ATOM   4927  OD1 ASP B 161     -11.969 -10.659  26.703  1.00 60.40           O  
ATOM   4928  OD2 ASP B 161     -10.865 -12.367  27.450  1.00 60.40           O  
ATOM   4929  N   ILE B 162     -11.485  -7.693  25.491  1.00 54.26           N  
ATOM   4930  H   ILE B 162     -11.449  -7.995  24.528  1.00 54.26           H  
ATOM   4931  CA  ILE B 162     -12.438  -6.643  25.859  1.00 54.26           C  
ATOM   4932  HA  ILE B 162     -11.837  -5.807  26.217  1.00 54.26           H  
ATOM   4933  C   ILE B 162     -13.389  -7.039  27.001  1.00 54.26           C  
ATOM   4934  CB  ILE B 162     -13.205  -6.155  24.615  1.00 54.26           C  
ATOM   4935  HB  ILE B 162     -12.471  -5.908  23.848  1.00 54.26           H  
ATOM   4936  O   ILE B 162     -13.914  -6.174  27.709  1.00 54.26           O  
ATOM   4937  CG1 ILE B 162     -13.960  -4.859  24.987  1.00 54.26           C
[truncated: 1,793,836 more chars]
