# Supplementary material for: Module-Based Polyketide Synthase Engineering for de Novo Polyketide Biosynthesis
Source: ACS Synth Biol. 2023 Oct 23;12(11):3148–55. doi: 10.1021/acssynbio.3c00282 (PMC10661043; doi:10.1021/acssynbio.3c00282)
Supplement: Supplementary file 2 — sb3c00282_si_002.zip [file sb3c00282_si_002.zip › Final_PKS_Structures/menzella_pdbs/eryM6_ACP_eryM6_KSAT_dimer.pdb]

ATOM      1  N   LEU A   1       6.485  31.709 -23.345  1.00 24.10           N  
ATOM      2  H   LEU A   1       5.795  32.437 -23.224  1.00 24.10           H  
ATOM      3  H2  LEU A   1       6.998  31.605 -22.482  1.00 24.10           H  
ATOM      4  H3  LEU A   1       6.001  30.842 -23.531  1.00 24.10           H  
ATOM      5  CA  LEU A   1       7.409  32.047 -24.460  1.00 24.10           C  
ATOM      6  HA  LEU A   1       7.897  32.993 -24.223  1.00 24.10           H  
ATOM      7  C   LEU A   1       6.663  32.317 -25.765  1.00 24.10           C  
ATOM      8  CB  LEU A   1       8.515  30.990 -24.655  1.00 24.10           C  
ATOM      9  HB2 LEU A   1       8.084  29.996 -24.539  1.00 24.10           H  
ATOM     10  HB3 LEU A   1       8.906  31.063 -25.669  1.00 24.10           H  
ATOM     11  O   LEU A   1       6.917  33.347 -26.372  1.00 24.10           O  
ATOM     12  CG  LEU A   1       9.694  31.164 -23.674  1.00 24.10           C  
ATOM     13  HG  LEU A   1       9.303  31.182 -22.656  1.00 24.10           H  
ATOM     14  CD1 LEU A   1      10.666  29.995 -23.800  1.00 24.10           C  
ATOM     15 HD11 LEU A   1      11.087  29.960 -24.805  1.00 24.10           H  
ATOM     16 HD12 LEU A   1      10.155  29.053 -23.600  1.00 24.10           H  
ATOM     17 HD13 LEU A   1      11.478  30.105 -23.081  1.00 24.10           H  
ATOM     18  CD2 LEU A   1      10.471  32.458 -23.931  1.00 24.10           C  
ATOM     19 HD21 LEU A   1      11.311  32.522 -23.239  1.00 24.10           H  
ATOM     20 HD22 LEU A   1       9.844  33.337 -23.778  1.00 24.10           H  
ATOM     21 HD23 LEU A   1      10.862  32.467 -24.949  1.00 24.10           H  
ATOM     22  N   THR A   2       5.737  31.449 -26.176  1.00 29.35           N  
ATOM     23  H   THR A   2       5.522  30.620 -25.640  1.00 29.35           H  
ATOM     24  CA  THR A   2       5.011  31.497 -27.464  1.00 29.35           C  
ATOM     25  HA  THR A   2       5.716  31.306 -28.273  1.00 29.35           H  
ATOM     26  C   THR A   2       4.346  32.842 -27.791  1.00 29.35           C  
ATOM     27  CB  THR A   2       3.981  30.354 -27.476  1.00 29.35           C  
ATOM     28  HB  THR A   2       3.296  30.478 -28.314  1.00 29.35           H  
ATOM     29  O   THR A   2       4.453  33.314 -28.923  1.00 29.35           O  
ATOM     30  CG2 THR A   2       4.714  29.010 -27.597  1.00 29.35           C  
ATOM     31 HG21 THR A   2       5.754  29.070 -27.278  1.00 29.35           H  
ATOM     32 HG22 THR A   2       4.688  28.687 -28.638  1.00 29.35           H  
ATOM     33 HG23 THR A   2       4.226  28.244 -26.995  1.00 29.35           H  
ATOM     34  OG1 THR A   2       3.257  30.341 -26.265  1.00 29.35           O  
ATOM     35  HG1 THR A   2       2.588  29.669 -26.413  1.00 29.35           H  
ATOM     36  N   ALA A   3       3.807  33.549 -26.790  1.00 35.03           N  
ATOM     37  H   ALA A   3       3.614  33.053 -25.931  1.00 35.03           H  
ATOM     38  CA  ALA A   3       3.293  34.918 -26.934  1.00 35.03           C  
ATOM     39  HA  ALA A   3       2.407  34.880 -27.568  1.00 35.03           H  
ATOM     40  C   ALA A   3       4.278  35.919 -27.591  1.00 35.03           C  
ATOM     41  CB  ALA A   3       2.867  35.414 -25.546  1.00 35.03           C  
ATOM     42  HB1 ALA A   3       2.425  36.407 -25.635  1.00 35.03           H  
ATOM     43  HB2 ALA A   3       2.121  34.741 -25.123  1.00 35.03           H  
ATOM     44  HB3 ALA A   3       3.730  35.468 -24.882  1.00 35.03           H  
ATOM     45  O   ALA A   3       3.838  36.839 -28.279  1.00 35.03           O  
ATOM     46  N   LEU A   4       5.598  35.737 -27.442  1.00 34.43           N  
ATOM     47  H   LEU A   4       5.922  34.925 -26.937  1.00 34.43           H  
ATOM     48  CA  LEU A   4       6.606  36.587 -28.092  1.00 34.43           C  
ATOM     49  HA  LEU A   4       6.396  37.624 -27.827  1.00 34.43           H  
ATOM     50  C   LEU A   4       6.530  36.484 -29.626  1.00 34.43           C  
ATOM     51  CB  LEU A   4       8.000  36.205 -27.552  1.00 34.43           C  
ATOM     52  HB2 LEU A   4       7.987  36.289 -26.465  1.00 34.43           H  
ATOM     53  HB3 LEU A   4       8.192  35.163 -27.807  1.00 34.43           H  
ATOM     54  O   LEU A   4       6.530  37.504 -30.309  1.00 34.43           O  
ATOM     55  CG  LEU A   4       9.171  37.048 -28.096  1.00 34.43           C  
ATOM     56  HG  LEU A   4       9.215  36.952 -29.181  1.00 34.43           H  
ATOM     57  CD1 LEU A   4       9.051  38.528 -27.731  1.00 34.43           C  
ATOM     58 HD11 LEU A   4       9.914  39.069 -28.118  1.00 34.43           H  
ATOM     59 HD12 LEU A   4       8.159  38.956 -28.189  1.00 34.43           H  
ATOM     60 HD13 LEU A   4       9.004  38.652 -26.649  1.00 34.43           H  
ATOM     61  CD2 LEU A   4      10.484  36.523 -27.513  1.00 34.43           C  
ATOM     62 HD21 LEU A   4      10.480  36.619 -26.427  1.00 34.43           H  
ATOM     63 HD22 LEU A   4      10.618  35.476 -27.786  1.00 34.43           H  
ATOM     64 HD23 LEU A   4      11.318  37.096 -27.918  1.00 34.43           H  
ATOM     65  N   GLY A   5       6.380  35.268 -30.163  1.00 35.48           N  
ATOM     66  H   GLY A   5       6.276  34.478 -29.542  1.00 35.48           H  
ATOM     67  CA  GLY A   5       6.222  35.038 -31.605  1.00 35.48           C  
ATOM     68  HA2 GLY A   5       7.031  35.532 -32.143  1.00 35.48           H  
ATOM     69  HA3 GLY A   5       6.277  33.967 -31.800  1.00 35.48           H  
ATOM     70  C   GLY A   5       4.889  35.555 -32.157  1.00 35.48           C  
ATOM     71  O   GLY A   5       4.809  35.967 -33.315  1.00 35.48           O  
ATOM     72  N   ALA A   6       3.844  35.607 -31.323  1.00 43.13           N  
ATOM     73  H   ALA A   6       3.950  35.238 -30.389  1.00 43.13           H  
ATOM     74  CA  ALA A   6       2.578  36.232 -31.699  1.00 43.13           C  
ATOM     75  HA  ALA A   6       2.266  35.813 -32.655  1.00 43.13           H  
ATOM     76  C   ALA A   6       2.735  37.752 -31.899  1.00 43.13           C  
ATOM     77  CB  ALA A   6       1.508  35.877 -30.659  1.00 43.13           C  
ATOM     78  HB1 ALA A   6       1.436  34.794 -30.555  1.00 43.13           H  
ATOM     79  HB2 ALA A   6       1.754  36.314 -29.691  1.00 43.13           H  
ATOM     80  HB3 ALA A   6       0.542  36.265 -30.981  1.00 43.13           H  
ATOM     81  O   ALA A   6       2.312  38.277 -32.932  1.00 43.13           O  
ATOM     82  N   TYR A   7       3.378  38.452 -30.956  1.00 42.98           N  
ATOM     83  H   TYR A   7       3.712  37.966 -30.136  1.00 42.98           H  
ATOM     84  CA  TYR A   7       3.596  39.901 -31.045  1.00 42.98           C  
ATOM     85  HA  TYR A   7       2.665  40.359 -31.380  1.00 42.98           H  
ATOM     86  C   TYR A   7       4.650  40.308 -32.086  1.00 42.98           C  
ATOM     87  CB  TYR A   7       3.905  40.480 -29.658  1.00 42.98           C  
ATOM     88  HB2 TYR A   7       4.587  39.818 -29.125  1.00 42.98           H  
ATOM     89  HB3 TYR A   7       4.414  41.436 -29.782  1.00 42.98           H  
ATOM     90  O   TYR A   7       4.483  41.352 -32.721  1.00 42.98           O  
ATOM     91  CG  TYR A   7       2.656  40.731 -28.833  1.00 42.98           C  
ATOM     92  CD1 TYR A   7       1.842  41.845 -29.123  1.00 42.98           C  
ATOM     93  HD1 TYR A   7       2.121  42.523 -29.917  1.00 42.98           H  
ATOM     94  CD2 TYR A   7       2.295  39.854 -27.792  1.00 42.98           C  
ATOM     95  HD2 TYR A   7       2.921  39.004 -27.563  1.00 42.98           H  
ATOM     96  CE1 TYR A   7       0.672  42.080 -28.377  1.00 42.98           C  
ATOM     97  HE1 TYR A   7       0.044  42.933 -28.586  1.00 42.98           H  
ATOM     98  CE2 TYR A   7       1.124  40.084 -27.043  1.00 42.98           C  
ATOM     99  HE2 TYR A   7       0.852  39.409 -26.245  1.00 42.98           H  
ATOM    100  OH  TYR A   7      -0.821  41.432 -26.621  1.00 42.98           O  
ATOM    101  HH  TYR A   7      -0.960  40.770 -25.939  1.00 42.98           H  
ATOM    102  CZ  TYR A   7       0.310  41.200 -27.336  1.00 42.98           C  
ATOM    103  N   ASP A   8       5.669  39.481 -32.340  1.00 42.83           N  
ATOM    104  H   ASP A   8       5.816  38.682 -31.739  1.00 42.83           H  
ATOM    105  CA  ASP A   8       6.609  39.681 -33.452  1.00 42.83           C  
ATOM    106  HA  ASP A   8       7.125  40.633 -33.326  1.00 42.83           H  
ATOM    107  C   ASP A   8       5.867  39.733 -34.799  1.00 42.83           C  
ATOM    108  CB  ASP A   8       7.669  38.572 -33.441  1.00 42.83           C  
ATOM    109  HB2 ASP A   8       7.179  37.599 -33.479  1.00 42.83           H  
ATOM    110  HB3 ASP A   8       8.239  38.629 -32.515  1.00 42.83           H  
ATOM    111  O   ASP A   8       5.920  40.741 -35.504  1.00 42.83           O  
ATOM    112  CG  ASP A   8       8.614  38.716 -34.636  1.00 42.83           C  
ATOM    113  OD1 ASP A   8       9.529  39.562 -34.548  1.00 42.83           O  
ATOM    114  OD2 ASP A   8       8.374  38.009 -35.640  1.00 42.83           O  
ATOM    115  N   ARG A   9       5.039  38.722 -35.105  1.00 47.46           N  
ATOM    116  H   ARG A   9       5.046  37.912 -34.501  1.00 47.46           H  
ATOM    117  CA  ARG A   9       4.248  38.703 -36.348  1.00 47.46           C  
ATOM    118  HA  ARG A   9       4.948  38.806 -37.177  1.00 47.46           H  
ATOM    119  C   ARG A   9       3.272  39.880 -36.448  1.00 47.46           C  
ATOM    120  CB  ARG A   9       3.525  37.355 -36.467  1.00 47.46           C  
ATOM    121  HB2 ARG A   9       4.255  36.552 -36.362  1.00 47.46           H  
ATOM    122  HB3 ARG A   9       2.804  37.271 -35.654  1.00 47.46           H  
ATOM    123  O   ARG A   9       3.052  40.394 -37.545  1.00 47.46           O  
ATOM    124  CG  ARG A   9       2.815  37.204 -37.826  1.00 47.46           C  
ATOM    125  HG2 ARG A   9       3.558  37.270 -38.621  1.00 47.46           H  
ATOM    126  HG3 ARG A   9       2.089  38.005 -37.966  1.00 47.46           H  
ATOM    127  CD  ARG A   9       2.078  35.868 -37.947  1.00 47.46           C  
ATOM    128  HD2 ARG A   9       1.703  35.778 -38.967  1.00 47.46           H  
ATOM    129  HD3 ARG A   9       2.788  35.058 -37.778  1.00 47.46           H  
ATOM    130  NE  ARG A   9       0.979  35.767 -36.963  1.00 47.46           N  
ATOM    131  HE  ARG A   9       1.248  35.909 -36.000  1.00 47.46           H  
ATOM    132  NH1 ARG A   9      -0.765  35.240 -38.373  1.00 47.46           N  
ATOM    133 HH11 ARG A   9      -1.728  34.960 -38.495  1.00 47.46           H  
ATOM    134 HH12 ARG A   9      -0.120  35.236 -39.150  1.00 47.46           H  
ATOM    135  NH2 ARG A   9      -1.123  35.405 -36.179  1.00 47.46           N  
ATOM    136 HH21 ARG A   9      -2.083  35.126 -36.322  1.00 47.46           H  
ATOM    137 HH22 ARG A   9      -0.786  35.536 -35.235  1.00 47.46           H  
ATOM    138  CZ  ARG A   9      -0.292  35.475 -37.180  1.00 47.46           C  
ATOM    139  N   LEU A  10       2.668  40.303 -35.334  1.00 54.90           N  
ATOM    140  H   LEU A  10       2.888  39.827 -34.470  1.00 54.90           H  
ATOM    141  CA  LEU A  10       1.756  41.453 -35.312  1.00 54.90           C  
ATOM    142  HA  LEU A  10       1.027  41.336 -36.114  1.00 54.90           H  
ATOM    143  C   LEU A  10       2.483  42.776 -35.594  1.00 54.90           C  
ATOM    144  CB  LEU A  10       1.012  41.513 -33.964  1.00 54.90           C  
ATOM    145  HB2 LEU A  10       1.746  41.438 -33.162  1.00 54.90           H  
ATOM    146  HB3 LEU A  10       0.532  42.488 -33.875  1.00 54.90           H  
ATOM    147  O   LEU A  10       1.957  43.602 -36.337  1.00 54.90           O  
ATOM    148  CG  LEU A  10      -0.067  40.430 -33.768  1.00 54.90           C  
ATOM    149  HG  LEU A  10       0.352  39.444 -33.970  1.00 54.90           H  
ATOM    150  CD1 LEU A  10      -0.573  40.468 -32.326  1.00 54.90           C  
ATOM    151 HD11 LEU A  10      -1.324  39.694 -32.173  1.00 54.90           H  
ATOM    152 HD12 LEU A  10       0.255  40.278 -31.642  1.00 54.90           H  
ATOM    153 HD13 LEU A  10      -1.006  41.442 -32.100  1.00 54.90           H  
ATOM    154  CD2 LEU A  10      -1.269  40.629 -34.697  1.00 54.90           C  
ATOM    155 HD21 LEU A  10      -2.035  39.889 -34.464  1.00 54.90           H  
ATOM    156 HD22 LEU A  10      -1.685  41.626 -34.557  1.00 54.90           H  
ATOM    157 HD23 LEU A  10      -0.968  40.500 -35.737  1.00 54.90           H  
ATOM    158  N   THR A  11       3.684  42.975 -35.044  1.00 59.02           N  
ATOM    159  H   THR A  11       4.078  42.239 -34.476  1.00 59.02           H  
ATOM    160  CA  THR A  11       4.440  44.235 -35.170  1.00 59.02           C  
ATOM    161  HA  THR A  11       3.727  45.055 -35.253  1.00 59.02           H  
ATOM    162  C   THR A  11       5.308  44.298 -36.431  1.00 59.02           C  
ATOM    163  CB  THR A  11       5.284  44.519 -33.917  1.00 59.02           C  
ATOM    164  HB  THR A  11       5.894  45.403 -34.104  1.00 59.02           H  
ATOM    165  O   THR A  11       5.349  45.338 -37.088  1.00 59.02           O  
ATOM    166  CG2 THR A  11       4.428  44.789 -32.679  1.00 59.02           C  
ATOM    167 HG21 THR A  11       5.080  44.976 -31.826  1.00 59.02           H  
ATOM    168 HG22 THR A  11       3.786  43.936 -32.457  1.00 59.02           H  
ATOM    169 HG23 THR A  11       3.808  45.670 -32.847  1.00 59.02           H  
ATOM    170  OG1 THR A  11       6.138  43.444 -33.622  1.00 59.02           O  
ATOM    171  HG1 THR A  11       5.620  42.720 -33.264  1.00 59.02           H  
ATOM    172  N   GLY A  12       5.927  43.192 -36.854  1.00 56.79           N  
ATOM    173  H   GLY A  12       5.895  42.381 -36.253  1.00 56.79           H  
ATOM    174  CA  GLY A  12       6.853  43.138 -37.992  1.00 56.79           C  
ATOM    175  HA2 GLY A  12       7.685  43.817 -37.804  1.00 56.79           H  
ATOM    176  HA3 GLY A  12       7.251  42.125 -38.056  1.00 56.79           H  
ATOM    177  C   GLY A  12       6.228  43.493 -39.348  1.00 56.79           C  
ATOM    178  O   GLY A  12       6.879  44.136 -40.180  1.00 56.79           O  
ATOM    179  N   GLN A  13       4.951  43.153 -39.566  1.00 62.37           N  
ATOM    180  H   GLN A  13       4.486  42.607 -38.855  1.00 62.37           H  
ATOM    181  CA  GLN A  13       4.190  43.561 -40.762  1.00 62.37           C  
ATOM    182  HA  GLN A  13       4.902  43.760 -41.562  1.00 62.37           H  
ATOM    183  C   GLN A  13       3.391  44.866 -40.577  1.00 62.37           C  
ATOM    184  CB  GLN A  13       3.308  42.402 -41.260  1.00 62.37           C  
ATOM    185  HB2 GLN A  13       3.909  41.494 -41.303  1.00 62.37           H  
ATOM    186  HB3 GLN A  13       2.975  42.632 -42.273  1.00 62.37           H  
ATOM    187  O   GLN A  13       2.904  45.430 -41.557  1.00 62.37           O  
ATOM    188  CG  GLN A  13       2.068  42.149 -40.388  1.00 62.37           C  
ATOM    189  HG2 GLN A  13       2.378  41.989 -39.355  1.00 62.37           H  
ATOM    190  HG3 GLN A  13       1.422  43.027 -40.409  1.00 62.37           H  
ATOM    191  CD  GLN A  13       1.238  40.951 -40.844  1.00 62.37           C  
ATOM    192  NE2 GLN A  13       0.211  40.596 -40.105  1.00 62.37           N  
ATOM    193 HE21 GLN A  13       0.047  41.058 -39.222  1.00 62.37           H  
ATOM    194 HE22 GLN A  13      -0.327  39.810 -40.442  1.00 62.37           H  
ATOM    195  OE1 GLN A  13       1.457  40.327 -41.870  1.00 62.37           O  
ATOM    196  N   TRP A  14       3.254  45.364 -39.345  1.00 66.90           N  
ATOM    197  H   TRP A  14       3.748  44.924 -38.581  1.00 66.90           H  
ATOM    198  CA  TRP A  14       2.571  46.624 -39.061  1.00 66.90           C  
ATOM    199  HA  TRP A  14       1.666  46.672 -39.667  1.00 66.90           H  
ATOM    200  C   TRP A  14       3.449  47.818 -39.435  1.00 66.90           C  
ATOM    201  CB  TRP A  14       2.148  46.670 -37.591  1.00 66.90           C  
ATOM    202  HB2 TRP A  14       1.466  45.840 -37.407  1.00 66.90           H  
ATOM    203  HB3 TRP A  14       3.028  46.521 -36.965  1.00 66.90           H  
ATOM    204  O   TRP A  14       4.671  47.797 -39.290  1.00 66.90           O  
ATOM    205  CG  TRP A  14       1.470  47.924 -37.132  1.00 66.90           C  
ATOM    206  CD1 TRP A  14       0.155  48.203 -37.276  1.00 66.90           C  
ATOM    207  HD1 TRP A  14      -0.562  47.551 -37.754  1.00 66.90           H  
ATOM    208  CD2 TRP A  14       2.034  49.039 -36.372  1.00 66.90           C  
ATOM    209  CE2 TRP A  14       0.977  49.943 -36.051  1.00 66.90           C  
ATOM    210  CE3 TRP A  14       3.321  49.357 -35.885  1.00 66.90           C  
ATOM    211  HE3 TRP A  14       4.144  48.693 -36.101  1.00 66.90           H  
ATOM    212  NE1 TRP A  14      -0.136  49.402 -36.656  1.00 66.90           N  
ATOM    213  HE1 TRP A  14      -1.069  49.780 -36.580  1.00 66.90           H  
ATOM    214  CH2 TRP A  14       2.459  51.348 -34.755  1.00 66.90           C  
ATOM    215  HH2 TRP A  14       2.626  52.201 -34.114  1.00 66.90           H  
ATOM    216  CZ2 TRP A  14       1.173  51.080 -35.253  1.00 66.90           C  
ATOM    217  HZ2 TRP A  14       0.343  51.723 -35.000  1.00 66.90           H  
ATOM    218  CZ3 TRP A  14       3.531  50.499 -35.086  1.00 66.90           C  
ATOM    219  HZ3 TRP A  14       4.517  50.707 -34.697  1.00 66.90           H  
ATOM    220  N   ARG A  15       2.832  48.893 -39.920  1.00 77.16           N  
ATOM    221  H   ARG A  15       1.822  48.882 -39.962  1.00 77.16           H  
ATOM    222  CA  ARG A  15       3.497  50.181 -40.129  1.00 77.16           C  
ATOM    223  HA  ARG A  15       4.466  50.159 -39.630  1.00 77.16           H  
ATOM    224  C   ARG A  15       2.657  51.251 -39.437  1.00 77.16           C  
ATOM    225  CB  ARG A  15       3.704  50.461 -41.630  1.00 77.16           C  
ATOM    226  HB2 ARG A  15       4.129  51.457 -41.749  1.00 77.16           H  
ATOM    227  HB3 ARG A  15       2.734  50.452 -42.126  1.00 77.16           H  
ATOM    228  O   ARG A  15       1.435  51.237 -39.619  1.00 77.16           O  
ATOM    229  CG  ARG A  15       4.624  49.445 -42.336  1.00 77.16           C  
ATOM    230  HG2 ARG A  15       4.226  48.439 -42.203  1.00 77.16           H  
ATOM    231  HG3 ARG A  15       4.622  49.665 -43.404  1.00 77.16           H  
ATOM    232  CD  ARG A  15       6.076  49.491 -41.833  1.00 77.16           C  
ATOM    233  HD2 ARG A  15       6.500  50.465 -42.076  1.00 77.16           H  
ATOM    234  HD3 ARG A  15       6.100  49.384 -40.749  1.00 77.16           H  
ATOM    235  NE  ARG A  15       6.908  48.435 -42.450  1.00 77.16           N  
ATOM    236  HE  ARG A  15       7.335  48.653 -43.339  1.00 77.16           H  
ATOM    237  NH1 ARG A  15       6.724  46.835 -40.791  1.00 77.16           N  
ATOM    238 HH11 ARG A  15       6.914  45.901 -40.456  1.00 77.16           H  
ATOM    239 HH12 ARG A  15       6.088  47.395 -40.242  1.00 77.16           H  
ATOM    240  NH2 ARG A  15       7.944  46.396 -42.556  1.00 77.16           N  
ATOM    241 HH21 ARG A  15       8.103  45.507 -42.104  1.00 77.16           H  
ATOM    242 HH22 ARG A  15       8.381  46.624 -43.437  1.00 77.16           H  
ATOM    243  CZ  ARG A  15       7.181  47.245 -41.932  1.00 77.16           C  
ATOM    244  N   PRO A  16       3.269  52.146 -38.643  1.00 76.26           N  
ATOM    245  CA  PRO A  16       2.521  53.188 -37.964  1.00 76.26           C  
ATOM    246  HA  PRO A  16       1.737  52.744 -37.351  1.00 76.26           H  
ATOM    247  C   PRO A  16       1.881  54.116 -39.000  1.00 76.26           C  
ATOM    248  CB  PRO A  16       3.534  53.892 -37.058  1.00 76.26           C  
ATOM    249  HB2 PRO A  16       3.602  53.359 -36.109  1.00 76.26           H  
ATOM    250  HB3 PRO A  16       3.279  54.935 -36.872  1.00 76.26           H  
ATOM    251  O   PRO A  16       2.457  54.387 -40.056  1.00 76.26           O  
ATOM    252  CG  PRO A  16       4.851  53.725 -37.813  1.00 76.26           C  
ATOM    253  HG2 PRO A  16       5.713  53.790 -37.149  1.00 76.26           H  
ATOM    254  HG3 PRO A  16       4.921  54.468 -38.607  1.00 76.26           H  
ATOM    255  CD  PRO A  16       4.699  52.327 -38.416  1.00 76.26           C  
ATOM    256  HD2 PRO A  16       5.049  51.580 -37.704  1.00 76.26           H  
ATOM    257  HD3 PRO A  16       5.265  52.262 -39.345  1.00 76.26           H  
ATOM    258  N   ARG A  17       0.673  54.595 -38.699  1.00 78.97           N  
ATOM    259  H   ARG A  17       0.306  54.386 -37.782  1.00 78.97           H  
ATOM    260  CA  ARG A  17       0.042  55.683 -39.450  1.00 78.97           C  
ATOM    261  HA  ARG A  17       0.407  55.675 -40.477  1.00 78.97           H  
ATOM    262  C   ARG A  17       0.461  57.019 -38.858  1.00 78.97           C  
ATOM    263  CB  ARG A  17      -1.485  55.541 -39.453  1.00 78.97           C  
ATOM    264  HB2 ARG A  17      -1.832  55.243 -38.464  1.00 78.97           H  
ATOM    265  HB3 ARG A  17      -1.925  56.511 -39.686  1.00 78.97           H  
ATOM    266  O   ARG A  17       0.682  57.119 -37.653  1.00 78.97           O  
ATOM    267  CG  ARG A  17      -1.954  54.536 -40.510  1.00 78.97           C  
ATOM    268  HG2 ARG A  17      -1.604  54.868 -41.488  1.00 78.97           H  
ATOM    269  HG3 ARG A  17      -1.545  53.548 -40.299  1.00 78.97           H  
ATOM    270  CD  ARG A  17      -3.485  54.473 -40.513  1.00 78.97           C  
ATOM    271  HD2 ARG A  17      -3.874  55.491 -40.487  1.00 78.97           H  
ATOM    272  HD3 ARG A  17      -3.816  53.950 -39.616  1.00 78.97           H  
ATOM    273  NE  ARG A  17      -4.000  53.800 -41.720  1.00 78.97           N  
ATOM    274  HE  ARG A  17      -3.312  53.511 -42.401  1.00 78.97           H  
ATOM    275  NH1 ARG A  17      -6.230  53.939 -41.194  1.00 78.97           N  
ATOM    276 HH11 ARG A  17      -7.201  53.812 -41.437  1.00 78.97           H  
ATOM    277 HH12 ARG A  17      -5.978  54.358 -40.310  1.00 78.97           H  
ATOM    278  NH2 ARG A  17      -5.614  53.100 -43.167  1.00 78.97           N  
ATOM    279 HH21 ARG A  17      -4.902  52.851 -43.839  1.00 78.97           H  
ATOM    280 HH22 ARG A  17      -6.591  52.972 -43.392  1.00 78.97           H  
ATOM    281  CZ  ARG A  17      -5.273  53.615 -42.020  1.00 78.97           C  
ATOM    282  N   GLU A  18       0.516  58.025 -39.718  1.00 76.28           N  
ATOM    283  H   GLU A  18       0.328  57.857 -40.695  1.00 76.28           H  
ATOM    284  CA  GLU A  18       0.670  59.414 -39.305  1.00 76.28           C  
ATOM    285  HA  GLU A  18       1.592  59.514 -38.734  1.00 76.28           H  
ATOM    286  C   GLU A  18      -0.511  59.838 -38.422  1.00 76.28           C  
ATOM    287  CB  GLU A  18       0.778  60.279 -40.564  1.00 76.28           C  
ATOM    288  HB2 GLU A  18       1.533  59.837 -41.215  1.00 76.28           H  
ATOM    289  HB3 GLU A  18      -0.177  60.261 -41.090  1.00 76.28           H  
ATOM    290  O   GLU A  18      -1.645  59.382 -38.602  1.00 76.28           O  
ATOM    291  CG  GLU A  18       1.176  61.732 -40.274  1.00 76.28           C  
ATOM    292  HG2 GLU A  18       2.068  61.730 -39.648  1.00 76.28           H  
ATOM    293  HG3 GLU A  18       0.371  62.217 -39.721  1.00 76.28           H  
ATOM    294  CD  GLU A  18       1.453  62.523 -41.561  1.00 76.28           C  
ATOM    295  OE1 GLU A  18       1.981  63.646 -41.436  1.00 76.28           O  
ATOM    296  OE2 GLU A  18       1.142  62.002 -42.660  1.00 76.28           O  
ATOM    297  N   THR A  19      -0.236  60.711 -37.459  1.00 79.69           N  
ATOM    298  H   THR A  19       0.702  61.077 -37.384  1.00 79.69           H  
ATOM    299  CA  THR A  19      -1.232  61.306 -36.573  1.00 79.69           C  
ATOM    300  HA  THR A  19      -2.184  61.373 -37.102  1.00 79.69           H  
ATOM    301  C   THR A  19      -0.788  62.719 -36.213  1.00 79.69           C  
ATOM    302  CB  THR A  19      -1.447  60.438 -35.322  1.00 79.69           C  
ATOM    303  HB  THR A  19      -1.830  59.468 -35.640  1.00 79.69           H  
ATOM    304  O   THR A  19       0.396  62.949 -35.992  1.00 79.69           O  
ATOM    305  CG2 THR A  19      -0.206  60.194 -34.460  1.00 79.69           C  
ATOM    306 HG21 THR A  19      -0.465  59.575 -33.601  1.00 79.69           H  
ATOM    307 HG22 THR A  19       0.548  59.668 -35.045  1.00 79.69           H  
ATOM    308 HG23 THR A  19       0.218  61.136 -34.111  1.00 79.69           H  
ATOM    309  OG1 THR A  19      -2.414  61.041 -34.501  1.00 79.69           O  
ATOM    310  HG1 THR A  19      -2.158  60.862 -33.593  1.00 79.69           H  
ATOM    311  N   GLY A  20      -1.727  63.662 -36.112  1.00 75.94           N  
ATOM    312  H   GLY A  20      -2.688  63.394 -36.268  1.00 75.94           H  
ATOM    313  CA  GLY A  20      -1.457  65.040 -35.677  1.00 75.94           C  
ATOM    314  HA2 GLY A  20      -0.557  65.401 -36.176  1.00 75.94           H  
ATOM    315  HA3 GLY A  20      -2.288  65.683 -35.963  1.00 75.94           H  
ATOM    316  C   GLY A  20      -1.237  65.178 -34.165  1.00 75.94           C  
ATOM    317  O   GLY A  20      -1.578  66.209 -33.592  1.00 75.94           O  
ATOM    318  N   LEU A  21      -0.756  64.121 -33.504  1.00 80.78           N  
ATOM    319  H   LEU A  21      -0.350  63.387 -34.066  1.00 80.78           H  
ATOM    320  CA  LEU A  21      -0.455  64.108 -32.076  1.00 80.78           C  
ATOM    321  HA  LEU A  21      -0.999  64.918 -31.589  1.00 80.78           H  
ATOM    322  C   LEU A  21       1.052  64.320 -31.885  1.00 80.78           C  
ATOM    323  CB  LEU A  21      -0.903  62.783 -31.433  1.00 80.78           C  
ATOM    324  HB2 LEU A  21      -0.528  62.756 -30.410  1.00 80.78           H  
ATOM    325  HB3 LEU A  21      -0.431  61.961 -31.972  1.00 80.78           H  
ATOM    326  O   LEU A  21       1.830  63.528 -32.426  1.00 80.78           O  
ATOM    327  CG  LEU A  21      -2.424  62.559 -31.399  1.00 80.78           C  
ATOM    328  HG  LEU A  21      -2.830  62.636 -32.408  1.00 80.78           H  
ATOM    329  CD1 LEU A  21      -2.717  61.154 -30.868  1.00 80.78           C  
ATOM    330 HD11 LEU A  21      -3.792  60.971 -30.885  1.00 80.78           H  
ATOM    331 HD12 LEU A  21      -2.221  60.407 -31.488  1.00 80.78           H  
ATOM    332 HD13 LEU A  21      -2.352  61.062 -29.845  1.00 80.78           H  
ATOM    333  CD2 LEU A  21      -3.149  63.566 -30.505  1.00 80.78           C  
ATOM    334 HD21 LEU A  21      -2.723  63.553 -29.502  1.00 80.78           H  
ATOM    335 HD22 LEU A  21      -4.209  63.317 -30.451  1.00 80.78           H  
ATOM    336 HD23 LEU A  21      -3.058  64.568 -30.923  1.00 80.78           H  
ATOM    337  N   PRO A  22       1.471  65.324 -31.091  1.00 80.33           N  
ATOM    338  CA  PRO A  22       2.861  65.470 -30.683  1.00 80.33           C  
ATOM    339  HA  PRO A  22       3.444  65.786 -31.548  1.00 80.33           H  
ATOM    340  C   PRO A  22       3.413  64.150 -30.138  1.00 80.33           C  
ATOM    341  CB  PRO A  22       2.866  66.587 -29.633  1.00 80.33           C  
ATOM    342  HB2 PRO A  22       3.797  67.153 -29.645  1.00 80.33           H  
ATOM    343  HB3 PRO A  22       2.676  66.176 -28.642  1.00 80.33           H  
ATOM    344  O   PRO A  22       2.757  63.464 -29.353  1.00 80.33           O  
ATOM    345  CG  PRO A  22       1.673  67.447 -30.043  1.00 80.33           C  
ATOM    346  HG2 PRO A  22       1.284  68.028 -29.207  1.00 80.33           H  
ATOM    347  HG3 PRO A  22       1.956  68.097 -30.871  1.00 80.33           H  
ATOM    348  CD  PRO A  22       0.671  66.401 -30.526  1.00 80.33           C  
ATOM    349  HD2 PRO A  22       0.095  66.022 -29.682  1.00 80.33           H  
ATOM    350  HD3 PRO A  22       0.010  66.841 -31.273  1.00 80.33           H  
ATOM    351  N   THR A  23       4.619  63.790 -30.568  1.00 88.72           N  
ATOM    352  H   THR A  23       5.106  64.406 -31.203  1.00 88.72           H  
ATOM    353  CA  THR A  23       5.305  62.558 -30.165  1.00 88.72           C  
ATOM    354  HA  THR A  23       4.700  62.012 -29.441  1.00 88.72           H  
ATOM    355  C   THR A  23       6.630  62.922 -29.504  1.00 88.72           C  
ATOM    356  CB  THR A  23       5.515  61.645 -31.384  1.00 88.72           C  
ATOM    357  HB  THR A  23       6.044  62.197 -32.161  1.00 88.72           H  
ATOM    358  O   THR A  23       7.401  63.687 -30.075  1.00 88.72           O  
ATOM    359  CG2 THR A  23       6.295  60.370 -31.055  1.00 88.72           C  
ATOM    360 HG21 THR A  23       6.323  59.725 -31.933  1.00 88.72           H  
ATOM    361 HG22 THR A  23       7.319  60.615 -30.777  1.00 88.72           H  
ATOM    362 HG23 THR A  23       5.810  59.838 -30.237  1.00 88.72           H  
ATOM    363  OG1 THR A  23       4.266  61.229 -31.895  1.00 88.72           O  
ATOM    364  HG1 THR A  23       3.752  62.016 -32.087  1.00 88.72           H  
ATOM    365  N   LEU A  24       6.908  62.355 -28.328  1.00 86.53           N  
ATOM    366  H   LEU A  24       6.211  61.761 -27.902  1.00 86.53           H  
ATOM    367  CA  LEU A  24       8.196  62.466 -27.640  1.00 86.53           C  
ATOM    368  HA  LEU A  24       8.813  63.206 -28.148  1.00 86.53           H  
ATOM    369  C   LEU A  24       8.915  61.113 -27.702  1.00 86.53           C  
ATOM    370  CB  LEU A  24       7.954  62.952 -26.197  1.00 86.53           C  
ATOM    371  HB2 LEU A  24       7.442  63.913 -26.234  1.00 86.53           H  
ATOM    372  HB3 LEU A  24       7.295  62.242 -25.697  1.00 86.53           H  
ATOM    373  O   LEU A  24       8.521  60.162 -27.026  1.00 86.53           O  
ATOM    374  CG  LEU A  24       9.235  63.110 -25.354  1.00 86.53           C  
ATOM    375  HG  LEU A  24       9.779  62.166 -25.330  1.00 86.53           H  
ATOM    376  CD1 LEU A  24      10.163  64.195 -25.904  1.00 86.53           C  
ATOM    377 HD11 LEU A  24      11.000  64.345 -25.223  1.00 86.53           H  
ATOM    378 HD12 LEU A  24      10.554  63.898 -26.877  1.00 86.53           H  
ATOM    379 HD13 LEU A  24       9.615  65.131 -26.007  1.00 86.53           H  
ATOM    380  CD2 LEU A  24       8.868  63.478 -23.916  1.00 86.53           C  
ATOM    381 HD21 LEU A  24       8.229  62.704 -23.493  1.00 86.53           H  
ATOM    382 HD22 LEU A  24       9.771  63.561 -23.310  1.00 86.53           H  
ATOM    383 HD23 LEU A  24       8.336  64.429 -23.900  1.00 86.53           H  
ATOM    384  N   LEU A  25       9.968  61.018 -28.513  1.00 91.60           N  
ATOM    385  H   LEU A  25      10.244  61.841 -29.028  1.00 91.60           H  
ATOM    386  CA  LEU A  25      10.803  59.823 -28.616  1.00 91.60           C  
ATOM    387  HA  LEU A  25      10.176  58.954 -28.419  1.00 91.60           H  
ATOM    388  C   LEU A  25      11.918  59.870 -27.565  1.00 91.60           C  
ATOM    389  CB  LEU A  25      11.353  59.702 -30.049  1.00 91.60           C  
ATOM    390  HB2 LEU A  25      10.521  59.747 -30.753  1.00 91.60           H  
ATOM    391  HB3 LEU A  25      11.996  60.562 -30.237  1.00 91.60           H  
ATOM    392  O   LEU A  25      12.750  60.778 -27.570  1.00 91.60           O  
ATOM    393  CG  LEU A  25      12.159  58.416 -30.315  1.00 91.60           C  
ATOM    394  HG  LEU A  25      12.964  58.330 -29.585  1.00 91.60           H  
ATOM    395  CD1 LEU A  25      11.286  57.160 -30.241  1.00 91.60           C  
ATOM    396 HD11 LEU A  25      11.881  56.284 -30.499  1.00 91.60           H  
ATOM    397 HD12 LEU A  25      10.905  57.023 -29.229  1.00 91.60           H  
ATOM    398 HD13 LEU A  25      10.451  57.244 -30.936  1.00 91.60           H  
ATOM    399  CD2 LEU A  25      12.784  58.474 -31.707  1.00 91.60           C  
ATOM    400 HD21 LEU A  25      13.361  57.568 -31.896  1.00 91.60           H  
ATOM    401 HD22 LEU A  25      12.009  58.582 -32.465  1.00 91.60           H  
ATOM    402 HD23 LEU A  25      13.456  59.330 -31.774  1.00 91.60           H  
ATOM    403  N   VAL A  26      11.967  58.862 -26.695  1.00 90.91           N  
ATOM    404  H   VAL A  26      11.255  58.148 -26.749  1.00 90.91           H  
ATOM    405  CA  VAL A  26      13.002  58.717 -25.662  1.00 90.91           C  
ATOM    406  HA  VAL A  26      13.534  59.662 -25.557  1.00 90.91           H  
ATOM    407  C   VAL A  26      14.009  57.655 -26.104  1.00 90.91           C  
ATOM    408  CB  VAL A  26      12.378  58.392 -24.291  1.00 90.91           C  
ATOM    409  HB  VAL A  26      11.907  57.409 -24.333  1.00 90.91           H  
ATOM    410  O   VAL A  26      13.633  56.525 -26.408  1.00 90.91           O  
ATOM    411  CG1 VAL A  26      13.444  58.379 -23.191  1.00 90.91           C  
ATOM    412 HG11 VAL A  26      14.183  57.604 -23.395  1.00 90.91           H  
ATOM    413 HG12 VAL A  26      12.977  58.157 -22.231  1.00 90.91           H  
ATOM    414 HG13 VAL A  26      13.943  59.347 -23.133  1.00 90.91           H  
ATOM    415  CG2 VAL A  26      11.310  59.422 -23.891  1.00 90.91           C  
ATOM    416 HG21 VAL A  26      11.737  60.425 -23.873  1.00 90.91           H  
ATOM    417 HG22 VAL A  26      10.478  59.403 -24.595  1.00 90.91           H  
ATOM    418 HG23 VAL A  26      10.915  59.183 -22.903  1.00 90.91           H  
ATOM    419  N   SER A  27      15.288  58.021 -26.152  1.00 88.83           N  
ATOM    420  H   SER A  27      15.517  58.968 -25.885  1.00 88.83           H  
ATOM    421  CA  SER A  27      16.389  57.165 -26.608  1.00 88.83           C  
ATOM    422  HA  SER A  27      15.971  56.224 -26.966  1.00 88.83           H  
ATOM    423  C   SER A  27      17.362  56.810 -25.479  1.00 88.83           C  
ATOM    424  CB  SER A  27      17.106  57.810 -27.804  1.00 88.83           C  
ATOM    425  HB2 SER A  27      16.392  57.937 -28.617  1.00 88.83           H  
ATOM    426  HB3 SER A  27      17.903  57.147 -28.143  1.00 88.83           H  
ATOM    427  O   SER A  27      17.528  57.573 -24.526  1.00 88.83           O  
ATOM    428  OG  SER A  27      17.665  59.071 -27.492  1.00 88.83           O  
ATOM    429  HG  SER A  27      16.970  59.653 -27.176  1.00 88.83           H  
ATOM    430  N   ALA A  28      18.008  55.648 -25.601  1.00 82.88           N  
ATOM    431  H   ALA A  28      17.806  55.053 -26.391  1.00 82.88           H  
ATOM    432  CA  ALA A  28      19.134  55.258 -24.756  1.00 82.88           C  
ATOM    433  HA  ALA A  28      18.841  55.335 -23.709  1.00 82.88           H  
ATOM    434  C   ALA A  28      20.336  56.192 -24.990  1.00 82.88           C  
ATOM    435  CB  ALA A  28      19.485  53.794 -25.052  1.00 82.88           C  
ATOM    436  HB1 ALA A  28      19.676  53.657 -26.116  1.00 82.88           H  
ATOM    437  HB2 ALA A  28      20.382  53.512 -24.501  1.00 82.88           H  
ATOM    438  HB3 ALA A  28      18.669  53.142 -24.741  1.00 82.88           H  
ATOM    439  O   ALA A  28      20.580  56.646 -26.112  1.00 82.88           O  
ATOM    440  N   GLY A  29      21.084  56.474 -23.928  1.00 88.31           N  
ATOM    441  H   GLY A  29      20.791  56.100 -23.036  1.00 88.31           H  
ATOM    442  CA  GLY A  29      22.257  57.345 -23.941  1.00 88.31           C  
ATOM    443  HA2 GLY A  29      22.384  57.769 -22.945  1.00 88.31           H  
ATOM    444  HA3 GLY A  29      22.108  58.156 -24.653  1.00 88.31           H  
ATOM    445  C   GLY A  29      23.539  56.601 -24.304  1.00 88.31           C  
ATOM    446  O   GLY A  29      24.460  57.210 -24.851  1.00 88.31           O  
ATOM    447  N   GLU A  30      23.570  55.288 -24.069  1.00 80.80           N  
ATOM    448  H   GLU A  30      22.772  54.853 -23.629  1.00 80.80           H  
ATOM    449  CA  GLU A  30      24.697  54.411 -24.378  1.00 80.80           C  
ATOM    450  HA  GLU A  30      25.461  55.010 -24.874  1.00 80.80           H  
ATOM    451  C   GLU A  30      24.265  53.284 -25.344  1.00 80.80           C  
ATOM    452  CB  GLU A  30      25.333  53.881 -23.076  1.00 80.80           C  
ATOM    453  HB2 GLU A  30      26.153  53.215 -23.345  1.00 80.80           H  
ATOM    454  HB3 GLU A  30      24.594  53.320 -22.504  1.00 80.80           H  
ATOM    455  O   GLU A  30      23.177  52.721 -25.196  1.00 80.80           O  
ATOM    456  CG  GLU A  30      25.879  55.047 -22.223  1.00 80.80           C  
ATOM    457  HG2 GLU A  30      25.044  55.672 -21.907  1.00 80.80           H  
ATOM    458  HG3 GLU A  30      26.526  55.657 -22.852  1.00 80.80           H  
ATOM    459  CD  GLU A  30      26.676  54.637 -20.974  1.00 80.80           C  
ATOM    460  OE1 GLU A  30      26.745  55.485 -20.052  1.00 80.80           O  
ATOM    461  OE2 GLU A  30      27.282  53.543 -20.972  1.00 80.80           O  
ATOM    462  N   PRO A  31      25.077  52.949 -26.367  1.00 73.93           N  
ATOM    463  CA  PRO A  31      24.814  51.807 -27.240  1.00 73.93           C  
ATOM    464  HA  PRO A  31      23.782  51.833 -27.587  1.00 73.93           H  
ATOM    465  C   PRO A  31      25.063  50.475 -26.516  1.00 73.93           C  
ATOM    466  CB  PRO A  31      25.762  51.983 -28.431  1.00 73.93           C  
ATOM    467  HB2 PRO A  31      25.284  52.598 -29.194  1.00 73.93           H  
ATOM    468  HB3 PRO A  31      26.073  51.032 -28.864  1.00 73.93           H  
ATOM    469  O   PRO A  31      25.817  50.409 -25.549  1.00 73.93           O  
ATOM    470  CG  PRO A  31      26.942  52.749 -27.836  1.00 73.93           C  
ATOM    471  HG2 PRO A  31      27.629  52.054 -27.354  1.00 73.93           H  
ATOM    472  HG3 PRO A  31      27.461  53.342 -28.589  1.00 73.93           H  
ATOM    473  CD  PRO A  31      26.301  53.626 -26.765  1.00 73.93           C  
ATOM    474  HD2 PRO A  31      26.054  54.602 -27.183  1.00 73.93           H  
ATOM    475  HD3 PRO A  31      26.982  53.737 -25.921  1.00 73.93           H  
ATOM    476  N   MET A  32      24.531  49.379 -27.069  1.00 65.47           N  
ATOM    477  H   MET A  32      23.921  49.522 -27.861  1.00 65.47           H  
ATOM    478  CA  MET A  32      24.664  47.993 -26.565  1.00 65.47           C  
ATOM    479  HA  MET A  32      24.334  48.004 -25.526  1.00 65.47           H  
ATOM    480  C   MET A  32      26.105  47.413 -26.560  1.00 65.47           C  
ATOM    481  CB  MET A  32      23.721  47.079 -27.384  1.00 65.47           C  
ATOM    482  HB2 MET A  32      23.141  47.668 -28.094  1.00 65.47           H  
ATOM    483  HB3 MET A  32      24.302  46.374 -27.978  1.00 65.47           H  
ATOM    484  O   MET A  32      26.298  46.199 -26.499  1.00 65.47           O  
ATOM    485  CG  MET A  32      22.755  46.291 -26.496  1.00 65.47           C  
ATOM    486  HG2 MET A  32      22.495  45.361 -27.001  1.00 65.47           H  
ATOM    487  HG3 MET A  32      23.252  46.031 -25.562  1.00 65.47           H  
ATOM    488  SD  MET A  32      21.219  47.178 -26.127  1.00 65.47           S  
ATOM    489  CE  MET A  32      20.339  46.951 -27.698  1.00 65.47           C  
ATOM    490  HE1 MET A  32      20.273  45.888 -27.931  1.00 65.47           H  
ATOM    491  HE2 MET A  32      20.864  47.470 -28.500  1.00 65.47           H  
ATOM    492  HE3 MET A  32      19.330  47.356 -27.616  1.00 65.47           H  
ATOM    493  N   GLY A  33      27.124  48.257 -26.714  1.00 66.36           N  
ATOM    494  H   GLY A  33      26.906  49.240 -26.636  1.00 66.36           H  
ATOM    495  CA  GLY A  33      28.515  47.905 -26.981  1.00 66.36           C  
ATOM    496  HA2 GLY A  33      28.568  46.892 -27.378  1.00 66.36           H  
ATOM    497  HA3 GLY A  33      29.077  47.946 -26.047  1.00 66.36           H  
ATOM    498  C   GLY A  33      29.157  48.866 -27.994  1.00 66.36           C  
ATOM    499  O   GLY A  33      28.562  49.883 -28.352  1.00 66.36           O  
ATOM    500  N   PRO A  34      30.375  48.574 -28.482  1.00 66.88           N  
ATOM    501  CA  PRO A  34      31.061  49.431 -29.449  1.00 66.88           C  
ATOM    502  HA  PRO A  34      31.154  50.429 -29.020  1.00 66.88           H  
ATOM    503  C   PRO A  34      30.306  49.518 -30.787  1.00 66.88           C  
ATOM    504  CB  PRO A  34      32.464  48.824 -29.614  1.00 66.88           C  
ATOM    505  HB2 PRO A  34      32.499  48.165 -30.482  1.00 66.88           H  
ATOM    506  HB3 PRO A  34      33.226  49.599 -29.700  1.00 66.88           H  
ATOM    507  O   PRO A  34      30.149  48.506 -31.470  1.00 66.88           O  
ATOM    508  CG  PRO A  34      32.655  47.985 -28.350  1.00 66.88           C  
ATOM    509  HG2 PRO A  34      33.347  47.159 -28.510  1.00 66.88           H  
ATOM    510  HG3 PRO A  34      32.995  48.622 -27.534  1.00 66.88           H  
ATOM    511  CD  PRO A  34      31.242  47.490 -28.056  1.00 66.88           C  
ATOM    512  HD2 PRO A  34      31.025  46.601 -28.648  1.00 66.88           H  
ATOM    513  HD3 PRO A  34      31.135  47.273 -26.993  1.00 66.88           H  
ATOM    514  N   TRP A  35      29.899  50.726 -31.189  1.00 66.59           N  
ATOM    515  H   TRP A  35      30.041  51.515 -30.574  1.00 66.59           H  
ATOM    516  CA  TRP A  35      29.238  50.996 -32.475  1.00 66.59           C  
ATOM    517  HA  TRP A  35      29.114  50.038 -32.980  1.00 66.59           H  
ATOM    518  C   TRP A  35      30.096  51.932 -33.356  1.00 66.59           C  
ATOM    519  CB  TRP A  35      27.826  51.550 -32.237  1.00 66.59           C  
ATOM    520  HB2 TRP A  35      27.482  51.241 -31.249  1.00 66.59           H  
ATOM    521  HB3 TRP A  35      27.852  52.639 -32.240  1.00 66.59           H  
ATOM    522  O   TRP A  35      30.764  52.806 -32.798  1.00 66.59           O  
ATOM    523  CG  TRP A  35      26.803  51.070 -33.221  1.00 66.59           C  
ATOM    524  CD1 TRP A  35      26.465  51.674 -34.383  1.00 66.59           C  
ATOM    525  HD1 TRP A  35      26.893  52.590 -34.762  1.00 66.59           H  
ATOM    526  CD2 TRP A  35      25.945  49.889 -33.128  1.00 66.59           C  
ATOM    527  CE2 TRP A  35      25.087  49.862 -34.269  1.00 66.59           C  
ATOM    528  CE3 TRP A  35      25.779  48.860 -32.174  1.00 66.59           C  
ATOM    529  HE3 TRP A  35      26.408  48.852 -31.296  1.00 66.59           H  
ATOM    530  NE1 TRP A  35      25.464  50.961 -35.008  1.00 66.59           N  
ATOM    531  HE1 TRP A  35      25.041  51.261 -35.875  1.00 66.59           H  
ATOM    532  CH2 TRP A  35      23.956  47.876 -33.474  1.00 66.59           C  
ATOM    533  HH2 TRP A  35      23.194  47.119 -33.588  1.00 66.59           H  
ATOM    534  CZ2 TRP A  35      24.101  48.881 -34.446  1.00 66.59           C  
ATOM    535  HZ2 TRP A  35      23.455  48.913 -35.310  1.00 66.59           H  
ATOM    536  CZ3 TRP A  35      24.797  47.864 -32.345  1.00 66.59           C  
ATOM    537  HZ3 TRP A  35      24.679  47.093 -31.598  1.00 66.59           H  
ATOM    538  N   PRO A  36      30.139  51.782 -34.700  1.00 72.06           N  
ATOM    539  CA  PRO A  36      31.084  52.540 -35.539  1.00 72.06           C  
ATOM    540  HA  PRO A  36      32.056  52.557 -35.045  1.00 72.06           H  
ATOM    541  C   PRO A  36      30.671  53.991 -35.837  1.00 72.06           C  
ATOM    542  CB  PRO A  36      31.204  51.749 -36.851  1.00 72.06           C  
ATOM    543  HB2 PRO A  36      32.240  51.680 -37.182  1.00 72.06           H  
ATOM    544  HB3 PRO A  36      30.594  52.213 -37.626  1.00 72.06           H  
ATOM    545  O   PRO A  36      31.525  54.826 -36.131  1.00 72.06           O  
ATOM    546  CG  PRO A  36      30.626  50.373 -36.527  1.00 72.06           C  
ATOM    547  HG2 PRO A  36      31.392  49.746 -36.070  1.00 72.06           H  
ATOM    548  HG3 PRO A  36      30.202  49.892 -37.408  1.00 72.06           H  
ATOM    549  CD  PRO A  36      29.555  50.710 -35.497  1.00 72.06           C  
ATOM    550  HD2 PRO A  36      29.314  49.814 -34.925  1.00 72.06           H  
ATOM    551  HD3 PRO A  36      28.662  51.078 -36.002  1.00 72.06           H  
ATOM    552  N   ASP A  37      29.368  54.263 -35.812  1.00 72.30           N  
ATOM    553  H   ASP A  37      28.739  53.525 -35.530  1.00 72.30           H  
ATOM    554  CA  ASP A  37      28.713  55.525 -36.170  1.00 72.30           C  
ATOM    555  HA  ASP A  37      29.363  56.356 -35.896  1.00 72.30           H  
ATOM    556  C   ASP A  37      27.397  55.689 -35.368  1.00 72.30           C  
ATOM    557  CB  ASP A  37      28.504  55.562 -37.702  1.00 72.30           C  
ATOM    558  HB2 ASP A  37      29.485  55.583 -38.177  1.00 72.30           H  
ATOM    559  HB3 ASP A  37      27.998  56.489 -37.974  1.00 72.30           H  
ATOM    560  O   ASP A  37      27.123  54.918 -34.450  1.00 72.30           O  
ATOM    561  CG  ASP A  37      27.710  54.380 -38.271  1.00 72.30           C  
ATOM    562  OD1 ASP A  37      26.802  53.887 -37.564  1.00 72.30           O  
ATOM    563  OD2 ASP A  37      27.994  53.987 -39.422  1.00 72.30           O  
ATOM    564  N   ASP A  38      26.572  56.694 -35.675  1.00 71.36           N  
ATOM    565  H   ASP A  38      26.838  57.329 -36.414  1.00 71.36           H  
ATOM    566  CA  ASP A  38      25.314  56.973 -34.955  1.00 71.36           C  
ATOM    567  HA  ASP A  38      25.492  56.795 -33.895  1.00 71.36           H  
ATOM    568  C   ASP A  38      24.127  56.041 -35.316  1.00 71.36           C  
ATOM    569  CB  ASP A  38      24.959  58.468 -35.104  1.00 71.36           C  
ATOM    570  HB2 ASP A  38      23.881  58.609 -35.024  1.00 71.36           H  
ATOM    571  HB3 ASP A  38      25.252  58.821 -36.093  1.00 71.36           H  
ATOM    572  O   ASP A  38      23.005  56.281 -34.870  1.00 71.36           O  
ATOM    573  CG  ASP A  38      25.606  59.331 -34.017  1.00 71.36           C  
ATOM    574  OD1 ASP A  38      25.132  59.252 -32.852  1.00 71.36           O  
ATOM    575  OD2 ASP A  38      26.533  60.099 -34.353  1.00 71.36           O  
ATOM    576  N   SER A  39      24.328  54.963 -36.089  1.00 72.23           N  
ATOM    577  H   SER A  39      25.269  54.754 -36.387  1.00 72.23           H  
ATOM    578  CA  SER A  39      23.238  54.105 -36.613  1.00 72.23           C  
ATOM    579  HA  SER A  39      22.470  54.775 -36.999  1.00 72.23           H  
ATOM    580  C   SER A  39      22.508  53.205 -35.593  1.00 72.23           C  
ATOM    581  CB  SER A  39      23.731  53.272 -37.806  1.00 72.23           C  
ATOM    582  HB2 SER A  39      24.105  53.941 -38.581  1.00 72.23           H  
ATOM    583  HB3 SER A  39      22.898  52.703 -38.220  1.00 72.23           H  
ATOM    584  O   SER A  39      21.719  52.350 -35.989  1.00 72.23           O  
ATOM    585  OG  SER A  39      24.762  52.382 -37.432  1.00 72.23           O  
ATOM    586  HG  SER A  39      25.580  52.877 -37.511  1.00 72.23           H  
ATOM    587  N   TRP A  40      22.745  53.379 -34.289  1.00 72.93           N  
ATOM    588  H   TRP A  40      23.366  54.132 -34.029  1.00 72.93           H  
ATOM    589  CA  TRP A  40      22.232  52.509 -33.217  1.00 72.93           C  
ATOM    590  HA  TRP A  40      21.993  51.531 -33.635  1.00 72.93           H  
ATOM    591  C   TRP A  40      20.959  53.004 -32.513  1.00 72.93           C  
ATOM    592  CB  TRP A  40      23.346  52.316 -32.187  1.00 72.93           C  
ATOM    593  HB2 TRP A  40      23.002  51.620 -31.422  1.00 72.93           H  
ATOM    594  HB3 TRP A  40      24.194  51.843 -32.684  1.00 72.93           H  
ATOM    595  O   TRP A  40      20.346  52.249 -31.758  1.00 72.93           O  
ATOM    596  CG  TRP A  40      23.849  53.556 -31.513  1.00 72.93           C  
ATOM    597  CD1 TRP A  40      24.876  54.322 -31.943  1.00 72.93           C  
ATOM    598  HD1 TRP A  40      25.453  54.132 -32.836  1.00 72.93           H  
ATOM    599  CD2 TRP A  40      23.413  54.141 -30.250  1.00 72.93           C  
ATOM    600  CE2 TRP A  40      24.271  55.242 -29.947  1.00 72.93           C  
ATOM    601  CE3 TRP A  40      22.417  53.817 -29.305  1.00 72.93           C  
ATOM    602  HE3 TRP A  40      21.759  52.981 -29.493  1.00 72.93           H  
ATOM    603  NE1 TRP A  40      25.112  55.336 -31.036  1.00 72.93           N  
ATOM    604  HE1 TRP A  40      25.863  56.001 -31.148  1.00 72.93           H  
ATOM    605  CH2 TRP A  40      23.158  55.622 -27.837  1.00 72.93           C  
ATOM    606  HH2 TRP A  40      23.052  56.165 -26.909  1.00 72.93           H  
ATOM    607  CZ2 TRP A  40      24.164  55.969 -28.752  1.00 72.93           C  
ATOM    608  HZ2 TRP A  40      24.851  56.771 -28.526  1.00 72.93           H  
ATOM    609  CZ3 TRP A  40      22.290  54.552 -28.113  1.00 72.93           C  
ATOM    610  HZ3 TRP A  40      21.540  54.283 -27.384  1.00 72.93           H  
ATOM    611  N   LYS A  41      20.575  54.271 -32.700  1.00 78.54           N  
ATOM    612  H   LYS A  41      21.090  54.821 -33.372  1.00 78.54           H  
ATOM    613  CA  LYS A  41      19.471  54.904 -31.955  1.00 78.54           C  
ATOM    614  HA  LYS A  41      19.497  54.514 -30.937  1.00 78.54           H  
ATOM    615  C   LYS A  41      18.095  54.545 -32.542  1.00 78.54           C  
ATOM    616  CB  LYS A  41      19.693  56.425 -31.895  1.00 78.54           C  
ATOM    617  HB2 LYS A  41      19.884  56.795 -32.903  1.00 78.54           H  
ATOM    618  HB3 LYS A  41      18.800  56.919 -31.513  1.00 78.54           H  
ATOM    619  O   LYS A  41      17.987  54.349 -33.754  1.00 78.54           O  
ATOM    620  CG  LYS A  41      20.876  56.760 -30.975  1.00 78.54           C  
ATOM    621  HG2 LYS A  41      20.594  56.571 -29.939  1.00 78.54           H  
ATOM    622  HG3 LYS A  41      21.719  56.117 -31.229  1.00 78.54           H  
ATOM    623  CD  LYS A  41      21.338  58.211 -31.132  1.00 78.54           C  
ATOM    624  HD2 LYS A  41      21.598  58.378 -32.177  1.00 78.54           H  
ATOM    625  HD3 LYS A  41      20.543  58.896 -30.836  1.00 78.54           H  
ATOM    626  CE  LYS A  41      22.574  58.413 -30.252  1.00 78.54           C  
ATOM    627  HE2 LYS A  41      23.146  57.486 -30.265  1.00 78.54           H  
ATOM    628  HE3 LYS A  41      22.252  58.587 -29.225  1.00 78.54           H  
ATOM    629  NZ  LYS A  41      23.442  59.510 -30.745  1.00 78.54           N  
ATOM    630  HZ1 LYS A  41      24.214  59.674 -30.115  1.00 78.54           H  
ATOM    631  HZ2 LYS A  41      22.922  60.363 -30.889  1.00 78.54           H  
ATOM    632  HZ3 LYS A  41      23.879  59.267 -31.622  1.00 78.54           H  
ATOM    633  N   PRO A  42      17.025  54.497 -31.721  1.00 83.95           N  
ATOM    634  CA  PRO A  42      15.663  54.372 -32.235  1.00 83.95           C  
ATOM    635  HA  PRO A  42      15.569  53.455 -32.816  1.00 83.95           H  
ATOM    636  C   PRO A  42      15.312  55.570 -33.129  1.00 83.95           C  
ATOM    637  CB  PRO A  42      14.759  54.291 -31.000  1.00 83.95           C  
ATOM    638  HB2 PRO A  42      13.773  54.721 -31.177  1.00 83.95           H  
ATOM    639  HB3 PRO A  42      14.669  53.251 -30.684  1.00 83.95           H  
ATOM    640  O   PRO A  42      15.807  56.677 -32.929  1.00 83.95           O  
ATOM    641  CG  PRO A  42      15.541  55.076 -29.947  1.00 83.95           C  
ATOM    642  HG2 PRO A  42      15.275  54.773 -28.935  1.00 83.95           H  
ATOM    643  HG3 PRO A  42      15.373  56.144 -30.085  1.00 83.95           H  
ATOM    644  CD  PRO A  42      16.994  54.732 -30.282  1.00 83.95           C  
ATOM    645  HD2 PRO A  42      17.289  53.821 -29.762  1.00 83.95           H  
ATOM    646  HD3 PRO A  42      17.645  55.557 -29.990  1.00 83.95           H  
ATOM    647  N   THR A  43      14.440  55.350 -34.113  1.00 82.58           N  
ATOM    648  H   THR A  43      14.002  54.443 -34.189  1.00 82.58           H  
ATOM    649  CA  THR A  43      13.996  56.379 -35.067  1.00 82.58           C  
ATOM    650  HA  THR A  43      14.227  57.365 -34.663  1.00 82.58           H  
ATOM    651  C   THR A  43      12.484  56.325 -35.262  1.00 82.58           C  
ATOM    652  CB  THR A  43      14.707  56.253 -36.428  1.00 82.58           C  
ATOM    653  HB  THR A  43      14.246  56.950 -37.128  1.00 82.58           H  
ATOM    654  O   THR A  43      11.861  55.276 -35.084  1.00 82.58           O  
ATOM    655  CG2 THR A  43      16.198  56.572 -36.350  1.00 82.58           C  
ATOM    656 HG21 THR A  43      16.712  55.861 -35.704  1.00 82.58           H  
ATOM    657 HG22 THR A  43      16.336  57.575 -35.947  1.00 82.58           H  
ATOM    658 HG23 THR A  43      16.634  56.530 -37.349  1.00 82.58           H  
ATOM    659  OG1 THR A  43      14.604  54.950 -36.950  1.00 82.58           O  
ATOM    660  HG1 THR A  43      15.220  54.409 -36.452  1.00 82.58           H  
ATOM    661  N   TRP A  44      11.887  57.458 -35.636  1.00 84.59           N  
ATOM    662  H   TRP A  44      12.440  58.296 -35.745  1.00 84.59           H  
ATOM    663  CA  TRP A  44      10.454  57.586 -35.906  1.00 84.59           C  
ATOM    664  HA  TRP A  44      10.042  56.587 -36.052  1.00 84.59           H  
ATOM    665  C   TRP A  44      10.226  58.415 -37.186  1.00 84.59           C  
ATOM    666  CB  TRP A  44       9.776  58.199 -34.676  1.00 84.59           C  
ATOM    667  HB2 TRP A  44      10.154  57.697 -33.785  1.00 84.59           H  
ATOM    668  HB3 TRP A  44      10.049  59.251 -34.596  1.00 84.59           H  
ATOM    669  O   TRP A  44      10.982  59.360 -37.417  1.00 84.59           O  
ATOM    670  CG  TRP A  44       8.290  58.067 -34.645  1.00 84.59           C  
ATOM    671  CD1 TRP A  44       7.401  59.084 -34.683  1.00 84.59           C  
ATOM    672  HD1 TRP A  44       7.662  60.131 -34.734  1.00 84.59           H  
ATOM    673  CD2 TRP A  44       7.504  56.843 -34.521  1.00 84.59           C  
ATOM    674  CE2 TRP A  44       6.123  57.198 -34.496  1.00 84.59           C  
ATOM    675  CE3 TRP A  44       7.823  55.469 -34.428  1.00 84.59           C  
ATOM    676  HE3 TRP A  44       8.861  55.171 -34.425  1.00 84.59           H  
ATOM    677  NE1 TRP A  44       6.120  58.577 -34.578  1.00 84.59           N  
ATOM    678  HE1 TRP A  44       5.310  59.169 -34.459  1.00 84.59           H  
ATOM    679  CH2 TRP A  44       5.458  54.879 -34.271  1.00 84.59           C  
ATOM    680  HH2 TRP A  44       4.692  54.130 -34.139  1.00 84.59           H  
ATOM    681  CZ2 TRP A  44       5.107  56.237 -34.376  1.00 84.59           C  
ATOM    682  HZ2 TRP A  44       4.073  56.546 -34.333  1.00 84.59           H  
ATOM    683  CZ3 TRP A  44       6.812  54.497 -34.304  1.00 84.59           C  
ATOM    684  HZ3 TRP A  44       7.080  53.455 -34.206  1.00 84.59           H  
ATOM    685  N   PRO A  45       9.250  58.070 -38.054  1.00 84.91           N  
ATOM    686  CA  PRO A  45       9.140  58.666 -39.391  1.00 84.91           C  
ATOM    687  HA  PRO A  45      10.132  58.891 -39.783  1.00 84.91           H  
ATOM    688  C   PRO A  45       8.314  59.961 -39.459  1.00 84.91           C  
ATOM    689  CB  PRO A  45       8.507  57.566 -40.247  1.00 84.91           C  
ATOM    690  HB2 PRO A  45       9.278  56.868 -40.573  1.00 84.91           H  
ATOM    691  HB3 PRO A  45       7.967  57.964 -41.106  1.00 84.91           H  
ATOM    692  O   PRO A  45       8.357  60.639 -40.482  1.00 84.91           O  
ATOM    693  CG  PRO A  45       7.571  56.870 -39.261  1.00 84.91           C  
ATOM    694  HG2 PRO A  45       7.351  55.846 -39.561  1.00 84.91           H  
ATOM    695  HG3 PRO A  45       6.652  57.447 -39.162  1.00 84.91           H  
ATOM    696  CD  PRO A  45       8.354  56.923 -37.950  1.00 84.91           C  
ATOM    697  HD2 PRO A  45       8.936  56.007 -37.840  1.00 84.91           H  
ATOM    698  HD3 PRO A  45       7.660  57.036 -37.117  1.00 84.91           H  
ATOM    699  N   PHE A  46       7.543  60.283 -38.417  1.00 85.46           N  
ATOM    700  H   PHE A  46       7.603  59.710 -37.587  1.00 85.46           H  
ATOM    701  CA  PHE A  46       6.684  61.475 -38.351  1.00 85.46           C  
ATOM    702  HA  PHE A  46       6.548  61.876 -39.355  1.00 85.46           H  
ATOM    703  C   PHE A  46       7.343  62.585 -37.522  1.00 85.46           C  
ATOM    704  CB  PHE A  46       5.300  61.075 -37.813  1.00 85.46           C  
ATOM    705  HB2 PHE A  46       5.395  60.832 -36.754  1.00 85.46           H  
ATOM    706  HB3 PHE A  46       4.625  61.927 -37.898  1.00 85.46           H  
ATOM    707  O   PHE A  46       8.365  62.345 -36.880  1.00 85.46           O  
ATOM    708  CG  PHE A  46       4.684  59.898 -38.548  1.00 85.46           C  
ATOM    709  CD1 PHE A  46       4.523  59.947 -39.946  1.00 85.46           C  
ATOM    710  HD1 PHE A  46       4.774  60.846 -40.489  1.00 85.46           H  
ATOM    711  CD2 PHE A  46       4.329  58.729 -37.850  1.00 85.46           C  
ATOM    712  HD2 PHE A  46       4.434  58.684 -36.776  1.00 85.46           H  
ATOM    713  CE1 PHE A  46       4.053  58.823 -40.646  1.00 85.46           C  
ATOM    714  HE1 PHE A  46       3.939  58.873 -41.719  1.00 85.46           H  
ATOM    715  CE2 PHE A  46       3.845  57.611 -38.550  1.00 85.46           C  
ATOM    716  HE2 PHE A  46       3.562  56.721 -38.008  1.00 85.46           H  
ATOM    717  CZ  PHE A  46       3.723  57.649 -39.949  1.00 85.46           C  
ATOM    718  HZ  PHE A  46       3.358  56.786 -40.486  1.00 85.46           H  
ATOM    719  N   GLU A  47       6.774  63.791 -37.521  1.00 84.07           N  
ATOM    720  H   GLU A  47       5.912  63.940 -38.024  1.00 84.07           H  
ATOM    721  CA  GLU A  47       7.266  64.896 -36.687  1.00 84.07           C  
ATOM    722  HA  GLU A  47       8.309  65.075 -36.948  1.00 84.07           H  
ATOM    723  C   GLU A  47       7.213  64.520 -35.193  1.00 84.07           C  
ATOM    724  CB  GLU A  47       6.483  66.177 -37.018  1.00 84.07           C  
ATOM    725  HB2 GLU A  47       6.537  66.332 -38.095  1.00 84.07           H  
ATOM    726  HB3 GLU A  47       5.437  66.048 -36.739  1.00 84.07           H  
ATOM    727  O   GLU A  47       6.198  64.033 -34.692  1.00 84.07           O  
ATOM    728  CG  GLU A  47       7.055  67.421 -36.319  1.00 84.07           C  
ATOM    729  HG2 GLU A  47       8.140  67.402 -36.422  1.00 84.07           H  
ATOM    730  HG3 GLU A  47       6.818  67.375 -35.256  1.00 84.07           H  
ATOM    731  CD  GLU A  47       6.513  68.732 -36.917  1.00 84.07           C  
ATOM    732  OE1 GLU A  47       7.307  69.697 -37.004  1.00 84.07           O  
ATOM    733  OE2 GLU A  47       5.328  68.756 -37.321  1.00 84.07           O  
ATOM    734  N   HIS A  48       8.343  64.674 -34.499  1.00 88.76           N  
ATOM    735  H   HIS A  48       9.149  65.091 -34.943  1.00 88.76           H  
ATOM    736  CA  HIS A  48       8.508  64.290 -33.099  1.00 88.76           C  
ATOM    737  HA  HIS A  48       7.590  64.533 -32.564  1.00 88.76           H  
ATOM    738  C   HIS A  48       9.653  65.068 -32.441  1.00 88.76           C  
ATOM    739  CB  HIS A  48       8.753  62.772 -32.983  1.00 88.76           C  
ATOM    740  HB2 HIS A  48       7.926  62.244 -33.458  1.00 88.76           H  
ATOM    741  HB3 HIS A  48       8.747  62.500 -31.927  1.00 88.76           H  
ATOM    742  O   HIS A  48      10.662  65.370 -33.082  1.00 88.76           O  
ATOM    743  CG  HIS A  48      10.044  62.263 -33.580  1.00 88.76           C  
ATOM    744  CD2 HIS A  48      11.179  61.912 -32.900  1.00 88.76           C  
ATOM    745  HD2 HIS A  48      11.319  61.993 -31.833  1.00 88.76           H  
ATOM    746  ND1 HIS A  48      10.287  62.014 -34.908  1.00 88.76           N  
ATOM    747  HD1 HIS A  48       9.646  62.192 -35.668  1.00 88.76           H  
ATOM    748  CE1 HIS A  48      11.532  61.530 -35.028  1.00 88.76           C  
ATOM    749  HE1 HIS A  48      11.994  61.250 -35.963  1.00 88.76           H  
ATOM    750  NE2 HIS A  48      12.115  61.424 -33.823  1.00 88.76           N  
ATOM    751  N   ASP A  49       9.524  65.318 -31.141  1.00 85.51           N  
ATOM    752  H   ASP A  49       8.684  65.000 -30.679  1.00 85.51           H  
ATOM    753  CA  ASP A  49      10.643  65.703 -30.286  1.00 85.51           C  
ATOM    754  HA  ASP A  49      11.279  66.413 -30.815  1.00 85.51           H  
ATOM    755  C   ASP A  49      11.470  64.461 -29.936  1.00 85.51           C  
ATOM    756  CB  ASP A  49      10.128  66.371 -29.006  1.00 85.51           C  
ATOM    757  HB2 ASP A  49       9.376  65.732 -28.542  1.00 85.51           H  
ATOM    758  HB3 ASP A  49      10.956  66.476 -28.304  1.00 85.51           H  
ATOM    759  O   ASP A  49      10.926  63.362 -29.787  1.00 85.51           O  
ATOM    760  CG  ASP A  49       9.548  67.758 -29.269  1.00 85.51           C  
ATOM    761  OD1 ASP A  49      10.316  68.607 -29.774  1.00 85.51           O  
ATOM    762  OD2 ASP A  49       8.366  67.960 -28.905  1.00 85.51           O  
ATOM    763  N   THR A  50      12.785  64.612 -29.752  1.00 86.80           N  
ATOM    764  H   THR A  50      13.190  65.533 -29.842  1.00 86.80           H  
ATOM    765  CA  THR A  50      13.641  63.508 -29.296  1.00 86.80           C  
ATOM    766  HA  THR A  50      12.978  62.738 -28.902  1.00 86.80           H  
ATOM    767  C   THR A  50      14.531  63.909 -28.126  1.00 86.80           C  
ATOM    768  CB  THR A  50      14.409  62.852 -30.456  1.00 86.80           C  
ATOM    769  HB  THR A  50      13.773  62.860 -31.342  1.00 86.80           H  
ATOM    770  O   THR A  50      15.104  64.999 -28.098  1.00 86.80           O  
ATOM    771  CG2 THR A  50      15.752  63.495 -30.803  1.00 86.80           C  
ATOM    772 HG21 THR A  50      16.152  63.019 -31.698  1.00 86.80           H  
ATOM    773 HG22 THR A  50      16.459  63.367 -29.984  1.00 86.80           H  
ATOM    774 HG23 THR A  50      15.605  64.557 -31.000  1.00 86.80           H  
ATOM    775  OG1 THR A  50      14.674  61.509 -30.130  1.00 86.80           O  
ATOM    776  HG1 THR A  50      13.849  61.107 -29.849  1.00 86.80           H  
ATOM    777  N   VAL A  51      14.644  63.011 -27.148  1.00 89.31           N  
ATOM    778  H   VAL A  51      14.147  62.138 -27.256  1.00 89.31           H  
ATOM    779  CA  VAL A  51      15.468  63.166 -25.944  1.00 89.31           C  
ATOM    780  HA  VAL A  51      16.197  63.957 -26.121  1.00 89.31           H  
ATOM    781  C   VAL A  51      16.260  61.885 -25.680  1.00 89.31           C  
ATOM    782  CB  VAL A  51      14.629  63.576 -24.714  1.00 89.31           C  
ATOM    783  HB  VAL A  51      15.297  63.632 -23.854  1.00 89.31           H  
ATOM    784  O   VAL A  51      15.888  60.803 -26.139  1.00 89.31           O  
ATOM    785  CG1 VAL A  51      14.008  64.967 -24.898  1.00 89.31           C  
ATOM    786 HG11 VAL A  51      13.309  64.962 -25.734  1.00 89.31           H  
ATOM    787 HG12 VAL A  51      14.792  65.697 -25.102  1.00 89.31           H  
ATOM    788 HG13 VAL A  51      13.469  65.257 -23.997  1.00 89.31           H  
ATOM    789  CG2 VAL A  51      13.517  62.576 -24.379  1.00 89.31           C  
ATOM    790 HG21 VAL A  51      12.982  62.902 -23.487  1.00 89.31           H  
ATOM    791 HG22 VAL A  51      13.949  61.595 -24.182  1.00 89.31           H  
ATOM    792 HG23 VAL A  51      12.811  62.497 -25.206  1.00 89.31           H  
ATOM    793  N   ALA A  52      17.357  61.996 -24.935  1.00 87.30           N  
ATOM    794  H   ALA A  52      17.588  62.892 -24.529  1.00 87.30           H  
ATOM    795  CA  ALA A  52      18.189  60.864 -24.534  1.00 87.30           C  
ATOM    796  HA  ALA A  52      17.727  59.936 -24.872  1.00 87.30           H  
ATOM    797  C   ALA A  52      18.298  60.796 -23.006  1.00 87.30           C  
ATOM    798  CB  ALA A  52      19.557  60.968 -25.217  1.00 87.30           C  
ATOM    799  HB1 ALA A  52      20.156  60.096 -24.957  1.00 87.30           H  
ATOM    800  HB2 ALA A  52      19.426  60.991 -26.299  1.00 87.30           H  
ATOM    801  HB3 ALA A  52      20.071  61.871 -24.890  1.00 87.30           H  
ATOM    802  O   ALA A  52      18.497  61.823 -22.355  1.00 87.30           O  
ATOM    803  N   VAL A  53      18.189  59.591 -22.450  1.00 86.88           N  
ATOM    804  H   VAL A  53      18.075  58.796 -23.063  1.00 86.88           H  
ATOM    805  CA  VAL A  53      18.348  59.294 -21.016  1.00 86.88           C  
ATOM    806  HA  VAL A  53      18.625  60.215 -20.504  1.00 86.88           H  
ATOM    807  C   VAL A  53      19.488  58.287 -20.809  1.00 86.88           C  
ATOM    808  CB  VAL A  53      17.035  58.787 -20.387  1.00 86.88           C  
ATOM    809  HB  VAL A  53      17.235  58.507 -19.353  1.00 86.88           H  
ATOM    810  O   VAL A  53      19.829  57.591 -21.759  1.00 86.88           O  
ATOM    811  CG1 VAL A  53      15.978  59.898 -20.364  1.00 86.88           C  
ATOM    812 HG11 VAL A  53      15.106  59.562 -19.802  1.00 86.88           H  
ATOM    813 HG12 VAL A  53      15.675  60.150 -21.380  1.00 86.88           H  
ATOM    814 HG13 VAL A  53      16.390  60.789 -19.890  1.00 86.88           H  
ATOM    815  CG2 VAL A  53      16.459  57.564 -21.105  1.00 86.88           C  
ATOM    816 HG21 VAL A  53      15.584  57.195 -20.570  1.00 86.88           H  
ATOM    817 HG22 VAL A  53      17.206  56.771 -21.128  1.00 86.88           H  
ATOM    818 HG23 VAL A  53      16.183  57.817 -22.129  1.00 86.88           H  
ATOM    819  N   PRO A  54      20.117  58.200 -19.622  1.00 82.99           N  
ATOM    820  CA  PRO A  54      21.226  57.269 -19.389  1.00 82.99           C  
ATOM    821  HA  PRO A  54      22.035  57.522 -20.075  1.00 82.99           H  
ATOM    822  C   PRO A  54      20.854  55.793 -19.604  1.00 82.99           C  
ATOM    823  CB  PRO A  54      21.695  57.535 -17.954  1.00 82.99           C  
ATOM    824  HB2 PRO A  54      22.775  57.426 -17.854  1.00 82.99           H  
ATOM    825  HB3 PRO A  54      21.181  56.869 -17.260  1.00 82.99           H  
ATOM    826  O   PRO A  54      19.673  55.443 -19.652  1.00 82.99           O  
ATOM    827  CG  PRO A  54      21.238  58.966 -17.687  1.00 82.99           C  
ATOM    828  HG2 PRO A  54      21.951  59.668 -18.120  1.00 82.99           H  
ATOM    829  HG3 PRO A  54      21.102  59.157 -16.622  1.00 82.99           H  
ATOM    830  CD  PRO A  54      19.917  59.036 -18.449  1.00 82.99           C  
ATOM    831  HD2 PRO A  54      19.117  58.615 -17.839  1.00 82.99           H  
ATOM    832  HD3 PRO A  54      19.696  60.071 -18.708  1.00 82.99           H  
ATOM    833  N   GLY A  55      21.875  54.937 -19.681  1.00 80.86           N  
ATOM    834  H   GLY A  55      22.817  55.294 -19.621  1.00 80.86           H  
ATOM    835  CA  GLY A  55      21.731  53.494 -19.879  1.00 80.86           C  
ATOM    836  HA2 GLY A  55      22.594  52.990 -19.444  1.00 80.86           H  
ATOM    837  HA3 GLY A  55      20.847  53.133 -19.354  1.00 80.86           H  
ATOM    838  C   GLY A  55      21.618  53.065 -21.344  1.00 80.86           C  
ATOM    839  O   GLY A  55      21.558  53.888 -22.264  1.00 80.86           O  
ATOM    840  N   ASP A  56      21.601  51.747 -21.523  1.00 69.54           N  
ATOM    841  H   ASP A  56      21.636  51.182 -20.687  1.00 69.54           H  
ATOM    842  CA  ASP A  56      21.335  51.027 -22.769  1.00 69.54           C  
ATOM    843  HA  ASP A  56      21.604  51.667 -23.610  1.00 69.54           H  
ATOM    844  C   ASP A  56      19.836  50.675 -22.905  1.00 69.54           C  
ATOM    845  CB  ASP A  56      22.238  49.781 -22.822  1.00 69.54           C  
ATOM    846  HB2 ASP A  56      23.271  50.069 -22.624  1.00 69.54           H  
ATOM    847  HB3 ASP A  56      22.202  49.359 -23.826  1.00 69.54           H  
ATOM    848  O   ASP A  56      19.016  51.031 -22.058  1.00 69.54           O  
ATOM    849  CG  ASP A  56      21.789  48.722 -21.814  1.00 69.54           C  
ATOM    850  OD1 ASP A  56      20.868  47.953 -22.165  1.00 69.54           O  
ATOM    851  OD2 ASP A  56      22.285  48.732 -20.669  1.00 69.54           O  
ATOM    852  N   HIS A  57      19.456  49.956 -23.966  1.00 66.77           N  
ATOM    853  H   HIS A  57      20.181  49.579 -24.559  1.00 66.77           H  
ATOM    854  CA  HIS A  57      18.060  49.594 -24.253  1.00 66.77           C  
ATOM    855  HA  HIS A  57      17.493  50.511 -24.413  1.00 66.77           H  
ATOM    856  C   HIS A  57      17.353  48.814 -23.126  1.00 66.77           C  
ATOM    857  CB  HIS A  57      18.050  48.766 -25.544  1.00 66.77           C  
ATOM    858  HB2 HIS A  57      18.589  49.310 -26.320  1.00 66.77           H  
ATOM    859  HB3 HIS A  57      18.573  47.830 -25.351  1.00 66.77           H  
ATOM    860  O   HIS A  57      16.137  48.935 -22.978  1.00 66.77           O  
ATOM    861  CG  HIS A  57      16.677  48.434 -26.071  1.00 66.77           C  
ATOM    862  CD2 HIS A  57      16.111  47.189 -26.142  1.00 66.77           C  
ATOM    863  HD2 HIS A  57      16.568  46.268 -25.814  1.00 66.77           H  
ATOM    864  ND1 HIS A  57      15.760  49.327 -26.575  1.00 66.77           N  
ATOM    865  HD1 HIS A  57      15.845  50.333 -26.556  1.00 66.77           H  
ATOM    866  CE1 HIS A  57      14.670  48.635 -26.944  1.00 66.77           C  
ATOM    867  HE1 HIS A  57      13.765  49.069 -27.343  1.00 66.77           H  
ATOM    868  NE2 HIS A  57      14.841  47.324 -26.717  1.00 66.77           N  
ATOM    869  N   PHE A  58      18.085  48.030 -22.331  1.00 60.46           N  
ATOM    870  H   PHE A  58      19.085  47.996 -22.470  1.00 60.46           H  
ATOM    871  CA  PHE A  58      17.540  47.235 -21.230  1.00 60.46           C  
ATOM    872  HA  PHE A  58      16.499  46.996 -21.448  1.00 60.46           H  
ATOM    873  C   PHE A  58      17.554  47.991 -19.891  1.00 60.46           C  
ATOM    874  CB  PHE A  58      18.318  45.912 -21.143  1.00 60.46           C  
ATOM    875  HB2 PHE A  58      17.868  45.296 -20.364  1.00 60.46           H  
ATOM    876  HB3 PHE A  58      19.341  46.125 -20.833  1.00 60.46           H  
ATOM    877  O   PHE A  58      16.631  47.833 -19.088  1.00 60.46           O  
ATOM    878  CG  PHE A  58      18.346  45.106 -22.435  1.00 60.46           C  
ATOM    879  CD1 PHE A  58      17.185  44.445 -22.880  1.00 60.46           C  
ATOM    880  HD1 PHE A  58      16.276  44.511 -22.301  1.00 60.46           H  
ATOM    881  CD2 PHE A  58      19.524  45.031 -23.203  1.00 60.46           C  
ATOM    882  HD2 PHE A  58      20.411  45.553 -22.877  1.00 60.46           H  
ATOM    883  CE1 PHE A  58      17.203  43.708 -24.079  1.00 60.46           C  
ATOM    884  HE1 PHE A  58      16.307  43.210 -24.418  1.00 60.46           H  
ATOM    885  CE2 PHE A  58      19.544  44.294 -24.401  1.00 60.46           C  
ATOM    886  HE2 PHE A  58      20.451  44.252 -24.986  1.00 60.46           H  
ATOM    887  CZ  PHE A  58      18.384  43.631 -24.839  1.00 60.46           C  
ATOM    888  HZ  PHE A  58      18.397  43.070 -25.762  1.00 60.46           H  
ATOM    889  N   THR A  59      18.560  48.838 -19.646  1.00 59.24           N  
ATOM    890  H   THR A  59      19.295  48.921 -20.334  1.00 59.24           H  
ATOM    891  CA  THR A  59      18.737  49.555 -18.365  1.00 59.24           C  
ATOM    892  HA  THR A  59      18.292  48.958 -17.569  1.00 59.24           H  
ATOM    893  C   THR A  59      18.036  50.919 -18.307  1.00 59.24           C  
ATOM    894  CB  THR A  59      20.224  49.710 -18.007  1.00 59.24           C  
ATOM    895  HB  THR A  59      20.312  50.351 -17.130  1.00 59.24           H  
ATOM    896  O   THR A  59      17.613  51.329 -17.223  1.00 59.24           O  
ATOM    897  CG2 THR A  59      20.880  48.368 -17.695  1.00 59.24           C  
ATOM    898 HG21 THR A  59      20.824  47.702 -18.556  1.00 59.24           H  
ATOM    899 HG22 THR A  59      20.384  47.907 -16.841  1.00 59.24           H  
ATOM    900 HG23 THR A  59      21.926  48.533 -17.436  1.00 59.24           H  
ATOM    901  OG1 THR A  59      20.924  50.297 -19.076  1.00 59.24           O  
ATOM    902  HG1 THR A  59      21.456  49.610 -19.485  1.00 59.24           H  
ATOM    903  N   MET A  60      17.807  51.591 -19.447  1.00 79.96           N  
ATOM    904  H   MET A  60      18.211  51.214 -20.292  1.00 79.96           H  
ATOM    905  CA  MET A  60      17.259  52.963 -19.518  1.00 79.96           C  
ATOM    906  HA  MET A  60      17.958  53.615 -18.996  1.00 79.96           H  
ATOM    907  C   MET A  60      15.887  53.177 -18.844  1.00 79.96           C  
ATOM    908  CB  MET A  60      17.202  53.443 -20.983  1.00 79.96           C  
ATOM    909  HB2 MET A  60      18.199  53.395 -21.419  1.00 79.96           H  
ATOM    910  HB3 MET A  60      16.897  54.489 -20.982  1.00 79.96           H  
ATOM    911  O   MET A  60      15.525  54.314 -18.544  1.00 79.96           O  
ATOM    912  CG  MET A  60      16.216  52.646 -21.857  1.00 79.96           C  
ATOM    913  HG2 MET A  60      16.558  51.613 -21.915  1.00 79.96           H  
ATOM    914  HG3 MET A  60      15.240  52.641 -21.372  1.00 79.96           H  
ATOM    915  SD  MET A  60      15.973  53.253 -23.554  1.00 79.96           S  
ATOM    916  CE  MET A  60      15.051  54.780 -23.232  1.00 79.96           C  
ATOM    917  HE1 MET A  60      14.730  55.215 -24.179  1.00 79.96           H  
ATOM    918  HE2 MET A  60      15.695  55.490 -22.713  1.00 79.96           H  
ATOM    919  HE3 MET A  60      14.177  54.561 -22.619  1.00 79.96           H  
ATOM    920  N   VAL A  61      15.120  52.108 -18.595  1.00 72.00           N  
ATOM    921  H   VAL A  61      15.493  51.212 -18.872  1.00 72.00           H  
ATOM    922  CA  VAL A  61      13.875  52.153 -17.803  1.00 72.00           C  
ATOM    923  HA  VAL A  61      13.583  53.193 -17.656  1.00 72.00           H  
ATOM    924  C   VAL A  61      14.090  51.569 -16.405  1.00 72.00           C  
ATOM    925  CB  VAL A  61      12.703  51.456 -18.525  1.00 72.00           C  
ATOM    926  HB  VAL A  61      12.942  50.401 -18.659  1.00 72.00           H  
ATOM    927  O   VAL A  61      13.803  52.246 -15.421  1.00 72.00           O  
ATOM    928  CG1 VAL A  61      11.400  51.562 -17.721  1.00 72.00           C  
ATOM    929 HG11 VAL A  61      11.155  52.609 -17.541  1.00 72.00           H  
ATOM    930 HG12 VAL A  61      10.585  51.091 -18.269  1.00 72.00           H  
ATOM    931 HG13 VAL A  61      11.501  51.050 -16.764  1.00 72.00           H  
ATOM    932  CG2 VAL A  61      12.435  52.068 -19.906  1.00 72.00           C  
ATOM    933 HG21 VAL A  61      12.239  53.136 -19.812  1.00 72.00           H  
ATOM    934 HG22 VAL A  61      11.576  51.582 -20.369  1.00 72.00           H  
ATOM    935 HG23 VAL A  61      13.297  51.915 -20.556  1.00 72.00           H  
ATOM    936  N   GLN A  62      14.617  50.341 -16.317  1.00 57.89           N  
ATOM    937  H   GLN A  62      14.896  49.877 -17.170  1.00 57.89           H  
ATOM    938  CA  GLN A  62      14.763  49.584 -15.064  1.00 57.89           C  
ATOM    939  HA  GLN A  62      13.779  49.451 -14.613  1.00 57.89           H  
ATOM    940  C   GLN A  62      15.628  50.284 -14.005  1.00 57.89           C  
ATOM    941  CB  GLN A  62      15.361  48.201 -15.384  1.00 57.89           C  
ATOM    942  HB2 GLN A  62      16.076  48.297 -16.202  1.00 57.89           H  
ATOM    943  HB3 GLN A  62      15.911  47.829 -14.519  1.00 57.89           H  
ATOM    944  O   GLN A  62      15.354  50.137 -12.818  1.00 57.89           O  
ATOM    945  CG  GLN A  62      14.293  47.165 -15.763  1.00 57.89           C  
ATOM    946  HG2 GLN A  62      13.570  47.606 -16.449  1.00 57.89           H  
ATOM    947  HG3 GLN A  62      14.781  46.335 -16.275  1.00 57.89           H  
ATOM    948  CD  GLN A  62      13.567  46.617 -14.536  1.00 57.89           C  
ATOM    949  NE2 GLN A  62      14.154  45.686 -13.817  1.00 57.89           N  
ATOM    950 HE21 GLN A  62      13.665  45.412 -12.977  1.00 57.89           H  
ATOM    951 HE22 GLN A  62      15.099  45.400 -14.030  1.00 57.89           H  
ATOM    952  OE1 GLN A  62      12.468  47.016 -14.194  1.00 57.89           O  
ATOM    953  N   GLU A  63      16.643  51.048 -14.416  1.00 64.95           N  
ATOM    954  H   GLU A  63      16.866  51.072 -15.401  1.00 64.95           H  
ATOM    955  CA  GLU A  63      17.569  51.727 -13.496  1.00 64.95           C  
ATOM    956  HA  GLU A  63      17.344  51.434 -12.470  1.00 64.95           H  
ATOM    957  C   GLU A  63      17.433  53.262 -13.526  1.00 64.95           C  
ATOM    958  CB  GLU A  63      19.011  51.263 -13.786  1.00 64.95           C  
ATOM    959  HB2 GLU A  63      19.679  51.793 -13.107  1.00 64.95           H  
ATOM    960  HB3 GLU A  63      19.280  51.521 -14.811  1.00 64.95           H  
ATOM    961  O   GLU A  63      18.008  53.956 -12.684  1.00 64.95           O  
ATOM    962  CG  GLU A  63      19.172  49.744 -13.573  1.00 64.95           C  
ATOM    963  HG2 GLU A  63      18.776  49.489 -12.590  1.00 64.95           H  
ATOM    964  HG3 GLU A  63      18.573  49.219 -14.317  1.00 64.95           H  
ATOM    965  CD  GLU A  63      20.621  49.237 -13.658  1.00 64.95           C  
ATOM    966  OE1 GLU A  63      20.778  48.027 -13.942  1.00 64.95           O  
ATOM    967  OE2 GLU A  63      21.555  50.026 -13.388  1.00 64.95           O  
ATOM    968  N   HIS A  64      16.681  53.820 -14.487  1.00 75.60           N  
ATOM    969  H   HIS A  64      16.216  53.192 -15.126  1.00 75.60           H  
ATOM    970  CA  HIS A  64      16.730  55.252 -14.829  1.00 75.60           C  
ATOM    971  HA  HIS A  64      17.149  55.790 -13.978  1.00 75.60           H  
ATOM    972  C   HIS A  64      15.361  55.934 -15.059  1.00 75.60           C  
ATOM    973  CB  HIS A  64      17.708  55.444 -16.004  1.00 75.60           C  
ATOM    974  HB2 HIS A  64      17.368  54.847 -16.850  1.00 75.60           H  
ATOM    975  HB3 HIS A  64      17.704  56.489 -16.312  1.00 75.60           H  
ATOM    976  O   HIS A  64      15.307  57.037 -15.609  1.00 75.60           O  
ATOM    977  CG  HIS A  64      19.142  55.073 -15.698  1.00 75.60           C  
ATOM    978  CD2 HIS A  64      20.038  54.532 -16.576  1.00 75.60           C  
ATOM    979  HD2 HIS A  64      19.829  54.254 -17.599  1.00 75.60           H  
ATOM    980  ND1 HIS A  64      19.782  55.159 -14.480  1.00 75.60           N  
ATOM    981  HD1 HIS A  64      19.301  55.154 -13.592  1.00 75.60           H  
ATOM    982  CE1 HIS A  64      21.034  54.700 -14.637  1.00 75.60           C  
ATOM    983  HE1 HIS A  64      21.738  54.527 -13.836  1.00 75.60           H  
ATOM    984  NE2 HIS A  64      21.252  54.354 -15.910  1.00 75.60           N  
ATOM    985  N   ALA A  65      14.256  55.347 -14.585  1.00 73.69           N  
ATOM    986  H   ALA A  65      14.350  54.427 -14.179  1.00 73.69           H  
ATOM    987  CA  ALA A  65      12.892  55.881 -14.740  1.00 73.69           C  
ATOM    988  HA  ALA A  65      12.609  55.774 -15.787  1.00 73.69           H  
ATOM    989  C   ALA A  65      12.724  57.380 -14.373  1.00 73.69           C  
ATOM    990  CB  ALA A  65      11.952  55.004 -13.903  1.00 73.69           C  
ATOM    991  HB1 ALA A  65      12.217  55.071 -12.848  1.00 73.69           H  
ATOM    992  HB2 ALA A  65      12.027  53.965 -14.225  1.00 73.69           H  
ATOM    993  HB3 ALA A  65      10.924  55.340 -14.034  1.00 73.69           H  
ATOM    994  O   ALA A  65      12.056  58.122 -15.101  1.00 73.69           O  
ATOM    995  N   ASP A  66      13.381  57.870 -13.312  1.00 75.00           N  
ATOM    996  H   ASP A  66      13.836  57.214 -12.692  1.00 75.00           H  
ATOM    997  CA  ASP A  66      13.368  59.287 -12.896  1.00 75.00           C  
ATOM    998  HA  ASP A  66      12.341  59.586 -12.686  1.00 75.00           H  
ATOM    999  C   ASP A  66      13.944  60.268 -13.932  1.00 75.00           C  
ATOM   1000  CB  ASP A  66      14.192  59.449 -11.614  1.00 75.00           C  
ATOM   1001  HB2 ASP A  66      15.184  59.022 -11.761  1.00 75.00           H  
ATOM   1002  HB3 ASP A  66      14.319  60.510 -11.396  1.00 75.00           H  
ATOM   1003  O   ASP A  66      13.726  61.481 -13.845  1.00 75.00           O  
ATOM   1004  CG  ASP A  66      13.509  58.796 -10.422  1.00 75.00           C  
ATOM   1005  OD1 ASP A  66      12.611  59.458  -9.860  1.00 75.00           O  
ATOM   1006  OD2 ASP A  66      13.905  57.654 -10.112  1.00 75.00           O  
ATOM   1007  N   ALA A  67      14.731  59.796 -14.903  1.00 79.52           N  
ATOM   1008  H   ALA A  67      14.891  58.800 -14.947  1.00 79.52           H  
ATOM   1009  CA  ALA A  67      15.164  60.612 -16.034  1.00 79.52           C  
ATOM   1010  HA  ALA A  67      15.459  61.600 -15.680  1.00 79.52           H  
ATOM   1011  C   ALA A  67      14.009  60.823 -17.025  1.00 79.52           C  
ATOM   1012  CB  ALA A  67      16.393  59.962 -16.680  1.00 79.52           C  
ATOM   1013  HB1 ALA A  67      17.167  59.793 -15.931  1.00 79.52           H  
ATOM   1014  HB2 ALA A  67      16.786  60.617 -17.458  1.00 79.52           H  
ATOM   1015  HB3 ALA A  67      16.121  59.007 -17.129  1.00 79.52           H  
ATOM   1016  O   ALA A  67      13.747  61.955 -17.432  1.00 79.52           O  
ATOM   1017  N   ILE A  68      13.271  59.756 -17.344  1.00 85.04           N  
ATOM   1018  H   ILE A  68      13.494  58.879 -16.895  1.00 85.04           H  
ATOM   1019  CA  ILE A  68      12.156  59.768 -18.301  1.00 85.04           C  
ATOM   1020  HA  ILE A  68      12.514  60.191 -19.240  1.00 85.04           H  
ATOM   1021  C   ILE A  68      11.018  60.669 -17.801  1.00 85.04           C  
ATOM   1022  CB  ILE A  68      11.667  58.324 -18.579  1.00 85.04           C  
ATOM   1023  HB  ILE A  68      11.255  57.909 -17.659  1.00 85.04           H  
ATOM   1024  O   ILE A  68      10.537  61.524 -18.546  1.00 85.04           O  
ATOM   1025  CG1 ILE A  68      12.839  57.419 -19.035  1.00 85.04           C  
ATOM   1026 HG12 ILE A  68      13.296  57.847 -19.927  1.00 85.04           H  
ATOM   1027 HG13 ILE A  68      13.599  57.385 -18.254  1.00 85.04           H  
ATOM   1028  CG2 ILE A  68      10.545  58.347 -19.636  1.00 85.04           C  
ATOM   1029 HG21 ILE A  68      10.931  58.726 -20.582  1.00 85.04           H  
ATOM   1030 HG22 ILE A  68       9.719  58.978 -19.310  1.00 85.04           H  
ATOM   1031 HG23 ILE A  68      10.140  57.346 -19.786  1.00 85.04           H  
ATOM   1032  CD1 ILE A  68      12.455  55.965 -19.332  1.00 85.04           C  
ATOM   1033 HD11 ILE A  68      11.807  55.907 -20.206  1.00 85.04           H  
ATOM   1034 HD12 ILE A  68      11.956  55.527 -18.468  1.00 85.04           H  
ATOM   1035 HD13 ILE A  68      13.360  55.396 -19.547  1.00 85.04           H  
ATOM   1036  N   ALA A  69      10.636  60.543 -16.525  1.00 78.08           N  
ATOM   1037  H   ALA A  69      11.063  59.814 -15.971  1.00 78.08           H  
ATOM   1038  CA  ALA A  69       9.537  61.313 -15.935  1.00 78.08           C  
ATOM   1039  HA  ALA A  69       8.612  61.049 -16.448  1.00 78.08           H  
ATOM   1040  C   ALA A  69       9.722  62.839 -16.081  1.00 78.08           C  
ATOM   1041  CB  ALA A  69       9.410  60.901 -14.463  1.00 78.08           C  
ATOM   1042  HB1 ALA A  69      10.326  61.137 -13.921  1.00 78.08           H  
ATOM   1043  HB2 ALA A  69       9.223  59.829 -14.393  1.00 78.08           H  
ATOM   1044  HB3 ALA A  69       8.577  61.433 -14.004  1.00 78.08           H  
ATOM   1045  O   ALA A  69       8.787  63.550 -16.450  1.00 78.08           O  
ATOM   1046  N   ARG A  70      10.948  63.342 -15.871  1.00 81.39           N  
ATOM   1047  H   ARG A  70      11.681  62.690 -15.631  1.00 81.39           H  
ATOM   1048  CA  ARG A  70      11.276  64.774 -15.997  1.00 81.39           C  
ATOM   1049  HA  ARG A  70      10.520  65.358 -15.472  1.00 81.39           H  
ATOM   1050  C   ARG A  70      11.235  65.290 -17.436  1.00 81.39           C  
ATOM   1051  CB  ARG A  70      12.649  65.049 -15.370  1.00 81.39           C  
ATOM   1052  HB2 ARG A  70      13.002  66.026 -15.700  1.00 81.39           H  
ATOM   1053  HB3 ARG A  70      13.360  64.296 -15.712  1.00 81.39           H  
ATOM   1054  O   ARG A  70      10.946  66.467 -17.636  1.00 81.39           O  
ATOM   1055  CG  ARG A  70      12.571  65.062 -13.837  1.00 81.39           C  
ATOM   1056  HG2 ARG A  70      12.144  64.128 -13.472  1.00 81.39           H  
ATOM   1057  HG3 ARG A  70      11.922  65.881 -13.526  1.00 81.39           H  
ATOM   1058  CD  ARG A  70      13.956  65.266 -13.215  1.00 81.39           C  
ATOM   1059  HD2 ARG A  70      14.434  66.122 -13.690  1.00 81.39           H  
ATOM   1060  HD3 ARG A  70      13.828  65.477 -12.153  1.00 81.39           H  
ATOM   1061  NE  ARG A  70      14.771  64.050 -13.362  1.00 81.39           N  
ATOM   1062  HE  ARG A  70      14.257  63.183 -13.430  1.00 81.39           H  
ATOM   1063  NH1 ARG A  70      16.878  64.966 -13.388  1.00 81.39           N  
ATOM   1064 HH11 ARG A  70      16.458  65.883 -13.331  1.00 81.39           H  
ATOM   1065 HH12 ARG A  70      17.877  64.837 -13.467  1.00 81.39           H  
ATOM   1066  NH2 ARG A  70      16.600  62.745 -13.514  1.00 81.39           N  
ATOM   1067 HH21 ARG A  70      15.963  61.962 -13.526  1.00 81.39           H  
ATOM   1068 HH22 ARG A  70      17.598  62.592 -13.548  1.00 81.39           H  
ATOM   1069  CZ  ARG A  70      16.080  63.934 -13.421  1.00 81.39           C  
ATOM   1070  N   HIS A  71      11.503  64.443 -18.432  1.00 83.21           N  
ATOM   1071  H   HIS A  71      11.720  63.481 -18.213  1.00 83.21           H  
ATOM   1072  CA  HIS A  71      11.360  64.836 -19.836  1.00 83.21           C  
ATOM   1073  HA  HIS A  71      11.798  65.825 -19.969  1.00 83.21           H  
ATOM   1074  C   HIS A  71       9.890  64.969 -20.251  1.00 83.21           C  
ATOM   1075  CB  HIS A  71      12.121  63.860 -20.744  1.00 83.21           C  
ATOM   1076  HB2 HIS A  71      11.766  63.994 -21.766  1.00 83.21           H  
ATOM   1077  HB3 HIS A  71      11.913  62.831 -20.451  1.00 83.21           H  
ATOM   1078  O   HIS A  71       9.559  65.896 -20.986  1.00 83.21           O  
ATOM   1079  CG  HIS A  71      13.607  64.109 -20.741  1.00 83.21           C  
ATOM   1080  CD2 HIS A  71      14.583  63.291 -20.241  1.00 83.21           C  
ATOM   1081  HD2 HIS A  71      14.427  62.328 -19.779  1.00 83.21           H  
ATOM   1082  ND1 HIS A  71      14.234  65.219 -21.258  1.00 83.21           N  
ATOM   1083  HD1 HIS A  71      13.780  65.988 -21.728  1.00 83.21           H  
ATOM   1084  CE1 HIS A  71      15.556  65.075 -21.071  1.00 83.21           C  
ATOM   1085  HE1 HIS A  71      16.310  65.780 -21.388  1.00 83.21           H  
ATOM   1086  NE2 HIS A  71      15.818  63.920 -20.443  1.00 83.21           N  
ATOM   1087  N   ILE A  72       9.010  64.098 -19.746  1.00 80.43           N  
ATOM   1088  H   ILE A  72       9.353  63.357 -19.152  1.00 80.43           H  
ATOM   1089  CA  ILE A  72       7.567  64.160 -20.026  1.00 80.43           C  
ATOM   1090  HA  ILE A  72       7.429  64.263 -21.103  1.00 80.43           H  
ATOM   1091  C   ILE A  72       6.939  65.410 -19.386  1.00 80.43           C  
ATOM   1092  CB  ILE A  72       6.879  62.846 -19.583  1.00 80.43           C  
ATOM   1093  HB  ILE A  72       7.097  62.680 -18.528  1.00 80.43           H  
ATOM   1094  O   ILE A  72       6.208  66.134 -20.058  1.00 80.43           O  
ATOM   1095  CG1 ILE A  72       7.432  61.649 -20.399  1.00 80.43           C  
ATOM   1096 HG12 ILE A  72       8.522  61.659 -20.376  1.00 80.43           H  
ATOM   1097 HG13 ILE A  72       7.124  61.749 -21.440  1.00 80.43           H  
ATOM   1098  CG2 ILE A  72       5.350  62.941 -19.752  1.00 80.43           C  
ATOM   1099 HG21 ILE A  72       4.868  62.017 -19.433  1.00 80.43           H  
ATOM   1100 HG22 ILE A  72       5.100  63.138 -20.795  1.00 80.43           H  
ATOM   1101 HG23 ILE A  72       4.947  63.743 -19.134  1.00 80.43           H  
ATOM   1102  CD1 ILE A  72       6.992  60.273 -19.883  1.00 80.43           C  
ATOM   1103 HD11 ILE A  72       7.508  59.497 -20.448  1.00 80.43           H  
ATOM   1104 HD12 ILE A  72       7.248  60.173 -18.828  1.00 80.43           H  
ATOM   1105 HD13 ILE A  72       5.918  60.136 -20.015  1.00 80.43           H  
ATOM   1106  N   ASP A  73       7.260  65.708 -18.122  1.00 72.85           N  
ATOM   1107  H   ASP A  73       7.837  65.060 -17.604  1.00 72.85           H  
ATOM   1108  CA  ASP A  73       6.760  66.900 -17.414  1.00 72.85           C  
ATOM   1109  HA  ASP A  73       5.672  66.859 -17.364  1.00 72.85           H  
ATOM   1110  C   ASP A  73       7.137  68.211 -18.134  1.00 72.85           C  
ATOM   1111  CB  ASP A  73       7.305  66.871 -15.979  1.00 72.85           C  
ATOM   1112  HB2 ASP A  73       6.985  65.947 -15.497  1.00 72.85           H  
ATOM   1113  HB3 ASP A  73       8.395  66.870 -16.007  1.00 72.85           H  
ATOM   1114  O   ASP A  73       6.273  69.032 -18.449  1.00 72.85           O  
ATOM   1115  CG  ASP A  73       6.816  68.059 -15.144  1.00 72.85           C  
ATOM   1116  OD1 ASP A  73       5.630  68.036 -14.750  1.00 72.85           O  
ATOM   1117  OD2 ASP A  73       7.648  68.957 -14.881  1.00 72.85           O  
ATOM   1118  N   ALA A  74       8.415  68.363 -18.500  1.00 77.32           N  
ATOM   1119  H   ALA A  74       9.080  67.657 -18.219  1.00 77.32           H  
ATOM   1120  CA  ALA A  74       8.911  69.548 -19.202  1.00 77.32           C  
ATOM   1121  HA  ALA A  74       8.679  70.425 -18.597  1.00 77.32           H  
ATOM   1122  C   ALA A  74       8.261  69.759 -20.585  1.00 77.32           C  
ATOM   1123  CB  ALA A  74      10.434  69.419 -19.322  1.00 77.32           C  
ATOM   1124  HB1 ALA A  74      10.837  70.306 -19.810  1.00 77.32           H  
ATOM   1125  HB2 ALA A  74      10.685  68.537 -19.912  1.00 77.32           H  
ATOM   1126  HB3 ALA A  74      10.874  69.323 -18.329  1.00 77.32           H  
ATOM   1127  O   ALA A  74       8.081  70.898 -21.016  1.00 77.32           O  
ATOM   1128  N   TRP A  75       7.902  68.673 -21.274  1.00 78.59           N  
ATOM   1129  H   TRP A  75       8.074  67.770 -20.855  1.00 78.59           H  
ATOM   1130  CA  TRP A  75       7.272  68.697 -22.596  1.00 78.59           C  
ATOM   1131  HA  TRP A  75       7.813  69.387 -23.243  1.00 78.59           H  
ATOM   1132  C   TRP A  75       5.812  69.179 -22.537  1.00 78.59           C  
ATOM   1133  CB  TRP A  75       7.413  67.283 -23.169  1.00 78.59           C  
ATOM   1134  HB2 TRP A  75       6.906  66.580 -22.508  1.00 78.59           H  
ATOM   1135  HB3 TRP A  75       8.471  67.019 -23.166  1.00 78.59           H  
ATOM   1136  O   TRP A  75       5.402  70.039 -23.322  1.00 78.59           O  
ATOM   1137  CG  TRP A  75       6.913  67.054 -24.554  1.00 78.59           C  
ATOM   1138  CD1 TRP A  75       7.462  67.557 -25.680  1.00 78.59           C  
ATOM   1139  HD1 TRP A  75       8.311  68.222 -25.727  1.00 78.59           H  
ATOM   1140  CD2 TRP A  75       5.822  66.188 -24.992  1.00 78.59           C  
ATOM   1141  CE2 TRP A  75       5.807  66.178 -26.419  1.00 78.59           C  
ATOM   1142  CE3 TRP A  75       4.874  65.380 -24.323  1.00 78.59           C  
ATOM   1143  HE3 TRP A  75       4.863  65.371 -23.243  1.00 78.59           H  
ATOM   1144  NE1 TRP A  75       6.810  67.052 -26.783  1.00 78.59           N  
ATOM   1145  HE1 TRP A  75       7.111  67.287 -27.718  1.00 78.59           H  
ATOM   1146  CH2 TRP A  75       3.989  64.576 -26.451  1.00 78.59           C  
ATOM   1147  HH2 TRP A  75       3.293  63.954 -26.994  1.00 78.59           H  
ATOM   1148  CZ2 TRP A  75       4.923  65.370 -27.142  1.00 78.59           C  
ATOM   1149  HZ2 TRP A  75       4.978  65.364 -28.221  1.00 78.59           H  
ATOM   1150  CZ3 TRP A  75       3.960  64.589 -25.045  1.00 78.59           C  
ATOM   1151  HZ3 TRP A  75       3.241  63.979 -24.518  1.00 78.59           H  
ATOM   1152  N   LEU A  76       5.051  68.712 -21.538  1.00 68.98           N  
ATOM   1153  H   LEU A  76       5.470  68.048 -20.903  1.00 68.98           H  
ATOM   1154  CA  LEU A  76       3.640  69.070 -21.330  1.00 68.98           C  
ATOM   1155  HA  LEU A  76       3.105  68.926 -22.268  1.00 68.98           H  
ATOM   1156  C   LEU A  76       3.417  70.545 -20.936  1.00 68.98           C  
ATOM   1157  CB  LEU A  76       3.049  68.134 -20.257  1.00 68.98           C  
ATOM   1158  HB2 LEU A  76       3.681  68.190 -19.370  1.00 68.98           H  
ATOM   1159  HB3 LEU A  76       2.060  68.499 -19.979  1.00 68.98           H  
ATOM   1160  O   LEU A  76       2.304  71.054 -21.070  1.00 68.98           O  
ATOM   1161  CG  LEU A  76       2.915  66.658 -20.682  1.00 68.98           C  
ATOM   1162  HG  LEU A  76       3.872  66.284 -21.047  1.00 68.98           H  
ATOM   1163  CD1 LEU A  76       2.493  65.816 -19.476  1.00 68.98           C  
ATOM   1164 HD11 LEU A  76       3.246  65.909 -18.694  1.00 68.98           H  
ATOM   1165 HD12 LEU A  76       1.531  66.158 -19.095  1.00 68.98           H  
ATOM   1166 HD13 LEU A  76       2.423  64.768 -19.766  1.00 68.98           H  
ATOM   1167  CD2 LEU A  76       1.873  66.460 -21.786  1.00 68.98           C  
ATOM   1168 HD21 LEU A  76       2.202  66.956 -22.699  1.00 68.98           H  
ATOM   1169 HD22 LEU A  76       1.767  65.397 -22.002  1.00 68.98           H  
ATOM   1170 HD23 LEU A  76       0.912  66.868 -21.474  1.00 68.98           H  
ATOM   1171  N   GLY A  77       4.450  71.252 -20.468  1.00 63.45           N  
ATOM   1172  H   GLY A  77       5.327  70.763 -20.350  1.00 63.45           H  
ATOM   1173  CA  GLY A  77       4.358  72.639 -19.993  1.00 63.45           C  
ATOM   1174  HA2 GLY A  77       3.469  72.734 -19.369  1.00 63.45           H  
ATOM   1175  HA3 GLY A  77       5.229  72.843 -19.371  1.00 63.45           H  
ATOM   1176  C   GLY A  77       4.289  73.735 -21.071  1.00 63.45           C  
ATOM   1177  O   GLY A  77       4.342  74.915 -20.718  1.00 63.45           O  
ATOM   1178  N   THR A  78       4.225  73.382 -22.360  1.00 50.01           N  
ATOM   1179  H   THR A  78       4.137  72.398 -22.571  1.00 50.01           H  
ATOM   1180  CA  THR A  78       4.441  74.310 -23.491  1.00 50.01           C  
ATOM   1181  HA  THR A  78       4.906  75.210 -23.089  1.00 50.01           H  
ATOM   1182  C   THR A  78       3.140  74.833 -24.151  1.00 50.01           C  
ATOM   1183  CB  THR A  78       5.483  73.737 -24.472  1.00 50.01           C  
ATOM   1184  HB  THR A  78       5.625  74.450 -25.284  1.00 50.01           H  
ATOM   1185  O   THR A  78       2.189  75.199 -23.461  1.00 50.01           O  
ATOM   1186  CG2 THR A  78       6.851  73.507 -23.826  1.00 50.01           C  
ATOM   1187 HG21 THR A  78       7.218  74.438 -23.395  1.00 50.01           H  
ATOM   1188 HG22 THR A  78       6.785  72.750 -23.045  1.00 50.01           H  
ATOM   1189 HG23 THR A  78       7.553  73.166 -24.587  1.00 50.01           H  
ATOM   1190  OG1 THR A  78       5.032  72.524 -25.016  1.00 50.01           O  
ATOM   1191  HG1 THR A  78       5.336  71.788 -24.480  1.00 50.01           H  
ATOM   1192  N   GLU A  79       3.110  75.035 -25.474  1.00 40.51           N  
ATOM   1193  H   GLU A  79       3.821  74.576 -26.025  1.00 40.51           H  
ATOM   1194  CA  GLU A  79       2.434  76.191 -26.106  1.00 40.51           C  
ATOM   1195  HA  GLU A  79       2.560  77.026 -25.417  1.00 40.51           H  
ATOM   1196  C   GLU A  79       0.902  76.103 -26.326  1.00 40.51           C  
ATOM   1197  CB  GLU A  79       3.184  76.561 -27.409  1.00 40.51           C  
ATOM   1198  HB2 GLU A  79       2.566  76.309 -28.272  1.00 40.51           H  
ATOM   1199  HB3 GLU A  79       4.109  75.988 -27.478  1.00 40.51           H  
ATOM   1200  O   GLU A  79       0.304  77.035 -26.864  1.00 40.51           O  
ATOM   1201  CG  GLU A  79       3.548  78.056 -27.438  1.00 40.51           C  
ATOM   1202  HG2 GLU A  79       4.157  78.271 -26.560  1.00 40.51           H  
ATOM   1203  HG3 GLU A  79       2.632  78.641 -27.353  1.00 40.51           H  
ATOM   1204  CD  GLU A  79       4.316  78.507 -28.695  1.00 40.51           C  
ATOM   1205  OE1 GLU A  79       4.814  79.658 -28.660  1.00 40.51           O  
ATOM   1206  OE2 GLU A  79       4.399  77.729 -29.668  1.00 40.51           O  
ATOM   1207  N   VAL A  80       0.228  75.029 -25.897  1.00 38.73           N  
ATOM   1208  H   VAL A  80       0.773  74.355 -25.378  1.00 38.73           H  
ATOM   1209  CA  VAL A  80      -1.116  74.596 -26.374  1.00 38.73           C  
ATOM   1210  HA  VAL A  80      -1.098  74.745 -27.454  1.00 38.73           H  
ATOM   1211  C   VAL A  80      -2.322  75.437 -25.865  1.00 38.73           C  
ATOM   1212  CB  VAL A  80      -1.324  73.070 -26.150  1.00 38.73           C  
ATOM   1213  HB  VAL A  80      -1.733  72.910 -25.152  1.00 38.73           H  
ATOM   1214  O   VAL A  80      -3.418  74.927 -25.651  1.00 38.73           O  
ATOM   1215  CG1 VAL A  80      -2.286  72.469 -27.189  1.00 38.73           C  
ATOM   1216 HG11 VAL A  80      -1.867  72.570 -28.190  1.00 38.73           H  
ATOM   1217 HG12 VAL A  80      -3.255  72.968 -27.158  1.00 38.73           H  
ATOM   1218 HG13 VAL A  80      -2.446  71.412 -26.976  1.00 38.73           H  
ATOM   1219  CG2 VAL A  80      -0.028  72.245 -26.254  1.00 38.73           C  
ATOM   1220 HG21 VAL A  80      -0.254  71.181 -26.188  1.00 38.73           H  
ATOM   1221 HG22 VAL A  80       0.471  72.441 -27.204  1.00 38.73           H  
ATOM   1222 HG23 VAL A  80       0.647  72.482 -25.432  1.00 38.73           H  
ATOM   1223  N   ARG A  81      -2.159  76.748 -25.645  1.00 34.64           N  
ATOM   1224  H   ARG A  81      -1.261  77.121 -25.920  1.00 34.64           H  
ATOM   1225  CA  ARG A  81      -3.146  77.664 -25.017  1.00 34.64           C  
ATOM   1226  HA  ARG A  81      -3.858  77.061 -24.452  1.00 34.64           H  
ATOM   1227  C   ARG A  81      -4.038  78.473 -25.985  1.00 34.64           C  
ATOM   1228  CB  ARG A  81      -2.405  78.591 -24.031  1.00 34.64           C  
ATOM   1229  HB2 ARG A  81      -1.488  78.956 -24.494  1.00 34.64           H  
ATOM   1230  HB3 ARG A  81      -3.025  79.458 -23.803  1.00 34.64           H  
ATOM   1231  O   ARG A  81      -4.607  79.476 -25.566  1.00 34.64           O  
ATOM   1232  CG  ARG A  81      -2.085  77.920 -22.693  1.00 34.64           C  
ATOM   1233  HG2 ARG A  81      -3.000  77.504 -22.270  1.00 34.64           H  
ATOM   1234  HG3 ARG A  81      -1.354  77.123 -22.836  1.00 34.64           H  
ATOM   1235  CD  ARG A  81      -1.526  78.991 -21.749  1.00 34.64           C  
ATOM   1236  HD2 ARG A  81      -0.555  79.312 -22.127  1.00 34.64           H  
ATOM   1237  HD3 ARG A  81      -2.205  79.843 -21.750  1.00 34.64           H  
ATOM   1238  NE  ARG A  81      -1.384  78.492 -20.372  1.00 34.64           N  
ATOM   1239  HE  ARG A  81      -1.464  77.492 -20.249  1.00 34.64           H  
ATOM   1240  NH1 ARG A  81      -0.901  80.509 -19.391  1.00 34.64           N  
ATOM   1241 HH11 ARG A  81      -0.931  80.927 -20.310  1.00 34.64           H  
ATOM   1242 HH12 ARG A  81      -0.647  81.047 -18.575  1.00 34.64           H  
ATOM   1243  NH2 ARG A  81      -1.004  78.663 -18.135  1.00 34.64           N  
ATOM   1244 HH21 ARG A  81      -1.096  77.660 -18.060  1.00 34.64           H  
ATOM   1245 HH22 ARG A  81      -0.740  79.204 -17.324  1.00 34.64           H  
ATOM   1246  CZ  ARG A  81      -1.100  79.221 -19.309  1.00 34.64           C  
ATOM   1247  N   GLY A  82      -4.111  78.092 -27.261  1.00 30.16           N  
ATOM   1248  H   GLY A  82      -3.646  77.227 -27.497  1.00 30.16           H  
ATOM   1249  CA  GLY A  82      -4.592  78.936 -28.370  1.00 30.16           C  
ATOM   1250  HA2 GLY A  82      -4.271  78.472 -29.302  1.00 30.16           H  
ATOM   1251  HA3 GLY A  82      -4.087  79.900 -28.312  1.00 30.16           H  
ATOM   1252  C   GLY A  82      -6.105  79.232 -28.479  1.00 30.16           C  
ATOM   1253  O   GLY A  82      -6.775  79.657 -27.540  1.00 30.16           O  
ATOM   1254  N   GLU A  83      -6.633  79.103 -29.698  1.00 29.77           N  
ATOM   1255  H   GLU A  83      -6.051  78.718 -30.428  1.00 29.77           H  
ATOM   1256  CA  GLU A  83      -7.868  79.760 -30.156  1.00 29.77           C  
ATOM   1257  HA  GLU A  83      -7.945  80.727 -29.658  1.00 29.77           H  
ATOM   1258  C   GLU A  83      -9.171  78.996 -29.831  1.00 29.77           C  
ATOM   1259  CB  GLU A  83      -7.760  80.039 -31.670  1.00 29.77           C  
ATOM   1260  HB2 GLU A  83      -8.662  80.564 -31.986  1.00 29.77           H  
ATOM   1261  HB3 GLU A  83      -7.711  79.086 -32.198  1.00 29.77           H  
ATOM   1262  O   GLU A  83      -9.852  78.513 -30.730  1.00 29.77           O  
ATOM   1263  CG  GLU A  83      -6.548  80.889 -32.077  1.00 29.77           C  
ATOM   1264  HG2 GLU A  83      -6.546  81.799 -31.477  1.00 29.77           H  
ATOM   1265  HG3 GLU A  83      -5.630  80.341 -31.864  1.00 29.77           H  
ATOM   1266  CD  GLU A  83      -6.593  81.242 -33.572  1.00 29.77           C  
ATOM   1267  OE1 GLU A  83      -6.419  82.443 -33.884  1.00 29.77           O  
ATOM   1268  OE2 GLU A  83      -6.806  80.317 -34.386  1.00 29.77           O  
ATOM   1269  N   ALA A  84      -9.564  78.891 -28.557  1.00 32.92           N  
ATOM   1270  H   ALA A  84      -8.951  79.251 -27.840  1.00 32.92           H  
ATOM   1271  CA  ALA A  84     -10.856  78.298 -28.165  1.00 32.92           C  
ATOM   1272  HA  ALA A  84     -11.037  77.421 -28.787  1.00 32.92           H  
ATOM   1273  C   ALA A  84     -12.038  79.300 -28.333  1.00 32.92           C  
ATOM   1274  CB  ALA A  84     -10.727  77.775 -26.728  1.00 32.92           C  
ATOM   1275  HB1 ALA A  84     -10.506  78.599 -26.050  1.00 32.92           H  
ATOM   1276  HB2 ALA A  84     -11.663  77.304 -26.426  1.00 32.92           H  
ATOM   1277  HB3 ALA A  84      -9.924  77.040 -26.674  1.00 32.92           H  
ATOM   1278  O   ALA A  84     -12.135  80.235 -27.531  1.00 32.92           O  
ATOM   1279  N   PRO A  85     -12.947  79.168 -29.331  1.00 28.88           N  
ATOM   1280  CA  PRO A  85     -13.876  80.250 -29.694  1.00 28.88           C  
ATOM   1281  HA  PRO A  85     -13.380  81.200 -29.495  1.00 28.88           H  
ATOM   1282  C   PRO A  85     -15.220  80.251 -28.935  1.00 28.88           C  
ATOM   1283  CB  PRO A  85     -14.084  80.145 -31.216  1.00 28.88           C  
ATOM   1284  HB2 PRO A  85     -15.077  79.751 -31.434  1.00 28.88           H  
ATOM   1285  HB3 PRO A  85     -13.946  81.108 -31.707  1.00 28.88           H  
ATOM   1286  O   PRO A  85     -15.603  79.298 -28.258  1.00 28.88           O  
ATOM   1287  CG  PRO A  85     -13.037  79.134 -31.679  1.00 28.88           C  
ATOM   1288  HG2 PRO A  85     -12.086  79.634 -31.864  1.00 28.88           H  
ATOM   1289  HG3 PRO A  85     -13.364  78.579 -32.559  1.00 28.88           H  
ATOM   1290  CD  PRO A  85     -12.926  78.237 -30.452  1.00 28.88           C  
ATOM   1291  HD2 PRO A  85     -13.799  77.587 -30.392  1.00 28.88           H  
ATOM   1292  HD3 PRO A  85     -12.030  77.620 -30.513  1.00 28.88           H  
ATOM   1293  N   SER A  86     -15.977  81.343 -29.090  1.00 29.74           N  
ATOM   1294  H   SER A  86     -15.631  82.061 -29.710  1.00 29.74           H  
ATOM   1295  CA  SER A  86     -17.256  81.585 -28.401  1.00 29.74           C  
ATOM   1296  HA  SER A  86     -17.135  81.323 -27.350  1.00 29.74           H  
ATOM   1297  C   SER A  86     -18.427  80.765 -28.966  1.00 29.74           C  
ATOM   1298  CB  SER A  86     -17.589  83.080 -28.469  1.00 29.74           C  
ATOM   1299  HB2 SER A  86     -17.678  83.381 -29.513  1.00 29.74           H  
ATOM   1300  HB3 SER A  86     -16.785  83.653 -28.006  1.00 29.74           H  
ATOM   1301  O   SER A  86     -19.067  81.171 -29.935  1.00 29.74           O  
ATOM   1302  OG  SER A  86     -18.806  83.358 -27.801  1.00 29.74           O  
ATOM   1303  HG  SER A  86     -19.145  84.193 -28.133  1.00 29.74           H  
ATOM   1304  N   ALA A  87     -18.763  79.648 -28.315  1.00 29.44           N  
ATOM   1305  H   ALA A  87     -18.109  79.283 -27.637  1.00 29.44           H  
ATOM   1306  CA  ALA A  87     -19.977  78.875 -28.609  1.00 29.44           C  
ATOM   1307  HA  ALA A  87     -20.154  78.893 -29.685  1.00 29.44           H  
ATOM   1308  C   ALA A  87     -21.258  79.426 -27.935  1.00 29.44           C  
ATOM   1309  CB  ALA A  87     -19.717  77.419 -28.202  1.00 29.44           C  
ATOM   1310  HB1 ALA A  87     -20.581  76.808 -28.465  1.00 29.44           H  
ATOM   1311  HB2 ALA A  87     -18.844  77.036 -28.730  1.00 29.44           H  
ATOM   1312  HB3 ALA A  87     -19.549  77.351 -27.127  1.00 29.44           H  
ATOM   1313  O   ALA A  87     -22.363  79.138 -28.384  1.00 29.44           O  
ATOM   1314  N   LEU A  88     -21.126  80.209 -26.855  1.00 30.33           N  
ATOM   1315  H   LEU A  88     -20.188  80.441 -26.562  1.00 30.33           H  
ATOM   1316  CA  LEU A  88     -22.246  80.608 -25.983  1.00 30.33           C  
ATOM   1317  HA  LEU A  88     -22.812  79.718 -25.707  1.00 30.33           H  
ATOM   1318  C   LEU A  88     -23.257  81.563 -26.642  1.00 30.33           C  
ATOM   1319  CB  LEU A  88     -21.668  81.262 -24.710  1.00 30.33           C  
ATOM   1320  HB2 LEU A  88     -20.851  81.924 -24.998  1.00 30.33           H  
ATOM   1321  HB3 LEU A  88     -22.434  81.883 -24.246  1.00 30.33           H  
ATOM   1322  O   LEU A  88     -24.457  81.437 -26.424  1.00 30.33           O  
ATOM   1323  CG  LEU A  88     -21.172  80.252 -23.659  1.00 30.33           C  
ATOM   1324  HG  LEU A  88     -20.622  79.451 -24.153  1.00 30.33           H  
ATOM   1325  CD1 LEU A  88     -20.230  80.937 -22.667  1.00 30.33           C  
ATOM   1326 HD11 LEU A  88     -20.750  81.751 -22.162  1.00 30.33           H  
ATOM   1327 HD12 LEU A  88     -19.363  81.334 -23.195  1.00 30.33           H  
ATOM   1328 HD13 LEU A  88     -19.888  80.214 -21.927  1.00 30.33           H  
ATOM   1329  CD2 LEU A  88     -22.337  79.655 -22.867  1.00 30.33           C  
ATOM   1330 HD21 LEU A  88     -21.961  78.931 -22.144  1.00 30.33           H  
ATOM   1331 HD22 LEU A  88     -23.026  79.145 -23.540  1.00 30.33           H  
ATOM   1332 HD23 LEU A  88     -22.879  80.441 -22.341  1.00 30.33           H  
ATOM   1333  N   ALA A  89     -22.781  82.526 -27.433  1.00 33.09           N  
ATOM   1334  H   ALA A  89     -21.791  82.519 -27.632  1.00 33.09           H  
ATOM   1335  CA  ALA A  89     -23.539  83.738 -27.771  1.00 33.09           C  
ATOM   1336  HA  ALA A  89     -23.955  84.139 -26.846  1.00 33.09           H  
ATOM   1337  C   ALA A  89     -24.740  83.548 -28.727  1.00 33.09           C  
ATOM   1338  CB  ALA A  89     -22.537  84.760 -28.324  1.00 33.09           C  
ATOM   1339  HB1 ALA A  89     -21.746  84.937 -27.594  1.00 33.09           H  
ATOM   1340  HB2 ALA A  89     -22.104  84.391 -29.254  1.00 33.09           H  
ATOM   1341  HB3 ALA A  89     -23.049  85.702 -28.519  1.00 33.09           H  
ATOM   1342  O   ALA A  89     -25.442  84.515 -29.017  1.00 33.09           O  
ATOM   1343  N   GLY A  90     -24.963  82.342 -29.257  1.00 32.72           N  
ATOM   1344  H   GLY A  90     -24.391  81.572 -28.940  1.00 32.72           H  
ATOM   1345  CA  GLY A  90     -26.006  82.082 -30.257  1.00 32.72           C  
ATOM   1346  HA2 GLY A  90     -26.071  82.928 -30.941  1.00 32.72           H  
ATOM   1347  HA3 GLY A  90     -25.719  81.203 -30.834  1.00 32.72           H  
ATOM   1348  C   GLY A  90     -27.410  81.825 -29.698  1.00 32.72           C  
ATOM   1349  O   GLY A  90     -28.370  81.886 -30.463  1.00 32.72           O  
ATOM   1350  N   LEU A  91     -27.548  81.514 -28.403  1.00 32.74           N  
ATOM   1351  H   LEU A  91     -26.730  81.528 -27.811  1.00 32.74           H  
ATOM   1352  CA  LEU A  91     -28.811  81.027 -27.833  1.00 32.74           C  
ATOM   1353  HA  LEU A  91     -29.306  80.419 -28.591  1.00 32.74           H  
ATOM   1354  C   LEU A  91     -29.789  82.166 -27.484  1.00 32.74           C  
ATOM   1355  CB  LEU A  91     -28.491  80.135 -26.612  1.00 32.74           C  
ATOM   1356  HB2 LEU A  91     -27.487  79.720 -26.702  1.00 32.74           H  
ATOM   1357  HB3 LEU A  91     -28.503  80.753 -25.714  1.00 32.74           H  
ATOM   1358  O   LEU A  91     -30.955  82.133 -27.877  1.00 32.74           O  
ATOM   1359  CG  LEU A  91     -29.482  78.968 -26.444  1.00 32.74           C  
ATOM   1360  HG  LEU A  91     -30.499  79.322 -26.615  1.00 32.74           H  
ATOM   1361  CD1 LEU A  91     -29.167  77.831 -27.424  1.00 32.74           C  
ATOM   1362 HD11 LEU A  91     -29.890  77.025 -27.291  1.00 32.74           H  
ATOM   1363 HD12 LEU A  91     -28.162  77.448 -27.244  1.00 32.74           H  
ATOM   1364 HD13 LEU A  91     -29.235  78.192 -28.450  1.00 32.74           H  
ATOM   1365  CD2 LEU A  91     -29.400  78.392 -25.031  1.00 32.74           C  
ATOM   1366 HD21 LEU A  91     -30.108  77.569 -24.924  1.00 32.74           H  
ATOM   1367 HD22 LEU A  91     -28.390  78.039 -24.826  1.00 32.74           H  
ATOM   1368 HD23 LEU A  91     -29.658  79.169 -24.311  1.00 32.74           H  
ATOM   1369  N   ASP A  92     -29.293  83.187 -26.782  1.00 37.85           N  
ATOM   1370  H   ASP A  92     -28.358  83.065 -26.418  1.00 37.85           H  
ATOM   1371  CA  ASP A  92     -30.089  84.208 -26.082  1.00 37.85           C  
ATOM   1372  HA  ASP A  92     -30.690  83.722 -25.313  1.00 37.85           H  
ATOM   1373  C   ASP A  92     -31.032  85.006 -27.000  1.00 37.85           C  
ATOM   1374  CB  ASP A  92     -29.132  85.209 -25.398  1.00 37.85           C  
ATOM   1375  HB2 ASP A  92     -28.650  85.805 -26.173  1.00 37.85           H  
ATOM   1376  HB3 ASP A  92     -29.725  85.887 -24.785  1.00 37.85           H  
ATOM   1377  O   ASP A  92     -32.151  85.363 -26.625  1.00 37.85           O  
ATOM   1378  CG  ASP A  92     -28.029  84.602 -24.518  1.00 37.85           C  
ATOM   1379  OD1 ASP A  92     -28.114  83.400 -24.184  1.00 37.85           O  
ATOM   1380  OD2 ASP A  92     -27.072  85.354 -24.223  1.00 37.85           O  
ATOM   1381  N   ALA A  93     -30.589  85.299 -28.226  1.00 38.61           N  
ATOM   1382  H   ALA A  93     -29.684  84.937 -28.492  1.00 38.61           H  
ATOM   1383  CA  ALA A  93     -31.311  86.172 -29.152  1.00 38.61           C  
ATOM   1384  HA  ALA A  93     -31.532  87.106 -28.636  1.00 38.61           H  
ATOM   1385  C   ALA A  93     -32.659  85.593 -29.623  1.00 38.61           C  
ATOM   1386  CB  ALA A  93     -30.385  86.479 -30.336  1.00 38.61           C  
ATOM   1387  HB1 ALA A  93     -30.883  87.167 -31.019  1.00 38.61           H  
ATOM   1388  HB2 ALA A  93     -29.464  86.939 -29.976  1.00 38.61           H  
ATOM   1389  HB3 ALA A  93     -30.145  85.559 -30.867  1.00 38.61           H  
ATOM   1390  O   ALA A  93     -33.518  86.346 -30.086  1.00 38.61           O  
ATOM   1391  N   LEU A  94     -32.852  84.273 -29.507  1.00 37.23           N  
ATOM   1392  H   LEU A  94     -32.131  83.724 -29.062  1.00 37.23           H  
ATOM   1393  CA  LEU A  94     -34.056  83.582 -29.967  1.00 37.23           C  
ATOM   1394  HA  LEU A  94     -34.314  83.981 -30.948  1.00 37.23           H  
ATOM   1395  C   LEU A  94     -35.269  83.822 -29.047  1.00 37.23           C  
ATOM   1396  CB  LEU A  94     -33.716  82.085 -30.100  1.00 37.23           C  
ATOM   1397  HB2 LEU A  94     -32.723  81.975 -30.535  1.00 37.23           H  
ATOM   1398  HB3 LEU A  94     -33.681  81.656 -29.099  1.00 37.23           H  
ATOM   1399  O   LEU A  94     -36.399  83.833 -29.531  1.00 37.23           O  
ATOM   1400  CG  LEU A  94     -34.711  81.282 -30.961  1.00 37.23           C  
ATOM   1401  HG  LEU A  94     -35.733  81.496 -30.650  1.00 37.23           H  
ATOM   1402  CD1 LEU A  94     -34.561  81.599 -32.454  1.00 37.23           C  
ATOM   1403 HD11 LEU A  94     -34.801  82.646 -32.636  1.00 37.23           H  
ATOM   1404 HD12 LEU A  94     -33.540  81.400 -32.777  1.00 37.23           H  
ATOM   1405 HD13 LEU A  94     -35.251  80.983 -33.030  1.00 37.23           H  
ATOM   1406  CD2 LEU A  94     -34.465  79.784 -30.780  1.00 37.23           C  
ATOM   1407 HD21 LEU A  94     -35.172  79.216 -31.383  1.00 37.23           H  
ATOM   1408 HD22 LEU A  94     -34.604  79.519 -29.732  1.00 37.23           H  
ATOM   1409 HD23 LEU A  94     -33.446  79.535 -31.077  1.00 37.23           H  
ATOM   1410  N   GLU A  95     -35.059  84.042 -27.742  1.00 39.23           N  
ATOM   1411  H   GLU A  95     -34.111  84.051 -27.395  1.00 39.23           H  
ATOM   1412  CA  GLU A  95     -36.157  84.230 -26.778  1.00 39.23           C  
ATOM   1413  HA  GLU A  95     -36.896  83.440 -26.910  1.00 39.23           H  
ATOM   1414  C   GLU A  95     -36.891  85.568 -26.954  1.00 39.23           C  
ATOM   1415  CB  GLU A  95     -35.639  84.178 -25.329  1.00 39.23           C  
ATOM   1416  HB2 GLU A  95     -36.451  84.508 -24.681  1.00 39.23           H  
ATOM   1417  HB3 GLU A  95     -34.815  84.883 -25.216  1.00 39.23           H  
ATOM   1418  O   GLU A  95     -38.112  85.642 -26.825  1.00 39.23           O  
ATOM   1419  CG  GLU A  95     -35.200  82.792 -24.843  1.00 39.23           C  
ATOM   1420  HG2 GLU A  95     -35.942  82.060 -25.163  1.00 39.23           H  
ATOM   1421  HG3 GLU A  95     -34.246  82.532 -25.303  1.00 39.23           H  
ATOM   1422  CD  GLU A  95     -35.075  82.766 -23.308  1.00 39.23           C  
ATOM   1423  OE1 GLU A  95     -35.627  81.821 -22.697  1.00 39.23           O  
ATOM   1424  OE2 GLU A  95     -34.483  83.715 -22.746  1.00 39.23           O  
ATOM   1425  N   ALA A  96     -36.163  86.654 -27.224  1.00 41.05           N  
ATOM   1426  H   ALA A  96     -35.168  86.529 -27.345  1.00 41.05           H  
ATOM   1427  CA  ALA A  96     -36.684  88.010 -27.027  1.00 41.05           C  
ATOM   1428  HA  ALA A  96     -37.047  88.082 -26.001  1.00 41.05           H  
ATOM   1429  C   ALA A  96     -37.871  88.385 -27.943  1.00 41.05           C  
ATOM   1430  CB  ALA A  96     -35.515  88.988 -27.187  1.00 41.05           C  
ATOM   1431  HB1 ALA A  96     -35.116  88.928 -28.199  1.00 41.05           H  
ATOM   1432  HB2 ALA A  96     -34.727  88.741 -26.476  1.00 41.05           H  
ATOM   1433  HB3 ALA A  96     -35.860  90.004 -26.995  1.00 41.05           H  
ATOM   1434  O   ALA A  96     -38.674  89.249 -27.589  1.00 41.05           O  
ATOM   1435  N   ALA A  97     -38.006  87.735 -29.104  1.00 37.08           N  
ATOM   1436  H   ALA A  97     -37.353  86.989 -29.295  1.00 37.08           H  
ATOM   1437  CA  ALA A  97     -39.028  88.029 -30.117  1.00 37.08           C  
ATOM   1438  HA  ALA A  97     -39.204  89.104 -30.101  1.00 37.08           H  
ATOM   1439  C   ALA A  97     -40.410  87.378 -29.854  1.00 37.08           C  
ATOM   1440  CB  ALA A  97     -38.446  87.692 -31.496  1.00 37.08           C  
ATOM   1441  HB1 ALA A  97     -37.506  88.223 -31.645  1.00 37.08           H  
ATOM   1442  HB2 ALA A  97     -39.148  87.989 -32.275  1.00 37.08           H  
ATOM   1443  HB3 ALA A  97     -38.269  86.619 -31.569  1.00 37.08           H  
ATOM   1444  O   ALA A  97     -41.268  87.361 -30.734  1.00 37.08           O  
ATOM   1445  N   LEU A  98     -40.649  86.890 -28.633  1.00 40.83           N  
ATOM   1446  H   LEU A  98     -39.870  86.896 -27.990  1.00 40.83           H  
ATOM   1447  CA  LEU A  98     -41.892  86.263 -28.156  1.00 40.83           C  
ATOM   1448  HA  LEU A  98     -41.991  85.302 -28.661  1.00 40.83           H  
ATOM   1449  C   LEU A  98     -43.253  86.989 -28.363  1.00 40.83           C  
ATOM   1450  CB  LEU A  98     -41.709  86.022 -26.637  1.00 40.83           C  
ATOM   1451  HB2 LEU A  98     -41.076  86.809 -26.228  1.00 40.83           H  
ATOM   1452  HB3 LEU A  98     -42.671  86.104 -26.131  1.00 40.83           H  
ATOM   1453  O   LEU A  98     -44.251  86.274 -28.472  1.00 40.83           O  
ATOM   1454  CG  LEU A  98     -41.109  84.650 -26.280  1.00 40.83           C  
ATOM   1455  HG  LEU A  98     -40.301  84.405 -26.970  1.00 40.83           H  
ATOM   1456  CD1 LEU A  98     -40.571  84.669 -24.848  1.00 40.83           C  
ATOM   1457 HD11 LEU A  98     -40.128  83.701 -24.612  1.00 40.83           H  
ATOM   1458 HD12 LEU A  98     -39.788  85.423 -24.764  1.00 40.83           H  
ATOM   1459 HD13 LEU A  98     -41.369  84.892 -24.141  1.00 40.83           H  
ATOM   1460  CD2 LEU A  98     -42.168  83.548 -26.364  1.00 40.83           C  
ATOM   1461 HD21 LEU A  98     -42.978  83.747 -25.662  1.00 40.83           H  
ATOM   1462 HD22 LEU A  98     -41.709  82.589 -26.128  1.00 40.83           H  
ATOM   1463 HD23 LEU A  98     -42.572  83.501 -27.375  1.00 40.83           H  
ATOM   1464  N   PRO A  99     -43.402  88.333 -28.282  1.00 41.97           N  
ATOM   1465  CA  PRO A  99     -44.582  88.870 -27.588  1.00 41.97           C  
ATOM   1466  HA  PRO A  99     -44.802  88.225 -26.737  1.00 41.97           H  
ATOM   1467  C   PRO A  99     -45.894  88.988 -28.380  1.00 41.97           C  
ATOM   1468  CB  PRO A  99     -44.152  90.232 -27.033  1.00 41.97           C  
ATOM   1469  HB2 PRO A  99     -44.970  90.952 -27.014  1.00 41.97           H  
ATOM   1470  HB3 PRO A  99     -43.743  90.100 -26.031  1.00 41.97           H  
ATOM   1471  O   PRO A  99     -46.954  88.790 -27.791  1.00 41.97           O  
ATOM   1472  CG  PRO A  99     -43.038  90.673 -27.976  1.00 41.97           C  
ATOM   1473  HG2 PRO A  99     -43.466  91.114 -28.876  1.00 41.97           H  
ATOM   1474  HG3 PRO A  99     -42.349  91.367 -27.497  1.00 41.97           H  
ATOM   1475  CD  PRO A  99     -42.360  89.353 -28.322  1.00 41.97           C  
ATOM   1476  HD2 PRO A  99     -41.596  89.135 -27.576  1.00 41.97           H  
ATOM   1477  HD3 PRO A  99     -41.918  89.429 -29.315  1.00 41.97           H  
ATOM   1478  N   GLU A 100     -45.876  89.375 -29.659  1.00 40.93           N  
ATOM   1479  H   GLU A 100     -44.987  89.507 -30.118  1.00 40.93           H  
ATOM   1480  CA  GLU A 100     -47.091  89.926 -30.305  1.00 40.93           C  
ATOM   1481  HA  GLU A 100     -47.688  90.405 -29.529  1.00 40.93           H  
ATOM   1482  C   GLU A 100     -48.038  88.872 -30.919  1.00 40.93           C  
ATOM   1483  CB  GLU A 100     -46.730  91.046 -31.304  1.00 40.93           C  
ATOM   1484  HB2 GLU A 100     -46.198  90.623 -32.156  1.00 40.93           H  
ATOM   1485  HB3 GLU A 100     -47.660  91.492 -31.659  1.00 40.93           H  
ATOM   1486  O   GLU A 100     -49.125  89.223 -31.374  1.00 40.93           O  
ATOM   1487  CG  GLU A 100     -45.869  92.149 -30.656  1.00 40.93           C  
ATOM   1488  HG2 GLU A 100     -46.215  92.298 -29.634  1.00 40.93           H  
ATOM   1489  HG3 GLU A 100     -44.837  91.800 -30.609  1.00 40.93           H  
ATOM   1490  CD  GLU A 100     -45.908  93.506 -31.384  1.00 40.93           C  
ATOM   1491  OE1 GLU A 100     -45.684  94.525 -30.689  1.00 40.93           O  
ATOM   1492  OE2 GLU A 100     -46.162  93.535 -32.608  1.00 40.93           O  
ATOM   1493  N   VAL A 101     -47.644  87.593 -30.901  1.00 40.38           N  
ATOM   1494  H   VAL A 101     -46.782  87.410 -30.406  1.00 40.38           H  
ATOM   1495  CA  VAL A 101     -48.209  86.472 -31.683  1.00 40.38           C  
ATOM   1496  HA  VAL A 101     -48.114  86.719 -32.740  1.00 40.38           H  
ATOM   1497  C   VAL A 101     -49.697  86.189 -31.366  1.00 40.38           C  
ATOM   1498  CB  VAL A 101     -47.354  85.202 -31.463  1.00 40.38           C  
ATOM   1499  HB  VAL A 101     -47.462  84.864 -30.433  1.00 40.38           H  
ATOM   1500  O   VAL A 101     -50.006  85.627 -30.307  1.00 40.38           O  
ATOM   1501  CG1 VAL A 101     -47.791  84.064 -32.397  1.00 40.38           C  
ATOM   1502 HG11 VAL A 101     -47.156  83.191 -32.246  1.00 40.38           H  
ATOM   1503 HG12 VAL A 101     -47.713  84.389 -33.435  1.00 40.38           H  
ATOM   1504 HG13 VAL A 101     -48.824  83.782 -32.192  1.00 40.38           H  
ATOM   1505  CG2 VAL A 101     -45.859  85.457 -31.720  1.00 40.38           C  
ATOM   1506 HG21 VAL A 101     -45.454  86.161 -30.993  1.00 40.38           H  
ATOM   1507 HG22 VAL A 101     -45.715  85.853 -32.726  1.00 40.38           H  
ATOM   1508 HG23 VAL A 101     -45.300  84.526 -31.620  1.00 40.38           H  
ATOM   1509  N   PRO A 102     -50.650  86.517 -32.266  1.00 45.87           N  
ATOM   1510  CA  PRO A 102     -52.081  86.328 -32.027  1.00 45.87           C  
ATOM   1511  HA  PRO A 102     -52.296  86.734 -31.038  1.00 45.87           H  
ATOM   1512  C   PRO A 102     -52.564  84.866 -32.056  1.00 45.87           C  
ATOM   1513  CB  PRO A 102     -52.803  87.205 -33.063  1.00 45.87           C  
ATOM   1514  HB2 PRO A 102     -53.693  87.676 -32.646  1.00 45.87           H  
ATOM   1515  HB3 PRO A 102     -53.059  86.612 -33.941  1.00 45.87           H  
ATOM   1516  O   PRO A 102     -51.854  83.919 -32.393  1.00 45.87           O  
ATOM   1517  CG  PRO A 102     -51.751  88.240 -33.452  1.00 45.87           C  
ATOM   1518  HG2 PRO A 102     -51.933  88.657 -34.443  1.00 45.87           H  
ATOM   1519  HG3 PRO A 102     -51.686  89.024 -32.697  1.00 45.87           H  
ATOM   1520  CD  PRO A 102     -50.495  87.383 -33.425  1.00 45.87           C  
ATOM   1521  HD2 PRO A 102     -50.476  86.762 -34.321  1.00 45.87           H  
ATOM   1522  HD3 PRO A 102     -49.606  88.013 -33.397  1.00 45.87           H  
ATOM   1523  N   ALA A 103     -53.836  84.682 -31.685  1.00 40.47           N  
ATOM   1524  H   ALA A 103     -54.373  85.516 -31.494  1.00 40.47           H  
ATOM   1525  CA  ALA A 103     -54.393  83.408 -31.221  1.00 40.47           C  
ATOM   1526  HA  ALA A 103     -53.890  83.154 -30.288  1.00 40.47           H  
ATOM   1527  C   ALA A 103     -54.215  82.188 -32.153  1.00 40.47           C  
ATOM   1528  CB  ALA A 103     -55.880  83.640 -30.920  1.00 40.47           C  
ATOM   1529  HB1 ALA A 103     -56.318  82.725 -30.521  1.00 40.47           H  
ATOM   1530  HB2 ALA A 103     -56.407  83.912 -31.834  1.00 40.47           H  
ATOM   1531  HB3 ALA A 103     -55.993  84.437 -30.184  1.00 40.47           H  
ATOM   1532  O   ALA A 103     -54.001  81.087 -31.640  1.00 40.47           O  
ATOM   1533  N   THR A 104     -54.328  82.364 -33.472  1.00 41.34           N  
ATOM   1534  H   THR A 104     -54.499  83.294 -33.828  1.00 41.34           H  
ATOM   1535  CA  THR A 104     -54.297  81.275 -34.470  1.00 41.34           C  
ATOM   1536  HA  THR A 104     -54.660  80.353 -34.015  1.00 41.34           H  
ATOM   1537  C   THR A 104     -52.899  80.963 -35.005  1.00 41.34           C  
ATOM   1538  CB  THR A 104     -55.216  81.607 -35.658  1.00 41.34           C  
ATOM   1539  HB  THR A 104     -54.982  80.955 -36.499  1.00 41.34           H  
ATOM   1540  O   THR A 104     -52.604  79.806 -35.286  1.00 41.34           O  
ATOM   1541  CG2 THR A 104     -56.688  81.417 -35.295  1.00 41.34           C  
ATOM   1542 HG21 THR A 104     -57.307  81.642 -36.163  1.00 41.34           H  
ATOM   1543 HG22 THR A 104     -56.961  82.076 -34.471  1.00 41.34           H  
ATOM   1544 HG23 THR A 104     -56.856  80.381 -35.001  1.00 41.34           H  
ATOM   1545  OG1 THR A 104     -55.060  82.961 -36.045  1.00 41.34           O  
ATOM   1546  HG1 THR A 104     -54.317  83.011 -36.651  1.00 41.34           H  
ATOM   1547  N   GLU A 105     -52.016  81.960 -35.119  1.00 42.22           N  
ATOM   1548  H   GLU A 105     -52.275  82.882 -34.798  1.00 42.22           H  
ATOM   1549  CA  GLU A 105     -50.655  81.797 -35.674  1.00 42.22           C  
ATOM   1550  HA  GLU A 105     -50.705  81.452 -36.707  1.00 42.22           H  
ATOM   1551  C   GLU A 105     -49.837  80.770 -34.876  1.00 42.22           C  
ATOM   1552  CB  GLU A 105     -49.934  83.152 -35.625  1.00 42.22           C  
ATOM   1553  HB2 GLU A 105     -49.927  83.509 -34.595  1.00 42.22           H  
ATOM   1554  HB3 GLU A 105     -48.904  83.008 -35.952  1.00 42.22           H  
ATOM   1555  O   GLU A 105     -49.137  79.915 -35.422  1.00 42.22           O  
ATOM   1556  CG  GLU A 105     -50.596  84.211 -36.519  1.00 42.22           C  
ATOM   1557  HG2 GLU A 105     -51.645  84.309 -36.239  1.00 42.22           H  
ATOM   1558  HG3 GLU A 105     -50.556  83.869 -37.554  1.00 42.22           H  
ATOM   1559  CD  GLU A 105     -49.932  85.590 -36.410  1.00 42.22           C  
ATOM   1560  OE1 GLU A 105     -50.564  86.549 -36.906  1.00 42.22           O  
ATOM   1561  OE2 GLU A 105     -48.856  85.690 -35.778  1.00 42.22           O  
ATOM   1562  N   ARG A 106     -50.022  80.814 -33.556  1.00 41.96           N  
ATOM   1563  H   ARG A 106     -50.594  81.579 -33.226  1.00 41.96           H  
ATOM   1564  CA  ARG A 106     -49.474  79.895 -32.558  1.00 41.96           C  
ATOM   1565  HA  ARG A 106     -48.391  80.018 -32.514  1.00 41.96           H  
ATOM   1566  C   ARG A 106     -49.746  78.413 -32.857  1.00 41.96           C  
ATOM   1567  CB  ARG A 106     -50.105  80.337 -31.233  1.00 41.96           C  
ATOM   1568  HB2 ARG A 106     -49.826  81.373 -31.042  1.00 41.96           H  
ATOM   1569  HB3 ARG A 106     -51.186  80.306 -31.370  1.00 41.96           H  
ATOM   1570  O   ARG A 106     -48.888  77.585 -32.568  1.00 41.96           O  
ATOM   1571  CG  ARG A 106     -49.716  79.498 -30.005  1.00 41.96           C  
ATOM   1572  HG2 ARG A 106     -49.916  78.442 -30.186  1.00 41.96           H  
ATOM   1573  HG3 ARG A 106     -48.653  79.625 -29.801  1.00 41.96           H  
ATOM   1574  CD  ARG A 106     -50.532  79.946 -28.786  1.00 41.96           C  
ATOM   1575  HD2 ARG A 106     -50.306  80.994 -28.588  1.00 41.96           H  
ATOM   1576  HD3 ARG A 106     -50.230  79.351 -27.924  1.00 41.96           H  
ATOM   1577  NE  ARG A 106     -51.978  79.769 -29.032  1.00 41.96           N  
ATOM   1578  HE  ARG A 106     -52.229  79.182 -29.815  1.00 41.96           H  
ATOM   1579  NH1 ARG A 106     -52.796  81.172 -27.417  1.00 41.96           N  
ATOM   1580 HH11 ARG A 106     -51.847  81.314 -27.100  1.00 41.96           H  
ATOM   1581 HH12 ARG A 106     -53.567  81.674 -27.001  1.00 41.96           H  
ATOM   1582  NH2 ARG A 106     -54.186  80.244 -28.906  1.00 41.96           N  
ATOM   1583 HH21 ARG A 106     -54.977  80.687 -28.459  1.00 41.96           H  
ATOM   1584 HH22 ARG A 106     -54.293  79.876 -29.840  1.00 41.96           H  
ATOM   1585  CZ  ARG A 106     -52.978  80.392 -28.446  1.00 41.96           C  
ATOM   1586  N   GLU A 107     -50.916  78.057 -33.396  1.00 44.29           N  
ATOM   1587  H   GLU A 107     -51.539  78.778 -33.731  1.00 44.29           H  
ATOM   1588  CA  GLU A 107     -51.283  76.649 -33.630  1.00 44.29           C  
ATOM   1589  HA  GLU A 107     -50.975  76.052 -32.772  1.00 44.29           H  
ATOM   1590  C   GLU A 107     -50.552  76.059 -34.840  1.00 44.29           C  
ATOM   1591  CB  GLU A 107     -52.806  76.493 -33.785  1.00 44.29           C  
ATOM   1592  HB2 GLU A 107     -53.022  75.482 -34.130  1.00 44.29           H  
ATOM   1593  HB3 GLU A 107     -53.170  77.197 -34.533  1.00 44.29           H  
ATOM   1594  O   GLU A 107     -50.024  74.949 -34.751  1.00 44.29           O  
ATOM   1595  CG  GLU A 107     -53.540  76.712 -32.454  1.00 44.29           C  
ATOM   1596  HG2 GLU A 107     -53.167  75.993 -31.725  1.00 44.29           H  
ATOM   1597  HG3 GLU A 107     -53.313  77.709 -32.076  1.00 44.29           H  
ATOM   1598  CD  GLU A 107     -55.062  76.570 -32.604  1.00 44.29           C  
ATOM   1599  OE1 GLU A 107     -55.624  75.638 -31.986  1.00 44.29           O  
ATOM   1600  OE2 GLU A 107     -55.660  77.437 -33.280  1.00 44.29           O  
ATOM   1601  N   GLU A 108     -50.446  76.804 -35.946  1.00 42.37           N  
ATOM   1602  H   GLU A 108     -50.870  77.721 -35.963  1.00 42.37           H  
ATOM   1603  CA  GLU A 108     -49.638  76.376 -37.094  1.00 42.37           C  
ATOM   1604  HA  GLU A 108     -49.952  75.379 -37.403  1.00 42.37           H  
ATOM   1605  C   GLU A 108     -48.155  76.290 -36.740  1.00 42.37           C  
ATOM   1606  CB  GLU A 108     -49.779  77.328 -38.287  1.00 42.37           C  
ATOM   1607  HB2 GLU A 108     -48.935  77.144 -38.952  1.00 42.37           H  
ATOM   1608  HB3 GLU A 108     -49.718  78.363 -37.950  1.00 42.37           H  
ATOM   1609  O   GLU A 108     -47.494  75.336 -37.147  1.00 42.37           O  
ATOM   1610  CG  GLU A 108     -51.057  77.116 -39.102  1.00 42.37           C  
ATOM   1611  HG2 GLU A 108     -51.891  77.622 -38.615  1.00 42.37           H  
ATOM   1612  HG3 GLU A 108     -51.282  76.051 -39.147  1.00 42.37           H  
ATOM   1613  CD  GLU A 108     -50.848  77.656 -40.523  1.00 42.37           C  
ATOM   1614  OE1 GLU A 108     -50.881  76.832 -41.468  1.00 42.37           O  
ATOM   1615  OE2 GLU A 108     -50.569  78.867 -40.656  1.00 42.37           O  
ATOM   1616  N   LEU A 109     -47.630  77.254 -35.974  1.00 39.95           N  
ATOM   1617  H   LEU A 109     -48.218  78.032 -35.709  1.00 39.95           H  
ATOM   1618  CA  LEU A 109     -46.228  77.265 -35.560  1.00 39.95           C  
ATOM   1619  HA  LEU A 109     -45.613  77.290 -36.461  1.00 39.95           H  
ATOM   1620  C   LEU A 109     -45.877  75.984 -34.791  1.00 39.95           C  
ATOM   1621  CB  LEU A 109     -45.961  78.530 -34.724  1.00 39.95           C  
ATOM   1622  HB2 LEU A 109     -46.432  79.389 -35.202  1.00 39.95           H  
ATOM   1623  HB3 LEU A 109     -46.424  78.405 -33.746  1.00 39.95           H  
ATOM   1624  O   LEU A 109     -44.908  75.305 -35.140  1.00 39.95           O  
ATOM   1625  CG  LEU A 109     -44.461  78.829 -34.548  1.00 39.95           C  
ATOM   1626  HG  LEU A 109     -43.928  77.913 -34.294  1.00 39.95           H  
ATOM   1627  CD1 LEU A 109     -43.859  79.427 -35.823  1.00 39.95           C  
ATOM   1628 HD11 LEU A 109     -42.806  79.656 -35.655  1.00 39.95           H  
ATOM   1629 HD12 LEU A 109     -43.930  78.716 -36.646  1.00 39.95           H  
ATOM   1630 HD13 LEU A 109     -44.382  80.345 -36.089  1.00 39.95           H  
ATOM   1631  CD2 LEU A 109     -44.257  79.828 -33.411  1.00 39.95           C  
ATOM   1632 HD21 LEU A 109     -44.779  80.759 -33.630  1.00 39.95           H  
ATOM   1633 HD22 LEU A 109     -43.194  80.035 -33.287  1.00 39.95           H  
ATOM   1634 HD23 LEU A 109     -44.640  79.411 -32.479  1.00 39.95           H  
ATOM   1635  N   VAL A 110     -46.721  75.607 -33.821  1.00 42.45           N  
ATOM   1636  H   VAL A 110     -47.502  76.211 -33.606  1.00 42.45           H  
ATOM   1637  CA  VAL A 110     -46.605  74.332 -33.103  1.00 42.45           C  
ATOM   1638  HA  VAL A 110     -45.599  74.269 -32.690  1.00 42.45           H  
ATOM   1639  C   VAL A 110     -46.745  73.160 -34.068  1.00 42.45           C  
ATOM   1640  CB  VAL A 110     -47.591  74.237 -31.922  1.00 42.45           C  
ATOM   1641  HB  VAL A 110     -48.598  74.467 -32.270  1.00 42.45           H  
ATOM   1642  O   VAL A 110     -45.828  72.357 -34.111  1.00 42.45           O  
ATOM   1643  CG1 VAL A 110     -47.600  72.846 -31.273  1.00 42.45           C  
ATOM   1644 HG11 VAL A 110     -48.241  72.848 -30.392  1.00 42.45           H  
ATOM   1645 HG12 VAL A 110     -46.590  72.555 -30.982  1.00 42.45           H  
ATOM   1646 HG13 VAL A 110     -47.999  72.104 -31.965  1.00 42.45           H  
ATOM   1647  CG2 VAL A 110     -47.197  75.236 -30.825  1.00 42.45           C  
ATOM   1648 HG21 VAL A 110     -47.162  76.248 -31.228  1.00 42.45           H  
ATOM   1649 HG22 VAL A 110     -47.933  75.209 -30.022  1.00 42.45           H  
ATOM   1650 HG23 VAL A 110     -46.216  74.984 -30.423  1.00 42.45           H  
ATOM   1651  N   GLN A 111     -47.782  73.076 -34.912  1.00 42.21           N  
ATOM   1652  H   GLN A 111     -48.503  73.781 -34.864  1.00 42.21           H  
ATOM   1653  CA  GLN A 111     -47.947  71.959 -35.864  1.00 42.21           C  
ATOM   1654  HA  GLN A 111     -48.014  71.030 -35.298  1.00 42.21           H  
ATOM   1655  C   GLN A 111     -46.800  71.810 -36.880  1.00 42.21           C  
ATOM   1656  CB  GLN A 111     -49.244  72.113 -36.663  1.00 42.21           C  
ATOM   1657  HB2 GLN A 111     -49.335  73.134 -37.033  1.00 42.21           H  
ATOM   1658  HB3 GLN A 111     -49.192  71.445 -37.523  1.00 42.21           H  
ATOM   1659  O   GLN A 111     -46.583  70.725 -37.425  1.00 42.21           O  
ATOM   1660  CG  GLN A 111     -50.490  71.737 -35.857  1.00 42.21           C  
ATOM   1661  HG2 GLN A 111     -50.628  72.448 -35.043  1.00 42.21           H  
ATOM   1662  HG3 GLN A 111     -50.362  70.745 -35.424  1.00 42.21           H  
ATOM   1663  CD  GLN A 111     -51.741  71.716 -36.730  1.00 42.21           C  
ATOM   1664  NE2 GLN A 111     -52.910  71.822 -36.142  1.00 42.21           N  
ATOM   1665 HE21 GLN A 111     -52.962  71.992 -35.148  1.00 42.21           H  
ATOM   1666 HE22 GLN A 111     -53.716  71.871 -36.749  1.00 42.21           H  
ATOM   1667  OE1 GLN A 111     -51.703  71.581 -37.946  1.00 42.21           O  
ATOM   1668  N   ARG A 112     -46.080  72.890 -37.193  1.00 39.76           N  
ATOM   1669  H   ARG A 112     -46.367  73.762 -36.773  1.00 39.76           H  
ATOM   1670  CA  ARG A 112     -44.986  72.916 -38.173  1.00 39.76           C  
ATOM   1671  HA  ARG A 112     -45.184  72.166 -38.939  1.00 39.76           H  
ATOM   1672  C   ARG A 112     -43.665  72.521 -37.523  1.00 39.76           C  
ATOM   1673  CB  ARG A 112     -44.986  74.300 -38.830  1.00 39.76           C  
ATOM   1674  HB2 ARG A 112     -44.526  75.027 -38.161  1.00 39.76           H  
ATOM   1675  HB3 ARG A 112     -46.028  74.586 -38.969  1.00 39.76           H  
ATOM   1676  O   ARG A 112     -43.009  71.619 -38.040  1.00 39.76           O  
ATOM   1677  CG  ARG A 112     -44.337  74.375 -40.216  1.00 39.76           C  
ATOM   1678  HG2 ARG A 112     -44.756  73.601 -40.858  1.00 39.76           H  
ATOM   1679  HG3 ARG A 112     -43.256  74.251 -40.139  1.00 39.76           H  
ATOM   1680  CD  ARG A 112     -44.683  75.760 -40.784  1.00 39.76           C  
ATOM   1681  HD2 ARG A 112     -45.755  75.922 -40.666  1.00 39.76           H  
ATOM   1682  HD3 ARG A 112     -44.161  76.519 -40.202  1.00 39.76           H  
ATOM   1683  NE  ARG A 112     -44.336  75.913 -42.209  1.00 39.76           N  
ATOM   1684  HE  ARG A 112     -43.596  75.328 -42.570  1.00 39.76           H  
ATOM   1685  NH1 ARG A 112     -45.756  77.680 -42.634  1.00 39.76           N  
ATOM   1686 HH11 ARG A 112     -46.115  77.637 -41.691  1.00 39.76           H  
ATOM   1687 HH12 ARG A 112     -46.156  78.358 -43.267  1.00 39.76           H  
ATOM   1688  NH2 ARG A 112     -44.431  76.918 -44.254  1.00 39.76           N  
ATOM   1689 HH21 ARG A 112     -44.801  77.645 -44.849  1.00 39.76           H  
ATOM   1690 HH22 ARG A 112     -43.690  76.320 -44.591  1.00 39.76           H  
ATOM   1691  CZ  ARG A 112     -44.842  76.831 -43.020  1.00 39.76           C  
ATOM   1692  N   LEU A 113     -43.367  73.073 -36.343  1.00 37.74           N  
ATOM   1693  H   LEU A 113     -43.982  73.788 -35.982  1.00 37.74           H  
ATOM   1694  CA  LEU A 113     -42.303  72.593 -35.455  1.00 37.74           C  
ATOM   1695  HA  LEU A 113     -41.343  72.699 -35.960  1.00 37.74           H  
ATOM   1696  C   LEU A 113     -42.518  71.111 -35.115  1.00 37.74           C  
ATOM   1697  CB  LEU A 113     -42.310  73.448 -34.174  1.00 37.74           C  
ATOM   1698  HB2 LEU A 113     -42.395  74.502 -34.435  1.00 37.74           H  
ATOM   1699  HB3 LEU A 113     -43.195  73.191 -33.591  1.00 37.74           H  
ATOM   1700  O   LEU A 113     -41.610  70.304 -35.263  1.00 37.74           O  
ATOM   1701  CG  LEU A 113     -41.045  73.242 -33.317  1.00 37.74           C  
ATOM   1702  HG  LEU A 113     -40.633  72.248 -33.489  1.00 37.74           H  
ATOM   1703  CD1 LEU A 113     -39.986  74.286 -33.673  1.00 37.74           C  
ATOM   1704 HD11 LEU A 113     -40.353  75.289 -33.454  1.00 37.74           H  
ATOM   1705 HD12 LEU A 113     -39.737  74.216 -34.731  1.00 37.74           H  
ATOM   1706 HD13 LEU A 113     -39.083  74.105 -33.089  1.00 37.74           H  
ATOM   1707  CD2 LEU A 113     -41.369  73.361 -31.830  1.00 37.74           C  
ATOM   1708 HD21 LEU A 113     -40.459  73.227 -31.244  1.00 37.74           H  
ATOM   1709 HD22 LEU A 113     -42.084  72.590 -31.545  1.00 37.74           H  
ATOM   1710 HD23 LEU A 113     -41.791  74.343 -31.616  1.00 37.74           H  
ATOM   1711  N   GLU A 114     -43.750  70.733 -34.771  1.00 40.99           N  
ATOM   1712  H   GLU A 114     -44.433  71.461 -34.617  1.00 40.99           H  
ATOM   1713  CA  GLU A 114     -44.199  69.357 -34.579  1.00 40.99           C  
ATOM   1714  HA  GLU A 114     -43.664  68.906 -33.743  1.00 40.99           H  
ATOM   1715  C   GLU A 114     -43.966  68.492 -35.806  1.00 40.99           C  
ATOM   1716  CB  GLU A 114     -45.708  69.270 -34.322  1.00 40.99           C  
ATOM   1717  HB2 GLU A 114     -46.045  68.315 -34.726  1.00 40.99           H  
ATOM   1718  HB3 GLU A 114     -46.226  70.027 -34.910  1.00 40.99           H  
ATOM   1719  O   GLU A 114     -43.699  67.318 -35.609  1.00 40.99           O  
ATOM   1720  CG  GLU A 114     -46.158  69.343 -32.858  1.00 40.99           C  
ATOM   1721  HG2 GLU A 114     -46.124  70.374 -32.505  1.00 40.99           H  
ATOM   1722  HG3 GLU A 114     -45.473  68.758 -32.244  1.00 40.99           H  
ATOM   1723  CD  GLU A 114     -47.572  68.755 -32.721  1.00 40.99           C  
ATOM   1724  OE1 GLU A 114     -48.432  69.401 -32.095  1.00 40.99           O  
ATOM   1725  OE2 GLU A 114     -47.757  67.614 -33.226  1.00 40.99           O  
ATOM   1726  N   ARG A 115     -44.094  69.019 -37.036  1.00 38.55           N  
ATOM   1727  H   ARG A 115     -44.373  69.988 -37.097  1.00 38.55           H  
ATOM   1728  CA  ARG A 115     -43.870  68.265 -38.284  1.00 38.55           C  
ATOM   1729  HA  ARG A 115     -44.295  67.274 -38.124  1.00 38.55           H  
ATOM   1730  C   ARG A 115     -42.395  68.075 -38.613  1.00 38.55           C  
ATOM   1731  CB  ARG A 115     -44.582  68.901 -39.484  1.00 38.55           C  
ATOM   1732  HB2 ARG A 115     -45.167  69.760 -39.154  1.00 38.55           H  
ATOM   1733  HB3 ARG A 115     -43.847  69.264 -40.202  1.00 38.55           H  
ATOM   1734  O   ARG A 115     -42.037  67.097 -39.256  1.00 38.55           O  
ATOM   1735  CG  ARG A 115     -45.505  67.882 -40.176  1.00 38.55           C  
ATOM   1736  HG2 ARG A 115     -46.326  67.635 -39.503  1.00 38.55           H  
ATOM   1737  HG3 ARG A 115     -44.944  66.972 -40.391  1.00 38.55           H  
ATOM   1738  CD  ARG A 115     -46.075  68.423 -41.493  1.00 38.55           C  
ATOM   1739  HD2 ARG A 115     -45.263  68.514 -42.214  1.00 38.55           H  
ATOM   1740  HD3 ARG A 115     -46.798  67.702 -41.875  1.00 38.55           H  
ATOM   1741  NE  ARG A 115     -46.697  69.746 -41.293  1.00 38.55           N  
ATOM   1742  HE  ARG A 115     -46.243  70.339 -40.614  1.00 38.55           H  
ATOM   1743  NH1 ARG A 115     -48.560  69.537 -42.625  1.00 38.55           N  
ATOM   1744 HH11 ARG A 115     -49.431  69.923 -42.962  1.00 38.55           H  
ATOM   1745 HH12 ARG A 115     -48.258  68.614 -42.902  1.00 38.55           H  
ATOM   1746  NH2 ARG A 115     -48.234  71.404 -41.448  1.00 38.55           N  
ATOM   1747 HH21 ARG A 115     -47.762  71.913 -40.714  1.00 38.55           H  
ATOM   1748 HH22 ARG A 115     -49.124  71.757 -41.771  1.00 38.55           H  
ATOM   1749  CZ  ARG A 115     -47.822  70.218 -41.794  1.00 38.55           C  
ATOM   1750  N   MET A 116     -41.555  68.994 -38.157  1.00 32.60           N  
ATOM   1751  H   MET A 116     -41.953  69.796 -37.690  1.00 32.60           H  
ATOM   1752  CA  MET A 116     -40.099  68.926 -38.279  1.00 32.60           C  
ATOM   1753  HA  MET A 116     -39.833  68.493 -39.244  1.00 32.60           H  
ATOM   1754  C   MET A 116     -39.533  67.991 -37.202  1.00 32.60           C  
ATOM   1755  CB  MET A 116     -39.551  70.360 -38.228  1.00 32.60           C  
ATOM   1756  HB2 MET A 116     -38.463  70.338 -38.177  1.00 32.60           H  
ATOM   1757  HB3 MET A 116     -39.932  70.860 -37.338  1.00 32.60           H  
ATOM   1758  O   MET A 116     -38.791  67.070 -37.521  1.00 32.60           O  
ATOM   1759  CG  MET A 116     -39.981  71.143 -39.485  1.00 32.60           C  
ATOM   1760  HG2 MET A 116     -40.947  70.775 -39.831  1.00 32.60           H  
ATOM   1761  HG3 MET A 116     -39.260  70.947 -40.278  1.00 32.60           H  
ATOM   1762  SD  MET A 116     -40.165  72.937 -39.286  1.00 32.60           S  
ATOM   1763  CE  MET A 116     -38.475  73.387 -38.816  1.00 32.60           C  
ATOM   1764  HE1 MET A 116     -38.407  74.469 -38.695  1.00 32.60           H  
ATOM   1765  HE2 MET A 116     -38.211  72.908 -37.873  1.00 32.60           H  
ATOM   1766  HE3 MET A 116     -37.778  73.069 -39.591  1.00 32.60           H  
ATOM   1767  N   LEU A 117     -40.046  68.093 -35.972  1.00 36.26           N  
ATOM   1768  H   LEU A 117     -40.619  68.900 -35.768  1.00 36.26           H  
ATOM   1769  CA  LEU A 117     -40.012  67.032 -34.961  1.00 36.26           C  
ATOM   1770  HA  LEU A 117     -38.978  66.738 -34.784  1.00 36.26           H  
ATOM   1771  C   LEU A 117     -40.771  65.766 -35.409  1.00 36.26           C  
ATOM   1772  CB  LEU A 117     -40.633  67.558 -33.649  1.00 36.26           C  
ATOM   1773  HB2 LEU A 117     -41.637  67.917 -33.877  1.00 36.26           H  
ATOM   1774  HB3 LEU A 117     -40.739  66.725 -32.954  1.00 36.26           H  
ATOM   1775  O   LEU A 117     -40.588  64.724 -34.792  1.00 36.26           O  
ATOM   1776  CG  LEU A 117     -39.856  68.680 -32.934  1.00 36.26           C  
ATOM   1777  HG  LEU A 117     -39.589  69.461 -33.645  1.00 36.26           H  
ATOM   1778  CD1 LEU A 117     -40.736  69.298 -31.845  1.00 36.26           C  
ATOM   1779 HD11 LEU A 117     -41.631  69.727 -32.295  1.00 36.26           H  
ATOM   1780 HD12 LEU A 117     -41.018  68.542 -31.112  1.00 36.26           H  
ATOM   1781 HD13 LEU A 117     -40.188  70.096 -31.344  1.00 36.26           H  
ATOM   1782  CD2 LEU A 117     -38.581  68.151 -32.275  1.00 36.26           C  
ATOM   1783 HD21 LEU A 117     -38.821  67.368 -31.556  1.00 36.26           H  
ATOM   1784 HD22 LEU A 117     -37.910  67.749 -33.033  1.00 36.26           H  
ATOM   1785 HD23 LEU A 117     -38.069  68.965 -31.761  1.00 36.26           H  
ATOM   1786  N   ALA A 118     -41.617  65.816 -36.454  1.00 35.80           N  
ATOM   1787  H   ALA A 118     -41.811  66.714 -36.872  1.00 35.80           H  
ATOM   1788  CA  ALA A 118     -42.354  64.642 -36.934  1.00 35.80           C  
ATOM   1789  HA  ALA A 118     -42.546  64.085 -36.017  1.00 35.80           H  
ATOM   1790  C   ALA A 118     -41.553  63.773 -37.904  1.00 35.80           C  
ATOM   1791  CB  ALA A 118     -43.756  64.884 -37.518  1.00 35.80           C  
ATOM   1792  HB1 ALA A 118     -44.390  65.458 -36.843  1.00 35.80           H  
ATOM   1793  HB2 ALA A 118     -43.676  65.342 -38.504  1.00 35.80           H  
ATOM   1794  HB3 ALA A 118     -44.244  63.920 -37.658  1.00 35.80           H  
ATOM   1795  O   ALA A 118     -42.040  62.735 -38.345  1.00 35.80           O  
ATOM   1796  N   ALA A 119     -40.365  64.220 -38.292  1.00 32.22           N  
ATOM   1797  H   ALA A 119     -40.015  65.076 -37.888  1.00 32.22           H  
ATOM   1798  CA  ALA A 119     -39.698  63.729 -39.476  1.00 32.22           C  
ATOM   1799  HA  ALA A 119     -40.467  63.409 -40.179  1.00 32.22           H  
ATOM   1800  C   ALA A 119     -38.775  62.503 -39.311  1.00 32.22           C  
ATOM   1801  CB  ALA A 119     -38.991  64.922 -40.129  1.00 32.22           C  
ATOM   1802  HB1 ALA A 119     -38.573  64.618 -41.089  1.00 32.22           H  
ATOM   1803  HB2 ALA A 119     -38.181  65.270 -39.488  1.00 32.22           H  
ATOM   1804  HB3 ALA A 119     -39.697  65.735 -40.292  1.00 32.22           H  
ATOM   1805  O   ALA A 119     -38.431  61.937 -40.341  1.00 32.22           O  
ATOM   1806  N   LEU A 120     -38.283  61.994 -38.167  1.00 33.08           N  
ATOM   1807  H   LEU A 120     -37.695  61.203 -38.390  1.00 33.08           H  
ATOM   1808  CA  LEU A 120     -38.356  62.250 -36.706  1.00 33.08           C  
ATOM   1809  HA  LEU A 120     -37.570  61.591 -36.340  1.00 33.08           H  
ATOM   1810  C   LEU A 120     -39.516  61.708 -35.817  1.00 33.08           C  
ATOM   1811  CB  LEU A 120     -37.839  63.656 -36.281  1.00 33.08           C  
ATOM   1812  HB2 LEU A 120     -38.485  64.433 -36.690  1.00 33.08           H  
ATOM   1813  HB3 LEU A 120     -37.931  63.728 -35.197  1.00 33.08           H  
ATOM   1814  O   LEU A 120     -39.297  61.685 -34.608  1.00 33.08           O  
ATOM   1815  CG  LEU A 120     -36.382  64.027 -36.624  1.00 33.08           C  
ATOM   1816  HG  LEU A 120     -36.272  64.092 -37.707  1.00 33.08           H  
ATOM   1817  CD1 LEU A 120     -36.044  65.389 -36.009  1.00 33.08           C  
ATOM   1818 HD11 LEU A 120     -36.122  65.342 -34.922  1.00 33.08           H  
ATOM   1819 HD12 LEU A 120     -35.029  65.677 -36.285  1.00 33.08           H  
ATOM   1820 HD13 LEU A 120     -36.730  66.146 -36.387  1.00 33.08           H  
ATOM   1821  CD2 LEU A 120     -35.360  63.027 -36.078  1.00 33.08           C  
ATOM   1822 HD21 LEU A 120     -34.350  63.400 -36.247  1.00 33.08           H  
ATOM   1823 HD22 LEU A 120     -35.455  62.073 -36.596  1.00 33.08           H  
ATOM   1824 HD23 LEU A 120     -35.515  62.879 -35.009  1.00 33.08           H  
ATOM   1825  N   ARG A 121     -40.676  61.197 -36.293  1.00 27.68           N  
ATOM   1826  H   ARG A 121     -40.849  61.233 -37.288  1.00 27.68           H  
ATOM   1827  CA  ARG A 121     -41.774  60.728 -35.381  1.00 27.68           C  
ATOM   1828  HA  ARG A 121     -41.305  60.516 -34.420  1.00 27.68           H  
ATOM   1829  C   ARG A 121     -42.438  59.368 -35.716  1.00 27.68           C  
ATOM   1830  CB  ARG A 121     -42.719  61.904 -35.096  1.00 27.68           C  
ATOM   1831  HB2 ARG A 121     -43.133  62.179 -36.066  1.00 27.68           H  
ATOM   1832  HB3 ARG A 121     -42.079  62.697 -34.710  1.00 27.68           H  
ATOM   1833  O   ARG A 121     -42.233  58.487 -34.886  1.00 27.68           O  
ATOM   1834  CG  ARG A 121     -43.884  61.818 -34.093  1.00 27.68           C  
ATOM   1835  HG2 ARG A 121     -43.515  61.990 -33.082  1.00 27.68           H  
ATOM   1836  HG3 ARG A 121     -44.306  60.813 -34.117  1.00 27.68           H  
ATOM   1837  CD  ARG A 121     -45.009  62.834 -34.437  1.00 27.68           C  
ATOM   1838  HD2 ARG A 121     -45.191  62.832 -35.512  1.00 27.68           H  
ATOM   1839  HD3 ARG A 121     -45.919  62.490 -33.946  1.00 27.68           H  
ATOM   1840  NE  ARG A 121     -44.737  64.214 -33.979  1.00 27.68           N  
ATOM   1841  HE  ARG A 121     -43.838  64.377 -33.548  1.00 27.68           H  
ATOM   1842  NH1 ARG A 121     -46.747  65.274 -34.524  1.00 27.68           N  
ATOM   1843 HH11 ARG A 121     -47.345  66.052 -34.285  1.00 27.68           H  
ATOM   1844 HH12 ARG A 121     -46.997  64.581 -35.215  1.00 27.68           H  
ATOM   1845  NH2 ARG A 121     -45.436  66.161 -33.033  1.00 27.68           N  
ATOM   1846 HH21 ARG A 121     -46.197  66.817 -32.934  1.00 27.68           H  
ATOM   1847 HH22 ARG A 121     -44.600  66.230 -32.470  1.00 27.68           H  
ATOM   1848  CZ  ARG A 121     -45.621  65.199 -33.874  1.00 27.68           C  
ATOM   1849  N   PRO A 122     -43.274  59.143 -36.773  1.00 33.06           N  
ATOM   1850  CA  PRO A 122     -43.610  57.743 -37.137  1.00 33.06           C  
ATOM   1851  HA  PRO A 122     -42.904  57.101 -36.611  1.00 33.06           H  
ATOM   1852  C   PRO A 122     -43.467  57.220 -38.600  1.00 33.06           C  
ATOM   1853  CB  PRO A 122     -44.966  57.430 -36.488  1.00 33.06           C  
ATOM   1854  HB2 PRO A 122     -44.821  56.811 -35.603  1.00 33.06           H  
ATOM   1855  HB3 PRO A 122     -45.633  56.911 -37.176  1.00 33.06           H  
ATOM   1856  O   PRO A 122     -42.648  56.329 -38.778  1.00 33.06           O  
ATOM   1857  CG  PRO A 122     -45.508  58.801 -36.068  1.00 33.06           C  
ATOM   1858  HG2 PRO A 122     -45.400  58.913 -34.990  1.00 33.06           H  
ATOM   1859  HG3 PRO A 122     -46.551  58.943 -36.352  1.00 33.06           H  
ATOM   1860  CD  PRO A 122     -44.578  59.785 -36.783  1.00 33.06           C  
ATOM   1861  HD2 PRO A 122     -44.613  60.758 -36.293  1.00 33.06           H  
ATOM   1862  HD3 PRO A 122     -44.901  59.935 -37.813  1.00 33.06           H  
ATOM   1863  N   VAL A 123     -44.207  57.501 -39.695  1.00 28.41           N  
ATOM   1864  H   VAL A 123     -43.924  56.863 -40.425  1.00 28.41           H  
ATOM   1865  CA  VAL A 123     -45.046  58.614 -40.217  1.00 28.41           C  
ATOM   1866  HA  VAL A 123     -45.253  58.286 -41.236  1.00 28.41           H  
ATOM   1867  C   VAL A 123     -44.237  59.908 -40.434  1.00 28.41           C  
ATOM   1868  CB  VAL A 123     -46.438  58.698 -39.544  1.00 28.41           C  
ATOM   1869  HB  VAL A 123     -46.322  58.431 -38.494  1.00 28.41           H  
ATOM   1870  O   VAL A 123     -43.321  60.170 -39.673  1.00 28.41           O  
ATOM   1871  CG1 VAL A 123     -47.164  60.050 -39.535  1.00 28.41           C  
ATOM   1872 HG11 VAL A 123     -47.974  60.008 -38.807  1.00 28.41           H  
ATOM   1873 HG12 VAL A 123     -47.603  60.264 -40.509  1.00 28.41           H  
ATOM   1874 HG13 VAL A 123     -46.483  60.848 -39.238  1.00 28.41           H  
ATOM   1875  CG2 VAL A 123     -47.384  57.643 -40.131  1.00 28.41           C  
ATOM   1876 HG21 VAL A 123     -46.941  56.654 -40.014  1.00 28.41           H  
ATOM   1877 HG22 VAL A 123     -48.337  57.660 -39.603  1.00 28.41           H  
ATOM   1878 HG23 VAL A 123     -47.550  57.829 -41.192  1.00 28.41           H  
ATOM   1879  N   ALA A 124     -44.427  60.748 -41.463  1.00 27.15           N  
ATOM   1880  H   ALA A 124     -43.653  61.392 -41.539  1.00 27.15           H  
ATOM   1881  CA  ALA A 124     -45.595  61.099 -42.297  1.00 27.15           C  
ATOM   1882  HA  ALA A 124     -46.269  61.671 -41.659  1.00 27.15           H  
ATOM   1883  C   ALA A 124     -46.434  59.975 -42.952  1.00 27.15           C  
ATOM   1884  CB  ALA A 124     -45.099  62.066 -43.382  1.00 27.15           C  
ATOM   1885  HB1 ALA A 124     -44.586  62.912 -42.924  1.00 27.15           H  
ATOM   1886  HB2 ALA A 124     -44.408  61.550 -44.047  1.00 27.15           H  
ATOM   1887  HB3 ALA A 124     -45.940  62.441 -43.967  1.00 27.15           H  
ATOM   1888  O   ALA A 124     -45.936  58.927 -43.337  1.00 27.15           O  
ATOM   1889  N   GLN A 125     -47.735  60.240 -43.142  1.00 27.39           N  
ATOM   1890  H   GLN A 125     -48.073  61.149 -42.861  1.00 27.39           H  
ATOM   1891  CA  GLN A 125     -48.743  59.297 -43.674  1.00 27.39           C  
ATOM   1892  HA  GLN A 125     -48.746  58.381 -43.083  1.00 27.39           H  
ATOM   1893  C   GLN A 125     -48.562  58.893 -45.152  1.00 27.39           C  
ATOM   1894  CB  GLN A 125     -50.130  59.971 -43.595  1.00 27.39           C  
ATOM   1895  HB2 GLN A 125     -50.863  59.327 -44.082  1.00 27.39           H  
ATOM   1896  HB3 GLN A 125     -50.088  60.900 -44.164  1.00 27.39           H  
ATOM   1897  O   GLN A 125     -49.336  58.087 -45.660  1.00 27.39           O  
ATOM   1898  CG  GLN A 125     -50.678  60.271 -42.196  1.00 27.39           C  
ATOM   1899  HG2 GLN A 125     -49.994  60.923 -41.653  1.00 27.39           H  
ATOM   1900  HG3 GLN A 125     -50.784  59.337 -41.645  1.00 27.39           H  
ATOM   1901  CD  GLN A 125     -52.035  60.971 -42.301  1.00 27.39           C  
ATOM   1902  NE2 GLN A 125     -53.064  60.491 -41.639  1.00 27.39           N  
ATOM   1903 HE21 GLN A 125     -52.986  59.645 -41.093  1.00 27.39           H  
ATOM   1904 HE22 GLN A 125     -53.936  60.984 -41.773  1.00 27.39           H  
ATOM   1905  OE1 GLN A 125     -52.195  61.969 -42.981  1.00 27.39           O  
ATOM   1906  N   ALA A 126     -47.675  59.566 -45.885  1.00 27.35           N  
ATOM   1907  H   ALA A 126     -46.935  60.048 -45.395  1.00 27.35           H  
ATOM   1908  CA  ALA A 126     -47.936  59.991 -47.264  1.00 27.35           C  
ATOM   1909  HA  ALA A 126     -49.000  60.209 -47.352  1.00 27.35           H  
ATOM   1910  C   ALA A 126     -47.630  58.916 -48.332  1.00 27.35           C  
ATOM   1911  CB  ALA A 126     -47.186  61.314 -47.475  1.00 27.35           C  
ATOM   1912  HB1 ALA A 126     -47.398  61.696 -48.473  1.00 27.35           H  
ATOM   1913  HB2 ALA A 126     -47.506  62.051 -46.738  1.00 27.35           H  
ATOM   1914  HB3 ALA A 126     -46.112  61.151 -47.386  1.00 27.35           H  
ATOM   1915  O   ALA A 126     -46.684  59.048 -49.101  1.00 27.35           O  
ATOM   1916  N   ALA A 127     -48.424  57.843 -48.356  1.00 28.03           N  
ATOM   1917  H   ALA A 127     -49.148  57.805 -47.654  1.00 28.03           H  
ATOM   1918  CA  ALA A 127     -48.008  56.546 -48.900  1.00 28.03           C  
ATOM   1919  HA  ALA A 127     -46.935  56.431 -48.742  1.00 28.03           H  
ATOM   1920  C   ALA A 127     -48.261  56.263 -50.400  1.00 28.03           C  
ATOM   1921  CB  ALA A 127     -48.728  55.492 -48.046  1.00 28.03           C  
ATOM   1922  HB1 ALA A 127     -48.487  55.631 -46.992  1.00 28.03           H  
ATOM   1923  HB2 ALA A 127     -48.404  54.496 -48.350  1.00 28.03           H  
ATOM   1924  HB3 ALA A 127     -49.806  55.567 -48.188  1.00 28.03           H  
ATOM   1925  O   ALA A 127     -47.662  55.340 -50.938  1.00 28.03           O  
ATOM   1926  N   ASP A 128     -49.203  56.958 -51.043  1.00 23.79           N  
ATOM   1927  H   ASP A 128     -49.489  57.810 -50.582  1.00 23.79           H  
ATOM   1928  CA  ASP A 128     -50.315  56.216 -51.669  1.00 23.79           C  
ATOM   1929  HA  ASP A 128     -50.373  55.250 -51.167  1.00 23.79           H  
ATOM   1930  C   ASP A 128     -50.204  55.856 -53.178  1.00 23.79           C  
ATOM   1931  CB  ASP A 128     -51.608  56.965 -51.293  1.00 23.79           C  
ATOM   1932  HB2 ASP A 128     -51.533  57.294 -50.256  1.00 23.79           H  
ATOM   1933  HB3 ASP A 128     -51.700  57.860 -51.907  1.00 23.79           H  
ATOM   1934  O   ASP A 128     -49.928  54.710 -53.525  1.00 23.79           O  
ATOM   1935  CG  ASP A 128     -52.881  56.123 -51.398  1.00 23.79           C  
ATOM   1936  OD1 ASP A 128     -52.850  54.960 -50.945  1.00 23.79           O  
ATOM   1937  OD2 ASP A 128     -53.891  56.688 -51.871  1.00 23.79           O  
ATOM   1938  N   ALA A 129     -50.485  56.796 -54.094  1.00 22.58           N  
ATOM   1939  H   ALA A 129     -50.667  57.723 -53.737  1.00 22.58           H  
ATOM   1940  CA  ALA A 129     -51.127  56.457 -55.381  1.00 22.58           C  
ATOM   1941  HA  ALA A 129     -51.083  55.377 -55.520  1.00 22.58           H  
ATOM   1942  C   ALA A 129     -50.481  57.065 -56.654  1.00 22.58           C  
ATOM   1943  CB  ALA A 129     -52.611  56.833 -55.243  1.00 22.58           C  
ATOM   1944  HB1 ALA A 129     -52.718  57.909 -55.101  1.00 22.58           H  
ATOM   1945  HB2 ALA A 129     -53.154  56.533 -56.139  1.00 22.58           H  
ATOM   1946  HB3 ALA A 129     -53.047  56.314 -54.390  1.00 22.58           H  
ATOM   1947  O   ALA A 129     -51.179  57.606 -57.515  1.00 22.58           O  
ATOM   1948  N   SER A 130     -49.151  57.050 -56.785  1.00 23.34           N  
ATOM   1949  H   SER A 130     -48.599  56.520 -56.126  1.00 23.34           H  
ATOM   1950  CA  SER A 130     -48.455  57.767 -57.871  1.00 23.34           C  
ATOM   1951  HA  SER A 130     -48.854  58.782 -57.876  1.00 23.34           H  
ATOM   1952  C   SER A 130     -48.700  57.195 -59.284  1.00 23.34           C  
ATOM   1953  CB  SER A 130     -46.958  57.898 -57.562  1.00 23.34           C  
ATOM   1954  HB2 SER A 130     -46.839  58.504 -56.664  1.00 23.34           H  
ATOM   1955  HB3 SER A 130     -46.455  58.398 -58.390  1.00 23.34           H  
ATOM   1956  O   SER A 130     -48.691  55.987 -59.511  1.00 23.34           O  
ATOM   1957  OG  SER A 130     -46.366  56.636 -57.340  1.00 23.34           O  
ATOM   1958  HG  SER A 130     -45.483  56.746 -56.981  1.00 23.34           H  
ATOM   1959  N   GLY A 131     -48.883  58.089 -60.268  1.00 23.20           N  
ATOM   1960  H   GLY A 131     -48.945  59.063 -60.006  1.00 23.20           H  
ATOM   1961  CA  GLY A 131     -49.070  57.709 -61.681  1.00 23.20           C  
ATOM   1962  HA2 GLY A 131     -48.338  56.943 -61.935  1.00 23.20           H  
ATOM   1963  HA3 GLY A 131     -50.060  57.264 -61.784  1.00 23.20           H  
ATOM   1964  C   GLY A 131     -48.951  58.829 -62.731  1.00 23.20           C  
ATOM   1965  O   GLY A 131     -48.901  58.532 -63.922  1.00 23.20           O  
ATOM   1966  N   THR A 132     -48.894  60.106 -62.325  1.00 23.54           N  
ATOM   1967  H   THR A 132     -48.915  60.294 -61.333  1.00 23.54           H  
ATOM   1968  CA  THR A 132     -48.920  61.298 -63.207  1.00 23.54           C  
ATOM   1969  HA  THR A 132     -48.515  61.033 -64.184  1.00 23.54           H  
ATOM   1970  C   THR A 132     -48.085  62.451 -62.624  1.00 23.54           C  
ATOM   1971  CB  THR A 132     -50.358  61.823 -63.381  1.00 23.54           C  
ATOM   1972  HB  THR A 132     -50.325  62.779 -63.903  1.00 23.54           H  
ATOM   1973  O   THR A 132     -47.947  62.530 -61.408  1.00 23.54           O  
ATOM   1974  CG2 THR A 132     -51.253  60.881 -64.183  1.00 23.54           C  
ATOM   1975 HG21 THR A 132     -51.412  59.953 -63.635  1.00 23.54           H  
ATOM   1976 HG22 THR A 132     -52.218  61.360 -64.352  1.00 23.54           H  
ATOM   1977 HG23 THR A 132     -50.790  60.659 -65.144  1.00 23.54           H  
ATOM   1978  OG1 THR A 132     -50.973  62.018 -62.125  1.00 23.54           O  
ATOM   1979  HG1 THR A 132     -50.377  62.521 -61.565  1.00 23.54           H  
ATOM   1980  N   GLY A 133     -47.573  63.422 -63.391  1.00 21.03           N  
ATOM   1981  H   GLY A 133     -47.066  64.127 -62.874  1.00 21.03           H  
ATOM   1982  CA  GLY A 133     -47.683  63.604 -64.850  1.00 21.03           C  
ATOM   1983  HA2 GLY A 133     -46.765  63.250 -65.318  1.00 21.03           H  
ATOM   1984  HA3 GLY A 133     -48.509  63.018 -65.252  1.00 21.03           H  
ATOM   1985  C   GLY A 133     -47.901  65.066 -65.282  1.00 21.03           C  
ATOM   1986  O   GLY A 133     -48.920  65.356 -65.900  1.00 21.03           O  
ATOM   1987  N   ALA A 134     -46.978  65.975 -64.940  1.00 21.37           N  
ATOM   1988  H   ALA A 134     -46.142  65.645 -64.479  1.00 21.37           H  
ATOM   1989  CA  ALA A 134     -46.951  67.368 -65.425  1.00 21.37           C  
ATOM   1990  HA  ALA A 134     -47.450  67.384 -66.394  1.00 21.37           H  
ATOM   1991  C   ALA A 134     -45.495  67.798 -65.761  1.00 21.37           C  
ATOM   1992  CB  ALA A 134     -47.810  68.258 -64.519  1.00 21.37           C  
ATOM   1993  HB1 ALA A 134     -47.661  69.310 -64.761  1.00 21.37           H  
ATOM   1994  HB2 ALA A 134     -47.590  68.063 -63.469  1.00 21.37           H  
ATOM   1995  HB3 ALA A 134     -48.860  68.017 -64.682  1.00 21.37           H  
ATOM   1996  O   ALA A 134     -44.958  67.190 -66.678  1.00 21.37           O  
ATOM   1997  N   ASN A 135     -44.737  68.707 -65.124  1.00 20.67           N  
ATOM   1998  H   ASN A 135     -43.815  68.762 -65.534  1.00 20.67           H  
ATOM   1999  CA  ASN A 135     -44.887  69.688 -64.023  1.00 20.67           C  
ATOM   2000  HA  ASN A 135     -45.718  70.364 -64.220  1.00 20.67           H  
ATOM   2001  C   ASN A 135     -43.554  70.514 -63.967  1.00 20.67           C  
ATOM   2002  CB  ASN A 135     -45.068  68.895 -62.700  1.00 20.67           C  
ATOM   2003  HB2 ASN A 135     -44.125  68.872 -62.152  1.00 20.67           H  
ATOM   2004  HB3 ASN A 135     -45.324  67.857 -62.908  1.00 20.67           H  
ATOM   2005  O   ASN A 135     -42.622  70.119 -64.669  1.00 20.67           O  
ATOM   2006  CG  ASN A 135     -46.149  69.444 -61.784  1.00 20.67           C  
ATOM   2007  ND2 ASN A 135     -46.249  68.937 -60.579  1.00 20.67           N  
ATOM   2008 HD21 ASN A 135     -46.968  69.338 -59.994  1.00 20.67           H  
ATOM   2009 HD22 ASN A 135     -45.595  68.242 -60.248  1.00 20.67           H  
ATOM   2010  OD1 ASN A 135     -46.933  70.308 -62.130  1.00 20.67           O  
ATOM   2011  N   PRO A 136     -43.318  71.500 -63.068  1.00 22.21           N  
ATOM   2012  CA  PRO A 136     -44.233  72.460 -62.430  1.00 22.21           C  
ATOM   2013  HA  PRO A 136     -45.245  72.352 -62.820  1.00 22.21           H  
ATOM   2014  C   PRO A 136     -43.832  73.964 -62.517  1.00 22.21           C  
ATOM   2015  CB  PRO A 136     -44.206  72.086 -60.939  1.00 22.21           C  
ATOM   2016  HB2 PRO A 136     -45.059  71.461 -60.674  1.00 22.21           H  
ATOM   2017  HB3 PRO A 136     -44.231  72.968 -60.298  1.00 22.21           H  
ATOM   2018  O   PRO A 136     -44.694  74.786 -62.814  1.00 22.21           O  
ATOM   2019  CG  PRO A 136     -42.897  71.311 -60.739  1.00 22.21           C  
ATOM   2020  HG2 PRO A 136     -42.242  71.818 -60.030  1.00 22.21           H  
ATOM   2021  HG3 PRO A 136     -43.117  70.304 -60.383  1.00 22.21           H  
ATOM   2022  CD  PRO A 136     -42.243  71.245 -62.121  1.00 22.21           C  
ATOM   2023  HD2 PRO A 136     -41.466  72.004 -62.217  1.00 22.21           H  
ATOM   2024  HD3 PRO A 136     -41.790  70.265 -62.266  1.00 22.21           H  
ATOM   2025  N   SER A 137     -42.602  74.340 -62.125  1.00 19.87           N  
ATOM   2026  H   SER A 137     -41.896  73.623 -62.039  1.00 19.87           H  
ATOM   2027  CA  SER A 137     -42.284  75.596 -61.398  1.00 19.87           C  
ATOM   2028  HA  SER A 137     -43.154  76.251 -61.428  1.00 19.87           H  
ATOM   2029  C   SER A 137     -41.112  76.412 -61.990  1.00 19.87           C  
ATOM   2030  CB  SER A 137     -42.024  75.240 -59.924  1.00 19.87           C  
ATOM   2031  HB2 SER A 137     -41.743  76.128 -59.358  1.00 19.87           H  
ATOM   2032  HB3 SER A 137     -42.946  74.848 -59.495  1.00 19.87           H  
ATOM   2033  O   SER A 137     -40.633  76.075 -63.066  1.00 19.87           O  
ATOM   2034  OG  SER A 137     -41.016  74.253 -59.799  1.00 19.87           O  
ATOM   2035  HG  SER A 137     -40.160  74.652 -59.973  1.00 19.87           H  
ATOM   2036  N   GLY A 138     -40.700  77.504 -61.319  1.00 18.83           N  
ATOM   2037  H   GLY A 138     -41.086  77.697 -60.406  1.00 18.83           H  
ATOM   2038  CA  GLY A 138     -39.844  78.562 -61.888  1.00 18.83           C  
ATOM   2039  HA2 GLY A 138     -39.676  78.370 -62.948  1.00 18.83           H  
ATOM   2040  HA3 GLY A 138     -40.393  79.502 -61.834  1.00 18.83           H  
ATOM   2041  C   GLY A 138     -38.450  78.787 -61.263  1.00 18.83           C  
ATOM   2042  O   GLY A 138     -37.697  77.841 -61.064  1.00 18.83           O  
ATOM   2043  N   ASP A 139     -38.186  80.076 -61.040  1.00 20.33           N  
ATOM   2044  H   ASP A 139     -38.981  80.664 -61.246  1.00 20.33           H  
ATOM   2045  CA  ASP A 139     -36.964  80.915 -60.985  1.00 20.33           C  
ATOM   2046  HA  ASP A 139     -36.563  80.957 -61.998  1.00 20.33           H  
ATOM   2047  C   ASP A 139     -35.780  80.466 -60.058  1.00 20.33           C  
ATOM   2048  CB  ASP A 139     -37.451  82.355 -60.629  1.00 20.33           C  
ATOM   2049  HB2 ASP A 139     -37.234  82.520 -59.574  1.00 20.33           H  
ATOM   2050  HB3 ASP A 139     -36.869  83.064 -61.218  1.00 20.33           H  
ATOM   2051  O   ASP A 139     -35.960  79.607 -59.198  1.00 20.33           O  
ATOM   2052  CG  ASP A 139     -38.945  82.722 -60.829  1.00 20.33           C  
ATOM   2053  OD1 ASP A 139     -39.580  82.253 -61.809  1.00 20.33           O  
ATOM   2054  OD2 ASP A 139     -39.501  83.416 -59.947  1.00 20.33           O  
ATOM   2055  N   ASP A 140     -34.540  81.007 -60.109  1.00 19.47           N  
ATOM   2056  H   ASP A 140     -33.888  80.547 -59.490  1.00 19.47           H  
ATOM   2057  CA  ASP A 140     -33.982  82.119 -60.924  1.00 19.47           C  
ATOM   2058  HA  ASP A 140     -34.474  82.076 -61.896  1.00 19.47           H  
ATOM   2059  C   ASP A 140     -32.446  81.996 -61.221  1.00 19.47           C  
ATOM   2060  CB  ASP A 140     -34.329  83.489 -60.273  1.00 19.47           C  
ATOM   2061  HB2 ASP A 140     -33.565  83.784 -59.554  1.00 19.47           H  
ATOM   2062  HB3 ASP A 140     -35.230  83.393 -59.667  1.00 19.47           H  
ATOM   2063  O   ASP A 140     -32.067  81.339 -62.185  1.00 19.47           O  
ATOM   2064  CG  ASP A 140     -34.560  84.643 -61.267  1.00 19.47           C  
ATOM   2065  OD1 ASP A 140     -34.713  84.378 -62.479  1.00 19.47           O  
ATOM   2066  OD2 ASP A 140     -34.588  85.797 -60.781  1.00 19.47           O  
ATOM   2067  N   LEU A 141     -31.552  82.616 -60.416  1.00 19.40           N  
ATOM   2068  H   LEU A 141     -31.951  83.072 -59.608  1.00 19.40           H  
ATOM   2069  CA  LEU A 141     -30.259  83.180 -60.890  1.00 19.40           C  
ATOM   2070  HA  LEU A 141     -30.276  83.186 -61.980  1.00 19.40           H  
ATOM   2071  C   LEU A 141     -28.937  82.460 -60.519  1.00 19.40           C  
ATOM   2072  CB  LEU A 141     -30.185  84.645 -60.406  1.00 19.40           C  
ATOM   2073  HB2 LEU A 141     -30.459  84.673 -59.351  1.00 19.40           H  
ATOM   2074  HB3 LEU A 141     -29.157  84.999 -60.483  1.00 19.40           H  
ATOM   2075  O   LEU A 141     -28.024  82.451 -61.335  1.00 19.40           O  
ATOM   2076  CG  LEU A 141     -31.086  85.606 -61.202  1.00 19.40           C  
ATOM   2077  HG  LEU A 141     -32.026  85.107 -61.438  1.00 19.40           H  
ATOM   2078  CD1 LEU A 141     -31.389  86.856 -60.373  1.00 19.40           C  
ATOM   2079 HD11 LEU A 141     -30.465  87.376 -60.121  1.00 19.40           H  
ATOM   2080 HD12 LEU A 141     -31.922  86.566 -59.467  1.00 19.40           H  
ATOM   2081 HD13 LEU A 141     -32.044  87.510 -60.949  1.00 19.40           H  
ATOM   2082  CD2 LEU A 141     -30.429  86.044 -62.511  1.00 19.40           C  
ATOM   2083 HD21 LEU A 141     -30.220  85.170 -63.127  1.00 19.40           H  
ATOM   2084 HD22 LEU A 141     -29.496  86.573 -62.314  1.00 19.40           H  
ATOM   2085 HD23 LEU A 141     -31.112  86.691 -63.061  1.00 19.40           H  
ATOM   2086  N   GLY A 142     -28.784  81.880 -59.322  1.00 19.68           N  
ATOM   2087  H   GLY A 142     -29.556  81.928 -58.672  1.00 19.68           H  
ATOM   2088  CA  GLY A 142     -27.610  81.043 -58.975  1.00 19.68           C  
ATOM   2089  HA2 GLY A 142     -27.872  80.415 -58.124  1.00 19.68           H  
ATOM   2090  HA3 GLY A 142     -27.424  80.373 -59.814  1.00 19.68           H  
ATOM   2091  C   GLY A 142     -26.261  81.730 -58.640  1.00 19.68           C  
ATOM   2092  O   GLY A 142     -26.190  82.925 -58.357  1.00 19.68           O  
ATOM   2093  N   GLU A 143     -25.193  80.914 -58.594  1.00 20.91           N  
ATOM   2094  H   GLU A 143     -25.301  79.988 -58.981  1.00 20.91           H  
ATOM   2095  CA  GLU A 143     -23.823  81.236 -58.128  1.00 20.91           C  
ATOM   2096  HA  GLU A 143     -23.711  82.320 -58.145  1.00 20.91           H  
ATOM   2097  C   GLU A 143     -22.740  80.641 -59.082  1.00 20.91           C  
ATOM   2098  CB  GLU A 143     -23.663  80.762 -56.663  1.00 20.91           C  
ATOM   2099  HB2 GLU A 143     -24.594  80.951 -56.128  1.00 20.91           H  
ATOM   2100  HB3 GLU A 143     -23.479  79.688 -56.654  1.00 20.91           H  
ATOM   2101  O   GLU A 143     -23.084  79.890 -59.989  1.00 20.91           O  
ATOM   2102  CG  GLU A 143     -22.541  81.495 -55.903  1.00 20.91           C  
ATOM   2103  HG2 GLU A 143     -22.740  82.566 -55.939  1.00 20.91           H  
ATOM   2104  HG3 GLU A 143     -21.585  81.324 -56.398  1.00 20.91           H  
ATOM   2105  CD  GLU A 143     -22.404  81.035 -54.442  1.00 20.91           C  
ATOM   2106  OE1 GLU A 143     -22.479  81.910 -53.548  1.00 20.91           O  
ATOM   2107  OE2 GLU A 143     -22.169  79.825 -54.234  1.00 20.91           O  
ATOM   2108  N   ALA A 144     -21.453  81.019 -58.935  1.00 22.59           N  
ATOM   2109  H   ALA A 144     -21.229  81.502 -58.076  1.00 22.59           H  
ATOM   2110  CA  ALA A 144     -20.490  81.189 -60.049  1.00 22.59           C  
ATOM   2111  HA  ALA A 144     -21.133  81.376 -60.909  1.00 22.59           H  
ATOM   2112  C   ALA A 144     -19.589  79.991 -60.528  1.00 22.59           C  
ATOM   2113  CB  ALA A 144     -19.747  82.517 -59.855  1.00 22.59           C  
ATOM   2114  HB1 ALA A 144     -20.467  83.320 -59.699  1.00 22.59           H  
ATOM   2115  HB2 ALA A 144     -19.166  82.746 -60.748  1.00 22.59           H  
ATOM   2116  HB3 ALA A 144     -19.086  82.454 -58.990  1.00 22.59           H  
ATOM   2117  O   ALA A 144     -20.138  79.068 -61.079  1.00 22.59           O  
ATOM   2118  N   GLY A 145     -18.231  80.058 -60.478  1.00 22.93           N  
ATOM   2119  H   GLY A 145     -17.890  80.785 -59.866  1.00 22.93           H  
ATOM   2120  CA  GLY A 145     -17.183  79.504 -61.435  1.00 22.93           C  
ATOM   2121  HA2 GLY A 145     -17.342  79.930 -62.426  1.00 22.93           H  
ATOM   2122  HA3 GLY A 145     -16.238  79.926 -61.095  1.00 22.93           H  
ATOM   2123  C   GLY A 145     -16.894  77.972 -61.633  1.00 22.93           C  
ATOM   2124  O   GLY A 145     -17.633  77.145 -61.117  1.00 22.93           O  
ATOM   2125  N   VAL A 146     -15.812  77.444 -62.295  1.00 23.58           N  
ATOM   2126  H   VAL A 146     -15.645  76.495 -61.991  1.00 23.58           H  
ATOM   2127  CA  VAL A 146     -15.207  77.698 -63.662  1.00 23.58           C  
ATOM   2128  HA  VAL A 146     -15.820  78.473 -64.121  1.00 23.58           H  
ATOM   2129  C   VAL A 146     -15.217  76.527 -64.751  1.00 23.58           C  
ATOM   2130  CB  VAL A 146     -13.789  78.305 -63.542  1.00 23.58           C  
ATOM   2131  HB  VAL A 146     -13.191  77.694 -62.866  1.00 23.58           H  
ATOM   2132  O   VAL A 146     -15.690  76.822 -65.838  1.00 23.58           O  
ATOM   2133  CG1 VAL A 146     -13.046  78.413 -64.882  1.00 23.58           C  
ATOM   2134 HG11 VAL A 146     -12.806  77.418 -65.257  1.00 23.58           H  
ATOM   2135 HG12 VAL A 146     -13.661  78.936 -65.615  1.00 23.58           H  
ATOM   2136 HG13 VAL A 146     -12.104  78.945 -64.752  1.00 23.58           H  
ATOM   2137  CG2 VAL A 146     -13.874  79.732 -62.977  1.00 23.58           C  
ATOM   2138 HG21 VAL A 146     -14.255  79.705 -61.957  1.00 23.58           H  
ATOM   2139 HG22 VAL A 146     -14.527  80.343 -63.601  1.00 23.58           H  
ATOM   2140 HG23 VAL A 146     -12.882  80.183 -62.954  1.00 23.58           H  
ATOM   2141  N   ASP A 147     -14.892  75.220 -64.558  1.00 24.17           N  
ATOM   2142  H   ASP A 147     -14.386  75.001 -63.712  1.00 24.17           H  
ATOM   2143  CA  ASP A 147     -14.728  74.184 -65.663  1.00 24.17           C  
ATOM   2144  HA  ASP A 147     -14.383  74.745 -66.531  1.00 24.17           H  
ATOM   2145  C   ASP A 147     -15.930  73.306 -66.260  1.00 24.17           C  
ATOM   2146  CB  ASP A 147     -13.531  73.296 -65.284  1.00 24.17           C  
ATOM   2147  HB2 ASP A 147     -13.776  72.729 -64.386  1.00 24.17           H  
ATOM   2148  HB3 ASP A 147     -13.349  72.587 -66.092  1.00 24.17           H  
ATOM   2149  O   ASP A 147     -16.163  73.381 -67.462  1.00 24.17           O  
ATOM   2150  CG  ASP A 147     -12.254  74.120 -65.039  1.00 24.17           C  
ATOM   2151  OD1 ASP A 147     -11.381  74.135 -65.936  1.00 24.17           O  
ATOM   2152  OD2 ASP A 147     -12.170  74.759 -63.961  1.00 24.17           O  
ATOM   2153  N   GLU A 148     -16.760  72.558 -65.483  1.00 31.65           N  
ATOM   2154  H   GLU A 148     -16.373  72.367 -64.570  1.00 31.65           H  
ATOM   2155  CA  GLU A 148     -18.197  72.013 -65.663  1.00 31.65           C  
ATOM   2156  HA  GLU A 148     -18.284  71.924 -66.746  1.00 31.65           H  
ATOM   2157  C   GLU A 148     -19.706  72.618 -65.202  1.00 31.65           C  
ATOM   2158  CB  GLU A 148     -18.158  70.522 -65.197  1.00 31.65           C  
ATOM   2159  HB2 GLU A 148     -18.739  70.417 -64.281  1.00 31.65           H  
ATOM   2160  HB3 GLU A 148     -18.664  69.931 -65.961  1.00 31.65           H  
ATOM   2161  O   GLU A 148     -20.568  71.747 -65.199  1.00 31.65           O  
ATOM   2162  CG  GLU A 148     -16.807  69.837 -64.903  1.00 31.65           C  
ATOM   2163  HG2 GLU A 148     -16.981  68.761 -64.904  1.00 31.65           H  
ATOM   2164  HG3 GLU A 148     -16.096  70.040 -65.704  1.00 31.65           H  
ATOM   2165  CD  GLU A 148     -16.219  70.236 -63.534  1.00 31.65           C  
ATOM   2166  OE1 GLU A 148     -15.474  69.408 -62.966  1.00 31.65           O  
ATOM   2167  OE2 GLU A 148     -16.510  71.368 -63.066  1.00 31.65           O  
ATOM   2168  N   LEU A 149     -20.382  73.814 -64.849  1.00 26.45           N  
ATOM   2169  H   LEU A 149     -21.323  73.458 -64.751  1.00 26.45           H  
ATOM   2170  CA  LEU A 149     -20.492  75.381 -64.512  1.00 26.45           C  
ATOM   2171  HA  LEU A 149     -21.516  75.611 -64.808  1.00 26.45           H  
ATOM   2172  C   LEU A 149     -19.722  76.810 -65.123  1.00 26.45           C  
ATOM   2173  CB  LEU A 149     -20.682  75.241 -62.958  1.00 26.45           C  
ATOM   2174  HB2 LEU A 149     -19.747  74.914 -62.503  1.00 26.45           H  
ATOM   2175  HB3 LEU A 149     -21.373  74.416 -62.787  1.00 26.45           H  
ATOM   2176  O   LEU A 149     -19.370  77.582 -64.250  1.00 26.45           O  
ATOM   2177  CG  LEU A 149     -21.195  76.354 -62.051  1.00 26.45           C  
ATOM   2178  HG  LEU A 149     -20.635  77.253 -62.308  1.00 26.45           H  
ATOM   2179  CD1 LEU A 149     -22.681  76.616 -62.209  1.00 26.45           C  
ATOM   2180 HD11 LEU A 149     -22.955  77.482 -61.607  1.00 26.45           H  
ATOM   2181 HD12 LEU A 149     -22.883  76.845 -63.256  1.00 26.45           H  
ATOM   2182 HD13 LEU A 149     -23.271  75.753 -61.903  1.00 26.45           H  
ATOM   2183  CD2 LEU A 149     -20.949  75.982 -60.583  1.00 26.45           C  
ATOM   2184 HD21 LEU A 149     -21.274  76.807 -59.949  1.00 26.45           H  
ATOM   2185 HD22 LEU A 149     -19.884  75.826 -60.410  1.00 26.45           H  
ATOM   2186 HD23 LEU A 149     -21.503  75.081 -60.321  1.00 26.45           H  
ATOM   2187  N   LEU A 150     -19.147  77.373 -66.327  1.00 28.32           N  
ATOM   2188  H   LEU A 150     -18.686  78.203 -65.981  1.00 28.32           H  
ATOM   2189  CA  LEU A 150     -18.945  77.398 -67.942  1.00 28.32           C  
ATOM   2190  HA  LEU A 150     -19.468  78.336 -68.126  1.00 28.32           H  
ATOM   2191  C   LEU A 150     -19.387  76.454 -69.339  1.00 28.32           C  
ATOM   2192  CB  LEU A 150     -17.489  77.895 -68.185  1.00 28.32           C  
ATOM   2193  HB2 LEU A 150     -17.421  78.210 -69.226  1.00 28.32           H  
ATOM   2194  HB3 LEU A 150     -16.819  77.043 -68.069  1.00 28.32           H  
ATOM   2195  O   LEU A 150     -18.440  76.243 -70.089  1.00 28.32           O  
ATOM   2196  CG  LEU A 150     -16.931  79.096 -67.386  1.00 28.32           C  
ATOM   2197  HG  LEU A 150     -16.902  78.868 -66.321  1.00 28.32           H  
ATOM   2198  CD1 LEU A 150     -15.513  79.414 -67.869  1.00 28.32           C  
ATOM   2199 HD11 LEU A 150     -14.889  78.525 -67.771  1.00 28.32           H  
ATOM   2200 HD12 LEU A 150     -15.087  80.219 -67.271  1.00 28.32           H  
ATOM   2201 HD13 LEU A 150     -15.541  79.716 -68.916  1.00 28.32           H  
ATOM   2202  CD2 LEU A 150     -17.743  80.376 -67.537  1.00 28.32           C  
ATOM   2203 HD21 LEU A 150     -17.900  80.602 -68.592  1.00 28.32           H  
ATOM   2204 HD22 LEU A 150     -18.704  80.255 -67.037  1.00 28.32           H  
ATOM   2205 HD23 LEU A 150     -17.228  81.215 -67.070  1.00 28.32           H  
ATOM   2206  N   GLU A 151     -20.493  75.771 -69.955  1.00 32.24           N  
ATOM   2207  H   GLU A 151     -20.060  75.426 -70.800  1.00 32.24           H  
ATOM   2208  CA  GLU A 151     -22.010  75.196 -69.999  1.00 32.24           C  
ATOM   2209  HA  GLU A 151     -22.565  75.834 -70.687  1.00 32.24           H  
ATOM   2210  C   GLU A 151     -23.076  74.850 -68.756  1.00 32.24           C  
ATOM   2211  CB  GLU A 151     -21.862  73.911 -70.859  1.00 32.24           C  
ATOM   2212  HB2 GLU A 151     -21.137  74.122 -71.645  1.00 32.24           H  
ATOM   2213  HB3 GLU A 151     -21.452  73.104 -70.252  1.00 32.24           H  
ATOM   2214  O   GLU A 151     -22.951  73.762 -68.196  1.00 32.24           O  
ATOM   2215  CG  GLU A 151     -23.149  73.430 -71.558  1.00 32.24           C  
ATOM   2216  HG2 GLU A 151     -23.830  73.016 -70.815  1.00 32.24           H  
ATOM   2217  HG3 GLU A 151     -23.641  74.289 -72.016  1.00 32.24           H  
ATOM   2218  CD  GLU A 151     -22.858  72.384 -72.657  1.00 32.24           C  
ATOM   2219  OE1 GLU A 151     -22.280  72.770 -73.702  1.00 32.24           O  
ATOM   2220  OE2 GLU A 151     -23.219  71.197 -72.476  1.00 32.24           O  
ATOM   2221  N   ALA A 152     -24.074  75.695 -68.254  1.00 30.26           N  
ATOM   2222  H   ALA A 152     -24.466  76.305 -68.958  1.00 30.26           H  
ATOM   2223  CA  ALA A 152     -24.680  75.942 -66.829  1.00 30.26           C  
ATOM   2224  HA  ALA A 152     -25.679  76.290 -67.092  1.00 30.26           H  
ATOM   2225  C   ALA A 152     -24.285  77.064 -65.667  1.00 30.26           C  
ATOM   2226  CB  ALA A 152     -24.954  74.577 -66.176  1.00 30.26           C  
ATOM   2227  HB1 ALA A 152     -25.370  73.889 -66.911  1.00 30.26           H  
ATOM   2228  HB2 ALA A 152     -24.026  74.166 -65.779  1.00 30.26           H  
ATOM   2229  HB3 ALA A 152     -25.671  74.687 -65.362  1.00 30.26           H  
ATOM   2230  O   ALA A 152     -24.869  76.981 -64.594  1.00 30.26           O  
ATOM   2231  N   LEU A 153     -23.361  78.075 -65.828  1.00 27.42           N  
ATOM   2232  H   LEU A 153     -22.952  77.985 -66.747  1.00 27.42           H  
ATOM   2233  CA  LEU A 153     -22.969  79.435 -65.263  1.00 27.42           C  
ATOM   2234  HA  LEU A 153     -23.813  79.894 -64.747  1.00 27.42           H  
ATOM   2235  C   LEU A 153     -22.496  80.355 -66.425  1.00 27.42           C  
ATOM   2236  CB  LEU A 153     -21.736  79.452 -64.332  1.00 27.42           C  
ATOM   2237  HB2 LEU A 153     -21.934  78.838 -63.454  1.00 27.42           H  
ATOM   2238  HB3 LEU A 153     -20.981  78.960 -64.944  1.00 27.42           H  
ATOM   2239  O   LEU A 153     -23.118  81.352 -66.695  1.00 27.42           O  
ATOM   2240  CG  LEU A 153     -21.042  80.769 -63.829  1.00 27.42           C  
ATOM   2241  HG  LEU A 153     -21.451  80.973 -62.840  1.00 27.42           H  
ATOM   2242  CD1 LEU A 153     -19.520  80.596 -63.740  1.00 27.42           C  
ATOM   2243 HD11 LEU A 153     -19.068  81.427 -63.198  1.00 27.42           H  
ATOM   2244 HD12 LEU A 153     -19.304  79.670 -63.206  1.00 27.42           H  
ATOM   2245 HD13 LEU A 153     -19.080  80.522 -64.734  1.00 27.42           H  
ATOM   2246  CD2 LEU A 153     -21.075  82.098 -64.583  1.00 27.42           C  
ATOM   2247 HD21 LEU A 153     -22.119  82.382 -64.718  1.00 27.42           H  
ATOM   2248 HD22 LEU A 153     -20.591  82.043 -65.558  1.00 27.42           H  
ATOM   2249 HD23 LEU A 153     -20.593  82.884 -64.003  1.00 27.42           H  
ATOM   2250  N   GLY A 154     -21.387  80.065 -67.126  1.00 30.18           N  
ATOM   2251  H   GLY A 154     -20.845  79.264 -66.839  1.00 30.18           H  
ATOM   2252  CA  GLY A 154     -21.011  80.717 -68.398  1.00 30.18           C  
ATOM   2253  HA2 GLY A 154     -21.845  81.336 -68.728  1.00 30.18           H  
ATOM   2254  HA3 GLY A 154     -20.168  81.394 -68.257  1.00 30.18           H  
ATOM   2255  C   GLY A 154     -20.704  79.740 -69.553  1.00 30.18           C  
ATOM   2256  O   GLY A 154     -19.838  79.990 -70.381  1.00 30.18           O  
ATOM   2257  N   ARG A 155     -21.224  78.500 -69.586  1.00 34.27           N  
ATOM   2258  H   ARG A 155     -20.969  78.014 -70.433  1.00 34.27           H  
ATOM   2259  CA  ARG A 155     -22.232  77.818 -68.732  1.00 34.27           C  
ATOM   2260  HA  ARG A 155     -22.779  77.223 -69.464  1.00 34.27           H  
ATOM   2261  C   ARG A 155     -23.498  78.845 -68.785  1.00 34.27           C  
ATOM   2262  CB  ARG A 155     -21.543  76.779 -67.523  1.00 34.27           C  
ATOM   2263  HB2 ARG A 155     -21.294  77.553 -66.796  1.00 34.27           H  
ATOM   2264  HB3 ARG A 155     -22.346  76.358 -66.917  1.00 34.27           H  
ATOM   2265  O   ARG A 155     -23.477  79.686 -69.666  1.00 34.27           O  
ATOM   2266  CG  ARG A 155     -20.623  75.292 -67.280  1.00 34.27           C  
ATOM   2267  HG2 ARG A 155     -21.331  74.718 -66.683  1.00 34.27           H  
ATOM   2268  HG3 ARG A 155     -20.771  74.555 -68.069  1.00 34.27           H  
ATOM   2269  CD  ARG A 155     -19.020  74.734 -67.012  1.00 34.27           C  
ATOM   2270  HD2 ARG A 155     -18.403  74.963 -67.880  1.00 34.27           H  
ATOM   2271  HD3 ARG A 155     -19.079  73.664 -67.213  1.00 34.27           H  
ATOM   2272  NE  ARG A 155     -18.001  75.031 -65.801  1.00 34.27           N  
ATOM   2273  HE  ARG A 155     -17.342  75.732 -66.109  1.00 34.27           H  
ATOM   2274  NH1 ARG A 155     -17.834  73.888 -63.532  1.00 34.27           N  
ATOM   2275 HH11 ARG A 155     -17.820  72.926 -63.838  1.00 34.27           H  
ATOM   2276 HH12 ARG A 155     -17.462  74.017 -62.602  1.00 34.27           H  
ATOM   2277  NH2 ARG A 155     -17.593  75.845 -63.635  1.00 34.27           N  
ATOM   2278 HH21 ARG A 155     -17.792  76.761 -64.010  1.00 34.27           H  
ATOM   2279 HH22 ARG A 155     -17.801  75.755 -62.651  1.00 34.27           H  
ATOM   2280  CZ  ARG A 155     -17.807  74.860 -64.419  1.00 34.27           C  
ATOM   2281  N   GLU A 156     -24.611  78.883 -68.034  1.00 26.77           N  
ATOM   2282  H   GLU A 156     -24.830  78.118 -67.411  1.00 26.77           H  
ATOM   2283  CA  GLU A 156     -25.564  80.038 -67.962  1.00 26.77           C  
ATOM   2284  HA  GLU A 156     -25.170  80.885 -68.524  1.00 26.77           H  
ATOM   2285  C   GLU A 156     -25.827  80.476 -66.486  1.00 26.77           C  
ATOM   2286  CB  GLU A 156     -26.905  79.644 -68.614  1.00 26.77           C  
ATOM   2287  HB2 GLU A 156     -27.431  78.941 -67.968  1.00 26.77           H  
ATOM   2288  HB3 GLU A 156     -27.515  80.545 -68.669  1.00 26.77           H  
ATOM   2289  O   GLU A 156     -26.161  79.585 -65.712  1.00 26.77           O  
ATOM   2290  CG  GLU A 156     -26.819  79.035 -70.028  1.00 26.77           C  
ATOM   2291  HG2 GLU A 156     -27.778  79.203 -70.519  1.00 26.77           H  
ATOM   2292  HG3 GLU A 156     -26.064  79.563 -70.609  1.00 26.77           H  
ATOM   2293  CD  GLU A 156     -26.542  77.519 -70.013  1.00 26.77           C  
ATOM   2294  OE1 GLU A 156     -27.500  76.755 -69.755  1.00 26.77           O  
ATOM   2295  OE2 GLU A 156     -25.377  77.102 -70.230  1.00 26.77           O  
ATOM   2296  N   LEU A 157     -25.741  81.702 -65.913  1.00 23.65           N  
ATOM   2297  H   LEU A 157     -25.973  81.592 -64.936  1.00 23.65           H  
ATOM   2298  CA  LEU A 157     -25.446  83.137 -66.233  1.00 23.65           C  
ATOM   2299  HA  LEU A 157     -26.393  83.632 -66.017  1.00 23.65           H  
ATOM   2300  C   LEU A 157     -25.081  83.663 -67.634  1.00 23.65           C  
ATOM   2301  CB  LEU A 157     -24.437  83.812 -65.271  1.00 23.65           C  
ATOM   2302  HB2 LEU A 157     -24.621  84.885 -65.334  1.00 23.65           H  
ATOM   2303  HB3 LEU A 157     -23.437  83.680 -65.686  1.00 23.65           H  
ATOM   2304  O   LEU A 157     -25.678  84.676 -67.964  1.00 23.65           O  
ATOM   2305  CG  LEU A 157     -24.412  83.449 -63.777  1.00 23.65           C  
ATOM   2306  HG  LEU A 157     -24.128  82.403 -63.657  1.00 23.65           H  
ATOM   2307  CD1 LEU A 157     -23.389  84.334 -63.045  1.00 23.65           C  
ATOM   2308 HD11 LEU A 157     -22.430  84.310 -63.562  1.00 23.65           H  
ATOM   2309 HD12 LEU A 157     -23.257  83.973 -62.025  1.00 23.65           H  
ATOM   2310 HD13 LEU A 157     -23.737  85.367 -63.028  1.00 23.65           H  
ATOM   2311  CD2 LEU A 157     -25.752  83.683 -63.091  1.00 23.65           C  
ATOM   2312 HD21 LEU A 157     -26.064  84.721 -63.210  1.00 23.65           H  
ATOM   2313 HD22 LEU A 157     -26.511  83.029 -63.518  1.00 23.65           H  
ATOM   2314 HD23 LEU A 157     -25.663  83.450 -62.030  1.00 23.65           H  
ATOM   2315  N   ASP A 158     -24.238  83.058 -68.484  1.00 24.51           N  
ATOM   2316  H   ASP A 158     -23.636  82.331 -68.123  1.00 24.51           H  
ATOM   2317  CA  ASP A 158     -24.179  83.361 -69.941  1.00 24.51           C  
ATOM   2318  HA  ASP A 158     -24.140  84.446 -70.035  1.00 24.51           H  
ATOM   2319  C   ASP A 158     -25.498  82.926 -70.655  1.00 24.51           C  
ATOM   2320  CB  ASP A 158     -22.915  82.846 -70.689  1.00 24.51           C  
ATOM   2321  HB2 ASP A 158     -22.883  81.757 -70.655  1.00 24.51           H  
ATOM   2322  HB3 ASP A 158     -23.044  83.105 -71.739  1.00 24.51           H  
ATOM   2323  O   ASP A 158     -25.530  82.491 -71.805  1.00 24.51           O  
ATOM   2324  CG  ASP A 158     -21.527  83.393 -70.294  1.00 24.51           C  
ATOM   2325  OD1 ASP A 158     -21.325  83.813 -69.131  1.00 24.51           O  
ATOM   2326  OD2 ASP A 158     -20.613  83.314 -71.152  1.00 24.51           O  
ATOM   2327  N   GLY A 159     -26.629  83.057 -69.951  1.00 23.10           N  
ATOM   2328  H   GLY A 159     -26.484  83.333 -68.991  1.00 23.10           H  
ATOM   2329  CA  GLY A 159     -27.853  83.620 -70.510  1.00 23.10           C  
ATOM   2330  HA2 GLY A 159     -28.688  83.373 -69.854  1.00 23.10           H  
ATOM   2331  HA3 GLY A 159     -28.031  83.182 -71.492  1.00 23.10           H  
ATOM   2332  C   GLY A 159     -27.809  85.156 -70.675  1.00 23.10           C  
ATOM   2333  O   GLY A 159     -28.823  85.716 -71.097  1.00 23.10           O  
ATOM   2334  N   ASP A 160     -26.683  85.808 -70.347  1.00 22.80           N  
ATOM   2335  H   ASP A 160     -25.983  85.284 -69.841  1.00 22.80           H  
ATOM   2336  CA  ASP A 160     -26.256  87.167 -70.752  1.00 22.80           C  
ATOM   2337  HA  ASP A 160     -27.061  87.865 -70.522  1.00 22.80           H  
ATOM   2338  C   ASP A 160     -26.010  87.267 -72.283  1.00 22.80           C  
ATOM   2339  CB  ASP A 160     -24.989  87.577 -69.927  1.00 22.80           C  
ATOM   2340  HB2 ASP A 160     -24.186  87.806 -70.628  1.00 22.80           H  
ATOM   2341  HB3 ASP A 160     -24.639  86.722 -69.348  1.00 22.80           H  
ATOM   2342  O   ASP A 160     -25.184  86.493 -72.822  1.00 22.80           O  
ATOM   2343  CG  ASP A 160     -25.111  88.783 -68.956  1.00 22.80           C  
ATOM   2344  OD1 ASP A 160     -26.225  89.106 -68.476  1.00 22.80           O  
ATOM   2345  OD2 ASP A 160     -24.063  89.426 -68.681  1.00 22.80           O  
ATOM   2346  OXT ASP A 160     -26.649  88.137 -72.928  1.00 22.80           O  
TER    2347      ASP A 160                                                       
ATOM   2347  N   MET B   1      21.964 -35.140  40.814  1.00 73.16           N  
ATOM   2348  H   MET B   1      21.900 -35.735  40.001  1.00 73.16           H  
ATOM   2349  H2  MET B   1      22.870 -35.277  41.238  1.00 73.16           H  
ATOM   2350  H3  MET B   1      21.234 -35.373  41.472  1.00 73.16           H  
ATOM   2351  CA  MET B   1      21.835 -33.734  40.401  1.00 73.16           C  
ATOM   2352  HA  MET B   1      22.672 -33.512  39.740  1.00 73.16           H  
ATOM   2353  C   MET B   1      21.963 -32.828  41.623  1.00 73.16           C  
ATOM   2354  CB  MET B   1      20.562 -33.491  39.579  1.00 73.16           C  
ATOM   2355  HB2 MET B   1      19.713 -33.274  40.227  1.00 73.16           H  
ATOM   2356  HB3 MET B   1      20.332 -34.380  38.990  1.00 73.16           H  
ATOM   2357  O   MET B   1      21.014 -32.646  42.382  1.00 73.16           O  
ATOM   2358  CG  MET B   1      20.800 -32.333  38.609  1.00 73.16           C  
ATOM   2359  HG2 MET B   1      21.605 -32.595  37.924  1.00 73.16           H  
ATOM   2360  HG3 MET B   1      21.108 -31.459  39.183  1.00 73.16           H  
ATOM   2361  SD  MET B   1      19.345 -31.876  37.642  1.00 73.16           S  
ATOM   2362  CE  MET B   1      19.363 -33.101  36.305  1.00 73.16           C  
ATOM   2363  HE1 MET B   1      18.495 -32.942  35.665  1.00 73.16           H  
ATOM   2364  HE2 MET B   1      20.258 -32.966  35.698  1.00 73.16           H  
ATOM   2365  HE3 MET B   1      19.334 -34.113  36.709  1.00 73.16           H  
ATOM   2366  N   THR B   2      23.180 -32.347  41.850  1.00 88.47           N  
ATOM   2367  H   THR B   2      23.885 -32.586  41.167  1.00 88.47           H  
ATOM   2368  CA  THR B   2      23.547 -31.236  42.733  1.00 88.47           C  
ATOM   2369  HA  THR B   2      23.277 -31.476  43.762  1.00 88.47           H  
ATOM   2370  C   THR B   2      22.822 -29.955  42.322  1.00 88.47           C  
ATOM   2371  CB  THR B   2      25.062 -30.970  42.655  1.00 88.47           C  
ATOM   2372  HB  THR B   2      25.306 -30.143  43.321  1.00 88.47           H  
ATOM   2373  O   THR B   2      22.248 -29.874  41.236  1.00 88.47           O  
ATOM   2374  CG2 THR B   2      25.914 -32.173  43.056  1.00 88.47           C  
ATOM   2375 HG21 THR B   2      25.771 -33.000  42.360  1.00 88.47           H  
ATOM   2376 HG22 THR B   2      25.649 -32.494  44.063  1.00 88.47           H  
ATOM   2377 HG23 THR B   2      26.966 -31.886  43.044  1.00 88.47           H  
ATOM   2378  OG1 THR B   2      25.425 -30.612  41.345  1.00 88.47           O  
ATOM   2379  HG1 THR B   2      25.431 -31.410  40.812  1.00 88.47           H  
ATOM   2380  N   ASP B   3      22.847 -28.934  43.176  1.00 77.34           N  
ATOM   2381  H   ASP B   3      23.326 -29.011  44.061  1.00 77.34           H  
ATOM   2382  CA  ASP B   3      22.190 -27.667  42.848  1.00 77.34           C  
ATOM   2383  HA  ASP B   3      21.179 -27.902  42.516  1.00 77.34           H  
ATOM   2384  C   ASP B   3      22.861 -26.955  41.661  1.00 77.34           C  
ATOM   2385  CB  ASP B   3      22.104 -26.799  44.111  1.00 77.34           C  
ATOM   2386  HB2 ASP B   3      22.860 -26.015  44.077  1.00 77.34           H  
ATOM   2387  HB3 ASP B   3      22.289 -27.405  44.998  1.00 77.34           H  
ATOM   2388  O   ASP B   3      22.175 -26.490  40.755  1.00 77.34           O  
ATOM   2389  CG  ASP B   3      20.706 -26.200  44.241  1.00 77.34           C  
ATOM   2390  OD1 ASP B   3      19.740 -27.014  44.205  1.00 77.34           O  
ATOM   2391  OD2 ASP B   3      20.625 -24.967  44.390  1.00 77.34           O  
ATOM   2392  N   SER B   4      24.195 -27.003  41.584  1.00 80.64           N  
ATOM   2393  H   SER B   4      24.717 -27.377  42.364  1.00 80.64           H  
ATOM   2394  CA  SER B   4      24.973 -26.512  40.440  1.00 80.64           C  
ATOM   2395  HA  SER B   4      24.800 -25.441  40.331  1.00 80.64           H  
ATOM   2396  C   SER B   4      24.579 -27.184  39.118  1.00 80.64           C  
ATOM   2397  CB  SER B   4      26.466 -26.747  40.697  1.00 80.64           C  
ATOM   2398  HB2 SER B   4      26.665 -27.819  40.697  1.00 80.64           H  
ATOM   2399  HB3 SER B   4      27.053 -26.282  39.904  1.00 80.64           H  
ATOM   2400  O   SER B   4      24.439 -26.496  38.111  1.00 80.64           O  
ATOM   2401  OG  SER B   4      26.846 -26.213  41.953  1.00 80.64           O  
ATOM   2402  HG  SER B   4      26.982 -25.268  41.853  1.00 80.64           H  
ATOM   2403  N   GLU B   5      24.351 -28.504  39.109  1.00 82.84           N  
ATOM   2404  H   GLU B   5      24.479 -29.027  39.964  1.00 82.84           H  
ATOM   2405  CA  GLU B   5      23.901 -29.226  37.907  1.00 82.84           C  
ATOM   2406  HA  GLU B   5      24.575 -29.000  37.081  1.00 82.84           H  
ATOM   2407  C   GLU B   5      22.498 -28.777  37.459  1.00 82.84           C  
ATOM   2408  CB  GLU B   5      23.928 -30.746  38.147  1.00 82.84           C  
ATOM   2409  HB2 GLU B   5      23.366 -31.237  37.352  1.00 82.84           H  
ATOM   2410  HB3 GLU B   5      23.426 -30.952  39.092  1.00 82.84           H  
ATOM   2411  O   GLU B   5      22.308 -28.493  36.277  1.00 82.84           O  
ATOM   2412  CG  GLU B   5      25.343 -31.355  38.159  1.00 82.84           C  
ATOM   2413  HG2 GLU B   5      25.739 -31.336  37.144  1.00 82.84           H  
ATOM   2414  HG3 GLU B   5      25.998 -30.743  38.779  1.00 82.84           H  
ATOM   2415  CD  GLU B   5      25.344 -32.794  38.706  1.00 82.84           C  
ATOM   2416  OE1 GLU B   5      25.941 -33.692  38.091  1.00 82.84           O  
ATOM   2417  OE2 GLU B   5      24.736 -33.011  39.783  1.00 82.84           O  
ATOM   2418  N   LYS B   6      21.538 -28.630  38.391  1.00 80.72           N  
ATOM   2419  H   LYS B   6      21.775 -28.832  39.352  1.00 80.72           H  
ATOM   2420  CA  LYS B   6      20.185 -28.125  38.072  1.00 80.72           C  
ATOM   2421  HA  LYS B   6      19.713 -28.772  37.333  1.00 80.72           H  
ATOM   2422  C   LYS B   6      20.243 -26.718  37.476  1.00 80.72           C  
ATOM   2423  CB  LYS B   6      19.303 -28.028  39.326  1.00 80.72           C  
ATOM   2424  HB2 LYS B   6      19.784 -27.324  40.005  1.00 80.72           H  
ATOM   2425  HB3 LYS B   6      18.345 -27.598  39.035  1.00 80.72           H  
ATOM   2426  O   LYS B   6      19.607 -26.432  36.466  1.00 80.72           O  
ATOM   2427  CG  LYS B   6      19.019 -29.325  40.092  1.00 80.72           C  
ATOM   2428  HG2 LYS B   6      18.371 -29.978  39.508  1.00 80.72           H  
ATOM   2429  HG3 LYS B   6      19.957 -29.837  40.310  1.00 80.72           H  
ATOM   2430  CD  LYS B   6      18.322 -28.943  41.404  1.00 80.72           C  
ATOM   2431  HD2 LYS B   6      18.754 -28.013  41.773  1.00 80.72           H  
ATOM   2432  HD3 LYS B   6      17.263 -28.767  41.215  1.00 80.72           H  
ATOM   2433  CE  LYS B   6      18.496 -29.991  42.499  1.00 80.72           C  
ATOM   2434  HE2 LYS B   6      19.518 -30.365  42.456  1.00 80.72           H  
ATOM   2435  HE3 LYS B   6      17.813 -30.823  42.325  1.00 80.72           H  
ATOM   2436  NZ  LYS B   6      18.258 -29.346  43.815  1.00 80.72           N  
ATOM   2437  HZ1 LYS B   6      18.465 -29.964  44.588  1.00 80.72           H  
ATOM   2438  HZ2 LYS B   6      17.315 -28.993  43.891  1.00 80.72           H  
ATOM   2439  HZ3 LYS B   6      18.848 -28.533  43.917  1.00 80.72           H  
ATOM   2440  N   VAL B   7      20.992 -25.818  38.117  1.00 81.50           N  
ATOM   2441  H   VAL B   7      21.480 -26.112  38.951  1.00 81.50           H  
ATOM   2442  CA  VAL B   7      21.062 -24.408  37.714  1.00 81.50           C  
ATOM   2443  HA  VAL B   7      20.046 -24.043  37.560  1.00 81.50           H  
ATOM   2444  C   VAL B   7      21.774 -24.256  36.367  1.00 81.50           C  
ATOM   2445  CB  VAL B   7      21.688 -23.552  38.830  1.00 81.50           C  
ATOM   2446  HB  VAL B   7      22.669 -23.950  39.089  1.00 81.50           H  
ATOM   2447  O   VAL B   7      21.346 -23.439  35.552  1.00 81.50           O  
ATOM   2448  CG1 VAL B   7      21.838 -22.090  38.406  1.00 81.50           C  
ATOM   2449 HG11 VAL B   7      22.558 -22.007  37.592  1.00 81.50           H  
ATOM   2450 HG12 VAL B   7      22.194 -21.504  39.252  1.00 81.50           H  
ATOM   2451 HG13 VAL B   7      20.879 -21.692  38.075  1.00 81.50           H  
ATOM   2452  CG2 VAL B   7      20.795 -23.542  40.080  1.00 81.50           C  
ATOM   2453 HG21 VAL B   7      20.612 -24.555  40.439  1.00 81.50           H  
ATOM   2454 HG22 VAL B   7      19.836 -23.074  39.858  1.00 81.50           H  
ATOM   2455 HG23 VAL B   7      21.285 -22.989  40.882  1.00 81.50           H  
ATOM   2456  N   ALA B   8      22.781 -25.085  36.072  1.00 81.53           N  
ATOM   2457  H   ALA B   8      23.115 -25.725  36.778  1.00 81.53           H  
ATOM   2458  CA  ALA B   8      23.397 -25.144  34.747  1.00 81.53           C  
ATOM   2459  HA  ALA B   8      23.751 -24.147  34.485  1.00 81.53           H  
ATOM   2460  C   ALA B   8      22.403 -25.582  33.652  1.00 81.53           C  
ATOM   2461  CB  ALA B   8      24.607 -26.083  34.816  1.00 81.53           C  
ATOM   2462  HB1 ALA B   8      25.312 -25.722  35.564  1.00 81.53           H  
ATOM   2463  HB2 ALA B   8      25.103 -26.112  33.846  1.00 81.53           H  
ATOM   2464  HB3 ALA B   8      24.285 -27.090  35.084  1.00 81.53           H  
ATOM   2465  O   ALA B   8      22.436 -25.049  32.542  1.00 81.53           O  
ATOM   2466  N   GLU B   9      21.493 -26.511  33.955  1.00 82.87           N  
ATOM   2467  H   GLU B   9      21.527 -26.948  34.864  1.00 82.87           H  
ATOM   2468  CA  GLU B   9      20.454 -26.961  33.023  1.00 82.87           C  
ATOM   2469  HA  GLU B   9      20.925 -27.151  32.059  1.00 82.87           H  
ATOM   2470  C   GLU B   9      19.377 -25.886  32.782  1.00 82.87           C  
ATOM   2471  CB  GLU B   9      19.891 -28.296  33.530  1.00 82.87           C  
ATOM   2472  HB2 GLU B   9      20.738 -28.949  33.743  1.00 82.87           H  
ATOM   2473  HB3 GLU B   9      19.332 -28.146  34.453  1.00 82.87           H  
ATOM   2474  O   GLU B   9      19.060 -25.583  31.628  1.00 82.87           O  
ATOM   2475  CG  GLU B   9      18.998 -28.991  32.499  1.00 82.87           C  
ATOM   2476  HG2 GLU B   9      19.398 -28.809  31.501  1.00 82.87           H  
ATOM   2477  HG3 GLU B   9      17.994 -28.568  32.541  1.00 82.87           H  
ATOM   2478  CD  GLU B   9      18.963 -30.500  32.767  1.00 82.87           C  
ATOM   2479  OE1 GLU B   9      19.565 -31.221  31.938  1.00 82.87           O  
ATOM   2480  OE2 GLU B   9      18.402 -30.902  33.810  1.00 82.87           O  
ATOM   2481  N   TYR B  10      18.905 -25.211  33.838  1.00 82.11           N  
ATOM   2482  H   TYR B  10      19.163 -25.528  34.761  1.00 82.11           H  
ATOM   2483  CA  TYR B  10      18.003 -24.057  33.709  1.00 82.11           C  
ATOM   2484  HA  TYR B  10      17.123 -24.371  33.148  1.00 82.11           H  
ATOM   2485  C   TYR B  10      18.636 -22.897  32.926  1.00 82.11           C  
ATOM   2486  CB  TYR B  10      17.555 -23.565  35.094  1.00 82.11           C  
ATOM   2487  HB2 TYR B  10      17.063 -22.601  34.971  1.00 82.11           H  
ATOM   2488  HB3 TYR B  10      18.437 -23.399  35.714  1.00 82.11           H  
ATOM   2489  O   TYR B  10      17.991 -22.323  32.046  1.00 82.11           O  
ATOM   2490  CG  TYR B  10      16.581 -24.473  35.824  1.00 82.11           C  
ATOM   2491  CD1 TYR B  10      15.343 -24.796  35.233  1.00 82.11           C  
ATOM   2492  HD1 TYR B  10      15.091 -24.416  34.254  1.00 82.11           H  
ATOM   2493  CD2 TYR B  10      16.887 -24.956  37.112  1.00 82.11           C  
ATOM   2494  HD2 TYR B  10      17.832 -24.705  37.571  1.00 82.11           H  
ATOM   2495  CE1 TYR B  10      14.426 -25.617  35.916  1.00 82.11           C  
ATOM   2496  HE1 TYR B  10      13.478 -25.877  35.469  1.00 82.11           H  
ATOM   2497  CE2 TYR B  10      15.972 -25.774  37.801  1.00 82.11           C  
ATOM   2498  HE2 TYR B  10      16.214 -26.144  38.786  1.00 82.11           H  
ATOM   2499  OH  TYR B  10      13.846 -26.893  37.856  1.00 82.11           O  
ATOM   2500  HH  TYR B  10      14.176 -27.174  38.713  1.00 82.11           H  
ATOM   2501  CZ  TYR B  10      14.739 -26.109  37.199  1.00 82.11           C  
ATOM   2502  N   LEU B  11      19.906 -22.565  33.190  1.00 80.11           N  
ATOM   2503  H   LEU B  11      20.382 -23.045  33.940  1.00 80.11           H  
ATOM   2504  CA  LEU B  11      20.619 -21.499  32.480  1.00 80.11           C  
ATOM   2505  HA  LEU B  11      19.993 -20.607  32.512  1.00 80.11           H  
ATOM   2506  C   LEU B  11      20.843 -21.850  30.998  1.00 80.11           C  
ATOM   2507  CB  LEU B  11      21.935 -21.206  33.226  1.00 80.11           C  
ATOM   2508  HB2 LEU B  11      22.567 -22.093  33.170  1.00 80.11           H  
ATOM   2509  HB3 LEU B  11      21.708 -21.026  34.276  1.00 80.11           H  
ATOM   2510  O   LEU B  11      20.714 -20.978  30.134  1.00 80.11           O  
ATOM   2511  CG  LEU B  11      22.728 -19.999  32.689  1.00 80.11           C  
ATOM   2512  HG  LEU B  11      22.959 -20.153  31.635  1.00 80.11           H  
ATOM   2513  CD1 LEU B  11      21.966 -18.678  32.845  1.00 80.11           C  
ATOM   2514 HD11 LEU B  11      21.065 -18.688  32.232  1.00 80.11           H  
ATOM   2515 HD12 LEU B  11      22.593 -17.852  32.509  1.00 80.11           H  
ATOM   2516 HD13 LEU B  11      21.698 -18.520  33.889  1.00 80.11           H  
ATOM   2517  CD2 LEU B  11      24.045 -19.875  33.455  1.00 80.11           C  
ATOM   2518 HD21 LEU B  11      24.627 -19.043  33.058  1.00 80.11           H  
ATOM   2519 HD22 LEU B  11      24.624 -20.791  33.341  1.00 80.11           H  
ATOM   2520 HD23 LEU B  11      23.849 -19.704  34.513  1.00 80.11           H  
ATOM   2521  N   ARG B  12      21.097 -23.129  30.681  1.00 81.38           N  
ATOM   2522  H   ARG B  12      21.231 -23.785  31.437  1.00 81.38           H  
ATOM   2523  CA  ARG B  12      21.150 -23.634  29.298  1.00 81.38           C  
ATOM   2524  HA  ARG B  12      21.864 -23.034  28.733  1.00 81.38           H  
ATOM   2525  C   ARG B  12      19.800 -23.478  28.594  1.00 81.38           C  
ATOM   2526  CB  ARG B  12      21.628 -25.096  29.296  1.00 81.38           C  
ATOM   2527  HB2 ARG B  12      22.547 -25.165  29.877  1.00 81.38           H  
ATOM   2528  HB3 ARG B  12      20.874 -25.722  29.774  1.00 81.38           H  
ATOM   2529  O   ARG B  12      19.768 -23.003  27.462  1.00 81.38           O  
ATOM   2530  CG  ARG B  12      21.904 -25.629  27.879  1.00 81.38           C  
ATOM   2531  HG2 ARG B  12      22.764 -25.110  27.456  1.00 81.38           H  
ATOM   2532  HG3 ARG B  12      21.041 -25.438  27.240  1.00 81.38           H  
ATOM   2533  CD  ARG B  12      22.158 -27.144  27.871  1.00 81.38           C  
ATOM   2534  HD2 ARG B  12      22.299 -27.465  26.839  1.00 81.38           H  
ATOM   2535  HD3 ARG B  12      21.265 -27.639  28.254  1.00 81.38           H  
ATOM   2536  NE  ARG B  12      23.352 -27.523  28.657  1.00 81.38           N  
ATOM   2537  HE  ARG B  12      24.184 -26.972  28.502  1.00 81.38           H  
ATOM   2538  NH1 ARG B  12      22.454 -29.293  29.846  1.00 81.38           N  
ATOM   2539 HH11 ARG B  12      21.553 -29.167  29.406  1.00 81.38           H  
ATOM   2540 HH12 ARG B  12      22.523 -30.005  30.559  1.00 81.38           H  
ATOM   2541  NH2 ARG B  12      24.580 -28.711  30.160  1.00 81.38           N  
ATOM   2542 HH21 ARG B  12      24.637 -29.457  30.838  1.00 81.38           H  
ATOM   2543 HH22 ARG B  12      25.382 -28.126  29.976  1.00 81.38           H  
ATOM   2544  CZ  ARG B  12      23.450 -28.504  29.544  1.00 81.38           C  
ATOM   2545  N   ARG B  13      18.680 -23.817  29.248  1.00 82.94           N  
ATOM   2546  H   ARG B  13      18.766 -24.229  30.166  1.00 82.94           H  
ATOM   2547  CA  ARG B  13      17.342 -23.616  28.661  1.00 82.94           C  
ATOM   2548  HA  ARG B  13      17.346 -24.073  27.671  1.00 82.94           H  
ATOM   2549  C   ARG B  13      17.054 -22.132  28.421  1.00 82.94           C  
ATOM   2550  CB  ARG B  13      16.258 -24.296  29.522  1.00 82.94           C  
ATOM   2551  HB2 ARG B  13      16.507 -25.349  29.656  1.00 82.94           H  
ATOM   2552  HB3 ARG B  13      16.243 -23.828  30.507  1.00 82.94           H  
ATOM   2553  O   ARG B  13      16.679 -21.771  27.311  1.00 82.94           O  
ATOM   2554  CG  ARG B  13      14.846 -24.188  28.911  1.00 82.94           C  
ATOM   2555  HG2 ARG B  13      14.116 -24.536  29.641  1.00 82.94           H  
ATOM   2556  HG3 ARG B  13      14.626 -23.139  28.712  1.00 82.94           H  
ATOM   2557  CD  ARG B  13      14.672 -25.012  27.623  1.00 82.94           C  
ATOM   2558  HD2 ARG B  13      15.614 -25.051  27.076  1.00 82.94           H  
ATOM   2559  HD3 ARG B  13      14.399 -26.030  27.902  1.00 82.94           H  
ATOM   2560  NE  ARG B  13      13.661 -24.427  26.726  1.00 82.94           N  
ATOM   2561  HE  ARG B  13      13.510 -23.431  26.797  1.00 82.94           H  
ATOM   2562  NH1 ARG B  13      13.046 -26.322  25.572  1.00 82.94           N  
ATOM   2563 HH11 ARG B  13      12.519 -26.741  24.819  1.00 82.94           H  
ATOM   2564 HH12 ARG B  13      13.564 -26.889  26.228  1.00 82.94           H  
ATOM   2565  NH2 ARG B  13      12.307 -24.335  24.907  1.00 82.94           N  
ATOM   2566 HH21 ARG B  13      12.433 -23.333  24.927  1.00 82.94           H  
ATOM   2567 HH22 ARG B  13      11.826 -24.752  24.123  1.00 82.94           H  
ATOM   2568  CZ  ARG B  13      13.008 -25.029  25.748  1.00 82.94           C  
ATOM   2569  N   ALA B  14      17.306 -21.273  29.410  1.00 82.75           N  
ATOM   2570  H   ALA B  14      17.603 -21.646  30.301  1.00 82.75           H  
ATOM   2571  CA  ALA B  14      17.076 -19.832  29.300  1.00 82.75           C  
ATOM   2572  HA  ALA B  14      16.026 -19.667  29.061  1.00 82.75           H  
ATOM   2573  C   ALA B  14      17.907 -19.174  28.181  1.00 82.75           C  
ATOM   2574  CB  ALA B  14      17.370 -19.192  30.663  1.00 82.75           C  
ATOM   2575  HB1 ALA B  14      16.737 -19.642  31.428  1.00 82.75           H  
ATOM   2576  HB2 ALA B  14      18.416 -19.341  30.931  1.00 82.75           H  
ATOM   2577  HB3 ALA B  14      17.163 -18.123  30.616  1.00 82.75           H  
ATOM   2578  O   ALA B  14      17.396 -18.319  27.461  1.00 82.75           O  
ATOM   2579  N   THR B  15      19.165 -19.587  27.993  1.00 85.35           N  
ATOM   2580  H   THR B  15      19.542 -20.285  28.619  1.00 85.35           H  
ATOM   2581  CA  THR B  15      20.023 -19.067  26.911  1.00 85.35           C  
ATOM   2582  HA  THR B  15      19.878 -17.988  26.856  1.00 85.35           H  
ATOM   2583  C   THR B  15      19.638 -19.601  25.528  1.00 85.35           C  
ATOM   2584  CB  THR B  15      21.518 -19.301  27.180  1.00 85.35           C  
ATOM   2585  HB  THR B  15      22.075 -19.123  26.261  1.00 85.35           H  
ATOM   2586  O   THR B  15      19.704 -18.845  24.560  1.00 85.35           O  
ATOM   2587  CG2 THR B  15      22.051 -18.354  28.253  1.00 85.35           C  
ATOM   2588 HG21 THR B  15      21.505 -18.488  29.187  1.00 85.35           H  
ATOM   2589 HG22 THR B  15      21.941 -17.322  27.919  1.00 85.35           H  
ATOM   2590 HG23 THR B  15      23.109 -18.555  28.423  1.00 85.35           H  
ATOM   2591  OG1 THR B  15      21.776 -20.611  27.624  1.00 85.35           O  
ATOM   2592  HG1 THR B  15      21.475 -20.674  28.533  1.00 85.35           H  
ATOM   2593  N   LEU B  16      19.161 -20.848  25.419  1.00 86.45           N  
ATOM   2594  H   LEU B  16      19.173 -21.443  26.235  1.00 86.45           H  
ATOM   2595  CA  LEU B  16      18.577 -21.375  24.178  1.00 86.45           C  
ATOM   2596  HA  LEU B  16      19.273 -21.189  23.359  1.00 86.45           H  
ATOM   2597  C   LEU B  16      17.277 -20.646  23.802  1.00 86.45           C  
ATOM   2598  CB  LEU B  16      18.343 -22.892  24.309  1.00 86.45           C  
ATOM   2599  HB2 LEU B  16      17.826 -23.082  25.250  1.00 86.45           H  
ATOM   2600  HB3 LEU B  16      17.683 -23.215  23.505  1.00 86.45           H  
ATOM   2601  O   LEU B  16      17.144 -20.204  22.662  1.00 86.45           O  
ATOM   2602  CG  LEU B  16      19.625 -23.743  24.254  1.00 86.45           C  
ATOM   2603  HG  LEU B  16      20.364 -23.353  24.955  1.00 86.45           H  
ATOM   2604  CD1 LEU B  16      19.299 -25.186  24.642  1.00 86.45           C  
ATOM   2605 HD11 LEU B  16      18.896 -25.207  25.654  1.00 86.45           H  
ATOM   2606 HD12 LEU B  16      18.564 -25.602  23.952  1.00 86.45           H  
ATOM   2607 HD13 LEU B  16      20.205 -25.791  24.611  1.00 86.45           H  
ATOM   2608  CD2 LEU B  16      20.249 -23.759  22.855  1.00 86.45           C  
ATOM   2609 HD21 LEU B  16      20.576 -22.757  22.580  1.00 86.45           H  
ATOM   2610 HD22 LEU B  16      21.118 -24.417  22.851  1.00 86.45           H  
ATOM   2611 HD23 LEU B  16      19.521 -24.119  22.127  1.00 86.45           H  
ATOM   2612  N   ASP B  17      16.363 -20.454  24.758  1.00 84.99           N  
ATOM   2613  H   ASP B  17      16.524 -20.864  25.667  1.00 84.99           H  
ATOM   2614  CA  ASP B  17      15.111 -19.714  24.547  1.00 84.99           C  
ATOM   2615  HA  ASP B  17      14.581 -20.150  23.701  1.00 84.99           H  
ATOM   2616  C   ASP B  17      15.366 -18.238  24.197  1.00 84.99           C  
ATOM   2617  CB  ASP B  17      14.216 -19.816  25.796  1.00 84.99           C  
ATOM   2618  HB2 ASP B  17      13.441 -19.053  25.729  1.00 84.99           H  
ATOM   2619  HB3 ASP B  17      14.808 -19.608  26.688  1.00 84.99           H  
ATOM   2620  O   ASP B  17      14.684 -17.685  23.336  1.00 84.99           O  
ATOM   2621  CG  ASP B  17      13.509 -21.167  25.940  1.00 84.99           C  
ATOM   2622  OD1 ASP B  17      13.090 -21.747  24.918  1.00 84.99           O  
ATOM   2623  OD2 ASP B  17      13.281 -21.627  27.078  1.00 84.99           O  
ATOM   2624  N   LEU B  18      16.372 -17.601  24.810  1.00 85.96           N  
ATOM   2625  H   LEU B  18      16.847 -18.077  25.564  1.00 85.96           H  
ATOM   2626  CA  LEU B  18      16.785 -16.233  24.478  1.00 85.96           C  
ATOM   2627  HA  LEU B  18      15.900 -15.596  24.484  1.00 85.96           H  
ATOM   2628  C   LEU B  18      17.389 -16.142  23.072  1.00 85.96           C  
ATOM   2629  CB  LEU B  18      17.765 -15.729  25.554  1.00 85.96           C  
ATOM   2630  HB2 LEU B  18      17.251 -15.726  26.515  1.00 85.96           H  
ATOM   2631  HB3 LEU B  18      18.596 -16.431  25.619  1.00 85.96           H  
ATOM   2632  O   LEU B  18      17.118 -15.176  22.359  1.00 85.96           O  
ATOM   2633  CG  LEU B  18      18.346 -14.323  25.298  1.00 85.96           C  
ATOM   2634  HG  LEU B  18      18.920 -14.323  24.371  1.00 85.96           H  
ATOM   2635  CD1 LEU B  18      17.266 -13.248  25.213  1.00 85.96           C  
ATOM   2636 HD11 LEU B  18      17.721 -12.263  25.107  1.00 85.96           H  
ATOM   2637 HD12 LEU B  18      16.673 -13.265  26.128  1.00 85.96           H  
ATOM   2638 HD13 LEU B  18      16.613 -13.424  24.359  1.00 85.96           H  
ATOM   2639  CD2 LEU B  18      19.292 -13.947  26.439  1.00 85.96           C  
ATOM   2640 HD21 LEU B  18      19.730 -12.966  26.252  1.00 85.96           H  
ATOM   2641 HD22 LEU B  18      18.746 -13.917  27.381  1.00 85.96           H  
ATOM   2642 HD23 LEU B  18      20.093 -14.682  26.512  1.00 85.96           H  
ATOM   2643  N   ARG B  19      18.184 -17.135  22.653  1.00 86.33           N  
ATOM   2644  H   ARG B  19      18.389 -17.888  23.294  1.00 86.33           H  
ATOM   2645  CA  ARG B  19      18.737 -17.189  21.292  1.00 86.33           C  
ATOM   2646  HA  ARG B  19      19.210 -16.231  21.076  1.00 86.33           H  
ATOM   2647  C   ARG B  19      17.629 -17.356  20.255  1.00 86.33           C  
ATOM   2648  CB  ARG B  19      19.797 -18.296  21.192  1.00 86.33           C  
ATOM   2649  HB2 ARG B  19      19.320 -19.268  21.319  1.00 86.33           H  
ATOM   2650  HB3 ARG B  19      20.525 -18.162  21.993  1.00 86.33           H  
ATOM   2651  O   ARG B  19      17.633 -16.620  19.276  1.00 86.33           O  
ATOM   2652  CG  ARG B  19      20.536 -18.246  19.843  1.00 86.33           C  
ATOM   2653  HG2 ARG B  19      21.021 -17.275  19.746  1.00 86.33           H  
ATOM   2654  HG3 ARG B  19      19.831 -18.359  19.019  1.00 86.33           H  
ATOM   2655  CD  ARG B  19      21.606 -19.337  19.731  1.00 86.33           C  
ATOM   2656  HD2 ARG B  19      22.205 -19.134  18.843  1.00 86.33           H  
ATOM   2657  HD3 ARG B  19      22.253 -19.291  20.606  1.00 86.33           H  
ATOM   2658  NE  ARG B  19      21.006 -20.680  19.606  1.00 86.33           N  
ATOM   2659  HE  ARG B  19      20.012 -20.714  19.431  1.00 86.33           H  
ATOM   2660  NH1 ARG B  19      22.949 -21.901  19.720  1.00 86.33           N  
ATOM   2661 HH11 ARG B  19      23.431 -22.781  19.607  1.00 86.33           H  
ATOM   2662 HH12 ARG B  19      23.472 -21.040  19.795  1.00 86.33           H  
ATOM   2663  NH2 ARG B  19      21.006 -22.943  19.377  1.00 86.33           N  
ATOM   2664 HH21 ARG B  19      20.018 -22.917  19.169  1.00 86.33           H  
ATOM   2665 HH22 ARG B  19      21.507 -23.814  19.272  1.00 86.33           H  
ATOM   2666  CZ  ARG B  19      21.655 -21.831  19.573  1.00 86.33           C  
ATOM   2667  N   ALA B  20      16.678 -18.260  20.496  1.00 87.75           N  
ATOM   2668  H   ALA B  20      16.752 -18.829  21.328  1.00 87.75           H  
ATOM   2669  CA  ALA B  20      15.516 -18.458  19.632  1.00 87.75           C  
ATOM   2670  HA  ALA B  20      15.858 -18.683  18.622  1.00 87.75           H  
ATOM   2671  C   ALA B  20      14.651 -17.188  19.546  1.00 87.75           C  
ATOM   2672  CB  ALA B  20      14.722 -19.663  20.150  1.00 87.75           C  
ATOM   2673  HB1 ALA B  20      14.367 -19.476  21.164  1.00 87.75           H  
ATOM   2674  HB2 ALA B  20      13.865 -19.838  19.500  1.00 87.75           H  
ATOM   2675  HB3 ALA B  20      15.352 -20.552  20.148  1.00 87.75           H  
ATOM   2676  O   ALA B  20      14.343 -16.733  18.451  1.00 87.75           O  
ATOM   2677  N   ALA B  21      14.348 -16.545  20.680  1.00 87.81           N  
ATOM   2678  H   ALA B  21      14.590 -16.968  21.565  1.00 87.81           H  
ATOM   2679  CA  ALA B  21      13.585 -15.297  20.691  1.00 87.81           C  
ATOM   2680  HA  ALA B  21      12.643 -15.477  20.173  1.00 87.81           H  
ATOM   2681  C   ALA B  21      14.309 -14.163  19.938  1.00 87.81           C  
ATOM   2682  CB  ALA B  21      13.276 -14.919  22.147  1.00 87.81           C  
ATOM   2683  HB1 ALA B  21      12.723 -15.727  22.626  1.00 87.81           H  
ATOM   2684  HB2 ALA B  21      14.201 -14.741  22.695  1.00 87.81           H  
ATOM   2685  HB3 ALA B  21      12.666 -14.016  22.166  1.00 87.81           H  
ATOM   2686  O   ALA B  21      13.722 -13.508  19.084  1.00 87.81           O  
ATOM   2687  N   ARG B  22      15.612 -13.963  20.183  1.00 84.52           N  
ATOM   2688  H   ARG B  22      16.061 -14.534  20.884  1.00 84.52           H  
ATOM   2689  CA  ARG B  22      16.414 -12.973  19.440  1.00 84.52           C  
ATOM   2690  HA  ARG B  22      15.886 -12.020  19.438  1.00 84.52           H  
ATOM   2691  C   ARG B  22      16.590 -13.317  17.964  1.00 84.52           C  
ATOM   2692  CB  ARG B  22      17.791 -12.789  20.091  1.00 84.52           C  
ATOM   2693  HB2 ARG B  22      18.443 -12.262  19.393  1.00 84.52           H  
ATOM   2694  HB3 ARG B  22      18.233 -13.763  20.298  1.00 84.52           H  
ATOM   2695  O   ARG B  22      16.944 -12.426  17.200  1.00 84.52           O  
ATOM   2696  CG  ARG B  22      17.715 -11.957  21.375  1.00 84.52           C  
ATOM   2697  HG2 ARG B  22      17.104 -12.471  22.117  1.00 84.52           H  
ATOM   2698  HG3 ARG B  22      17.263 -10.991  21.150  1.00 84.52           H  
ATOM   2699  CD  ARG B  22      19.129 -11.741  21.923  1.00 84.52           C  
ATOM   2700  HD2 ARG B  22      19.738 -11.275  21.148  1.00 84.52           H  
ATOM   2701  HD3 ARG B  22      19.555 -12.711  22.177  1.00 84.52           H  
ATOM   2702  NE  ARG B  22      19.119 -10.875  23.116  1.00 84.52           N  
ATOM   2703  HE  ARG B  22      18.227 -10.481  23.381  1.00 84.52           H  
ATOM   2704  NH1 ARG B  22      21.366 -10.958  23.582  1.00 84.52           N  
ATOM   2705 HH11 ARG B  22      22.148 -10.648  24.139  1.00 84.52           H  
ATOM   2706 HH12 ARG B  22      21.513 -11.464  22.720  1.00 84.52           H  
ATOM   2707  NH2 ARG B  22      19.998  -9.825  24.936  1.00 84.52           N  
ATOM   2708 HH21 ARG B  22      20.774  -9.607  25.545  1.00 84.52           H  
ATOM   2709 HH22 ARG B  22      19.090  -9.456  25.177  1.00 84.52           H  
ATOM   2710  CZ  ARG B  22      20.158 -10.556  23.868  1.00 84.52           C  
ATOM   2711  N   GLN B  23      16.430 -14.573  17.562  1.00 84.03           N  
ATOM   2712  H   GLN B  23      16.198 -15.280  18.244  1.00 84.03           H  
ATOM   2713  CA  GLN B  23      16.405 -14.956  16.155  1.00 84.03           C  
ATOM   2714  HA  GLN B  23      17.137 -14.360  15.610  1.00 84.03           H  
ATOM   2715  C   GLN B  23      15.053 -14.603  15.527  1.00 84.03           C  
ATOM   2716  CB  GLN B  23      16.828 -16.423  16.015  1.00 84.03           C  
ATOM   2717  HB2 GLN B  23      16.224 -17.057  16.664  1.00 84.03           H  
ATOM   2718  HB3 GLN B  23      17.874 -16.512  16.310  1.00 84.03           H  
ATOM   2719  O   GLN B  23      15.055 -13.878  14.539  1.00 84.03           O  
ATOM   2720  CG  GLN B  23      16.656 -16.892  14.569  1.00 84.03           C  
ATOM   2721  HG2 GLN B  23      17.078 -16.161  13.880  1.00 84.03           H  
ATOM   2722  HG3 GLN B  23      15.585 -16.966  14.380  1.00 84.03           H  
ATOM   2723  CD  GLN B  23      17.280 -18.245  14.264  1.00 84.03           C  
ATOM   2724  NE2 GLN B  23      16.859 -18.850  13.181  1.00 84.03           N  
ATOM   2725 HE21 GLN B  23      16.092 -18.430  12.675  1.00 84.03           H  
ATOM   2726 HE22 GLN B  23      17.249 -19.741  12.907  1.00 84.03           H  
ATOM   2727  OE1 GLN B  23      18.149 -18.745  14.972  1.00 84.03           O  
ATOM   2728  N   ARG B  24      13.932 -14.969  16.163  1.00 84.10           N  
ATOM   2729  H   ARG B  24      14.007 -15.586  16.959  1.00 84.10           H  
ATOM   2730  CA  ARG B  24      12.586 -14.625  15.679  1.00 84.10           C  
ATOM   2731  HA  ARG B  24      12.489 -15.053  14.681  1.00 84.10           H  
ATOM   2732  C   ARG B  24      12.374 -13.117  15.509  1.00 84.10           C  
ATOM   2733  CB  ARG B  24      11.523 -15.264  16.593  1.00 84.10           C  
ATOM   2734  HB2 ARG B  24      11.629 -14.859  17.599  1.00 84.10           H  
ATOM   2735  HB3 ARG B  24      11.705 -16.338  16.640  1.00 84.10           H  
ATOM   2736  O   ARG B  24      11.776 -12.708  14.528  1.00 84.10           O  
ATOM   2737  CG  ARG B  24      10.069 -15.043  16.128  1.00 84.10           C  
ATOM   2738  HG2 ARG B  24       9.827 -13.982  16.182  1.00 84.10           H  
ATOM   2739  HG3 ARG B  24       9.401 -15.574  16.805  1.00 84.10           H  
ATOM   2740  CD  ARG B  24       9.825 -15.543  14.697  1.00 84.10           C  
ATOM   2741  HD2 ARG B  24      10.079 -16.601  14.633  1.00 84.10           H  
ATOM   2742  HD3 ARG B  24      10.472 -14.994  14.014  1.00 84.10           H  
ATOM   2743  NE  ARG B  24       8.429 -15.343  14.274  1.00 84.10           N  
ATOM   2744  HE  ARG B  24       7.742 -15.026  14.943  1.00 84.10           H  
ATOM   2745  NH1 ARG B  24       8.757 -15.619  12.013  1.00 84.10           N  
ATOM   2746 HH11 ARG B  24       8.408 -15.482  11.075  1.00 84.10           H  
ATOM   2747 HH12 ARG B  24       9.738 -15.803  12.170  1.00 84.10           H  
ATOM   2748  NH2 ARG B  24       6.745 -15.053  12.817  1.00 84.10           N  
ATOM   2749 HH21 ARG B  24       6.229 -14.737  13.626  1.00 84.10           H  
ATOM   2750 HH22 ARG B  24       6.396 -14.856  11.890  1.00 84.10           H  
ATOM   2751  CZ  ARG B  24       7.989 -15.347  13.032  1.00 84.10           C  
ATOM   2752  N   ILE B  25      12.923 -12.286  16.404  1.00 83.00           N  
ATOM   2753  H   ILE B  25      13.335 -12.693  17.232  1.00 83.00           H  
ATOM   2754  CA  ILE B  25      12.907 -10.816  16.245  1.00 83.00           C  
ATOM   2755  HA  ILE B  25      11.872 -10.480  16.181  1.00 83.00           H  
ATOM   2756  C   ILE B  25      13.580 -10.385  14.935  1.00 83.00           C  
ATOM   2757  CB  ILE B  25      13.568 -10.117  17.455  1.00 83.00           C  
ATOM   2758  HB  ILE B  25      14.548 -10.565  17.617  1.00 83.00           H  
ATOM   2759  O   ILE B  25      13.005  -9.590  14.203  1.00 83.00           O  
ATOM   2760  CG1 ILE B  25      12.709 -10.319  18.716  1.00 83.00           C  
ATOM   2761 HG12 ILE B  25      12.452 -11.374  18.806  1.00 83.00           H  
ATOM   2762 HG13 ILE B  25      11.780  -9.757  18.623  1.00 83.00           H  
ATOM   2763  CG2 ILE B  25      13.761  -8.610  17.220  1.00 83.00           C  
ATOM   2764 HG21 ILE B  25      14.194  -8.111  18.087  1.00 83.00           H  
ATOM   2765 HG22 ILE B  25      14.440  -8.428  16.386  1.00 83.00           H  
ATOM   2766 HG23 ILE B  25      12.809  -8.137  16.980  1.00 83.00           H  
ATOM   2767  CD1 ILE B  25      13.419  -9.912  20.010  1.00 83.00           C  
ATOM   2768 HD11 ILE B  25      12.826 -10.273  20.850  1.00 83.00           H  
ATOM   2769 HD12 ILE B  25      14.409 -10.366  20.058  1.00 83.00           H  
ATOM   2770 HD13 ILE B  25      13.504  -8.828  20.081  1.00 83.00           H  
ATOM   2771  N   ARG B  26      14.764 -10.926  14.607  1.00 79.26           N  
ATOM   2772  H   ARG B  26      15.129 -11.678  15.175  1.00 79.26           H  
ATOM   2773  CA  ARG B  26      15.440 -10.593  13.341  1.00 79.26           C  
ATOM   2774  HA  ARG B  26      15.446  -9.510  13.223  1.00 79.26           H  
ATOM   2775  C   ARG B  26      14.671 -11.110  12.132  1.00 79.26           C  
ATOM   2776  CB  ARG B  26      16.884 -11.107  13.291  1.00 79.26           C  
ATOM   2777  HB2 ARG B  26      17.237 -11.015  12.264  1.00 79.26           H  
ATOM   2778  HB3 ARG B  26      16.910 -12.161  13.566  1.00 79.26           H  
ATOM   2779  O   ARG B  26      14.612 -10.408  11.140  1.00 79.26           O  
ATOM   2780  CG  ARG B  26      17.827 -10.293  14.186  1.00 79.26           C  
ATOM   2781  HG2 ARG B  26      17.587 -10.480  15.233  1.00 79.26           H  
ATOM   2782  HG3 ARG B  26      17.677  -9.233  13.986  1.00 79.26           H  
ATOM   2783  CD  ARG B  26      19.302 -10.632  13.900  1.00 79.26           C  
ATOM   2784  HD2 ARG B  26      19.942 -10.030  14.544  1.00 79.26           H  
ATOM   2785  HD3 ARG B  26      19.519 -10.343  12.872  1.00 79.26           H  
ATOM   2786  NE  ARG B  26      19.607 -12.072  14.064  1.00 79.26           N  
ATOM   2787  HE  ARG B  26      19.673 -12.600  13.206  1.00 79.26           H  
ATOM   2788  NH1 ARG B  26      19.538 -12.125  16.339  1.00 79.26           N  
ATOM   2789 HH11 ARG B  26      18.789 -12.470  16.923  1.00 79.26           H  
ATOM   2790 HH12 ARG B  26      19.552 -11.119  16.250  1.00 79.26           H  
ATOM   2791  NH2 ARG B  26      19.677 -14.043  15.214  1.00 79.26           N  
ATOM   2792 HH21 ARG B  26      19.681 -14.546  14.339  1.00 79.26           H  
ATOM   2793 HH22 ARG B  26      19.705 -14.534  16.097  1.00 79.26           H  
ATOM   2794  CZ  ARG B  26      19.620 -12.742  15.198  1.00 79.26           C  
ATOM   2795  N   GLU B  27      14.065 -12.290  12.220  1.00 80.05           N  
ATOM   2796  H   GLU B  27      14.173 -12.834  13.064  1.00 80.05           H  
ATOM   2797  CA  GLU B  27      13.229 -12.832  11.140  1.00 80.05           C  
ATOM   2798  HA  GLU B  27      13.816 -12.864  10.222  1.00 80.05           H  
ATOM   2799  C   GLU B  27      12.001 -11.936  10.866  1.00 80.05           C  
ATOM   2800  CB  GLU B  27      12.813 -14.271  11.493  1.00 80.05           C  
ATOM   2801  HB2 GLU B  27      12.342 -14.256  12.476  1.00 80.05           H  
ATOM   2802  HB3 GLU B  27      12.081 -14.620  10.764  1.00 80.05           H  
ATOM   2803  O   GLU B  27      11.635 -11.721   9.717  1.00 80.05           O  
ATOM   2804  CG  GLU B  27      14.004 -15.255  11.494  1.00 80.05           C  
ATOM   2805  HG2 GLU B  27      14.285 -15.453  10.460  1.00 80.05           H  
ATOM   2806  HG3 GLU B  27      14.859 -14.786  11.981  1.00 80.05           H  
ATOM   2807  CD  GLU B  27      13.730 -16.593  12.210  1.00 80.05           C  
ATOM   2808  OE1 GLU B  27      14.649 -17.452  12.194  1.00 80.05           O  
ATOM   2809  OE2 GLU B  27      12.670 -16.738  12.869  1.00 80.05           O  
ATOM   2810  N   LEU B  28      11.408 -11.350  11.909  1.00 80.31           N  
ATOM   2811  H   LEU B  28      11.735 -11.578  12.837  1.00 80.31           H  
ATOM   2812  CA  LEU B  28      10.301 -10.398  11.784  1.00 80.31           C  
ATOM   2813  HA  LEU B  28       9.576 -10.782  11.066  1.00 80.31           H  
ATOM   2814  C   LEU B  28      10.762  -9.036  11.240  1.00 80.31           C  
ATOM   2815  CB  LEU B  28       9.625 -10.257  13.158  1.00 80.31           C  
ATOM   2816  HB2 LEU B  28       8.939  -9.411  13.135  1.00 80.31           H  
ATOM   2817  HB3 LEU B  28      10.397 -10.039  13.896  1.00 80.31           H  
ATOM   2818  O   LEU B  28      10.272  -8.585  10.214  1.00 80.31           O  
ATOM   2819  CG  LEU B  28       8.854 -11.517  13.587  1.00 80.31           C  
ATOM   2820  HG  LEU B  28       9.432 -12.414  13.362  1.00 80.31           H  
ATOM   2821  CD1 LEU B  28       8.617 -11.481  15.097  1.00 80.31           C  
ATOM   2822 HD11 LEU B  28       8.079 -12.380  15.398  1.00 80.31           H  
ATOM   2823 HD12 LEU B  28       8.023 -10.601  15.347  1.00 80.31           H  
ATOM   2824 HD13 LEU B  28       9.572 -11.437  15.619  1.00 80.31           H  
ATOM   2825  CD2 LEU B  28       7.514 -11.613  12.863  1.00 80.31           C  
ATOM   2826 HD21 LEU B  28       6.953 -12.472  13.231  1.00 80.31           H  
ATOM   2827 HD22 LEU B  28       7.667 -11.722  11.789  1.00 80.31           H  
ATOM   2828 HD23 LEU B  28       6.926 -10.712  13.037  1.00 80.31           H  
ATOM   2829  N   GLU B  29      11.736  -8.396  11.892  1.00 74.87           N  
ATOM   2830  H   GLU B  29      12.109  -8.819  12.729  1.00 74.87           H  
ATOM   2831  CA  GLU B  29      12.181  -7.034  11.544  1.00 74.87           C  
ATOM   2832  HA  GLU B  29      11.309  -6.399  11.391  1.00 74.87           H  
ATOM   2833  C   GLU B  29      13.008  -6.974  10.246  1.00 74.87           C  
ATOM   2834  CB  GLU B  29      13.021  -6.459  12.712  1.00 74.87           C  
ATOM   2835  HB2 GLU B  29      13.452  -5.506  12.405  1.00 74.87           H  
ATOM   2836  HB3 GLU B  29      13.836  -7.149  12.931  1.00 74.87           H  
ATOM   2837  O   GLU B  29      13.125  -5.915   9.630  1.00 74.87           O  
ATOM   2838  CG  GLU B  29      12.187  -6.220  13.983  1.00 74.87           C  
ATOM   2839  HG2 GLU B  29      11.694  -7.153  14.256  1.00 74.87           H  
ATOM   2840  HG3 GLU B  29      11.417  -5.489  13.736  1.00 74.87           H  
ATOM   2841  CD  GLU B  29      12.975  -5.718  15.212  1.00 74.87           C  
ATOM   2842  OE1 GLU B  29      12.351  -5.034  16.068  1.00 74.87           O  
ATOM   2843  OE2 GLU B  29      14.167  -6.063  15.377  1.00 74.87           O  
ATOM   2844  N   SER B  30      13.669  -8.077   9.871  1.00 76.41           N  
ATOM   2845  H   SER B  30      13.495  -8.934  10.377  1.00 76.41           H  
ATOM   2846  CA  SER B  30      14.821  -8.045   8.957  1.00 76.41           C  
ATOM   2847  HA  SER B  30      14.566  -7.381   8.131  1.00 76.41           H  
ATOM   2848  C   SER B  30      15.193  -9.390   8.295  1.00 76.41           C  
ATOM   2849  CB  SER B  30      16.036  -7.419   9.681  1.00 76.41           C  
ATOM   2850  HB2 SER B  30      15.827  -6.363   9.854  1.00 76.41           H  
ATOM   2851  HB3 SER B  30      16.929  -7.478   9.059  1.00 76.41           H  
ATOM   2852  O   SER B  30      16.349  -9.539   7.895  1.00 76.41           O  
ATOM   2853  OG  SER B  30      16.280  -8.040  10.935  1.00 76.41           O  
ATOM   2854  HG  SER B  30      15.407  -8.246  11.278  1.00 76.41           H  
ATOM   2855  N   ASP B  31      14.279 -10.367   8.114  1.00 79.74           N  
ATOM   2856  H   ASP B  31      13.345 -10.275   8.487  1.00 79.74           H  
ATOM   2857  CA  ASP B  31      14.607 -11.521   7.242  1.00 79.74           C  
ATOM   2858  HA  ASP B  31      15.508 -11.975   7.653  1.00 79.74           H  
ATOM   2859  C   ASP B  31      14.881 -10.982   5.822  1.00 79.74           C  
ATOM   2860  CB  ASP B  31      13.539 -12.644   7.213  1.00 79.74           C  
ATOM   2861  HB2 ASP B  31      12.692 -12.334   6.601  1.00 79.74           H  
ATOM   2862  HB3 ASP B  31      13.179 -12.809   8.229  1.00 79.74           H  
ATOM   2863  O   ASP B  31      14.023 -10.265   5.276  1.00 79.74           O  
ATOM   2864  CG  ASP B  31      14.065 -14.016   6.726  1.00 79.74           C  
ATOM   2865  OD1 ASP B  31      15.281 -14.153   6.471  1.00 79.74           O  
ATOM   2866  OD2 ASP B  31      13.274 -14.985   6.657  1.00 79.74           O  
ATOM   2867  N   PRO B  32      16.061 -11.235   5.225  1.00 90.84           N  
ATOM   2868  CA  PRO B  32      16.364 -10.741   3.892  1.00 90.84           C  
ATOM   2869  HA  PRO B  32      16.184  -9.667   3.864  1.00 90.84           H  
ATOM   2870  C   PRO B  32      15.475 -11.441   2.863  1.00 90.84           C  
ATOM   2871  CB  PRO B  32      17.858 -11.001   3.674  1.00 90.84           C  
ATOM   2872  HB2 PRO B  32      18.335 -10.140   3.205  1.00 90.84           H  
ATOM   2873  HB3 PRO B  32      18.002 -11.905   3.084  1.00 90.84           H  
ATOM   2874  O   PRO B  32      15.297 -12.660   2.904  1.00 90.84           O  
ATOM   2875  CG  PRO B  32      18.418 -11.217   5.077  1.00 90.84           C  
ATOM   2876  HG2 PRO B  32      19.297 -11.860   5.071  1.00 90.84           H  
ATOM   2877  HG3 PRO B  32      18.641 -10.254   5.538  1.00 90.84           H  
ATOM   2878  CD  PRO B  32      17.244 -11.864   5.796  1.00 90.84           C  
ATOM   2879  HD2 PRO B  32      17.344 -11.693   6.868  1.00 90.84           H  
ATOM   2880  HD3 PRO B  32      17.230 -12.932   5.579  1.00 90.84           H  
ATOM   2881  N   ILE B  33      14.915 -10.685   1.922  1.00 98.08           N  
ATOM   2882  H   ILE B  33      15.137  -9.700   1.881  1.00 98.08           H  
ATOM   2883  CA  ILE B  33      14.013 -11.245   0.911  1.00 98.08           C  
ATOM   2884  HA  ILE B  33      13.625 -12.201   1.263  1.00 98.08           H  
ATOM   2885  C   ILE B  33      14.817 -11.537  -0.356  1.00 98.08           C  
ATOM   2886  CB  ILE B  33      12.785 -10.337   0.702  1.00 98.08           C  
ATOM   2887  HB  ILE B  33      13.128  -9.373   0.326  1.00 98.08           H  
ATOM   2888  O   ILE B  33      15.373 -10.637  -0.979  1.00 98.08           O  
ATOM   2889  CG1 ILE B  33      12.002 -10.058   2.010  1.00 98.08           C  
ATOM   2890 HG12 ILE B  33      11.125  -9.457   1.770  1.00 98.08           H  
ATOM   2891 HG13 ILE B  33      12.624  -9.456   2.672  1.00 98.08           H  
ATOM   2892  CG2 ILE B  33      11.854 -10.931  -0.363  1.00 98.08           C  
ATOM   2893 HG21 ILE B  33      10.976 -10.294  -0.472  1.00 98.08           H  
ATOM   2894 HG22 ILE B  33      12.363 -10.978  -1.325  1.00 98.08           H  
ATOM   2895 HG23 ILE B  33      11.540 -11.936  -0.081  1.00 98.08           H  
ATOM   2896  CD1 ILE B  33      11.527 -11.291   2.792  1.00 98.08           C  
ATOM   2897 HD11 ILE B  33      10.916 -11.935   2.160  1.00 98.08           H  
ATOM   2898 HD12 ILE B  33      12.383 -11.850   3.172  1.00 98.08           H  
ATOM   2899 HD13 ILE B  33      10.926 -10.965   3.641  1.00 98.08           H  
ATOM   2900  N   ALA B  34      14.910 -12.811  -0.723  1.00 98.41           N  
ATOM   2901  H   ALA B  34      14.325 -13.479  -0.242  1.00 98.41           H  
ATOM   2902  CA  ALA B  34      15.552 -13.270  -1.941  1.00 98.41           C  
ATOM   2903  HA  ALA B  34      16.510 -12.762  -2.055  1.00 98.41           H  
ATOM   2904  C   ALA B  34      14.686 -12.958  -3.169  1.00 98.41           C  
ATOM   2905  CB  ALA B  34      15.814 -14.776  -1.813  1.00 98.41           C  
ATOM   2906  HB1 ALA B  34      14.891 -15.294  -1.550  1.00 98.41           H  
ATOM   2907  HB2 ALA B  34      16.567 -14.954  -1.045  1.00 98.41           H  
ATOM   2908  HB3 ALA B  34      16.166 -15.171  -2.766  1.00 98.41           H  
ATOM   2909  O   ALA B  34      13.501 -13.289  -3.206  1.00 98.41           O  
ATOM   2910  N   ILE B  35      15.315 -12.390  -4.196  1.00 98.83           N  
ATOM   2911  H   ILE B  35      16.288 -12.150  -4.074  1.00 98.83           H  
ATOM   2912  CA  ILE B  35      14.807 -12.381  -5.568  1.00 98.83           C  
ATOM   2913  HA  ILE B  35      13.721 -12.294  -5.554  1.00 98.83           H  
ATOM   2914  C   ILE B  35      15.193 -13.733  -6.174  1.00 98.83           C  
ATOM   2915  CB  ILE B  35      15.384 -11.183  -6.361  1.00 98.83           C  
ATOM   2916  HB  ILE B  35      16.472 -11.248  -6.347  1.00 98.83           H  
ATOM   2917  O   ILE B  35      16.381 -14.028  -6.313  1.00 98.83           O  
ATOM   2918  CG1 ILE B  35      14.963  -9.843  -5.710  1.00 98.83           C  
ATOM   2919 HG12 ILE B  35      13.890  -9.701  -5.845  1.00 98.83           H  
ATOM   2920 HG13 ILE B  35      15.165  -9.874  -4.639  1.00 98.83           H  
ATOM   2921  CG2 ILE B  35      14.913 -11.246  -7.828  1.00 98.83           C  
ATOM   2922 HG21 ILE B  35      15.304 -10.402  -8.396  1.00 98.83           H  
ATOM   2923 HG22 ILE B  35      15.271 -12.155  -8.309  1.00 98.83           H  
ATOM   2924 HG23 ILE B  35      13.824 -11.232  -7.873  1.00 98.83           H  
ATOM   2925  CD1 ILE B  35      15.688  -8.610  -6.260  1.00 98.83           C  
ATOM   2926 HD11 ILE B  35      16.766  -8.745  -6.177  1.00 98.83           H  
ATOM   2927 HD12 ILE B  35      15.394  -7.735  -5.681  1.00 98.83           H  
ATOM   2928 HD13 ILE B  35      15.413  -8.439  -7.301  1.00 98.83           H  
ATOM   2929  N   VAL B  36      14.202 -14.564  -6.497  1.00 98.46           N  
ATOM   2930  H   VAL B  36      13.259 -14.246  -6.324  1.00 98.46           H  
ATOM   2931  CA  VAL B  36      14.381 -15.939  -7.013  1.00 98.46           C  
ATOM   2932  HA  VAL B  36      15.446 -16.172  -7.017  1.00 98.46           H  
ATOM   2933  C   VAL B  36      13.943 -16.105  -8.473  1.00 98.46           C  
ATOM   2934  CB  VAL B  36      13.708 -16.986  -6.101  1.00 98.46           C  
ATOM   2935  HB  VAL B  36      13.867 -17.977  -6.527  1.00 98.46           H  
ATOM   2936  O   VAL B  36      14.040 -17.194  -9.025  1.00 98.46           O  
ATOM   2937  CG1 VAL B  36      14.325 -16.993  -4.697  1.00 98.46           C  
ATOM   2938 HG11 VAL B  36      15.398 -17.170  -4.775  1.00 98.46           H  
ATOM   2939 HG12 VAL B  36      14.150 -16.038  -4.201  1.00 98.46           H  
ATOM   2940 HG13 VAL B  36      13.874 -17.790  -4.106  1.00 98.46           H  
ATOM   2941  CG2 VAL B  36      12.196 -16.774  -5.953  1.00 98.46           C  
ATOM   2942 HG21 VAL B  36      11.734 -16.745  -6.940  1.00 98.46           H  
ATOM   2943 HG22 VAL B  36      11.990 -15.839  -5.432  1.00 98.46           H  
ATOM   2944 HG23 VAL B  36      11.758 -17.594  -5.384  1.00 98.46           H  
ATOM   2945  N   GLY B  37      13.469 -15.030  -9.103  1.00 98.59           N  
ATOM   2946  H   GLY B  37      13.382 -14.173  -8.576  1.00 98.59           H  
ATOM   2947  CA  GLY B  37      13.100 -14.970 -10.517  1.00 98.59           C  
ATOM   2948  HA2 GLY B  37      13.887 -15.418 -11.123  1.00 98.59           H  
ATOM   2949  HA3 GLY B  37      12.175 -15.520 -10.688  1.00 98.59           H  
ATOM   2950  C   GLY B  37      12.872 -13.528 -10.960  1.00 98.59           C  
ATOM   2951  O   GLY B  37      12.581 -12.666 -10.126  1.00 98.59           O  
ATOM   2952  N   MET B  38      13.009 -13.265 -12.260  1.00 98.79           N  
ATOM   2953  H   MET B  38      13.216 -14.027 -12.889  1.00 98.79           H  
ATOM   2954  CA  MET B  38      12.711 -11.970 -12.886  1.00 98.79           C  
ATOM   2955  HA  MET B  38      11.980 -11.432 -12.282  1.00 98.79           H  
ATOM   2956  C   MET B  38      12.112 -12.187 -14.283  1.00 98.79           C  
ATOM   2957  CB  MET B  38      13.979 -11.104 -13.004  1.00 98.79           C  
ATOM   2958  HB2 MET B  38      13.690 -10.121 -13.374  1.00 98.79           H  
ATOM   2959  HB3 MET B  38      14.651 -11.562 -13.730  1.00 98.79           H  
ATOM   2960  O   MET B  38      12.518 -13.115 -14.985  1.00 98.79           O  
ATOM   2961  CG  MET B  38      14.744 -10.930 -11.685  1.00 98.79           C  
ATOM   2962  HG2 MET B  38      14.035 -10.668 -10.899  1.00 98.79           H  
ATOM   2963  HG3 MET B  38      15.196 -11.884 -11.412  1.00 98.79           H  
ATOM   2964  SD  MET B  38      16.046  -9.670 -11.700  1.00 98.79           S  
ATOM   2965  CE  MET B  38      17.175 -10.351 -12.943  1.00 98.79           C  
ATOM   2966  HE1 MET B  38      16.677 -10.400 -13.911  1.00 98.79           H  
ATOM   2967  HE2 MET B  38      18.048  -9.703 -13.026  1.00 98.79           H  
ATOM   2968  HE3 MET B  38      17.493 -11.350 -12.645  1.00 98.79           H  
ATOM   2969  N   ALA B  39      11.197 -11.316 -14.700  1.00 98.86           N  
ATOM   2970  H   ALA B  39      10.873 -10.602 -14.063  1.00 98.86           H  
ATOM   2971  CA  ALA B  39      10.722 -11.208 -16.078  1.00 98.86           C  
ATOM   2972  HA  ALA B  39      11.524 -11.497 -16.756  1.00 98.86           H  
ATOM   2973  C   ALA B  39      10.349  -9.752 -16.387  1.00 98.86           C  
ATOM   2974  CB  ALA B  39       9.542 -12.157 -16.313  1.00 98.86           C  
ATOM   2975  HB1 ALA B  39       9.195 -12.076 -17.343  1.00 98.86           H  
ATOM   2976  HB2 ALA B  39       8.718 -11.898 -15.647  1.00 98.86           H  
ATOM   2977  HB3 ALA B  39       9.848 -13.187 -16.133  1.00 98.86           H  
ATOM   2978  O   ALA B  39      10.011  -8.975 -15.488  1.00 98.86           O  
ATOM   2979  N   CYS B  40      10.454  -9.365 -17.654  1.00 98.71           N  
ATOM   2980  H   CYS B  40      10.677 -10.035 -18.376  1.00 98.71           H  
ATOM   2981  CA  CYS B  40      10.136  -8.014 -18.089  1.00 98.71           C  
ATOM   2982  HA  CYS B  40       9.192  -7.724 -17.627  1.00 98.71           H  
ATOM   2983  C   CYS B  40       9.965  -7.928 -19.602  1.00 98.71           C  
ATOM   2984  CB  CYS B  40      11.246  -7.042 -17.652  1.00 98.71           C  
ATOM   2985  HB2 CYS B  40      10.992  -6.051 -18.030  1.00 98.71           H  
ATOM   2986  HB3 CYS B  40      11.281  -6.991 -16.564  1.00 98.71           H  
ATOM   2987  O   CYS B  40      10.704  -8.585 -20.332  1.00 98.71           O  
ATOM   2988  SG  CYS B  40      12.877  -7.540 -18.299  1.00 98.71           S  
ATOM   2989  HG  CYS B  40      12.463  -7.752 -19.551  1.00 98.71           H  
ATOM   2990  N   ARG B  41       9.095  -7.020 -20.049  1.00 98.46           N  
ATOM   2991  H   ARG B  41       8.602  -6.470 -19.359  1.00 98.46           H  
ATOM   2992  CA  ARG B  41       9.096  -6.511 -21.424  1.00 98.46           C  
ATOM   2993  HA  ARG B  41       9.931  -6.957 -21.965  1.00 98.46           H  
ATOM   2994  C   ARG B  41       9.335  -5.010 -21.398  1.00 98.46           C  
ATOM   2995  CB  ARG B  41       7.811  -6.881 -22.182  1.00 98.46           C  
ATOM   2996  HB2 ARG B  41       6.940  -6.506 -21.646  1.00 98.46           H  
ATOM   2997  HB3 ARG B  41       7.845  -6.414 -23.166  1.00 98.46           H  
ATOM   2998  O   ARG B  41       8.706  -4.311 -20.601  1.00 98.46           O  
ATOM   2999  CG  ARG B  41       7.694  -8.399 -22.369  1.00 98.46           C  
ATOM   3000  HG2 ARG B  41       8.618  -8.790 -22.795  1.00 98.46           H  
ATOM   3001  HG3 ARG B  41       7.538  -8.871 -21.399  1.00 98.46           H  
ATOM   3002  CD  ARG B  41       6.536  -8.768 -23.297  1.00 98.46           C  
ATOM   3003  HD2 ARG B  41       5.619  -8.344 -22.889  1.00 98.46           H  
ATOM   3004  HD3 ARG B  41       6.710  -8.347 -24.288  1.00 98.46           H  
ATOM   3005  NE  ARG B  41       6.402 -10.232 -23.393  1.00 98.46           N  
ATOM   3006  HE  ARG B  41       7.120 -10.807 -22.978  1.00 98.46           H  
ATOM   3007  NH1 ARG B  41       4.309 -10.323 -24.369  1.00 98.46           N  
ATOM   3008 HH11 ARG B  41       4.156  -9.330 -24.267  1.00 98.46           H  
ATOM   3009 HH12 ARG B  41       3.526 -10.931 -24.564  1.00 98.46           H  
ATOM   3010  NH2 ARG B  41       5.324 -12.183 -23.796  1.00 98.46           N  
ATOM   3011 HH21 ARG B  41       5.970 -12.693 -23.211  1.00 98.46           H  
ATOM   3012 HH22 ARG B  41       4.435 -12.598 -24.036  1.00 98.46           H  
ATOM   3013  CZ  ARG B  41       5.364 -10.891 -23.866  1.00 98.46           C  
ATOM   3014  N   PHE B  42      10.228  -4.528 -22.253  1.00 98.57           N  
ATOM   3015  H   PHE B  42      10.654  -5.167 -22.909  1.00 98.57           H  
ATOM   3016  CA  PHE B  42      10.558  -3.115 -22.400  1.00 98.57           C  
ATOM   3017  HA  PHE B  42       9.734  -2.536 -21.982  1.00 98.57           H  
ATOM   3018  C   PHE B  42      10.714  -2.734 -23.879  1.00 98.57           C  
ATOM   3019  CB  PHE B  42      11.836  -2.772 -21.620  1.00 98.57           C  
ATOM   3020  HB2 PHE B  42      12.129  -1.747 -21.848  1.00 98.57           H  
ATOM   3021  HB3 PHE B  42      12.645  -3.417 -21.966  1.00 98.57           H  
ATOM   3022  O   PHE B  42      11.040  -3.591 -24.701  1.00 98.57           O  
ATOM   3023  CG  PHE B  42      11.706  -2.885 -20.117  1.00 98.57           C  
ATOM   3024  CD1 PHE B  42      10.795  -2.063 -19.424  1.00 98.57           C  
ATOM   3025  HD1 PHE B  42      10.182  -1.360 -19.966  1.00 98.57           H  
ATOM   3026  CD2 PHE B  42      12.500  -3.805 -19.409  1.00 98.57           C  
ATOM   3027  HD2 PHE B  42      13.177  -4.458 -19.941  1.00 98.57           H  
ATOM   3028  CE1 PHE B  42      10.682  -2.161 -18.026  1.00 98.57           C  
ATOM   3029  HE1 PHE B  42       9.970  -1.541 -17.501  1.00 98.57           H  
ATOM   3030  CE2 PHE B  42      12.402  -3.885 -18.011  1.00 98.57           C  
ATOM   3031  HE2 PHE B  42      12.999  -4.599 -17.462  1.00 98.57           H  
ATOM   3032  CZ  PHE B  42      11.490  -3.071 -17.325  1.00 98.57           C  
ATOM   3033  HZ  PHE B  42      11.412  -3.161 -16.252  1.00 98.57           H  
ATOM   3034  N   PRO B  43      10.506  -1.449 -24.214  1.00 98.11           N  
ATOM   3035  CA  PRO B  43      10.734  -0.920 -25.552  1.00 98.11           C  
ATOM   3036  HA  PRO B  43       9.962  -1.308 -26.217  1.00 98.11           H  
ATOM   3037  C   PRO B  43      12.118  -1.252 -26.122  1.00 98.11           C  
ATOM   3038  CB  PRO B  43      10.571   0.591 -25.398  1.00 98.11           C  
ATOM   3039  HB2 PRO B  43      10.236   1.066 -26.319  1.00 98.11           H  
ATOM   3040  HB3 PRO B  43      11.514   1.023 -25.063  1.00 98.11           H  
ATOM   3041  O   PRO B  43      13.112  -1.279 -25.393  1.00 98.11           O  
ATOM   3042  CG  PRO B  43       9.564   0.727 -24.261  1.00 98.11           C  
ATOM   3043  HG2 PRO B  43       9.649   1.686 -23.750  1.00 98.11           H  
ATOM   3044  HG3 PRO B  43       8.550   0.560 -24.625  1.00 98.11           H  
ATOM   3045  CD  PRO B  43       9.965  -0.413 -23.344  1.00 98.11           C  
ATOM   3046  HD2 PRO B  43       9.082  -0.759 -22.806  1.00 98.11           H  
ATOM   3047  HD3 PRO B  43      10.731  -0.072 -22.648  1.00 98.11           H  
ATOM   3048  N   GLY B  44      12.183  -1.420 -27.444  1.00 96.70           N  
ATOM   3049  H   GLY B  44      11.316  -1.405 -27.963  1.00 96.70           H  
ATOM   3050  CA  GLY B  44      13.425  -1.696 -28.171  1.00 96.70           C  
ATOM   3051  HA2 GLY B  44      13.365  -1.218 -29.149  1.00 96.70           H  
ATOM   3052  HA3 GLY B  44      14.269  -1.265 -27.634  1.00 96.70           H  
ATOM   3053  C   GLY B  44      13.720  -3.182 -28.402  1.00 96.70           C  
ATOM   3054  O   GLY B  44      14.890  -3.524 -28.570  1.00 96.70           O  
ATOM   3055  N   GLY B  45      12.700  -4.054 -28.415  1.00 95.99           N  
ATOM   3056  H   GLY B  45      11.749  -3.731 -28.310  1.00 95.99           H  
ATOM   3057  CA  GLY B  45      12.877  -5.497 -28.618  1.00 95.99           C  
ATOM   3058  HA2 GLY B  45      11.904  -5.944 -28.820  1.00 95.99           H  
ATOM   3059  HA3 GLY B  45      13.522  -5.676 -29.478  1.00 95.99           H  
ATOM   3060  C   GLY B  45      13.475  -6.208 -27.402  1.00 95.99           C  
ATOM   3061  O   GLY B  45      14.337  -7.073 -27.547  1.00 95.99           O  
ATOM   3062  N   VAL B  46      13.078  -5.792 -26.194  1.00 97.93           N  
ATOM   3063  H   VAL B  46      12.363  -5.080 -26.152  1.00 97.93           H  
ATOM   3064  CA  VAL B  46      13.531  -6.384 -24.930  1.00 97.93           C  
ATOM   3065  HA  VAL B  46      14.348  -7.078 -25.126  1.00 97.93           H  
ATOM   3066  C   VAL B  46      12.385  -7.188 -24.327  1.00 97.93           C  
ATOM   3067  CB  VAL B  46      14.063  -5.297 -23.976  1.00 97.93           C  
ATOM   3068  HB  VAL B  46      13.314  -4.513 -23.863  1.00 97.93           H  
ATOM   3069  O   VAL B  46      11.480  -6.631 -23.706  1.00 97.93           O  
ATOM   3070  CG1 VAL B  46      14.382  -5.860 -22.585  1.00 97.93           C  
ATOM   3071 HG11 VAL B  46      15.045  -6.721 -22.680  1.00 97.93           H  
ATOM   3072 HG12 VAL B  46      14.858  -5.083 -21.986  1.00 97.93           H  
ATOM   3073 HG13 VAL B  46      13.466  -6.167 -22.081  1.00 97.93           H  
ATOM   3074  CG2 VAL B  46      15.347  -4.657 -24.522  1.00 97.93           C  
ATOM   3075 HG21 VAL B  46      15.695  -3.877 -23.845  1.00 97.93           H  
ATOM   3076 HG22 VAL B  46      16.123  -5.413 -24.645  1.00 97.93           H  
ATOM   3077 HG23 VAL B  46      15.145  -4.197 -25.489  1.00 97.93           H  
ATOM   3078  N   HIS B  47      12.436  -8.509 -24.474  1.00 96.53           N  
ATOM   3079  H   HIS B  47      13.192  -8.913 -25.008  1.00 96.53           H  
ATOM   3080  CA  HIS B  47      11.392  -9.433 -24.026  1.00 96.53           C  
ATOM   3081  HA  HIS B  47      10.508  -8.853 -23.762  1.00 96.53           H  
ATOM   3082  C   HIS B  47      11.793 -10.233 -22.777  1.00 96.53           C  
ATOM   3083  CB  HIS B  47      11.002 -10.362 -25.182  1.00 96.53           C  
ATOM   3084  HB2 HIS B  47      11.778 -11.119 -25.296  1.00 96.53           H  
ATOM   3085  HB3 HIS B  47      10.072 -10.872 -24.931  1.00 96.53           H  
ATOM   3086  O   HIS B  47      10.979 -10.977 -22.234  1.00 96.53           O  
ATOM   3087  CG  HIS B  47      10.835  -9.659 -26.505  1.00 96.53           C  
ATOM   3088  CD2 HIS B  47      11.706  -9.734 -27.558  1.00 96.53           C  
ATOM   3089  HD2 HIS B  47      12.623 -10.305 -27.580  1.00 96.53           H  
ATOM   3090  ND1 HIS B  47       9.838  -8.778 -26.867  1.00 96.53           N  
ATOM   3091  HD1 HIS B  47       9.065  -8.460 -26.299  1.00 96.53           H  
ATOM   3092  CE1 HIS B  47      10.096  -8.350 -28.115  1.00 96.53           C  
ATOM   3093  HE1 HIS B  47       9.489  -7.647 -28.666  1.00 96.53           H  
ATOM   3094  NE2 HIS B  47      11.217  -8.923 -28.583  1.00 96.53           N  
ATOM   3095  N   ASN B  48      13.043 -10.114 -22.315  1.00 96.83           N  
ATOM   3096  H   ASN B  48      13.694  -9.579 -22.873  1.00 96.83           H  
ATOM   3097  CA  ASN B  48      13.512 -10.732 -21.075  1.00 96.83           C  
ATOM   3098  HA  ASN B  48      12.676 -10.704 -20.377  1.00 96.83           H  
ATOM   3099  C   ASN B  48      14.696  -9.974 -20.423  1.00 96.83           C  
ATOM   3100  CB  ASN B  48      13.850 -12.211 -21.364  1.00 96.83           C  
ATOM   3101  HB2 ASN B  48      14.151 -12.727 -20.452  1.00 96.83           H  
ATOM   3102  HB3 ASN B  48      12.953 -12.712 -21.729  1.00 96.83           H  
ATOM   3103  O   ASN B  48      15.334  -9.125 -21.052  1.00 96.83           O  
ATOM   3104  CG  ASN B  48      14.962 -12.374 -22.380  1.00 96.83           C  
ATOM   3105  ND2 ASN B  48      14.625 -12.856 -23.548  1.00 96.83           N  
ATOM   3106 HD21 ASN B  48      15.245 -12.707 -24.331  1.00 96.83           H  
ATOM   3107 HD22 ASN B  48      13.646 -12.911 -23.791  1.00 96.83           H  
ATOM   3108  OD1 ASN B  48      16.117 -12.084 -22.093  1.00 96.83           O  
ATOM   3109  N   PRO B  49      15.054 -10.295 -19.159  1.00 98.18           N  
ATOM   3110  CA  PRO B  49      16.188  -9.669 -18.469  1.00 98.18           C  
ATOM   3111  HA  PRO B  49      16.010  -8.594 -18.435  1.00 98.18           H  
ATOM   3112  C   PRO B  49      17.567  -9.915 -19.115  1.00 98.18           C  
ATOM   3113  CB  PRO B  49      16.146 -10.227 -17.040  1.00 98.18           C  
ATOM   3114  HB2 PRO B  49      16.467  -9.485 -16.309  1.00 98.18           H  
ATOM   3115  HB3 PRO B  49      16.763 -11.122 -16.970  1.00 98.18           H  
ATOM   3116  O   PRO B  49      18.517  -9.195 -18.811  1.00 98.18           O  
ATOM   3117  CG  PRO B  49      14.684 -10.615 -16.835  1.00 98.18           C  
ATOM   3118  HG2 PRO B  49      14.573 -11.401 -16.088  1.00 98.18           H  
ATOM   3119  HG3 PRO B  49      14.098  -9.736 -16.566  1.00 98.18           H  
ATOM   3120  CD  PRO B  49      14.285 -11.105 -18.221  1.00 98.18           C  
ATOM   3121  HD2 PRO B  49      13.210 -10.980 -18.355  1.00 98.18           H  
ATOM   3122  HD3 PRO B  49      14.561 -12.154 -18.328  1.00 98.18           H  
ATOM   3123  N   GLY B  50      17.715 -10.926 -19.977  1.00 96.68           N  
ATOM   3124  H   GLY B  50      16.893 -11.422 -20.291  1.00 96.68           H  
ATOM   3125  CA  GLY B  50      18.943 -11.158 -20.741  1.00 96.68           C  
ATOM   3126  HA2 GLY B  50      18.869 -12.118 -21.252  1.00 96.68           H  
ATOM   3127  HA3 GLY B  50      19.806 -11.169 -20.075  1.00 96.68           H  
ATOM   3128  C   GLY B  50      19.145 -10.074 -21.797  1.00 96.68           C  
ATOM   3129  O   GLY B  50      20.164  -9.384 -21.784  1.00 96.68           O  
ATOM   3130  N   GLU B  51      18.131  -9.864 -22.635  1.00 97.53           N  
ATOM   3131  H   GLU B  51      17.331 -10.478 -22.579  1.00 97.53           H  
ATOM   3132  CA  GLU B  51      18.089  -8.796 -23.642  1.00 97.53           C  
ATOM   3133  HA  GLU B  51      18.925  -8.908 -24.333  1.00 97.53           H  
ATOM   3134  C   GLU B  51      18.207  -7.403 -23.021  1.00 97.53           C  
ATOM   3135  CB  GLU B  51      16.782  -8.907 -24.434  1.00 97.53           C  
ATOM   3136  HB2 GLU B  51      16.602  -7.981 -24.979  1.00 97.53           H  
ATOM   3137  HB3 GLU B  51      15.970  -9.047 -23.721  1.00 97.53           H  
ATOM   3138  O   GLU B  51      18.942  -6.573 -23.546  1.00 97.53           O  
ATOM   3139  CG  GLU B  51      16.843 -10.063 -25.448  1.00 97.53           C  
ATOM   3140  HG2 GLU B  51      17.587 -10.790 -25.120  1.00 97.53           H  
ATOM   3141  HG3 GLU B  51      17.179  -9.672 -26.409  1.00 97.53           H  
ATOM   3142  CD  GLU B  51      15.509 -10.795 -25.619  1.00 97.53           C  
ATOM   3143  OE1 GLU B  51      15.570 -11.992 -25.985  1.00 97.53           O  
ATOM   3144  OE2 GLU B  51      14.451 -10.242 -25.242  1.00 97.53           O  
ATOM   3145  N   LEU B  52      17.587  -7.154 -21.859  1.00 98.42           N  
ATOM   3146  H   LEU B  52      16.940  -7.846 -21.509  1.00 98.42           H  
ATOM   3147  CA  LEU B  52      17.730  -5.871 -21.155  1.00 98.42           C  
ATOM   3148  HA  LEU B  52      17.371  -5.086 -21.821  1.00 98.42           H  
ATOM   3149  C   LEU B  52      19.196  -5.558 -20.814  1.00 98.42           C  
ATOM   3150  CB  LEU B  52      16.873  -5.889 -19.876  1.00 98.42           C  
ATOM   3151  HB2 LEU B  52      17.244  -6.683 -19.228  1.00 98.42           H  
ATOM   3152  HB3 LEU B  52      15.842  -6.130 -20.136  1.00 98.42           H  
ATOM   3153  O   LEU B  52      19.619  -4.404 -20.890  1.00 98.42           O  
ATOM   3154  CG  LEU B  52      16.898  -4.563 -19.087  1.00 98.42           C  
ATOM   3155  HG  LEU B  52      17.922  -4.335 -18.789  1.00 98.42           H  
ATOM   3156  CD1 LEU B  52      16.338  -3.374 -19.872  1.00 98.42           C  
ATOM   3157 HD11 LEU B  52      15.331  -3.595 -20.227  1.00 98.42           H  
ATOM   3158 HD12 LEU B  52      16.300  -2.488 -19.238  1.00 98.42           H  
ATOM   3159 HD13 LEU B  52      16.977  -3.156 -20.728  1.00 98.42           H  
ATOM   3160  CD2 LEU B  52      16.087  -4.730 -17.807  1.00 98.42           C  
ATOM   3161 HD21 LEU B  52      16.551  -5.500 -17.190  1.00 98.42           H  
ATOM   3162 HD22 LEU B  52      16.057  -3.793 -17.252  1.00 98.42           H  
ATOM   3163 HD23 LEU B  52      15.073  -5.041 -18.061  1.00 98.42           H  
ATOM   3164  N   TRP B  53      19.983  -6.572 -20.439  1.00 97.87           N  
ATOM   3165  H   TRP B  53      19.607  -7.509 -20.473  1.00 97.87           H  
ATOM   3166  CA  TRP B  53      21.407  -6.383 -20.171  1.00 97.87           C  
ATOM   3167  HA  TRP B  53      21.528  -5.531 -19.502  1.00 97.87           H  
ATOM   3168  C   TRP B  53      22.188  -6.049 -21.445  1.00 97.87           C  
ATOM   3169  CB  TRP B  53      21.998  -7.617 -19.486  1.00 97.87           C  
ATOM   3170  HB2 TRP B  53      21.493  -7.776 -18.534  1.00 97.87           H  
ATOM   3171  HB3 TRP B  53      21.830  -8.495 -20.110  1.00 97.87           H  
ATOM   3172  O   TRP B  53      22.946  -5.078 -21.447  1.00 97.87           O  
ATOM   3173  CG  TRP B  53      23.465  -7.486 -19.240  1.00 97.87           C  
ATOM   3174  CD1 TRP B  53      24.438  -7.918 -20.074  1.00 97.87           C  
ATOM   3175  HD1 TRP B  53      24.270  -8.414 -21.019  1.00 97.87           H  
ATOM   3176  CD2 TRP B  53      24.142  -6.751 -18.178  1.00 97.87           C  
ATOM   3177  CE2 TRP B  53      25.548  -6.802 -18.419  1.00 97.87           C  
ATOM   3178  CE3 TRP B  53      23.706  -6.013 -17.058  1.00 97.87           C  
ATOM   3179  HE3 TRP B  53      22.647  -5.897 -16.885  1.00 97.87           H  
ATOM   3180  NE1 TRP B  53      25.669  -7.529 -19.587  1.00 97.87           N  
ATOM   3181  HE1 TRP B  53      26.511  -7.639 -20.134  1.00 97.87           H  
ATOM   3182  CH2 TRP B  53      26.009  -5.478 -16.441  1.00 97.87           C  
ATOM   3183  HH2 TRP B  53      26.701  -4.978 -15.780  1.00 97.87           H  
ATOM   3184  CZ2 TRP B  53      26.476  -6.178 -17.568  1.00 97.87           C  
ATOM   3185  HZ2 TRP B  53      27.531  -6.216 -17.794  1.00 97.87           H  
ATOM   3186  CZ3 TRP B  53      24.628  -5.401 -16.190  1.00 97.87           C  
ATOM   3187  HZ3 TRP B  53      24.268  -4.852 -15.332  1.00 97.87           H  
ATOM   3188  N   GLU B  54      21.986  -6.818 -22.518  1.00 97.57           N  
ATOM   3189  H   GLU B  54      21.324  -7.578 -22.456  1.00 97.57           H  
ATOM   3190  CA  GLU B  54      22.643  -6.577 -23.810  1.00 97.57           C  
ATOM   3191  HA  GLU B  54      23.724  -6.578 -23.672  1.00 97.57           H  
ATOM   3192  C   GLU B  54      22.272  -5.197 -24.376  1.00 97.57           C  
ATOM   3193  CB  GLU B  54      22.279  -7.688 -24.812  1.00 97.57           C  
ATOM   3194  HB2 GLU B  54      21.195  -7.743 -24.906  1.00 97.57           H  
ATOM   3195  HB3 GLU B  54      22.683  -7.422 -25.789  1.00 97.57           H  
ATOM   3196  O   GLU B  54      23.147  -4.471 -24.843  1.00 97.57           O  
ATOM   3197  CG  GLU B  54      22.811  -9.080 -24.427  1.00 97.57           C  
ATOM   3198  HG2 GLU B  54      22.342  -9.394 -23.495  1.00 97.57           H  
ATOM   3199  HG3 GLU B  54      22.509  -9.790 -25.197  1.00 97.57           H  
ATOM   3200  CD  GLU B  54      24.341  -9.121 -24.278  1.00 97.57           C  
ATOM   3201  OE1 GLU B  54      24.810  -9.518 -23.182  1.00 97.57           O  
ATOM   3202  OE2 GLU B  54      25.041  -8.730 -25.239  1.00 97.57           O  
ATOM   3203  N   PHE B  55      21.008  -4.780 -24.248  1.00 97.91           N  
ATOM   3204  H   PHE B  55      20.328  -5.433 -23.886  1.00 97.91           H  
ATOM   3205  CA  PHE B  55      20.525  -3.468 -24.679  1.00 97.91           C  
ATOM   3206  HA  PHE B  55      20.755  -3.347 -25.737  1.00 97.91           H  
ATOM   3207  C   PHE B  55      21.212  -2.321 -23.922  1.00 97.91           C  
ATOM   3208  CB  PHE B  55      18.999  -3.420 -24.507  1.00 97.91           C  
ATOM   3209  HB2 PHE B  55      18.568  -4.316 -24.954  1.00 97.91           H  
ATOM   3210  HB3 PHE B  55      18.746  -3.433 -23.447  1.00 97.91           H  
ATOM   3211  O   PHE B  55      21.732  -1.390 -24.537  1.00 97.91           O  
ATOM   3212  CG  PHE B  55      18.354  -2.219 -25.167  1.00 97.91           C  
ATOM   3213  CD1 PHE B  55      18.128  -1.031 -24.443  1.00 97.91           C  
ATOM   3214  HD1 PHE B  55      18.401  -0.970 -23.400  1.00 97.91           H  
ATOM   3215  CD2 PHE B  55      17.980  -2.296 -26.521  1.00 97.91           C  
ATOM   3216  HD2 PHE B  55      18.116  -3.215 -27.072  1.00 97.91           H  
ATOM   3217  CE1 PHE B  55      17.540   0.078 -25.081  1.00 97.91           C  
ATOM   3218  HE1 PHE B  55      17.355   0.991 -24.535  1.00 97.91           H  
ATOM   3219  CE2 PHE B  55      17.398  -1.189 -27.157  1.00 97.91           C  
ATOM   3220  HE2 PHE B  55      17.085  -1.265 -28.188  1.00 97.91           H  
ATOM   3221  CZ  PHE B  55      17.185  -0.002 -26.440  1.00 97.91           C  
ATOM   3222  HZ  PHE B  55      16.727   0.842 -26.935  1.00 97.91           H  
ATOM   3223  N   ILE B  56      21.281  -2.397 -22.587  1.00 97.67           N  
ATOM   3224  H   ILE B  56      20.847  -3.188 -22.133  1.00 97.67           H  
ATOM   3225  CA  ILE B  56      21.928  -1.364 -21.760  1.00 97.67           C  
ATOM   3226  HA  ILE B  56      21.531  -0.391 -22.052  1.00 97.67           H  
ATOM   3227  C   ILE B  56      23.442  -1.317 -22.019  1.00 97.67           C  
ATOM   3228  CB  ILE B  56      21.591  -1.587 -20.266  1.00 97.67           C  
ATOM   3229  HB  ILE B  56      21.826  -2.622 -20.018  1.00 97.67           H  
ATOM   3230  O   ILE B  56      24.005  -0.232 -22.171  1.00 97.67           O  
ATOM   3231  CG1 ILE B  56      20.085  -1.339 -20.012  1.00 97.67           C  
ATOM   3232 HG12 ILE B  56      19.490  -1.840 -20.775  1.00 97.67           H  
ATOM   3233 HG13 ILE B  56      19.871  -0.272 -20.083  1.00 97.67           H  
ATOM   3234  CG2 ILE B  56      22.424  -0.671 -19.345  1.00 97.67           C  
ATOM   3235 HG21 ILE B  56      22.231   0.375 -19.584  1.00 97.67           H  
ATOM   3236 HG22 ILE B  56      23.487  -0.875 -19.473  1.00 97.67           H  
ATOM   3237 HG23 ILE B  56      22.182  -0.855 -18.298  1.00 97.67           H  
ATOM   3238  CD1 ILE B  56      19.615  -1.856 -18.647  1.00 97.67           C  
ATOM   3239 HD11 ILE B  56      18.530  -1.782 -18.587  1.00 97.67           H  
ATOM   3240 HD12 ILE B  56      20.050  -1.254 -17.849  1.00 97.67           H  
ATOM   3241 HD13 ILE B  56      19.908  -2.898 -18.520  1.00 97.67           H  
ATOM   3242  N   VAL B  57      24.114  -2.471 -22.097  1.00 96.61           N  
ATOM   3243  H   VAL B  57      23.597  -3.333 -21.998  1.00 96.61           H  
ATOM   3244  CA  VAL B  57      25.569  -2.552 -22.336  1.00 96.61           C  
ATOM   3245  HA  VAL B  57      26.063  -1.822 -21.695  1.00 96.61           H  
ATOM   3246  C   VAL B  57      25.949  -2.163 -23.766  1.00 96.61           C  
ATOM   3247  CB  VAL B  57      26.097  -3.950 -21.959  1.00 96.61           C  
ATOM   3248  HB  VAL B  57      25.450  -4.716 -22.386  1.00 96.61           H  
ATOM   3249  O   VAL B  57      26.995  -1.545 -23.965  1.00 96.61           O  
ATOM   3250  CG1 VAL B  57      27.528  -4.227 -22.441  1.00 96.61           C  
ATOM   3251 HG11 VAL B  57      27.539  -4.304 -23.529  1.00 96.61           H  
ATOM   3252 HG12 VAL B  57      28.192  -3.418 -22.136  1.00 96.61           H  
ATOM   3253 HG13 VAL B  57      27.884  -5.176 -22.039  1.00 96.61           H  
ATOM   3254  CG2 VAL B  57      26.095  -4.077 -20.431  1.00 96.61           C  
ATOM   3255 HG21 VAL B  57      25.069  -4.075 -20.061  1.00 96.61           H  
ATOM   3256 HG22 VAL B  57      26.645  -3.252 -19.978  1.00 96.61           H  
ATOM   3257 HG23 VAL B  57      26.567  -5.017 -20.146  1.00 96.61           H  
ATOM   3258  N   GLY B  58      25.093  -2.450 -24.747  1.00 96.40           N  
ATOM   3259  H   GLY B  58      24.285  -3.017 -24.534  1.00 96.40           H  
ATOM   3260  CA  GLY B  58      25.233  -1.993 -26.129  1.00 96.40           C  
ATOM   3261  HA2 GLY B  58      26.238  -2.223 -26.485  1.00 96.40           H  
ATOM   3262  HA3 GLY B  58      24.514  -2.534 -26.745  1.00 96.40           H  
ATOM   3263  C   GLY B  58      24.986  -0.492 -26.328  1.00 96.40           C  
ATOM   3264  O   GLY B  58      25.221   0.012 -27.424  1.00 96.40           O  
ATOM   3265  N   GLY B  59      24.535   0.230 -25.293  1.00 96.19           N  
ATOM   3266  H   GLY B  59      24.369  -0.242 -24.416  1.00 96.19           H  
ATOM   3267  CA  GLY B  59      24.212   1.657 -25.378  1.00 96.19           C  
ATOM   3268  HA2 GLY B  59      25.013   2.182 -25.899  1.00 96.19           H  
ATOM   3269  HA3 GLY B  59      24.132   2.056 -24.367  1.00 96.19           H  
ATOM   3270  C   GLY B  59      22.895   1.943 -26.105  1.00 96.19           C  
ATOM   3271  O   GLY B  59      22.776   2.974 -26.762  1.00 96.19           O  
ATOM   3272  N   GLY B  60      21.924   1.030 -26.014  1.00 97.12           N  
ATOM   3273  H   GLY B  60      22.088   0.202 -25.460  1.00 97.12           H  
ATOM   3274  CA  GLY B  60      20.620   1.139 -26.664  1.00 97.12           C  
ATOM   3275  HA2 GLY B  60      20.052   0.226 -26.484  1.00 97.12           H  
ATOM   3276  HA3 GLY B  60      20.772   1.234 -27.739  1.00 97.12           H  
ATOM   3277  C   GLY B  60      19.789   2.326 -26.168  1.00 97.12           C  
ATOM   3278  O   GLY B  60      19.719   2.600 -24.967  1.00 97.12           O  
ATOM   3279  N   ASP B  61      19.150   3.006 -27.119  1.00 97.79           N  
ATOM   3280  H   ASP B  61      19.255   2.676 -28.068  1.00 97.79           H  
ATOM   3281  CA  ASP B  61      18.204   4.112 -26.951  1.00 97.79           C  
ATOM   3282  HA  ASP B  61      18.055   4.341 -25.896  1.00 97.79           H  
ATOM   3283  C   ASP B  61      16.871   3.669 -27.565  1.00 97.79           C  
ATOM   3284  CB  ASP B  61      18.786   5.351 -27.663  1.00 97.79           C  
ATOM   3285  HB2 ASP B  61      19.049   5.081 -28.686  1.00 97.79           H  
ATOM   3286  HB3 ASP B  61      19.706   5.637 -27.153  1.00 97.79           H  
ATOM   3287  O   ASP B  61      16.784   3.499 -28.780  1.00 97.79           O  
ATOM   3288  CG  ASP B  61      17.868   6.579 -27.719  1.00 97.79           C  
ATOM   3289  OD1 ASP B  61      16.836   6.631 -27.027  1.00 97.79           O  
ATOM   3290  OD2 ASP B  61      18.270   7.582 -28.369  1.00 97.79           O  
ATOM   3291  N   ALA B  62      15.862   3.417 -26.731  1.00 98.12           N  
ATOM   3292  H   ALA B  62      16.006   3.556 -25.741  1.00 98.12           H  
ATOM   3293  CA  ALA B  62      14.581   2.852 -27.160  1.00 98.12           C  
ATOM   3294  HA  ALA B  62      14.760   2.218 -28.028  1.00 98.12           H  
ATOM   3295  C   ALA B  62      13.550   3.910 -27.598  1.00 98.12           C  
ATOM   3296  CB  ALA B  62      14.036   1.957 -26.044  1.00 98.12           C  
ATOM   3297  HB1 ALA B  62      14.807   1.292 -25.656  1.00 98.12           H  
ATOM   3298  HB2 ALA B  62      13.231   1.350 -26.456  1.00 98.12           H  
ATOM   3299  HB3 ALA B  62      13.642   2.574 -25.236  1.00 98.12           H  
ATOM   3300  O   ALA B  62      12.394   3.573 -27.863  1.00 98.12           O  
ATOM   3301  N   VAL B  63      13.935   5.191 -27.643  1.00 97.86           N  
ATOM   3302  H   VAL B  63      14.897   5.416 -27.433  1.00 97.86           H  
ATOM   3303  CA  VAL B  63      13.023   6.287 -27.990  1.00 97.86           C  
ATOM   3304  HA  VAL B  63      12.063   6.078 -27.519  1.00 97.86           H  
ATOM   3305  C   VAL B  63      12.797   6.344 -29.503  1.00 97.86           C  
ATOM   3306  CB  VAL B  63      13.509   7.631 -27.424  1.00 97.86           C  
ATOM   3307  HB  VAL B  63      14.487   7.872 -27.839  1.00 97.86           H  
ATOM   3308  O   VAL B  63      13.719   6.583 -30.287  1.00 97.86           O  
ATOM   3309  CG1 VAL B  63      12.539   8.766 -27.776  1.00 97.86           C  
ATOM   3310 HG11 VAL B  63      12.477   8.895 -28.856  1.00 97.86           H  
ATOM   3311 HG12 VAL B  63      12.893   9.702 -27.343  1.00 97.86           H  
ATOM   3312 HG13 VAL B  63      11.547   8.546 -27.383  1.00 97.86           H  
ATOM   3313  CG2 VAL B  63      13.618   7.561 -25.894  1.00 97.86           C  
ATOM   3314 HG21 VAL B  63      12.655   7.291 -25.461  1.00 97.86           H  
ATOM   3315 HG22 VAL B  63      14.367   6.824 -25.604  1.00 97.86           H  
ATOM   3316 HG23 VAL B  63      13.924   8.530 -25.501  1.00 97.86           H  
ATOM   3317  N   THR B  64      11.536   6.177 -29.888  1.00 97.07           N  
ATOM   3318  H   THR B  64      10.843   6.132 -29.155  1.00 97.07           H  
ATOM   3319  CA  THR B  64      11.009   6.161 -31.261  1.00 97.07           C  
ATOM   3320  HA  THR B  64      11.821   6.331 -31.968  1.00 97.07           H  
ATOM   3321  C   THR B  64       9.989   7.291 -31.455  1.00 97.07           C  
ATOM   3322  CB  THR B  64      10.381   4.787 -31.575  1.00 97.07           C  
ATOM   3323  HB  THR B  64       9.902   4.821 -32.554  1.00 97.07           H  
ATOM   3324  O   THR B  64       9.711   8.046 -30.520  1.00 97.07           O  
ATOM   3325  CG2 THR B  64      11.419   3.665 -31.592  1.00 97.07           C  
ATOM   3326 HG21 THR B  64      10.930   2.729 -31.862  1.00 97.07           H  
ATOM   3327 HG22 THR B  64      11.878   3.554 -30.610  1.00 97.07           H  
ATOM   3328 HG23 THR B  64      12.191   3.890 -32.328  1.00 97.07           H  
ATOM   3329  OG1 THR B  64       9.425   4.425 -30.612  1.00 97.07           O  
ATOM   3330  HG1 THR B  64       9.821   4.549 -29.746  1.00 97.07           H  
ATOM   3331  N   GLU B  65       9.448   7.445 -32.666  1.00 95.68           N  
ATOM   3332  H   GLU B  65       9.686   6.784 -33.392  1.00 95.68           H  
ATOM   3333  CA  GLU B  65       8.184   8.174 -32.854  1.00 95.68           C  
ATOM   3334  HA  GLU B  65       8.234   9.115 -32.307  1.00 95.68           H  
ATOM   3335  C   GLU B  65       7.001   7.371 -32.273  1.00 95.68           C  
ATOM   3336  CB  GLU B  65       7.949   8.509 -34.342  1.00 95.68           C  
ATOM   3337  HB2 GLU B  65       8.029   7.599 -34.936  1.00 95.68           H  
ATOM   3338  HB3 GLU B  65       6.939   8.905 -34.454  1.00 95.68           H  
ATOM   3339  O   GLU B  65       7.117   6.179 -31.992  1.00 95.68           O  
ATOM   3340  CG  GLU B  65       8.929   9.568 -34.874  1.00 95.68           C  
ATOM   3341  HG2 GLU B  65       8.921  10.418 -34.192  1.00 95.68           H  
ATOM   3342  HG3 GLU B  65       9.937   9.153 -34.877  1.00 95.68           H  
ATOM   3343  CD  GLU B  65       8.570  10.047 -36.293  1.00 95.68           C  
ATOM   3344  OE1 GLU B  65       8.452  11.282 -36.487  1.00 95.68           O  
ATOM   3345  OE2 GLU B  65       8.452   9.185 -37.194  1.00 95.68           O  
ATOM   3346  N   MET B  66       5.858   8.030 -32.081  1.00 96.17           N  
ATOM   3347  H   MET B  66       5.847   9.021 -32.274  1.00 96.17           H  
ATOM   3348  CA  MET B  66       4.621   7.411 -31.587  1.00 96.17           C  
ATOM   3349  HA  MET B  66       4.833   7.007 -30.597  1.00 96.17           H  
ATOM   3350  C   MET B  66       4.105   6.246 -32.467  1.00 96.17           C  
ATOM   3351  CB  MET B  66       3.545   8.496 -31.449  1.00 96.17           C  
ATOM   3352  HB2 MET B  66       3.540   9.110 -32.350  1.00 96.17           H  
ATOM   3353  HB3 MET B  66       2.562   8.037 -31.345  1.00 96.17           H  
ATOM   3354  O   MET B  66       4.285   6.260 -33.689  1.00 96.17           O  
ATOM   3355  CG  MET B  66       3.791   9.381 -30.223  1.00 96.17           C  
ATOM   3356  HG2 MET B  66       4.852   9.620 -30.149  1.00 96.17           H  
ATOM   3357  HG3 MET B  66       3.511   8.820 -29.331  1.00 96.17           H  
ATOM   3358  SD  MET B  66       2.864  10.935 -30.254  1.00 96.17           S  
ATOM   3359  CE  MET B  66       3.165  11.498 -28.560  1.00 96.17           C  
ATOM   3360  HE1 MET B  66       4.236  11.615 -28.391  1.00 96.17           H  
ATOM   3361  HE2 MET B  66       2.764  10.766 -27.860  1.00 96.17           H  
ATOM   3362  HE3 MET B  66       2.667  12.455 -28.401  1.00 96.17           H  
ATOM   3363  N   PRO B  67       3.425   5.247 -31.868  1.00 95.19           N  
ATOM   3364  CA  PRO B  67       2.875   4.097 -32.582  1.00 95.19           C  
ATOM   3365  HA  PRO B  67       3.665   3.620 -33.162  1.00 95.19           H  
ATOM   3366  C   PRO B  67       1.738   4.503 -33.532  1.00 95.19           C  
ATOM   3367  CB  PRO B  67       2.401   3.129 -31.492  1.00 95.19           C  
ATOM   3368  HB2 PRO B  67       3.223   2.473 -31.204  1.00 95.19           H  
ATOM   3369  HB3 PRO B  67       1.539   2.542 -31.808  1.00 95.19           H  
ATOM   3370  O   PRO B  67       0.888   5.326 -33.202  1.00 95.19           O  
ATOM   3371  CG  PRO B  67       2.055   4.056 -30.328  1.00 95.19           C  
ATOM   3372  HG2 PRO B  67       1.065   4.488 -30.476  1.00 95.19           H  
ATOM   3373  HG3 PRO B  67       2.122   3.552 -29.365  1.00 95.19           H  
ATOM   3374  CD  PRO B  67       3.112   5.145 -30.451  1.00 95.19           C  
ATOM   3375  HD2 PRO B  67       4.010   4.840 -29.914  1.00 95.19           H  
ATOM   3376  HD3 PRO B  67       2.728   6.082 -30.048  1.00 95.19           H  
ATOM   3377  N   THR B  68       1.705   3.891 -34.718  1.00 94.75           N  
ATOM   3378  H   THR B  68       2.383   3.162 -34.890  1.00 94.75           H  
ATOM   3379  CA  THR B  68       0.766   4.225 -35.813  1.00 94.75           C  
ATOM   3380  HA  THR B  68       0.339   5.209 -35.623  1.00 94.75           H  
ATOM   3381  C   THR B  68      -0.426   3.268 -35.925  1.00 94.75           C  
ATOM   3382  CB  THR B  68       1.502   4.296 -37.163  1.00 94.75           C  
ATOM   3383  HB  THR B  68       0.774   4.367 -37.971  1.00 94.75           H  
ATOM   3384  O   THR B  68      -1.321   3.478 -36.740  1.00 94.75           O  
ATOM   3385  CG2 THR B  68       2.438   5.499 -37.256  1.00 94.75           C  
ATOM   3386 HG21 THR B  68       3.137   5.515 -36.419  1.00 94.75           H  
ATOM   3387 HG22 THR B  68       2.991   5.468 -38.194  1.00 94.75           H  
ATOM   3388 HG23 THR B  68       1.843   6.412 -37.236  1.00 94.75           H  
ATOM   3389  OG1 THR B  68       2.312   3.161 -37.375  1.00 94.75           O  
ATOM   3390  HG1 THR B  68       3.155   3.349 -36.956  1.00 94.75           H  
ATOM   3391  N   ASP B  69      -0.454   2.217 -35.108  1.00 92.53           N  
ATOM   3392  H   ASP B  69       0.300   2.100 -34.446  1.00 92.53           H  
ATOM   3393  CA  ASP B  69      -1.405   1.101 -35.139  1.00 92.53           C  
ATOM   3394  HA  ASP B  69      -1.954   1.137 -36.081  1.00 92.53           H  
ATOM   3395  C   ASP B  69      -2.469   1.152 -34.024  1.00 92.53           C  
ATOM   3396  CB  ASP B  69      -0.607  -0.217 -35.129  1.00 92.53           C  
ATOM   3397  HB2 ASP B  69      -0.004  -0.257 -36.036  1.00 92.53           H  
ATOM   3398  HB3 ASP B  69      -1.309  -1.050 -35.171  1.00 92.53           H  
ATOM   3399  O   ASP B  69      -3.415   0.366 -34.037  1.00 92.53           O  
ATOM   3400  CG  ASP B  69       0.329  -0.413 -33.922  1.00 92.53           C  
ATOM   3401  OD1 ASP B  69       0.588   0.569 -33.182  1.00 92.53           O  
ATOM   3402  OD2 ASP B  69       0.825  -1.548 -33.775  1.00 92.53           O  
ATOM   3403  N   ARG B  70      -2.363   2.112 -33.094  1.00 91.77           N  
ATOM   3404  H   ARG B  70      -1.533   2.685 -33.138  1.00 91.77           H  
ATOM   3405  CA  ARG B  70      -3.273   2.279 -31.939  1.00 91.77           C  
ATOM   3406  HA  ARG B  70      -3.697   1.304 -31.699  1.00 91.77           H  
ATOM   3407  C   ARG B  70      -4.489   3.174 -32.197  1.00 91.77           C  
ATOM   3408  CB  ARG B  70      -2.483   2.755 -30.708  1.00 91.77           C  
ATOM   3409  HB2 ARG B  70      -3.156   2.822 -29.853  1.00 91.77           H  
ATOM   3410  HB3 ARG B  70      -2.064   3.744 -30.897  1.00 91.77           H  
ATOM   3411  O   ARG B  70      -5.284   3.397 -31.293  1.00 91.77           O  
ATOM   3412  CG  ARG B  70      -1.355   1.776 -30.372  1.00 91.77           C  
ATOM   3413  HG2 ARG B  70      -0.605   1.807 -31.163  1.00 91.77           H  
ATOM   3414  HG3 ARG B  70      -1.754   0.764 -30.305  1.00 91.77           H  
ATOM   3415  CD  ARG B  70      -0.684   2.134 -29.050  1.00 91.77           C  
ATOM   3416  HD2 ARG B  70      -0.408   3.188 -29.058  1.00 91.77           H  
ATOM   3417  HD3 ARG B  70      -1.390   1.968 -28.236  1.00 91.77           H  
ATOM   3418  NE  ARG B  70       0.519   1.306 -28.866  1.00 91.77           N  
ATOM   3419  HE  ARG B  70       0.833   0.774 -29.665  1.00 91.77           H  
ATOM   3420  NH1 ARG B  70       0.937   1.910 -26.702  1.00 91.77           N  
ATOM   3421 HH11 ARG B  70       1.446   1.730 -25.848  1.00 91.77           H  
ATOM   3422 HH12 ARG B  70       0.081   2.438 -26.617  1.00 91.77           H  
ATOM   3423  NH2 ARG B  70       2.327   0.525 -27.725  1.00 91.77           N  
ATOM   3424 HH21 ARG B  70       2.876   0.546 -26.877  1.00 91.77           H  
ATOM   3425 HH22 ARG B  70       2.650  -0.019 -28.512  1.00 91.77           H  
ATOM   3426  CZ  ARG B  70       1.250   1.251 -27.772  1.00 91.77           C  
ATOM   3427  N   GLY B  71      -4.638   3.698 -33.414  1.00 90.69           N  
ATOM   3428  H   GLY B  71      -3.954   3.446 -34.114  1.00 90.69           H  
ATOM   3429  CA  GLY B  71      -5.745   4.588 -33.790  1.00 90.69           C  
ATOM   3430  HA2 GLY B  71      -6.670   4.217 -33.348  1.00 90.69           H  
ATOM   3431  HA3 GLY B  71      -5.856   4.572 -34.874  1.00 90.69           H  
ATOM   3432  C   GLY B  71      -5.584   6.053 -33.363  1.00 90.69           C  
ATOM   3433  O   GLY B  71      -6.516   6.830 -33.542  1.00 90.69           O  
ATOM   3434  N   TRP B  72      -4.422   6.446 -32.833  1.00 90.91           N  
ATOM   3435  H   TRP B  72      -3.691   5.762 -32.697  1.00 90.91           H  
ATOM   3436  CA  TRP B  72      -4.122   7.835 -32.467  1.00 90.91           C  
ATOM   3437  HA  TRP B  72      -4.924   8.217 -31.836  1.00 90.91           H  
ATOM   3438  C   TRP B  72      -4.020   8.721 -33.721  1.00 90.91           C  
ATOM   3439  CB  TRP B  72      -2.801   7.891 -31.675  1.00 90.91           C  
ATOM   3440  HB2 TRP B  72      -2.616   8.931 -31.408  1.00 90.91           H  
ATOM   3441  HB3 TRP B  72      -1.994   7.582 -32.340  1.00 90.91           H  
ATOM   3442  O   TRP B  72      -3.290   8.385 -34.657  1.00 90.91           O  
ATOM   3443  CG  TRP B  72      -2.673   7.075 -30.417  1.00 90.91           C  
ATOM   3444  CD1 TRP B  72      -3.636   6.317 -29.839  1.00 90.91           C  
ATOM   3445  HD1 TRP B  72      -4.646   6.190 -30.200  1.00 90.91           H  
ATOM   3446  CD2 TRP B  72      -1.505   6.959 -29.538  1.00 90.91           C  
ATOM   3447  CE2 TRP B  72      -1.845   6.108 -28.446  1.00 90.91           C  
ATOM   3448  CE3 TRP B  72      -0.202   7.511 -29.529  1.00 90.91           C  
ATOM   3449  HE3 TRP B  72       0.089   8.176 -30.328  1.00 90.91           H  
ATOM   3450  NE1 TRP B  72      -3.138   5.725 -28.700  1.00 90.91           N  
ATOM   3451  HE1 TRP B  72      -3.687   5.128 -28.097  1.00 90.91           H  
ATOM   3452  CH2 TRP B  72       0.317   6.410 -27.407  1.00 90.91           C  
ATOM   3453  HH2 TRP B  72       0.986   6.237 -26.577  1.00 90.91           H  
ATOM   3454  CZ2 TRP B  72      -0.960   5.832 -27.398  1.00 90.91           C  
ATOM   3455  HZ2 TRP B  72      -1.287   5.226 -26.565  1.00 90.91           H  
ATOM   3456  CZ3 TRP B  72       0.698   7.243 -28.475  1.00 90.91           C  
ATOM   3457  HZ3 TRP B  72       1.673   7.706 -28.470  1.00 90.91           H  
ATOM   3458  N   ASP B  73      -4.687   9.878 -33.736  1.00 92.06           N  
ATOM   3459  H   ASP B  73      -5.297  10.109 -32.965  1.00 92.06           H  
ATOM   3460  CA  ASP B  73      -4.513  10.881 -34.799  1.00 92.06           C  
ATOM   3461  HA  ASP B  73      -4.412  10.362 -35.752  1.00 92.06           H  
ATOM   3462  C   ASP B  73      -3.214  11.670 -34.567  1.00 92.06           C  
ATOM   3463  CB  ASP B  73      -5.756  11.780 -34.925  1.00 92.06           C  
ATOM   3464  HB2 ASP B  73      -5.866  12.384 -34.025  1.00 92.06           H  
ATOM   3465  HB3 ASP B  73      -6.636  11.141 -35.009  1.00 92.06           H  
ATOM   3466  O   ASP B  73      -3.207  12.743 -33.968  1.00 92.06           O  
ATOM   3467  CG  ASP B  73      -5.704  12.702 -36.159  1.00 92.06           C  
ATOM   3468  OD1 ASP B  73      -4.589  12.971 -36.673  1.00 92.06           O  
ATOM   3469  OD2 ASP B  73      -6.791  13.137 -36.601  1.00 92.06           O  
ATOM   3470  N   LEU B  74      -2.088  11.110 -35.017  1.00 94.01           N  
ATOM   3471  H   LEU B  74      -2.168  10.185 -35.414  1.00 94.01           H  
ATOM   3472  CA  LEU B  74      -0.751  11.682 -34.811  1.00 94.01           C  
ATOM   3473  HA  LEU B  74      -0.616  11.855 -33.743  1.00 94.01           H  
ATOM   3474  C   LEU B  74      -0.532  13.044 -35.503  1.00 94.01           C  
ATOM   3475  CB  LEU B  74       0.319  10.680 -35.285  1.00 94.01           C  
ATOM   3476  HB2 LEU B  74       1.296  11.125 -35.098  1.00 94.01           H  
ATOM   3477  HB3 LEU B  74       0.215  10.554 -36.363  1.00 94.01           H  
ATOM   3478  O   LEU B  74       0.395  13.768 -35.129  1.00 94.01           O  
ATOM   3479  CG  LEU B  74       0.290   9.288 -34.627  1.00 94.01           C  
ATOM   3480  HG  LEU B  74      -0.627   8.771 -34.910  1.00 94.01           H  
ATOM   3481  CD1 LEU B  74       1.476   8.476 -35.147  1.00 94.01           C  
ATOM   3482 HD11 LEU B  74       2.415   8.929 -34.828  1.00 94.01           H  
ATOM   3483 HD12 LEU B  74       1.424   7.461 -34.753  1.00 94.01           H  
ATOM   3484 HD13 LEU B  74       1.442   8.441 -36.236  1.00 94.01           H  
ATOM   3485  CD2 LEU B  74       0.381   9.345 -33.103  1.00 94.01           C  
ATOM   3486 HD21 LEU B  74      -0.522   9.801 -32.698  1.00 94.01           H  
ATOM   3487 HD22 LEU B  74       1.249   9.928 -32.797  1.00 94.01           H  
ATOM   3488 HD23 LEU B  74       0.459   8.331 -32.710  1.00 94.01           H  
ATOM   3489  N   ASP B  75      -1.351  13.398 -36.500  1.00 93.01           N  
ATOM   3490  H   ASP B  75      -2.159  12.821 -36.685  1.00 93.01           H  
ATOM   3491  CA  ASP B  75      -1.279  14.699 -37.176  1.00 93.01           C  
ATOM   3492  HA  ASP B  75      -0.246  15.044 -37.173  1.00 93.01           H  
ATOM   3493  C   ASP B  75      -2.075  15.773 -36.417  1.00 93.01           C  
ATOM   3494  CB  ASP B  75      -1.739  14.584 -38.645  1.00 93.01           C  
ATOM   3495  HB2 ASP B  75      -2.134  15.551 -38.958  1.00 93.01           H  
ATOM   3496  HB3 ASP B  75      -2.555  13.864 -38.716  1.00 93.01           H  
ATOM   3497  O   ASP B  75      -1.610  16.911 -36.325  1.00 93.01           O  
ATOM   3498  CG  ASP B  75      -0.624  14.216 -39.641  1.00 93.01           C  
ATOM   3499  OD1 ASP B  75       0.558  14.569 -39.392  1.00 93.01           O  
ATOM   3500  OD2 ASP B  75      -0.965  13.660 -40.712  1.00 93.01           O  
ATOM   3501  N   ALA B  76      -3.226  15.428 -35.827  1.00 94.06           N  
ATOM   3502  H   ALA B  76      -3.596  14.502 -35.988  1.00 94.06           H  
ATOM   3503  CA  ALA B  76      -3.969  16.325 -34.938  1.00 94.06           C  
ATOM   3504  HA  ALA B  76      -3.982  17.320 -35.383  1.00 94.06           H  
ATOM   3505  C   ALA B  76      -3.326  16.458 -33.545  1.00 94.06           C  
ATOM   3506  CB  ALA B  76      -5.415  15.830 -34.832  1.00 94.06           C  
ATOM   3507  HB1 ALA B  76      -5.852  15.736 -35.826  1.00 94.06           H  
ATOM   3508  HB2 ALA B  76      -5.436  14.857 -34.341  1.00 94.06           H  
ATOM   3509  HB3 ALA B  76      -6.003  16.534 -34.243  1.00 94.06           H  
ATOM   3510  O   ALA B  76      -3.358  17.539 -32.958  1.00 94.06           O  
ATOM   3511  N   LEU B  77      -2.721  15.380 -33.033  1.00 93.88           N  
ATOM   3512  H   LEU B  77      -2.805  14.518 -33.554  1.00 93.88           H  
ATOM   3513  CA  LEU B  77      -2.130  15.292 -31.694  1.00 93.88           C  
ATOM   3514  HA  LEU B  77      -2.879  15.607 -30.968  1.00 93.88           H  
ATOM   3515  C   LEU B  77      -0.902  16.193 -31.505  1.00 93.88           C  
ATOM   3516  CB  LEU B  77      -1.776  13.811 -31.439  1.00 93.88           C  
ATOM   3517  HB2 LEU B  77      -1.113  13.485 -32.240  1.00 93.88           H  
ATOM   3518  HB3 LEU B  77      -2.693  13.226 -31.499  1.00 93.88           H  
ATOM   3519  O   LEU B  77      -0.591  16.548 -30.372  1.00 93.88           O  
ATOM   3520  CG  LEU B  77      -1.093  13.479 -30.098  1.00 93.88           C  
ATOM   3521  HG  LEU B  77      -0.159  14.035 -30.010  1.00 93.88           H  
ATOM   3522  CD1 LEU B  77      -1.983  13.801 -28.900  1.00 93.88           C  
ATOM   3523 HD11 LEU B  77      -2.223  14.864 -28.882  1.00 93.88           H  
ATOM   3524 HD12 LEU B  77      -2.911  13.232 -28.954  1.00 93.88           H  
ATOM   3525 HD13 LEU B  77      -1.458  13.551 -27.978  1.00 93.88           H  
ATOM   3526  CD2 LEU B  77      -0.741  11.992 -30.060  1.00 93.88           C  
ATOM   3527 HD21 LEU B  77      -0.092  11.745 -30.901  1.00 93.88           H  
ATOM   3528 HD22 LEU B  77      -0.213  11.761 -29.135  1.00 93.88           H  
ATOM   3529 HD23 LEU B  77      -1.649  11.391 -30.120  1.00 93.88           H  
ATOM   3530  N   PHE B  78      -0.172  16.560 -32.562  1.00 95.25           N  
ATOM   3531  H   PHE B  78      -0.493  16.299 -33.483  1.00 95.25           H  
ATOM   3532  CA  PHE B  78       1.060  17.341 -32.418  1.00 95.25           C  
ATOM   3533  HA  PHE B  78       1.440  17.200 -31.406  1.00 95.25           H  
ATOM   3534  C   PHE B  78       0.864  18.846 -32.625  1.00 95.25           C  
ATOM   3535  CB  PHE B  78       2.143  16.810 -33.355  1.00 95.25           C  
ATOM   3536  HB2 PHE B  78       2.356  15.773 -33.096  1.00 95.25           H  
ATOM   3537  HB3 PHE B  78       1.751  16.825 -34.372  1.00 95.25           H  
ATOM   3538  O   PHE B  78       0.504  19.287 -33.717  1.00 95.25           O  
ATOM   3539  CG  PHE B  78       3.430  17.618 -33.293  1.00 95.25           C  
ATOM   3540  CD1 PHE B  78       3.676  18.648 -34.224  1.00 95.25           C  
ATOM   3541  HD1 PHE B  78       2.917  18.913 -34.945  1.00 95.25           H  
ATOM   3542  CD2 PHE B  78       4.376  17.360 -32.285  1.00 95.25           C  
ATOM   3543  HD2 PHE B  78       4.166  16.619 -31.528  1.00 95.25           H  
ATOM   3544  CE1 PHE B  78       4.886  19.364 -34.188  1.00 95.25           C  
ATOM   3545  HE1 PHE B  78       5.064  20.157 -34.898  1.00 95.25           H  
ATOM   3546  CE2 PHE B  78       5.586  18.075 -32.251  1.00 95.25           C  
ATOM   3547  HE2 PHE B  78       6.310  17.869 -31.477  1.00 95.25           H  
ATOM   3548  CZ  PHE B  78       5.846  19.072 -33.204  1.00 95.25           C  
ATOM   3549  HZ  PHE B  78       6.767  19.634 -33.156  1.00 95.25           H  
ATOM   3550  N   ASP B  79       1.291  19.644 -31.644  1.00 94.58           N  
ATOM   3551  H   ASP B  79       1.610  19.228 -30.781  1.00 94.58           H  
ATOM   3552  CA  ASP B  79       1.573  21.068 -31.838  1.00 94.58           C  
ATOM   3553  HA  ASP B  79       1.793  21.216 -32.895  1.00 94.58           H  
ATOM   3554  C   ASP B  79       2.787  21.516 -31.002  1.00 94.58           C  
ATOM   3555  CB  ASP B  79       0.348  21.923 -31.504  1.00 94.58           C  
ATOM   3556  HB2 ASP B  79       0.224  21.986 -30.422  1.00 94.58           H  
ATOM   3557  HB3 ASP B  79      -0.542  21.458 -31.927  1.00 94.58           H  
ATOM   3558  O   ASP B  79       2.894  21.146 -29.834  1.00 94.58           O  
ATOM   3559  CG  ASP B  79       0.500  23.328 -32.088  1.00 94.58           C  
ATOM   3560  OD1 ASP B  79       1.269  24.140 -31.533  1.00 94.58           O  
ATOM   3561  OD2 ASP B  79      -0.154  23.605 -33.120  1.00 94.58           O  
ATOM   3562  N   PRO B  80       3.719  22.312 -31.560  1.00 92.12           N  
ATOM   3563  CA  PRO B  80       4.889  22.789 -30.827  1.00 92.12           C  
ATOM   3564  HA  PRO B  80       5.343  21.949 -30.302  1.00 92.12           H  
ATOM   3565  C   PRO B  80       4.604  23.880 -29.771  1.00 92.12           C  
ATOM   3566  CB  PRO B  80       5.857  23.271 -31.912  1.00 92.12           C  
ATOM   3567  HB2 PRO B  80       6.438  22.426 -32.280  1.00 92.12           H  
ATOM   3568  HB3 PRO B  80       6.520  24.063 -31.563  1.00 92.12           H  
ATOM   3569  O   PRO B  80       5.551  24.282 -29.093  1.00 92.12           O  
ATOM   3570  CG  PRO B  80       4.917  23.762 -33.011  1.00 92.12           C  
ATOM   3571  HG2 PRO B  80       5.400  23.769 -33.988  1.00 92.12           H  
ATOM   3572  HG3 PRO B  80       4.537  24.752 -32.757  1.00 92.12           H  
ATOM   3573  CD  PRO B  80       3.782  22.747 -32.949  1.00 92.12           C  
ATOM   3574  HD2 PRO B  80       4.014  21.891 -33.583  1.00 92.12           H  
ATOM   3575  HD3 PRO B  80       2.852  23.211 -33.279  1.00 92.12           H  
ATOM   3576  N   ASP B  81       3.374  24.393 -29.620  1.00 90.57           N  
ATOM   3577  H   ASP B  81       2.633  24.085 -30.233  1.00 90.57           H  
ATOM   3578  CA  ASP B  81       2.983  25.270 -28.503  1.00 90.57           C  
ATOM   3579  HA  ASP B  81       3.866  25.828 -28.189  1.00 90.57           H  
ATOM   3580  C   ASP B  81       2.441  24.454 -27.304  1.00 90.57           C  
ATOM   3581  CB  ASP B  81       1.970  26.345 -28.953  1.00 90.57           C  
ATOM   3582  HB2 ASP B  81       2.336  26.797 -29.874  1.00 90.57           H  
ATOM   3583  HB3 ASP B  81       1.006  25.882 -29.166  1.00 90.57           H  
ATOM   3584  O   ASP B  81       1.327  23.931 -27.377  1.00 90.57           O  
ATOM   3585  CG  ASP B  81       1.779  27.465 -27.909  1.00 90.57           C  
ATOM   3586  OD1 ASP B  81       1.995  27.231 -26.695  1.00 90.57           O  
ATOM   3587  OD2 ASP B  81       1.527  28.625 -28.306  1.00 90.57           O  
ATOM   3588  N   PRO B  82       3.147  24.410 -26.151  1.00 86.56           N  
ATOM   3589  CA  PRO B  82       2.690  23.710 -24.943  1.00 86.56           C  
ATOM   3590  HA  PRO B  82       2.535  22.661 -25.195  1.00 86.56           H  
ATOM   3591  C   PRO B  82       1.387  24.248 -24.322  1.00 86.56           C  
ATOM   3592  CB  PRO B  82       3.843  23.829 -23.936  1.00 86.56           C  
ATOM   3593  HB2 PRO B  82       3.659  24.658 -23.252  1.00 86.56           H  
ATOM   3594  HB3 PRO B  82       3.984  22.905 -23.374  1.00 86.56           H  
ATOM   3595  O   PRO B  82       0.952  23.754 -23.287  1.00 86.56           O  
ATOM   3596  CG  PRO B  82       5.068  24.150 -24.784  1.00 86.56           C  
ATOM   3597  HG2 PRO B  82       5.502  23.233 -25.182  1.00 86.56           H  
ATOM   3598  HG3 PRO B  82       5.812  24.717 -24.225  1.00 86.56           H  
ATOM   3599  CD  PRO B  82       4.473  24.963 -25.923  1.00 86.56           C  
ATOM   3600  HD2 PRO B  82       4.379  26.009 -25.630  1.00 86.56           H  
ATOM   3601  HD3 PRO B  82       5.117  24.870 -26.797  1.00 86.56           H  
ATOM   3602  N   GLN B  83       0.783  25.310 -24.859  1.00 83.53           N  
ATOM   3603  H   GLN B  83       1.212  25.752 -25.659  1.00 83.53           H  
ATOM   3604  CA  GLN B  83      -0.518  25.823 -24.412  1.00 83.53           C  
ATOM   3605  HA  GLN B  83      -0.715  25.490 -23.393  1.00 83.53           H  
ATOM   3606  C   GLN B  83      -1.698  25.287 -25.233  1.00 83.53           C  
ATOM   3607  CB  GLN B  83      -0.488  27.361 -24.416  1.00 83.53           C  
ATOM   3608  HB2 GLN B  83      -1.449  27.737 -24.067  1.00 83.53           H  
ATOM   3609  HB3 GLN B  83      -0.349  27.705 -25.441  1.00 83.53           H  
ATOM   3610  O   GLN B  83      -2.854  25.520 -24.865  1.00 83.53           O  
ATOM   3611  CG  GLN B  83       0.619  27.967 -23.538  1.00 83.53           C  
ATOM   3612  HG2 GLN B  83       0.634  29.044 -23.709  1.00 83.53           H  
ATOM   3613  HG3 GLN B  83       1.593  27.577 -23.833  1.00 83.53           H  
ATOM   3614  CD  GLN B  83       0.406  27.727 -22.047  1.00 83.53           C  
ATOM   3615  NE2 GLN B  83       0.695  26.550 -21.527  1.00 83.53           N  
ATOM   3616 HE21 GLN B  83       0.491  26.417 -20.547  1.00 83.53           H  
ATOM   3617 HE22 GLN B  83       0.930  25.761 -22.111  1.00 83.53           H  
ATOM   3618  OE1 GLN B  83       0.009  28.618 -21.314  1.00 83.53           O  
ATOM   3619  N   ARG B  84      -1.452  24.581 -26.344  1.00 85.76           N  
ATOM   3620  H   ARG B  84      -0.500  24.341 -26.581  1.00 85.76           H  
ATOM   3621  CA  ARG B  84      -2.517  24.183 -27.266  1.00 85.76           C  
ATOM   3622  HA  ARG B  84      -3.241  24.997 -27.277  1.00 85.76           H  
ATOM   3623  C   ARG B  84      -3.261  22.933 -26.767  1.00 85.76           C  
ATOM   3624  CB  ARG B  84      -1.936  24.084 -28.682  1.00 85.76           C  
ATOM   3625  HB2 ARG B  84      -1.324  23.188 -28.785  1.00 85.76           H  
ATOM   3626  HB3 ARG B  84      -1.298  24.949 -28.864  1.00 85.76           H  
ATOM   3627  O   ARG B  84      -2.670  21.883 -26.533  1.00 85.76           O  
ATOM   3628  CG  ARG B  84      -3.067  24.096 -29.712  1.00 85.76           C  
ATOM   3629  HG2 ARG B  84      -3.687  24.977 -29.545  1.00 85.76           H  
ATOM   3630  HG3 ARG B  84      -3.680  23.202 -29.593  1.00 85.76           H  
ATOM   3631  CD  ARG B  84      -2.521  24.142 -31.137  1.00 85.76           C  
ATOM   3632  HD2 ARG B  84      -1.787  24.942 -31.233  1.00 85.76           H  
ATOM   3633  HD3 ARG B  84      -2.035  23.184 -31.327  1.00 85.76           H  
ATOM   3634  NE  ARG B  84      -3.620  24.348 -32.095  1.00 85.76           N  
ATOM   3635  HE  ARG B  84      -4.457  24.769 -31.718  1.00 85.76           H  
ATOM   3636  NH1 ARG B  84      -2.702  23.246 -33.901  1.00 85.76           N  
ATOM   3637 HH11 ARG B  84      -2.800  22.626 -34.692  1.00 85.76           H  
ATOM   3638 HH12 ARG B  84      -1.781  23.339 -33.496  1.00 85.76           H  
ATOM   3639  NH2 ARG B  84      -4.858  23.763 -33.898  1.00 85.76           N  
ATOM   3640 HH21 ARG B  84      -4.925  23.206 -34.738  1.00 85.76           H  
ATOM   3641 HH22 ARG B  84      -5.689  24.008 -33.379  1.00 85.76           H  
ATOM   3642  CZ  ARG B  84      -3.707  23.794 -33.289  1.00 85.76           C  
ATOM   3643  N   HIS B  85      -4.568  23.091 -26.557  1.00 79.94           N  
ATOM   3644  H   HIS B  85      -4.980  23.982 -26.795  1.00 79.94           H  
ATOM   3645  CA  HIS B  85      -5.454  22.109 -25.915  1.00 79.94           C  
ATOM   3646  HA  HIS B  85      -5.118  21.947 -24.891  1.00 79.94           H  
ATOM   3647  C   HIS B  85      -5.457  20.749 -26.621  1.00 79.94           C  
ATOM   3648  CB  HIS B  85      -6.875  22.691 -25.878  1.00 79.94           C  
ATOM   3649  HB2 HIS B  85      -6.838  23.772 -26.019  1.00 79.94           H  
ATOM   3650  HB3 HIS B  85      -7.468  22.285 -26.698  1.00 79.94           H  
ATOM   3651  O   HIS B  85      -5.509  20.715 -27.850  1.00 79.94           O  
ATOM   3652  CG  HIS B  85      -7.596  22.440 -24.585  1.00 79.94           C  
ATOM   3653  CD2 HIS B  85      -7.902  23.398 -23.663  1.00 79.94           C  
ATOM   3654  HD2 HIS B  85      -7.659  24.446 -23.752  1.00 79.94           H  
ATOM   3655  ND1 HIS B  85      -8.078  21.245 -24.101  1.00 79.94           N  
ATOM   3656  HD1 HIS B  85      -7.766  20.318 -24.353  1.00 79.94           H  
ATOM   3657  CE1 HIS B  85      -8.669  21.488 -22.921  1.00 79.94           C  
ATOM   3658  HE1 HIS B  85      -9.065  20.724 -22.269  1.00 79.94           H  
ATOM   3659  NE2 HIS B  85      -8.573  22.788 -22.603  1.00 79.94           N  
ATOM   3660  N   GLY B  86      -5.420  19.650 -25.859  1.00 84.08           N  
ATOM   3661  H   GLY B  86      -5.456  19.741 -24.853  1.00 84.08           H  
ATOM   3662  CA  GLY B  86      -5.453  18.291 -26.416  1.00 84.08           C  
ATOM   3663  HA2 GLY B  86      -6.378  18.158 -26.976  1.00 84.08           H  
ATOM   3664  HA3 GLY B  86      -5.455  17.580 -25.590  1.00 84.08           H  
ATOM   3665  C   GLY B  86      -4.284  17.925 -27.346  1.00 84.08           C  
ATOM   3666  O   GLY B  86      -4.424  17.007 -28.149  1.00 84.08           O  
ATOM   3667  N   THR B  87      -3.143  18.626 -27.275  1.00 91.96           N  
ATOM   3668  H   THR B  87      -3.068  19.355 -26.579  1.00 91.96           H  
ATOM   3669  CA  THR B  87      -1.969  18.358 -28.132  1.00 91.96           C  
ATOM   3670  HA  THR B  87      -2.134  17.409 -28.642  1.00 91.96           H  
ATOM   3671  C   THR B  87      -0.669  18.183 -27.343  1.00 91.96           C  
ATOM   3672  CB  THR B  87      -1.776  19.411 -29.237  1.00 91.96           C  
ATOM   3673  HB  THR B  87      -0.944  19.097 -29.867  1.00 91.96           H  
ATOM   3674  O   THR B  87      -0.571  18.548 -26.171  1.00 91.96           O  
ATOM   3675  CG2 THR B  87      -2.987  19.584 -30.147  1.00 91.96           C  
ATOM   3676 HG21 THR B  87      -3.812  20.043 -29.601  1.00 91.96           H  
ATOM   3677 HG22 THR B  87      -2.716  20.213 -30.995  1.00 91.96           H  
ATOM   3678 HG23 THR B  87      -3.304  18.609 -30.516  1.00 91.96           H  
ATOM   3679  OG1 THR B  87      -1.457  20.673 -28.709  1.00 91.96           O  
ATOM   3680  HG1 THR B  87      -1.942  20.807 -27.892  1.00 91.96           H  
ATOM   3681  N   SER B  88       0.339  17.605 -27.997  1.00 94.88           N  
ATOM   3682  H   SER B  88       0.157  17.313 -28.947  1.00 94.88           H  
ATOM   3683  CA  SER B  88       1.682  17.357 -27.478  1.00 94.88           C  
ATOM   3684  HA  SER B  88       1.738  17.770 -26.471  1.00 94.88           H  
ATOM   3685  C   SER B  88       2.751  18.032 -28.335  1.00 94.88           C  
ATOM   3686  CB  SER B  88       1.937  15.846 -27.404  1.00 94.88           C  
ATOM   3687  HB2 SER B  88       1.258  15.401 -26.677  1.00 94.88           H  
ATOM   3688  HB3 SER B  88       1.741  15.406 -28.381  1.00 94.88           H  
ATOM   3689  O   SER B  88       2.748  17.900 -29.560  1.00 94.88           O  
ATOM   3690  OG  SER B  88       3.280  15.569 -27.038  1.00 94.88           O  
ATOM   3691  HG  SER B  88       3.620  14.897 -27.633  1.00 94.88           H  
ATOM   3692  N   TYR B  89       3.736  18.670 -27.695  1.00 94.36           N  
ATOM   3693  H   TYR B  89       3.701  18.705 -26.686  1.00 94.36           H  
ATOM   3694  CA  TYR B  89       4.920  19.208 -28.384  1.00 94.36           C  
ATOM   3695  HA  TYR B  89       4.617  19.521 -29.383  1.00 94.36           H  
ATOM   3696  C   TYR B  89       6.023  18.163 -28.601  1.00 94.36           C  
ATOM   3697  CB  TYR B  89       5.441  20.458 -27.663  1.00 94.36           C  
ATOM   3698  HB2 TYR B  89       4.634  21.189 -27.605  1.00 94.36           H  
ATOM   3699  HB3 TYR B  89       6.230  20.907 -28.266  1.00 94.36           H  
ATOM   3700  O   TYR B  89       7.053  18.467 -29.207  1.00 94.36           O  
ATOM   3701  CG  TYR B  89       5.989  20.203 -26.273  1.00 94.36           C  
ATOM   3702  CD1 TYR B  89       5.217  20.548 -25.150  1.00 94.36           C  
ATOM   3703  HD1 TYR B  89       4.235  20.978 -25.280  1.00 94.36           H  
ATOM   3704  CD2 TYR B  89       7.268  19.633 -26.098  1.00 94.36           C  
ATOM   3705  HD2 TYR B  89       7.867  19.377 -26.959  1.00 94.36           H  
ATOM   3706  CE1 TYR B  89       5.735  20.349 -23.859  1.00 94.36           C  
ATOM   3707  HE1 TYR B  89       5.164  20.640 -22.990  1.00 94.36           H  
ATOM   3708  CE2 TYR B  89       7.767  19.392 -24.803  1.00 94.36           C  
ATOM   3709  HE2 TYR B  89       8.739  18.941 -24.667  1.00 94.36           H  
ATOM   3710  OH  TYR B  89       7.470  19.562 -22.423  1.00 94.36           O  
ATOM   3711  HH  TYR B  89       8.333  19.142 -22.432  1.00 94.36           H  
ATOM   3712  CZ  TYR B  89       6.998  19.758 -23.680  1.00 94.36           C  
ATOM   3713  N   SER B  90       5.830  16.931 -28.121  1.00 94.25           N  
ATOM   3714  H   SER B  90       4.960  16.746 -27.642  1.00 94.25           H  
ATOM   3715  CA  SER B  90       6.729  15.802 -28.360  1.00 94.25           C  
ATOM   3716  HA  SER B  90       7.586  16.144 -28.939  1.00 94.25           H  
ATOM   3717  C   SER B  90       6.022  14.707 -29.158  1.00 94.25           C  
ATOM   3718  CB  SER B  90       7.280  15.265 -27.039  1.00 94.25           C  
ATOM   3719  HB2 SER B  90       6.491  14.766 -26.476  1.00 94.25           H  
ATOM   3720  HB3 SER B  90       7.667  16.097 -26.450  1.00 94.25           H  
ATOM   3721  O   SER B  90       4.931  14.267 -28.797  1.00 94.25           O  
ATOM   3722  OG  SER B  90       8.336  14.364 -27.311  1.00 94.25           O  
ATOM   3723  HG  SER B  90       8.896  14.346 -26.531  1.00 94.25           H  
ATOM   3724  N   ARG B  91       6.667  14.252 -30.239  1.00 94.33           N  
ATOM   3725  H   ARG B  91       7.557  14.679 -30.451  1.00 94.33           H  
ATOM   3726  CA  ARG B  91       6.243  13.100 -31.064  1.00 94.33           C  
ATOM   3727  HA  ARG B  91       5.167  12.958 -30.962  1.00 94.33           H  
ATOM   3728  C   ARG B  91       6.875  11.781 -30.608  1.00 94.33           C  
ATOM   3729  CB  ARG B  91       6.568  13.350 -32.551  1.00 94.33           C  
ATOM   3730  HB2 ARG B  91       7.644  13.475 -32.676  1.00 94.33           H  
ATOM   3731  HB3 ARG B  91       6.258  12.479 -33.129  1.00 94.33           H  
ATOM   3732  O   ARG B  91       6.757  10.778 -31.306  1.00 94.33           O  
ATOM   3733  CG  ARG B  91       5.843  14.572 -33.118  1.00 94.33           C  
ATOM   3734  HG2 ARG B  91       6.232  15.467 -32.631  1.00 94.33           H  
ATOM   3735  HG3 ARG B  91       4.778  14.473 -32.908  1.00 94.33           H  
ATOM   3736  CD  ARG B  91       6.046  14.707 -34.632  1.00 94.33           C  
ATOM   3737  HD2 ARG B  91       5.854  13.734 -35.085  1.00 94.33           H  
ATOM   3738  HD3 ARG B  91       7.082  14.978 -34.833  1.00 94.33           H  
ATOM   3739  NE  ARG B  91       5.133  15.727 -35.194  1.00 94.33           N  
ATOM   3740  HE  ARG B  91       4.938  16.526 -34.608  1.00 94.33           H  
ATOM   3741  NH1 ARG B  91       4.537  14.619 -37.127  1.00 94.33           N  
ATOM   3742 HH11 ARG B  91       5.231  13.910 -36.937  1.00 94.33           H  
ATOM   3743 HH12 ARG B  91       3.833  14.455 -37.832  1.00 94.33           H  
ATOM   3744  NH2 ARG B  91       3.406  16.421 -36.522  1.00 94.33           N  
ATOM   3745 HH21 ARG B  91       3.119  17.065 -35.799  1.00 94.33           H  
ATOM   3746 HH22 ARG B  91       2.731  16.180 -37.233  1.00 94.33           H  
ATOM   3747  CZ  ARG B  91       4.376  15.590 -36.274  1.00 94.33           C  
ATOM   3748  N   HIS B  92       7.610  11.802 -29.496  1.00 96.06           N  
ATOM   3749  H   HIS B  92       7.589  12.629 -28.917  1.00 96.06           H  
ATOM   3750  CA  HIS B  92       8.598  10.782 -29.166  1.00 96.06           C  
ATOM   3751  HA  HIS B  92       8.542   9.988 -29.911  1.00 96.06           H  
ATOM   3752  C   HIS B  92       8.362  10.149 -27.795  1.00 96.06           C  
ATOM   3753  CB  HIS B  92      10.002  11.393 -29.231  1.00 96.06           C  
ATOM   3754  HB2 HIS B  92      10.062  12.191 -28.490  1.00 96.06           H  
ATOM   3755  HB3 HIS B  92      10.732  10.628 -28.967  1.00 96.06           H  
ATOM   3756  O   HIS B  92       8.087  10.834 -26.809  1.00 96.06           O  
ATOM   3757  CG  HIS B  92      10.387  11.970 -30.565  1.00 96.06           C  
ATOM   3758  CD2 HIS B  92      10.733  11.271 -31.691  1.00 96.06           C  
ATOM   3759  HD2 HIS B  92      10.739  10.196 -31.796  1.00 96.06           H  
ATOM   3760  ND1 HIS B  92      10.522  13.310 -30.851  1.00 96.06           N  
ATOM   3761  HD1 HIS B  92      10.379  14.074 -30.206  1.00 96.06           H  
ATOM   3762  CE1 HIS B  92      10.938  13.414 -32.125  1.00 96.06           C  
ATOM   3763  HE1 HIS B  92      11.140  14.344 -32.636  1.00 96.06           H  
ATOM   3764  NE2 HIS B  92      11.106  12.200 -32.669  1.00 96.06           N  
ATOM   3765  N   GLY B  93       8.557   8.836 -27.731  1.00 97.11           N  
ATOM   3766  H   GLY B  93       8.831   8.356 -28.576  1.00 97.11           H  
ATOM   3767  CA  GLY B  93       8.470   8.026 -26.519  1.00 97.11           C  
ATOM   3768  HA2 GLY B  93       9.022   8.502 -25.709  1.00 97.11           H  
ATOM   3769  HA3 GLY B  93       7.427   7.921 -26.219  1.00 97.11           H  
ATOM   3770  C   GLY B  93       9.056   6.640 -26.769  1.00 97.11           C  
ATOM   3771  O   GLY B  93       9.563   6.361 -27.857  1.00 97.11           O  
ATOM   3772  N   ALA B  94       9.012   5.765 -25.772  1.00 98.45           N  
ATOM   3773  H   ALA B  94       8.614   6.049 -24.889  1.00 98.45           H  
ATOM   3774  CA  ALA B  94       9.494   4.394 -25.907  1.00 98.45           C  
ATOM   3775  HA  ALA B  94       9.882   4.227 -26.912  1.00 98.45           H  
ATOM   3776  C   ALA B  94       8.332   3.407 -25.703  1.00 98.45           C  
ATOM   3777  CB  ALA B  94      10.678   4.222 -24.954  1.00 98.45           C  
ATOM   3778  HB1 ALA B  94      11.141   3.246 -25.104  1.00 98.45           H  
ATOM   3779  HB2 ALA B  94      10.338   4.311 -23.923  1.00 98.45           H  
ATOM   3780  HB3 ALA B  94      11.428   4.987 -25.154  1.00 98.45           H  
ATOM   3781  O   ALA B  94       7.755   3.319 -24.619  1.00 98.45           O  
ATOM   3782  N   PHE B  95       7.975   2.674 -26.756  1.00 98.23           N  
ATOM   3783  H   PHE B  95       8.516   2.744 -27.606  1.00 98.23           H  
ATOM   3784  CA  PHE B  95       6.763   1.851 -26.815  1.00 98.23           C  
ATOM   3785  HA  PHE B  95       6.190   1.980 -25.897  1.00 98.23           H  
ATOM   3786  C   PHE B  95       7.100   0.362 -26.931  1.00 98.23           C  
ATOM   3787  CB  PHE B  95       5.883   2.341 -27.973  1.00 98.23           C  
ATOM   3788  HB2 PHE B  95       6.400   2.161 -28.915  1.00 98.23           H  
ATOM   3789  HB3 PHE B  95       4.963   1.757 -27.988  1.00 98.23           H  
ATOM   3790  O   PHE B  95       8.130  -0.002 -27.500  1.00 98.23           O  
ATOM   3791  CG  PHE B  95       5.528   3.815 -27.875  1.00 98.23           C  
ATOM   3792  CD1 PHE B  95       4.423   4.227 -27.107  1.00 98.23           C  
ATOM   3793  HD1 PHE B  95       3.811   3.493 -26.605  1.00 98.23           H  
ATOM   3794  CD2 PHE B  95       6.321   4.779 -28.530  1.00 98.23           C  
ATOM   3795  HD2 PHE B  95       7.158   4.474 -29.140  1.00 98.23           H  
ATOM   3796  CE1 PHE B  95       4.111   5.595 -27.001  1.00 98.23           C  
ATOM   3797  HE1 PHE B  95       3.254   5.909 -26.423  1.00 98.23           H  
ATOM   3798  CE2 PHE B  95       6.015   6.146 -28.413  1.00 98.23           C  
ATOM   3799  HE2 PHE B  95       6.620   6.871 -28.937  1.00 98.23           H  
ATOM   3800  CZ  PHE B  95       4.906   6.554 -27.654  1.00 98.23           C  
ATOM   3801  HZ  PHE B  95       4.654   7.603 -27.586  1.00 98.23           H  
ATOM   3802  N   LEU B  96       6.240  -0.496 -26.382  1.00 97.74           N  
ATOM   3803  H   LEU B  96       5.387  -0.123 -25.991  1.00 97.74           H  
ATOM   3804  CA  LEU B  96       6.351  -1.943 -26.529  1.00 97.74           C  
ATOM   3805  HA  LEU B  96       7.384  -2.244 -26.358  1.00 97.74           H  
ATOM   3806  C   LEU B  96       5.997  -2.352 -27.960  1.00 97.74           C  
ATOM   3807  CB  LEU B  96       5.433  -2.667 -25.523  1.00 97.74           C  
ATOM   3808  HB2 LEU B  96       4.443  -2.214 -25.575  1.00 97.74           H  
ATOM   3809  HB3 LEU B  96       5.339  -3.707 -25.835  1.00 97.74           H  
ATOM   3810  O   LEU B  96       4.879  -2.127 -28.435  1.00 97.74           O  
ATOM   3811  CG  LEU B  96       5.894  -2.647 -24.059  1.00 97.74           C  
ATOM   3812  HG  LEU B  96       5.991  -1.616 -23.719  1.00 97.74           H  
ATOM   3813  CD1 LEU B  96       4.857  -3.353 -23.182  1.00 97.74           C  
ATOM   3814 HD11 LEU B  96       4.763  -4.397 -23.483  1.00 97.74           H  
ATOM   3815 HD12 LEU B  96       5.153  -3.300 -22.134  1.00 97.74           H  
ATOM   3816 HD13 LEU B  96       3.892  -2.860 -23.301  1.00 97.74           H  
ATOM   3817  CD2 LEU B  96       7.234  -3.350 -23.860  1.00 97.74           C  
ATOM   3818 HD21 LEU B  96       7.476  -3.384 -22.798  1.00 97.74           H  
ATOM   3819 HD22 LEU B  96       7.185  -4.362 -24.262  1.00 97.74           H  
ATOM   3820 HD23 LEU B  96       8.016  -2.801 -24.384  1.00 97.74           H  
ATOM   3821  N   ASP B  97       6.932  -3.027 -28.618  1.00 91.00           N  
ATOM   3822  H   ASP B  97       7.833  -3.183 -28.189  1.00 91.00           H  
ATOM   3823  CA  ASP B  97       6.635  -3.867 -29.764  1.00 91.00           C  
ATOM   3824  HA  ASP B  97       6.039  -3.278 -30.461  1.00 91.00           H  
ATOM   3825  C   ASP B  97       5.768  -5.060 -29.321  1.00 91.00           C  
ATOM   3826  CB  ASP B  97       7.932  -4.245 -30.502  1.00 91.00           C  
ATOM   3827  HB2 ASP B  97       7.678  -4.952 -31.291  1.00 91.00           H  
ATOM   3828  HB3 ASP B  97       8.308  -3.346 -30.991  1.00 91.00           H  
ATOM   3829  O   ASP B  97       5.984  -5.658 -28.266  1.00 91.00           O  
ATOM   3830  CG  ASP B  97       9.078  -4.818 -29.649  1.00 91.00           C  
ATOM   3831  OD1 ASP B  97       9.460  -4.197 -28.625  1.00 91.00           O  
ATOM   3832  OD2 ASP B  97       9.657  -5.825 -30.106  1.00 91.00           O  
ATOM   3833  N   GLY B  98       4.709  -5.348 -30.084  1.00 91.06           N  
ATOM   3834  H   GLY B  98       4.577  -4.842 -30.948  1.00 91.06           H  
ATOM   3835  CA  GLY B  98       3.712  -6.358 -29.712  1.00 91.06           C  
ATOM   3836  HA2 GLY B  98       4.215  -7.300 -29.494  1.00 91.06           H  
ATOM   3837  HA3 GLY B  98       3.053  -6.522 -30.564  1.00 91.06           H  
ATOM   3838  C   GLY B  98       2.834  -5.992 -28.505  1.00 91.06           C  
ATOM   3839  O   GLY B  98       2.278  -6.884 -27.868  1.00 91.06           O  
ATOM   3840  N   ALA B  99       2.658  -4.703 -28.170  1.00 94.07           N  
ATOM   3841  H   ALA B  99       3.216  -4.009 -28.647  1.00 94.07           H  
ATOM   3842  CA  ALA B  99       1.820  -4.266 -27.038  1.00 94.07           C  
ATOM   3843  HA  ALA B  99       2.303  -4.582 -26.113  1.00 94.07           H  
ATOM   3844  C   ALA B  99       0.388  -4.852 -27.048  1.00 94.07           C  
ATOM   3845  CB  ALA B  99       1.743  -2.735 -27.051  1.00 94.07           C  
ATOM   3846  HB1 ALA B  99       2.745  -2.308 -27.011  1.00 94.07           H  
ATOM   3847  HB2 ALA B  99       1.246  -2.391 -27.958  1.00 94.07           H  
ATOM   3848  HB3 ALA B  99       1.183  -2.388 -26.183  1.00 94.07           H  
ATOM   3849  O   ALA B  99      -0.183  -5.115 -25.987  1.00 94.07           O  
ATOM   3850  N   ALA B 100      -0.179  -5.071 -28.240  1.00 94.32           N  
ATOM   3851  H   ALA B 100       0.365  -4.852 -29.062  1.00 94.32           H  
ATOM   3852  CA  ALA B 100      -1.505  -5.652 -28.440  1.00 94.32           C  
ATOM   3853  HA  ALA B 100      -2.122  -5.404 -27.575  1.00 94.32           H  
ATOM   3854  C   ALA B 100      -1.518  -7.192 -28.565  1.00 94.32           C  
ATOM   3855  CB  ALA B 100      -2.128  -4.979 -29.670  1.00 94.32           C  
ATOM   3856  HB1 ALA B 100      -2.154  -3.898 -29.533  1.00 94.32           H  
ATOM   3857  HB2 ALA B 100      -1.541  -5.215 -30.558  1.00 94.32           H  
ATOM   3858  HB3 ALA B 100      -3.145  -5.343 -29.815  1.00 94.32           H  
ATOM   3859  O   ALA B 100      -2.604  -7.778 -28.522  1.00 94.32           O  
ATOM   3860  N   ASP B 101      -0.360  -7.844 -28.704  1.00 95.10           N  
ATOM   3861  H   ASP B 101       0.508  -7.338 -28.604  1.00 95.10           H  
ATOM   3862  CA  ASP B 101      -0.249  -9.296 -28.880  1.00 95.10           C  
ATOM   3863  HA  ASP B 101      -1.036  -9.615 -29.565  1.00 95.10           H  
ATOM   3864  C   ASP B 101      -0.459 -10.044 -27.554  1.00 95.10           C  
ATOM   3865  CB  ASP B 101       1.099  -9.674 -29.521  1.00 95.10           C  
ATOM   3866  HB2 ASP B 101       1.914  -9.280 -28.913  1.00 95.10           H  
ATOM   3867  HB3 ASP B 101       1.186 -10.760 -29.524  1.00 95.10           H  
ATOM   3868  O   ASP B 101      -0.071  -9.567 -26.486  1.00 95.10           O  
ATOM   3869  CG  ASP B 101       1.244  -9.192 -30.969  1.00 95.10           C  
ATOM   3870  OD1 ASP B 101       0.234  -9.256 -31.708  1.00 95.10           O  
ATOM   3871  OD2 ASP B 101       2.372  -8.806 -31.346  1.00 95.10           O  
ATOM   3872  N   PHE B 102      -1.117 -11.209 -27.616  1.00 97.06           N  
ATOM   3873  H   PHE B 102      -1.414 -11.542 -28.522  1.00 97.06           H  
ATOM   3874  CA  PHE B 102      -1.427 -12.044 -26.447  1.00 97.06           C  
ATOM   3875  HA  PHE B 102      -0.535 -12.121 -25.825  1.00 97.06           H  
ATOM   3876  C   PHE B 102      -1.894 -13.458 -26.846  1.00 97.06           C  
ATOM   3877  CB  PHE B 102      -2.550 -11.345 -25.657  1.00 97.06           C  
ATOM   3878  HB2 PHE B 102      -2.218 -10.343 -25.385  1.00 97.06           H  
ATOM   3879  HB3 PHE B 102      -3.416 -11.230 -26.309  1.00 97.06           H  
ATOM   3880  O   PHE B 102      -2.852 -13.586 -27.617  1.00 97.06           O  
ATOM   3881  CG  PHE B 102      -2.979 -12.030 -24.376  1.00 97.06           C  
ATOM   3882  CD1 PHE B 102      -4.334 -12.341 -24.155  1.00 97.06           C  
ATOM   3883  HD1 PHE B 102      -5.065 -12.127 -24.920  1.00 97.06           H  
ATOM   3884  CD2 PHE B 102      -2.030 -12.293 -23.373  1.00 97.06           C  
ATOM   3885  HD2 PHE B 102      -0.991 -12.045 -23.531  1.00 97.06           H  
ATOM   3886  CE1 PHE B 102      -4.738 -12.913 -22.935  1.00 97.06           C  
ATOM   3887  HE1 PHE B 102      -5.779 -13.142 -22.764  1.00 97.06           H  
ATOM   3888  CE2 PHE B 102      -2.430 -12.871 -22.158  1.00 97.06           C  
ATOM   3889  HE2 PHE B 102      -1.692 -13.073 -21.397  1.00 97.06           H  
ATOM   3890  CZ  PHE B 102      -3.782 -13.180 -21.939  1.00 97.06           C  
ATOM   3891  HZ  PHE B 102      -4.076 -13.626 -21.000  1.00 97.06           H  
ATOM   3892  N   ASP B 103      -1.322 -14.530 -26.280  1.00 96.55           N  
ATOM   3893  H   ASP B 103      -0.542 -14.379 -25.656  1.00 96.55           H  
ATOM   3894  CA  ASP B 103      -1.879 -15.890 -26.437  1.00 96.55           C  
ATOM   3895  HA  ASP B 103      -2.306 -15.943 -27.438  1.00 96.55           H  
ATOM   3896  C   ASP B 103      -3.049 -16.132 -25.465  1.00 96.55           C  
ATOM   3897  CB  ASP B 103      -0.818 -17.010 -26.417  1.00 96.55           C  
ATOM   3898  HB2 ASP B 103      -0.418 -17.117 -25.409  1.00 96.55           H  
ATOM   3899  HB3 ASP B 103      -0.001 -16.725 -27.079  1.00 96.55           H  
ATOM   3900  O   ASP B 103      -2.960 -16.836 -24.454  1.00 96.55           O  
ATOM   3901  CG  ASP B 103      -1.388 -18.367 -26.898  1.00 96.55           C  
ATOM   3902  OD1 ASP B 103      -2.635 -18.534 -26.950  1.00 96.55           O  
ATOM   3903  OD2 ASP B 103      -0.588 -19.284 -27.201  1.00 96.55           O  
ATOM   3904  N   ALA B 104      -4.209 -15.570 -25.811  1.00 95.45           N  
ATOM   3905  H   ALA B 104      -4.189 -14.926 -26.589  1.00 95.45           H  
ATOM   3906  CA  ALA B 104      -5.450 -15.758 -25.062  1.00 95.45           C  
ATOM   3907  HA  ALA B 104      -5.324 -15.317 -24.073  1.00 95.45           H  
ATOM   3908  C   ALA B 104      -5.811 -17.249 -24.861  1.00 95.45           C  
ATOM   3909  CB  ALA B 104      -6.562 -15.005 -25.804  1.00 95.45           C  
ATOM   3910  HB1 ALA B 104      -7.481 -15.038 -25.219  1.00 95.45           H  
ATOM   3911  HB2 ALA B 104      -6.740 -15.462 -26.777  1.00 95.45           H  
ATOM   3912  HB3 ALA B 104      -6.271 -13.964 -25.947  1.00 95.45           H  
ATOM   3913  O   ALA B 104      -6.284 -17.642 -23.790  1.00 95.45           O  
ATOM   3914  N   ALA B 105      -5.529 -18.109 -25.848  1.00 91.74           N  
ATOM   3915  H   ALA B 105      -4.948 -17.780 -26.607  1.00 91.74           H  
ATOM   3916  CA  ALA B 105      -5.826 -19.541 -25.785  1.00 91.74           C  
ATOM   3917  HA  ALA B 105      -6.844 -19.659 -25.413  1.00 91.74           H  
ATOM   3918  C   ALA B 105      -4.896 -20.304 -24.819  1.00 91.74           C  
ATOM   3919  CB  ALA B 105      -5.766 -20.110 -27.207  1.00 91.74           C  
ATOM   3920  HB1 ALA B 105      -6.037 -21.165 -27.192  1.00 91.74           H  
ATOM   3921  HB2 ALA B 105      -6.461 -19.569 -27.850  1.00 91.74           H  
ATOM   3922  HB3 ALA B 105      -4.757 -20.005 -27.604  1.00 91.74           H  
ATOM   3923  O   ALA B 105      -5.289 -21.343 -24.266  1.00 91.74           O  
ATOM   3924  N   PHE B 106      -3.692 -19.783 -24.563  1.00 95.29           N  
ATOM   3925  H   PHE B 106      -3.382 -19.000 -25.122  1.00 95.29           H  
ATOM   3926  CA  PHE B 106      -2.786 -20.278 -23.530  1.00 95.29           C  
ATOM   3927  HA  PHE B 106      -2.670 -21.354 -23.662  1.00 95.29           H  
ATOM   3928  C   PHE B 106      -3.326 -20.053 -22.115  1.00 95.29           C  
ATOM   3929  CB  PHE B 106      -1.398 -19.665 -23.701  1.00 95.29           C  
ATOM   3930  HB2 PHE B 106      -1.421 -18.602 -23.459  1.00 95.29           H  
ATOM   3931  HB3 PHE B 106      -1.091 -19.775 -24.741  1.00 95.29           H  
ATOM   3932  O   PHE B 106      -3.233 -20.952 -21.279  1.00 95.29           O  
ATOM   3933  CG  PHE B 106      -0.360 -20.347 -22.844  1.00 95.29           C  
ATOM   3934  CD1 PHE B 106      -0.159 -19.926 -21.519  1.00 95.29           C  
ATOM   3935  HD1 PHE B 106      -0.714 -19.090 -21.121  1.00 95.29           H  
ATOM   3936  CD2 PHE B 106       0.392 -21.413 -23.372  1.00 95.29           C  
ATOM   3937  HD2 PHE B 106       0.264 -21.694 -24.406  1.00 95.29           H  
ATOM   3938  CE1 PHE B 106       0.787 -20.582 -20.719  1.00 95.29           C  
ATOM   3939  HE1 PHE B 106       0.953 -20.241 -19.708  1.00 95.29           H  
ATOM   3940  CE2 PHE B 106       1.347 -22.062 -22.570  1.00 95.29           C  
ATOM   3941  HE2 PHE B 106       1.968 -22.843 -22.984  1.00 95.29           H  
ATOM   3942  CZ  PHE B 106       1.541 -21.646 -21.243  1.00 95.29           C  
ATOM   3943  HZ  PHE B 106       2.302 -22.115 -20.636  1.00 95.29           H  
ATOM   3944  N   PHE B 107      -3.971 -18.916 -21.858  1.00 94.87           N  
ATOM   3945  H   PHE B 107      -3.951 -18.193 -22.563  1.00 94.87           H  
ATOM   3946  CA  PHE B 107      -4.585 -18.620 -20.557  1.00 94.87           C  
ATOM   3947  HA  PHE B 107      -4.046 -19.176 -19.789  1.00 94.87           H  
ATOM   3948  C   PHE B 107      -6.046 -19.088 -20.442  1.00 94.87           C  
ATOM   3949  CB  PHE B 107      -4.376 -17.138 -20.236  1.00 94.87           C  
ATOM   3950  HB2 PHE B 107      -4.842 -16.533 -21.014  1.00 94.87           H  
ATOM   3951  HB3 PHE B 107      -4.857 -16.899 -19.288  1.00 94.87           H  
ATOM   3952  O   PHE B 107      -6.600 -19.114 -19.347  1.00 94.87           O  
ATOM   3953  CG  PHE B 107      -2.899 -16.804 -20.138  1.00 94.87           C  
ATOM   3954  CD1 PHE B 107      -2.151 -17.204 -19.012  1.00 94.87           C  
ATOM   3955  HD1 PHE B 107      -2.633 -17.703 -18.184  1.00 94.87           H  
ATOM   3956  CD2 PHE B 107      -2.244 -16.201 -21.225  1.00 94.87           C  
ATOM   3957  HD2 PHE B 107      -2.795 -15.906 -22.106  1.00 94.87           H  
ATOM   3958  CE1 PHE B 107      -0.762 -16.988 -18.969  1.00 94.87           C  
ATOM   3959  HE1 PHE B 107      -0.187 -17.286 -18.105  1.00 94.87           H  
ATOM   3960  CE2 PHE B 107      -0.855 -16.010 -21.194  1.00 94.87           C  
ATOM   3961  HE2 PHE B 107      -0.366 -15.575 -22.053  1.00 94.87           H  
ATOM   3962  CZ  PHE B 107      -0.113 -16.401 -20.066  1.00 94.87           C  
ATOM   3963  HZ  PHE B 107       0.958 -16.264 -20.049  1.00 94.87           H  
ATOM   3964  N   GLY B 108      -6.656 -19.535 -21.546  1.00 89.80           N  
ATOM   3965  H   GLY B 108      -6.173 -19.396 -22.422  1.00 89.80           H  
ATOM   3966  CA  GLY B 108      -8.060 -19.970 -21.591  1.00 89.80           C  
ATOM   3967  HA2 GLY B 108      -8.198 -20.614 -22.459  1.00 89.80           H  
ATOM   3968  HA3 GLY B 108      -8.299 -20.535 -20.690  1.00 89.80           H  
ATOM   3969  C   GLY B 108      -9.066 -18.819 -21.705  1.00 89.80           C  
ATOM   3970  O   GLY B 108     -10.253 -19.025 -21.466  1.00 89.80           O  
ATOM   3971  N   ILE B 109      -8.587 -17.632 -22.072  1.00 91.09           N  
ATOM   3972  H   ILE B 109      -7.621 -17.600 -22.366  1.00 91.09           H  
ATOM   3973  CA  ILE B 109      -9.358 -16.406 -22.285  1.00 91.09           C  
ATOM   3974  HA  ILE B 109     -10.192 -16.375 -21.584  1.00 91.09           H  
ATOM   3975  C   ILE B 109      -9.939 -16.428 -23.706  1.00 91.09           C  
ATOM   3976  CB  ILE B 109      -8.433 -15.199 -21.989  1.00 91.09           C  
ATOM   3977  HB  ILE B 109      -7.490 -15.354 -22.514  1.00 91.09           H  
ATOM   3978  O   ILE B 109      -9.299 -16.901 -24.650  1.00 91.09           O  
ATOM   3979  CG1 ILE B 109      -8.152 -15.144 -20.465  1.00 91.09           C  
ATOM   3980 HG12 ILE B 109      -9.056 -14.828 -19.945  1.00 91.09           H  
ATOM   3981 HG13 ILE B 109      -7.893 -16.138 -20.100  1.00 91.09           H  
ATOM   3982  CG2 ILE B 109      -9.018 -13.863 -22.469  1.00 91.09           C  
ATOM   3983 HG21 ILE B 109      -9.954 -13.660 -21.949  1.00 91.09           H  
ATOM   3984 HG22 ILE B 109      -9.198 -13.889 -23.544  1.00 91.09           H  
ATOM   3985 HG23 ILE B 109      -8.324 -13.045 -22.274  1.00 91.09           H  
ATOM   3986  CD1 ILE B 109      -7.000 -14.219 -20.066  1.00 91.09           C  
ATOM   3987 HD11 ILE B 109      -6.092 -14.526 -20.586  1.00 91.09           H  
ATOM   3988 HD12 ILE B 109      -6.834 -14.293 -18.991  1.00 91.09           H  
ATOM   3989 HD13 ILE B 109      -7.231 -13.183 -20.313  1.00 91.09           H  
ATOM   3990  N   SER B 110     -11.169 -15.939 -23.882  1.00 86.35           N  
ATOM   3991  H   SER B 110     -11.627 -15.503 -23.094  1.00 86.35           H  
ATOM   3992  CA  SER B 110     -11.785 -15.894 -25.217  1.00 86.35           C  
ATOM   3993  HA  SER B 110     -11.545 -16.837 -25.710  1.00 86.35           H  
ATOM   3994  C   SER B 110     -11.211 -14.745 -26.064  1.00 86.35           C  
ATOM   3995  CB  SER B 110     -13.313 -15.820 -25.127  1.00 86.35           C  
ATOM   3996  HB2 SER B 110     -13.729 -16.110 -26.092  1.00 86.35           H  
ATOM   3997  HB3 SER B 110     -13.674 -16.520 -24.374  1.00 86.35           H  
ATOM   3998  O   SER B 110     -10.858 -13.710 -25.503  1.00 86.35           O  
ATOM   3999  OG  SER B 110     -13.763 -14.516 -24.828  1.00 86.35           O  
ATOM   4000  HG  SER B 110     -13.669 -14.366 -23.884  1.00 86.35           H  
ATOM   4001  N   PRO B 111     -11.178 -14.832 -27.411  1.00 86.71           N  
ATOM   4002  CA  PRO B 111     -10.723 -13.714 -28.247  1.00 86.71           C  
ATOM   4003  HA  PRO B 111      -9.676 -13.513 -28.022  1.00 86.71           H  
ATOM   4004  C   PRO B 111     -11.525 -12.418 -28.042  1.00 86.71           C  
ATOM   4005  CB  PRO B 111     -10.840 -14.211 -29.692  1.00 86.71           C  
ATOM   4006  HB2 PRO B 111     -10.058 -13.792 -30.325  1.00 86.71           H  
ATOM   4007  HB3 PRO B 111     -11.824 -13.971 -30.095  1.00 86.71           H  
ATOM   4008  O   PRO B 111     -10.985 -11.329 -28.204  1.00 86.71           O  
ATOM   4009  CG  PRO B 111     -10.707 -15.727 -29.554  1.00 86.71           C  
ATOM   4010  HG2 PRO B 111      -9.653 -15.995 -29.475  1.00 86.71           H  
ATOM   4011  HG3 PRO B 111     -11.177 -16.254 -30.384  1.00 86.71           H  
ATOM   4012  CD  PRO B 111     -11.409 -16.013 -28.227  1.00 86.71           C  
ATOM   4013  HD2 PRO B 111     -12.480 -16.139 -28.391  1.00 86.71           H  
ATOM   4014  HD3 PRO B 111     -10.983 -16.907 -27.773  1.00 86.71           H  
ATOM   4015  N   ARG B 112     -12.807 -12.529 -27.664  1.00 83.35           N  
ATOM   4016  H   ARG B 112     -13.166 -13.456 -27.486  1.00 83.35           H  
ATOM   4017  CA  ARG B 112     -13.694 -11.383 -27.414  1.00 83.35           C  
ATOM   4018  HA  ARG B 112     -13.468 -10.608 -28.146  1.00 83.35           H  
ATOM   4019  C   ARG B 112     -13.448 -10.737 -26.047  1.00 83.35           C  
ATOM   4020  CB  ARG B 112     -15.153 -11.832 -27.600  1.00 83.35           C  
ATOM   4021  HB2 ARG B 112     -15.219 -12.463 -28.486  1.00 83.35           H  
ATOM   4022  HB3 ARG B 112     -15.475 -12.411 -26.735  1.00 83.35           H  
ATOM   4023  O   ARG B 112     -13.524  -9.523 -25.927  1.00 83.35           O  
ATOM   4024  CG  ARG B 112     -16.082 -10.628 -27.802  1.00 83.35           C  
ATOM   4025  HG2 ARG B 112     -16.073 -10.001 -26.910  1.00 83.35           H  
ATOM   4026  HG3 ARG B 112     -15.715 -10.037 -28.641  1.00 83.35           H  
ATOM   4027  CD  ARG B 112     -17.522 -11.055 -28.111  1.00 83.35           C  
ATOM   4028  HD2 ARG B 112     -17.508 -11.839 -28.868  1.00 83.35           H  
ATOM   4029  HD3 ARG B 112     -18.048 -10.195 -28.525  1.00 83.35           H  
ATOM   4030  NE  ARG B 112     -18.233 -11.498 -26.899  1.00 83.35           N  
ATOM   4031  HE  ARG B 112     -18.081 -10.948 -26.066  1.00 83.35           H  
ATOM   4032  NH1 ARG B 112     -19.689 -13.003 -27.864  1.00 83.35           N  
ATOM   4033 HH11 ARG B 112     -20.608 -13.417 -27.799  1.00 83.35           H  
ATOM   4034 HH12 ARG B 112     -19.503 -12.583 -28.764  1.00 83.35           H  
ATOM   4035  NH2 ARG B 112     -19.810 -12.563 -25.679  1.00 83.35           N  
ATOM   4036 HH21 ARG B 112     -20.616 -13.169 -25.624  1.00 83.35           H  
ATOM   4037 HH22 ARG B 112     -19.748 -11.801 -25.019  1.00 83.35           H  
ATOM   4038  CZ  ARG B 112     -19.219 -12.373 -26.822  1.00 83.35           C  
ATOM   4039  N   GLU B 113     -13.099 -11.539 -25.044  1.00 86.94           N  
ATOM   4040  H   GLU B 113     -13.058 -12.534 -25.218  1.00 86.94           H  
ATOM   4041  CA  GLU B 113     -12.628 -11.054 -23.743  1.00 86.94           C  
ATOM   4042  HA  GLU B 113     -13.303 -10.283 -23.371  1.00 86.94           H  
ATOM   4043  C   GLU B 113     -11.232 -10.426 -23.866  1.00 86.94           C  
ATOM   4044  CB  GLU B 113     -12.643 -12.230 -22.759  1.00 86.94           C  
ATOM   4045  HB2 GLU B 113     -13.654 -12.636 -22.719  1.00 86.94           H  
ATOM   4046  HB3 GLU B 113     -11.980 -13.006 -23.143  1.00 86.94           H  
ATOM   4047  O   GLU B 113     -11.020  -9.321 -23.386  1.00 86.94           O  
ATOM   4048  CG  GLU B 113     -12.209 -11.862 -21.333  1.00 86.94           C  
ATOM   4049  HG2 GLU B 113     -12.891 -11.108 -20.939  1.00 86.94           H  
ATOM   4050  HG3 GLU B 113     -11.208 -11.432 -21.364  1.00 86.94           H  
ATOM   4051  CD  GLU B 113     -12.185 -13.080 -20.397  1.00 86.94           C  
ATOM   4052  OE1 GLU B 113     -11.977 -12.855 -19.179  1.00 86.94           O  
ATOM   4053  OE2 GLU B 113     -12.319 -14.226 -20.896  1.00 86.94           O  
ATOM   4054  N   ALA B 114     -10.303 -11.064 -24.588  1.00 93.39           N  
ATOM   4055  H   ALA B 114     -10.525 -11.980 -24.953  1.00 93.39           H  
ATOM   4056  CA  ALA B 114      -8.958 -10.537 -24.827  1.00 93.39           C  
ATOM   4057  HA  ALA B 114      -8.474 -10.378 -23.863  1.00 93.39           H  
ATOM   4058  C   ALA B 114      -8.954  -9.186 -25.567  1.00 93.39           C  
ATOM   4059  CB  ALA B 114      -8.158 -11.585 -25.609  1.00 93.39           C  
ATOM   4060  HB1 ALA B 114      -7.151 -11.209 -25.791  1.00 93.39           H  
ATOM   4061  HB2 ALA B 114      -8.639 -11.784 -26.567  1.00 93.39           H  
ATOM   4062  HB3 ALA B 114      -8.095 -12.508 -25.033  1.00 93.39           H  
ATOM   4063  O   ALA B 114      -8.070  -8.370 -25.323  1.00 93.39           O  
ATOM   4064  N   LEU B 115      -9.944  -8.938 -26.434  1.00 90.36           N  
ATOM   4065  H   LEU B 115     -10.590  -9.685 -26.645  1.00 90.36           H  
ATOM   4066  CA  LEU B 115     -10.152  -7.645 -27.098  1.00 90.36           C  
ATOM   4067  HA  LEU B 115      -9.186  -7.283 -27.449  1.00 90.36           H  
ATOM   4068  C   LEU B 115     -10.718  -6.569 -26.152  1.00 90.36           C  
ATOM   4069  CB  LEU B 115     -11.078  -7.876 -28.307  1.00 90.36           C  
ATOM   4070  HB2 LEU B 115     -12.051  -8.196 -27.934  1.00 90.36           H  
ATOM   4071  HB3 LEU B 115     -10.669  -8.684 -28.914  1.00 90.36           H  
ATOM   4072  O   LEU B 115     -10.442  -5.393 -26.345  1.00 90.36           O  
ATOM   4073  CG  LEU B 115     -11.282  -6.643 -29.212  1.00 90.36           C  
ATOM   4074  HG  LEU B 115     -11.658  -5.804 -28.627  1.00 90.36           H  
ATOM   4075  CD1 LEU B 115      -9.990  -6.230 -29.921  1.00 90.36           C  
ATOM   4076 HD11 LEU B 115     -10.193  -5.405 -30.603  1.00 90.36           H  
ATOM   4077 HD12 LEU B 115      -9.267  -5.880 -29.184  1.00 90.36           H  
ATOM   4078 HD13 LEU B 115      -9.572  -7.070 -30.476  1.00 90.36           H  
ATOM   4079  CD2 LEU B 115     -12.329  -6.966 -30.281  1.00 90.36           C  
ATOM   4080 HD21 LEU B 115     -13.271  -7.227 -29.799  1.00 90.36           H  
ATOM   4081 HD22 LEU B 115     -11.989  -7.796 -30.900  1.00 90.36           H  
ATOM   4082 HD23 LEU B 115     -12.491  -6.086 -30.905  1.00 90.36           H  
ATOM   4083  N   ALA B 116     -11.493  -6.958 -25.136  1.00 88.68           N  
ATOM   4084  H   ALA B 116     -11.679  -7.944 -25.023  1.00 88.68           H  
ATOM   4085  CA  ALA B 116     -12.046  -6.053 -24.124  1.00 88.68           C  
ATOM   4086  HA  ALA B 116     -12.221  -5.077 -24.575  1.00 88.68           H  
ATOM   4087  C   ALA B 116     -11.102  -5.827 -22.921  1.00 88.68           C  
ATOM   4088  CB  ALA B 116     -13.398  -6.626 -23.686  1.00 88.68           C  
ATOM   4089  HB1 ALA B 116     -13.251  -7.616 -23.253  1.00 88.68           H  
ATOM   4090  HB2 ALA B 116     -14.067  -6.701 -24.544  1.00 88.68           H  
ATOM   4091  HB3 ALA B 116     -13.852  -5.974 -22.941  1.00 88.68           H  
ATOM   4092  O   ALA B 116     -11.346  -4.940 -22.105  1.00 88.68           O  
ATOM   4093  N   MET B 117     -10.041  -6.632 -22.795  1.00 93.05           N  
ATOM   4094  H   MET B 117      -9.941  -7.377 -23.470  1.00 93.05           H  
ATOM   4095  CA  MET B 117      -9.017  -6.508 -21.758  1.00 93.05           C  
ATOM   4096  HA  MET B 117      -9.489  -6.214 -20.821  1.00 93.05           H  
ATOM   4097  C   MET B 117      -7.974  -5.446 -22.102  1.00 93.05           C  
ATOM   4098  CB  MET B 117      -8.296  -7.848 -21.542  1.00 93.05           C  
ATOM   4099  HB2 MET B 117      -8.060  -8.293 -22.509  1.00 93.05           H  
ATOM   4100  HB3 MET B 117      -7.359  -7.650 -21.023  1.00 93.05           H  
ATOM   4101  O   MET B 117      -7.302  -5.546 -23.135  1.00 93.05           O  
ATOM   4102  CG  MET B 117      -9.096  -8.847 -20.701  1.00 93.05           C  
ATOM   4103  HG2 MET B 117      -9.199  -8.447 -19.692  1.00 93.05           H  
ATOM   4104  HG3 MET B 117     -10.096  -8.949 -21.122  1.00 93.05           H  
ATOM   4105  SD  MET B 117      -8.346 -10.499 -20.593  1.00 93.05           S  
ATOM   4106  CE  MET B 117      -6.766 -10.093 -19.804  1.00 93.05           C  
ATOM   4107  HE1 MET B 117      -6.154  -9.498 -20.483  1.00 93.05           H  
ATOM   4108  HE2 MET B 117      -6.949  -9.513 -18.899  1.00 93.05           H  
ATOM   4109  HE3 MET B 117      -6.230 -11.009 -19.557  1.00 93.05           H  
ATOM   4110  N   ASP B 118      -7.738  -4.539 -21.156  1.00 95.36           N  
ATOM   4111  H   ASP B 118      -8.351  -4.497 -20.355  1.00 95.36           H  
ATOM   4112  CA  ASP B 118      -6.567  -3.668 -21.097  1.00 95.36           C  
ATOM   4113  HA  ASP B 118      -6.697  -2.867 -21.825  1.00 95.36           H  
ATOM   4114  C   ASP B 118      -5.286  -4.481 -21.402  1.00 95.36           C  
ATOM   4115  CB  ASP B 118      -6.528  -3.028 -19.692  1.00 95.36           C  
ATOM   4116  HB2 ASP B 118      -7.441  -2.453 -19.542  1.00 95.36           H  
ATOM   4117  HB3 ASP B 118      -6.511  -3.826 -18.950  1.00 95.36           H  
ATOM   4118  O   ASP B 118      -5.049  -5.523 -20.766  1.00 95.36           O  
ATOM   4119  CG  ASP B 118      -5.338  -2.109 -19.415  1.00 95.36           C  
ATOM   4120  OD1 ASP B 118      -4.443  -2.011 -20.278  1.00 95.36           O  
ATOM   4121  OD2 ASP B 118      -5.248  -1.584 -18.283  1.00 95.36           O  
ATOM   4122  N   PRO B 119      -4.446  -4.065 -22.375  1.00 97.31           N  
ATOM   4123  CA  PRO B 119      -3.173  -4.725 -22.647  1.00 97.31           C  
ATOM   4124  HA  PRO B 119      -3.364  -5.738 -23.000  1.00 97.31           H  
ATOM   4125  C   PRO B 119      -2.265  -4.821 -21.410  1.00 97.31           C  
ATOM   4126  CB  PRO B 119      -2.526  -3.925 -23.783  1.00 97.31           C  
ATOM   4127  HB2 PRO B 119      -2.799  -4.370 -24.739  1.00 97.31           H  
ATOM   4128  HB3 PRO B 119      -1.441  -3.883 -23.687  1.00 97.31           H  
ATOM   4129  O   PRO B 119      -1.492  -5.775 -21.321  1.00 97.31           O  
ATOM   4130  CG  PRO B 119      -3.168  -2.544 -23.667  1.00 97.31           C  
ATOM   4131  HG2 PRO B 119      -3.161  -2.006 -24.615  1.00 97.31           H  
ATOM   4132  HG3 PRO B 119      -2.671  -1.965 -22.888  1.00 97.31           H  
ATOM   4133  CD  PRO B 119      -4.584  -2.883 -23.217  1.00 97.31           C  
ATOM   4134  HD2 PRO B 119      -5.004  -2.031 -22.685  1.00 97.31           H  
ATOM   4135  HD3 PRO B 119      -5.203  -3.126 -24.081  1.00 97.31           H  
ATOM   4136  N   GLN B 120      -2.402  -3.943 -20.407  1.00 98.11           N  
ATOM   4137  H   GLN B 120      -3.069  -3.191 -20.501  1.00 98.11           H  
ATOM   4138  CA  GLN B 120      -1.709  -4.091 -19.123  1.00 98.11           C  
ATOM   4139  HA  GLN B 120      -0.637  -4.058 -19.316  1.00 98.11           H  
ATOM   4140  C   GLN B 120      -2.024  -5.438 -18.447  1.00 98.11           C  
ATOM   4141  CB  GLN B 120      -2.072  -2.948 -18.160  1.00 98.11           C  
ATOM   4142  HB2 GLN B 120      -3.140  -2.984 -17.946  1.00 98.11           H  
ATOM   4143  HB3 GLN B 120      -1.553  -3.124 -17.217  1.00 98.11           H  
ATOM   4144  O   GLN B 120      -1.109  -6.112 -17.972  1.00 98.11           O  
ATOM   4145  CG  GLN B 120      -1.691  -1.543 -18.655  1.00 98.11           C  
ATOM   4146  HG2 GLN B 120      -2.285  -1.257 -19.523  1.00 98.11           H  
ATOM   4147  HG3 GLN B 120      -0.645  -1.537 -18.961  1.00 98.11           H  
ATOM   4148  CD  GLN B 120      -1.884  -0.496 -17.565  1.00 98.11           C  
ATOM   4149  NE2 GLN B 120      -3.100  -0.153 -17.212  1.00 98.11           N  
ATOM   4150 HE21 GLN B 120      -3.894  -0.585 -17.663  1.00 98.11           H  
ATOM   4151 HE22 GLN B 120      -3.220   0.565 -16.512  1.00 98.11           H  
ATOM   4152  OE1 GLN B 120      -0.921  -0.001 -16.999  1.00 98.11           O  
ATOM   4153  N   GLN B 121      -3.289  -5.885 -18.450  1.00 98.04           N  
ATOM   4154  H   GLN B 121      -3.986  -5.340 -18.937  1.00 98.04           H  
ATOM   4155  CA  GLN B 121      -3.676  -7.189 -17.888  1.00 98.04           C  
ATOM   4156  HA  GLN B 121      -3.263  -7.272 -16.883  1.00 98.04           H  
ATOM   4157  C   GLN B 121      -3.113  -8.362 -18.709  1.00 98.04           C  
ATOM   4158  CB  GLN B 121      -5.208  -7.326 -17.798  1.00 98.04           C  
ATOM   4159  HB2 GLN B 121      -5.641  -7.276 -18.798  1.00 98.04           H  
ATOM   4160  HB3 GLN B 121      -5.415  -8.316 -17.391  1.00 98.04           H  
ATOM   4161  O   GLN B 121      -2.768  -9.405 -18.150  1.00 98.04           O  
ATOM   4162  CG  GLN B 121      -5.901  -6.283 -16.903  1.00 98.04           C  
ATOM   4163  HG2 GLN B 121      -5.355  -6.211 -15.963  1.00 98.04           H  
ATOM   4164  HG3 GLN B 121      -5.870  -5.306 -17.387  1.00 98.04           H  
ATOM   4165  CD  GLN B 121      -7.355  -6.632 -16.570  1.00 98.04           C  
ATOM   4166  NE2 GLN B 121      -8.083  -5.775 -15.894  1.00 98.04           N  
ATOM   4167 HE21 GLN B 121      -7.757  -4.831 -15.746  1.00 98.04           H  
ATOM   4168 HE22 GLN B 121      -9.060  -6.009 -15.789  1.00 98.04           H  
ATOM   4169  OE1 GLN B 121      -7.855  -7.715 -16.847  1.00 98.04           O  
ATOM   4170  N   ARG B 122      -3.010  -8.200 -20.035  1.00 98.22           N  
ATOM   4171  H   ARG B 122      -3.282  -7.303 -20.410  1.00 98.22           H  
ATOM   4172  CA  ARG B 122      -2.507  -9.228 -20.965  1.00 98.22           C  
ATOM   4173  HA  ARG B 122      -2.949 -10.192 -20.714  1.00 98.22           H  
ATOM   4174  C   ARG B 122      -0.997  -9.433 -20.835  1.00 98.22           C  
ATOM   4175  CB  ARG B 122      -2.916  -8.865 -22.404  1.00 98.22           C  
ATOM   4176  HB2 ARG B 122      -2.605  -7.847 -22.638  1.00 98.22           H  
ATOM   4177  HB3 ARG B 122      -2.403  -9.537 -23.092  1.00 98.22           H  
ATOM   4178  O   ARG B 122      -0.550 -10.549 -20.573  1.00 98.22           O  
ATOM   4179  CG  ARG B 122      -4.432  -9.009 -22.606  1.00 98.22           C  
ATOM   4180  HG2 ARG B 122      -4.715 -10.027 -22.339  1.00 98.22           H  
ATOM   4181  HG3 ARG B 122      -4.963  -8.319 -21.951  1.00 98.22           H  
ATOM   4182  CD  ARG B 122      -4.862  -8.760 -24.055  1.00 98.22           C  
ATOM   4183  HD2 ARG B 122      -5.731  -9.384 -24.264  1.00 98.22           H  
ATOM   4184  HD3 ARG B 122      -4.060  -9.065 -24.728  1.00 98.22           H  
ATOM   4185  NE  ARG B 122      -5.250  -7.359 -24.291  1.00 98.22           N  
ATOM   4186  HE  ARG B 122      -5.832  -6.910 -23.598  1.00 98.22           H  
ATOM   4187  NH1 ARG B 122      -4.518  -7.135 -26.466  1.00 98.22           N  
ATOM   4188 HH11 ARG B 122      -4.476  -6.610 -27.328  1.00 98.22           H  
ATOM   4189 HH12 ARG B 122      -3.935  -7.956 -26.393  1.00 98.22           H  
ATOM   4190  NH2 ARG B 122      -5.850  -5.590 -25.540  1.00 98.22           N  
ATOM   4191 HH21 ARG B 122      -6.455  -5.333 -24.773  1.00 98.22           H  
ATOM   4192 HH22 ARG B 122      -5.987  -5.126 -26.427  1.00 98.22           H  
ATOM   4193  CZ  ARG B 122      -5.195  -6.707 -25.436  1.00 98.22           C  
ATOM   4194  N   GLN B 123      -0.220  -8.353 -20.915  1.00 97.94           N  
ATOM   4195  H   GLN B 123      -0.662  -7.464 -21.100  1.00 97.94           H  
ATOM   4196  CA  GLN B 123       1.245  -8.393 -20.810  1.00 97.94           C  
ATOM   4197  HA  GLN B 123       1.631  -9.105 -21.538  1.00 97.94           H  
ATOM   4198  C   GLN B 123       1.708  -8.868 -19.414  1.00 97.94           C  
ATOM   4199  CB  GLN B 123       1.815  -7.001 -21.146  1.00 97.94           C  
ATOM   4200  HB2 GLN B 123       1.430  -6.285 -20.420  1.00 97.94           H  
ATOM   4201  HB3 GLN B 123       2.900  -7.037 -21.043  1.00 97.94           H  
ATOM   4202  O   GLN B 123       2.720  -9.561 -19.290  1.00 97.94           O  
ATOM   4203  CG  GLN B 123       1.495  -6.476 -22.562  1.00 97.94           C  
ATOM   4204  HG2 GLN B 123       1.764  -5.421 -22.609  1.00 97.94           H  
ATOM   4205  HG3 GLN B 123       0.425  -6.548 -22.756  1.00 97.94           H  
ATOM   4206  CD  GLN B 123       2.234  -7.185 -23.696  1.00 97.94           C  
ATOM   4207  NE2 GLN B 123       1.746  -7.059 -24.909  1.00 97.94           N  
ATOM   4208 HE21 GLN B 123       2.190  -7.539 -25.679  1.00 97.94           H  
ATOM   4209 HE22 GLN B 123       0.902  -6.535 -25.087  1.00 97.94           H  
ATOM   4210  OE1 GLN B 123       3.258  -7.830 -23.513  1.00 97.94           O  
ATOM   4211  N   VAL B 124       0.947  -8.565 -18.352  1.00 97.46           N  
ATOM   4212  H   VAL B 124       0.161  -7.946 -18.489  1.00 97.46           H  
ATOM   4213  CA  VAL B 124       1.198  -9.074 -16.988  1.00 97.46           C  
ATOM   4214  HA  VAL B 124       2.246  -8.906 -16.742  1.00 97.46           H  
ATOM   4215  C   VAL B 124       0.975 -10.587 -16.863  1.00 97.46           C  
ATOM   4216  CB  VAL B 124       0.350  -8.288 -15.967  1.00 97.46           C  
ATOM   4217  HB  VAL B 124      -0.647  -8.131 -16.378  1.00 97.46           H  
ATOM   4218  O   VAL B 124       1.734 -11.242 -16.147  1.00 97.46           O  
ATOM   4219  CG1 VAL B 124       0.178  -8.974 -14.612  1.00 97.46           C  
ATOM   4220 HG11 VAL B 124       1.146  -9.157 -14.146  1.00 97.46           H  
ATOM   4221 HG12 VAL B 124      -0.349  -9.917 -14.756  1.00 97.46           H  
ATOM   4222 HG13 VAL B 124      -0.441  -8.351 -13.966  1.00 97.46           H  
ATOM   4223  CG2 VAL B 124       1.010  -6.936 -15.691  1.00 97.46           C  
ATOM   4224 HG21 VAL B 124       0.369  -6.347 -15.036  1.00 97.46           H  
ATOM   4225 HG22 VAL B 124       1.145  -6.399 -16.630  1.00 97.46           H  
ATOM   4226 HG23 VAL B 124       1.982  -7.077 -15.218  1.00 97.46           H  
ATOM   4227  N   LEU B 125      -0.021 -11.170 -17.543  1.00 98.00           N  
ATOM   4228  H   LEU B 125      -0.610 -10.601 -18.134  1.00 98.00           H  
ATOM   4229  CA  LEU B 125      -0.251 -12.622 -17.504  1.00 98.00           C  
ATOM   4230  HA  LEU B 125      -0.280 -12.939 -16.461  1.00 98.00           H  
ATOM   4231  C   LEU B 125       0.905 -13.400 -18.146  1.00 98.00           C  
ATOM   4232  CB  LEU B 125      -1.592 -12.972 -18.178  1.00 98.00           C  
ATOM   4233  HB2 LEU B 125      -1.696 -12.372 -19.082  1.00 98.00           H  
ATOM   4234  HB3 LEU B 125      -1.569 -14.018 -18.485  1.00 98.00           H  
ATOM   4235  O   LEU B 125       1.394 -14.360 -17.547  1.00 98.00           O  
ATOM   4236  CG  LEU B 125      -2.830 -12.764 -17.288  1.00 98.00           C  
ATOM   4237  HG  LEU B 125      -2.820 -11.762 -16.859  1.00 98.00           H  
ATOM   4238  CD1 LEU B 125      -4.090 -12.929 -18.138  1.00 98.00           C  
ATOM   4239 HD11 LEU B 125      -4.094 -12.168 -18.918  1.00 98.00           H  
ATOM   4240 HD12 LEU B 125      -4.104 -13.920 -18.593  1.00 98.00           H  
ATOM   4241 HD13 LEU B 125      -4.975 -12.800 -17.515  1.00 98.00           H  
ATOM   4242  CD2 LEU B 125      -2.910 -13.791 -16.151  1.00 98.00           C  
ATOM   4243 HD21 LEU B 125      -2.898 -14.801 -16.560  1.00 98.00           H  
ATOM   4244 HD22 LEU B 125      -3.826 -13.640 -15.580  1.00 98.00           H  
ATOM   4245 HD23 LEU B 125      -2.061 -13.669 -15.478  1.00 98.00           H  
ATOM   4246  N   GLU B 126       1.379 -12.961 -19.316  1.00 98.39           N  
ATOM   4247  H   GLU B 126       0.922 -12.176 -19.759  1.00 98.39           H  
ATOM   4248  CA  GLU B 126       2.529 -13.576 -19.994  1.00 98.39           C  
ATOM   4249  HA  GLU B 126       2.361 -14.650 -20.079  1.00 98.39           H  
ATOM   4250  C   GLU B 126       3.809 -13.436 -19.168  1.00 98.39           C  
ATOM   4251  CB  GLU B 126       2.692 -13.018 -21.419  1.00 98.39           C  
ATOM   4252  HB2 GLU B 126       3.660 -13.336 -21.807  1.00 98.39           H  
ATOM   4253  HB3 GLU B 126       2.650 -11.929 -21.404  1.00 98.39           H  
ATOM   4254  O   GLU B 126       4.409 -14.444 -18.789  1.00 98.39           O  
ATOM   4255  CG  GLU B 126       1.586 -13.587 -22.320  1.00 98.39           C  
ATOM   4256  HG2 GLU B 126       0.619 -13.261 -21.937  1.00 98.39           H  
ATOM   4257  HG3 GLU B 126       1.633 -14.673 -22.249  1.00 98.39           H  
ATOM   4258  CD  GLU B 126       1.683 -13.212 -23.805  1.00 98.39           C  
ATOM   4259  OE1 GLU B 126       0.804 -13.687 -24.559  1.00 98.39           O  
ATOM   4260  OE2 GLU B 126       2.628 -12.485 -24.190  1.00 98.39           O  
ATOM   4261  N   THR B 127       4.169 -12.215 -18.768  1.00 98.31           N  
ATOM   4262  H   THR B 127       3.637 -11.421 -19.095  1.00 98.31           H  
ATOM   4263  CA  THR B 127       5.387 -11.987 -17.971  1.00 98.31           C  
ATOM   4264  HA  THR B 127       6.221 -12.444 -18.505  1.00 98.31           H  
ATOM   4265  C   THR B 127       5.351 -12.643 -16.589  1.00 98.31           C  
ATOM   4266  CB  THR B 127       5.721 -10.502 -17.824  1.00 98.31           C  
ATOM   4267  HB  THR B 127       6.553 -10.397 -17.128  1.00 98.31           H  
ATOM   4268  O   THR B 127       6.402 -13.020 -16.075  1.00 98.31           O  
ATOM   4269  CG2 THR B 127       6.124  -9.860 -19.148  1.00 98.31           C  
ATOM   4270 HG21 THR B 127       5.314  -9.925 -19.874  1.00 98.31           H  
ATOM   4271 HG22 THR B 127       6.995 -10.380 -19.549  1.00 98.31           H  
ATOM   4272 HG23 THR B 127       6.386  -8.814 -18.986  1.00 98.31           H  
ATOM   4273  OG1 THR B 127       4.614  -9.798 -17.323  1.00 98.31           O  
ATOM   4274  HG1 THR B 127       3.993  -9.706 -18.049  1.00 98.31           H  
ATOM   4275  N   THR B 128       4.179 -12.868 -15.981  1.00 98.62           N  
ATOM   4276  H   THR B 128       3.338 -12.507 -16.408  1.00 98.62           H  
ATOM   4277  CA  THR B 128       4.088 -13.634 -14.721  1.00 98.62           C  
ATOM   4278  HA  THR B 128       4.919 -13.324 -14.087  1.00 98.62           H  
ATOM   4279  C   THR B 128       4.241 -15.145 -14.939  1.00 98.62           C  
ATOM   4280  CB  THR B 128       2.806 -13.327 -13.934  1.00 98.62           C  
ATOM   4281  HB  THR B 128       1.933 -13.679 -14.483  1.00 98.62           H  
ATOM   4282  O   THR B 128       4.790 -15.831 -14.076  1.00 98.62           O  
ATOM   4283  CG2 THR B 128       2.836 -13.974 -12.547  1.00 98.62           C  
ATOM   4284 HG21 THR B 128       3.803 -13.798 -12.076  1.00 98.62           H  
ATOM   4285 HG22 THR B 128       2.666 -15.047 -12.636  1.00 98.62           H  
ATOM   4286 HG23 THR B 128       2.055 -13.546 -11.919  1.00 98.62           H  
ATOM   4287  OG1 THR B 128       2.685 -11.942 -13.713  1.00 98.62           O  
ATOM   4288  HG1 THR B 128       2.431 -11.558 -14.555  1.00 98.62           H  
ATOM   4289  N   TRP B 129       3.831 -15.684 -16.092  1.00 98.54           N  
ATOM   4290  H   TRP B 129       3.414 -15.090 -16.795  1.00 98.54           H  
ATOM   4291  CA  TRP B 129       4.148 -17.070 -16.455  1.00 98.54           C  
ATOM   4292  HA  TRP B 129       3.883 -17.722 -15.623  1.00 98.54           H  
ATOM   4293  C   TRP B 129       5.655 -17.241 -16.697  1.00 98.54           C  
ATOM   4294  CB  TRP B 129       3.323 -17.499 -17.675  1.00 98.54           C  
ATOM   4295  HB2 TRP B 129       2.269 -17.311 -17.468  1.00 98.54           H  
ATOM   4296  HB3 TRP B 129       3.600 -16.895 -18.539  1.00 98.54           H  
ATOM   4297  O   TRP B 129       6.292 -18.102 -16.083  1.00 98.54           O  
ATOM   4298  CG  TRP B 129       3.489 -18.943 -18.029  1.00 98.54           C  
ATOM   4299  CD1 TRP B 129       4.543 -19.470 -18.695  1.00 98.54           C  
ATOM   4300  HD1 TRP B 129       5.385 -18.905 -19.066  1.00 98.54           H  
ATOM   4301  CD2 TRP B 129       2.633 -20.074 -17.685  1.00 98.54           C  
ATOM   4302  CE2 TRP B 129       3.249 -21.266 -18.168  1.00 98.54           C  
ATOM   4303  CE3 TRP B 129       1.400 -20.219 -17.008  1.00 98.54           C  
ATOM   4304  HE3 TRP B 129       0.902 -19.334 -16.640  1.00 98.54           H  
ATOM   4305  NE1 TRP B 129       4.418 -20.842 -18.757  1.00 98.54           N  
ATOM   4306  HE1 TRP B 129       5.165 -21.446 -19.070  1.00 98.54           H  
ATOM   4307  CH2 TRP B 129       1.459 -22.646 -17.296  1.00 98.54           C  
ATOM   4308  HH2 TRP B 129       1.014 -23.616 -17.130  1.00 98.54           H  
ATOM   4309  CZ2 TRP B 129       2.685 -22.533 -17.973  1.00 98.54           C  
ATOM   4310  HZ2 TRP B 129       3.207 -23.403 -18.346  1.00 98.54           H  
ATOM   4311  CZ3 TRP B 129       0.816 -21.488 -16.821  1.00 98.54           C  
ATOM   4312  HZ3 TRP B 129      -0.126 -21.575 -16.299  1.00 98.54           H  
ATOM   4313  N   GLU B 130       6.237 -16.364 -17.522  1.00 98.29           N  
ATOM   4314  H   GLU B 130       5.644 -15.694 -17.990  1.00 98.29           H  
ATOM   4315  CA  GLU B 130       7.681 -16.280 -17.784  1.00 98.29           C  
ATOM   4316  HA  GLU B 130       8.018 -17.180 -18.300  1.00 98.29           H  
ATOM   4317  C   GLU B 130       8.483 -16.156 -16.474  1.00 98.29           C  
ATOM   4318  CB  GLU B 130       7.970 -15.054 -18.672  1.00 98.29           C  
ATOM   4319  HB2 GLU B 130       9.049 -14.920 -18.740  1.00 98.29           H  
ATOM   4320  HB3 GLU B 130       7.560 -14.184 -18.160  1.00 98.29           H  
ATOM   4321  O   GLU B 130       9.498 -16.825 -16.296  1.00 98.29           O  
ATOM   4322  CG  GLU B 130       7.403 -15.116 -20.109  1.00 98.29           C  
ATOM   4323  HG2 GLU B 130       8.014 -15.807 -20.690  1.00 98.29           H  
ATOM   4324  HG3 GLU B 130       6.391 -15.522 -20.084  1.00 98.29           H  
ATOM   4325  CD  GLU B 130       7.372 -13.737 -20.810  1.00 98.29           C  
ATOM   4326  OE1 GLU B 130       6.791 -13.635 -21.919  1.00 98.29           O  
ATOM   4327  OE2 GLU B 130       7.907 -12.763 -20.232  1.00 98.29           O  
ATOM   4328  N   LEU B 131       8.002 -15.359 -15.510  1.00 98.66           N  
ATOM   4329  H   LEU B 131       7.204 -14.785 -15.742  1.00 98.66           H  
ATOM   4330  CA  LEU B 131       8.630 -15.161 -14.201  1.00 98.66           C  
ATOM   4331  HA  LEU B 131       9.626 -14.750 -14.368  1.00 98.66           H  
ATOM   4332  C   LEU B 131       8.791 -16.462 -13.401  1.00 98.66           C  
ATOM   4333  CB  LEU B 131       7.778 -14.147 -13.414  1.00 98.66           C  
ATOM   4334  HB2 LEU B 131       6.761 -14.533 -13.342  1.00 98.66           H  
ATOM   4335  HB3 LEU B 131       7.745 -13.204 -13.960  1.00 98.66           H  
ATOM   4336  O   LEU B 131       9.846 -16.693 -12.803  1.00 98.66           O  
ATOM   4337  CG  LEU B 131       8.267 -13.865 -11.989  1.00 98.66           C  
ATOM   4338  HG  LEU B 131       8.337 -14.798 -11.430  1.00 98.66           H  
ATOM   4339  CD1 LEU B 131       9.630 -13.186 -12.019  1.00 98.66           C  
ATOM   4340 HD11 LEU B 131      10.349 -13.841 -12.512  1.00 98.66           H  
ATOM   4341 HD12 LEU B 131       9.558 -12.241 -12.558  1.00 98.66           H  
ATOM   4342 HD13 LEU B 131       9.971 -12.999 -11.001  1.00 98.66           H  
ATOM   4343  CD2 LEU B 131       7.279 -12.958 -11.264  1.00 98.66           C  
ATOM   4344 HD21 LEU B 131       7.190 -12.015 -11.803  1.00 98.66           H  
ATOM   4345 HD22 LEU B 131       7.614 -12.766 -10.245  1.00 98.66           H  
ATOM   4346 HD23 LEU B 131       6.301 -13.438 -11.238  1.00 98.66           H  
ATOM   4347  N   PHE B 132       7.754 -17.302 -13.363  1.00 98.48           N  
ATOM   4348  H   PHE B 132       6.924 -17.062 -13.886  1.00 98.48           H  
ATOM   4349  CA  PHE B 132       7.795 -18.583 -12.655  1.00 98.48           C  
ATOM   4350  HA  PHE B 132       8.238 -18.431 -11.670  1.00 98.48           H  
ATOM   4351  C   PHE B 132       8.688 -19.599 -13.378  1.00 98.48           C  
ATOM   4352  CB  PHE B 132       6.368 -19.118 -12.485  1.00 98.48           C  
ATOM   4353  HB2 PHE B 132       5.918 -19.166 -13.477  1.00 98.48           H  
ATOM   4354  HB3 PHE B 132       6.421 -20.134 -12.095  1.00 98.48           H  
ATOM   4355  O   PHE B 132       9.473 -20.295 -12.729  1.00 98.48           O  
ATOM   4356  CG  PHE B 132       5.439 -18.323 -11.581  1.00 98.48           C  
ATOM   4357  CD1 PHE B 132       5.875 -17.819 -10.340  1.00 98.48           C  
ATOM   4358  HD1 PHE B 132       6.896 -17.970 -10.023  1.00 98.48           H  
ATOM   4359  CD2 PHE B 132       4.097 -18.136 -11.962  1.00 98.48           C  
ATOM   4360  HD2 PHE B 132       3.750 -18.499 -12.918  1.00 98.48           H  
ATOM   4361  CE1 PHE B 132       4.985 -17.132  -9.495  1.00 98.48           C  
ATOM   4362  HE1 PHE B 132       5.317 -16.754  -8.539  1.00 98.48           H  
ATOM   4363  CE2 PHE B 132       3.207 -17.461 -11.110  1.00 98.48           C  
ATOM   4364  HE2 PHE B 132       2.179 -17.324 -11.411  1.00 98.48           H  
ATOM   4365  CZ  PHE B 132       3.647 -16.953  -9.879  1.00 98.48           C  
ATOM   4366  HZ  PHE B 132       2.960 -16.427  -9.233  1.00 98.48           H  
ATOM   4367  N   GLU B 133       8.647 -19.628 -14.711  1.00 97.17           N  
ATOM   4368  H   GLU B 133       7.982 -19.036 -15.187  1.00 97.17           H  
ATOM   4369  CA  GLU B 133       9.537 -20.460 -15.523  1.00 97.17           C  
ATOM   4370  HA  GLU B 133       9.466 -21.491 -15.175  1.00 97.17           H  
ATOM   4371  C   GLU B 133      11.018 -20.049 -15.389  1.00 97.17           C  
ATOM   4372  CB  GLU B 133       9.082 -20.406 -16.991  1.00 97.17           C  
ATOM   4373  HB2 GLU B 133       8.874 -19.378 -17.288  1.00 97.17           H  
ATOM   4374  HB3 GLU B 133       9.915 -20.759 -17.599  1.00 97.17           H  
ATOM   4375  O   GLU B 133      11.897 -20.913 -15.286  1.00 97.17           O  
ATOM   4376  CG  GLU B 133       7.846 -21.287 -17.256  1.00 97.17           C  
ATOM   4377  HG2 GLU B 133       6.953 -20.749 -16.938  1.00 97.17           H  
ATOM   4378  HG3 GLU B 133       7.922 -22.185 -16.643  1.00 97.17           H  
ATOM   4379  CD  GLU B 133       7.691 -21.740 -18.721  1.00 97.17           C  
ATOM   4380  OE1 GLU B 133       6.695 -22.455 -18.989  1.00 97.17           O  
ATOM   4381  OE2 GLU B 133       8.609 -21.515 -19.547  1.00 97.17           O  
ATOM   4382  N   ASN B 134      11.308 -18.747 -15.313  1.00 96.99           N  
ATOM   4383  H   ASN B 134      10.562 -18.092 -15.497  1.00 96.99           H  
ATOM   4384  CA  ASN B 134      12.647 -18.199 -15.059  1.00 96.99           C  
ATOM   4385  HA  ASN B 134      13.359 -18.676 -15.734  1.00 96.99           H  
ATOM   4386  C   ASN B 134      13.139 -18.482 -13.629  1.00 96.99           C  
ATOM   4387  CB  ASN B 134      12.634 -16.686 -15.349  1.00 96.99           C  
ATOM   4388  HB2 ASN B 134      11.805 -16.218 -14.819  1.00 96.99           H  
ATOM   4389  HB3 ASN B 134      13.563 -16.243 -14.990  1.00 96.99           H  
ATOM   4390  O   ASN B 134      14.342 -18.555 -13.396  1.00 96.99           O  
ATOM   4391  CG  ASN B 134      12.523 -16.351 -16.828  1.00 96.99           C  
ATOM   4392  ND2 ASN B 134      12.258 -15.107 -17.150  1.00 96.99           N  
ATOM   4393 HD21 ASN B 134      12.071 -14.932 -18.127  1.00 96.99           H  
ATOM   4394 HD22 ASN B 134      12.120 -14.413 -16.429  1.00 96.99           H  
ATOM   4395  OD1 ASN B 134      12.725 -17.179 -17.702  1.00 96.99           O  
ATOM   4396  N   ALA B 135      12.222 -18.687 -12.679  1.00 97.36           N  
ATOM   4397  H   ALA B 135      11.252 -18.554 -12.928  1.00 97.36           H  
ATOM   4398  CA  ALA B 135      12.517 -19.137 -11.317  1.00 97.36           C  
ATOM   4399  HA  ALA B 135      13.477 -18.717 -11.018  1.00 97.36           H  
ATOM   4400  C   ALA B 135      12.644 -20.672 -11.179  1.00 97.36           C  
ATOM   4401  CB  ALA B 135      11.441 -18.566 -10.388  1.00 97.36           C  
ATOM   4402  HB1 ALA B 135      11.402 -17.482 -10.490  1.00 97.36           H  
ATOM   4403  HB2 ALA B 135      10.464 -18.970 -10.654  1.00 97.36           H  
ATOM   4404  HB3 ALA B 135      11.678 -18.818  -9.355  1.00 97.36           H  
ATOM   4405  O   ALA B 135      12.751 -21.179 -10.056  1.00 97.36           O  
ATOM   4406  N   GLY B 136      12.590 -21.418 -12.291  1.00 96.44           N  
ATOM   4407  H   GLY B 136      12.465 -20.944 -13.174  1.00 96.44           H  
ATOM   4408  CA  GLY B 136      12.701 -22.880 -12.314  1.00 96.44           C  
ATOM   4409  HA2 GLY B 136      12.823 -23.201 -13.348  1.00 96.44           H  
ATOM   4410  HA3 GLY B 136      13.584 -23.183 -11.751  1.00 96.44           H  
ATOM   4411  C   GLY B 136      11.487 -23.619 -11.738  1.00 96.44           C  
ATOM   4412  O   GLY B 136      11.651 -24.698 -11.175  1.00 96.44           O  
ATOM   4413  N   ILE B 137      10.284 -23.044 -11.836  1.00 97.13           N  
ATOM   4414  H   ILE B 137      10.208 -22.168 -12.332  1.00 97.13           H  
ATOM   4415  CA  ILE B 137       9.040 -23.592 -11.274  1.00 97.13           C  
ATOM   4416  HA  ILE B 137       9.274 -24.474 -10.678  1.00 97.13           H  
ATOM   4417  C   ILE B 137       8.094 -24.006 -12.409  1.00 97.13           C  
ATOM   4418  CB  ILE B 137       8.317 -22.556 -10.371  1.00 97.13           C  
ATOM   4419  HB  ILE B 137       7.721 -21.910 -11.015  1.00 97.13           H  
ATOM   4420  O   ILE B 137       7.891 -23.229 -13.336  1.00 97.13           O  
ATOM   4421  CG1 ILE B 137       9.252 -21.646  -9.550  1.00 97.13           C  
ATOM   4422 HG12 ILE B 137       9.983 -21.181 -10.211  1.00 97.13           H  
ATOM   4423 HG13 ILE B 137       9.789 -22.250  -8.819  1.00 97.13           H  
ATOM   4424  CG2 ILE B 137       7.368 -23.288  -9.406  1.00 97.13           C  
ATOM   4425 HG21 ILE B 137       7.932 -23.862  -8.671  1.00 97.13           H  
ATOM   4426 HG22 ILE B 137       6.734 -23.977  -9.964  1.00 97.13           H  
ATOM   4427 HG23 ILE B 137       6.704 -22.583  -8.905  1.00 97.13           H  
ATOM   4428  CD1 ILE B 137       8.503 -20.495  -8.865  1.00 97.13           C  
ATOM   4429 HD11 ILE B 137       7.885 -20.861  -8.045  1.00 97.13           H  
ATOM   4430 HD12 ILE B 137       7.873 -19.988  -9.596  1.00 97.13           H  
ATOM   4431 HD13 ILE B 137       9.225 -19.777  -8.477  1.00 97.13           H  
ATOM   4432  N   ASP B 138       7.433 -25.164 -12.303  1.00 96.95           N  
ATOM   4433  H   ASP B 138       7.670 -25.802 -11.556  1.00 96.95           H  
ATOM   4434  CA  ASP B 138       6.176 -25.403 -13.033  1.00 96.95           C  
ATOM   4435  HA  ASP B 138       6.338 -25.221 -14.095  1.00 96.95           H  
ATOM   4436  C   ASP B 138       5.092 -24.444 -12.490  1.00 96.95           C  
ATOM   4437  CB  ASP B 138       5.735 -26.875 -12.882  1.00 96.95           C  
ATOM   4438  HB2 ASP B 138       6.510 -27.511 -13.311  1.00 96.95           H  
ATOM   4439  HB3 ASP B 138       5.655 -27.116 -11.822  1.00 96.95           H  
ATOM   4440  O   ASP B 138       4.713 -24.585 -11.320  1.00 96.95           O  
ATOM   4441  CG  ASP B 138       4.390 -27.211 -13.562  1.00 96.95           C  
ATOM   4442  OD1 ASP B 138       3.713 -26.294 -14.083  1.00 96.95           O  
ATOM   4443  OD2 ASP B 138       4.004 -28.399 -13.574  1.00 96.95           O  
ATOM   4444  N   PRO B 139       4.547 -23.502 -13.284  1.00 97.42           N  
ATOM   4445  CA  PRO B 139       3.524 -22.571 -12.807  1.00 97.42           C  
ATOM   4446  HA  PRO B 139       3.951 -21.977 -11.999  1.00 97.42           H  
ATOM   4447  C   PRO B 139       2.256 -23.267 -12.286  1.00 97.42           C  
ATOM   4448  CB  PRO B 139       3.231 -21.646 -13.993  1.00 97.42           C  
ATOM   4449  HB2 PRO B 139       2.996 -20.633 -13.667  1.00 97.42           H  
ATOM   4450  HB3 PRO B 139       2.415 -22.053 -14.591  1.00 97.42           H  
ATOM   4451  O   PRO B 139       1.621 -22.762 -11.362  1.00 97.42           O  
ATOM   4452  CG  PRO B 139       4.530 -21.700 -14.798  1.00 97.42           C  
ATOM   4453  HG2 PRO B 139       4.394 -21.417 -15.841  1.00 97.42           H  
ATOM   4454  HG3 PRO B 139       5.293 -21.075 -14.335  1.00 97.42           H  
ATOM   4455  CD  PRO B 139       4.926 -23.161 -14.648  1.00 97.42           C  
ATOM   4456  HD2 PRO B 139       5.994 -23.270 -14.838  1.00 97.42           H  
ATOM   4457  HD3 PRO B 139       4.357 -23.774 -15.346  1.00 97.42           H  
ATOM   4458  N   HIS B 140       1.915 -24.465 -12.784  1.00 95.20           N  
ATOM   4459  H   HIS B 140       2.517 -24.902 -13.467  1.00 95.20           H  
ATOM   4460  CA  HIS B 140       0.791 -25.245 -12.254  1.00 95.20           C  
ATOM   4461  HA  HIS B 140      -0.090 -24.603 -12.214  1.00 95.20           H  
ATOM   4462  C   HIS B 140       1.035 -25.766 -10.830  1.00 95.20           C  
ATOM   4463  CB  HIS B 140       0.487 -26.441 -13.161  1.00 95.20           C  
ATOM   4464  HB2 HIS B 140       1.360 -27.093 -13.187  1.00 95.20           H  
ATOM   4465  HB3 HIS B 140      -0.326 -27.014 -12.713  1.00 95.20           H  
ATOM   4466  O   HIS B 140       0.071 -26.005 -10.103  1.00 95.20           O  
ATOM   4467  CG  HIS B 140       0.082 -26.116 -14.573  1.00 95.20           C  
ATOM   4468  CD2 HIS B 140      -0.904 -25.264 -14.992  1.00 95.20           C  
ATOM   4469  HD2 HIS B 140      -1.516 -24.640 -14.358  1.00 95.20           H  
ATOM   4470  ND1 HIS B 140       0.584 -26.737 -15.684  1.00 95.20           N  
ATOM   4471  HD1 HIS B 140       1.421 -27.303 -15.679  1.00 95.20           H  
ATOM   4472  CE1 HIS B 140      -0.094 -26.289 -16.752  1.00 95.20           C  
ATOM   4473  HE1 HIS B 140       0.109 -26.571 -17.775  1.00 95.20           H  
ATOM   4474  NE2 HIS B 140      -1.021 -25.391 -16.383  1.00 95.20           N  
ATOM   4475  N   SER B 141       2.293 -25.923 -10.399  1.00 95.84           N  
ATOM   4476  H   SER B 141       3.047 -25.672 -11.023  1.00 95.84           H  
ATOM   4477  CA  SER B 141       2.622 -26.359  -9.031  1.00 95.84           C  
ATOM   4478  HA  SER B 141       1.998 -27.222  -8.798  1.00 95.84           H  
ATOM   4479  C   SER B 141       2.318 -25.299  -7.965  1.00 95.84           C  
ATOM   4480  CB  SER B 141       4.082 -26.811  -8.934  1.00 95.84           C  
ATOM   4481  HB2 SER B 141       4.310 -27.491  -9.755  1.00 95.84           H  
ATOM   4482  HB3 SER B 141       4.217 -27.347  -7.994  1.00 95.84           H  
ATOM   4483  O   SER B 141       2.236 -25.623  -6.781  1.00 95.84           O  
ATOM   4484  OG  SER B 141       4.976 -25.716  -8.955  1.00 95.84           O  
ATOM   4485  HG  SER B 141       4.913 -25.288  -9.812  1.00 95.84           H  
ATOM   4486  N   LEU B 142       2.107 -24.043  -8.378  1.00 97.16           N  
ATOM   4487  H   LEU B 142       2.192 -23.847  -9.365  1.00 97.16           H  
ATOM   4488  CA  LEU B 142       1.691 -22.942  -7.507  1.00 97.16           C  
ATOM   4489  HA  LEU B 142       2.069 -23.130  -6.503  1.00 97.16           H  
ATOM   4490  C   LEU B 142       0.163 -22.842  -7.360  1.00 97.16           C  
ATOM   4491  CB  LEU B 142       2.307 -21.627  -8.020  1.00 97.16           C  
ATOM   4492  HB2 LEU B 142       1.905 -21.419  -9.011  1.00 97.16           H  
ATOM   4493  HB3 LEU B 142       1.992 -20.817  -7.362  1.00 97.16           H  
ATOM   4494  O   LEU B 142      -0.326 -22.011  -6.598  1.00 97.16           O  
ATOM   4495  CG  LEU B 142       3.846 -21.626  -8.096  1.00 97.16           C  
ATOM   4496  HG  LEU B 142       4.185 -22.411  -8.771  1.00 97.16           H  
ATOM   4497  CD1 LEU B 142       4.324 -20.288  -8.647  1.00 97.16           C  
ATOM   4498 HD11 LEU B 142       5.409 -20.291  -8.752  1.00 97.16           H  
ATOM   4499 HD12 LEU B 142       3.885 -20.125  -9.631  1.00 97.16           H  
ATOM   4500 HD13 LEU B 142       4.020 -19.476  -7.987  1.00 97.16           H  
ATOM   4501  CD2 LEU B 142       4.503 -21.826  -6.725  1.00 97.16           C  
ATOM   4502 HD21 LEU B 142       4.273 -22.823  -6.351  1.00 97.16           H  
ATOM   4503 HD22 LEU B 142       5.585 -21.738  -6.824  1.00 97.16           H  
ATOM   4504 HD23 LEU B 142       4.141 -21.072  -6.026  1.00 97.16           H  
ATOM   4505  N   ARG B 143      -0.612 -23.695  -8.040  1.00 95.89           N  
ATOM   4506  H   ARG B 143      -0.170 -24.386  -8.630  1.00 95.89           H  
ATOM   4507  CA  ARG B 143      -2.074 -23.688  -7.943  1.00 95.89           C  
ATOM   4508  HA  ARG B 143      -2.400 -22.657  -8.076  1.00 95.89           H  
ATOM   4509  C   ARG B 143      -2.515 -24.158  -6.553  1.00 95.89           C  
ATOM   4510  CB  ARG B 143      -2.651 -24.538  -9.082  1.00 95.89           C  
ATOM   4511  HB2 ARG B 143      -2.070 -24.344  -9.984  1.00 95.89           H  
ATOM   4512  HB3 ARG B 143      -2.576 -25.598  -8.841  1.00 95.89           H  
ATOM   4513  O   ARG B 143      -2.290 -25.307  -6.180  1.00 95.89           O  
ATOM   4514  CG  ARG B 143      -4.104 -24.154  -9.373  1.00 95.89           C  
ATOM   4515  HG2 ARG B 143      -4.735 -24.354  -8.507  1.00 95.89           H  
ATOM   4516  HG3 ARG B 143      -4.125 -23.086  -9.586  1.00 95.89           H  
ATOM   4517  CD  ARG B 143      -4.638 -24.913 -10.595  1.00 95.89           C  
ATOM   4518  HD2 ARG B 143      -5.075 -25.856 -10.270  1.00 95.89           H  
ATOM   4519  HD3 ARG B 143      -3.803 -25.144 -11.257  1.00 95.89           H  
ATOM   4520  NE  ARG B 143      -5.593 -24.083 -11.356  1.00 95.89           N  
ATOM   4521  HE  ARG B 143      -5.215 -23.222 -11.724  1.00 95.89           H  
ATOM   4522  NH1 ARG B 143      -7.497 -25.364 -11.171  1.00 95.89           N  
ATOM   4523 HH11 ARG B 143      -7.000 -25.988 -10.552  1.00 95.89           H  
ATOM   4524 HH12 ARG B 143      -8.489 -25.461 -11.332  1.00 95.89           H  
ATOM   4525  NH2 ARG B 143      -7.530 -23.474 -12.362  1.00 95.89           N  
ATOM   4526 HH21 ARG B 143      -7.082 -22.625 -12.678  1.00 95.89           H  
ATOM   4527 HH22 ARG B 143      -8.522 -23.581 -12.516  1.00 95.89           H  
ATOM   4528  CZ  ARG B 143      -6.864 -24.316 -11.624  1.00 95.89           C  
ATOM   4529  N   GLY B 144      -3.153 -23.273  -5.791  1.00 95.49           N  
ATOM   4530  H   GLY B 144      -3.312 -22.352  -6.175  1.00 95.49           H  
ATOM   4531  CA  GLY B 144      -3.486 -23.483  -4.381  1.00 95.49           C  
ATOM   4532  HA2 GLY B 144      -4.364 -22.886  -4.139  1.00 95.49           H  
ATOM   4533  HA3 GLY B 144      -3.737 -24.531  -4.216  1.00 95.49           H  
ATOM   4534  C   GLY B 144      -2.368 -23.106  -3.397  1.00 95.49           C  
ATOM   4535  O   GLY B 144      -2.481 -23.436  -2.218  1.00 95.49           O  
ATOM   4536  N   SER B 145      -1.287 -22.451  -3.843  1.00 96.66           N  
ATOM   4537  H   SER B 145      -1.226 -22.197  -4.819  1.00 96.66           H  
ATOM   4538  CA  SER B 145      -0.253 -21.916  -2.948  1.00 96.66           C  
ATOM   4539  HA  SER B 145      -0.145 -22.598  -2.104  1.00 96.66           H  
ATOM   4540  C   SER B 145      -0.640 -20.545  -2.386  1.00 96.66           C  
ATOM   4541  CB  SER B 145       1.116 -21.840  -3.638  1.00 96.66           C  
ATOM   4542  HB2 SER B 145       1.890 -21.754  -2.875  1.00 96.66           H  
ATOM   4543  HB3 SER B 145       1.291 -22.744  -4.221  1.00 96.66           H  
ATOM   4544  O   SER B 145      -1.373 -19.773  -3.006  1.00 96.66           O  
ATOM   4545  OG  SER B 145       1.194 -20.701  -4.468  1.00 96.66           O  
ATOM   4546  HG  SER B 145       1.991 -20.724  -5.003  1.00 96.66           H  
ATOM   4547  N   ASP B 146      -0.064 -20.181  -1.244  1.00 97.03           N  
ATOM   4548  H   ASP B 146       0.609 -20.796  -0.809  1.00 97.03           H  
ATOM   4549  CA  ASP B 146      -0.159 -18.849  -0.648  1.00 97.03           C  
ATOM   4550  HA  ASP B 146      -1.173 -18.483  -0.808  1.00 97.03           H  
ATOM   4551  C   ASP B 146       0.783 -17.837  -1.335  1.00 97.03           C  
ATOM   4552  CB  ASP B 146       0.046 -18.954   0.875  1.00 97.03           C  
ATOM   4553  HB2 ASP B 146      -0.674 -19.667   1.277  1.00 97.03           H  
ATOM   4554  HB3 ASP B 146      -0.176 -17.984   1.319  1.00 97.03           H  
ATOM   4555  O   ASP B 146       1.473 -17.066  -0.674  1.00 97.03           O  
ATOM   4556  CG  ASP B 146       1.457 -19.388   1.305  1.00 97.03           C  
ATOM   4557  OD1 ASP B 146       2.151 -20.072   0.515  1.00 97.03           O  
ATOM   4558  OD2 ASP B 146       1.837 -19.039   2.444  1.00 97.03           O  
ATOM   4559  N   THR B 147       0.846 -17.838  -2.672  1.00 98.72           N  
ATOM   4560  H   THR B 147       0.239 -18.472  -3.170  1.00 98.72           H  
ATOM   4561  CA  THR B 147       1.633 -16.858  -3.442  1.00 98.72           C  
ATOM   4562  HA  THR B 147       2.533 -16.628  -2.871  1.00 98.72           H  
ATOM   4563  C   THR B 147       0.848 -15.562  -3.633  1.00 98.72           C  
ATOM   4564  CB  THR B 147       2.101 -17.441  -4.779  1.00 98.72           C  
ATOM   4565  HB  THR B 147       1.238 -17.789  -5.347  1.00 98.72           H  
ATOM   4566  O   THR B 147      -0.254 -15.585  -4.175  1.00 98.72           O  
ATOM   4567  CG2 THR B 147       2.930 -16.481  -5.632  1.00 98.72           C  
ATOM   4568 HG21 THR B 147       2.320 -15.634  -5.945  1.00 98.72           H  
ATOM   4569 HG22 THR B 147       3.282 -17.004  -6.521  1.00 98.72           H  
ATOM   4570 HG23 THR B 147       3.785 -16.115  -5.063  1.00 98.72           H  
ATOM   4571  OG1 THR B 147       2.939 -18.530  -4.478  1.00 98.72           O  
ATOM   4572  HG1 THR B 147       2.496 -18.983  -3.757  1.00 98.72           H  
ATOM   4573  N   GLY B 148       1.393 -14.436  -3.166  1.00 98.79           N  
ATOM   4574  H   GLY B 148       2.313 -14.496  -2.754  1.00 98.79           H  
ATOM   4575  CA  GLY B 148       0.798 -13.106  -3.336  1.00 98.79           C  
ATOM   4576  HA2 GLY B 148      -0.288 -13.183  -3.283  1.00 98.79           H  
ATOM   4577  HA3 GLY B 148       1.128 -12.449  -2.531  1.00 98.79           H  
ATOM   4578  C   GLY B 148       1.155 -12.448  -4.673  1.00 98.79           C  
ATOM   4579  O   GLY B 148       2.132 -12.830  -5.319  1.00 98.79           O  
ATOM   4580  N   VAL B 149       0.383 -11.435  -5.066  1.00 98.93           N  
ATOM   4581  H   VAL B 149      -0.383 -11.167  -4.464  1.00 98.93           H  
ATOM   4582  CA  VAL B 149       0.568 -10.647  -6.295  1.00 98.93           C  
ATOM   4583  HA  VAL B 149       1.574 -10.808  -6.681  1.00 98.93           H  
ATOM   4584  C   VAL B 149       0.421  -9.161  -5.963  1.00 98.93           C  
ATOM   4585  CB  VAL B 149      -0.439 -11.067  -7.391  1.00 98.93           C  
ATOM   4586  HB  VAL B 149      -1.454 -10.875  -7.043  1.00 98.93           H  
ATOM   4587  O   VAL B 149      -0.681  -8.682  -5.716  1.00 98.93           O  
ATOM   4588  CG1 VAL B 149      -0.210 -10.270  -8.683  1.00 98.93           C  
ATOM   4589 HG11 VAL B 149      -0.923 -10.589  -9.443  1.00 98.93           H  
ATOM   4590 HG12 VAL B 149      -0.375  -9.208  -8.504  1.00 98.93           H  
ATOM   4591 HG13 VAL B 149       0.803 -10.426  -9.053  1.00 98.93           H  
ATOM   4592  CG2 VAL B 149      -0.335 -12.558  -7.740  1.00 98.93           C  
ATOM   4593 HG21 VAL B 149       0.676 -12.799  -8.067  1.00 98.93           H  
ATOM   4594 HG22 VAL B 149      -0.589 -13.167  -6.873  1.00 98.93           H  
ATOM   4595 HG23 VAL B 149      -1.041 -12.796  -8.536  1.00 98.93           H  
ATOM   4596  N   PHE B 150       1.530  -8.425  -5.967  1.00 98.89           N  
ATOM   4597  H   PHE B 150       2.406  -8.878  -6.183  1.00 98.89           H  
ATOM   4598  CA  PHE B 150       1.580  -6.996  -5.654  1.00 98.89           C  
ATOM   4599  HA  PHE B 150       0.586  -6.633  -5.393  1.00 98.89           H  
ATOM   4600  C   PHE B 150       2.058  -6.230  -6.888  1.00 98.89           C  
ATOM   4601  CB  PHE B 150       2.494  -6.771  -4.439  1.00 98.89           C  
ATOM   4602  HB2 PHE B 150       3.496  -7.130  -4.676  1.00 98.89           H  
ATOM   4603  HB3 PHE B 150       2.568  -5.700  -4.253  1.00 98.89           H  
ATOM   4604  O   PHE B 150       3.226  -6.334  -7.271  1.00 98.89           O  
ATOM   4605  CG  PHE B 150       2.013  -7.448  -3.169  1.00 98.89           C  
ATOM   4606  CD1 PHE B 150       1.170  -6.755  -2.281  1.00 98.89           C  
ATOM   4607  HD1 PHE B 150       0.876  -5.739  -2.498  1.00 98.89           H  
ATOM   4608  CD2 PHE B 150       2.378  -8.780  -2.889  1.00 98.89           C  
ATOM   4609  HD2 PHE B 150       3.014  -9.315  -3.579  1.00 98.89           H  
ATOM   4610  CE1 PHE B 150       0.682  -7.394  -1.127  1.00 98.89           C  
ATOM   4611  HE1 PHE B 150       0.017  -6.865  -0.460  1.00 98.89           H  
ATOM   4612  CE2 PHE B 150       1.895  -9.420  -1.733  1.00 98.89           C  
ATOM   4613  HE2 PHE B 150       2.167 -10.446  -1.533  1.00 98.89           H  
ATOM   4614  CZ  PHE B 150       1.035  -8.728  -0.859  1.00 98.89           C  
ATOM   4615  HZ  PHE B 150       0.622  -9.216   0.011  1.00 98.89           H  
ATOM   4616  N   LEU B 151       1.162  -5.474  -7.526  1.00 98.82           N  
ATOM   4617  H   LEU B 151       0.231  -5.389  -7.144  1.00 98.82           H  
ATOM   4618  CA  LEU B 151       1.453  -4.795  -8.791  1.00 98.82           C  
ATOM   4619  HA  LEU B 151       2.515  -4.896  -9.017  1.00 98.82           H  
ATOM   4620  C   LEU B 151       1.179  -3.295  -8.714  1.00 98.82           C  
ATOM   4621  CB  LEU B 151       0.674  -5.450  -9.946  1.00 98.82           C  
ATOM   4622  HB2 LEU B 151      -0.386  -5.447  -9.692  1.00 98.82           H  
ATOM   4623  HB3 LEU B 151       0.800  -4.840 -10.840  1.00 98.82           H  
ATOM   4624  O   LEU B 151       0.086  -2.865  -8.354  1.00 98.82           O  
ATOM   4625  CG  LEU B 151       1.112  -6.890 -10.275  1.00 98.82           C  
ATOM   4626  HG  LEU B 151       1.007  -7.515  -9.388  1.00 98.82           H  
ATOM   4627  CD1 LEU B 151       0.208  -7.449 -11.368  1.00 98.82           C  
ATOM   4628 HD11 LEU B 151      -0.835  -7.392 -11.058  1.00 98.82           H  
ATOM   4629 HD12 LEU B 151       0.335  -6.873 -12.285  1.00 98.82           H  
ATOM   4630 HD13 LEU B 151       0.458  -8.493 -11.560  1.00 98.82           H  
ATOM   4631  CD2 LEU B 151       2.557  -6.982 -10.776  1.00 98.82           C  
ATOM   4632 HD21 LEU B 151       2.771  -8.003 -11.091  1.00 98.82           H  
ATOM   4633 HD22 LEU B 151       3.249  -6.723  -9.974  1.00 98.82           H  
ATOM   4634 HD23 LEU B 151       2.704  -6.311 -11.622  1.00 98.82           H  
ATOM   4635  N   GLY B 152       2.179  -2.512  -9.111  1.00 98.75           N  
ATOM   4636  H   GLY B 152       3.059  -2.950  -9.340  1.00 98.75           H  
ATOM   4637  CA  GLY B 152       2.019  -1.103  -9.432  1.00 98.75           C  
ATOM   4638  HA2 GLY B 152       2.996  -0.620  -9.435  1.00 98.75           H  
ATOM   4639  HA3 GLY B 152       1.393  -0.630  -8.675  1.00 98.75           H  
ATOM   4640  C   GLY B 152       1.395  -0.931 -10.813  1.00 98.75           C  
ATOM   4641  O   GLY B 152       2.034  -1.278 -11.808  1.00 98.75           O  
ATOM   4642  N   ALA B 153       0.182  -0.395 -10.880  1.00 97.90           N  
ATOM   4643  H   ALA B 153      -0.268  -0.086 -10.031  1.00 97.90           H  
ATOM   4644  CA  ALA B 153      -0.519  -0.103 -12.128  1.00 97.90           C  
ATOM   4645  HA  ALA B 153       0.206   0.150 -12.902  1.00 97.90           H  
ATOM   4646  C   ALA B 153      -1.448   1.101 -11.935  1.00 97.90           C  
ATOM   4647  CB  ALA B 153      -1.303  -1.343 -12.584  1.00 97.90           C  
ATOM   4648  HB1 ALA B 153      -1.751  -1.155 -13.559  1.00 97.90           H  
ATOM   4649  HB2 ALA B 153      -2.094  -1.568 -11.869  1.00 97.90           H  
ATOM   4650  HB3 ALA B 153      -0.631  -2.197 -12.663  1.00 97.90           H  
ATOM   4651  O   ALA B 153      -1.882   1.376 -10.818  1.00 97.90           O  
ATOM   4652  N   ALA B 154      -1.765   1.788 -13.029  1.00 93.78           N  
ATOM   4653  H   ALA B 154      -1.444   1.449 -13.925  1.00 93.78           H  
ATOM   4654  CA  ALA B 154      -2.709   2.899 -13.060  1.00 93.78           C  
ATOM   4655  HA  ALA B 154      -3.279   2.925 -12.132  1.00 93.78           H  
ATOM   4656  C   ALA B 154      -3.703   2.699 -14.211  1.00 93.78           C  
ATOM   4657  CB  ALA B 154      -1.926   4.214 -13.176  1.00 93.78           C  
ATOM   4658  HB1 ALA B 154      -1.343   4.224 -14.097  1.00 93.78           H  
ATOM   4659  HB2 ALA B 154      -1.260   4.322 -12.320  1.00 93.78           H  
ATOM   4660  HB3 ALA B 154      -2.616   5.057 -13.185  1.00 93.78           H  
ATOM   4661  O   ALA B 154      -3.471   1.887 -15.112  1.00 93.78           O  
ATOM   4662  N   TYR B 155      -4.809   3.440 -14.183  1.00 90.20           N  
ATOM   4663  H   TYR B 155      -4.914   4.134 -13.457  1.00 90.20           H  
ATOM   4664  CA  TYR B 155      -5.748   3.473 -15.300  1.00 90.20           C  
ATOM   4665  HA  TYR B 155      -5.957   2.445 -15.597  1.00 90.20           H  
ATOM   4666  C   TYR B 155      -5.124   4.196 -16.508  1.00 90.20           C  
ATOM   4667  CB  TYR B 155      -7.061   4.111 -14.834  1.00 90.20           C  
ATOM   4668  HB2 TYR B 155      -7.378   3.644 -13.901  1.00 90.20           H  
ATOM   4669  HB3 TYR B 155      -6.902   5.172 -14.643  1.00 90.20           H  
ATOM   4670  O   TYR B 155      -4.414   5.183 -16.326  1.00 90.20           O  
ATOM   4671  CG  TYR B 155      -8.162   3.928 -15.846  1.00 90.20           C  
ATOM   4672  CD1 TYR B 155      -8.607   5.018 -16.615  1.00 90.20           C  
ATOM   4673  HD1 TYR B 155      -8.218   6.011 -16.447  1.00 90.20           H  
ATOM   4674  CD2 TYR B 155      -8.694   2.642 -16.063  1.00 90.20           C  
ATOM   4675  HD2 TYR B 155      -8.363   1.801 -15.471  1.00 90.20           H  
ATOM   4676  CE1 TYR B 155      -9.570   4.813 -17.617  1.00 90.20           C  
ATOM   4677  HE1 TYR B 155      -9.922   5.648 -18.206  1.00 90.20           H  
ATOM   4678  CE2 TYR B 155      -9.650   2.438 -17.071  1.00 90.20           C  
ATOM   4679  HE2 TYR B 155     -10.051   1.450 -17.238  1.00 90.20           H  
ATOM   4680  OH  TYR B 155     -10.955   3.308 -18.876  1.00 90.20           O  
ATOM   4681  HH  TYR B 155     -11.211   2.389 -18.980  1.00 90.20           H  
ATOM   4682  CZ  TYR B 155     -10.081   3.521 -17.863  1.00 90.20           C  
ATOM   4683  N   GLN B 156      -5.345   3.679 -17.722  1.00 88.99           N  
ATOM   4684  H   GLN B 156      -5.929   2.857 -17.783  1.00 88.99           H  
ATOM   4685  CA  GLN B 156      -4.681   4.126 -18.964  1.00 88.99           C  
ATOM   4686  HA  GLN B 156      -4.238   5.109 -18.802  1.00 88.99           H  
ATOM   4687  C   GLN B 156      -5.666   4.308 -20.142  1.00 88.99           C  
ATOM   4688  CB  GLN B 156      -3.539   3.145 -19.325  1.00 88.99           C  
ATOM   4689  HB2 GLN B 156      -3.951   2.135 -19.332  1.00 88.99           H  
ATOM   4690  HB3 GLN B 156      -3.176   3.346 -20.333  1.00 88.99           H  
ATOM   4691  O   GLN B 156      -5.244   4.293 -21.293  1.00 88.99           O  
ATOM   4692  CG  GLN B 156      -2.325   3.167 -18.376  1.00 88.99           C  
ATOM   4693  HG2 GLN B 156      -2.662   3.222 -17.341  1.00 88.99           H  
ATOM   4694  HG3 GLN B 156      -1.797   2.220 -18.489  1.00 88.99           H  
ATOM   4695  CD  GLN B 156      -1.294   4.270 -18.637  1.00 88.99           C  
ATOM   4696  NE2 GLN B 156      -0.507   4.622 -17.642  1.00 88.99           N  
ATOM   4697 HE21 GLN B 156       0.169   5.347 -17.835  1.00 88.99           H  
ATOM   4698 HE22 GLN B 156      -0.704   4.288 -16.710  1.00 88.99           H  
ATOM   4699  OE1 GLN B 156      -1.103   4.780 -19.728  1.00 88.99           O  
ATOM   4700  N   GLY B 157      -6.976   4.426 -19.881  1.00 84.92           N  
ATOM   4701  H   GLY B 157      -7.272   4.473 -18.917  1.00 84.92           H  
ATOM   4702  CA  GLY B 157      -7.977   4.785 -20.902  1.00 84.92           C  
ATOM   4703  HA2 GLY B 157      -7.626   5.661 -21.448  1.00 84.92           H  
ATOM   4704  HA3 GLY B 157      -8.900   5.066 -20.395  1.00 84.92           H  
ATOM   4705  C   GLY B 157      -8.339   3.709 -21.939  1.00 84.92           C  
ATOM   4706  O   GLY B 157      -8.977   4.021 -22.944  1.00 84.92           O  
ATOM   4707  N   TYR B 158      -7.955   2.437 -21.750  1.00 90.20           N  
ATOM   4708  H   TYR B 158      -7.439   2.196 -20.917  1.00 90.20           H  
ATOM   4709  CA  TYR B 158      -8.240   1.406 -22.759  1.00 90.20           C  
ATOM   4710  HA  TYR B 158      -7.823   1.771 -23.698  1.00 90.20           H  
ATOM   4711  C   TYR B 158      -9.749   1.216 -22.980  1.00 90.20           C  
ATOM   4712  CB  TYR B 158      -7.548   0.067 -22.454  1.00 90.20           C  
ATOM   4713  HB2 TYR B 158      -7.986  -0.366 -21.555  1.00 90.20           H  
ATOM   4714  HB3 TYR B 158      -6.495   0.251 -22.242  1.00 90.20           H  
ATOM   4715  O   TYR B 158     -10.501   0.895 -22.061  1.00 90.20           O  
ATOM   4716  CG  TYR B 158      -7.641  -0.930 -23.606  1.00 90.20           C  
ATOM   4717  CD1 TYR B 158      -8.539  -2.017 -23.564  1.00 90.20           C  
ATOM   4718  HD1 TYR B 158      -9.173  -2.155 -22.701  1.00 90.20           H  
ATOM   4719  CD2 TYR B 158      -6.836  -0.755 -24.748  1.00 90.20           C  
ATOM   4720  HD2 TYR B 158      -6.130   0.062 -24.787  1.00 90.20           H  
ATOM   4721  CE1 TYR B 158      -8.610  -2.926 -24.642  1.00 90.20           C  
ATOM   4722  HE1 TYR B 158      -9.294  -3.762 -24.609  1.00 90.20           H  
ATOM   4723  CE2 TYR B 158      -6.932  -1.629 -25.844  1.00 90.20           C  
ATOM   4724  HE2 TYR B 158      -6.315  -1.462 -26.715  1.00 90.20           H  
ATOM   4725  OH  TYR B 158      -7.865  -3.577 -26.846  1.00 90.20           O  
ATOM   4726  HH  TYR B 158      -7.497  -3.161 -27.629  1.00 90.20           H  
ATOM   4727  CZ  TYR B 158      -7.814  -2.725 -25.789  1.00 90.20           C  
ATOM   4728  N   GLY B 159     -10.174   1.383 -24.235  1.00 78.39           N  
ATOM   4729  H   GLY B 159      -9.513   1.742 -24.910  1.00 78.39           H  
ATOM   4730  CA  GLY B 159     -11.526   1.072 -24.692  1.00 78.39           C  
ATOM   4731  HA2 GLY B 159     -11.849   0.143 -24.223  1.00 78.39           H  
ATOM   4732  HA3 GLY B 159     -11.497   0.912 -25.770  1.00 78.39           H  
ATOM   4733  C   GLY B 159     -12.606   2.122 -24.411  1.00 78.39           C  
ATOM   4734  O   GLY B 159     -13.761   1.823 -24.688  1.00 78.39           O  
ATOM   4735  N   GLN B 160     -12.279   3.316 -23.901  1.00 68.71           N  
ATOM   4736  H   GLN B 160     -11.313   3.518 -23.684  1.00 68.71           H  
ATOM   4737  CA  GLN B 160     -13.301   4.308 -23.521  1.00 68.71           C  
ATOM   4738  HA  GLN B 160     -14.058   3.799 -22.925  1.00 68.71           H  
ATOM   4739  C   GLN B 160     -14.053   4.895 -24.724  1.00 68.71           C  
ATOM   4740  CB  GLN B 160     -12.690   5.404 -22.644  1.00 68.71           C  
ATOM   4741  HB2 GLN B 160     -13.476   6.113 -22.384  1.00 68.71           H  
ATOM   4742  HB3 GLN B 160     -11.904   5.934 -23.182  1.00 68.71           H  
ATOM   4743  O   GLN B 160     -15.262   4.718 -24.827  1.00 68.71           O  
ATOM   4744  CG  GLN B 160     -12.117   4.794 -21.361  1.00 68.71           C  
ATOM   4745  HG2 GLN B 160     -12.793   4.025 -20.987  1.00 68.71           H  
ATOM   4746  HG3 GLN B 160     -11.152   4.329 -21.566  1.00 68.71           H  
ATOM   4747  CD  GLN B 160     -11.945   5.845 -20.286  1.00 68.71           C  
ATOM   4748  NE2 GLN B 160     -12.943   6.022 -19.449  1.00 68.71           N  
ATOM   4749 HE21 GLN B 160     -13.812   5.527 -19.587  1.00 68.71           H  
ATOM   4750 HE22 GLN B 160     -12.917   6.807 -18.815  1.00 68.71           H  
ATOM   4751  OE1 GLN B 160     -10.931   6.517 -20.191  1.00 68.71           O  
ATOM   4752  N   ASP B 161     -13.340   5.471 -25.695  1.00 65.46           N  
ATOM   4753  H   ASP B 161     -12.375   5.706 -25.511  1.00 65.46           H  
ATOM   4754  CA  ASP B 161     -13.930   5.962 -26.955  1.00 65.46           C  
ATOM   4755  HA  ASP B 161     -14.855   6.490 -26.722  1.00 65.46           H  
ATOM   4756  C   ASP B 161     -14.278   4.834 -27.951  1.00 65.46           C  
ATOM   4757  CB  ASP B 161     -12.969   6.958 -27.616  1.00 65.46           C  
ATOM   4758  HB2 ASP B 161     -13.394   7.298 -28.561  1.00 65.46           H  
ATOM   4759  HB3 ASP B 161     -12.029   6.452 -27.835  1.00 65.46           H  
ATOM   4760  O   ASP B 161     -14.625   5.078 -29.113  1.00 65.46           O  
ATOM   4761  CG  ASP B 161     -12.709   8.189 -26.755  1.00 65.46           C  
ATOM   4762  OD1 ASP B 161     -13.705   8.805 -26.325  1.00 65.46           O  
ATOM   4763  OD2 ASP B 161     -11.513   8.496 -26.572  1.00 65.46           O  
ATOM   4764  N   ALA B 162     -14.131   3.567 -27.553  1.00 67.32           N  
ATOM   4765  H   ALA B 162     -14.010   3.389 -26.566  1.00 67.32           H  
ATOM   4766  CA  ALA B 162     -14.288   2.447 -28.465  1.00 67.32           C  
ATOM   4767  HA  ALA B 162     -13.893   2.753 -29.434  1.00 67.32           H  
ATOM   4768  C   ALA B 162     -15.766   2.082 -28.658  1.00 67.32           C  
ATOM   4769  CB  ALA B 162     -13.439   1.259 -27.999  1.00 67.32           C  
ATOM   4770  HB1 ALA B 162     -13.498   0.455 -28.732  1.00 67.32           H  
ATOM   4771  HB2 ALA B 162     -13.812   0.892 -27.042  1.00 67.32           H  
ATOM   4772  HB3 ALA B 162     -12.401   1.573 -27.890  1.00 67.32           H  
ATOM   4773  O   ALA B 162     -16.495   1.793 -27.712  1.00 67.32           O  
ATOM   4774  N   VAL B 163     -16.186   1.950 -29.920  1.00 65.56           N  
ATOM   4775  H   VAL B 163     -15.574   2.266 -30.658  1.00 65.56           H  
ATOM   4776  CA  VAL B 163     -17.441   1.263 -30.266  1.00 65.56           C  
ATOM   4777  HA  VAL B 163     -18.204   1.572 -29.552  1.00 65.56           H  
ATOM   4778  C   VAL B 163     -17.230  -0.244 -30.087  1.00 65.56           C  
ATOM   4779  CB  VAL B 163     -17.954   1.645 -31.667  1.00 65.56           C  
ATOM   4780  HB  VAL B 163     -17.245   1.308 -32.424  1.00 65.56           H  
ATOM   4781  O   VAL B 163     -16.951  -0.983 -31.034  1.00 65.56           O  
ATOM   4782  CG1 VAL B 163     -19.325   1.011 -31.945  1.00 65.56           C  
ATOM   4783 HG11 VAL B 163     -19.251  -0.077 -31.927  1.00 65.56           H  
ATOM   4784 HG12 VAL B 163     -19.683   1.316 -32.929  1.00 65.56           H  
ATOM   4785 HG13 VAL B 163     -20.042   1.328 -31.187  1.00 65.56           H  
ATOM   4786  CG2 VAL B 163     -18.123   3.165 -31.804  1.00 65.56           C  
ATOM   4787 HG21 VAL B 163     -18.797   3.536 -31.031  1.00 65.56           H  
ATOM   4788 HG22 VAL B 163     -18.526   3.412 -32.785  1.00 65.56           H  
ATOM   4789 HG23 VAL B 163     -17.161   3.665 -31.692  1.00 65.56           H  
ATOM   4790  N   VAL B 164     -17.292  -0.686 -28.833  1.00 65.51           N  
ATOM   4791  H   VAL B 164     -17.419   0.008 -28.109  1.00 65.51           H  
ATOM   4792  CA  VAL B 164     -17.098  -2.080 -28.430  1.00 65.51           C  
ATOM   4793  HA  VAL B 164     -16.137  -2.402 -28.831  1.00 65.51           H  
ATOM   4794  C   VAL B 164     -18.226  -2.943 -29.021  1.00 65.51           C  
ATOM   4795  CB  VAL B 164     -17.013  -2.183 -26.895  1.00 65.51           C  
ATOM   4796  HB  VAL B 164     -17.903  -1.738 -26.450  1.00 65.51           H  
ATOM   4797  O   VAL B 164     -19.391  -2.553 -28.940  1.00 65.51           O  
ATOM   4798  CG1 VAL B 164     -16.903  -3.638 -26.425  1.00 65.51           C  
ATOM   4799 HG11 VAL B 164     -16.777  -3.670 -25.342  1.00 65.51           H  
ATOM   4800 HG12 VAL B 164     -16.049  -4.123 -26.897  1.00 65.51           H  
ATOM   4801 HG13 VAL B 164     -17.826  -4.166 -26.667  1.00 65.51           H  
ATOM   4802  CG2 VAL B 164     -15.770  -1.431 -26.396  1.00 65.51           C  
ATOM   4803 HG21 VAL B 164     -14.857  -1.894 -26.770  1.00 65.51           H  
ATOM   4804 HG22 VAL B 164     -15.750  -1.408 -25.307  1.00 65.51           H  
ATOM   4805 HG23 VAL B 164     -15.799  -0.389 -26.713  1.00 65.51           H  
ATOM   4806  N   PRO B 165     -17.938  -4.112 -29.633  1.00 68.45           N  
ATOM   4807  CA  PRO B 165     -18.984  -4.943 -30.228  1.00 68.45           C  
ATOM   4808  HA  PRO B 165     -19.516  -4.344 -30.968  1.00 68.45           H  
ATOM   4809  C   PRO B 165     -19.972  -5.444 -29.170  1.00 68.45           C  
ATOM   4810  CB  PRO B 165     -18.264  -6.100 -30.931  1.00 68.45           C  
ATOM   4811  HB2 PRO B 165     -18.224  -6.976 -30.284  1.00 68.45           H  
ATOM   4812  HB3 PRO B 165     -18.746  -6.353 -31.876  1.00 68.45           H  
ATOM   4813  O   PRO B 165     -19.533  -5.941 -28.134  1.00 68.45           O  
ATOM   4814  CG  PRO B 165     -16.848  -5.569 -31.147  1.00 68.45           C  
ATOM   4815  HG2 PRO B 165     -16.113  -6.373 -31.184  1.00 68.45           H  
ATOM   4816  HG3 PRO B 165     -16.816  -4.977 -32.062  1.00 68.45           H  
ATOM   4817  CD  PRO B 165     -16.625  -4.655 -29.946  1.00 68.45           C  
ATOM   4818  HD2 PRO B 165     -15.912  -3.878 -30.218  1.00 68.45           H  
ATOM   4819  HD3 PRO B 165     -16.258  -5.233 -29.098  1.00 68.45           H  
ATOM   4820  N   GLU B 166     -21.271  -5.390 -29.474  1.00 65.84           N  
ATOM   4821  H   GLU B 166     -21.505  -4.952 -30.353  1.00 65.84           H  
ATOM   4822  CA  GLU B 166     -22.410  -5.550 -28.547  1.00 65.84           C  
ATOM   4823  HA  GLU B 166     -22.492  -4.617 -27.989  1.00 65.84           H  
ATOM   4824  C   GLU B 166     -22.252  -6.676 -27.500  1.00 65.84           C  
ATOM   4825  CB  GLU B 166     -23.692  -5.746 -29.400  1.00 65.84           C  
ATOM   4826  HB2 GLU B 166     -24.060  -6.766 -29.291  1.00 65.84           H  
ATOM   4827  HB3 GLU B 166     -23.446  -5.600 -30.452  1.00 65.84           H  
ATOM   4828  O   GLU B 166     -22.420  -6.454 -26.298  1.00 65.84           O  
ATOM   4829  CG  GLU B 166     -24.821  -4.762 -29.050  1.00 65.84           C  
ATOM   4830  HG2 GLU B 166     -24.395  -3.759 -29.031  1.00 65.84           H  
ATOM   4831  HG3 GLU B 166     -25.195  -5.003 -28.055  1.00 65.84           H  
ATOM   4832  CD  GLU B 166     -25.998  -4.750 -30.045  1.00 65.84           C  
ATOM   4833  OE1 GLU B 166     -26.828  -3.819 -29.930  1.00 65.84           O  
ATOM   4834  OE2 GLU B 166     -26.077  -5.650 -30.912  1.00 65.84           O  
ATOM   4835  N   ASP B 167     -21.855  -7.878 -27.929  1.00 65.68           N  
ATOM   4836  H   ASP B 167     -21.891  -8.047 -28.924  1.00 65.68           H  
ATOM   4837  CA  ASP B 167     -21.659  -9.039 -27.050  1.00 65.68           C  
ATOM   4838  HA  ASP B 167     -22.577  -9.198 -26.485  1.00 65.68           H  
ATOM   4839  C   ASP B 167     -20.476  -8.913 -26.049  1.00 65.68           C  
ATOM   4840  CB  ASP B 167     -21.356 -10.299 -27.872  1.00 65.68           C  
ATOM   4841  HB2 ASP B 167     -21.481 -11.134 -27.182  1.00 65.68           H  
ATOM   4842  HB3 ASP B 167     -20.313 -10.234 -28.183  1.00 65.68           H  
ATOM   4843  O   ASP B 167     -20.229  -9.824 -25.248  1.00 65.68           O  
ATOM   4844  CG  ASP B 167     -22.142 -10.685 -29.117  1.00 65.68           C  
ATOM   4845  OD1 ASP B 167     -23.152 -10.041 -29.451  1.00 65.68           O  
ATOM   4846  OD2 ASP B 167     -21.673 -11.690 -29.711  1.00 65.68           O  
ATOM   4847  N   SER B 168     -19.660  -7.864 -26.157  1.00 72.57           N  
ATOM   4848  H   SER B 168     -19.927  -7.149 -26.820  1.00 72.57           H  
ATOM   4849  CA  SER B 168     -18.355  -7.710 -25.486  1.00 72.57           C  
ATOM   4850  HA  SER B 168     -18.088  -8.660 -25.024  1.00 72.57           H  
ATOM   4851  C   SER B 168     -18.370  -6.676 -24.360  1.00 72.57           C  
ATOM   4852  CB  SER B 168     -17.223  -7.352 -26.465  1.00 72.57           C  
ATOM   4853  HB2 SER B 168     -17.089  -6.270 -26.479  1.00 72.57           H  
ATOM   4854  HB3 SER B 168     -16.291  -7.797 -26.118  1.00 72.57           H  
ATOM   4855  O   SER B 168     -17.468  -6.712 -23.529  1.00 72.57           O  
ATOM   4856  OG  SER B 168     -17.502  -7.769 -27.788  1.00 72.57           O  
ATOM   4857  HG  SER B 168     -18.207  -7.184 -28.075  1.00 72.57           H  
ATOM   4858  N   GLU B 169     -19.388  -5.806 -24.290  1.00 68.57           N  
ATOM   4859  H   GLU B 169     -20.073  -5.807 -25.032  1.00 68.57           H  
ATOM   4860  CA  GLU B 169     -19.540  -4.778 -23.240  1.00 68.57           C  
ATOM   4861  HA  GLU B 169     -18.745  -4.040 -23.340  1.00 68.57           H  
ATOM   4862  C   GLU B 169     -19.436  -5.399 -21.834  1.00 68.57           C  
ATOM   4863  CB  GLU B 169     -20.891  -4.062 -23.442  1.00 68.57           C  
ATOM   4864  HB2 GLU B 169     -21.687  -4.782 -23.251  1.00 68.57           H  
ATOM   4865  HB3 GLU B 169     -20.956  -3.760 -24.488  1.00 68.57           H  
ATOM   4866  O   GLU B 169     -18.716  -4.902 -20.976  1.00 68.57           O  
ATOM   4867  CG  GLU B 169     -21.106  -2.808 -22.566  1.00 68.57           C  
ATOM   4868  HG2 GLU B 169     -20.324  -2.087 -22.802  1.00 68.57           H  
ATOM   4869  HG3 GLU B 169     -21.004  -3.092 -21.519  1.00 68.57           H  
ATOM   4870  CD  GLU B 169     -22.493  -2.152 -22.765  1.00 68.57           C  
ATOM   4871  OE1 GLU B 169     -22.620  -0.908 -22.719  1.00 68.57           O  
ATOM   4872  OE2 GLU B 169     -23.478  -2.896 -22.966  1.00 68.57           O  
ATOM   4873  N   GLY B 170     -20.030  -6.584 -21.635  1.00 69.87           N  
ATOM   4874  H   GLY B 170     -20.559  -6.972 -22.403  1.00 69.87           H  
ATOM   4875  CA  GLY B 170     -19.963  -7.334 -20.374  1.00 69.87           C  
ATOM   4876  HA2 GLY B 170     -20.624  -8.198 -20.442  1.00 69.87           H  
ATOM   4877  HA3 GLY B 170     -20.328  -6.688 -19.575  1.00 69.87           H  
ATOM   4878  C   GLY B 170     -18.568  -7.836 -19.961  1.00 69.87           C  
ATOM   4879  O   GLY B 170     -18.438  -8.400 -18.876  1.00 69.87           O  
ATOM   4880  N   TYR B 171     -17.529  -7.651 -20.781  1.00 82.93           N  
ATOM   4881  H   TYR B 171     -17.691  -7.175 -21.657  1.00 82.93           H  
ATOM   4882  CA  TYR B 171     -16.139  -7.898 -20.390  1.00 82.93           C  
ATOM   4883  HA  TYR B 171     -16.128  -8.543 -19.511  1.00 82.93           H  
ATOM   4884  C   TYR B 171     -15.387  -6.626 -19.969  1.00 82.93           C  
ATOM   4885  CB  TYR B 171     -15.395  -8.647 -21.507  1.00 82.93           C  
ATOM   4886  HB2 TYR B 171     -14.336  -8.687 -21.252  1.00 82.93           H  
ATOM   4887  HB3 TYR B 171     -15.488  -8.074 -22.430  1.00 82.93           H  
ATOM   4888  O   TYR B 171     -14.407  -6.764 -19.236  1.00 82.93           O  
ATOM   4889  CG  TYR B 171     -15.857 -10.074 -21.745  1.00 82.93           C  
ATOM   4890  CD1 TYR B 171     -15.784 -11.016 -20.699  1.00 82.93           C  
ATOM   4891  HD1 TYR B 171     -15.403 -10.719 -19.733  1.00 82.93           H  
ATOM   4892  CD2 TYR B 171     -16.323 -10.472 -23.014  1.00 82.93           C  
ATOM   4893  HD2 TYR B 171     -16.354  -9.749 -23.816  1.00 82.93           H  
ATOM   4894  CE1 TYR B 171     -16.198 -12.344 -20.907  1.00 82.93           C  
ATOM   4895  HE1 TYR B 171     -16.130 -13.056 -20.098  1.00 82.93           H  
ATOM   4896  CE2 TYR B 171     -16.737 -11.803 -23.229  1.00 82.93           C  
ATOM   4897  HE2 TYR B 171     -17.089 -12.128 -24.197  1.00 82.93           H  
ATOM   4898  OH  TYR B 171     -17.085 -14.017 -22.377  1.00 82.93           O  
ATOM   4899  HH  TYR B 171     -16.968 -14.530 -21.574  1.00 82.93           H  
ATOM   4900  CZ  TYR B 171     -16.684 -12.735 -22.172  1.00 82.93           C  
ATOM   4901  N   LEU B 172     -15.831  -5.421 -20.363  1.00 83.44           N  
ATOM   4902  H   LEU B 172     -16.724  -5.360 -20.831  1.00 83.44           H  
ATOM   4903  CA  LEU B 172     -15.091  -4.159 -20.180  1.00 83.44           C  
ATOM   4904  HA  LEU B 172     -14.130  -4.248 -20.687  1.00 83.44           H  
ATOM   4905  C   LEU B 172     -14.770  -3.869 -18.712  1.00 83.44           C  
ATOM   4906  CB  LEU B 172     -15.877  -2.984 -20.788  1.00 83.44           C  
ATOM   4907  HB2 LEU B 172     -15.379  -2.051 -20.525  1.00 83.44           H  
ATOM   4908  HB3 LEU B 172     -16.866  -2.960 -20.330  1.00 83.44           H  
ATOM   4909  O   LEU B 172     -13.593  -3.717 -18.384  1.00 83.44           O  
ATOM   4910  CG  LEU B 172     -16.035  -3.034 -22.315  1.00 83.44           C  
ATOM   4911  HG  LEU B 172     -16.459  -3.997 -22.602  1.00 83.44           H  
ATOM   4912  CD1 LEU B 172     -17.003  -1.933 -22.745  1.00 83.44           C  
ATOM   4913 HD11 LEU B 172     -17.264  -2.032 -23.799  1.00 83.44           H  
ATOM   4914 HD12 LEU B 172     -16.558  -0.953 -22.574  1.00 83.44           H  
ATOM   4915 HD13 LEU B 172     -17.920  -1.995 -22.159  1.00 83.44           H  
ATOM   4916  CD2 LEU B 172     -14.693  -2.855 -23.035  1.00 83.44           C  
ATOM   4917 HD21 LEU B 172     -14.826  -2.999 -24.107  1.00 83.44           H  
ATOM   4918 HD22 LEU B 172     -13.962  -3.588 -22.693  1.00 83.44           H  
ATOM   4919 HD23 LEU B 172     -14.304  -1.854 -22.851  1.00 83.44           H  
ATOM   4920  N   LEU B 173     -15.772  -3.924 -17.834  1.00 83.60           N  
ATOM   4921  H   LEU B 173     -16.684  -3.697 -18.205  1.00 83.60           H  
ATOM   4922  CA  LEU B 173     -15.654  -3.819 -16.378  1.00 83.60           C  
ATOM   4923  HA  LEU B 173     -15.565  -2.765 -16.114  1.00 83.60           H  
ATOM   4924  C   LEU B 173     -14.432  -4.573 -15.834  1.00 83.60           C  
ATOM   4925  CB  LEU B 173     -16.965  -4.376 -15.785  1.00 83.60           C  
ATOM   4926  HB2 LEU B 173     -17.142  -5.363 -16.211  1.00 83.60           H  
ATOM   4927  HB3 LEU B 173     -17.789  -3.736 -16.100  1.00 83.60           H  
ATOM   4928  O   LEU B 173     -13.541  -3.995 -15.214  1.00 83.60           O  
ATOM   4929  CG  LEU B 173     -17.004  -4.502 -14.253  1.00 83.60           C  
ATOM   4930  HG  LEU B 173     -16.189  -5.150 -13.929  1.00 83.60           H  
ATOM   4931  CD1 LEU B 173     -16.880  -3.171 -13.517  1.00 83.60           C  
ATOM   4932 HD11 LEU B 173     -16.854  -3.336 -12.440  1.00 83.60           H  
ATOM   4933 HD12 LEU B 173     -17.722  -2.527 -13.771  1.00 83.60           H  
ATOM   4934 HD13 LEU B 173     -15.967  -2.656 -13.816  1.00 83.60           H  
ATOM   4935  CD2 LEU B 173     -18.312  -5.179 -13.847  1.00 83.60           C  
ATOM   4936 HD21 LEU B 173     -19.152  -4.523 -14.073  1.00 83.60           H  
ATOM   4937 HD22 LEU B 173     -18.295  -5.389 -12.778  1.00 83.60           H
[truncated: 1,786,465 more chars]
