# Supplementary material for: Module-Based Polyketide Synthase Engineering for de Novo Polyketide Biosynthesis
Source: ACS Synth Biol. 2023 Oct 23;12(11):3148–55. doi: 10.1021/acssynbio.3c00282 (PMC10661043; doi:10.1021/acssynbio.3c00282)
Supplement: Supplementary file 2 — sb3c00282_si_002.zip [file sb3c00282_si_002.zip › Final_PKS_Structures/menzella_pdbs/eryM3_ACP_eryM3_KSAT_dimer.pdb]

ATOM      1  N   LEU A   1      21.852 -55.625  14.672  1.00 69.65           N  
ATOM      2  H   LEU A   1      22.551 -55.480  15.386  1.00 69.65           H  
ATOM      3  H2  LEU A   1      21.481 -56.563  14.731  1.00 69.65           H  
ATOM      4  H3  LEU A   1      21.088 -54.985  14.833  1.00 69.65           H  
ATOM      5  CA  LEU A   1      22.411 -55.386  13.320  1.00 69.65           C  
ATOM      6  HA  LEU A   1      21.608 -55.553  12.602  1.00 69.65           H  
ATOM      7  C   LEU A   1      23.478 -56.402  12.915  1.00 69.65           C  
ATOM      8  CB  LEU A   1      22.863 -53.933  13.122  1.00 69.65           C  
ATOM      9  HB2 LEU A   1      23.461 -53.858  12.213  1.00 69.65           H  
ATOM     10  HB3 LEU A   1      23.488 -53.634  13.964  1.00 69.65           H  
ATOM     11  O   LEU A   1      23.238 -57.084  11.940  1.00 69.65           O  
ATOM     12  CG  LEU A   1      21.656 -52.979  12.995  1.00 69.65           C  
ATOM     13  HG  LEU A   1      20.956 -53.185  13.805  1.00 69.65           H  
ATOM     14  CD1 LEU A   1      22.122 -51.539  13.125  1.00 69.65           C  
ATOM     15 HD11 LEU A   1      22.607 -51.377  14.088  1.00 69.65           H  
ATOM     16 HD12 LEU A   1      22.815 -51.295  12.320  1.00 69.65           H  
ATOM     17 HD13 LEU A   1      21.264 -50.869  13.057  1.00 69.65           H  
ATOM     18  CD2 LEU A   1      20.930 -53.133  11.660  1.00 69.65           C  
ATOM     19 HD21 LEU A   1      21.602 -52.911  10.831  1.00 69.65           H  
ATOM     20 HD22 LEU A   1      20.513 -54.133  11.540  1.00 69.65           H  
ATOM     21 HD23 LEU A   1      20.099 -52.428  11.610  1.00 69.65           H  
ATOM     22  N   ALA A   2      24.597 -56.583  13.634  1.00 67.51           N  
ATOM     23  H   ALA A   2      24.823 -55.946  14.385  1.00 67.51           H  
ATOM     24  CA  ALA A   2      25.691 -57.470  13.180  1.00 67.51           C  
ATOM     25  HA  ALA A   2      26.080 -57.074  12.242  1.00 67.51           H  
ATOM     26  C   ALA A   2      25.300 -58.942  12.899  1.00 67.51           C  
ATOM     27  CB  ALA A   2      26.815 -57.412  14.224  1.00 67.51           C  
ATOM     28  HB1 ALA A   2      27.657 -58.012  13.881  1.00 67.51           H  
ATOM     29  HB2 ALA A   2      26.467 -57.805  15.179  1.00 67.51           H  
ATOM     30  HB3 ALA A   2      27.154 -56.384  14.353  1.00 67.51           H  
ATOM     31  O   ALA A   2      25.962 -59.604  12.108  1.00 67.51           O  
ATOM     32  N   GLY A   3      24.243 -59.451  13.544  1.00 71.08           N  
ATOM     33  H   GLY A   3      23.756 -58.862  14.205  1.00 71.08           H  
ATOM     34  CA  GLY A   3      23.698 -60.793  13.293  1.00 71.08           C  
ATOM     35  HA2 GLY A   3      23.248 -61.172  14.211  1.00 71.08           H  
ATOM     36  HA3 GLY A   3      24.506 -61.468  13.012  1.00 71.08           H  
ATOM     37  C   GLY A   3      22.635 -60.870  12.192  1.00 71.08           C  
ATOM     38  O   GLY A   3      22.129 -61.956  11.941  1.00 71.08           O  
ATOM     39  N   LEU A   4      22.277 -59.741  11.579  1.00 76.53           N  
ATOM     40  H   LEU A   4      22.835 -58.913  11.733  1.00 76.53           H  
ATOM     41  CA  LEU A   4      21.295 -59.653  10.501  1.00 76.53           C  
ATOM     42  HA  LEU A   4      20.643 -60.526  10.511  1.00 76.53           H  
ATOM     43  C   LEU A   4      22.015 -59.644   9.154  1.00 76.53           C  
ATOM     44  CB  LEU A   4      20.433 -58.390  10.679  1.00 76.53           C  
ATOM     45  HB2 LEU A   4      19.758 -58.308   9.827  1.00 76.53           H  
ATOM     46  HB3 LEU A   4      21.085 -57.517  10.660  1.00 76.53           H  
ATOM     47  O   LEU A   4      23.124 -59.104   9.044  1.00 76.53           O  
ATOM     48  CG  LEU A   4      19.597 -58.344  11.965  1.00 76.53           C  
ATOM     49  HG  LEU A   4      20.255 -58.440  12.829  1.00 76.53           H  
ATOM     50  CD1 LEU A   4      18.895 -56.991  12.072  1.00 76.53           C  
ATOM     51 HD11 LEU A   4      18.307 -56.939  12.989  1.00 76.53           H  
ATOM     52 HD12 LEU A   4      19.617 -56.176  12.042  1.00 76.53           H  
ATOM     53 HD13 LEU A   4      18.213 -56.874  11.230  1.00 76.53           H  
ATOM     54  CD2 LEU A   4      18.549 -59.451  12.018  1.00 76.53           C  
ATOM     55 HD21 LEU A   4      17.920 -59.339  12.902  1.00 76.53           H  
ATOM     56 HD22 LEU A   4      19.026 -60.430  12.048  1.00 76.53           H  
ATOM     57 HD23 LEU A   4      17.915 -59.407  11.132  1.00 76.53           H  
ATOM     58  N   SER A   5      21.379 -60.209   8.134  1.00 77.54           N  
ATOM     59  H   SER A   5      20.450 -60.576   8.284  1.00 77.54           H  
ATOM     60  CA  SER A   5      21.839 -60.070   6.755  1.00 77.54           C  
ATOM     61  HA  SER A   5      22.851 -60.473   6.708  1.00 77.54           H  
ATOM     62  C   SER A   5      21.862 -58.590   6.334  1.00 77.54           C  
ATOM     63  CB  SER A   5      20.959 -60.889   5.809  1.00 77.54           C  
ATOM     64  HB2 SER A   5      21.376 -60.859   4.802  1.00 77.54           H  
ATOM     65  HB3 SER A   5      20.918 -61.925   6.143  1.00 77.54           H  
ATOM     66  O   SER A   5      21.150 -57.770   6.914  1.00 77.54           O  
ATOM     67  OG  SER A   5      19.662 -60.355   5.779  1.00 77.54           O  
ATOM     68  HG  SER A   5      19.224 -60.620   6.592  1.00 77.54           H  
ATOM     69  N   PRO A   6      22.684 -58.200   5.345  1.00 70.17           N  
ATOM     70  CA  PRO A   6      22.768 -56.808   4.897  1.00 70.17           C  
ATOM     71  HA  PRO A   6      23.194 -56.209   5.702  1.00 70.17           H  
ATOM     72  C   PRO A   6      21.428 -56.185   4.479  1.00 70.17           C  
ATOM     73  CB  PRO A   6      23.737 -56.831   3.713  1.00 70.17           C  
ATOM     74  HB2 PRO A   6      23.193 -56.999   2.784  1.00 70.17           H  
ATOM     75  HB3 PRO A   6      24.319 -55.911   3.653  1.00 70.17           H  
ATOM     76  O   PRO A   6      21.273 -54.970   4.628  1.00 70.17           O  
ATOM     77  CG  PRO A   6      24.625 -58.037   4.002  1.00 70.17           C  
ATOM     78  HG2 PRO A   6      25.067 -58.444   3.092  1.00 70.17           H  
ATOM     79  HG3 PRO A   6      25.400 -57.759   4.716  1.00 70.17           H  
ATOM     80  CD  PRO A   6      23.662 -59.022   4.652  1.00 70.17           C  
ATOM     81  HD2 PRO A   6      24.212 -59.672   5.333  1.00 70.17           H  
ATOM     82  HD3 PRO A   6      23.161 -59.610   3.882  1.00 70.17           H  
ATOM     83  N   ASP A   7      20.496 -56.996   3.974  1.00 74.78           N  
ATOM     84  H   ASP A   7      20.711 -57.973   3.833  1.00 74.78           H  
ATOM     85  CA  ASP A   7      19.159 -56.560   3.561  1.00 74.78           C  
ATOM     86  HA  ASP A   7      19.231 -55.597   3.056  1.00 74.78           H  
ATOM     87  C   ASP A   7      18.253 -56.364   4.774  1.00 74.78           C  
ATOM     88  CB  ASP A   7      18.559 -57.564   2.566  1.00 74.78           C  
ATOM     89  HB2 ASP A   7      18.536 -58.552   3.024  1.00 74.78           H  
ATOM     90  HB3 ASP A   7      17.535 -57.266   2.342  1.00 74.78           H  
ATOM     91  O   ASP A   7      17.709 -55.280   4.953  1.00 74.78           O  
ATOM     92  CG  ASP A   7      19.344 -57.622   1.251  1.00 74.78           C  
ATOM     93  OD1 ASP A   7      20.035 -56.624   0.931  1.00 74.78           O  
ATOM     94  OD2 ASP A   7      19.334 -58.705   0.629  1.00 74.78           O  
ATOM     95  N   GLU A   8      18.213 -57.329   5.697  1.00 81.14           N  
ATOM     96  H   GLU A   8      18.653 -58.216   5.497  1.00 81.14           H  
ATOM     97  CA  GLU A   8      17.504 -57.168   6.976  1.00 81.14           C  
ATOM     98  HA  GLU A   8      16.442 -57.010   6.792  1.00 81.14           H  
ATOM     99  C   GLU A   8      18.040 -55.968   7.776  1.00 81.14           C  
ATOM    100  CB  GLU A   8      17.701 -58.423   7.834  1.00 81.14           C  
ATOM    101  HB2 GLU A   8      18.772 -58.627   7.857  1.00 81.14           H  
ATOM    102  HB3 GLU A   8      17.380 -58.212   8.854  1.00 81.14           H  
ATOM    103  O   GLU A   8      17.287 -55.291   8.477  1.00 81.14           O  
ATOM    104  CG  GLU A   8      16.946 -59.671   7.352  1.00 81.14           C  
ATOM    105  HG2 GLU A   8      17.092 -59.798   6.280  1.00 81.14           H  
ATOM    106  HG3 GLU A   8      15.881 -59.530   7.537  1.00 81.14           H  
ATOM    107  CD  GLU A   8      17.452 -60.929   8.078  1.00 81.14           C  
ATOM    108  OE1 GLU A   8      16.632 -61.769   8.502  1.00 81.14           O  
ATOM    109  OE2 GLU A   8      18.700 -61.063   8.197  1.00 81.14           O  
ATOM    110  N   GLN A   9      19.347 -55.682   7.688  1.00 80.72           N  
ATOM    111  H   GLN A   9      19.917 -56.295   7.123  1.00 80.72           H  
ATOM    112  CA  GLN A   9      19.935 -54.476   8.275  1.00 80.72           C  
ATOM    113  HA  GLN A   9      19.681 -54.443   9.335  1.00 80.72           H  
ATOM    114  C   GLN A   9      19.372 -53.201   7.639  1.00 80.72           C  
ATOM    115  CB  GLN A   9      21.465 -54.464   8.119  1.00 80.72           C  
ATOM    116  HB2 GLN A   9      21.718 -54.645   7.074  1.00 80.72           H  
ATOM    117  HB3 GLN A   9      21.829 -53.470   8.381  1.00 80.72           H  
ATOM    118  O   GLN A   9      19.061 -52.262   8.369  1.00 80.72           O  
ATOM    119  CG  GLN A   9      22.208 -55.480   8.992  1.00 80.72           C  
ATOM    120  HG2 GLN A   9      21.805 -56.478   8.820  1.00 80.72           H  
ATOM    121  HG3 GLN A   9      22.060 -55.238  10.045  1.00 80.72           H  
ATOM    122  CD  GLN A   9      23.707 -55.507   8.709  1.00 80.72           C  
ATOM    123  NE2 GLN A   9      24.402 -56.544   9.111  1.00 80.72           N  
ATOM    124 HE21 GLN A   9      23.910 -57.388   9.369  1.00 80.72           H  
ATOM    125 HE22 GLN A   9      25.369 -56.567   8.819  1.00 80.72           H  
ATOM    126  OE1 GLN A   9      24.299 -54.596   8.153  1.00 80.72           O  
ATOM    127  N   GLN A  10      19.271 -53.148   6.306  1.00 80.28           N  
ATOM    128  H   GLN A  10      19.443 -53.989   5.775  1.00 80.28           H  
ATOM    129  CA  GLN A  10      18.725 -51.995   5.587  1.00 80.28           C  
ATOM    130  HA  GLN A  10      19.253 -51.097   5.907  1.00 80.28           H  
ATOM    131  C   GLN A  10      17.245 -51.796   5.913  1.00 80.28           C  
ATOM    132  CB  GLN A  10      18.933 -52.184   4.072  1.00 80.28           C  
ATOM    133  HB2 GLN A  10      19.994 -52.323   3.865  1.00 80.28           H  
ATOM    134  HB3 GLN A  10      18.413 -53.086   3.748  1.00 80.28           H  
ATOM    135  O   GLN A  10      16.839 -50.672   6.182  1.00 80.28           O  
ATOM    136  CG  GLN A  10      18.404 -51.007   3.231  1.00 80.28           C  
ATOM    137  HG2 GLN A  10      17.339 -50.868   3.420  1.00 80.28           H  
ATOM    138  HG3 GLN A  10      18.510 -51.261   2.177  1.00 80.28           H  
ATOM    139  CD  GLN A  10      19.135 -49.687   3.470  1.00 80.28           C  
ATOM    140  NE2 GLN A  10      18.513 -48.570   3.158  1.00 80.28           N  
ATOM    141 HE21 GLN A  10      18.993 -47.695   3.314  1.00 80.28           H  
ATOM    142 HE22 GLN A  10      17.562 -48.600   2.821  1.00 80.28           H  
ATOM    143  OE1 GLN A  10      20.286 -49.637   3.890  1.00 80.28           O  
ATOM    144  N   GLU A  11      16.466 -52.872   5.931  1.00 85.34           N  
ATOM    145  H   GLU A  11      16.862 -53.759   5.655  1.00 85.34           H  
ATOM    146  CA  GLU A  11      15.027 -52.849   6.191  1.00 85.34           C  
ATOM    147  HA  GLU A  11      14.549 -52.174   5.480  1.00 85.34           H  
ATOM    148  C   GLU A  11      14.725 -52.330   7.604  1.00 85.34           C  
ATOM    149  CB  GLU A  11      14.498 -54.271   5.954  1.00 85.34           C  
ATOM    150  HB2 GLU A  11      14.565 -54.845   6.878  1.00 85.34           H  
ATOM    151  HB3 GLU A  11      15.126 -54.758   5.208  1.00 85.34           H  
ATOM    152  O   GLU A  11      13.985 -51.360   7.762  1.00 85.34           O  
ATOM    153  CG  GLU A  11      13.065 -54.303   5.414  1.00 85.34           C  
ATOM    154  HG2 GLU A  11      12.391 -53.916   6.178  1.00 85.34           H  
ATOM    155  HG3 GLU A  11      13.009 -53.652   4.542  1.00 85.34           H  
ATOM    156  CD  GLU A  11      12.644 -55.729   5.014  1.00 85.34           C  
ATOM    157  OE1 GLU A  11      11.702 -55.844   4.200  1.00 85.34           O  
ATOM    158  OE2 GLU A  11      13.268 -56.695   5.515  1.00 85.34           O  
ATOM    159  N   ASN A  12      15.423 -52.858   8.620  1.00 86.86           N  
ATOM    160  H   ASN A  12      16.024 -53.646   8.420  1.00 86.86           H  
ATOM    161  CA  ASN A  12      15.321 -52.360   9.997  1.00 86.86           C  
ATOM    162  HA  ASN A  12      14.287 -52.444  10.333  1.00 86.86           H  
ATOM    163  C   ASN A  12      15.703 -50.874  10.115  1.00 86.86           C  
ATOM    164  CB  ASN A  12      16.235 -53.187  10.922  1.00 86.86           C  
ATOM    165  HB2 ASN A  12      16.494 -52.578  11.789  1.00 86.86           H  
ATOM    166  HB3 ASN A  12      17.159 -53.449  10.406  1.00 86.86           H  
ATOM    167  O   ASN A  12      15.135 -50.146  10.926  1.00 86.86           O  
ATOM    168  CG  ASN A  12      15.563 -54.429  11.467  1.00 86.86           C  
ATOM    169  ND2 ASN A  12      15.752 -55.565  10.846  1.00 86.86           N  
ATOM    170 HD21 ASN A  12      15.109 -56.300  11.104  1.00 86.86           H  
ATOM    171 HD22 ASN A  12      16.174 -55.543   9.929  1.00 86.86           H  
ATOM    172  OD1 ASN A  12      14.925 -54.411  12.501  1.00 86.86           O  
ATOM    173  N   LEU A  13      16.692 -50.408   9.345  1.00 89.55           N  
ATOM    174  H   LEU A  13      17.113 -51.033   8.671  1.00 89.55           H  
ATOM    175  CA  LEU A  13      17.109 -49.004   9.374  1.00 89.55           C  
ATOM    176  HA  LEU A  13      17.095 -48.657  10.407  1.00 89.55           H  
ATOM    177  C   LEU A  13      16.141 -48.090   8.621  1.00 89.55           C  
ATOM    178  CB  LEU A  13      18.534 -48.870   8.821  1.00 89.55           C  
ATOM    179  HB2 LEU A  13      18.727 -47.824   8.586  1.00 89.55           H  
ATOM    180  HB3 LEU A  13      18.602 -49.435   7.891  1.00 89.55           H  
ATOM    181  O   LEU A  13      15.936 -46.958   9.047  1.00 89.55           O  
ATOM    182  CG  LEU A  13      19.609 -49.357   9.805  1.00 89.55           C  
ATOM    183  HG  LEU A  13      19.365 -50.352  10.177  1.00 89.55           H  
ATOM    184  CD1 LEU A  13      20.947 -49.423   9.081  1.00 89.55           C  
ATOM    185 HD11 LEU A  13      21.173 -48.441   8.664  1.00 89.55           H  
ATOM    186 HD12 LEU A  13      21.731 -49.734   9.771  1.00 89.55           H  
ATOM    187 HD13 LEU A  13      20.868 -50.154   8.276  1.00 89.55           H  
ATOM    188  CD2 LEU A  13      19.779 -48.416  11.002  1.00 89.55           C  
ATOM    189 HD21 LEU A  13      19.970 -47.401  10.654  1.00 89.55           H  
ATOM    190 HD22 LEU A  13      18.873 -48.419  11.609  1.00 89.55           H  
ATOM    191 HD23 LEU A  13      20.608 -48.750  11.626  1.00 89.55           H  
ATOM    192  N   LEU A  14      15.542 -48.558   7.531  1.00 90.34           N  
ATOM    193  H   LEU A  14      15.750 -49.499   7.229  1.00 90.34           H  
ATOM    194  CA  LEU A  14      14.540 -47.807   6.783  1.00 90.34           C  
ATOM    195  HA  LEU A  14      14.943 -46.821   6.553  1.00 90.34           H  
ATOM    196  C   LEU A  14      13.284 -47.600   7.632  1.00 90.34           C  
ATOM    197  CB  LEU A  14      14.255 -48.556   5.472  1.00 90.34           C  
ATOM    198  HB2 LEU A  14      13.586 -49.393   5.671  1.00 90.34           H  
ATOM    199  HB3 LEU A  14      15.189 -48.981   5.105  1.00 90.34           H  
ATOM    200  O   LEU A  14      12.790 -46.480   7.729  1.00 90.34           O  
ATOM    201  CG  LEU A  14      13.670 -47.637   4.383  1.00 90.34           C  
ATOM    202  HG  LEU A  14      13.571 -46.618   4.757  1.00 90.34           H  
ATOM    203  CD1 LEU A  14      14.598 -47.612   3.165  1.00 90.34           C  
ATOM    204 HD11 LEU A  14      14.693 -48.615   2.750  1.00 90.34           H  
ATOM    205 HD12 LEU A  14      15.577 -47.234   3.460  1.00 90.34           H  
ATOM    206 HD13 LEU A  14      14.174 -46.954   2.407  1.00 90.34           H  
ATOM    207  CD2 LEU A  14      12.297 -48.120   3.933  1.00 90.34           C  
ATOM    208 HD21 LEU A  14      11.607 -48.097   4.776  1.00 90.34           H  
ATOM    209 HD22 LEU A  14      12.358 -49.139   3.551  1.00 90.34           H  
ATOM    210 HD23 LEU A  14      11.916 -47.465   3.149  1.00 90.34           H  
ATOM    211  N   GLU A  15      12.847 -48.649   8.328  1.00 89.35           N  
ATOM    212  H   GLU A  15      13.275 -49.549   8.167  1.00 89.35           H  
ATOM    213  CA  GLU A  15      11.743 -48.589   9.284  1.00 89.35           C  
ATOM    214  HA  GLU A  15      10.867 -48.177   8.784  1.00 89.35           H  
ATOM    215  C   GLU A  15      12.069 -47.677  10.480  1.00 89.35           C  
ATOM    216  CB  GLU A  15      11.421 -50.025   9.721  1.00 89.35           C  
ATOM    217  HB2 GLU A  15      11.335 -50.649   8.831  1.00 89.35           H  
ATOM    218  HB3 GLU A  15      12.238 -50.403  10.336  1.00 89.35           H  
ATOM    219  O   GLU A  15      11.229 -46.878  10.895  1.00 89.35           O  
ATOM    220  CG  GLU A  15      10.100 -50.110  10.494  1.00 89.35           C  
ATOM    221  HG2 GLU A  15       9.310 -49.666   9.889  1.00 89.35           H  
ATOM    222  HG3 GLU A  15      10.200 -49.526  11.409  1.00 89.35           H  
ATOM    223  CD  GLU A  15       9.712 -51.547  10.876  1.00 89.35           C  
ATOM    224  OE1 GLU A  15       8.524 -51.742  11.216  1.00 89.35           O  
ATOM    225  OE2 GLU A  15      10.606 -52.424  10.899  1.00 89.35           O  
ATOM    226  N   LEU A  16      13.304 -47.716  11.001  1.00 89.92           N  
ATOM    227  H   LEU A  16      13.931 -48.440  10.679  1.00 89.92           H  
ATOM    228  CA  LEU A  16      13.759 -46.796  12.050  1.00 89.92           C  
ATOM    229  HA  LEU A  16      13.101 -46.913  12.911  1.00 89.92           H  
ATOM    230  C   LEU A  16      13.673 -45.328  11.604  1.00 89.92           C  
ATOM    231  CB  LEU A  16      15.200 -47.159  12.461  1.00 89.92           C  
ATOM    232  HB2 LEU A  16      15.219 -48.189  12.818  1.00 89.92           H  
ATOM    233  HB3 LEU A  16      15.831 -47.101  11.574  1.00 89.92           H  
ATOM    234  O   LEU A  16      13.177 -44.489  12.355  1.00 89.92           O  
ATOM    235  CG  LEU A  16      15.807 -46.238  13.538  1.00 89.92           C  
ATOM    236  HG  LEU A  16      15.686 -45.193  13.256  1.00 89.92           H  
ATOM    237  CD1 LEU A  16      15.159 -46.462  14.904  1.00 89.92           C  
ATOM    238 HD11 LEU A  16      15.602 -45.793  15.642  1.00 89.92           H  
ATOM    239 HD12 LEU A  16      14.095 -46.231  14.845  1.00 89.92           H  
ATOM    240 HD13 LEU A  16      15.282 -47.498  15.219  1.00 89.92           H  
ATOM    241  CD2 LEU A  16      17.311 -46.495  13.661  1.00 89.92           C  
ATOM    242 HD21 LEU A  16      17.791 -46.287  12.705  1.00 89.92           H  
ATOM    243 HD22 LEU A  16      17.733 -45.837  14.420  1.00 89.92           H  
ATOM    244 HD23 LEU A  16      17.485 -47.535  13.938  1.00 89.92           H  
ATOM    245  N   VAL A  17      14.166 -45.001  10.404  1.00 92.93           N  
ATOM    246  H   VAL A  17      14.545 -45.736   9.823  1.00 92.93           H  
ATOM    247  CA  VAL A  17      14.152 -43.619   9.898  1.00 92.93           C  
ATOM    248  HA  VAL A  17      14.490 -42.960  10.697  1.00 92.93           H  
ATOM    249  C   VAL A  17      12.729 -43.179   9.567  1.00 92.93           C  
ATOM    250  CB  VAL A  17      15.096 -43.421   8.695  1.00 92.93           C  
ATOM    251  HB  VAL A  17      14.790 -44.081   7.883  1.00 92.93           H  
ATOM    252  O   VAL A  17      12.351 -42.078   9.953  1.00 92.93           O  
ATOM    253  CG1 VAL A  17      15.101 -41.965   8.200  1.00 92.93           C  
ATOM    254 HG11 VAL A  17      15.720 -41.886   7.307  1.00 92.93           H  
ATOM    255 HG12 VAL A  17      15.487 -41.306   8.977  1.00 92.93           H  
ATOM    256 HG13 VAL A  17      14.096 -41.624   7.952  1.00 92.93           H  
ATOM    257  CG2 VAL A  17      16.560 -43.714   9.053  1.00 92.93           C  
ATOM    258 HG21 VAL A  17      16.927 -42.978   9.768  1.00 92.93           H  
ATOM    259 HG22 VAL A  17      16.663 -44.704   9.498  1.00 92.93           H  
ATOM    260 HG23 VAL A  17      17.168 -43.670   8.150  1.00 92.93           H  
ATOM    261  N   ALA A  18      11.925 -44.023   8.918  1.00 91.60           N  
ATOM    262  H   ALA A  18      12.279 -44.926   8.636  1.00 91.60           H  
ATOM    263  CA  ALA A  18      10.537 -43.708   8.589  1.00 91.60           C  
ATOM    264  HA  ALA A  18      10.513 -42.795   7.995  1.00 91.60           H  
ATOM    265  C   ALA A  18       9.693 -43.460   9.848  1.00 91.60           C  
ATOM    266  CB  ALA A  18       9.958 -44.846   7.743  1.00 91.60           C  
ATOM    267  HB1 ALA A  18       9.928 -45.768   8.324  1.00 91.60           H  
ATOM    268  HB2 ALA A  18      10.569 -45.010   6.855  1.00 91.60           H  
ATOM    269  HB3 ALA A  18       8.946 -44.589   7.429  1.00 91.60           H  
ATOM    270  O   ALA A  18       8.973 -42.466   9.900  1.00 91.60           O  
ATOM    271  N   ASN A  19       9.838 -44.290  10.891  1.00 89.55           N  
ATOM    272  H   ASN A  19      10.414 -45.114  10.785  1.00 89.55           H  
ATOM    273  CA  ASN A  19       9.178 -44.059  12.181  1.00 89.55           C  
ATOM    274  HA  ASN A  19       8.104 -43.954  12.031  1.00 89.55           H  
ATOM    275  C   ASN A  19       9.643 -42.748  12.816  1.00 89.55           C  
ATOM    276  CB  ASN A  19       9.439 -45.239  13.134  1.00 89.55           C  
ATOM    277  HB2 ASN A  19       9.257 -44.909  14.157  1.00 89.55           H  
ATOM    278  HB3 ASN A  19      10.480 -45.553  13.066  1.00 89.55           H  
ATOM    279  O   ASN A  19       8.814 -41.962  13.264  1.00 89.55           O  
ATOM    280  CG  ASN A  19       8.508 -46.416  12.907  1.00 89.55           C  
ATOM    281  ND2 ASN A  19       9.031 -47.614  12.843  1.00 89.55           N  
ATOM    282 HD21 ASN A  19       8.390 -48.365  12.630  1.00 89.55           H  
ATOM    283 HD22 ASN A  19      10.019 -47.700  12.650  1.00 89.55           H  
ATOM    284  OD1 ASN A  19       7.303 -46.284  12.814  1.00 89.55           O  
ATOM    285  N   ALA A  20      10.952 -42.473  12.814  1.00 91.78           N  
ATOM    286  H   ALA A  20      11.599 -43.154  12.443  1.00 91.78           H  
ATOM    287  CA  ALA A  20      11.470 -41.231  13.376  1.00 91.78           C  
ATOM    288  HA  ALA A  20      11.135 -41.165  14.411  1.00 91.78           H  
ATOM    289  C   ALA A  20      10.922 -39.995  12.645  1.00 91.78           C  
ATOM    290  CB  ALA A  20      13.002 -41.272  13.359  1.00 91.78           C  
ATOM    291  HB1 ALA A  20      13.364 -41.318  12.332  1.00 91.78           H  
ATOM    292  HB2 ALA A  20      13.351 -42.149  13.904  1.00 91.78           H  
ATOM    293  HB3 ALA A  20      13.392 -40.374  13.840  1.00 91.78           H  
ATOM    294  O   ALA A  20      10.603 -39.014  13.311  1.00 91.78           O  
ATOM    295  N   VAL A  21      10.804 -40.056  11.312  1.00 90.64           N  
ATOM    296  H   VAL A  21      11.103 -40.910  10.864  1.00 90.64           H  
ATOM    297  CA  VAL A  21      10.259 -38.998  10.442  1.00 90.64           C  
ATOM    298  HA  VAL A  21      10.736 -38.049  10.687  1.00 90.64           H  
ATOM    299  C   VAL A  21       8.761 -38.810  10.658  1.00 90.64           C  
ATOM    300  CB  VAL A  21      10.565 -39.307   8.964  1.00 90.64           C  
ATOM    301  HB  VAL A  21      10.275 -40.334   8.745  1.00 90.64           H  
ATOM    302  O   VAL A  21       8.333 -37.680  10.866  1.00 90.64           O  
ATOM    303  CG1 VAL A  21       9.845 -38.380   7.979  1.00 90.64           C  
ATOM    304 HG11 VAL A  21      10.017 -37.338   8.246  1.00 90.64           H  
ATOM    305 HG12 VAL A  21      10.197 -38.560   6.963  1.00 90.64           H  
ATOM    306 HG13 VAL A  21       8.773 -38.577   8.002  1.00 90.64           H  
ATOM    307  CG2 VAL A  21      12.067 -39.156   8.709  1.00 90.64           C  
ATOM    308 HG21 VAL A  21      12.332 -38.101   8.654  1.00 90.64           H  
ATOM    309 HG22 VAL A  21      12.644 -39.634   9.501  1.00 90.64           H  
ATOM    310 HG23 VAL A  21      12.323 -39.657   7.776  1.00 90.64           H  
ATOM    311  N   ALA A  22       7.981 -39.893  10.680  1.00 88.27           N  
ATOM    312  H   ALA A  22       8.389 -40.799  10.500  1.00 88.27           H  
ATOM    313  CA  ALA A  22       6.558 -39.849  11.015  1.00 88.27           C  
ATOM    314  HA  ALA A  22       6.014 -39.280  10.260  1.00 88.27           H  
ATOM    315  C   ALA A  22       6.338 -39.149  12.353  1.00 88.27           C  
ATOM    316  CB  ALA A  22       6.016 -41.283  11.053  1.00 88.27           C  
ATOM    317  HB1 ALA A  22       6.577 -41.886  11.768  1.00 88.27           H  
ATOM    318  HB2 ALA A  22       4.969 -41.279  11.353  1.00 88.27           H  
ATOM    319  HB3 ALA A  22       6.098 -41.735  10.064  1.00 88.27           H  
ATOM    320  O   ALA A  22       5.580 -38.190  12.446  1.00 88.27           O  
ATOM    321  N   GLU A  23       7.098 -39.557  13.365  1.00 84.48           N  
ATOM    322  H   GLU A  23       7.688 -40.365  13.225  1.00 84.48           H  
ATOM    323  CA  GLU A  23       6.970 -39.034  14.714  1.00 84.48           C  
ATOM    324  HA  GLU A  23       5.915 -39.043  14.987  1.00 84.48           H  
ATOM    325  C   GLU A  23       7.465 -37.577  14.844  1.00 84.48           C  
ATOM    326  CB  GLU A  23       7.721 -40.010  15.639  1.00 84.48           C  
ATOM    327  HB2 GLU A  23       7.494 -41.031  15.333  1.00 84.48           H  
ATOM    328  HB3 GLU A  23       8.790 -39.859  15.492  1.00 84.48           H  
ATOM    329  O   GLU A  23       7.075 -36.916  15.801  1.00 84.48           O  
ATOM    330  CG  GLU A  23       7.345 -39.918  17.130  1.00 84.48           C  
ATOM    331  HG2 GLU A  23       6.380 -40.402  17.278  1.00 84.48           H  
ATOM    332  HG3 GLU A  23       7.231 -38.872  17.412  1.00 84.48           H  
ATOM    333  CD  GLU A  23       8.392 -40.548  18.071  1.00 84.48           C  
ATOM    334  OE1 GLU A  23       8.284 -40.298  19.296  1.00 84.48           O  
ATOM    335  OE2 GLU A  23       9.434 -41.064  17.605  1.00 84.48           O  
ATOM    336  N   VAL A  24       8.358 -37.053  13.980  1.00 82.46           N  
ATOM    337  H   VAL A  24       8.679 -37.624  13.211  1.00 82.46           H  
ATOM    338  CA  VAL A  24       8.700 -35.604  14.000  1.00 82.46           C  
ATOM    339  HA  VAL A  24       8.557 -35.232  15.015  1.00 82.46           H  
ATOM    340  C   VAL A  24       7.749 -34.750  13.169  1.00 82.46           C  
ATOM    341  CB  VAL A  24      10.150 -35.237  13.619  1.00 82.46           C  
ATOM    342  HB  VAL A  24      10.171 -34.163  13.435  1.00 82.46           H  
ATOM    343  O   VAL A  24       7.535 -33.597  13.517  1.00 82.46           O  
ATOM    344  CG1 VAL A  24      11.118 -35.472  14.773  1.00 82.46           C  
ATOM    345 HG11 VAL A  24      10.762 -34.945  15.658  1.00 82.46           H  
ATOM    346 HG12 VAL A  24      11.193 -36.540  14.979  1.00 82.46           H  
ATOM    347 HG13 VAL A  24      12.100 -35.093  14.489  1.00 82.46           H  
ATOM    348  CG2 VAL A  24      10.734 -35.896  12.372  1.00 82.46           C  
ATOM    349 HG21 VAL A  24      11.159 -36.875  12.596  1.00 82.46           H  
ATOM    350 HG22 VAL A  24       9.970 -35.966  11.597  1.00 82.46           H  
ATOM    351 HG23 VAL A  24      11.530 -35.258  11.988  1.00 82.46           H  
ATOM    352  N   LEU A  25       7.170 -35.293  12.100  1.00 80.70           N  
ATOM    353  H   LEU A  25       7.401 -36.242  11.845  1.00 80.70           H  
ATOM    354  CA  LEU A  25       6.178 -34.587  11.282  1.00 80.70           C  
ATOM    355  HA  LEU A  25       6.432 -33.528  11.236  1.00 80.70           H  
ATOM    356  C   LEU A  25       4.760 -34.648  11.880  1.00 80.70           C  
ATOM    357  CB  LEU A  25       6.217 -35.171   9.864  1.00 80.70           C  
ATOM    358  HB2 LEU A  25       6.091 -36.250   9.948  1.00 80.70           H  
ATOM    359  HB3 LEU A  25       5.376 -34.773   9.297  1.00 80.70           H  
ATOM    360  O   LEU A  25       3.912 -33.841  11.510  1.00 80.70           O  
ATOM    361  CG  LEU A  25       7.510 -34.896   9.079  1.00 80.70           C  
ATOM    362  HG  LEU A  25       8.369 -35.285   9.627  1.00 80.70           H  
ATOM    363  CD1 LEU A  25       7.431 -35.627   7.741  1.00 80.70           C  
ATOM    364 HD11 LEU A  25       8.327 -35.436   7.151  1.00 80.70           H  
ATOM    365 HD12 LEU A  25       6.558 -35.281   7.189  1.00 80.70           H  
ATOM    366 HD13 LEU A  25       7.327 -36.698   7.916  1.00 80.70           H  
ATOM    367  CD2 LEU A  25       7.741 -33.409   8.819  1.00 80.70           C  
ATOM    368 HD21 LEU A  25       7.935 -32.895   9.760  1.00 80.70           H  
ATOM    369 HD22 LEU A  25       8.593 -33.276   8.153  1.00 80.70           H  
ATOM    370 HD23 LEU A  25       6.859 -32.978   8.345  1.00 80.70           H  
ATOM    371  N   GLY A  26       4.515 -35.571  12.818  1.00 75.40           N  
ATOM    372  H   GLY A  26       5.244 -36.243  13.013  1.00 75.40           H  
ATOM    373  CA  GLY A  26       3.237 -35.734  13.517  1.00 75.40           C  
ATOM    374  HA2 GLY A  26       3.443 -36.054  14.538  1.00 75.40           H  
ATOM    375  HA3 GLY A  26       2.720 -34.776  13.562  1.00 75.40           H  
ATOM    376  C   GLY A  26       2.279 -36.760  12.896  1.00 75.40           C  
ATOM    377  O   GLY A  26       1.079 -36.673  13.134  1.00 75.40           O  
ATOM    378  N   HIS A  27       2.778 -37.720  12.113  1.00 77.48           N  
ATOM    379  H   HIS A  27       3.783 -37.766  12.017  1.00 77.48           H  
ATOM    380  CA  HIS A  27       1.990 -38.837  11.568  1.00 77.48           C  
ATOM    381  HA  HIS A  27       0.994 -38.478  11.308  1.00 77.48           H  
ATOM    382  C   HIS A  27       1.822 -39.976  12.595  1.00 77.48           C  
ATOM    383  CB  HIS A  27       2.657 -39.350  10.285  1.00 77.48           C  
ATOM    384  HB2 HIS A  27       2.146 -40.258   9.966  1.00 77.48           H  
ATOM    385  HB3 HIS A  27       3.696 -39.605  10.494  1.00 77.48           H  
ATOM    386  O   HIS A  27       2.722 -40.211  13.406  1.00 77.48           O  
ATOM    387  CG  HIS A  27       2.612 -38.367   9.146  1.00 77.48           C  
ATOM    388  CD2 HIS A  27       3.619 -37.552   8.712  1.00 77.48           C  
ATOM    389  HD2 HIS A  27       4.606 -37.492   9.147  1.00 77.48           H  
ATOM    390  ND1 HIS A  27       1.537 -38.147   8.325  1.00 77.48           N  
ATOM    391  HD1 HIS A  27       0.677 -38.676   8.344  1.00 77.48           H  
ATOM    392  CE1 HIS A  27       1.887 -37.222   7.417  1.00 77.48           C  
ATOM    393  HE1 HIS A  27       1.250 -36.871   6.618  1.00 77.48           H  
ATOM    394  NE2 HIS A  27       3.160 -36.832   7.607  1.00 77.48           N  
ATOM    395  N   GLU A  28       0.716 -40.737  12.548  1.00 72.69           N  
ATOM    396  H   GLU A  28       0.020 -40.552  11.840  1.00 72.69           H  
ATOM    397  CA  GLU A  28       0.462 -41.844  13.500  1.00 72.69           C  
ATOM    398  HA  GLU A  28       0.657 -41.491  14.513  1.00 72.69           H  
ATOM    399  C   GLU A  28       1.373 -43.062  13.273  1.00 72.69           C  
ATOM    400  CB  GLU A  28      -0.999 -42.334  13.426  1.00 72.69           C  
ATOM    401  HB2 GLU A  28      -1.263 -42.550  12.390  1.00 72.69           H  
ATOM    402  HB3 GLU A  28      -1.051 -43.268  13.985  1.00 72.69           H  
ATOM    403  O   GLU A  28       1.613 -43.860  14.183  1.00 72.69           O  
ATOM    404  CG  GLU A  28      -2.037 -41.378  14.037  1.00 72.69           C  
ATOM    405  HG2 GLU A  28      -1.630 -40.984  14.968  1.00 72.69           H  
ATOM    406  HG3 GLU A  28      -2.191 -40.540  13.357  1.00 72.69           H  
ATOM    407  CD  GLU A  28      -3.390 -42.062  14.343  1.00 72.69           C  
ATOM    408  OE1 GLU A  28      -4.168 -41.477  15.134  1.00 72.69           O  
ATOM    409  OE2 GLU A  28      -3.642 -43.192  13.858  1.00 72.69           O  
ATOM    410  N   SER A  29       1.858 -43.238  12.044  1.00 81.37           N  
ATOM    411  H   SER A  29       1.613 -42.547  11.349  1.00 81.37           H  
ATOM    412  CA  SER A  29       2.556 -44.441  11.601  1.00 81.37           C  
ATOM    413  HA  SER A  29       3.060 -44.911  12.445  1.00 81.37           H  
ATOM    414  C   SER A  29       3.590 -44.114  10.528  1.00 81.37           C  
ATOM    415  CB  SER A  29       1.498 -45.401  11.051  1.00 81.37           C  
ATOM    416  HB2 SER A  29       0.840 -44.846  10.382  1.00 81.37           H  
ATOM    417  HB3 SER A  29       0.900 -45.784  11.877  1.00 81.37           H  
ATOM    418  O   SER A  29       3.336 -43.310   9.632  1.00 81.37           O  
ATOM    419  OG  SER A  29       2.058 -46.478  10.323  1.00 81.37           O  
ATOM    420  HG  SER A  29       1.318 -46.967   9.955  1.00 81.37           H  
ATOM    421  N   ALA A  30       4.728 -44.816  10.539  1.00 83.53           N  
ATOM    422  H   ALA A  30       4.907 -45.443  11.311  1.00 83.53           H  
ATOM    423  CA  ALA A  30       5.693 -44.787   9.434  1.00 83.53           C  
ATOM    424  HA  ALA A  30       6.131 -43.792   9.358  1.00 83.53           H  
ATOM    425  C   ALA A  30       5.078 -45.117   8.066  1.00 83.53           C  
ATOM    426  CB  ALA A  30       6.806 -45.793   9.725  1.00 83.53           C  
ATOM    427  HB1 ALA A  30       6.388 -46.764   9.991  1.00 83.53           H  
ATOM    428  HB2 ALA A  30       7.440 -45.908   8.846  1.00 83.53           H  
ATOM    429  HB3 ALA A  30       7.419 -45.415  10.542  1.00 83.53           H  
ATOM    430  O   ALA A  30       5.635 -44.715   7.048  1.00 83.53           O  
ATOM    431  N   ALA A  31       3.947 -45.834   8.028  1.00 78.53           N  
ATOM    432  H   ALA A  31       3.509 -46.083   8.903  1.00 78.53           H  
ATOM    433  CA  ALA A  31       3.259 -46.181   6.787  1.00 78.53           C  
ATOM    434  HA  ALA A  31       3.966 -46.691   6.133  1.00 78.53           H  
ATOM    435  C   ALA A  31       2.741 -44.953   6.014  1.00 78.53           C  
ATOM    436  CB  ALA A  31       2.113 -47.145   7.115  1.00 78.53           C  
ATOM    437  HB1 ALA A  31       1.349 -46.627   7.695  1.00 78.53           H  
ATOM    438  HB2 ALA A  31       1.665 -47.498   6.186  1.00 78.53           H  
ATOM    439  HB3 ALA A  31       2.492 -48.000   7.675  1.00 78.53           H  
ATOM    440  O   ALA A  31       2.503 -45.060   4.814  1.00 78.53           O  
ATOM    441  N   GLU A  32       2.583 -43.804   6.675  1.00 77.35           N  
ATOM    442  H   GLU A  32       2.775 -43.771   7.666  1.00 77.35           H  
ATOM    443  CA  GLU A  32       2.168 -42.547   6.037  1.00 77.35           C  
ATOM    444  HA  GLU A  32       1.436 -42.758   5.257  1.00 77.35           H  
ATOM    445  C   GLU A  32       3.329 -41.808   5.354  1.00 77.35           C  
ATOM    446  CB  GLU A  32       1.501 -41.642   7.080  1.00 77.35           C  
ATOM    447  HB2 GLU A  32       1.289 -40.680   6.614  1.00 77.35           H  
ATOM    448  HB3 GLU A  32       2.189 -41.481   7.910  1.00 77.35           H  
ATOM    449  O   GLU A  32       3.111 -40.894   4.562  1.00 77.35           O  
ATOM    450  CG  GLU A  32       0.184 -42.238   7.601  1.00 77.35           C  
ATOM    451  HG2 GLU A  32       0.382 -43.215   8.044  1.00 77.35           H  
ATOM    452  HG3 GLU A  32      -0.496 -42.382   6.762  1.00 77.35           H  
ATOM    453  CD  GLU A  32      -0.482 -41.335   8.646  1.00 77.35           C  
ATOM    454  OE1 GLU A  32      -1.035 -41.902   9.612  1.00 77.35           O  
ATOM    455  OE2 GLU A  32      -0.404 -40.094   8.503  1.00 77.35           O  
ATOM    456  N   ILE A  33       4.577 -42.208   5.618  1.00 84.48           N  
ATOM    457  H   ILE A  33       4.709 -43.018   6.207  1.00 84.48           H  
ATOM    458  CA  ILE A  33       5.758 -41.554   5.059  1.00 84.48           C  
ATOM    459  HA  ILE A  33       5.514 -40.512   4.854  1.00 84.48           H  
ATOM    460  C   ILE A  33       6.142 -42.199   3.730  1.00 84.48           C  
ATOM    461  CB  ILE A  33       6.919 -41.568   6.074  1.00 84.48           C  
ATOM    462  HB  ILE A  33       7.155 -42.603   6.319  1.00 84.48           H  
ATOM    463  O   ILE A  33       6.609 -43.338   3.677  1.00 84.48           O  
ATOM    464  CG1 ILE A  33       6.546 -40.854   7.389  1.00 84.48           C  
ATOM    465 HG12 ILE A  33       7.409 -40.881   8.054  1.00 84.48           H  
ATOM    466 HG13 ILE A  33       5.740 -41.404   7.875  1.00 84.48           H  
ATOM    467  CG2 ILE A  33       8.188 -40.934   5.474  1.00 84.48           C  
ATOM    468 HG21 ILE A  33       8.944 -40.825   6.251  1.00 84.48           H  
ATOM    469 HG22 ILE A  33       8.584 -41.577   4.688  1.00 84.48           H  
ATOM    470 HG23 ILE A  33       7.964 -39.957   5.046  1.00 84.48           H  
ATOM    471  CD1 ILE A  33       6.097 -39.396   7.224  1.00 84.48           C  
ATOM    472 HD11 ILE A  33       5.110 -39.354   6.765  1.00 84.48           H  
ATOM    473 HD12 ILE A  33       6.803 -38.832   6.613  1.00 84.48           H  
ATOM    474 HD13 ILE A  33       6.047 -38.918   8.202  1.00 84.48           H  
ATOM    475  N   ASN A  34       6.057 -41.432   2.642  1.00 75.44           N  
ATOM    476  H   ASN A  34       5.618 -40.525   2.721  1.00 75.44           H  
ATOM    477  CA  ASN A  34       6.668 -41.837   1.381  1.00 75.44           C  
ATOM    478  HA  ASN A  34       6.407 -42.879   1.199  1.00 75.44           H  
ATOM    479  C   ASN A  34       8.200 -41.749   1.495  1.00 75.44           C  
ATOM    480  CB  ASN A  34       6.089 -41.022   0.215  1.00 75.44           C  
ATOM    481  HB2 ASN A  34       5.005 -41.127   0.215  1.00 75.44           H  
ATOM    482  HB3 ASN A  34       6.332 -39.966   0.340  1.00 75.44           H  
ATOM    483  O   ASN A  34       8.798 -40.682   1.371  1.00 75.44           O  
ATOM    484  CG  ASN A  34       6.620 -41.490  -1.135  1.00 75.44           C  
ATOM    485  ND2 ASN A  34       5.941 -41.145  -2.204  1.00 75.44           N  
ATOM    486 HD21 ASN A  34       5.104 -40.585  -2.138  1.00 75.44           H  
ATOM    487 HD22 ASN A  34       6.305 -41.408  -3.108  1.00 75.44           H  
ATOM    488  OD1 ASN A  34       7.642 -42.158  -1.246  1.00 75.44           O  
ATOM    489  N   VAL A  35       8.848 -42.896   1.701  1.00 81.25           N  
ATOM    490  H   VAL A  35       8.272 -43.704   1.892  1.00 81.25           H  
ATOM    491  CA  VAL A  35      10.295 -43.009   1.956  1.00 81.25           C  
ATOM    492  HA  VAL A  35      10.505 -42.344   2.794  1.00 81.25           H  
ATOM    493  C   VAL A  35      11.204 -42.558   0.800  1.00 81.25           C  
ATOM    494  CB  VAL A  35      10.662 -44.449   2.371  1.00 81.25           C  
ATOM    495  HB  VAL A  35      11.726 -44.486   2.606  1.00 81.25           H  
ATOM    496  O   VAL A  35      12.426 -42.447   0.981  1.00 81.25           O  
ATOM    497  CG1 VAL A  35       9.900 -44.873   3.632  1.00 81.25           C  
ATOM    498 HG11 VAL A  35       9.976 -44.101   4.397  1.00 81.25           H  
ATOM    499 HG12 VAL A  35      10.314 -45.802   4.024  1.00 81.25           H  
ATOM    500 HG13 VAL A  35       8.844 -45.030   3.411  1.00 81.25           H  
ATOM    501  CG2 VAL A  35      10.387 -45.459   1.247  1.00 81.25           C  
ATOM    502 HG21 VAL A  35      10.607 -46.469   1.595  1.00 81.25           H  
ATOM    503 HG22 VAL A  35      11.024 -45.249   0.388  1.00 81.25           H  
ATOM    504 HG23 VAL A  35       9.341 -45.423   0.943  1.00 81.25           H  
ATOM    505  N   ARG A  36      10.639 -42.336  -0.393  1.00 72.10           N  
ATOM    506  H   ARG A  36       9.636 -42.439  -0.460  1.00 72.10           H  
ATOM    507  CA  ARG A  36      11.349 -41.826  -1.577  1.00 72.10           C  
ATOM    508  HA  ARG A  36      12.424 -41.945  -1.446  1.00 72.10           H  
ATOM    509  C   ARG A  36      11.135 -40.325  -1.797  1.00 72.10           C  
ATOM    510  CB  ARG A  36      10.929 -42.615  -2.830  1.00 72.10           C  
ATOM    511  HB2 ARG A  36       9.853 -42.512  -2.972  1.00 72.10           H  
ATOM    512  HB3 ARG A  36      11.424 -42.175  -3.695  1.00 72.10           H  
ATOM    513  O   ARG A  36      11.923 -39.735  -2.527  1.00 72.10           O  
ATOM    514  CG  ARG A  36      11.293 -44.109  -2.775  1.00 72.10           C  
ATOM    515  HG2 ARG A  36      10.745 -44.588  -1.963  1.00 72.10           H  
ATOM    516  HG3 ARG A  36      12.363 -44.217  -2.600  1.00 72.10           H  
ATOM    517  CD  ARG A  36      10.919 -44.790  -4.100  1.00 72.10           C  
ATOM    518  HD2 ARG A  36       9.859 -44.623  -4.289  1.00 72.10           H  
ATOM    519  HD3 ARG A  36      11.489 -44.325  -4.905  1.00 72.10           H  
ATOM    520  NE  ARG A  36      11.185 -46.246  -4.086  1.00 72.10           N  
ATOM    521  HE  ARG A  36      11.556 -46.639  -3.233  1.00 72.10           H  
ATOM    522  NH1 ARG A  36      10.515 -46.695  -6.247  1.00 72.10           N  
ATOM    523 HH11 ARG A  36      10.455 -47.341  -7.021  1.00 72.10           H  
ATOM    524 HH12 ARG A  36      10.278 -45.725  -6.399  1.00 72.10           H  
ATOM    525  NH2 ARG A  36      11.305 -48.344  -4.996  1.00 72.10           N  
ATOM    526 HH21 ARG A  36      11.245 -48.928  -5.818  1.00 72.10           H  
ATOM    527 HH22 ARG A  36      11.725 -48.720  -4.158  1.00 72.10           H  
ATOM    528  CZ  ARG A  36      10.998 -47.082  -5.100  1.00 72.10           C  
ATOM    529  N   ARG A  37      10.122 -39.715  -1.169  1.00 73.41           N  
ATOM    530  H   ARG A  37       9.574 -40.251  -0.512  1.00 73.41           H  
ATOM    531  CA  ARG A  37       9.829 -38.279  -1.286  1.00 73.41           C  
ATOM    532  HA  ARG A  37       9.913 -38.001  -2.336  1.00 73.41           H  
ATOM    533  C   ARG A  37      10.879 -37.460  -0.529  1.00 73.41           C  
ATOM    534  CB  ARG A  37       8.372 -38.021  -0.848  1.00 73.41           C  
ATOM    535  HB2 ARG A  37       7.730 -38.747  -1.346  1.00 73.41           H  
ATOM    536  HB3 ARG A  37       8.286 -38.159   0.230  1.00 73.41           H  
ATOM    537  O   ARG A  37      11.424 -37.923   0.483  1.00 73.41           O  
ATOM    538  CG  ARG A  37       7.871 -36.622  -1.229  1.00 73.41           C  
ATOM    539  HG2 ARG A  37       8.094 -36.429  -2.279  1.00 73.41           H  
ATOM    540  HG3 ARG A  37       8.420 -35.904  -0.619  1.00 73.41           H  
ATOM    541  CD  ARG A  37       6.368 -36.397  -0.982  1.00 73.41           C  
ATOM    542  HD2 ARG A  37       6.241 -35.359  -0.675  1.00 73.41           H  
ATOM    543  HD3 ARG A  37       6.029 -37.036  -0.167  1.00 73.41           H  
ATOM    544  NE  ARG A  37       5.545 -36.622  -2.194  1.00 73.41           N  
ATOM    545  HE  ARG A  37       6.033 -36.842  -3.050  1.00 73.41           H  
ATOM    546  NH1 ARG A  37       3.517 -35.933  -1.353  1.00 73.41           N  
ATOM    547 HH11 ARG A  37       2.546 -35.718  -1.530  1.00 73.41           H  
ATOM    548 HH12 ARG A  37       3.949 -35.715  -0.467  1.00 73.41           H  
ATOM    549  NH2 ARG A  37       3.697 -36.503  -3.521  1.00 73.41           N  
ATOM    550 HH21 ARG A  37       4.226 -36.834  -4.315  1.00 73.41           H  
ATOM    551 HH22 ARG A  37       2.764 -36.190  -3.749  1.00 73.41           H  
ATOM    552  CZ  ARG A  37       4.256 -36.351  -2.349  1.00 73.41           C  
ATOM    553  N   ALA A  38      11.209 -36.276  -1.042  1.00 76.06           N  
ATOM    554  H   ALA A  38      10.688 -35.903  -1.823  1.00 76.06           H  
ATOM    555  CA  ALA A  38      12.219 -35.436  -0.416  1.00 76.06           C  
ATOM    556  HA  ALA A  38      13.102 -36.052  -0.245  1.00 76.06           H  
ATOM    557  C   ALA A  38      11.726 -34.913   0.940  1.00 76.06           C  
ATOM    558  CB  ALA A  38      12.621 -34.305  -1.368  1.00 76.06           C  
ATOM    559  HB1 ALA A  38      13.405 -33.698  -0.916  1.00 76.06           H  
ATOM    560  HB2 ALA A  38      12.986 -34.723  -2.306  1.00 76.06           H  
ATOM    561  HB3 ALA A  38      11.757 -33.676  -1.578  1.00 76.06           H  
ATOM    562  O   ALA A  38      10.554 -34.586   1.107  1.00 76.06           O  
ATOM    563  N   PHE A  39      12.624 -34.774   1.911  1.00 80.11           N  
ATOM    564  H   PHE A  39      13.561 -35.109   1.739  1.00 80.11           H  
ATOM    565  CA  PHE A  39      12.298 -34.252   3.237  1.00 80.11           C  
ATOM    566  HA  PHE A  39      11.551 -34.904   3.691  1.00 80.11           H  
ATOM    567  C   PHE A  39      11.639 -32.870   3.178  1.00 80.11           C  
ATOM    568  CB  PHE A  39      13.583 -34.240   4.081  1.00 80.11           C  
ATOM    569  HB2 PHE A  39      14.387 -33.799   3.493  1.00 80.11           H  
ATOM    570  HB3 PHE A  39      13.443 -33.594   4.948  1.00 80.11           H  
ATOM    571  O   PHE A  39      10.667 -32.628   3.887  1.00 80.11           O  
ATOM    572  CG  PHE A  39      14.023 -35.595   4.603  1.00 80.11           C  
ATOM    573  CD1 PHE A  39      13.083 -36.480   5.162  1.00 80.11           C  
ATOM    574  HD1 PHE A  39      12.036 -36.219   5.209  1.00 80.11           H  
ATOM    575  CD2 PHE A  39      15.381 -35.961   4.579  1.00 80.11           C  
ATOM    576  HD2 PHE A  39      16.116 -35.294   4.152  1.00 80.11           H  
ATOM    577  CE1 PHE A  39      13.489 -37.718   5.675  1.00 80.11           C  
ATOM    578  HE1 PHE A  39      12.741 -38.381   6.084  1.00 80.11           H  
ATOM    579  CE2 PHE A  39      15.786 -37.196   5.118  1.00 80.11           C  
ATOM    580  HE2 PHE A  39      16.830 -37.473   5.123  1.00 80.11           H  
ATOM    581  CZ  PHE A  39      14.842 -38.080   5.657  1.00 80.11           C  
ATOM    582  HZ  PHE A  39      15.156 -39.033   6.058  1.00 80.11           H  
ATOM    583  N   SER A  40      12.092 -32.000   2.275  1.00 66.29           N  
ATOM    584  H   SER A  40      12.841 -32.275   1.656  1.00 66.29           H  
ATOM    585  CA  SER A  40      11.477 -30.689   2.045  1.00 66.29           C  
ATOM    586  HA  SER A  40      11.506 -30.117   2.973  1.00 66.29           H  
ATOM    587  C   SER A  40      10.010 -30.775   1.611  1.00 66.29           C  
ATOM    588  CB  SER A  40      12.285 -29.934   0.985  1.00 66.29           C  
ATOM    589  HB2 SER A  40      13.253 -29.668   1.411  1.00 66.29           H  
ATOM    590  HB3 SER A  40      11.767 -29.016   0.707  1.00 66.29           H  
ATOM    591  O   SER A  40       9.203 -29.955   2.027  1.00 66.29           O  
ATOM    592  OG  SER A  40      12.503 -30.738  -0.164  1.00 66.29           O  
ATOM    593  HG  SER A  40      11.732 -30.686  -0.734  1.00 66.29           H  
ATOM    594  N   GLU A  41       9.648 -31.779   0.813  1.00 67.22           N  
ATOM    595  H   GLU A  41      10.331 -32.485   0.578  1.00 67.22           H  
ATOM    596  CA  GLU A  41       8.278 -31.991   0.319  1.00 67.22           C  
ATOM    597  HA  GLU A  41       7.809 -31.036   0.081  1.00 67.22           H  
ATOM    598  C   GLU A  41       7.387 -32.699   1.344  1.00 67.22           C  
ATOM    599  CB  GLU A  41       8.335 -32.846  -0.947  1.00 67.22           C  
ATOM    600  HB2 GLU A  41       7.323 -33.092  -1.266  1.00 67.22           H  
ATOM    601  HB3 GLU A  41       8.855 -33.769  -0.690  1.00 67.22           H  
ATOM    602  O   GLU A  41       6.165 -32.617   1.269  1.00 67.22           O  
ATOM    603  CG  GLU A  41       9.064 -32.162  -2.109  1.00 67.22           C  
ATOM    604  HG2 GLU A  41       8.484 -31.294  -2.422  1.00 67.22           H  
ATOM    605  HG3 GLU A  41      10.041 -31.813  -1.776  1.00 67.22           H  
ATOM    606  CD  GLU A  41       9.273 -33.114  -3.294  1.00 67.22           C  
ATOM    607  OE1 GLU A  41       9.517 -32.581  -4.396  1.00 67.22           O  
ATOM    608  OE2 GLU A  41       9.288 -34.350  -3.068  1.00 67.22           O  
ATOM    609  N   LEU A  42       7.992 -33.383   2.317  1.00 72.04           N  
ATOM    610  H   LEU A  42       9.000 -33.451   2.284  1.00 72.04           H  
ATOM    611  CA  LEU A  42       7.297 -33.952   3.471  1.00 72.04           C  
ATOM    612  HA  LEU A  42       6.319 -34.313   3.151  1.00 72.04           H  
ATOM    613  C   LEU A  42       7.008 -32.899   4.562  1.00 72.04           C  
ATOM    614  CB  LEU A  42       8.112 -35.144   4.013  1.00 72.04           C  
ATOM    615  HB2 LEU A  42       7.638 -35.494   4.930  1.00 72.04           H  
ATOM    616  HB3 LEU A  42       9.110 -34.789   4.271  1.00 72.04           H  
ATOM    617  O   LEU A  42       6.458 -33.242   5.602  1.00 72.04           O  
ATOM    618  CG  LEU A  42       8.233 -36.351   3.063  1.00 72.04           C  
ATOM    619  HG  LEU A  42       8.609 -36.033   2.091  1.00 72.04           H  
ATOM    620  CD1 LEU A  42       9.217 -37.368   3.650  1.00 72.04           C  
ATOM    621 HD11 LEU A  42       8.881 -37.682   4.638  1.00 72.04           H  
ATOM    622 HD12 LEU A  42      10.204 -36.912   3.721  1.00 72.04           H  
ATOM    623 HD13 LEU A  42       9.285 -38.232   2.990  1.00 72.04           H  
ATOM    624  CD2 LEU A  42       6.890 -37.057   2.859  1.00 72.04           C  
ATOM    625 HD21 LEU A  42       7.027 -37.952   2.251  1.00 72.04           H  
ATOM    626 HD22 LEU A  42       6.196 -36.389   2.349  1.00 72.04           H  
ATOM    627 HD23 LEU A  42       6.465 -37.338   3.822  1.00 72.04           H  
ATOM    628  N   GLY A  43       7.391 -31.630   4.363  1.00 65.80           N  
ATOM    629  H   GLY A  43       7.789 -31.385   3.468  1.00 65.80           H  
ATOM    630  CA  GLY A  43       7.244 -30.571   5.372  1.00 65.80           C  
ATOM    631  HA2 GLY A  43       6.270 -30.657   5.854  1.00 65.80           H  
ATOM    632  HA3 GLY A  43       7.296 -29.604   4.872  1.00 65.80           H  
ATOM    633  C   GLY A  43       8.325 -30.603   6.458  1.00 65.80           C  
ATOM    634  O   GLY A  43       8.140 -30.080   7.558  1.00 65.80           O  
ATOM    635  N   LEU A  44       9.463 -31.243   6.179  1.00 70.27           N  
ATOM    636  H   LEU A  44       9.575 -31.650   5.261  1.00 70.27           H  
ATOM    637  CA  LEU A  44      10.560 -31.381   7.128  1.00 70.27           C  
ATOM    638  HA  LEU A  44      10.119 -31.432   8.123  1.00 70.27           H  
ATOM    639  C   LEU A  44      11.450 -30.133   7.089  1.00 70.27           C  
ATOM    640  CB  LEU A  44      11.275 -32.716   6.861  1.00 70.27           C  
ATOM    641  HB2 LEU A  44      12.079 -32.551   6.144  1.00 70.27           H  
ATOM    642  HB3 LEU A  44      10.560 -33.394   6.395  1.00 70.27           H  
ATOM    643  O   LEU A  44      12.467 -30.069   6.399  1.00 70.27           O  
ATOM    644  CG  LEU A  44      11.810 -33.397   8.129  1.00 70.27           C  
ATOM    645  HG  LEU A  44      11.360 -32.949   9.015  1.00 70.27           H  
ATOM    646  CD1 LEU A  44      11.467 -34.884   8.142  1.00 70.27           C  
ATOM    647 HD11 LEU A  44      10.387 -35.003   8.051  1.00 70.27           H  
ATOM    648 HD12 LEU A  44      11.962 -35.395   7.317  1.00 70.27           H  
ATOM    649 HD13 LEU A  44      11.777 -35.325   9.090  1.00 70.27           H  
ATOM    650  CD2 LEU A  44      13.322 -33.287   8.244  1.00 70.27           C  
ATOM    651 HD21 LEU A  44      13.645 -33.786   9.158  1.00 70.27           H  
ATOM    652 HD22 LEU A  44      13.790 -33.757   7.380  1.00 70.27           H  
ATOM    653 HD23 LEU A  44      13.592 -32.231   8.271  1.00 70.27           H  
ATOM    654  N   ASP A  45      11.027 -29.122   7.837  1.00 57.77           N  
ATOM    655  H   ASP A  45      10.128 -29.211   8.289  1.00 57.77           H  
ATOM    656  CA  ASP A  45      11.765 -27.880   8.031  1.00 57.77           C  
ATOM    657  HA  ASP A  45      12.170 -27.574   7.066  1.00 57.77           H  
ATOM    658  C   ASP A  45      12.962 -28.037   8.994  1.00 57.77           C  
ATOM    659  CB  ASP A  45      10.778 -26.790   8.471  1.00 57.77           C  
ATOM    660  HB2 ASP A  45       9.956 -26.756   7.757  1.00 57.77           H  
ATOM    661  HB3 ASP A  45      11.283 -25.826   8.427  1.00 57.77           H  
ATOM    662  O   ASP A  45      13.290 -29.128   9.468  1.00 57.77           O  
ATOM    663  CG  ASP A  45      10.205 -26.966   9.882  1.00 57.77           C  
ATOM    664  OD1 ASP A  45      10.759 -27.756  10.686  1.00 57.77           O  
ATOM    665  OD2 ASP A  45       9.254 -26.216  10.172  1.00 57.77           O  
ATOM    666  N   SER A  46      13.643 -26.932   9.301  1.00 50.18           N  
ATOM    667  H   SER A  46      13.359 -26.064   8.869  1.00 50.18           H  
ATOM    668  CA  SER A  46      14.820 -26.913  10.179  1.00 50.18           C  
ATOM    669  HA  SER A  46      15.615 -27.493   9.710  1.00 50.18           H  
ATOM    670  C   SER A  46      14.565 -27.495  11.577  1.00 50.18           C  
ATOM    671  CB  SER A  46      15.300 -25.468  10.341  1.00 50.18           C  
ATOM    672  HB2 SER A  46      14.512 -24.879  10.810  1.00 50.18           H  
ATOM    673  HB3 SER A  46      16.185 -25.446  10.977  1.00 50.18           H  
ATOM    674  O   SER A  46      15.471 -28.112  12.153  1.00 50.18           O  
ATOM    675  OG  SER A  46      15.615 -24.909   9.080  1.00 50.18           O  
ATOM    676  HG  SER A  46      15.507 -23.957   9.127  1.00 50.18           H  
ATOM    677  N   LEU A  47      13.360 -27.314  12.132  1.00 52.34           N  
ATOM    678  H   LEU A  47      12.602 -26.986  11.550  1.00 52.34           H  
ATOM    679  CA  LEU A  47      13.005 -27.815  13.460  1.00 52.34           C  
ATOM    680  HA  LEU A  47      13.795 -27.549  14.163  1.00 52.34           H  
ATOM    681  C   LEU A  47      12.893 -29.341  13.414  1.00 52.34           C  
ATOM    682  CB  LEU A  47      11.682 -27.166  13.917  1.00 52.34           C  
ATOM    683  HB2 LEU A  47      10.867 -27.578  13.321  1.00 52.34           H  
ATOM    684  HB3 LEU A  47      11.708 -26.094  13.723  1.00 52.34           H  
ATOM    685  O   LEU A  47      13.582 -30.048  14.163  1.00 52.34           O  
ATOM    686  CG  LEU A  47      11.384 -27.404  15.410  1.00 52.34           C  
ATOM    687  HG  LEU A  47      11.742 -28.390  15.707  1.00 52.34           H  
ATOM    688  CD1 LEU A  47      12.078 -26.347  16.274  1.00 52.34           C  
ATOM    689 HD11 LEU A  47      11.869 -26.542  17.326  1.00 52.34           H  
ATOM    690 HD12 LEU A  47      11.703 -25.354  16.023  1.00 52.34           H  
ATOM    691 HD13 LEU A  47      13.156 -26.378  16.114  1.00 52.34           H  
ATOM    692  CD2 LEU A  47       9.884 -27.351  15.683  1.00 52.34           C  
ATOM    693 HD21 LEU A  47       9.691 -27.511  16.744  1.00 52.34           H  
ATOM    694 HD22 LEU A  47       9.382 -28.136  15.117  1.00 52.34           H  
ATOM    695 HD23 LEU A  47       9.480 -26.385  15.380  1.00 52.34           H  
ATOM    696  N   ASN A  48      12.107 -29.845  12.464  1.00 67.87           N  
ATOM    697  H   ASN A  48      11.594 -29.200  11.880  1.00 67.87           H  
ATOM    698  CA  ASN A  48      11.883 -31.276  12.281  1.00 67.87           C  
ATOM    699  HA  ASN A  48      11.592 -31.707  13.239  1.00 67.87           H  
ATOM    700  C   ASN A  48      13.168 -31.993  11.842  1.00 67.87           C  
ATOM    701  CB  ASN A  48      10.712 -31.459  11.302  1.00 67.87           C  
ATOM    702  HB2 ASN A  48      10.585 -32.519  11.079  1.00 67.87           H  
ATOM    703  HB3 ASN A  48      10.913 -30.912  10.381  1.00 67.87           H  
ATOM    704  O   ASN A  48      13.455 -33.096  12.311  1.00 67.87           O  
ATOM    705  CG  ASN A  48       9.397 -30.976  11.893  1.00 67.87           C  
ATOM    706  ND2 ASN A  48       8.433 -30.624  11.076  1.00 67.87           N  
ATOM    707 HD21 ASN A  48       7.597 -30.262  11.512  1.00 67.87           H  
ATOM    708 HD22 ASN A  48       8.555 -30.568  10.075  1.00 67.87           H  
ATOM    709  OD1 ASN A  48       9.231 -30.919  13.100  1.00 67.87           O  
ATOM    710  N   ALA A  49      14.017 -31.343  11.045  1.00 69.45           N  
ATOM    711  H   ALA A  49      13.704 -30.471  10.641  1.00 69.45           H  
ATOM    712  CA  ALA A  49      15.345 -31.832  10.677  1.00 69.45           C  
ATOM    713  HA  ALA A  49      15.252 -32.796  10.178  1.00 69.45           H  
ATOM    714  C   ALA A  49      16.264 -32.032  11.889  1.00 69.45           C  
ATOM    715  CB  ALA A  49      15.963 -30.829   9.702  1.00 69.45           C  
ATOM    716  HB1 ALA A  49      16.017 -29.842  10.161  1.00 69.45           H  
ATOM    717  HB2 ALA A  49      15.350 -30.758   8.803  1.00 69.45           H  
ATOM    718  HB3 ALA A  49      16.972 -31.149   9.441  1.00 69.45           H  
ATOM    719  O   ALA A  49      16.940 -33.062  12.014  1.00 69.45           O  
ATOM    720  N   MET A  50      16.295 -31.068  12.812  1.00 67.48           N  
ATOM    721  H   MET A  50      15.721 -30.249  12.669  1.00 67.48           H  
ATOM    722  CA  MET A  50      17.093 -31.173  14.035  1.00 67.48           C  
ATOM    723  HA  MET A  50      18.094 -31.512  13.770  1.00 67.48           H  
ATOM    724  C   MET A  50      16.552 -32.228  14.995  1.00 67.48           C  
ATOM    725  CB  MET A  50      17.192 -29.807  14.725  1.00 67.48           C  
ATOM    726  HB2 MET A  50      16.223 -29.308  14.693  1.00 67.48           H  
ATOM    727  HB3 MET A  50      17.460 -29.948  15.772  1.00 67.48           H  
ATOM    728  O   MET A  50      17.344 -32.990  15.569  1.00 67.48           O  
ATOM    729  CG  MET A  50      18.251 -28.904  14.087  1.00 67.48           C  
ATOM    730  HG2 MET A  50      18.044 -28.796  13.023  1.00 67.48           H  
ATOM    731  HG3 MET A  50      18.145 -27.916  14.536  1.00 67.48           H  
ATOM    732  SD  MET A  50      19.977 -29.443  14.338  1.00 67.48           S  
ATOM    733  CE  MET A  50      20.263 -30.353  12.795  1.00 67.48           C  
ATOM    734  HE1 MET A  50      21.335 -30.393  12.601  1.00 67.48           H  
ATOM    735  HE2 MET A  50      19.872 -31.369  12.850  1.00 67.48           H  
ATOM    736  HE3 MET A  50      19.788 -29.832  11.963  1.00 67.48           H  
ATOM    737  N   ALA A  51      15.231 -32.302  15.143  1.00 71.77           N  
ATOM    738  H   ALA A  51      14.646 -31.628  14.671  1.00 71.77           H  
ATOM    739  CA  ALA A  51      14.575 -33.321  15.951  1.00 71.77           C  
ATOM    740  HA  ALA A  51      14.990 -33.289  16.958  1.00 71.77           H  
ATOM    741  C   ALA A  51      14.837 -34.730  15.387  1.00 71.77           C  
ATOM    742  CB  ALA A  51      13.091 -32.958  16.049  1.00 71.77           C  
ATOM    743  HB1 ALA A  51      12.567 -33.693  16.659  1.00 71.77           H  
ATOM    744  HB2 ALA A  51      12.640 -32.915  15.057  1.00 71.77           H  
ATOM    745  HB3 ALA A  51      12.979 -31.980  16.515  1.00 71.77           H  
ATOM    746  O   ALA A  51      15.267 -35.619  16.132  1.00 71.77           O  
ATOM    747  N   LEU A  52      14.731 -34.906  14.065  1.00 83.05           N  
ATOM    748  H   LEU A  52      14.331 -34.159  13.516  1.00 83.05           H  
ATOM    749  CA  LEU A  52      15.065 -36.150  13.371  1.00 83.05           C  
ATOM    750  HA  LEU A  52      14.424 -36.939  13.764  1.00 83.05           H  
ATOM    751  C   LEU A  52      16.524 -36.546  13.622  1.00 83.05           C  
ATOM    752  CB  LEU A  52      14.783 -35.981  11.866  1.00 83.05           C  
ATOM    753  HB2 LEU A  52      13.726 -35.754  11.730  1.00 83.05           H  
ATOM    754  HB3 LEU A  52      15.352 -35.131  11.489  1.00 83.05           H  
ATOM    755  O   LEU A  52      16.808 -37.669  14.046  1.00 83.05           O  
ATOM    756  CG  LEU A  52      15.132 -37.215  11.017  1.00 83.05           C  
ATOM    757  HG  LEU A  52      16.190 -37.450  11.133  1.00 83.05           H  
ATOM    758  CD1 LEU A  52      14.313 -38.435  11.435  1.00 83.05           C  
ATOM    759 HD11 LEU A  52      14.523 -39.270  10.766  1.00 83.05           H  
ATOM    760 HD12 LEU A  52      14.572 -38.737  12.450  1.00 83.05           H  
ATOM    761 HD13 LEU A  52      13.249 -38.200  11.391  1.00 83.05           H  
ATOM    762  CD2 LEU A  52      14.888 -36.910   9.543  1.00 83.05           C  
ATOM    763 HD21 LEU A  52      13.855 -36.595   9.392  1.00 83.05           H  
ATOM    764 HD22 LEU A  52      15.088 -37.791   8.932  1.00 83.05           H  
ATOM    765 HD23 LEU A  52      15.544 -36.101   9.221  1.00 83.05           H  
ATOM    766  N   ARG A  53      17.467 -35.611  13.443  1.00 76.50           N  
ATOM    767  H   ARG A  53      17.174 -34.721  13.066  1.00 76.50           H  
ATOM    768  CA  ARG A  53      18.895 -35.858  13.704  1.00 76.50           C  
ATOM    769  HA  ARG A  53      19.220 -36.671  13.056  1.00 76.50           H  
ATOM    770  C   ARG A  53      19.139 -36.304  15.147  1.00 76.50           C  
ATOM    771  CB  ARG A  53      19.709 -34.596  13.379  1.00 76.50           C  
ATOM    772  HB2 ARG A  53      19.474 -34.261  12.369  1.00 76.50           H  
ATOM    773  HB3 ARG A  53      19.426 -33.803  14.072  1.00 76.50           H  
ATOM    774  O   ARG A  53      19.924 -37.233  15.365  1.00 76.50           O  
ATOM    775  CG  ARG A  53      21.223 -34.858  13.474  1.00 76.50           C  
ATOM    776  HG2 ARG A  53      21.529 -35.444  12.608  1.00 76.50           H  
ATOM    777  HG3 ARG A  53      21.473 -35.425  14.371  1.00 76.50           H  
ATOM    778  CD  ARG A  53      22.045 -33.573  13.499  1.00 76.50           C  
ATOM    779  HD2 ARG A  53      23.088 -33.849  13.345  1.00 76.50           H  
ATOM    780  HD3 ARG A  53      21.726 -32.933  12.676  1.00 76.50           H  
ATOM    781  NE  ARG A  53      21.932 -32.865  14.789  1.00 76.50           N  
ATOM    782  HE  ARG A  53      21.197 -33.171  15.410  1.00 76.50           H  
ATOM    783  NH1 ARG A  53      23.542 -31.296  14.369  1.00 76.50           N  
ATOM    784 HH11 ARG A  53      23.721 -31.767  13.494  1.00 76.50           H  
ATOM    785 HH12 ARG A  53      23.998 -30.425  14.600  1.00 76.50           H  
ATOM    786  NH2 ARG A  53      22.425 -31.214  16.284  1.00 76.50           N  
ATOM    787 HH21 ARG A  53      22.841 -30.309  16.451  1.00 76.50           H  
ATOM    788 HH22 ARG A  53      21.632 -31.500  16.842  1.00 76.50           H  
ATOM    789  CZ  ARG A  53      22.630 -31.803  15.143  1.00 76.50           C  
ATOM    790  N   LYS A  54      18.511 -35.651  16.136  1.00 75.39           N  
ATOM    791  H   LYS A  54      17.866 -34.921  15.871  1.00 75.39           H  
ATOM    792  CA  LYS A  54      18.634 -36.011  17.563  1.00 75.39           C  
ATOM    793  HA  LYS A  54      19.687 -36.028  17.846  1.00 75.39           H  
ATOM    794  C   LYS A  54      18.118 -37.432  17.806  1.00 75.39           C  
ATOM    795  CB  LYS A  54      17.888 -35.001  18.465  1.00 75.39           C  
ATOM    796  HB2 LYS A  54      16.998 -34.644  17.947  1.00 75.39           H  
ATOM    797  HB3 LYS A  54      17.549 -35.528  19.356  1.00 75.39           H  
ATOM    798  O   LYS A  54      18.853 -38.236  18.383  1.00 75.39           O  
ATOM    799  CG  LYS A  54      18.724 -33.793  18.943  1.00 75.39           C  
ATOM    800  HG2 LYS A  54      19.586 -34.151  19.505  1.00 75.39           H  
ATOM    801  HG3 LYS A  54      19.069 -33.226  18.079  1.00 75.39           H  
ATOM    802  CD  LYS A  54      17.864 -32.880  19.850  1.00 75.39           C  
ATOM    803  HD2 LYS A  54      17.023 -32.517  19.258  1.00 75.39           H  
ATOM    804  HD3 LYS A  54      17.458 -33.478  20.665  1.00 75.39           H  
ATOM    805  CE  LYS A  54      18.596 -31.662  20.456  1.00 75.39           C  
ATOM    806  HE2 LYS A  54      19.051 -31.094  19.645  1.00 75.39           H  
ATOM    807  HE3 LYS A  54      19.388 -32.019  21.114  1.00 75.39           H  
ATOM    808  NZ  LYS A  54      17.668 -30.762  21.222  1.00 75.39           N  
ATOM    809  HZ1 LYS A  54      17.197 -31.232  21.982  1.00 75.39           H  
ATOM    810  HZ2 LYS A  54      18.117 -29.953  21.626  1.00 75.39           H  
ATOM    811  HZ3 LYS A  54      16.929 -30.382  20.648  1.00 75.39           H  
ATOM    812  N   ARG A  55      16.916 -37.763  17.317  1.00 86.03           N  
ATOM    813  H   ARG A  55      16.379 -37.050  16.845  1.00 86.03           H  
ATOM    814  CA  ARG A  55      16.324 -39.106  17.456  1.00 86.03           C  
ATOM    815  HA  ARG A  55      16.248 -39.362  18.512  1.00 86.03           H  
ATOM    816  C   ARG A  55      17.197 -40.190  16.832  1.00 86.03           C  
ATOM    817  CB  ARG A  55      14.913 -39.139  16.840  1.00 86.03           C  
ATOM    818  HB2 ARG A  55      14.646 -40.177  16.642  1.00 86.03           H  
ATOM    819  HB3 ARG A  55      14.897 -38.600  15.893  1.00 86.03           H  
ATOM    820  O   ARG A  55      17.475 -41.202  17.477  1.00 86.03           O  
ATOM    821  CG  ARG A  55      13.857 -38.561  17.791  1.00 86.03           C  
ATOM    822  HG2 ARG A  55      14.032 -37.495  17.940  1.00 86.03           H  
ATOM    823  HG3 ARG A  55      13.928 -39.070  18.753  1.00 86.03           H  
ATOM    824  CD  ARG A  55      12.449 -38.774  17.223  1.00 86.03           C  
ATOM    825  HD2 ARG A  55      12.329 -38.148  16.339  1.00 86.03           H  
ATOM    826  HD3 ARG A  55      12.329 -39.816  16.926  1.00 86.03           H  
ATOM    827  NE  ARG A  55      11.412 -38.466  18.224  1.00 86.03           N  
ATOM    828  HE  ARG A  55      11.575 -38.706  19.191  1.00 86.03           H  
ATOM    829  NH1 ARG A  55       9.741 -37.839  16.791  1.00 86.03           N  
ATOM    830 HH11 ARG A  55       8.795 -37.511  16.658  1.00 86.03           H  
ATOM    831 HH12 ARG A  55      10.253 -38.177  15.988  1.00 86.03           H  
ATOM    832  NH2 ARG A  55       9.367 -37.828  18.966  1.00 86.03           N  
ATOM    833 HH21 ARG A  55       9.091 -38.684  19.425  1.00 86.03           H  
ATOM    834 HH22 ARG A  55       8.559 -37.260  18.757  1.00 86.03           H  
ATOM    835  CZ  ARG A  55      10.184 -38.052  17.986  1.00 86.03           C  
ATOM    836  N   LEU A  56      17.703 -39.963  15.622  1.00 87.82           N  
ATOM    837  H   LEU A  56      17.396 -39.140  15.123  1.00 87.82           H  
ATOM    838  CA  LEU A  56      18.560 -40.933  14.940  1.00 87.82           C  
ATOM    839  HA  LEU A  56      18.088 -41.914  14.990  1.00 87.82           H  
ATOM    840  C   LEU A  56      19.922 -41.086  15.617  1.00 87.82           C  
ATOM    841  CB  LEU A  56      18.718 -40.532  13.468  1.00 87.82           C  
ATOM    842  HB2 LEU A  56      19.069 -39.502  13.418  1.00 87.82           H  
ATOM    843  HB3 LEU A  56      19.473 -41.171  13.011  1.00 87.82           H  
ATOM    844  O   LEU A  56      20.410 -42.206  15.754  1.00 87.82           O  
ATOM    845  CG  LEU A  56      17.424 -40.662  12.649  1.00 87.82           C  
ATOM    846  HG  LEU A  56      16.631 -40.062  13.094  1.00 87.82           H  
ATOM    847  CD1 LEU A  56      17.705 -40.139  11.246  1.00 87.82           C  
ATOM    848 HD11 LEU A  56      18.478 -40.735  10.759  1.00 87.82           H  
ATOM    849 HD12 LEU A  56      16.792 -40.184  10.653  1.00 87.82           H  
ATOM    850 HD13 LEU A  56      18.025 -39.099  11.302  1.00 87.82           H  
ATOM    851  CD2 LEU A  56      16.942 -42.110  12.557  1.00 87.82           C  
ATOM    852 HD21 LEU A  56      16.615 -42.473  13.532  1.00 87.82           H  
ATOM    853 HD22 LEU A  56      16.078 -42.155  11.895  1.00 87.82           H  
ATOM    854 HD23 LEU A  56      17.729 -42.755  12.166  1.00 87.82           H  
ATOM    855  N   SER A  57      20.522 -39.997  16.101  1.00 80.51           N  
ATOM    856  H   SER A  57      20.076 -39.102  15.964  1.00 80.51           H  
ATOM    857  CA  SER A  57      21.790 -40.064  16.842  1.00 80.51           C  
ATOM    858  HA  SER A  57      22.536 -40.570  16.230  1.00 80.51           H  
ATOM    859  C   SER A  57      21.633 -40.861  18.140  1.00 80.51           C  
ATOM    860  CB  SER A  57      22.312 -38.663  17.174  1.00 80.51           C  
ATOM    861  HB2 SER A  57      21.602 -38.160  17.831  1.00 80.51           H  
ATOM    862  HB3 SER A  57      23.266 -38.753  17.693  1.00 80.51           H  
ATOM    863  O   SER A  57      22.484 -41.686  18.462  1.00 80.51           O  
ATOM    864  OG  SER A  57      22.490 -37.882  16.006  1.00 80.51           O  
ATOM    865  HG  SER A  57      21.613 -37.697  15.663  1.00 80.51           H  
ATOM    866  N   ALA A  58      20.520 -40.674  18.858  1.00 83.33           N  
ATOM    867  H   ALA A  58      19.846 -39.988  18.550  1.00 83.33           H  
ATOM    868  CA  ALA A  58      20.220 -41.430  20.074  1.00 83.33           C  
ATOM    869  HA  ALA A  58      21.073 -41.365  20.749  1.00 83.33           H  
ATOM    870  C   ALA A  58      19.980 -42.919  19.779  1.00 83.33           C  
ATOM    871  CB  ALA A  58      19.006 -40.794  20.760  1.00 83.33           C  
ATOM    872  HB1 ALA A  58      19.215 -39.752  21.001  1.00 83.33           H  
ATOM    873  HB2 ALA A  58      18.132 -40.842  20.110  1.00 83.33           H  
ATOM    874  HB3 ALA A  58      18.787 -41.333  21.682  1.00 83.33           H  
ATOM    875  O   ALA A  58      20.507 -43.782  20.476  1.00 83.33           O  
ATOM    876  N   SER A  59      19.231 -43.212  18.714  1.00 88.29           N  
ATOM    877  H   SER A  59      18.783 -42.450  18.227  1.00 88.29           H  
ATOM    878  CA  SER A  59      18.862 -44.583  18.343  1.00 88.29           C  
ATOM    879  HA  SER A  59      18.513 -45.107  19.234  1.00 88.29           H  
ATOM    880  C   SER A  59      20.028 -45.386  17.763  1.00 88.29           C  
ATOM    881  CB  SER A  59      17.716 -44.561  17.331  1.00 88.29           C  
ATOM    882  HB2 SER A  59      18.057 -44.131  16.389  1.00 88.29           H  
ATOM    883  HB3 SER A  59      17.386 -45.585  17.153  1.00 88.29           H  
ATOM    884  O   SER A  59      20.085 -46.603  17.921  1.00 88.29           O  
ATOM    885  OG  SER A  59      16.632 -43.803  17.827  1.00 88.29           O  
ATOM    886  HG  SER A  59      16.821 -42.867  17.729  1.00 88.29           H  
ATOM    887  N   THR A  60      20.968 -44.719  17.089  1.00 81.93           N  
ATOM    888  H   THR A  60      20.843 -43.726  16.959  1.00 81.93           H  
ATOM    889  CA  THR A  60      22.105 -45.378  16.425  1.00 81.93           C  
ATOM    890  HA  THR A  60      21.904 -46.447  16.351  1.00 81.93           H  
ATOM    891  C   THR A  60      23.417 -45.263  17.201  1.00 81.93           C  
ATOM    892  CB  THR A  60      22.290 -44.866  14.990  1.00 81.93           C  
ATOM    893  HB  THR A  60      23.112 -45.421  14.536  1.00 81.93           H  
ATOM    894  O   THR A  60      24.367 -45.973  16.888  1.00 81.93           O  
ATOM    895  CG2 THR A  60      21.053 -45.067  14.112  1.00 81.93           C  
ATOM    896 HG21 THR A  60      21.283 -44.747  13.096  1.00 81.93           H  
ATOM    897 HG22 THR A  60      20.785 -46.124  14.090  1.00 81.93           H  
ATOM    898 HG23 THR A  60      20.205 -44.494  14.486  1.00 81.93           H  
ATOM    899  OG1 THR A  60      22.611 -43.494  14.983  1.00 81.93           O  
ATOM    900  HG1 THR A  60      21.809 -43.014  15.200  1.00 81.93           H  
ATOM    901  N   GLY A  61      23.505 -44.367  18.191  1.00 76.41           N  
ATOM    902  H   GLY A  61      22.697 -43.799  18.404  1.00 76.41           H  
ATOM    903  CA  GLY A  61      24.764 -44.001  18.848  1.00 76.41           C  
ATOM    904  HA2 GLY A  61      25.278 -44.905  19.173  1.00 76.41           H  
ATOM    905  HA3 GLY A  61      24.541 -43.390  19.723  1.00 76.41           H  
ATOM    906  C   GLY A  61      25.720 -43.209  17.946  1.00 76.41           C  
ATOM    907  O   GLY A  61      26.822 -42.864  18.373  1.00 76.41           O  
ATOM    908  N   LEU A  62      25.321 -42.908  16.705  1.00 78.10           N  
ATOM    909  H   LEU A  62      24.386 -43.167  16.424  1.00 78.10           H  
ATOM    910  CA  LEU A  62      26.157 -42.200  15.747  1.00 78.10           C  
ATOM    911  HA  LEU A  62      27.183 -42.544  15.875  1.00 78.10           H  
ATOM    912  C   LEU A  62      26.136 -40.697  15.999  1.00 78.10           C  
ATOM    913  CB  LEU A  62      25.717 -42.492  14.304  1.00 78.10           C  
ATOM    914  HB2 LEU A  62      24.674 -42.195  14.195  1.00 78.10           H  
ATOM    915  HB3 LEU A  62      26.299 -41.859  13.634  1.00 78.10           H  
ATOM    916  O   LEU A  62      25.113 -40.096  16.322  1.00 78.10           O  
ATOM    917  CG  LEU A  62      25.880 -43.951  13.845  1.00 78.10           C  
ATOM    918  HG  LEU A  62      25.335 -44.624  14.507  1.00 78.10           H  
ATOM    919  CD1 LEU A  62      25.296 -44.058  12.437  1.00 78.10           C  
ATOM    920 HD11 LEU A  62      25.482 -45.048  12.021  1.00 78.10           H  
ATOM    921 HD12 LEU A  62      24.219 -43.904  12.493  1.00 78.10           H  
ATOM    922 HD13 LEU A  62      25.737 -43.309  11.779  1.00 78.10           H  
ATOM    923  CD2 LEU A  62      27.349 -44.377  13.794  1.00 78.10           C  
ATOM    924 HD21 LEU A  62      27.428 -45.379  13.374  1.00 78.10           H  
ATOM    925 HD22 LEU A  62      27.934 -43.684  13.188  1.00 78.10           H  
ATOM    926 HD23 LEU A  62      27.761 -44.417  14.802  1.00 78.10           H  
ATOM    927  N   ARG A  63      27.276 -40.058  15.733  1.00 71.65           N  
ATOM    928  H   ARG A  63      28.079 -40.620  15.491  1.00 71.65           H  
ATOM    929  CA  ARG A  63      27.365 -38.601  15.646  1.00 71.65           C  
ATOM    930  HA  ARG A  63      26.603 -38.184  16.304  1.00 71.65           H  
ATOM    931  C   ARG A  63      27.031 -38.161  14.219  1.00 71.65           C  
ATOM    932  CB  ARG A  63      28.745 -38.148  16.145  1.00 71.65           C  
ATOM    933  HB2 ARG A  63      29.422 -37.983  15.307  1.00 71.65           H  
ATOM    934  HB3 ARG A  63      29.175 -38.925  16.777  1.00 71.65           H  
ATOM    935  O   ARG A  63      27.844 -38.336  13.307  1.00 71.65           O  
ATOM    936  CG  ARG A  63      28.624 -36.876  16.988  1.00 71.65           C  
ATOM    937  HG2 ARG A  63      28.198 -36.074  16.386  1.00 71.65           H  
ATOM    938  HG3 ARG A  63      27.974 -37.073  17.840  1.00 71.65           H  
ATOM    939  CD  ARG A  63      30.008 -36.465  17.492  1.00 71.65           C  
ATOM    940  HD2 ARG A  63      30.624 -36.193  16.635  1.00 71.65           H  
ATOM    941  HD3 ARG A  63      30.462 -37.317  17.998  1.00 71.65           H  
ATOM    942  NE  ARG A  63      29.927 -35.333  18.433  1.00 71.65           N  
ATOM    943  HE  ARG A  63      29.001 -35.009  18.673  1.00 71.65           H  
ATOM    944  NH1 ARG A  63      32.183 -35.075  18.759  1.00 71.65           N  
ATOM    945 HH11 ARG A  63      32.349 -35.841  18.121  1.00 71.65           H  
ATOM    946 HH12 ARG A  63      32.955 -34.590  19.192  1.00 71.65           H  
ATOM    947  NH2 ARG A  63      30.752 -33.742  19.836  1.00 71.65           N  
ATOM    948 HH21 ARG A  63      29.813 -33.437  20.047  1.00 71.65           H  
ATOM    949 HH22 ARG A  63      31.535 -33.267  20.262  1.00 71.65           H  
ATOM    950  CZ  ARG A  63      30.950 -34.725  19.003  1.00 71.65           C  
ATOM    951  N   LEU A  64      25.826 -37.628  14.030  1.00 74.00           N  
ATOM    952  H   LEU A  64      25.190 -37.590  14.813  1.00 74.00           H  
ATOM    953  CA  LEU A  64      25.304 -37.237  12.719  1.00 74.00           C  
ATOM    954  HA  LEU A  64      25.856 -37.796  11.963  1.00 74.00           H  
ATOM    955  C   LEU A  64      25.523 -35.735  12.435  1.00 74.00           C  
ATOM    956  CB  LEU A  64      23.826 -37.655  12.617  1.00 74.00           C  
ATOM    957  HB2 LEU A  64      23.268 -37.139  13.398  1.00 74.00           H  
ATOM    958  HB3 LEU A  64      23.433 -37.324  11.656  1.00 74.00           H  
ATOM    959  O   LEU A  64      25.413 -34.920  13.356  1.00 74.00           O  
ATOM    960  CG  LEU A  64      23.584 -39.173  12.758  1.00 74.00           C  
ATOM    961  HG  LEU A  64      23.980 -39.514  13.714  1.00 74.00           H  
ATOM    962  CD1 LEU A  64      22.089 -39.480  12.739  1.00 74.00           C  
ATOM    963 HD11 LEU A  64      21.935 -40.533  12.976  1.00 74.00           H  
ATOM    964 HD12 LEU A  64      21.672 -39.272  11.754  1.00 74.00           H  
ATOM    965 HD13 LEU A  64      21.576 -38.876  13.488  1.00 74.00           H  
ATOM    966  CD2 LEU A  64      24.253 -39.980  11.641  1.00 74.00           C  
ATOM    967 HD21 LEU A  64      25.337 -39.866  11.678  1.00 74.00           H  
ATOM    968 HD22 LEU A  64      24.025 -41.037  11.782  1.00 74.00           H  
ATOM    969 HD23 LEU A  64      23.881 -39.659  10.668  1.00 74.00           H  
ATOM    970  N   PRO A  65      25.855 -35.353  11.185  1.00 62.45           N  
ATOM    971  CA  PRO A  65      26.071 -33.957  10.795  1.00 62.45           C  
ATOM    972  HA  PRO A  65      26.846 -33.520  11.425  1.00 62.45           H  
ATOM    973  C   PRO A  65      24.802 -33.104  10.933  1.00 62.45           C  
ATOM    974  CB  PRO A  65      26.580 -34.007   9.348  1.00 62.45           C  
ATOM    975  HB2 PRO A  65      27.669 -34.052   9.346  1.00 62.45           H  
ATOM    976  HB3 PRO A  65      26.239 -33.159   8.754  1.00 62.45           H  
ATOM    977  O   PRO A  65      23.689 -33.618  10.952  1.00 62.45           O  
ATOM    978  CG  PRO A  65      26.019 -35.322   8.810  1.00 62.45           C  
ATOM    979  HG2 PRO A  65      26.623 -35.720   7.995  1.00 62.45           H  
ATOM    980  HG3 PRO A  65      24.991 -35.172   8.483  1.00 62.45           H  
ATOM    981  CD  PRO A  65      26.040 -36.229  10.036  1.00 62.45           C  
ATOM    982  HD2 PRO A  65      27.010 -36.721  10.108  1.00 62.45           H  
ATOM    983  HD3 PRO A  65      25.251 -36.977   9.958  1.00 62.45           H  
ATOM    984  N   ALA A  66      24.947 -31.781  11.060  1.00 59.41           N  
ATOM    985  H   ALA A  66      25.870 -31.379  10.973  1.00 59.41           H  
ATOM    986  CA  ALA A  66      23.798 -30.872  11.156  1.00 59.41           C  
ATOM    987  HA  ALA A  66      23.096 -31.274  11.887  1.00 59.41           H  
ATOM    988  C   ALA A  66      22.995 -30.765   9.852  1.00 59.41           C  
ATOM    989  CB  ALA A  66      24.282 -29.500  11.640  1.00 59.41           C  
ATOM    990  HB1 ALA A  66      24.914 -29.041  10.879  1.00 59.41           H  
ATOM    991  HB2 ALA A  66      24.851 -29.593  12.565  1.00 59.41           H  
ATOM    992  HB3 ALA A  66      23.423 -28.851  11.809  1.00 59.41           H  
ATOM    993  O   ALA A  66      21.775 -30.683   9.901  1.00 59.41           O  
ATOM    994  N   SER A  67      23.674 -30.860   8.713  1.00 59.80           N  
ATOM    995  H   SER A  67      24.680 -30.939   8.738  1.00 59.80           H  
ATOM    996  CA  SER A  67      23.117 -30.890   7.359  1.00 59.80           C  
ATOM    997  HA  SER A  67      22.318 -30.153   7.283  1.00 59.80           H  
ATOM    998  C   SER A  67      22.526 -32.247   6.961  1.00 59.80           C  
ATOM    999  CB  SER A  67      24.235 -30.498   6.381  1.00 59.80           C  
ATOM   1000  HB2 SER A  67      23.931 -30.662   5.347  1.00 59.80           H  
ATOM   1001  HB3 SER A  67      24.460 -29.440   6.510  1.00 59.80           H  
ATOM   1002  O   SER A  67      22.250 -32.448   5.786  1.00 59.80           O  
ATOM   1003  OG  SER A  67      25.400 -31.252   6.679  1.00 59.80           O  
ATOM   1004  HG  SER A  67      25.393 -32.033   6.121  1.00 59.80           H  
ATOM   1005  N   LEU A  68      22.312 -33.173   7.908  1.00 70.44           N  
ATOM   1006  H   LEU A  68      22.520 -32.917   8.863  1.00 70.44           H  
ATOM   1007  CA  LEU A  68      21.951 -34.574   7.643  1.00 70.44           C  
ATOM   1008  HA  LEU A  68      22.840 -35.088   7.280  1.00 70.44           H  
ATOM   1009  C   LEU A  68      20.859 -34.747   6.576  1.00 70.44           C  
ATOM   1010  CB  LEU A  68      21.474 -35.205   8.966  1.00 70.44           C  
ATOM   1011  HB2 LEU A  68      20.585 -34.671   9.300  1.00 70.44           H  
ATOM   1012  HB3 LEU A  68      22.247 -35.076   9.724  1.00 70.44           H  
ATOM   1013  O   LEU A  68      20.990 -35.598   5.704  1.00 70.44           O  
ATOM   1014  CG  LEU A  68      21.148 -36.706   8.884  1.00 70.44           C  
ATOM   1015  HG  LEU A  68      20.444 -36.901   8.075  1.00 70.44           H  
ATOM   1016  CD1 LEU A  68      22.431 -37.515   8.667  1.00 70.44           C  
ATOM   1017 HD11 LEU A  68      23.173 -37.248   9.420  1.00 70.44           H  
ATOM   1018 HD12 LEU A  68      22.834 -37.299   7.678  1.00 70.44           H  
ATOM   1019 HD13 LEU A  68      22.228 -38.585   8.729  1.00 70.44           H  
ATOM   1020  CD2 LEU A  68      20.492 -37.140  10.197  1.00 70.44           C  
ATOM   1021 HD21 LEU A  68      21.179 -36.991  11.030  1.00 70.44           H  
ATOM   1022 HD22 LEU A  68      20.209 -38.191  10.144  1.00 70.44           H  
ATOM   1023 HD23 LEU A  68      19.585 -36.556  10.357  1.00 70.44           H  
ATOM   1024  N   VAL A  69      19.796 -33.945   6.661  1.00 74.87           N  
ATOM   1025  H   VAL A  69      19.783 -33.246   7.390  1.00 74.87           H  
ATOM   1026  CA  VAL A  69      18.637 -34.007   5.757  1.00 74.87           C  
ATOM   1027  HA  VAL A  69      18.400 -35.052   5.556  1.00 74.87           H  
ATOM   1028  C   VAL A  69      18.888 -33.367   4.394  1.00 74.87           C  
ATOM   1029  CB  VAL A  69      17.398 -33.357   6.394  1.00 74.87           C  
ATOM   1030  HB  VAL A  69      16.593 -33.338   5.660  1.00 74.87           H  
ATOM   1031  O   VAL A  69      18.188 -33.690   3.452  1.00 74.87           O  
ATOM   1032  CG1 VAL A  69      16.917 -34.185   7.589  1.00 74.87           C  
ATOM   1033 HG11 VAL A  69      16.040 -33.708   8.027  1.00 74.87           H  
ATOM   1034 HG12 VAL A  69      17.693 -34.261   8.351  1.00 74.87           H  
ATOM   1035 HG13 VAL A  69      16.638 -35.182   7.248  1.00 74.87           H  
ATOM   1036  CG2 VAL A  69      17.669 -31.916   6.845  1.00 74.87           C  
ATOM   1037 HG21 VAL A  69      16.719 -31.454   7.111  1.00 74.87           H  
ATOM   1038 HG22 VAL A  69      18.351 -31.884   7.696  1.00 74.87           H  
ATOM   1039 HG23 VAL A  69      18.079 -31.330   6.022  1.00 74.87           H  
ATOM   1040  N   PHE A  70      19.880 -32.489   4.258  1.00 63.29           N  
ATOM   1041  H   PHE A  70      20.479 -32.309   5.052  1.00 63.29           H  
ATOM   1042  CA  PHE A  70      20.305 -31.963   2.959  1.00 63.29           C  
ATOM   1043  HA  PHE A  70      19.446 -31.892   2.292  1.00 63.29           H  
ATOM   1044  C   PHE A  70      21.312 -32.906   2.293  1.00 63.29           C  
ATOM   1045  CB  PHE A  70      20.892 -30.558   3.139  1.00 63.29           C  
ATOM   1046  HB2 PHE A  70      21.725 -30.599   3.841  1.00 63.29           H  
ATOM   1047  HB3 PHE A  70      21.295 -30.230   2.181  1.00 63.29           H  
ATOM   1048  O   PHE A  70      21.256 -33.117   1.086  1.00 63.29           O  
ATOM   1049  CG  PHE A  70      19.884 -29.525   3.602  1.00 63.29           C  
ATOM   1050  CD1 PHE A  70      18.927 -29.032   2.694  1.00 63.29           C  
ATOM   1051  HD1 PHE A  70      18.910 -29.394   1.676  1.00 63.29           H  
ATOM   1052  CD2 PHE A  70      19.890 -29.058   4.930  1.00 63.29           C  
ATOM   1053  HD2 PHE A  70      20.617 -29.437   5.633  1.00 63.29           H  
ATOM   1054  CE1 PHE A  70      17.984 -28.077   3.110  1.00 63.29           C  
ATOM   1055  HE1 PHE A  70      17.242 -27.711   2.415  1.00 63.29           H  
ATOM   1056  CE2 PHE A  70      18.945 -28.101   5.346  1.00 63.29           C  
ATOM   1057  HE2 PHE A  70      18.940 -27.747   6.366  1.00 63.29           H  
ATOM   1058  CZ  PHE A  70      17.993 -27.611   4.436  1.00 63.29           C  
ATOM   1059  HZ  PHE A  70      17.258 -26.888   4.757  1.00 63.29           H  
ATOM   1060  N   ASP A  71      22.193 -33.516   3.092  1.00 68.56           N  
ATOM   1061  H   ASP A  71      22.224 -33.237   4.062  1.00 68.56           H  
ATOM   1062  CA  ASP A  71      23.177 -34.500   2.629  1.00 68.56           C  
ATOM   1063  HA  ASP A  71      23.730 -34.082   1.787  1.00 68.56           H  
ATOM   1064  C   ASP A  71      22.495 -35.800   2.156  1.00 68.56           C  
ATOM   1065  CB  ASP A  71      24.168 -34.812   3.768  1.00 68.56           C  
ATOM   1066  HB2 ASP A  71      23.619 -35.258   4.597  1.00 68.56           H  
ATOM   1067  HB3 ASP A  71      24.882 -35.554   3.411  1.00 68.56           H  
ATOM   1068  O   ASP A  71      22.961 -36.460   1.224  1.00 68.56           O  
ATOM   1069  CG  ASP A  71      24.960 -33.605   4.294  1.00 68.56           C  
ATOM   1070  OD1 ASP A  71      25.262 -32.678   3.515  1.00 68.56           O  
ATOM   1071  OD2 ASP A  71      25.300 -33.606   5.505  1.00 68.56           O  
ATOM   1072  N   HIS A  72      21.378 -36.166   2.796  1.00 80.89           N  
ATOM   1073  H   HIS A  72      21.089 -35.599   3.580  1.00 80.89           H  
ATOM   1074  CA  HIS A  72      20.572 -37.349   2.492  1.00 80.89           C  
ATOM   1075  HA  HIS A  72      20.875 -37.755   1.527  1.00 80.89           H  
ATOM   1076  C   HIS A  72      19.083 -36.973   2.414  1.00 80.89           C  
ATOM   1077  CB  HIS A  72      20.843 -38.430   3.549  1.00 80.89           C  
ATOM   1078  HB2 HIS A  72      20.513 -38.078   4.526  1.00 80.89           H  
ATOM   1079  HB3 HIS A  72      20.264 -39.317   3.289  1.00 80.89           H  
ATOM   1080  O   HIS A  72      18.367 -37.163   3.392  1.00 80.89           O  
ATOM   1081  CG  HIS A  72      22.294 -38.809   3.633  1.00 80.89           C  
ATOM   1082  CD2 HIS A  72      23.151 -38.506   4.653  1.00 80.89           C  
ATOM   1083  HD2 HIS A  72      22.880 -38.001   5.568  1.00 80.89           H  
ATOM   1084  ND1 HIS A  72      23.047 -39.319   2.604  1.00 80.89           N  
ATOM   1085  HD1 HIS A  72      22.732 -39.412   1.649  1.00 80.89           H  
ATOM   1086  CE1 HIS A  72      24.329 -39.305   2.990  1.00 80.89           C  
ATOM   1087  HE1 HIS A  72      25.162 -39.544   2.345  1.00 80.89           H  
ATOM   1088  NE2 HIS A  72      24.447 -38.845   4.245  1.00 80.89           N  
ATOM   1089  N   PRO A  73      18.601 -36.448   1.273  1.00 77.44           N  
ATOM   1090  CA  PRO A  73      17.312 -35.755   1.163  1.00 77.44           C  
ATOM   1091  HA  PRO A  73      17.196 -35.058   1.994  1.00 77.44           H  
ATOM   1092  C   PRO A  73      16.063 -36.629   1.228  1.00 77.44           C  
ATOM   1093  CB  PRO A  73      17.397 -34.932  -0.126  1.00 77.44           C  
ATOM   1094  HB2 PRO A  73      17.816 -33.952   0.101  1.00 77.44           H  
ATOM   1095  HB3 PRO A  73      16.434 -34.823  -0.624  1.00 77.44           H  
ATOM   1096  O   PRO A  73      14.965 -36.091   1.192  1.00 77.44           O  
ATOM   1097  CG  PRO A  73      18.387 -35.719  -0.979  1.00 77.44           C  
ATOM   1098  HG2 PRO A  73      18.886 -35.083  -1.710  1.00 77.44           H  
ATOM   1099  HG3 PRO A  73      17.871 -36.542  -1.473  1.00 77.44           H  
ATOM   1100  CD  PRO A  73      19.366 -36.271   0.051  1.00 77.44           C  
ATOM   1101  HD2 PRO A  73      19.785 -37.213  -0.303  1.00 77.44           H  
ATOM   1102  HD3 PRO A  73      20.160 -35.544   0.221  1.00 77.44           H  
ATOM   1103  N   THR A  74      16.191 -37.949   1.343  1.00 86.15           N  
ATOM   1104  H   THR A  74      17.116 -38.328   1.484  1.00 86.15           H  
ATOM   1105  CA  THR A  74      15.057 -38.875   1.460  1.00 86.15           C  
ATOM   1106  HA  THR A  74      14.151 -38.314   1.687  1.00 86.15           H  
ATOM   1107  C   THR A  74      15.292 -39.848   2.608  1.00 86.15           C  
ATOM   1108  CB  THR A  74      14.804 -39.652   0.155  1.00 86.15           C  
ATOM   1109  HB  THR A  74      13.876 -40.215   0.260  1.00 86.15           H  
ATOM   1110  O   THR A  74      16.435 -40.122   2.995  1.00 86.15           O  
ATOM   1111  CG2 THR A  74      14.680 -38.757  -1.076  1.00 86.15           C  
ATOM   1112 HG21 THR A  74      15.602 -38.202  -1.253  1.00 86.15           H  
ATOM   1113 HG22 THR A  74      13.861 -38.053  -0.930  1.00 86.15           H  
ATOM   1114 HG23 THR A  74      14.454 -39.361  -1.955  1.00 86.15           H  
ATOM   1115  OG1 THR A  74      15.850 -40.564  -0.121  1.00 86.15           O  
ATOM   1116  HG1 THR A  74      15.838 -40.660  -1.076  1.00 86.15           H  
ATOM   1117  N   VAL A  75      14.216 -40.445   3.122  1.00 89.86           N  
ATOM   1118  H   VAL A  75      13.307 -40.165   2.781  1.00 89.86           H  
ATOM   1119  CA  VAL A  75      14.288 -41.505   4.144  1.00 89.86           C  
ATOM   1120  HA  VAL A  75      14.705 -41.095   5.064  1.00 89.86           H  
ATOM   1121  C   VAL A  75      15.191 -42.651   3.681  1.00 89.86           C  
ATOM   1122  CB  VAL A  75      12.884 -42.056   4.433  1.00 89.86           C  
ATOM   1123  HB  VAL A  75      12.487 -42.453   3.499  1.00 89.86           H  
ATOM   1124  O   VAL A  75      16.035 -43.125   4.444  1.00 89.86           O  
ATOM   1125  CG1 VAL A  75      12.874 -43.202   5.448  1.00 89.86           C  
ATOM   1126 HG11 VAL A  75      13.278 -42.870   6.404  1.00 89.86           H  
ATOM   1127 HG12 VAL A  75      13.449 -44.054   5.085  1.00 89.86           H  
ATOM   1128 HG13 VAL A  75      11.849 -43.538   5.609  1.00 89.86           H  
ATOM   1129  CG2 VAL A  75      11.936 -40.967   4.934  1.00 89.86           C  
ATOM   1130 HG21 VAL A  75      11.815 -40.175   4.195  1.00 89.86           H  
ATOM   1131 HG22 VAL A  75      10.954 -41.400   5.128  1.00 89.86           H  
ATOM   1132 HG23 VAL A  75      12.329 -40.552   5.863  1.00 89.86           H  
ATOM   1133  N   THR A  76      15.055 -43.066   2.417  1.00 86.31           N  
ATOM   1134  H   THR A  76      14.333 -42.632   1.860  1.00 86.31           H  
ATOM   1135  CA  THR A  76      15.833 -44.171   1.833  1.00 86.31           C  
ATOM   1136  HA  THR A  76      15.689 -45.056   2.454  1.00 86.31           H  
ATOM   1137  C   THR A  76      17.330 -43.860   1.813  1.00 86.31           C  
ATOM   1138  CB  THR A  76      15.343 -44.499   0.413  1.00 86.31           C  
ATOM   1139  HB  THR A  76      15.554 -43.661  -0.252  1.00 86.31           H  
ATOM   1140  O   THR A  76      18.136 -44.678   2.269  1.00 86.31           O  
ATOM   1141  CG2 THR A  76      16.000 -45.764  -0.143  1.00 86.31           C  
ATOM   1142 HG21 THR A  76      15.822 -46.605   0.528  1.00 86.31           H  
ATOM   1143 HG22 THR A  76      15.571 -45.991  -1.119  1.00 86.31           H  
ATOM   1144 HG23 THR A  76      17.073 -45.613  -0.265  1.00 86.31           H  
ATOM   1145  OG1 THR A  76      13.954 -44.737   0.416  1.00 86.31           O  
ATOM   1146  HG1 THR A  76      13.492 -43.906   0.553  1.00 86.31           H  
ATOM   1147  N   ALA A  77      17.706 -42.662   1.350  1.00 87.36           N  
ATOM   1148  H   ALA A  77      17.001 -42.009   1.042  1.00 87.36           H  
ATOM   1149  CA  ALA A  77      19.101 -42.224   1.320  1.00 87.36           C  
ATOM   1150  HA  ALA A  77      19.687 -42.942   0.747  1.00 87.36           H  
ATOM   1151  C   ALA A  77      19.695 -42.152   2.734  1.00 87.36           C  
ATOM   1152  CB  ALA A  77      19.167 -40.861   0.616  1.00 87.36           C  
ATOM   1153  HB1 ALA A  77      20.202 -40.521   0.570  1.00 87.36           H  
ATOM   1154  HB2 ALA A  77      18.780 -40.950  -0.399  1.00 87.36           H  
ATOM   1155  HB3 ALA A  77      18.573 -40.127   1.160  1.00 87.36           H  
ATOM   1156  O   ALA A  77      20.818 -42.609   2.974  1.00 87.36           O  
ATOM   1157  N   LEU A  78      18.920 -41.636   3.691  1.00 90.10           N  
ATOM   1158  H   LEU A  78      18.019 -41.259   3.435  1.00 90.10           H  
ATOM   1159  CA  LEU A  78      19.354 -41.509   5.076  1.00 90.10           C  
ATOM   1160  HA  LEU A  78      20.327 -41.016   5.064  1.00 90.10           H  
ATOM   1161  C   LEU A  78      19.550 -42.879   5.746  1.00 90.10           C  
ATOM   1162  CB  LEU A  78      18.356 -40.595   5.804  1.00 90.10           C  
ATOM   1163  HB2 LEU A  78      17.359 -41.031   5.743  1.00 90.10           H  
ATOM   1164  HB3 LEU A  78      18.330 -39.640   5.278  1.00 90.10           H  
ATOM   1165  O   LEU A  78      20.572 -43.106   6.396  1.00 90.10           O  
ATOM   1166  CG  LEU A  78      18.690 -40.335   7.280  1.00 90.10           C  
ATOM   1167  HG  LEU A  78      18.536 -41.249   7.854  1.00 90.10           H  
ATOM   1168  CD1 LEU A  78      20.129 -39.867   7.488  1.00 90.10           C  
ATOM   1169 HD11 LEU A  78      20.838 -40.632   7.173  1.00 90.10           H  
ATOM   1170 HD12 LEU A  78      20.305 -38.953   6.920  1.00 90.10           H  
ATOM   1171 HD13 LEU A  78      20.285 -39.696   8.553  1.00 90.10           H  
ATOM   1172  CD2 LEU A  78      17.767 -39.247   7.827  1.00 90.10           C  
ATOM   1173 HD21 LEU A  78      18.030 -38.999   8.855  1.00 90.10           H  
ATOM   1174 HD22 LEU A  78      17.857 -38.344   7.223  1.00 90.10           H  
ATOM   1175 HD23 LEU A  78      16.731 -39.586   7.793  1.00 90.10           H  
ATOM   1176  N   ALA A  79      18.643 -43.835   5.541  1.00 89.43           N  
ATOM   1177  H   ALA A  79      17.811 -43.606   5.016  1.00 89.43           H  
ATOM   1178  CA  ALA A  79      18.785 -45.194   6.070  1.00 89.43           C  
ATOM   1179  HA  ALA A  79      18.880 -45.143   7.154  1.00 89.43           H  
ATOM   1180  C   ALA A  79      20.035 -45.910   5.523  1.00 89.43           C  
ATOM   1181  CB  ALA A  79      17.508 -45.966   5.735  1.00 89.43           C  
ATOM   1182  HB1 ALA A  79      17.359 -46.001   4.656  1.00 89.43           H  
ATOM   1183  HB2 ALA A  79      17.576 -46.982   6.123  1.00 89.43           H  
ATOM   1184  HB3 ALA A  79      16.655 -45.464   6.192  1.00 89.43           H  
ATOM   1185  O   ALA A  79      20.792 -46.528   6.281  1.00 89.43           O  
ATOM   1186  N   GLN A  80      20.299 -45.775   4.219  1.00 84.42           N  
ATOM   1187  H   GLN A  80      19.664 -45.226   3.658  1.00 84.42           H  
ATOM   1188  CA  GLN A  80      21.471 -46.369   3.569  1.00 84.42           C  
ATOM   1189  HA  GLN A  80      21.467 -47.438   3.781  1.00 84.42           H  
ATOM   1190  C   GLN A  80      22.783 -45.789   4.123  1.00 84.42           C  
ATOM   1191  CB  GLN A  80      21.342 -46.157   2.053  1.00 84.42           C  
ATOM   1192  HB2 GLN A  80      20.287 -46.118   1.783  1.00 84.42           H  
ATOM   1193  HB3 GLN A  80      21.794 -45.204   1.776  1.00 84.42           H  
ATOM   1194  O   GLN A  80      23.746 -46.528   4.363  1.00 84.42           O  
ATOM   1195  CG  GLN A  80      21.965 -47.296   1.237  1.00 84.42           C  
ATOM   1196  HG2 GLN A  80      23.031 -47.366   1.453  1.00 84.42           H  
ATOM   1197  HG3 GLN A  80      21.486 -48.235   1.515  1.00 84.42           H  
ATOM   1198  CD  GLN A  80      21.784 -47.071  -0.263  1.00 84.42           C  
ATOM   1199  NE2 GLN A  80      21.720 -48.109  -1.068  1.00 84.42           N  
ATOM   1200 HE21 GLN A  80      21.623 -49.052  -0.718  1.00 84.42           H  
ATOM   1201 HE22 GLN A  80      21.548 -47.879  -2.036  1.00 84.42           H  
ATOM   1202  OE1 GLN A  80      21.720 -45.958  -0.745  1.00 84.42           O  
ATOM   1203  N   HIS A  81      22.794 -44.483   4.411  1.00 86.65           N  
ATOM   1204  H   HIS A  81      21.993 -43.924   4.155  1.00 86.65           H  
ATOM   1205  CA  HIS A  81      23.914 -43.823   5.076  1.00 86.65           C  
ATOM   1206  HA  HIS A  81      24.815 -43.994   4.487  1.00 86.65           H  
ATOM   1207  C   HIS A  81      24.171 -44.378   6.485  1.00 86.65           C  
ATOM   1208  CB  HIS A  81      23.658 -42.313   5.133  1.00 86.65           C  
ATOM   1209  HB2 HIS A  81      22.746 -42.100   5.690  1.00 86.65           H  
ATOM   1210  HB3 HIS A  81      23.531 -41.930   4.121  1.00 86.65           H  
ATOM   1211  O   HIS A  81      25.315 -44.693   6.833  1.00 86.65           O  
ATOM   1212  CG  HIS A  81      24.805 -41.597   5.791  1.00 86.65           C  
ATOM   1213  CD2 HIS A  81      24.879 -41.151   7.084  1.00 86.65           C  
ATOM   1214  HD2 HIS A  81      24.100 -41.245   7.826  1.00 86.65           H  
ATOM   1215  ND1 HIS A  81      25.990 -41.278   5.182  1.00 86.65           N  
ATOM   1216  HD1 HIS A  81      26.130 -41.271   4.181  1.00 86.65           H  
ATOM   1217  CE1 HIS A  81      26.739 -40.610   6.069  1.00 86.65           C  
ATOM   1218  HE1 HIS A  81      27.670 -40.118   5.828  1.00 86.65           H  
ATOM   1219  NE2 HIS A  81      26.136 -40.554   7.268  1.00 86.65           N  
ATOM   1220  N   LEU A  82      23.122 -44.546   7.296  1.00 87.61           N  
ATOM   1221  H   LEU A  82      22.210 -44.268   6.963  1.00 87.61           H  
ATOM   1222  CA  LEU A  82      23.252 -45.089   8.654  1.00 87.61           C  
ATOM   1223  HA  LEU A  82      23.966 -44.481   9.208  1.00 87.61           H  
ATOM   1224  C   LEU A  82      23.818 -46.517   8.645  1.00 87.61           C  
ATOM   1225  CB  LEU A  82      21.890 -45.041   9.369  1.00 87.61           C  
ATOM   1226  HB2 LEU A  82      21.163 -45.586   8.767  1.00 87.61           H  
ATOM   1227  HB3 LEU A  82      21.981 -45.560  10.324  1.00 87.61           H  
ATOM   1228  O   LEU A  82      24.685 -46.839   9.464  1.00 87.61           O  
ATOM   1229  CG  LEU A  82      21.346 -43.626   9.639  1.00 87.61           C  
ATOM   1230  HG  LEU A  82      21.297 -43.062   8.707  1.00 87.61           H  
ATOM   1231  CD1 LEU A  82      19.939 -43.732  10.218  1.00 87.61           C  
ATOM   1232 HD11 LEU A  82      19.303 -44.277   9.520  1.00 87.61           H  
ATOM   1233 HD12 LEU A  82      19.521 -42.734  10.350  1.00 87.61           H  
ATOM   1234 HD13 LEU A  82      19.949 -44.256  11.173  1.00 87.61           H  
ATOM   1235  CD2 LEU A  82      22.207 -42.823  10.613  1.00 87.61           C  
ATOM   1236 HD21 LEU A  82      23.211 -42.697  10.210  1.00 87.61           H  
ATOM   1237 HD22 LEU A  82      22.247 -43.326  11.579  1.00 87.61           H  
ATOM   1238 HD23 LEU A  82      21.763 -41.836  10.744  1.00 87.61           H  
ATOM   1239  N   ARG A  83      23.406 -47.354   7.683  1.00 83.22           N  
ATOM   1240  H   ARG A  83      22.671 -47.034   7.067  1.00 83.22           H  
ATOM   1241  CA  ARG A  83      23.914 -48.729   7.531  1.00 83.22           C  
ATOM   1242  HA  ARG A  83      23.743 -49.265   8.465  1.00 83.22           H  
ATOM   1243  C   ARG A  83      25.417 -48.752   7.273  1.00 83.22           C  
ATOM   1244  CB  ARG A  83      23.156 -49.437   6.395  1.00 83.22           C  
ATOM   1245  HB2 ARG A  83      23.465 -49.018   5.438  1.00 83.22           H  
ATOM   1246  HB3 ARG A  83      22.085 -49.262   6.498  1.00 83.22           H  
ATOM   1247  O   ARG A  83      26.145 -49.512   7.915  1.00 83.22           O  
ATOM   1248  CG  ARG A  83      23.418 -50.953   6.417  1.00 83.22           C  
ATOM   1249  HG2 ARG A  83      24.486 -51.154   6.337  1.00 83.22           H  
ATOM   1250  HG3 ARG A  83      23.062 -51.358   7.364  1.00 83.22           H  
ATOM   1251  CD  ARG A  83      22.695 -51.677   5.279  1.00 83.22           C  
ATOM   1252  HD2 ARG A  83      21.634 -51.428   5.318  1.00 83.22           H  
ATOM   1253  HD3 ARG A  83      22.796 -52.749   5.446  1.00 83.22           H  
ATOM   1254  NE  ARG A  83      23.244 -51.297   3.961  1.00 83.22           N  
ATOM   1255  HE  ARG A  83      23.324 -50.305   3.789  1.00 83.22           H  
ATOM   1256  NH1 ARG A  83      23.176 -53.373   2.973  1.00 83.22           N  
ATOM   1257 HH11 ARG A  83      23.167 -53.915   2.121  1.00 83.22           H  
ATOM   1258 HH12 ARG A  83      22.575 -53.703   3.715  1.00 83.22           H  
ATOM   1259  NH2 ARG A  83      24.001 -51.632   1.844  1.00 83.22           N  
ATOM   1260 HH21 ARG A  83      24.183 -50.642   1.759  1.00 83.22           H  
ATOM   1261 HH22 ARG A  83      24.089 -52.236   1.039  1.00 83.22           H  
ATOM   1262  CZ  ARG A  83      23.475 -52.104   2.942  1.00 83.22           C  
ATOM   1263  N   ALA A  84      25.883 -47.899   6.361  1.00 79.27           N  
ATOM   1264  H   ALA A  84      25.223 -47.297   5.887  1.00 79.27           H  
ATOM   1265  CA  ALA A  84      27.297 -47.801   6.018  1.00 79.27           C  
ATOM   1266  HA  ALA A  84      27.640 -48.775   5.669  1.00 79.27           H  
ATOM   1267  C   ALA A  84      28.153 -47.422   7.236  1.00 79.27           C  
ATOM   1268  CB  ALA A  84      27.454 -46.793   4.874  1.00 79.27           C  
ATOM   1269  HB1 ALA A  84      28.500 -46.741   4.572  1.00 79.27           H  
ATOM   1270  HB2 ALA A  84      26.853 -47.105   4.019  1.00 79.27           H  
ATOM   1271  HB3 ALA A  84      27.126 -45.804   5.193  1.00 79.27           H  
ATOM   1272  O   ALA A  84      29.219 -48.002   7.438  1.00 79.27           O  
ATOM   1273  N   ARG A  85      27.666 -46.505   8.084  1.00 80.41           N  
ATOM   1274  H   ARG A  85      26.782 -46.072   7.860  1.00 80.41           H  
ATOM   1275  CA  ARG A  85      28.394 -46.071   9.286  1.00 80.41           C  
ATOM   1276  HA  ARG A  85      29.436 -45.902   9.014  1.00 80.41           H  
ATOM   1277  C   ARG A  85      28.468 -47.137  10.378  1.00 80.41           C  
ATOM   1278  CB  ARG A  85      27.799 -44.761   9.816  1.00 80.41           C  
ATOM   1279  HB2 ARG A  85      28.186 -44.603  10.823  1.00 80.41           H  
ATOM   1280  HB3 ARG A  85      26.712 -44.824   9.866  1.00 80.41           H  
ATOM   1281  O   ARG A  85      29.531 -47.319  10.969  1.00 80.41           O  
ATOM   1282  CG  ARG A  85      28.222 -43.581   8.931  1.00 80.41           C  
ATOM   1283  HG2 ARG A  85      29.266 -43.713   8.648  1.00 80.41           H  
ATOM   1284  HG3 ARG A  85      27.616 -43.552   8.025  1.00 80.41           H  
ATOM   1285  CD  ARG A  85      28.101 -42.254   9.685  1.00 80.41           C  
ATOM   1286  HD2 ARG A  85      27.054 -41.950   9.703  1.00 80.41           H  
ATOM   1287  HD3 ARG A  85      28.448 -42.399  10.708  1.00 80.41           H  
ATOM   1288  NE  ARG A  85      28.919 -41.214   9.036  1.00 80.41           N  
ATOM   1289  HE  ARG A  85      29.038 -41.311   8.038  1.00 80.41           H  
ATOM   1290  NH1 ARG A  85      29.125 -39.814  10.840  1.00 80.41           N  
ATOM   1291 HH11 ARG A  85      28.489 -40.410  11.350  1.00 80.41           H  
ATOM   1292 HH12 ARG A  85      29.388 -38.929  11.249  1.00 80.41           H  
ATOM   1293  NH2 ARG A  85      30.139 -39.298   8.915  1.00 80.41           N  
ATOM   1294 HH21 ARG A  85      30.306 -39.475   7.934  1.00 80.41           H  
ATOM   1295 HH22 ARG A  85      30.457 -38.437   9.335  1.00 80.41           H  
ATOM   1296  CZ  ARG A  85      29.392 -40.119   9.599  1.00 80.41           C  
ATOM   1297  N   LEU A  86      27.384 -47.871  10.620  1.00 76.40           N  
ATOM   1298  H   LEU A  86      26.540 -47.658  10.107  1.00 76.40           H  
ATOM   1299  CA  LEU A  86      27.337 -48.890  11.678  1.00 76.40           C  
ATOM   1300  HA  LEU A  86      27.795 -48.477  12.576  1.00 76.40           H  
ATOM   1301  C   LEU A  86      28.151 -50.154  11.344  1.00 76.40           C  
ATOM   1302  CB  LEU A  86      25.864 -49.226  11.981  1.00 76.40           C  
ATOM   1303  HB2 LEU A  86      25.818 -50.113  12.613  1.00 76.40           H  
ATOM   1304  HB3 LEU A  86      25.362 -49.457  11.041  1.00 76.40           H  
ATOM   1305  O   LEU A  86      28.645 -50.820  12.252  1.00 76.40           O  
ATOM   1306  CG  LEU A  86      25.120 -48.079  12.689  1.00 76.40           C  
ATOM   1307  HG  LEU A  86      25.322 -47.149  12.158  1.00 76.40           H  
ATOM   1308  CD1 LEU A  86      23.611 -48.301  12.669  1.00 76.40           C  
ATOM   1309 HD11 LEU A  86      23.110 -47.413  13.053  1.00 76.40           H  
ATOM   1310 HD12 LEU A  86      23.351 -49.153  13.298  1.00 76.40           H  
ATOM   1311 HD13 LEU A  86      23.274 -48.469  11.646  1.00 76.40           H  
ATOM   1312  CD2 LEU A  86      25.555 -47.927  14.148  1.00 76.40           C  
ATOM   1313 HD21 LEU A  86      25.385 -48.852  14.699  1.00 76.40           H  
ATOM   1314 HD22 LEU A  86      26.610 -47.659  14.211  1.00 76.40           H  
ATOM   1315 HD23 LEU A  86      24.984 -47.126  14.618  1.00 76.40           H  
ATOM   1316  N   GLY A  87      28.325 -50.494  10.063  1.00 60.96           N  
ATOM   1317  H   GLY A  87      27.858 -49.946   9.356  1.00 60.96           H  
ATOM   1318  CA  GLY A  87      29.081 -51.684   9.650  1.00 60.96           C  
ATOM   1319  HA2 GLY A  87      28.889 -51.860   8.592  1.00 60.96           H  
ATOM   1320  HA3 GLY A  87      28.725 -52.548  10.211  1.00 60.96           H  
ATOM   1321  C   GLY A  87      30.603 -51.582   9.840  1.00 60.96           C  
ATOM   1322  O   GLY A  87      31.262 -52.595  10.081  1.00 60.96           O  
ATOM   1323  N   THR A  88      31.181 -50.381   9.746  1.00 50.40           N  
ATOM   1324  H   THR A  88      30.609 -49.583   9.511  1.00 50.40           H  
ATOM   1325  CA  THR A  88      32.640 -50.178   9.811  1.00 50.40           C  
ATOM   1326  HA  THR A  88      33.115 -50.981   9.247  1.00 50.40           H  
ATOM   1327  C   THR A  88      33.235 -50.269  11.218  1.00 50.40           C  
ATOM   1328  CB  THR A  88      33.059 -48.844   9.164  1.00 50.40           C  
ATOM   1329  HB  THR A  88      33.947 -48.455   9.662  1.00 50.40           H  
ATOM   1330  O   THR A  88      34.311 -50.846  11.374  1.00 50.40           O  
ATOM   1331  CG2 THR A  88      33.391 -49.044   7.685  1.00 50.40           C  
ATOM   1332 HG21 THR A  88      32.516 -49.427   7.160  1.00 50.40           H  
ATOM   1333 HG22 THR A  88      34.221 -49.743   7.581  1.00 50.40           H  
ATOM   1334 HG23 THR A  88      33.676 -48.087   7.248  1.00 50.40           H  
ATOM   1335  OG1 THR A  88      32.036 -47.871   9.209  1.00 50.40           O  
ATOM   1336  HG1 THR A  88      31.773 -47.687  10.114  1.00 50.40           H  
ATOM   1337  N   GLU A  89      32.571 -49.739  12.249  1.00 40.60           N  
ATOM   1338  H   GLU A  89      31.672 -49.305  12.095  1.00 40.60           H  
ATOM   1339  CA  GLU A  89      33.165 -49.638  13.598  1.00 40.60           C  
ATOM   1340  HA  GLU A  89      34.188 -49.274  13.506  1.00 40.60           H  
ATOM   1341  C   GLU A  89      33.276 -50.981  14.341  1.00 40.60           C  
ATOM   1342  CB  GLU A  89      32.387 -48.625  14.453  1.00 40.60           C  
ATOM   1343  HB2 GLU A  89      31.317 -48.774  14.310  1.00 40.60           H  
ATOM   1344  HB3 GLU A  89      32.622 -48.803  15.502  1.00 40.60           H  
ATOM   1345  O   GLU A  89      34.143 -51.146  15.197  1.00 40.60           O  
ATOM   1346  CG  GLU A  89      32.775 -47.174  14.128  1.00 40.60           C  
ATOM   1347  HG2 GLU A  89      33.860 -47.086  14.176  1.00 40.60           H  
ATOM   1348  HG3 GLU A  89      32.465 -46.946  13.108  1.00 40.60           H  
ATOM   1349  CD  GLU A  89      32.142 -46.159  15.096  1.00 40.60           C  
ATOM   1350  OE1 GLU A  89      32.758 -45.085  15.285  1.00 40.60           O  
ATOM   1351  OE2 GLU A  89      31.046 -46.453  15.622  1.00 40.60           O  
ATOM   1352  N   VAL A  90      32.462 -51.986  13.998  1.00 37.88           N  
ATOM   1353  H   VAL A  90      31.762 -51.805  13.294  1.00 37.88           H  
ATOM   1354  CA  VAL A  90      32.432 -53.270  14.732  1.00 37.88           C  
ATOM   1355  HA  VAL A  90      32.398 -53.037  15.796  1.00 37.88           H  
ATOM   1356  C   VAL A  90      33.701 -54.115  14.524  1.00 37.88           C  
ATOM   1357  CB  VAL A  90      31.153 -54.068  14.397  1.00 37.88           C  
ATOM   1358  HB  VAL A  90      31.170 -54.340  13.342  1.00 37.88           H  
ATOM   1359  O   VAL A  90      33.969 -55.025  15.304  1.00 37.88           O  
ATOM   1360  CG1 VAL A  90      31.001 -55.350  15.231  1.00 37.88           C  
ATOM   1361 HG11 VAL A  90      30.021 -55.796  15.060  1.00 37.88           H  
ATOM   1362 HG12 VAL A  90      31.114 -55.122  16.290  1.00 37.88           H  
ATOM   1363 HG13 VAL A  90      31.751 -56.084  14.937  1.00 37.88           H  
ATOM   1364  CG2 VAL A  90      29.893 -53.230  14.661  1.00 37.88           C  
ATOM   1365 HG21 VAL A  90      29.863 -52.915  15.704  1.00 37.88           H  
ATOM   1366 HG22 VAL A  90      29.881 -52.344  14.027  1.00 37.88           H  
ATOM   1367 HG23 VAL A  90      28.999 -53.809  14.430  1.00 37.88           H  
ATOM   1368  N   ARG A  91      34.537 -53.817  13.519  1.00 35.30           N  
ATOM   1369  H   ARG A  91      34.317 -53.005  12.959  1.00 35.30           H  
ATOM   1370  CA  ARG A  91      35.834 -54.499  13.317  1.00 35.30           C  
ATOM   1371  HA  ARG A  91      35.701 -55.555  13.555  1.00 35.30           H  
ATOM   1372  C   ARG A  91      36.936 -54.063  14.297  1.00 35.30           C  
ATOM   1373  CB  ARG A  91      36.285 -54.381  11.850  1.00 35.30           C  
ATOM   1374  HB2 ARG A  91      37.366 -54.503  11.782  1.00 35.30           H  
ATOM   1375  HB3 ARG A  91      36.041 -53.389  11.469  1.00 35.30           H  
ATOM   1376  O   ARG A  91      38.089 -54.440  14.091  1.00 35.30           O  
ATOM   1377  CG  ARG A  91      35.650 -55.459  10.966  1.00 35.30           C  
ATOM   1378  HG2 ARG A  91      35.856 -56.443  11.387  1.00 35.30           H  
ATOM   1379  HG3 ARG A  91      34.573 -55.303  10.912  1.00 35.30           H  
ATOM   1380  CD  ARG A  91      36.264 -55.369   9.565  1.00 35.30           C  
ATOM   1381  HD2 ARG A  91      37.346 -55.464   9.650  1.00 35.30           H  
ATOM   1382  HD3 ARG A  91      36.027 -54.389   9.151  1.00 35.30           H  
ATOM   1383  NE  ARG A  91      35.752 -56.425   8.671  1.00 35.30           N  
ATOM   1384  HE  ARG A  91      35.106 -57.085   9.078  1.00 35.30           H  
ATOM   1385  NH1 ARG A  91      36.818 -55.708   6.770  1.00 35.30           N  
ATOM   1386 HH11 ARG A  91      37.205 -54.941   7.301  1.00 35.30           H  
ATOM   1387 HH12 ARG A  91      36.981 -55.777   5.776  1.00 35.30           H  
ATOM   1388  NH2 ARG A  91      35.487 -57.498   6.680  1.00 35.30           N  
ATOM   1389 HH21 ARG A  91      34.824 -58.127   7.111  1.00 35.30           H  
ATOM   1390 HH22 ARG A  91      35.659 -57.554   5.686  1.00 35.30           H  
ATOM   1391  CZ  ARG A  91      36.022 -56.541   7.384  1.00 35.30           C  
ATOM   1392  N   GLY A  92      36.610 -53.283  15.330  1.00 31.91           N  
ATOM   1393  H   GLY A  92      35.650 -52.984  15.424  1.00 31.91           H  
ATOM   1394  CA  GLY A  92      37.553 -52.905  16.383  1.00 31.91           C  
ATOM   1395  HA2 GLY A  92      38.292 -52.222  15.963  1.00 31.91           H  
ATOM   1396  HA3 GLY A  92      37.020 -52.386  17.180  1.00 31.91           H  
ATOM   1397  C   GLY A  92      38.278 -54.111  16.995  1.00 31.91           C  
ATOM   1398  O   GLY A  92      37.695 -55.181  17.177  1.00 31.91           O  
ATOM   1399  N   GLU A  93      39.572 -53.940  17.282  1.00 34.09           N  
ATOM   1400  H   GLU A  93      39.991 -53.035  17.120  1.00 34.09           H  
ATOM   1401  CA  GLU A  93      40.439 -54.996  17.811  1.00 34.09           C  
ATOM   1402  HA  GLU A  93      40.453 -55.816  17.093  1.00 34.09           H  
ATOM   1403  C   GLU A  93      39.909 -55.549  19.141  1.00 34.09           C  
ATOM   1404  CB  GLU A  93      41.882 -54.488  17.985  1.00 34.09           C  
ATOM   1405  HB2 GLU A  93      41.861 -53.512  18.470  1.00 34.09           H  
ATOM   1406  HB3 GLU A  93      42.421 -55.183  18.630  1.00 34.09           H  
ATOM   1407  O   GLU A  93      39.633 -54.807  20.086  1.00 34.09           O  
ATOM   1408  CG  GLU A  93      42.638 -54.404  16.650  1.00 34.09           C  
ATOM   1409  HG2 GLU A  93      42.104 -53.725  15.985  1.00 34.09           H  
ATOM   1410  HG3 GLU A  93      42.635 -55.392  16.191  1.00 34.09           H  
ATOM   1411  CD  GLU A  93      44.089 -53.912  16.802  1.00 34.09           C  
ATOM   1412  OE1 GLU A  93      44.928 -54.334  15.973  1.00 34.09           O  
ATOM   1413  OE2 GLU A  93      44.354 -53.113  17.728  1.00 34.09           O  
ATOM   1414  N   ALA A  94      39.780 -56.876  19.217  1.00 39.85           N  
ATOM   1415  H   ALA A  94      40.012 -57.433  18.408  1.00 39.85           H  
ATOM   1416  CA  ALA A  94      39.333 -57.555  20.424  1.00 39.85           C  
ATOM   1417  HA  ALA A  94      38.346 -57.160  20.663  1.00 39.85           H  
ATOM   1418  C   ALA A  94      40.313 -57.276  21.588  1.00 39.85           C  
ATOM   1419  CB  ALA A  94      39.194 -59.055  20.132  1.00 39.85           C  
ATOM   1420  HB1 ALA A  94      38.830 -59.566  21.023  1.00 39.85           H  
ATOM   1421  HB2 ALA A  94      38.485 -59.207  19.319  1.00 39.85           H  
ATOM   1422  HB3 ALA A  94      40.163 -59.470  19.854  1.00 39.85           H  
ATOM   1423  O   ALA A  94      41.522 -57.465  21.418  1.00 39.85           O  
ATOM   1424  N   PRO A  95      39.832 -56.844  22.769  1.00 41.33           N  
ATOM   1425  CA  PRO A  95      40.696 -56.462  23.882  1.00 41.33           C  
ATOM   1426  HA  PRO A  95      41.332 -55.640  23.553  1.00 41.33           H  
ATOM   1427  C   PRO A  95      41.598 -57.622  24.334  1.00 41.33           C  
ATOM   1428  CB  PRO A  95      39.761 -55.941  24.981  1.00 41.33           C  
ATOM   1429  HB2 PRO A  95      39.713 -54.854  24.924  1.00 41.33           H  
ATOM   1430  HB3 PRO A  95      40.080 -56.252  25.976  1.00 41.33           H  
ATOM   1431  O   PRO A  95      41.167 -58.770  24.446  1.00 41.33           O  
ATOM   1432  CG  PRO A  95      38.393 -56.522  24.622  1.00 41.33           C  
ATOM   1433  HG2 PRO A  95      38.301 -57.520  25.050  1.00 41.33           H  
ATOM   1434  HG3 PRO A  95      37.577 -55.883  24.960  1.00 41.33           H  
ATOM   1435  CD  PRO A  95      38.436 -56.629  23.103  1.00 41.33           C  
ATOM   1436  HD2 PRO A  95      37.809 -57.457  22.772  1.00 41.33           H  
ATOM   1437  HD3 PRO A  95      38.099 -55.694  22.655  1.00 41.33           H  
ATOM   1438  N   SER A  96      42.874 -57.308  24.584  1.00 52.53           N  
ATOM   1439  H   SER A  96      43.139 -56.344  24.443  1.00 52.53           H  
ATOM   1440  CA  SER A  96      43.929 -58.273  24.925  1.00 52.53           C  
ATOM   1441  HA  SER A  96      44.061 -58.946  24.078  1.00 52.53           H  
ATOM   1442  C   SER A  96      43.591 -59.111  26.165  1.00 52.53           C  
ATOM   1443  CB  SER A  96      45.244 -57.515  25.149  1.00 52.53           C  
ATOM   1444  HB2 SER A  96      45.052 -56.665  25.804  1.00 52.53           H  
ATOM   1445  HB3 SER A  96      45.610 -57.143  24.193  1.00 52.53           H  
ATOM   1446  O   SER A  96      43.213 -58.577  27.208  1.00 52.53           O  
ATOM   1447  OG  SER A  96      46.234 -58.326  25.759  1.00 52.53           O  
ATOM   1448  HG  SER A  96      47.027 -57.792  25.846  1.00 52.53           H  
ATOM   1449  N   ALA A  97      43.823 -60.426  26.084  1.00 59.72           N  
ATOM   1450  H   ALA A  97      44.118 -60.796  25.191  1.00 59.72           H  
ATOM   1451  CA  ALA A  97      43.593 -61.372  27.180  1.00 59.72           C  
ATOM   1452  HA  ALA A  97      42.533 -61.350  27.435  1.00 59.72           H  
ATOM   1453  C   ALA A  97      44.380 -61.040  28.467  1.00 59.72           C  
ATOM   1454  CB  ALA A  97      43.948 -62.776  26.671  1.00 59.72           C  
ATOM   1455  HB1 ALA A  97      43.349 -63.014  25.791  1.00 59.72           H  
ATOM   1456  HB2 ALA A  97      45.006 -62.828  26.417  1.00 59.72           H  
ATOM   1457  HB3 ALA A  97      43.732 -63.507  27.450  1.00 59.72           H  
ATOM   1458  O   ALA A  97      43.929 -61.383  29.558  1.00 59.72           O  
ATOM   1459  N   LEU A  98      45.531 -60.360  28.356  1.00 63.44           N  
ATOM   1460  H   LEU A  98      45.802 -60.041  27.436  1.00 63.44           H  
ATOM   1461  CA  LEU A  98      46.369 -59.975  29.501  1.00 63.44           C  
ATOM   1462  HA  LEU A  98      46.544 -60.852  30.126  1.00 63.44           H  
ATOM   1463  C   LEU A  98      45.688 -58.939  30.406  1.00 63.44           C  
ATOM   1464  CB  LEU A  98      47.719 -59.434  28.993  1.00 63.44           C  
ATOM   1465  HB2 LEU A  98      48.206 -58.886  29.800  1.00 63.44           H  
ATOM   1466  HB3 LEU A  98      47.527 -58.721  28.191  1.00 63.44           H  
ATOM   1467  O   LEU A  98      45.765 -59.059  31.622  1.00 63.44           O  
ATOM   1468  CG  LEU A  98      48.687 -60.524  28.499  1.00 63.44           C  
ATOM   1469  HG  LEU A  98      48.151 -61.232  27.867  1.00 63.44           H  
ATOM   1470  CD1 LEU A  98      49.805 -59.895  27.666  1.00 63.44           C  
ATOM   1471 HD11 LEU A  98      50.490 -60.671  27.323  1.00 63.44           H  
ATOM   1472 HD12 LEU A  98      50.353 -59.171  28.269  1.00 63.44           H  
ATOM   1473 HD13 LEU A  98      49.379 -59.393  26.798  1.00 63.44           H  
ATOM   1474  CD2 LEU A  98      49.330 -61.279  29.666  1.00 63.44           C  
ATOM   1475 HD21 LEU A  98      48.563 -61.784  30.254  1.00 63.44           H  
ATOM   1476 HD22 LEU A  98      49.865 -60.584  30.312  1.00 63.44           H  
ATOM   1477 HD23 LEU A  98      50.026 -62.027  29.286  1.00 63.44           H  
ATOM   1478  N   ALA A  99      44.959 -57.977  29.832  1.00 57.98           N  
ATOM   1479  H   ALA A  99      44.843 -57.978  28.828  1.00 57.98           H  
ATOM   1480  CA  ALA A  99      44.281 -56.934  30.607  1.00 57.98           C  
ATOM   1481  HA  ALA A  99      45.005 -56.459  31.270  1.00 57.98           H  
ATOM   1482  C   ALA A  99      43.153 -57.500  31.492  1.00 57.98           C  
ATOM   1483  CB  ALA A  99      43.750 -55.883  29.625  1.00 57.98           C  
ATOM   1484  HB1 ALA A  99      43.024 -56.332  28.948  1.00 57.98           H  
ATOM   1485  HB2 ALA A  99      44.576 -55.464  29.049  1.00 57.98           H  
ATOM   1486  HB3 ALA A  99      43.269 -55.080  30.183  1.00 57.98           H  
ATOM   1487  O   ALA A  99      42.867 -56.974  32.565  1.00 57.98           O  
ATOM   1488  N   GLY A 100      42.537 -58.613  31.073  1.00 59.79           N  
ATOM   1489  H   GLY A 100      42.819 -59.013  30.189  1.00 59.79           H  
ATOM   1490  CA  GLY A 100      41.573 -59.339  31.903  1.00 59.79           C  
ATOM   1491  HA2 GLY A 100      40.792 -58.654  32.234  1.00 59.79           H  
ATOM   1492  HA3 GLY A 100      41.118 -60.129  31.305  1.00 59.79           H  
ATOM   1493  C   GLY A 100      42.203 -59.986  33.144  1.00 59.79           C  
ATOM   1494  O   GLY A 100      41.516 -60.181  34.146  1.00 59.79           O  
ATOM   1495  N   LEU A 101      43.502 -60.296  33.098  1.00 65.82           N  
ATOM   1496  H   LEU A 101      44.033 -60.013  32.287  1.00 65.82           H  
ATOM   1497  CA  LEU A 101      44.249 -60.928  34.188  1.00 65.82           C  
ATOM   1498  HA  LEU A 101      43.599 -61.675  34.645  1.00 65.82           H  
ATOM   1499  C   LEU A 101      44.588 -59.921  35.303  1.00 65.82           C  
ATOM   1500  CB  LEU A 101      45.489 -61.629  33.582  1.00 65.82           C  
ATOM   1501  HB2 LEU A 101      46.393 -61.103  33.887  1.00 65.82           H  
ATOM   1502  HB3 LEU A 101      45.444 -61.542  32.497  1.00 65.82           H  
ATOM   1503  O   LEU A 101      44.403 -60.250  36.474  1.00 65.82           O  
ATOM   1504  CG  LEU A 101      45.600 -63.126  33.934  1.00 65.82           C  
ATOM   1505  HG  LEU A 101      44.632 -63.512  34.253  1.00 65.82           H  
ATOM   1506  CD1 LEU A 101      46.032 -63.940  32.710  1.00 65.82           C  
ATOM   1507 HD11 LEU A 101      45.294 -63.819  31.918  1.00 65.82           H  
ATOM   1508 HD12 LEU A 101      47.000 -63.586  32.357  1.00 65.82           H  
ATOM   1509 HD13 LEU A 101      46.102 -64.995  32.975  1.00 65.82           H  
ATOM   1510  CD2 LEU A 101      46.614 -63.369  35.052  1.00 65.82           C  
ATOM   1511 HD21 LEU A 101      46.646 -64.427  35.310  1.00 65.82           H  
ATOM   1512 HD22 LEU A 101      47.604 -63.036  34.740  1.00 65.82           H  
ATOM   1513 HD23 LEU A 101      46.321 -62.797  35.932  1.00 65.82           H  
ATOM   1514  N   ASP A 102      44.965 -58.686  34.951  1.00 62.52           N  
ATOM   1515  H   ASP A 102      45.175 -58.510  33.979  1.00 62.52           H  
ATOM   1516  CA  ASP A 102      45.250 -57.601  35.911  1.00 62.52           C  
ATOM   1517  HA  ASP A 102      46.064 -57.904  36.570  1.00 62.52           H  
ATOM   1518  C   ASP A 102      44.027 -57.262  36.784  1.00 62.52           C  
ATOM   1519  CB  ASP A 102      45.674 -56.325  35.155  1.00 62.52           C  
ATOM   1520  HB2 ASP A 102      45.756 -55.511  35.876  1.00 62.52           H  
ATOM   1521  HB3 ASP A 102      44.888 -56.059  34.448  1.00 62.52           H  
ATOM   1522  O   ASP A 102      44.129 -57.087  38.001  1.00 62.52           O  
ATOM   1523  CG  ASP A 102      47.010 -56.417  34.407  1.00 62.52           C  
ATOM   1524  OD1 ASP A 102      47.867 -57.233  34.807  1.00 62.52           O  
ATOM   1525  OD2 ASP A 102      47.166 -55.650  33.429  1.00 62.52           O  
ATOM   1526  N   ALA A 103      42.837 -57.210  36.171  1.00 62.57           N  
ATOM   1527  H   ALA A 103      42.817 -57.337  35.169  1.00 62.57           H  
ATOM   1528  CA  ALA A 103      41.588 -56.933  36.881  1.00 62.57           C  
ATOM   1529  HA  ALA A 103      41.701 -56.003  37.437  1.00 62.57           H  
ATOM   1530  C   ALA A 103      41.239 -58.038  37.893  1.00 62.57           C  
ATOM   1531  CB  ALA A 103      40.471 -56.755  35.845  1.00 62.57           C  
ATOM   1532  HB1 ALA A 103      40.343 -57.674  35.273  1.00 62.57           H  
ATOM   1533  HB2 ALA A 103      39.538 -56.514  36.354  1.00 62.57           H  
ATOM   1534  HB3 ALA A 103      40.726 -55.943  35.165  1.00 62.57           H  
ATOM   1535  O   ALA A 103      40.749 -57.750  38.987  1.00 62.57           O  
ATOM   1536  N   LEU A 104      41.523 -59.299  37.544  1.00 68.70           N  
ATOM   1537  H   LEU A 104      41.969 -59.459  36.653  1.00 68.70           H  
ATOM   1538  CA  LEU A 104      41.353 -60.428  38.454  1.00 68.70           C  
ATOM   1539  HA  LEU A 104      40.328 -60.413  38.827  1.00 68.70           H  
ATOM   1540  C   LEU A 104      42.292 -60.287  39.660  1.00 68.70           C  
ATOM   1541  CB  LEU A 104      41.606 -61.738  37.685  1.00 68.70           C  
ATOM   1542  HB2 LEU A 104      41.132 -61.683  36.705  1.00 68.70           H  
ATOM   1543  HB3 LEU A 104      42.680 -61.836  37.523  1.00 68.70           H  
ATOM   1544  O   LEU A 104      41.850 -60.461  40.792  1.00 68.70           O  
ATOM   1545  CG  LEU A 104      41.098 -62.993  38.416  1.00 68.70           C  
ATOM   1546  HG  LEU A 104      41.348 -62.941  39.476  1.00 68.70           H  
ATOM   1547  CD1 LEU A 104      39.584 -63.158  38.261  1.00 68.70           C  
ATOM   1548 HD11 LEU A 104      39.320 -63.222  37.205  1.00 68.70           H  
ATOM   1549 HD12 LEU A 104      39.077 -62.299  38.702  1.00 68.70           H  
ATOM   1550 HD13 LEU A 104      39.254 -64.058  38.779  1.00 68.70           H  
ATOM   1551  CD2 LEU A 104      41.766 -64.237  37.829  1.00 68.70           C  
ATOM   1552 HD21 LEU A 104      41.342 -65.135  38.279  1.00 68.70           H  
ATOM   1553 HD22 LEU A 104      42.836 -64.203  38.032  1.00 68.70           H  
ATOM   1554 HD23 LEU A 104      41.608 -64.266  36.751  1.00 68.70           H  
ATOM   1555  N   GLU A 105      43.559 -59.927  39.428  1.00 69.87           N  
ATOM   1556  H   GLU A 105      43.846 -59.770  38.473  1.00 69.87           H  
ATOM   1557  CA  GLU A 105      44.582 -59.790  40.471  1.00 69.87           C  
ATOM   1558  HA  GLU A 105      44.620 -60.738  41.007  1.00 69.87           H  
ATOM   1559  C   GLU A 105      44.235 -58.709  41.507  1.00 69.87           C  
ATOM   1560  CB  GLU A 105      45.963 -59.535  39.830  1.00 69.87           C  
ATOM   1561  HB2 GLU A 105      45.892 -59.611  38.745  1.00 69.87           H  
ATOM   1562  HB3 GLU A 105      46.302 -58.529  40.078  1.00 69.87           H  
ATOM   1563  O   GLU A 105      44.376 -58.936  42.711  1.00 69.87           O  
ATOM   1564  CG  GLU A 105      46.996 -60.563  40.320  1.00 69.87           C  
ATOM   1565  HG2 GLU A 105      47.059 -60.500  41.407  1.00 69.87           H  
ATOM   1566  HG3 GLU A 105      46.632 -61.559  40.069  1.00 69.87           H  
ATOM   1567  CD  GLU A 105      48.404 -60.379  39.725  1.00 69.87           C  
ATOM   1568  OE1 GLU A 105      49.221 -61.313  39.913  1.00 69.87           O  
ATOM   1569  OE2 GLU A 105      48.682 -59.310  39.144  1.00 69.87           O  
ATOM   1570  N   ALA A 106      43.705 -57.567  41.056  1.00 63.39           N  
ATOM   1571  H   ALA A 106      43.656 -57.434  40.056  1.00 63.39           H  
ATOM   1572  CA  ALA A 106      43.284 -56.469  41.928  1.00 63.39           C  
ATOM   1573  HA  ALA A 106      44.098 -56.242  42.616  1.00 63.39           H  
ATOM   1574  C   ALA A 106      42.045 -56.802  42.779  1.00 63.39           C  
ATOM   1575  CB  ALA A 106      43.030 -55.237  41.054  1.00 63.39           C  
ATOM   1576  HB1 ALA A 106      43.931 -54.990  40.493  1.00 63.39           H  
ATOM   1577  HB2 ALA A 106      42.219 -55.439  40.354  1.00 63.39           H  
ATOM   1578  HB3 ALA A 106      42.757 -54.389  41.684  1.00 63.39           H  
ATOM   1579  O   ALA A 106      41.908 -56.277  43.883  1.00 63.39           O  
ATOM   1580  N   ALA A 107      41.157 -57.674  42.292  1.00 67.81           N  
ATOM   1581  H   ALA A 107      41.308 -58.043  41.364  1.00 67.81           H  
ATOM   1582  CA  ALA A 107      39.953 -58.088  43.015  1.00 67.81           C  
ATOM   1583  HA  ALA A 107      39.550 -57.225  43.545  1.00 67.81           H  
ATOM   1584  C   ALA A 107      40.225 -59.178  44.072  1.00 67.81           C  
ATOM   1585  CB  ALA A 107      38.912 -58.537  41.984  1.00 67.81           C  
ATOM   1586  HB1 ALA A 107      38.715 -57.727  41.282  1.00 67.81           H  
ATOM   1587  HB2 ALA A 107      37.985 -58.801  42.493  1.00 67.81           H  
ATOM   1588  HB3 ALA A 107      39.282 -59.403  41.435  1.00 67.81           H  
ATOM   1589  O   ALA A 107      39.461 -59.313  45.030  1.00 67.81           O  
ATOM   1590  N   LEU A 108      41.320 -59.941  43.942  1.00 70.79           N  
ATOM   1591  H   LEU A 108      41.903 -59.784  43.132  1.00 70.79           H  
ATOM   1592  CA  LEU A 108      41.670 -61.042  44.856  1.00 70.79           C  
ATOM   1593  HA  LEU A 108      40.879 -61.787  44.771  1.00 70.79           H  
ATOM   1594  C   LEU A 108      41.721 -60.675  46.356  1.00 70.79           C  
ATOM   1595  CB  LEU A 108      43.019 -61.677  44.444  1.00 70.79           C  
ATOM   1596  HB2 LEU A 108      43.742 -60.882  44.264  1.00 70.79           H  
ATOM   1597  HB3 LEU A 108      43.399 -62.274  45.273  1.00 70.79           H  
ATOM   1598  O   LEU A 108      41.256 -61.488  47.161  1.00 70.79           O  
ATOM   1599  CG  LEU A 108      42.957 -62.582  43.206  1.00 70.79           C  
ATOM   1600  HG  LEU A 108      42.407 -62.075  42.414  1.00 70.79           H  
ATOM   1601  CD1 LEU A 108      44.351 -62.942  42.695  1.00 70.79           C  
ATOM   1602 HD11 LEU A 108      44.272 -63.415  41.716  1.00 70.79           H  
ATOM   1603 HD12 LEU A 108      44.855 -63.613  43.390  1.00 70.79           H  
ATOM   1604 HD13 LEU A 108      44.956 -62.040  42.603  1.00 70.79           H  
ATOM   1605  CD2 LEU A 108      42.249 -63.892  43.512  1.00 70.79           C  
ATOM   1606 HD21 LEU A 108      42.850 -64.519  44.170  1.00 70.79           H  
ATOM   1607 HD22 LEU A 108      41.297 -63.668  43.994  1.00 70.79           H  
ATOM   1608 HD23 LEU A 108      42.060 -64.395  42.563  1.00 70.79           H  
ATOM   1609  N   PRO A 109      42.266 -59.515  46.788  1.00 67.53           N  
ATOM   1610  CA  PRO A 109      42.405 -59.193  48.209  1.00 67.53           C  
ATOM   1611  HA  PRO A 109      42.993 -59.976  48.688  1.00 67.53           H  
ATOM   1612  C   PRO A 109      41.064 -59.060  48.939  1.00 67.53           C  
ATOM   1613  CB  PRO A 109      43.182 -57.869  48.266  1.00 67.53           C  
ATOM   1614  HB2 PRO A 109      42.492 -57.030  48.355  1.00 67.53           H  
ATOM   1615  HB3 PRO A 109      43.894 -57.857  49.090  1.00 67.53           H  
ATOM   1616  O   PRO A 109      40.964 -59.438  50.112  1.00 67.53           O  
ATOM   1617  CG  PRO A 109      43.884 -57.785  46.914  1.00 67.53           C  
ATOM   1618  HG2 PRO A 109      44.815 -58.352  46.941  1.00 67.53           H  
ATOM   1619  HG3 PRO A 109      44.065 -56.754  46.610  1.00 67.53           H  
ATOM   1620  CD  PRO A 109      42.893 -58.475  45.991  1.00 67.53           C  
ATOM   1621  HD2 PRO A 109      42.119 -57.764  45.701  1.00 67.53           H  
ATOM   1622  HD3 PRO A 109      43.411 -58.862  45.114  1.00 67.53           H  
ATOM   1623  N   GLU A 110      40.043 -58.550  48.246  1.00 65.01           N  
ATOM   1624  H   GLU A 110      40.184 -58.309  47.276  1.00 65.01           H  
ATOM   1625  CA  GLU A 110      38.723 -58.258  48.816  1.00 65.01           C  
ATOM   1626  HA  GLU A 110      38.852 -57.941  49.851  1.00 65.01           H  
ATOM   1627  C   GLU A 110      37.799 -59.479  48.869  1.00 65.01           C  
ATOM   1628  CB  GLU A 110      38.052 -57.092  48.073  1.00 65.01           C  
ATOM   1629  HB2 GLU A 110      37.072 -56.951  48.529  1.00 65.01           H  
ATOM   1630  HB3 GLU A 110      37.907 -57.353  47.025  1.00 65.01           H  
ATOM   1631  O   GLU A 110      36.727 -59.410  49.471  1.00 65.01           O  
ATOM   1632  CG  GLU A 110      38.864 -55.785  48.175  1.00 65.01           C  
ATOM   1633  HG2 GLU A 110      39.568 -55.873  49.003  1.00 65.01           H  
ATOM   1634  HG3 GLU A 110      39.453 -55.666  47.266  1.00 65.01           H  
ATOM   1635  CD  GLU A 110      38.007 -54.528  48.414  1.00 65.01           C  
ATOM   1636  OE1 GLU A 110      38.582 -53.553  48.951  1.00 65.01           O  
ATOM   1637  OE2 GLU A 110      36.793 -54.548  48.112  1.00 65.01           O  
ATOM   1638  N   VAL A 111      38.214 -60.623  48.306  1.00 70.37           N  
ATOM   1639  H   VAL A 111      39.090 -60.624  47.803  1.00 70.37           H  
ATOM   1640  CA  VAL A 111      37.390 -61.837  48.320  1.00 70.37           C  
ATOM   1641  HA  VAL A 111      36.450 -61.566  47.840  1.00 70.37           H  
ATOM   1642  C   VAL A 111      37.132 -62.281  49.771  1.00 70.37           C  
ATOM   1643  CB  VAL A 111      37.982 -62.973  47.467  1.00 70.37           C  
ATOM   1644  HB  VAL A 111      38.970 -63.242  47.839  1.00 70.37           H  
ATOM   1645  O   VAL A 111      38.101 -62.520  50.515  1.00 70.37           O  
ATOM   1646  CG1 VAL A 111      37.075 -64.214  47.514  1.00 70.37           C  
ATOM   1647 HG11 VAL A 111      37.040 -64.628  48.522  1.00 70.37           H  
ATOM   1648 HG12 VAL A 111      37.447 -64.990  46.845  1.00 70.37           H  
ATOM   1649 HG13 VAL A 111      36.064 -63.953  47.202  1.00 70.37           H  
ATOM   1650  CG2 VAL A 111      38.095 -62.515  46.006  1.00 70.37           C  
ATOM   1651 HG21 VAL A 111      38.484 -63.316  45.378  1.00 70.37           H  
ATOM   1652 HG22 VAL A 111      38.774 -61.666  45.930  1.00 70.37           H  
ATOM   1653 HG23 VAL A 111      37.118 -62.214  45.630  1.00 70.37           H  
ATOM   1654  N   PRO A 112      35.852 -62.415  50.191  1.00 74.82           N  
ATOM   1655  CA  PRO A 112      35.477 -62.802  51.548  1.00 74.82           C  
ATOM   1656  HA  PRO A 112      35.778 -62.001  52.223  1.00 74.82           H  
ATOM   1657  C   PRO A 112      36.125 -64.121  51.977  1.00 74.82           C  
ATOM   1658  CB  PRO A 112      33.947 -62.922  51.551  1.00 74.82           C  
ATOM   1659  HB2 PRO A 112      33.517 -62.600  52.499  1.00 74.82           H  
ATOM   1660  HB3 PRO A 112      33.650 -63.947  51.329  1.00 74.82           H  
ATOM   1661  O   PRO A 112      36.256 -65.055  51.186  1.00 74.82           O  
ATOM   1662  CG  PRO A 112      33.503 -62.026  50.400  1.00 74.82           C  
ATOM   1663  HG2 PRO A 112      32.560 -62.359  49.966  1.00 74.82           H  
ATOM   1664  HG3 PRO A 112      33.426 -60.996  50.746  1.00 74.82           H  
ATOM   1665  CD  PRO A 112      34.650 -62.142  49.406  1.00 74.82           C  
ATOM   1666  HD2 PRO A 112      34.726 -61.205  48.854  1.00 74.82           H  
ATOM   1667  HD3 PRO A 112      34.461 -62.970  48.723  1.00 74.82           H  
ATOM   1668  N   ALA A 113      36.495 -64.239  53.257  1.00 75.42           N  
ATOM   1669  H   ALA A 113      36.355 -63.444  53.865  1.00 75.42           H  
ATOM   1670  CA  ALA A 113      37.218 -65.406  53.780  1.00 75.42           C  
ATOM   1671  HA  ALA A 113      38.188 -65.457  53.285  1.00 75.42           H  
ATOM   1672  C   ALA A 113      36.511 -66.750  53.518  1.00 75.42           C  
ATOM   1673  CB  ALA A 113      37.443 -65.203  55.284  1.00 75.42           C  
ATOM   1674  HB1 ALA A 113      36.486 -65.145  55.801  1.00 75.42           H  
ATOM   1675  HB2 ALA A 113      38.011 -66.045  55.682  1.00 75.42           H  
ATOM   1676  HB3 ALA A 113      38.005 -64.285  55.454  1.00 75.42           H  
ATOM   1677  O   ALA A 113      37.183 -67.755  53.303  1.00 75.42           O  
ATOM   1678  N   THR A 114      35.175 -66.755  53.514  1.00 73.22           N  
ATOM   1679  H   THR A 114      34.687 -65.878  53.628  1.00 73.22           H  
ATOM   1680  CA  THR A 114      34.328 -67.930  53.253  1.00 73.22           C  
ATOM   1681  HA  THR A 114      34.643 -68.755  53.891  1.00 73.22           H  
ATOM   1682  C   THR A 114      34.407 -68.436  51.816  1.00 73.22           C  
ATOM   1683  CB  THR A 114      32.860 -67.591  53.558  1.00 73.22           C  
ATOM   1684  HB  THR A 114      32.204 -68.355  53.140  1.00 73.22           H  
ATOM   1685  O   THR A 114      34.189 -69.618  51.586  1.00 73.22           O  
ATOM   1686  CG2 THR A 114      32.619 -67.509  55.065  1.00 73.22           C  
ATOM   1687 HG21 THR A 114      33.236 -66.726  55.507  1.00 73.22           H  
ATOM   1688 HG22 THR A 114      32.860 -68.467  55.526  1.00 73.22           H  
ATOM   1689 HG23 THR A 114      31.569 -67.283  55.247  1.00 73.22           H  
ATOM   1690  OG1 THR A 114      32.522 -66.324  53.026  1.00 73.22           O  
ATOM   1691  HG1 THR A 114      32.172 -66.450  52.141  1.00 73.22           H  
ATOM   1692  N   GLU A 115      34.724 -67.563  50.860  1.00 75.15           N  
ATOM   1693  H   GLU A 115      34.904 -66.603  51.116  1.00 75.15           H  
ATOM   1694  CA  GLU A 115      34.794 -67.896  49.433  1.00 75.15           C  
ATOM   1695  HA  GLU A 115      34.255 -68.822  49.233  1.00 75.15           H  
ATOM   1696  C   GLU A 115      36.235 -68.107  48.961  1.00 75.15           C  
ATOM   1697  CB  GLU A 115      34.131 -66.781  48.619  1.00 75.15           C  
ATOM   1698  HB2 GLU A 115      34.598 -65.829  48.872  1.00 75.15           H  
ATOM   1699  HB3 GLU A 115      34.293 -66.980  47.560  1.00 75.15           H  
ATOM   1700  O   GLU A 115      36.459 -68.758  47.943  1.00 75.15           O  
ATOM   1701  CG  GLU A 115      32.620 -66.703  48.884  1.00 75.15           C  
ATOM   1702  HG2 GLU A 115      32.451 -66.558  49.951  1.00 75.15           H  
ATOM   1703  HG3 GLU A 115      32.164 -67.651  48.598  1.00 75.15           H  
ATOM   1704  CD  GLU A 115      31.940 -65.559  48.121  1.00 75.15           C  
ATOM   1705  OE1 GLU A 115      30.785 -65.255  48.492  1.00 75.15           O  
ATOM   1706  OE2 GLU A 115      32.582 -64.979  47.217  1.00 75.15           O  
ATOM   1707  N   ARG A 116      37.231 -67.607  49.712  1.00 72.07           N  
ATOM   1708  H   ARG A 116      36.964 -67.044  50.507  1.00 72.07           H  
ATOM   1709  CA  ARG A 116      38.657 -67.729  49.363  1.00 72.07           C  
ATOM   1710  HA  ARG A 116      38.837 -67.185  48.435  1.00 72.07           H  
ATOM   1711  C   ARG A 116      39.086 -69.162  49.085  1.00 72.07           C  
ATOM   1712  CB  ARG A 116      39.551 -67.161  50.474  1.00 72.07           C  
ATOM   1713  HB2 ARG A 116      40.551 -67.582  50.371  1.00 72.07           H  
ATOM   1714  HB3 ARG A 116      39.159 -67.449  51.449  1.00 72.07           H  
ATOM   1715  O   ARG A 116      39.866 -69.374  48.169  1.00 72.07           O  
ATOM   1716  CG  ARG A 116      39.679 -65.640  50.382  1.00 72.07           C  
ATOM   1717  HG2 ARG A 116      38.697 -65.188  50.518  1.00 72.07           H  
ATOM   1718  HG3 ARG A 116      40.063 -65.359  49.401  1.00 72.07           H  
ATOM   1719  CD  ARG A 116      40.631 -65.133  51.464  1.00 72.07           C  
ATOM   1720  HD2 ARG A 116      41.634 -65.500  51.248  1.00 72.07           H  
ATOM   1721  HD3 ARG A 116      40.307 -65.521  52.430  1.00 72.07           H  
ATOM   1722  NE  ARG A 116      40.634 -63.662  51.504  1.00 72.07           N  
ATOM   1723  HE  ARG A 116      39.968 -63.191  50.908  1.00 72.07           H  
ATOM   1724  NH1 ARG A 116      42.147 -63.400  53.201  1.00 72.07           N  
ATOM   1725 HH11 ARG A 116      42.724 -62.788  53.760  1.00 72.07           H  
ATOM   1726 HH12 ARG A 116      42.189 -64.406  53.279  1.00 72.07           H  
ATOM   1727  NH2 ARG A 116      41.336 -61.598  52.145  1.00 72.07           N  
ATOM   1728 HH21 ARG A 116      41.916 -60.976  52.689  1.00 72.07           H  
ATOM   1729 HH22 ARG A 116      40.814 -61.181  51.388  1.00 72.07           H  
ATOM   1730  CZ  ARG A 116      41.368 -62.893  52.279  1.00 72.07           C  
ATOM   1731  N   GLU A 117      38.609 -70.135  49.856  1.00 75.29           N  
ATOM   1732  H   GLU A 117      37.947 -69.895  50.580  1.00 75.29           H  
ATOM   1733  CA  GLU A 117      39.005 -71.539  49.690  1.00 75.29           C  
ATOM   1734  HA  GLU A 117      40.094 -71.591  49.662  1.00 75.29           H  
ATOM   1735  C   GLU A 117      38.485 -72.114  48.363  1.00 75.29           C  
ATOM   1736  CB  GLU A 117      38.510 -72.321  50.917  1.00 75.29           C  
ATOM   1737  HB2 GLU A 117      37.451 -72.551  50.805  1.00 75.29           H  
ATOM   1738  HB3 GLU A 117      38.629 -71.684  51.793  1.00 75.29           H  
ATOM   1739  O   GLU A 117      39.223 -72.764  47.620  1.00 75.29           O  
ATOM   1740  CG  GLU A 117      39.307 -73.606  51.180  1.00 75.29           C  
ATOM   1741  HG2 GLU A 117      40.370 -73.373  51.122  1.00 75.29           H  
ATOM   1742  HG3 GLU A 117      39.078 -74.333  50.400  1.00 75.29           H  
ATOM   1743  CD  GLU A 117      38.999 -74.212  52.562  1.00 75.29           C  
ATOM   1744  OE1 GLU A 117      39.895 -74.899  53.103  1.00 75.29           O  
ATOM   1745  OE2 GLU A 117      37.878 -73.997  53.076  1.00 75.29           O  
ATOM   1746  N   GLU A 118      37.241 -71.790  48.008  1.00 75.79           N  
ATOM   1747  H   GLU A 118      36.699 -71.194  48.617  1.00 75.79           H  
ATOM   1748  CA  GLU A 118      36.639 -72.196  46.739  1.00 75.79           C  
ATOM   1749  HA  GLU A 118      36.849 -73.256  46.591  1.00 75.79           H  
ATOM   1750  C   GLU A 118      37.247 -71.434  45.554  1.00 75.79           C  
ATOM   1751  CB  GLU A 118      35.117 -72.018  46.826  1.00 75.79           C  
ATOM   1752  HB2 GLU A 118      34.864 -70.959  46.786  1.00 75.79           H  
ATOM   1753  HB3 GLU A 118      34.774 -72.429  47.776  1.00 75.79           H  
ATOM   1754  O   GLU A 118      37.501 -72.028  44.503  1.00 75.79           O  
ATOM   1755  CG  GLU A 118      34.418 -72.774  45.688  1.00 75.79           C  
ATOM   1756  HG2 GLU A 118      34.785 -73.801  45.677  1.00 75.79           H  
ATOM   1757  HG3 GLU A 118      34.694 -72.317  44.738  1.00 75.79           H  
ATOM   1758  CD  GLU A 118      32.888 -72.799  45.801  1.00 75.79           C  
ATOM   1759  OE1 GLU A 118      32.295 -73.554  44.994  1.00 75.79           O  
ATOM   1760  OE2 GLU A 118      32.327 -72.074  46.649  1.00 75.79           O  
ATOM   1761  N   LEU A 119      37.561 -70.147  45.735  1.00 72.85           N  
ATOM   1762  H   LEU A 119      37.278 -69.713  46.602  1.00 72.85           H  
ATOM   1763  CA  LEU A 119      38.274 -69.331  44.758  1.00 72.85           C  
ATOM   1764  HA  LEU A 119      37.721 -69.358  43.819  1.00 72.85           H  
ATOM   1765  C   LEU A 119      39.681 -69.875  44.502  1.00 72.85           C  
ATOM   1766  CB  LEU A 119      38.351 -67.880  45.249  1.00 72.85           C  
ATOM   1767  HB2 LEU A 119      37.376 -67.556  45.613  1.00 72.85           H  
ATOM   1768  HB3 LEU A 119      39.048 -67.834  46.086  1.00 72.85           H  
ATOM   1769  O   LEU A 119      40.051 -70.031  43.343  1.00 72.85           O  
ATOM   1770  CG  LEU A 119      38.820 -66.933  44.129  1.00 72.85           C  
ATOM   1771  HG  LEU A 119      39.449 -67.462  43.413  1.00 72.85           H  
ATOM   1772  CD1 LEU A 119      37.630 -66.354  43.365  1.00 72.85           C  
ATOM   1773 HD11 LEU A 119      37.985 -65.733  42.542  1.00 72.85           H  
ATOM   1774 HD12 LEU A 119      37.018 -67.160  42.961  1.00 72.85           H  
ATOM   1775 HD13 LEU A 119      37.021 -65.742  44.031  1.00 72.85           H  
ATOM   1776  CD2 LEU A 119      39.648 -65.802  44.713  1.00 72.85           C  
ATOM   1777 HD21 LEU A 119      39.185 -65.417  45.621  1.00 72.85           H  
ATOM   1778 HD22 LEU A 119      39.704 -65.007  43.970  1.00 72.85           H  
ATOM   1779 HD23 LEU A 119      40.649 -66.161  44.949  1.00 72.85           H  
ATOM   1780  N   VAL A 120      40.442 -70.217  45.547  1.00 73.08           N  
ATOM   1781  H   VAL A 120      40.080 -70.049  46.475  1.00 73.08           H  
ATOM   1782  CA  VAL A 120      41.759 -70.859  45.421  1.00 73.08           C  
ATOM   1783  HA  VAL A 120      42.396 -70.224  44.805  1.00 73.08           H  
ATOM   1784  C   VAL A 120      41.616 -72.182  44.682  1.00 73.08           C  
ATOM   1785  CB  VAL A 120      42.457 -71.041  46.784  1.00 73.08           C  
ATOM   1786  HB  VAL A 120      41.754 -71.474  47.496  1.00 73.08           H  
ATOM   1787  O   VAL A 120      42.335 -72.378  43.715  1.00 73.08           O  
ATOM   1788  CG1 VAL A 120      43.694 -71.947  46.703  1.00 73.08           C  
ATOM   1789 HG11 VAL A 120      43.405 -72.970  46.461  1.00 73.08           H  
ATOM   1790 HG12 VAL A 120      44.385 -71.585  45.941  1.00 73.08           H  
ATOM   1791 HG13 VAL A 120      44.203 -71.971  47.667  1.00 73.08           H  
ATOM   1792  CG2 VAL A 120      42.945 -69.686  47.319  1.00 73.08           C  
ATOM   1793 HG21 VAL A 120      43.751 -69.306  46.692  1.00 73.08           H  
ATOM   1794 HG22 VAL A 120      43.307 -69.806  48.341  1.00 73.08           H  
ATOM   1795 HG23 VAL A 120      42.136 -68.956  47.316  1.00 73.08           H  
ATOM   1796  N   GLN A 121      40.642 -73.038  45.009  1.00 74.19           N  
ATOM   1797  H   GLN A 121      40.080 -72.847  45.827  1.00 74.19           H  
ATOM   1798  CA  GLN A 121      40.410 -74.280  44.254  1.00 74.19           C  
ATOM   1799  HA  GLN A 121      41.317 -74.884  44.271  1.00 74.19           H  
ATOM   1800  C   GLN A 121      40.032 -74.036  42.789  1.00 74.19           C  
ATOM   1801  CB  GLN A 121      39.259 -75.074  44.874  1.00 74.19           C  
ATOM   1802  HB2 GLN A 121      38.425 -74.405  45.089  1.00 74.19           H  
ATOM   1803  HB3 GLN A 121      38.921 -75.815  44.150  1.00 74.19           H  
ATOM   1804  O   GLN A 121      40.345 -74.841  41.907  1.00 74.19           O  
ATOM   1805  CG  GLN A 121      39.649 -75.825  46.146  1.00 74.19           C  
ATOM   1806  HG2 GLN A 121      39.999 -75.120  46.900  1.00 74.19           H  
ATOM   1807  HG3 GLN A 121      40.460 -76.519  45.926  1.00 74.19           H  
ATOM   1808  CD  GLN A 121      38.468 -76.608  46.708  1.00 74.19           C  
ATOM   1809  NE2 GLN A 121      38.612 -77.186  47.877  1.00 74.19           N  
ATOM   1810 HE21 GLN A 121      39.433 -76.987  48.431  1.00 74.19           H  
ATOM   1811 HE22 GLN A 121      37.775 -77.583  48.280  1.00 74.19           H  
ATOM   1812  OE1 GLN A 121      37.412 -76.741  46.106  1.00 74.19           O  
ATOM   1813  N   ARG A 122      39.281 -72.971  42.499  1.00 75.67           N  
ATOM   1814  H   ARG A 122      38.987 -72.378  43.262  1.00 75.67           H  
ATOM   1815  CA  ARG A 122      38.907 -72.611  41.127  1.00 75.67           C  
ATOM   1816  HA  ARG A 122      38.632 -73.516  40.586  1.00 75.67           H  
ATOM   1817  C   ARG A 122      40.096 -72.051  40.359  1.00 75.67           C  
ATOM   1818  CB  ARG A 122      37.717 -71.641  41.125  1.00 75.67           C  
ATOM   1819  HB2 ARG A 122      37.468 -71.321  42.137  1.00 75.67           H  
ATOM   1820  HB3 ARG A 122      37.971 -70.748  40.555  1.00 75.67           H  
ATOM   1821  O   ARG A 122      40.328 -72.507  39.245  1.00 75.67           O  
ATOM   1822  CG  ARG A 122      36.497 -72.303  40.478  1.00 75.67           C  
ATOM   1823  HG2 ARG A 122      36.249 -73.229  40.998  1.00 75.67           H  
ATOM   1824  HG3 ARG A 122      36.742 -72.527  39.440  1.00 75.67           H  
ATOM   1825  CD  ARG A 122      35.292 -71.362  40.533  1.00 75.67           C  
ATOM   1826  HD2 ARG A 122      34.784 -71.494  41.489  1.00 75.67           H  
ATOM   1827  HD3 ARG A 122      35.643 -70.332  40.471  1.00 75.67           H  
ATOM   1828  NE  ARG A 122      34.367 -71.607  39.412  1.00 75.67           N  
ATOM   1829  HE  ARG A 122      34.663 -72.261  38.702  1.00 75.67           H  
ATOM   1830  NH1 ARG A 122      32.778 -70.076  40.043  1.00 75.67           N  
ATOM   1831 HH11 ARG A 122      33.256 -69.938  40.922  1.00 75.67           H  
ATOM   1832 HH12 ARG A 122      31.916 -69.576  39.876  1.00 75.67           H  
ATOM   1833  NH2 ARG A 122      32.576 -71.137  38.090  1.00 75.67           N  
ATOM   1834 HH21 ARG A 122      32.916 -71.775  37.384  1.00 75.67           H  
ATOM   1835 HH22 ARG A 122      31.742 -70.593  37.920  1.00 75.67           H  
ATOM   1836  CZ  ARG A 122      33.247 -70.943  39.191  1.00 75.67           C  
ATOM   1837  N   LEU A 123      40.869 -71.157  40.965  1.00 72.30           N  
ATOM   1838  H   LEU A 123      40.600 -70.849  41.889  1.00 72.30           H  
ATOM   1839  CA  LEU A 123      42.121 -70.640  40.423  1.00 72.30           C  
ATOM   1840  HA  LEU A 123      41.934 -70.201  39.444  1.00 72.30           H  
ATOM   1841  C   LEU A 123      43.124 -71.768  40.227  1.00 72.30           C  
ATOM   1842  CB  LEU A 123      42.701 -69.571  41.360  1.00 72.30           C  
ATOM   1843  HB2 LEU A 123      42.649 -69.941  42.384  1.00 72.30           H  
ATOM   1844  HB3 LEU A 123      43.753 -69.412  41.123  1.00 72.30           H  
ATOM   1845  O   LEU A 123      43.685 -71.860  39.151  1.00 72.30           O  
ATOM   1846  CG  LEU A 123      41.970 -68.225  41.255  1.00 72.30           C  
ATOM   1847  HG  LEU A 123      40.893 -68.390  41.247  1.00 72.30           H  
ATOM   1848  CD1 LEU A 123      42.310 -67.366  42.466  1.00 72.30           C  
ATOM   1849 HD11 LEU A 123      41.662 -66.490  42.455  1.00 72.30           H  
ATOM   1850 HD12 LEU A 123      43.356 -67.059  42.441  1.00 72.30           H  
ATOM   1851 HD13 LEU A 123      42.112 -67.919  43.385  1.00 72.30           H  
ATOM   1852  CD2 LEU A 123      42.370 -67.462  39.991  1.00 72.30           C  
ATOM   1853 HD21 LEU A 123      42.040 -67.996  39.099  1.00 72.30           H  
ATOM   1854 HD22 LEU A 123      41.891 -66.482  40.005  1.00 72.30           H  
ATOM   1855 HD23 LEU A 123      43.450 -67.321  39.955  1.00 72.30           H  
ATOM   1856  N   GLU A 124      43.287 -72.676  41.188  1.00 73.76           N  
ATOM   1857  H   GLU A 124      42.837 -72.510  42.077  1.00 73.76           H  
ATOM   1858  CA  GLU A 124      44.121 -73.874  41.076  1.00 73.76           C  
ATOM   1859  HA  GLU A 124      45.145 -73.581  40.842  1.00 73.76           H  
ATOM   1860  C   GLU A 124      43.640 -74.791  39.960  1.00 73.76           C  
ATOM   1861  CB  GLU A 124      44.124 -74.682  42.380  1.00 73.76           C  
ATOM   1862  HB2 GLU A 124      43.104 -74.753  42.757  1.00 73.76           H  
ATOM   1863  HB3 GLU A 124      44.469 -75.692  42.157  1.00 73.76           H  
ATOM   1864  O   GLU A 124      44.473 -75.293  39.217  1.00 73.76           O  
ATOM   1865  CG  GLU A 124      45.059 -74.108  43.451  1.00 73.76           C  
ATOM   1866  HG2 GLU A 124      46.065 -74.069  43.034  1.00 73.76           H  
ATOM   1867  HG3 GLU A 124      44.767 -73.088  43.699  1.00 73.76           H  
ATOM   1868  CD  GLU A 124      45.071 -74.971  44.723  1.00 73.76           C  
ATOM   1869  OE1 GLU A 124      46.093 -74.902  45.442  1.00 73.76           O  
ATOM   1870  OE2 GLU A 124      44.096 -75.728  44.945  1.00 73.76           O  
ATOM   1871  N   ARG A 125      42.327 -74.991  39.782  1.00 72.85           N  
ATOM   1872  H   ARG A 125      41.693 -74.603  40.466  1.00 72.85           H  
ATOM   1873  CA  ARG A 125      41.791 -75.742  38.632  1.00 72.85           C  
ATOM   1874  HA  ARG A 125      42.319 -76.693  38.562  1.00 72.85           H  
ATOM   1875  C   ARG A 125      42.067 -75.034  37.314  1.00 72.85           C  
ATOM   1876  CB  ARG A 125      40.288 -76.010  38.786  1.00 72.85           C  
ATOM   1877  HB2 ARG A 125      39.852 -76.163  37.799  1.00 72.85           H  
ATOM   1878  HB3 ARG A 125      39.800 -75.149  39.242  1.00 72.85           H  
ATOM   1879  O   ARG A 125      42.431 -75.702  36.352  1.00 72.85           O  
ATOM   1880  CG  ARG A 125      40.040 -77.279  39.610  1.00 72.85           C  
ATOM   1881  HG2 ARG A 125      40.506 -78.122  39.102  1.00 72.85           H  
ATOM   1882  HG3 ARG A 125      40.493 -77.181  40.597  1.00 72.85           H  
ATOM   1883  CD  ARG A 125      38.543 -77.570  39.757  1.00 72.85           C  
ATOM   1884  HD2 ARG A 125      38.070 -77.549  38.775  1.00 72.85           H  
ATOM   1885  HD3 ARG A 125      38.444 -78.573  40.173  1.00 72.85           H  
ATOM   1886  NE  ARG A 125      37.895 -76.596  40.655  1.00 72.85           N  
ATOM   1887  HE  ARG A 125      38.448 -75.787  40.899  1.00 72.85           H  
ATOM   1888  NH1 ARG A 125      36.082 -77.874  41.255  1.00 72.85           N  
ATOM   1889 HH11 ARG A 125      36.417 -78.623  40.665  1.00 72.85           H  
ATOM   1890 HH12 ARG A 125      35.260 -77.986  41.832  1.00 72.85           H  
ATOM   1891  NH2 ARG A 125      36.330 -75.843  42.132  1.00 72.85           N  
ATOM   1892 HH21 ARG A 125      35.529 -76.005  42.726  1.00 72.85           H  
ATOM   1893 HH22 ARG A 125      36.892 -75.029  42.338  1.00 72.85           H  
ATOM   1894  CZ  ARG A 125      36.775 -76.772  41.335  1.00 72.85           C  
ATOM   1895  N   MET A 126      41.936 -73.711  37.264  1.00 70.14           N  
ATOM   1896  H   MET A 126      41.617 -73.228  38.091  1.00 70.14           H  
ATOM   1897  CA  MET A 126      42.273 -72.921  36.079  1.00 70.14           C  
ATOM   1898  HA  MET A 126      41.763 -73.344  35.213  1.00 70.14           H  
ATOM   1899  C   MET A 126      43.774 -72.991  35.782  1.00 70.14           C  
ATOM   1900  CB  MET A 126      41.802 -71.469  36.247  1.00 70.14           C  
ATOM   1901  HB2 MET A 126      42.251 -70.864  35.460  1.00 70.14           H  
ATOM   1902  HB3 MET A 126      42.131 -71.077  37.210  1.00 70.14           H  
ATOM   1903  O   MET A 126      44.151 -73.262  34.649  1.00 70.14           O  
ATOM   1904  CG  MET A 126      40.278 -71.352  36.140  1.00 70.14           C  
ATOM   1905  HG2 MET A 126      39.818 -72.034  36.855  1.00 70.14           H  
ATOM   1906  HG3 MET A 126      39.969 -71.661  35.141  1.00 70.14           H  
ATOM   1907  SD  MET A 126      39.621 -69.693  36.460  1.00 70.14           S  
ATOM   1908  CE  MET A 126      40.253 -68.792  35.014  1.00 70.14           C  
ATOM   1909  HE1 MET A 126      39.918 -69.279  34.098  1.00 70.14           H  
ATOM   1910  HE2 MET A 126      39.872 -67.771  35.034  1.00 70.14           H  
ATOM   1911  HE3 MET A 126      41.342 -68.761  35.038  1.00 70.14           H  
ATOM   1912  N   LEU A 127      44.631 -72.859  36.796  1.00 70.14           N  
ATOM   1913  H   LEU A 127      44.245 -72.616  37.697  1.00 70.14           H  
ATOM   1914  CA  LEU A 127      46.085 -72.999  36.706  1.00 70.14           C  
ATOM   1915  HA  LEU A 127      46.436 -72.348  35.905  1.00 70.14           H  
ATOM   1916  C   LEU A 127      46.492 -74.429  36.340  1.00 70.14           C  
ATOM   1917  CB  LEU A 127      46.732 -72.568  38.044  1.00 70.14           C  
ATOM   1918  HB2 LEU A 127      45.958 -72.250  38.743  1.00 70.14           H  
ATOM   1919  HB3 LEU A 127      47.207 -73.424  38.523  1.00 70.14           H  
ATOM   1920  O   LEU A 127      47.414 -74.615  35.556  1.00 70.14           O  
ATOM   1921  CG  LEU A 127      47.746 -71.417  37.908  1.00 70.14           C  
ATOM   1922  HG  LEU A 127      47.565 -70.861  36.988  1.00 70.14           H  
ATOM   1923  CD1 LEU A 127      47.618 -70.442  39.077  1.00 70.14           C  
ATOM   1924 HD11 LEU A 127      47.783 -70.954  40.024  1.00 70.14           H  
ATOM   1925 HD12 LEU A 127      46.620 -70.003  39.079  1.00 70.14           H  
ATOM   1926 HD13 LEU A 127      48.342 -69.634  38.968  1.00 70.14           H  
ATOM   1927  CD2 LEU A 127      49.173 -71.970  37.886  1.00 70.14           C  
ATOM   1928 HD21 LEU A 127      49.871 -71.145  37.740  1.00 70.14           H  
ATOM   1929 HD22 LEU A 127      49.391 -72.470  38.830  1.00 70.14           H  
ATOM   1930 HD23 LEU A 127      49.272 -72.668  37.055  1.00 70.14           H  
ATOM   1931  N   ALA A 128      45.810 -75.445  36.870  1.00 69.58           N  
ATOM   1932  H   ALA A 128      45.108 -75.231  37.563  1.00 69.58           H  
ATOM   1933  CA  ALA A 128      46.035 -76.852  36.551  1.00 69.58           C  
ATOM   1934  HA  ALA A 128      47.104 -77.057  36.611  1.00 69.58           H  
ATOM   1935  C   ALA A 128      45.584 -77.190  35.129  1.00 69.58           C  
ATOM   1936  CB  ALA A 128      45.316 -77.741  37.572  1.00 69.58           C  
ATOM   1937  HB1 ALA A 128      45.689 -77.533  38.575  1.00 69.58           H  
ATOM   1938  HB2 ALA A 128      45.501 -78.789  37.338  1.00 69.58           H  
ATOM   1939  HB3 ALA A 128      44.243 -77.554  37.539  1.00 69.58           H  
ATOM   1940  O   ALA A 128      46.223 -78.018  34.493  1.00 69.58           O  
ATOM   1941  N   ALA A 129      44.535 -76.540  34.621  1.00 66.56           N  
ATOM   1942  H   ALA A 129      43.994 -75.940  35.227  1.00 66.56           H  
ATOM   1943  CA  ALA A 129      44.123 -76.643  33.225  1.00 66.56           C  
ATOM   1944  HA  ALA A 129      44.145 -77.691  32.927  1.00 66.56           H  
ATOM   1945  C   ALA A 129      45.080 -75.883  32.287  1.00 66.56           C  
ATOM   1946  CB  ALA A 129      42.678 -76.144  33.107  1.00 66.56           C  
ATOM   1947  HB1 ALA A 129      42.341 -76.248  32.076  1.00 66.56           H  
ATOM   1948  HB2 ALA A 129      42.616 -75.095  33.396  1.00 66.56           H  
ATOM   1949  HB3 ALA A 129      42.028 -76.735  33.753  1.00 66.56           H  
ATOM   1950  O   ALA A 129      45.374 -76.363  31.196  1.00 66.56           O  
ATOM   1951  N   LEU A 130      45.622 -74.743  32.728  1.00 62.00           N  
ATOM   1952  H   LEU A 130      45.257 -74.354  33.585  1.00 62.00           H  
ATOM   1953  CA  LEU A 130      46.620 -73.951  31.995  1.00 62.00           C  
ATOM   1954  HA  LEU A 130      46.311 -73.872  30.952  1.00 62.00           H  
ATOM   1955  C   LEU A 130      48.015 -74.598  31.977  1.00 62.00           C  
ATOM   1956  CB  LEU A 130      46.675 -72.537  32.612  1.00 62.00           C  
ATOM   1957  HB2 LEU A 130      47.697 -72.161  32.578  1.00 62.00           H  
ATOM   1958  HB3 LEU A 130      46.404 -72.590  33.666  1.00 62.00           H  
ATOM   1959  O   LEU A 130      48.724 -74.515  30.977  1.00 62.00           O  
ATOM   1960  CG  LEU A 130      45.760 -71.537  31.881  1.00 62.00           C  
ATOM   1961  HG  LEU A 130      44.884 -72.057  31.491  1.00 62.00           H  
ATOM   1962  CD1 LEU A 130      45.275 -70.430  32.815  1.00 62.00           C  
ATOM   1963 HD11 LEU A 130      44.684 -70.861  33.623  1.00 62.00           H  
ATOM   1964 HD12 LEU A 130      44.650 -69.729  32.262  1.00 62.00           H  
ATOM   1965 HD13 LEU A 130      46.126 -69.894  33.236  1.00 62.00           H  
ATOM   1966  CD2 LEU A 130      46.525 -70.889  30.725  1.00 62.00           C  
ATOM   1967 HD21 LEU A 130      47.371 -70.314  31.102  1.00 62.00           H  
ATOM   1968 HD22 LEU A 130      45.861 -70.221  30.176  1.00 62.00           H  
ATOM   1969 HD23 LEU A 130      46.888 -71.657  30.042  1.00 62.00           H  
ATOM   1970  N   ARG A 131      48.424 -75.266  33.060  1.00 61.35           N  
ATOM   1971  H   ARG A 131      47.811 -75.245  33.863  1.00 61.35           H  
ATOM   1972  CA  ARG A 131      49.757 -75.878  33.215  1.00 61.35           C  
ATOM   1973  HA  ARG A 131      50.494 -75.076  33.165  1.00 61.35           H  
ATOM   1974  C   ARG A 131      50.165 -76.841  32.094  1.00 61.35           C  
ATOM   1975  CB  ARG A 131      49.876 -76.591  34.570  1.00 61.35           C  
ATOM   1976  HB2 ARG A 131      50.488 -77.486  34.455  1.00 61.35           H  
ATOM   1977  HB3 ARG A 131      48.891 -76.904  34.916  1.00 61.35           H  
ATOM   1978  O   ARG A 131      51.267 -76.658  31.577  1.00 61.35           O  
ATOM   1979  CG  ARG A 131      50.550 -75.702  35.618  1.00 61.35           C  
ATOM   1980  HG2 ARG A 131      49.962 -74.797  35.768  1.00 61.35           H  
ATOM   1981  HG3 ARG A 131      51.547 -75.425  35.277  1.00 61.35           H  
ATOM   1982  CD  ARG A 131      50.660 -76.475  36.933  1.00 61.35           C  
ATOM   1983  HD2 ARG A 131      51.310 -77.337  36.783  1.00 61.35           H  
ATOM   1984  HD3 ARG A 131      49.665 -76.824  37.210  1.00 61.35           H  
ATOM   1985  NE  ARG A 131      51.195 -75.627  38.012  1.00 61.35           N  
ATOM   1986  HE  ARG A 131      51.443 -74.681  37.761  1.00 61.35           H  
ATOM   1987  NH1 ARG A 131      50.961 -77.149  39.715  1.00 61.35           N  
ATOM   1988 HH11 ARG A 131      50.968 -77.360  40.702  1.00 61.35           H  
ATOM   1989 HH12 ARG A 131      50.622 -77.826  39.046  1.00 61.35           H  
ATOM   1990  NH2 ARG A 131      51.689 -75.089  40.167  1.00 61.35           N  
ATOM   1991 HH21 ARG A 131      51.687 -75.318  41.150  1.00 61.35           H  
ATOM   1992 HH22 ARG A 131      51.918 -74.148  39.880  1.00 61.35           H  
ATOM   1993  CZ  ARG A 131      51.283 -75.959  39.287  1.00 61.35           C  
ATOM   1994  N   PRO A 132      49.363 -77.859  31.719  1.00 55.61           N  
ATOM   1995  CA  PRO A 132      49.768 -78.803  30.683  1.00 55.61           C  
ATOM   1996  HA  PRO A 132      50.721 -79.259  30.950  1.00 55.61           H  
ATOM   1997  C   PRO A 132      49.946 -78.111  29.330  1.00 55.61           C  
ATOM   1998  CB  PRO A 132      48.686 -79.889  30.650  1.00 55.61           C  
ATOM   1999  HB2 PRO A 132      49.003 -80.727  31.271  1.00 55.61           H  
ATOM   2000  HB3 PRO A 132      48.477 -80.234  29.637  1.00 55.61           H  
ATOM   2001  O   PRO A 132      50.832 -78.494  28.572  1.00 55.61           O  
ATOM   2002  CG  PRO A 132      47.464 -79.229  31.283  1.00 55.61           C  
ATOM   2003  HG2 PRO A 132      46.820 -79.953  31.782  1.00 55.61           H  
ATOM   2004  HG3 PRO A 132      46.909 -78.681  30.521  1.00 55.61           H  
ATOM   2005  CD  PRO A 132      48.078 -78.245  32.270  1.00 55.61           C  
ATOM   2006  HD2 PRO A 132      48.240 -78.743  33.226  1.00 55.61           H  
ATOM   2007  HD3 PRO A 132      47.405 -77.396  32.384  1.00 55.61           H  
ATOM   2008  N   VAL A 133      49.166 -77.059  29.059  1.00 50.90           N  
ATOM   2009  H   VAL A 133      48.482 -76.765  29.742  1.00 50.90           H  
ATOM   2010  CA  VAL A 133      49.293 -76.268  27.829  1.00 50.90           C  
ATOM   2011  HA  VAL A 133      49.283 -76.949  26.978  1.00 50.90           H  
ATOM   2012  C   VAL A 133      50.634 -75.531  27.793  1.00 50.90           C  
ATOM   2013  CB  VAL A 133      48.112 -75.288  27.670  1.00 50.90           C  
ATOM   2014  HB  VAL A 133      48.150 -74.537  28.459  1.00 50.90           H  
ATOM   2015  O   VAL A 133      51.296 -75.528  26.761  1.00 50.90           O  
ATOM   2016  CG1 VAL A 133      48.169 -74.566  26.319  1.00 50.90           C  
ATOM   2017 HG11 VAL A 133      47.307 -73.907  26.213  1.00 50.90           H  
ATOM   2018 HG12 VAL A 133      48.172 -75.289  25.504  1.00 50.90           H  
ATOM   2019 HG13 VAL A 133      49.070 -73.955  26.254  1.00 50.90           H  
ATOM   2020  CG2 VAL A 133      46.761 -76.015  27.756  1.00 50.90           C  
ATOM   2021 HG21 VAL A 133      46.711 -76.805  27.007  1.00 50.90           H  
ATOM   2022 HG22 VAL A 133      45.950 -75.306  27.585  1.00 50.90           H  
ATOM   2023 HG23 VAL A 133      46.620 -76.444  28.748  1.00 50.90           H  
ATOM   2024  N   ALA A 134      51.078 -74.967  28.920  1.00 44.05           N  
ATOM   2025  H   ALA A 134      50.481 -74.978  29.735  1.00 44.05           H  
ATOM   2026  CA  ALA A 134      52.360 -74.267  28.997  1.00 44.05           C  
ATOM   2027  HA  ALA A 134      52.418 -73.561  28.169  1.00 44.05           H  
ATOM   2028  C   ALA A 134      53.581 -75.205  28.874  1.00 44.05           C  
ATOM   2029  CB  ALA A 134      52.391 -73.469  30.307  1.00 44.05           C  
ATOM   2030  HB1 ALA A 134      51.543 -72.785  30.342  1.00 44.05           H  
ATOM   2031  HB2 ALA A 134      52.346 -74.144  31.161  1.00 44.05           H  
ATOM   2032  HB3 ALA A 134      53.313 -72.889  30.355  1.00 44.05           H  
ATOM   2033  O   ALA A 134      54.559 -74.860  28.216  1.00 44.05           O  
ATOM   2034  N   GLN A 135      53.549 -76.392  29.497  1.00 39.88           N  
ATOM   2035  H   GLN A 135      52.715 -76.636  30.012  1.00 39.88           H  
ATOM   2036  CA  GLN A 135      54.726 -77.275  29.584  1.00 39.88           C  
ATOM   2037  HA  GLN A 135      55.592 -76.665  29.844  1.00 39.88           H  
ATOM   2038  C   GLN A 135      55.109 -77.986  28.281  1.00 39.88           C  
ATOM   2039  CB  GLN A 135      54.525 -78.326  30.685  1.00 39.88           C  
ATOM   2040  HB2 GLN A 135      55.207 -79.159  30.512  1.00 39.88           H  
ATOM   2041  HB3 GLN A 135      53.505 -78.709  30.650  1.00 39.88           H  
ATOM   2042  O   GLN A 135      56.260 -78.396  28.145  1.00 39.88           O  
ATOM   2043  CG  GLN A 135      54.832 -77.759  32.074  1.00 39.88           C  
ATOM   2044  HG2 GLN A 135      55.836 -77.336  32.068  1.00 39.88           H  
ATOM   2045  HG3 GLN A 135      54.124 -76.964  32.309  1.00 39.88           H  
ATOM   2046  CD  GLN A 135      54.760 -78.819  33.169  1.00 39.88           C  
ATOM   2047  NE2 GLN A 135      55.321 -78.551  34.328  1.00 39.88           N  
ATOM   2048 HE21 GLN A 135      55.858 -77.703  34.441  1.00 39.88           H  
ATOM   2049 HE22 GLN A 135      55.320 -79.311  34.993  1.00 39.88           H  
ATOM   2050  OE1 GLN A 135      54.203 -79.895  33.036  1.00 39.88           O  
ATOM   2051  N   ALA A 136      54.192 -78.141  27.322  1.00 38.23           N  
ATOM   2052  H   ALA A 136      53.258 -77.786  27.471  1.00 38.23           H  
ATOM   2053  CA  ALA A 136      54.484 -78.846  26.070  1.00 38.23           C  
ATOM   2054  HA  ALA A 136      54.868 -79.835  26.317  1.00 38.23           H  
ATOM   2055  C   ALA A 136      55.564 -78.159  25.201  1.00 38.23           C  
ATOM   2056  CB  ALA A 136      53.167 -79.022  25.304  1.00 38.23           C  
ATOM   2057  HB1 ALA A 136      52.446 -79.556  25.922  1.00 38.23           H  
ATOM   2058  HB2 ALA A 136      52.759 -78.047  25.038  1.00 38.23           H  
ATOM   2059  HB3 ALA A 136      53.348 -79.593  24.393  1.00 38.23           H  
ATOM   2060  O   ALA A 136      56.037 -78.763  24.242  1.00 38.23           O  
ATOM   2061  N   ALA A 137      55.949 -76.919  25.527  1.00 31.05           N  
ATOM   2062  H   ALA A 137      55.519 -76.482  26.329  1.00 31.05           H  
ATOM   2063  CA  ALA A 137      56.875 -76.108  24.742  1.00 31.05           C  
ATOM   2064  HA  ALA A 137      56.551 -76.119  23.702  1.00 31.05           H  
ATOM   2065  C   ALA A 137      58.338 -76.592  24.763  1.00 31.05           C  
ATOM   2066  CB  ALA A 137      56.776 -74.668  25.265  1.00 31.05           C  
ATOM   2067  HB1 ALA A 137      57.083 -74.621  26.310  1.00 31.05           H  
ATOM   2068  HB2 ALA A 137      55.750 -74.308  25.178  1.00 31.05           H  
ATOM   2069  HB3 ALA A 137      57.428 -74.022  24.677  1.00 31.05           H  
ATOM   2070  O   ALA A 137      58.986 -76.620  23.722  1.00 31.05           O  
ATOM   2071  N   ASP A 138      58.885 -76.916  25.938  1.00 27.56           N  
ATOM   2072  H   ASP A 138      58.283 -76.907  26.749  1.00 27.56           H  
ATOM   2073  CA  ASP A 138      60.330 -76.731  26.166  1.00 27.56           C  
ATOM   2074  HA  ASP A 138      60.655 -75.866  25.588  1.00 27.56           H  
ATOM   2075  C   ASP A 138      61.217 -77.905  25.714  1.00 27.56           C  
ATOM   2076  CB  ASP A 138      60.547 -76.453  27.674  1.00 27.56           C  
ATOM   2077  HB2 ASP A 138      61.109 -77.277  28.113  1.00 27.56           H  
ATOM   2078  HB3 ASP A 138      59.584 -76.435  28.185  1.00 27.56           H  
ATOM   2079  O   ASP A 138      62.352 -77.726  25.276  1.00 27.56           O  
ATOM   2080  CG  ASP A 138      61.268 -75.141  28.013  1.00 27.56           C  
ATOM   2081  OD1 ASP A 138      61.468 -74.299  27.112  1.00 27.56           O  
ATOM   2082  OD2 ASP A 138      61.584 -74.985  29.214  1.00 27.56           O  
ATOM   2083  N   ALA A 139      60.745 -79.143  25.882  1.00 28.10           N  
ATOM   2084  H   ALA A 139      59.783 -79.231  26.176  1.00 28.10           H  
ATOM   2085  CA  ALA A 139      61.646 -80.286  26.065  1.00 28.10           C  
ATOM   2086  HA  ALA A 139      62.483 -79.940  26.671  1.00 28.10           H  
ATOM   2087  C   ALA A 139      62.276 -80.858  24.779  1.00 28.10           C  
ATOM   2088  CB  ALA A 139      60.914 -81.359  26.882  1.00 28.10           C  
ATOM   2089  HB1 ALA A 139      60.078 -81.755  26.305  1.00 28.10           H  
ATOM   2090  HB2 ALA A 139      60.541 -80.927  27.810  1.00 28.10           H  
ATOM   2091  HB3 ALA A 139      61.599 -82.172  27.123  1.00 28.10           H  
ATOM   2092  O   ALA A 139      62.966 -81.876  24.849  1.00 28.10           O  
ATOM   2093  N   SER A 140      62.069 -80.244  23.610  1.00 26.65           N  
ATOM   2094  H   SER A 140      61.592 -79.353  23.629  1.00 26.65           H  
ATOM   2095  CA  SER A 140      62.511 -80.746  22.295  1.00 26.65           C  
ATOM   2096  HA  SER A 140      62.302 -81.815  22.264  1.00 26.65           H  
ATOM   2097  C   SER A 140      64.024 -80.596  22.046  1.00 26.65           C  
ATOM   2098  CB  SER A 140      61.681 -80.087  21.187  1.00 26.65           C  
ATOM   2099  HB2 SER A 140      60.622 -80.260  21.379  1.00 26.65           H  
ATOM   2100  HB3 SER A 140      61.937 -80.527  20.223  1.00 26.65           H  
ATOM   2101  O   SER A 140      64.452 -80.307  20.928  1.00 26.65           O  
ATOM   2102  OG  SER A 140      61.923 -78.697  21.151  1.00 26.65           O  
ATOM   2103  HG  SER A 140      62.845 -78.563  20.919  1.00 26.65           H  
ATOM   2104  N   GLY A 141      64.832 -80.720  23.101  1.00 21.68           N  
ATOM   2105  H   GLY A 141      64.404 -81.036  23.959  1.00 21.68           H  
ATOM   2106  CA  GLY A 141      66.264 -80.449  23.104  1.00 21.68           C  
ATOM   2107  HA2 GLY A 141      66.409 -79.392  22.882  1.00 21.68           H  
ATOM   2108  HA3 GLY A 141      66.663 -80.646  24.099  1.00 21.68           H  
ATOM   2109  C   GLY A 141      67.058 -81.281  22.093  1.00 21.68           C  
ATOM   2110  O   GLY A 141      66.720 -82.412  21.762  1.00 21.68           O  
ATOM   2111  N   THR A 142      68.154 -80.687  21.629  1.00 22.24           N  
ATOM   2112  H   THR A 142      68.383 -79.782  22.014  1.00 22.24           H  
ATOM   2113  CA  THR A 142      68.957 -81.063  20.451  1.00 22.24           C  
ATOM   2114  HA  THR A 142      68.300 -81.363  19.635  1.00 22.24           H  
ATOM   2115  C   THR A 142      69.984 -82.172  20.644  1.00 22.24           C  
ATOM   2116  CB  THR A 142      69.786 -79.833  20.036  1.00 22.24           C  
ATOM   2117  HB  THR A 142      70.607 -80.130  19.384  1.00 22.24           H  
ATOM   2118  O   THR A 142      70.573 -82.621  19.661  1.00 22.24           O  
ATOM   2119  CG2 THR A 142      68.959 -78.796  19.288  1.00 22.24           C  
ATOM   2120 HG21 THR A 142      68.539 -79.248  18.390  1.00 22.24           H  
ATOM   2121 HG22 THR A 142      68.143 -78.438  19.916  1.00 22.24           H  
ATOM   2122 HG23 THR A 142      69.589 -77.956  18.996  1.00 22.24           H  
ATOM   2123  OG1 THR A 142      70.312 -79.183  21.183  1.00 22.24           O  
ATOM   2124  HG1 THR A 142      70.768 -78.396  20.877  1.00 22.24           H  
ATOM   2125  N   GLY A 143      70.340 -82.482  21.891  1.00 20.93           N  
ATOM   2126  H   GLY A 143      69.782 -82.117  22.649  1.00 20.93           H  
ATOM   2127  CA  GLY A 143      71.608 -83.155  22.179  1.00 20.93           C  
ATOM   2128  HA2 GLY A 143      72.413 -82.650  21.645  1.00 20.93           H  
ATOM   2129  HA3 GLY A 143      71.811 -83.102  23.248  1.00 20.93           H  
ATOM   2130  C   GLY A 143      71.604 -84.624  21.760  1.00 20.93           C  
ATOM   2131  O   GLY A 143      70.597 -85.164  21.329  1.00 20.93           O  
ATOM   2132  N   ALA A 144      72.641 -85.411  21.999  1.00 21.66           N  
ATOM   2133  H   ALA A 144      72.351 -86.373  21.893  1.00 21.66           H  
ATOM   2134  CA  ALA A 144      74.083 -85.289  21.787  1.00 21.66           C  
ATOM   2135  HA  ALA A 144      74.281 -84.850  20.809  1.00 21.66           H  
ATOM   2136  C   ALA A 144      74.512 -86.782  21.767  1.00 21.66           C  
ATOM   2137  CB  ALA A 144      74.745 -84.448  22.893  1.00 21.66           C  
ATOM   2138  HB1 ALA A 144      75.794 -84.281  22.648  1.00 21.66           H  
ATOM   2139  HB2 ALA A 144      74.266 -83.471  22.958  1.00 21.66           H  
ATOM   2140  HB3 ALA A 144      74.662 -84.951  23.856  1.00 21.66           H  
ATOM   2141  O   ALA A 144      73.750 -87.629  21.322  1.00 21.66           O  
ATOM   2142  N   ASN A 145      75.576 -87.219  22.425  1.00 20.40           N  
ATOM   2143  H   ASN A 145      75.339 -88.091  22.878  1.00 20.40           H  
ATOM   2144  CA  ASN A 145      76.856 -87.362  21.753  1.00 20.40           C  
ATOM   2145  HA  ASN A 145      76.784 -86.881  20.777  1.00 20.40           H  
ATOM   2146  C   ASN A 145      77.092 -88.864  21.411  1.00 20.40           C  
ATOM   2147  CB  ASN A 145      77.904 -86.560  22.555  1.00 20.40           C  
ATOM   2148  HB2 ASN A 145      77.981 -86.906  23.585  1.00 20.40           H  
ATOM   2149  HB3 ASN A 145      77.560 -85.528  22.622  1.00 20.40           H  
ATOM   2150  O   ASN A 145      76.297 -89.413  20.661  1.00 20.40           O  
ATOM   2151  CG  ASN A 145      79.270 -86.472  21.913  1.00 20.40           C  
ATOM   2152  ND2 ASN A 145      80.262 -86.041  22.657  1.00 20.40           N  
ATOM   2153 HD21 ASN A 145      80.119 -85.808  23.630  1.00 20.40           H  
ATOM   2154 HD22 ASN A 145      81.158 -85.979  22.196  1.00 20.40           H  
ATOM   2155  OD1 ASN A 145      79.464 -86.734  20.744  1.00 20.40           O  
ATOM   2156  N   PRO A 146      78.133 -89.560  21.884  1.00 22.78           N  
ATOM   2157  CA  PRO A 146      79.057 -90.285  21.025  1.00 22.78           C  
ATOM   2158  HA  PRO A 146      79.012 -89.875  20.016  1.00 22.78           H  
ATOM   2159  C   PRO A 146      78.818 -91.800  20.923  1.00 22.78           C  
ATOM   2160  CB  PRO A 146      80.433 -89.962  21.626  1.00 22.78           C  
ATOM   2161  HB2 PRO A 146      81.131 -90.796  21.552  1.00 22.78           H  
ATOM   2162  HB3 PRO A 146      80.853 -89.094  21.117  1.00 22.78           H  
ATOM   2163  O   PRO A 146      77.967 -92.387  21.588  1.00 22.78           O  
ATOM   2164  CG  PRO A 146      80.164 -89.606  23.094  1.00 22.78           C  
ATOM   2165  HG2 PRO A 146      80.573 -88.623  23.326  1.00 22.78           H  
ATOM   2166  HG3 PRO A 146      80.600 -90.354  23.757  1.00 22.78           H  
ATOM   2167  CD  PRO A 146      78.645 -89.614  23.233  1.00 22.78           C  
ATOM   2168  HD2 PRO A 146      78.284 -88.830  23.898  1.00 22.78           H  
ATOM   2169  HD3 PRO A 146      78.344 -90.569  23.663  1.00 22.78           H  
ATOM   2170  N   SER A 147      79.652 -92.407  20.076  1.00 21.93           N  
ATOM   2171  H   SER A 147      80.355 -91.825  19.644  1.00 21.93           H  
ATOM   2172  CA  SER A 147      79.805 -93.832  19.780  1.00 21.93           C  
ATOM   2173  HA  SER A 147      78.911 -94.201  19.278  1.00 21.93           H  
ATOM   2174  C   SER A 147      80.048 -94.664  21.043  1.00 21.93           C  
ATOM   2175  CB  SER A 147      81.010 -93.964  18.833  1.00 21.93           C  
ATOM   2176  HB2 SER A 147      81.222 -95.018  18.651  1.00 21.93           H  
ATOM   2177  HB3 SER A 147      80.779 -93.484  17.882  1.00 21.93           H  
ATOM   2178  O   SER A 147      81.180 -94.750  21.517  1.00 21.93           O  
ATOM   2179  OG  SER A 147      82.147 -93.339  19.408  1.00 21.93           O  
ATOM   2180  HG  SER A 147      82.287 -93.801  20.238  1.00 21.93           H  
ATOM   2181  N   GLY A 148      78.973 -95.202  21.613  1.00 21.07           N  
ATOM   2182  H   GLY A 148      78.067 -95.010  21.210  1.00 21.07           H  
ATOM   2183  CA  GLY A 148      79.021 -95.962  22.858  1.00 21.07           C  
ATOM   2184  HA2 GLY A 148      79.513 -95.362  23.623  1.00 21.07           H  
ATOM   2185  HA3 GLY A 148      78.002 -96.158  23.191  1.00 21.07           H  
ATOM   2186  C   GLY A 148      79.758 -97.303  22.771  1.00 21.07           C  
ATOM   2187  O   GLY A 148      80.302 -97.674  21.736  1.00 21.07           O  
ATOM   2188  N   ASP A 149      79.714 -97.975  23.921  1.00 21.97           N  
ATOM   2189  H   ASP A 149      79.166 -97.539  24.649  1.00 21.97           H  
ATOM   2190  CA  ASP A 149      80.606 -99.025  24.429  1.00 21.97           C  
ATOM   2191  HA  ASP A 149      81.624 -98.635  24.428  1.00 21.97           H  
ATOM   2192  C   ASP A 149      80.664-100.360  23.646  1.00 21.97           C  
ATOM   2193  CB  ASP A 149      80.191 -99.268  25.903  1.00 21.97           C  
ATOM   2194  HB2 ASP A 149      80.704-100.137  26.316  1.00 21.97           H  
ATOM   2195  HB3 ASP A 149      79.123 -99.481  25.940  1.00 21.97           H  
ATOM   2196  O   ASP A 149      80.079-100.552  22.586  1.00 21.97           O  
ATOM   2197  CG  ASP A 149      80.520 -98.120  26.860  1.00 21.97           C  
ATOM   2198  OD1 ASP A 149      81.499 -97.388  26.602  1.00 21.97           O  
ATOM   2199  OD2 ASP A 149      79.784 -97.995  27.864  1.00 21.97           O  
ATOM   2200  N   ASP A 150      81.348-101.334  24.250  1.00 22.05           N  
ATOM   2201  H   ASP A 150      81.323-101.232  25.254  1.00 22.05           H  
ATOM   2202  CA  ASP A 150      82.703-101.721  23.852  1.00 22.05           C  
ATOM   2203  HA  ASP A 150      83.042-101.135  22.997  1.00 22.05           H  
ATOM   2204  C   ASP A 150      82.815-103.213  23.486  1.00 22.05           C  
ATOM   2205  CB  ASP A 150      83.554-101.353  25.096  1.00 22.05           C  
ATOM   2206  HB2 ASP A 150      83.424-100.287  25.281  1.00 22.05           H  
ATOM   2207  HB3 ASP A 150      83.142-101.864  25.966  1.00 22.05           H  
ATOM   2208  O   ASP A 150      83.309-103.584  22.428  1.00 22.05           O  
ATOM   2209  CG  ASP A 150      85.065-101.602  25.036  1.00 22.05           C  
ATOM   2210  OD1 ASP A 150      85.645-101.467  23.941  1.00 22.05           O  
ATOM   2211  OD2 ASP A 150      85.642-101.855  26.121  1.00 22.05           O  
ATOM   2212  N   LEU A 151      82.377-104.085  24.398  1.00 20.59           N  
ATOM   2213  H   LEU A 151      81.879-103.682  25.179  1.00 20.59           H  
ATOM   2214  CA  LEU A 151      83.141-105.310  24.653  1.00 20.59           C  
ATOM   2215  HA  LEU A 151      84.178-105.134  24.366  1.00 20.59           H  
ATOM   2216  C   LEU A 151      82.717-106.571  23.895  1.00 20.59           C  
ATOM   2217  CB  LEU A 151      83.087-105.609  26.167  1.00 20.59           C  
ATOM   2218  HB2 LEU A 151      82.068-105.440  26.517  1.00 20.59           H  
ATOM   2219  HB3 LEU A 151      83.315-106.661  26.336  1.00 20.59           H  
ATOM   2220  O   LEU A 151      83.563-107.293  23.373  1.00 20.59           O  
ATOM   2221  CG  LEU A 151      84.061-104.781  27.012  1.00 20.59           C  
ATOM   2222  HG  LEU A 151      84.032-103.742  26.684  1.00 20.59           H  
ATOM   2223  CD1 LEU A 151      83.634-104.822  28.480  1.00 20.59           C  
ATOM   2224 HD11 LEU A 151      82.636-104.396  28.580  1.00 20.59           H  
ATOM   2225 HD12 LEU A 151      83.637-105.850  28.844  1.00 20.59           H  
ATOM   2226 HD13 LEU A 151      84.327-104.219  29.067  1.00 20.59           H  
ATOM   2227  CD2 LEU A 151      85.489-105.321  26.905  1.00 20.59           C  
ATOM   2228 HD21 LEU A 151      85.819-105.271  25.867  1.00 20.59           H  
ATOM   2229 HD22 LEU A 151      85.542-106.350  27.259  1.00 20.59           H  
ATOM   2230 HD23 LEU A 151      86.153-104.684  27.489  1.00 20.59           H  
ATOM   2231  N   GLY A 152      81.471-106.989  24.118  1.00 25.39           N  
ATOM   2232  H   GLY A 152      80.792-106.298  24.405  1.00 25.39           H  
ATOM   2233  CA  GLY A 152      81.237-108.390  24.496  1.00 25.39           C  
ATOM   2234  HA2 GLY A 152      80.637-108.414  25.406  1.00 25.39           H  
ATOM   2235  HA3 GLY A 152      82.188-108.871  24.724  1.00 25.39           H  
ATOM   2236  C   GLY A 152      80.517-109.230  23.448  1.00 25.39           C  
ATOM   2237  O   GLY A 152      79.959-108.711  22.496  1.00 25.39           O  
ATOM   2238  N   GLU A 153      80.353-110.535  23.648  1.00 26.47           N  
ATOM   2239  H   GLU A 153      79.663-110.886  23.001  1.00 26.47           H  
ATOM   2240  CA  GLU A 153      81.459-111.484  23.814  1.00 26.47           C  
ATOM   2241  HA  GLU A 153      82.347-110.987  24.205  1.00 26.47           H  
ATOM   2242  C   GLU A 153      81.819-112.003  22.417  1.00 26.47           C  
ATOM   2243  CB  GLU A 153      81.058-112.651  24.752  1.00 26.47           C  
ATOM   2244  HB2 GLU A 153      79.973-112.750  24.778  1.00 26.47           H  
ATOM   2245  HB3 GLU A 153      81.444-113.593  24.362  1.00 26.47           H  
ATOM   2246  O   GLU A 153      81.326-111.527  21.403  1.00 26.47           O  
ATOM   2247  CG  GLU A 153      81.591-112.504  26.184  1.00 26.47           C  
ATOM   2248  HG2 GLU A 153      81.041-111.701  26.675  1.00 26.47           H  
ATOM   2249  HG3 GLU A 153      82.641-112.217  26.140  1.00 26.47           H  
ATOM   2250  CD  GLU A 153      81.471-113.801  27.013  1.00 26.47           C  
ATOM   2251  OE1 GLU A 153      81.761-113.729  28.229  1.00 26.47           O  
ATOM   2252  OE2 GLU A 153      81.134-114.865  26.443  1.00 26.47           O  
ATOM   2253  N   ALA A 154      82.675-113.006  22.363  1.00 24.05           N  
ATOM   2254  H   ALA A 154      82.958-113.426  23.237  1.00 24.05           H  
ATOM   2255  CA  ALA A 154      83.516-113.233  21.232  1.00 24.05           C  
ATOM   2256  HA  ALA A 154      84.046-112.291  21.089  1.00 24.05           H  
ATOM   2257  C   ALA A 154      82.757-113.422  19.855  1.00 24.05           C  
ATOM   2258  CB  ALA A 154      84.590-114.202  21.767  1.00 24.05           C  
ATOM   2259  HB1 ALA A 154      85.501-114.082  21.181  1.00 24.05           H  
ATOM   2260  HB2 ALA A 154      84.220-115.227  21.758  1.00 24.05           H  
ATOM   2261  HB3 ALA A 154      84.867-113.938  22.788  1.00 24.05           H  
ATOM   2262  O   ALA A 154      82.945-112.527  19.037  1.00 24.05           O  
ATOM   2263  N   GLY A 155      82.018-114.522  19.484  1.00 27.97           N  
ATOM   2264  H   GLY A 155      81.918-115.266  20.159  1.00 27.97           H  
ATOM   2265  CA  GLY A 155      81.499-114.783  18.062  1.00 27.97           C  
ATOM   2266  HA2 GLY A 155      81.469-113.822  17.549  1.00 27.97           H  
ATOM   2267  HA3 GLY A 155      80.457-115.089  18.157  1.00 27.97           H  
ATOM   2268  C   GLY A 155      82.162-115.809  17.031  1.00 27.97           C  
ATOM   2269  O   GLY A 155      82.752-116.741  17.548  1.00 27.97           O  
ATOM   2270  N   VAL A 156      81.975-115.692  15.652  1.00 27.12           N  
ATOM   2271  H   VAL A 156      81.404-114.891  15.422  1.00 27.12           H  
ATOM   2272  CA  VAL A 156      82.490-116.421  14.348  1.00 27.12           C  
ATOM   2273  HA  VAL A 156      81.731-116.085  13.643  1.00 27.12           H  
ATOM   2274  C   VAL A 156      83.792-116.046  13.420  1.00 27.12           C  
ATOM   2275  CB  VAL A 156      82.178-117.954  14.364  1.00 27.12           C  
ATOM   2276  HB  VAL A 156      81.089-118.011  14.343  1.00 27.12           H  
ATOM   2277  O   VAL A 156      84.732-116.825  13.314  1.00 27.12           O  
ATOM   2278  CG1 VAL A 156      82.637-118.733  13.121  1.00 27.12           C  
ATOM   2279 HG11 VAL A 156      83.688-119.011  13.201  1.00 27.12           H  
ATOM   2280 HG12 VAL A 156      82.488-118.136  12.221  1.00 27.12           H  
ATOM   2281 HG13 VAL A 156      82.052-119.648  13.023  1.00 27.12           H  
ATOM   2282  CG2 VAL A 156      82.587-118.821  15.563  1.00 27.12           C  
ATOM   2283 HG21 VAL A 156      82.523-119.880  15.313  1.00 27.12           H  
ATOM   2284 HG22 VAL A 156      81.900-118.647  16.391  1.00 27.12           H  
ATOM   2285 HG23 VAL A 156      83.614-118.587  15.845  1.00 27.12           H  
ATOM   2286  N   ASP A 157      83.904-114.893  12.710  1.00 28.10           N  
ATOM   2287  H   ASP A 157      83.080-114.308  12.723  1.00 28.10           H  
ATOM   2288  CA  ASP A 157      85.082-114.288  11.940  1.00 28.10           C  
ATOM   2289  HA  ASP A 157      84.613-113.519  11.328  1.00 28.10           H  
ATOM   2290  C   ASP A 157      86.264-113.536  12.648  1.00 28.10           C  
ATOM   2291  CB  ASP A 157      85.709-115.177  10.866  1.00 28.10           C  
ATOM   2292  HB2 ASP A 157      86.139-116.064  11.331  1.00 28.10           H  
ATOM   2293  HB3 ASP A 157      86.540-114.630  10.420  1.00 28.10           H  
ATOM   2294  O   ASP A 157      87.167-114.114  13.225  1.00 28.10           O  
ATOM   2295  CG  ASP A 157      84.810-115.580   9.711  1.00 28.10           C  
ATOM   2296  OD1 ASP A 157      84.995-116.722   9.241  1.00 28.10           O  
ATOM   2297  OD2 ASP A 157      84.011-114.738   9.237  1.00 28.10           O  
ATOM   2298  N   GLU A 158      86.340-112.202  12.555  1.00 30.75           N  
ATOM   2299  H   GLU A 158      85.721-111.746  11.900  1.00 30.75           H  
ATOM   2300  CA  GLU A 158      87.104-111.311  13.460  1.00 30.75           C  
ATOM   2301  HA  GLU A 158      88.014-111.824  13.770  1.00 30.75           H  
ATOM   2302  C   GLU A 158      86.363-110.868  14.747  1.00 30.75           C  
ATOM   2303  CB  GLU A 158      87.515-109.981  12.785  1.00 30.75           C  
ATOM   2304  HB2 GLU A 158      88.134-109.428  13.492  1.00 30.75           H  
ATOM   2305  HB3 GLU A 158      86.626-109.371  12.624  1.00 30.75           H  
ATOM   2306  O   GLU A 158      87.044-110.520  15.708  1.00 30.75           O  
ATOM   2307  CG  GLU A 158      88.310-110.045  11.480  1.00 30.75           C  
ATOM   2308  HG2 GLU A 158      89.295-110.463  11.688  1.00 30.75           H  
ATOM   2309  HG3 GLU A 158      87.801-110.708  10.779  1.00 30.75           H  
ATOM   2310  CD  GLU A 158      88.440-108.653  10.828  1.00 30.75           C  
ATOM   2311  OE1 GLU A 158      89.568-108.298  10.409  1.00 30.75           O  
ATOM   2312  OE2 GLU A 158      87.405-107.955  10.708  1.00 30.75           O  
ATOM   2313  N   LEU A 159      85.024-110.749  14.898  1.00 28.89           N  
ATOM   2314  H   LEU A 159      84.830-110.359  15.809  1.00 28.89           H  
ATOM   2315  CA  LEU A 159      83.788-111.142  14.167  1.00 28.89           C  
ATOM   2316  HA  LEU A 159      83.051-110.443  14.562  1.00 28.89           H  
ATOM   2317  C   LEU A 159      83.137-112.516  14.485  1.00 28.89           C  
ATOM   2318  CB  LEU A 159      83.852-110.814  12.654  1.00 28.89           C  
ATOM   2319  HB2 LEU A 159      83.955-111.749  12.104  1.00 28.89           H  
ATOM   2320  HB3 LEU A 159      84.752-110.220  12.492  1.00 28.89           H  
ATOM   2321  O   LEU A 159      81.980-112.724  14.126  1.00 28.89           O  
ATOM   2322  CG  LEU A 159      82.725-110.041  11.963  1.00 28.89           C  
ATOM   2323  HG  LEU A 159      82.111-109.524  12.701  1.00 28.89           H  
ATOM   2324  CD1 LEU A 159      83.340-109.009  11.008  1.00 28.89           C  
ATOM   2325 HD11 LEU A 159      83.969-109.504  10.267  1.00 28.89           H  
ATOM   2326 HD12 LEU A 159      83.954-108.301  11.566  1.00 28.89           H  
ATOM   2327 HD13 LEU A 159      82.552-108.454  10.499  1.00 28.89           H  
ATOM   2328  CD2 LEU A 159      81.849-110.965  11.111  1.00 28.89           C  
ATOM   2329 HD21 LEU A 159      81.051-110.389  10.641  1.00 28.89           H  
ATOM   2330 HD22 LEU A 159      82.443-111.451  10.337  1.00 28.89           H  
ATOM   2331 HD23 LEU A 159      81.399-111.731  11.743  1.00 28.89           H  
ATOM   2332  N   LEU A 160      83.707-113.512  15.164  1.00 29.32           N  
ATOM   2333  H   LEU A 160      83.118-114.327  15.251  1.00 29.32           H  
ATOM   2334  CA  LEU A 160      85.067-113.797  15.589  1.00 29.32           C  
ATOM   2335  HA  LEU A 160      85.765-113.293  14.921  1.00 29.32           H  
ATOM   2336  C   LEU A 160      85.419-115.293  15.552  1.00 29.32           C  
ATOM   2337  CB  LEU A 160      85.252-113.110  16.934  1.00 29.32           C  
ATOM   2338  HB2 LEU A 160      86.039-112.369  16.789  1.00 29.32           H  
ATOM   2339  HB3 LEU A 160      84.387-112.483  17.147  1.00 29.32           H  
ATOM   2340  O   LEU A 160      84.610-116.122  15.855  1.00 29.32           O  
ATOM   2341  CG  LEU A 160      85.680-113.801  18.216  1.00 29.32           C  
ATOM   2342  HG  LEU A 160      85.619-113.039  18.993  1.00 29.32           H  
ATOM   2343  CD1 LEU A 160      84.691-114.841  18.551  1.00 29.32           C  
ATOM   2344 HD11 LEU A 160      84.718-115.791  18.017  1.00 29.32           H  
ATOM   2345 HD12 LEU A 160      84.549-115.104  19.599  1.00 29.32           H  
ATOM   2346 HD13 LEU A 160      83.827-114.448  18.015  1.00 29.32           H  
ATOM   2347  CD2 LEU A 160      87.129-114.231  18.177  1.00 29.32           C  
ATOM   2348 HD21 LEU A 160      87.308-115.192  17.695  1.00 29.32           H  
ATOM   2349 HD22 LEU A 160      87.696-113.514  17.582  1.00 29.32           H  
ATOM   2350 HD23 LEU A 160      87.552-114.194  19.181  1.00 29.32           H  
ATOM   2351  N   GLU A 161      86.626-115.728  15.296  1.00 30.56           N  
ATOM   2352  H   GLU A 161      87.271-115.079  14.869  1.00 30.56           H  
ATOM   2353  CA  GLU A 161      87.062-117.132  15.383  1.00 30.56           C  
ATOM   2354  HA  GLU A 161      86.720-117.693  14.513  1.00 30.56           H  
ATOM   2355  C   GLU A 161      86.693-117.939  16.658  1.00 30.56           C  
ATOM   2356  CB  GLU A 161      88.579-117.042  15.375  1.00 30.56           C  
ATOM   2357  HB2 GLU A 161      89.002-118.015  15.626  1.00 30.56           H  
ATOM   2358  HB3 GLU A 161      88.894-116.355  16.160  1.00 30.56           H  
ATOM   2359  O   GLU A 161      86.951-119.124  16.777  1.00 30.56           O  
ATOM   2360  CG  GLU A 161      89.171-116.639  14.029  1.00 30.56           C  
ATOM   2361  HG2 GLU A 161      88.434-116.137  13.403  1.00 30.56           H  
ATOM   2362  HG3 GLU A 161      89.450-117.549  13.496  1.00 30.56           H  
ATOM   2363  CD  GLU A 161      90.397-115.747  14.231  1.00 30.56           C  
ATOM   2364  OE1 GLU A 161      91.512-116.237  13.930  1.00 30.56           O  
ATOM   2365  OE2 GLU A 161      90.241-114.621  14.758  1.00 30.56           O  
ATOM   2366  N   ALA A 162      86.199-117.319  17.701  1.00 26.12           N  
ATOM   2367  H   ALA A 162      85.999-116.350  17.501  1.00 26.12           H  
ATOM   2368  CA  ALA A 162      86.050-117.746  19.087  1.00 26.12           C  
ATOM   2369  HA  ALA A 162      86.625-118.670  19.144  1.00 26.12           H  
ATOM   2370  C   ALA A 162      84.681-118.146  19.636  1.00 26.12           C  
ATOM   2371  CB  ALA A 162      86.751-116.787  20.053  1.00 26.12           C  
ATOM   2372  HB1 ALA A 162      87.628-116.335  19.589  1.00 26.12           H  
ATOM   2373  HB2 ALA A 162      87.160-117.348  20.893  1.00 26.12           H  
ATOM   2374  HB3 ALA A 162      86.091-116.044  20.503  1.00 26.12           H  
ATOM   2375  O   ALA A 162      84.520-118.109  20.853  1.00 26.12           O  
ATOM   2376  N   LEU A 163      83.841-118.845  18.905  1.00 25.00           N  
ATOM   2377  H   LEU A 163      83.863-118.669  17.911  1.00 25.00           H  
ATOM   2378  CA  LEU A 163      83.783-120.225  19.353  1.00 25.00           C  
ATOM   2379  HA  LEU A 163      84.175-120.303  20.367  1.00 25.00           H  
ATOM   2380  C   LEU A 163      84.830-120.999  18.578  1.00 25.00           C  
ATOM   2381  CB  LEU A 163      82.347-120.772  19.466  1.00 25.00           C  
ATOM   2382  HB2 LEU A 163      82.312-121.824  19.186  1.00 25.00           H  
ATOM   2383  HB3 LEU A 163      81.712-120.228  18.767  1.00 25.00           H  
ATOM   2384  O   LEU A 163      85.977-121.081  19.007  1.00 25.00           O  
ATOM   2385  CG  LEU A 163      81.798-120.618  20.906  1.00 25.00           C  
ATOM   2386  HG  LEU A 163      82.005-119.611  21.267  1.00 25.00           H  
ATOM   2387  CD1 LEU A 163      80.286-120.820  20.928  1.00 25.00           C  
ATOM   2388 HD11 LEU A 163      79.900-120.653  21.934  1.00 25.00           H  
ATOM   2389 HD12 LEU A 163      80.028-121.826  20.598  1.00 25.00           H  
ATOM   2390 HD13 LEU A 163      79.817-120.097  20.260  1.00 25.00           H  
ATOM   2391  CD2 LEU A 163      82.401-121.635  21.887  1.00 25.00           C  
ATOM   2392 HD21 LEU A 163      82.275-122.645  21.496  1.00 25.00           H  
ATOM   2393 HD22 LEU A 163      83.455-121.410  22.045  1.00 25.00           H  
ATOM   2394 HD23 LEU A 163      81.886-121.561  22.846  1.00 25.00           H  
ATOM   2395  N   GLY A 164      84.432-121.640  17.513  1.00 31.68           N  
ATOM   2396  H   GLY A 164      83.529-121.421  17.117  1.00 31.68           H  
ATOM   2397  CA  GLY A 164      85.071-122.844  17.033  1.00 31.68           C  
ATOM   2398  HA2 GLY A 164      85.797-123.250  17.738  1.00 31.68           H  
ATOM   2399  HA3 GLY A 164      85.575-122.643  16.087  1.00 31.68           H  
ATOM   2400  C   GLY A 164      83.928-123.793  16.783  1.00 31.68           C  
ATOM   2401  O   GLY A 164      83.141-123.556  15.883  1.00 31.68           O  
ATOM   2402  N   ARG A 165      83.680-124.779  17.633  1.00 29.62           N  
ATOM   2403  H   ARG A 165      82.920-125.369  17.328  1.00 29.62           H  
ATOM   2404  CA  ARG A 165      84.486-125.231  18.780  1.00 29.62           C  
ATOM   2405  HA  ARG A 165      85.509-125.388  18.438  1.00 29.62           H  
ATOM   2406  C   ARG A 165      84.011-126.604  19.264  1.00 29.62           C  
ATOM   2407  CB  ARG A 165      84.468-124.217  19.958  1.00 29.62           C  
ATOM   2408  HB2 ARG A 165      83.817-124.595  20.746  1.00 29.62           H  
ATOM   2409  HB3 ARG A 165      84.042-123.266  19.637  1.00 29.62           H  
ATOM   2410  O   ARG A 165      84.802-127.273  19.916  1.00 29.62           O  
ATOM   2411  CG  ARG A 165      85.874-123.960  20.546  1.00 29.62           C  
ATOM   2412  HG2 ARG A 165      86.540-123.548  19.787  1.00 29.62           H  
ATOM   2413  HG3 ARG A 165      86.280-124.928  20.839  1.00 29.62           H  
ATOM   2414  CD  ARG A 165      85.874-123.063  21.805  1.00 29.62           C  
ATOM   2415  HD2 ARG A 165      86.570-123.499  22.523  1.00 29.62           H  
ATOM   2416  HD3 ARG A 165      84.881-123.080  22.254  1.00 29.62           H  
ATOM   2417  NE  ARG A 165      86.301-121.674  21.551  1.00 29.62           N  
ATOM   2418  HE  ARG A 165      86.517-121.454  20.590  1.00 29.62           H  
ATOM   2419  NH1 ARG A 165      85.967-120.760  23.622  1.00 29.62           N  
ATOM   2420 HH11 ARG A 165      85.990-119.952  24.227  1.00 29.62           H  
ATOM   2421 HH12 ARG A 165      85.535-121.626  23.912  1.00 29.62           H  
ATOM   2422  NH2 ARG A 165      86.820-119.516  21.989  1.00 29.62           N  
ATOM   2423 HH21 ARG A 165      86.688-118.684  22.546  1.00 29.62           H  
ATOM   2424 HH22 ARG A 165      87.049-119.405  21.011  1.00 29.62           H  
ATOM   2425  CZ  ARG A 165      86.356-120.657  22.385  1.00 29.62           C  
ATOM   2426  N   GLU A 166      82.777-127.040  18.978  1.00 20.54           N  
ATOM   2427  H   GLU A 166      82.144-126.460  18.446  1.00 20.54           H  
ATOM   2428  CA  GLU A 166      82.471-128.481  19.045  1.00 20.54           C  
ATOM   2429  HA  GLU A 166      83.067-128.909  19.851  1.00 20.54           H  
ATOM   2430  C   GLU A 166      82.968-129.237  17.797  1.00 20.54           C  
ATOM   2431  CB  GLU A 166      80.995-128.761  19.386  1.00 20.54           C  
ATOM   2432  HB2 GLU A 166      80.645-129.611  18.801  1.00 20.54           H  
ATOM   2433  HB3 GLU A 166      80.373-127.899  19.146  1.00 20.54           H  
ATOM   2434  O   GLU A 166      83.475-128.608  16.873  1.00 20.54           O  
ATOM   2435  CG  GLU A 166      80.869-129.115  20.881  1.00 20.54           C  
ATOM   2436  HG2 GLU A 166      81.027-128.210  21.469  1.00 20.54           H  
ATOM   2437  HG3 GLU A 166      81.657-129.821  21.141  1.00 20.54           H  
ATOM   2438  CD  GLU A 166      79.530-129.758  21.272  1.00 20.54           C  
ATOM   2439  OE1 GLU A 166      79.469-130.265  22.417  1.00 20.54           O  
ATOM   2440  OE2 GLU A 166      78.593-129.747  20.449  1.00 20.54           O  
ATOM   2441  N   LEU A 167      82.887-130.580  17.834  1.00 24.78           N  
ATOM   2442  H   LEU A 167      82.293-130.967  18.553  1.00 24.78           H  
ATOM   2443  CA  LEU A 167      83.818-131.525  17.185  1.00 24.78           C  
ATOM   2444  HA  LEU A 167      84.724-131.493  17.790  1.00 24.78           H  
ATOM   2445  C   LEU A 167      84.345-131.179  15.771  1.00 24.78           C  
ATOM   2446  CB  LEU A 167      83.311-132.970  17.275  1.00 24.78           C  
ATOM   2447  HB2 LEU A 167      82.254-132.985  17.010  1.00 24.78           H  
ATOM   2448  HB3 LEU A 167      83.883-133.549  16.549  1.00 24.78           H  
ATOM   2449  O   LEU A 167      85.409-130.574  15.693  1.00 24.78           O  
ATOM   2450  CG  LEU A 167      83.458-133.733  18.585  1.00 24.78           C  
ATOM   2451  HG  LEU A 167      83.207-133.088  19.427  1.00 24.78           H  
ATOM   2452  CD1 LEU A 167      82.505-134.932  18.564  1.00 24.78           C  
ATOM   2453 HD11 LEU A 167      81.474-134.583  18.502  1.00 24.78           H  
ATOM   2454 HD12 LEU A 167      82.717-135.558  17.698  1.00 24.78           H  
ATOM   2455 HD13 LEU A 167      82.621-135.516  19.477  1.00 24.78           H  
ATOM   2456  CD2 LEU A 167      84.885-134.265  18.737  1.00 24.78           C  
ATOM   2457 HD21 LEU A 167      85.123-134.929  17.906  1.00 24.78           H  
ATOM   2458 HD22 LEU A 167      84.974-134.811  19.676  1.00 24.78           H  
ATOM   2459 HD23 LEU A 167      85.589-133.432  18.737  1.00 24.78           H  
ATOM   2460  N   ASP A 168      83.858-131.641  14.613  1.00 19.21           N  
ATOM   2461  H   ASP A 168      84.460-131.342  13.859  1.00 19.21           H  
ATOM   2462  CA  ASP A 168      82.706-132.429  14.108  1.00 19.21           C  
ATOM   2463  HA  ASP A 168      82.860-132.338  13.033  1.00 19.21           H  
ATOM   2464  C   ASP A 168      81.273-131.889  14.241  1.00 19.21           C  
ATOM   2465  CB  ASP A 168      82.741-133.971  14.275  1.00 19.21           C  
ATOM   2466  HB2 ASP A 168      81.997-134.368  13.585  1.00 19.21           H  
ATOM   2467  HB3 ASP A 168      82.384-134.291  15.254  1.00 19.21           H  
ATOM   2468  O   ASP A 168      80.691-131.559  13.217  1.00 19.21           O  
ATOM   2469  CG  ASP A 168      84.057-134.666  13.917  1.00 19.21           C  
ATOM   2470  OD1 ASP A 168      84.596-134.370  12.827  1.00 19.21           O  
ATOM   2471  OD2 ASP A 168      84.494-135.540  14.705  1.00 19.21           O  
ATOM   2472  N   GLY A 169      80.638-131.968  15.412  1.00 19.11           N  
ATOM   2473  H   GLY A 169      81.187-132.093  16.251  1.00 19.11           H  
ATOM   2474  CA  GLY A 169      79.219-132.353  15.465  1.00 19.11           C  
ATOM   2475  HA2 GLY A 169      79.095-133.226  14.824  1.00 19.11           H  
ATOM   2476  HA3 GLY A 169      78.950-132.646  16.480  1.00 19.11           H  
ATOM   2477  C   GLY A 169      78.226-131.270  15.014  1.00 19.11           C  
ATOM   2478  O   GLY A 169      78.512-130.082  15.129  1.00 19.11           O  
ATOM   2479  N   ASP A 170      77.014-131.585  14.560  1.00 20.37           N  
ATOM   2480  H   ASP A 170      76.489-130.789  14.228  1.00 20.37           H  
ATOM   2481  CA  ASP A 170      76.520-132.864  14.019  1.00 20.37           C  
ATOM   2482  HA  ASP A 170      77.262-133.654  14.138  1.00 20.37           H  
ATOM   2483  C   ASP A 170      76.317-132.697  12.502  1.00 20.37           C  
ATOM   2484  CB  ASP A 170      75.226-133.297  14.766  1.00 20.37           C  
ATOM   2485  HB2 ASP A 170      74.361-133.022  14.163  1.00 20.37           H  
ATOM   2486  HB3 ASP A 170      75.152-132.724  15.691  1.00 20.37           H  
ATOM   2487  O   ASP A 170      75.736-131.657  12.100  1.00 20.37           O  
ATOM   2488  CG  ASP A 170      75.111-134.787  15.165  1.00 20.37           C  
ATOM   2489  OD1 ASP A 170      76.144-135.489  15.296  1.00 20.37           O  
ATOM   2490  OD2 ASP A 170      73.964-135.222  15.447  1.00 20.37           O  
ATOM   2491  OXT ASP A 170      76.770-133.596  11.760  1.00 20.37           O  
TER    2492      ASP A 170                                                       
ATOM   2492  N   MET B   1       1.771  37.330 -44.455  1.00 74.71           N  
ATOM   2493  H   MET B   1       2.193  37.877 -45.192  1.00 74.71           H  
ATOM   2494  H2  MET B   1       0.898  36.945 -44.784  1.00 74.71           H  
ATOM   2495  H3  MET B   1       1.613  37.920 -43.651  1.00 74.71           H  
ATOM   2496  CA  MET B   1       2.674  36.230 -44.088  1.00 74.71           C  
ATOM   2497  HA  MET B   1       3.641  36.658 -43.825  1.00 74.71           H  
ATOM   2498  C   MET B   1       2.859  35.308 -45.266  1.00 74.71           C  
ATOM   2499  CB  MET B   1       2.163  35.407 -42.906  1.00 74.71           C  
ATOM   2500  HB2 MET B   1       1.096  35.220 -43.020  1.00 74.71           H  
ATOM   2501  HB3 MET B   1       2.678  34.446 -42.889  1.00 74.71           H  
ATOM   2502  O   MET B   1       1.861  34.946 -45.889  1.00 74.71           O  
ATOM   2503  CG  MET B   1       2.429  36.087 -41.571  1.00 74.71           C  
ATOM   2504  HG2 MET B   1       1.959  37.071 -41.567  1.00 74.71           H  
ATOM   2505  HG3 MET B   1       3.502  36.205 -41.418  1.00 74.71           H  
ATOM   2506  SD  MET B   1       1.736  35.111 -40.226  1.00 74.71           S  
ATOM   2507  CE  MET B   1       1.742  36.343 -38.899  1.00 74.71           C  
ATOM   2508  HE1 MET B   1       1.382  35.876 -37.982  1.00 74.71           H  
ATOM   2509  HE2 MET B   1       2.759  36.701 -38.735  1.00 74.71           H  
ATOM   2510  HE3 MET B   1       1.092  37.178 -39.157  1.00 74.71           H  
ATOM   2511  N   THR B   2       4.100  34.939 -45.562  1.00 87.87           N  
ATOM   2512  H   THR B   2       4.839  35.236 -44.941  1.00 87.87           H  
ATOM   2513  CA  THR B   2       4.379  33.797 -46.448  1.00 87.87           C  
ATOM   2514  HA  THR B   2       3.858  33.939 -47.395  1.00 87.87           H  
ATOM   2515  C   THR B   2       3.844  32.505 -45.823  1.00 87.87           C  
ATOM   2516  CB  THR B   2       5.884  33.663 -46.733  1.00 87.87           C  
ATOM   2517  HB  THR B   2       6.076  32.673 -47.147  1.00 87.87           H  
ATOM   2518  O   THR B   2       3.655  32.436 -44.607  1.00 87.87           O  
ATOM   2519  CG2 THR B   2       6.371  34.698 -47.743  1.00 87.87           C  
ATOM   2520 HG21 THR B   2       7.436  34.555 -47.922  1.00 87.87           H  
ATOM   2521 HG22 THR B   2       5.838  34.573 -48.685  1.00 87.87           H  
ATOM   2522 HG23 THR B   2       6.201  35.706 -47.363  1.00 87.87           H  
ATOM   2523  OG1 THR B   2       6.640  33.814 -45.555  1.00 87.87           O  
ATOM   2524  HG1 THR B   2       6.942  34.722 -45.484  1.00 87.87           H  
ATOM   2525  N   ASP B   3       3.597  31.465 -46.624  1.00 83.81           N  
ATOM   2526  H   ASP B   3       3.668  31.548 -47.628  1.00 83.81           H  
ATOM   2527  CA  ASP B   3       3.199  30.164 -46.064  1.00 83.81           C  
ATOM   2528  HA  ASP B   3       2.295  30.296 -45.469  1.00 83.81           H  
ATOM   2529  C   ASP B   3       4.257  29.627 -45.094  1.00 83.81           C  
ATOM   2530  CB  ASP B   3       2.906  29.147 -47.177  1.00 83.81           C  
ATOM   2531  HB2 ASP B   3       2.947  28.144 -46.753  1.00 83.81           H  
ATOM   2532  HB3 ASP B   3       3.676  29.217 -47.946  1.00 83.81           H  
ATOM   2533  O   ASP B   3       3.907  29.091 -44.047  1.00 83.81           O  
ATOM   2534  CG  ASP B   3       1.515  29.330 -47.795  1.00 83.81           C  
ATOM   2535  OD1 ASP B   3       0.611  29.855 -47.094  1.00 83.81           O  
ATOM   2536  OD2 ASP B   3       1.378  28.974 -48.983  1.00 83.81           O  
ATOM   2537  N   SER B   4       5.545  29.877 -45.361  1.00 85.20           N  
ATOM   2538  H   SER B   4       5.790  30.282 -46.253  1.00 85.20           H  
ATOM   2539  CA  SER B   4       6.620  29.570 -44.414  1.00 85.20           C  
ATOM   2540  HA  SER B   4       6.599  28.500 -44.206  1.00 85.20           H  
ATOM   2541  C   SER B   4       6.457  30.289 -43.069  1.00 85.20           C  
ATOM   2542  CB  SER B   4       7.988  29.902 -45.012  1.00 85.20           C  
ATOM   2543  HB2 SER B   4       8.036  30.962 -45.260  1.00 85.20           H  
ATOM   2544  HB3 SER B   4       8.762  29.672 -44.280  1.00 85.20           H  
ATOM   2545  O   SER B   4       6.636  29.648 -42.040  1.00 85.20           O  
ATOM   2546  OG  SER B   4       8.206  29.125 -46.177  1.00 85.20           O  
ATOM   2547  HG  SER B   4       9.122  29.239 -46.440  1.00 85.20           H  
ATOM   2548  N   GLU B   5       6.075  31.573 -43.035  1.00 87.65           N  
ATOM   2549  H   GLU B   5       5.903  32.064 -43.901  1.00 87.65           H  
ATOM   2550  CA  GLU B   5       5.820  32.288 -41.770  1.00 87.65           C  
ATOM   2551  HA  GLU B   5       6.692  32.204 -41.122  1.00 87.65           H  
ATOM   2552  C   GLU B   5       4.640  31.694 -40.995  1.00 87.65           C  
ATOM   2553  CB  GLU B   5       5.540  33.776 -42.021  1.00 87.65           C  
ATOM   2554  HB2 GLU B   5       4.943  33.872 -42.928  1.00 87.65           H  
ATOM   2555  HB3 GLU B   5       4.958  34.175 -41.190  1.00 87.65           H  
ATOM   2556  O   GLU B   5       4.755  31.480 -39.787  1.00 87.65           O  
ATOM   2557  CG  GLU B   5       6.812  34.621 -42.137  1.00 87.65           C  
ATOM   2558  HG2 GLU B   5       7.351  34.577 -41.191  1.00 87.65           H  
ATOM   2559  HG3 GLU B   5       7.452  34.203 -42.915  1.00 87.65           H  
ATOM   2560  CD  GLU B   5       6.473  36.076 -42.490  1.00 87.65           C  
ATOM   2561  OE1 GLU B   5       7.125  36.988 -41.947  1.00 87.65           O  
ATOM   2562  OE2 GLU B   5       5.562  36.273 -43.338  1.00 87.65           O  
ATOM   2563  N   LYS B   6       3.536  31.371 -41.684  1.00 88.38           N  
ATOM   2564  H   LYS B   6       3.534  31.538 -42.681  1.00 88.38           H  
ATOM   2565  CA  LYS B   6       2.364  30.747 -41.048  1.00 88.38           C  
ATOM   2566  HA  LYS B   6       2.031  31.369 -40.218  1.00 88.38           H  
ATOM   2567  C   LYS B   6       2.725  29.388 -40.453  1.00 88.38           C  
ATOM   2568  CB  LYS B   6       1.219  30.574 -42.053  1.00 88.38           C  
ATOM   2569  HB2 LYS B   6       1.582  30.004 -42.908  1.00 88.38           H  
ATOM   2570  HB3 LYS B   6       0.432  29.994 -41.572  1.00 88.38           H  
ATOM   2571  O   LYS B   6       2.455  29.128 -39.283  1.00 88.38           O  
ATOM   2572  CG  LYS B   6       0.613  31.893 -42.546  1.00 88.38           C  
ATOM   2573  HG2 LYS B   6       0.205  32.455 -41.706  1.00 88.38           H  
ATOM   2574  HG3 LYS B   6       1.379  32.484 -43.047  1.00 88.38           H  
ATOM   2575  CD  LYS B   6      -0.498  31.554 -43.543  1.00 88.38           C  
ATOM   2576  HD2 LYS B   6      -1.281  30.991 -43.035  1.00 88.38           H  
ATOM   2577  HD3 LYS B   6      -0.072  30.927 -44.326  1.00 88.38           H  
ATOM   2578  CE  LYS B   6      -1.099  32.801 -44.187  1.00 88.38           C  
ATOM   2579  HE2 LYS B   6      -1.659  33.359 -43.436  1.00 88.38           H  
ATOM   2580  HE3 LYS B   6      -0.281  33.421 -44.555  1.00 88.38           H  
ATOM   2581  NZ  LYS B   6      -1.967  32.393 -45.318  1.00 88.38           N  
ATOM   2582  HZ1 LYS B   6      -2.343  33.189 -45.813  1.00 88.38           H  
ATOM   2583  HZ2 LYS B   6      -1.426  31.839 -45.967  1.00 88.38           H  
ATOM   2584  HZ3 LYS B   6      -2.722  31.806 -44.995  1.00 88.38           H  
ATOM   2585  N   VAL B   7       3.365  28.519 -41.239  1.00 88.61           N  
ATOM   2586  H   VAL B   7       3.574  28.793 -42.188  1.00 88.61           H  
ATOM   2587  CA  VAL B   7       3.757  27.177 -40.782  1.00 88.61           C  
ATOM   2588  HA  VAL B   7       2.884  26.698 -40.338  1.00 88.61           H  
ATOM   2589  C   VAL B   7       4.816  27.270 -39.671  1.00 88.61           C  
ATOM   2590  CB  VAL B   7       4.213  26.299 -41.967  1.00 88.61           C  
ATOM   2591  HB  VAL B   7       5.079  26.762 -42.441  1.00 88.61           H  
ATOM   2592  O   VAL B   7       4.763  26.490 -38.722  1.00 88.61           O  
ATOM   2593  CG1 VAL B   7       4.578  24.875 -41.537  1.00 88.61           C  
ATOM   2594 HG11 VAL B   7       5.137  24.381 -42.332  1.00 88.61           H  
ATOM   2595 HG12 VAL B   7       3.677  24.297 -41.332  1.00 88.61           H  
ATOM   2596 HG13 VAL B   7       5.170  24.881 -40.621  1.00 88.61           H  
ATOM   2597  CG2 VAL B   7       3.096  26.106 -43.007  1.00 88.61           C  
ATOM   2598 HG21 VAL B   7       3.471  25.518 -43.845  1.00 88.61           H  
ATOM   2599 HG22 VAL B   7       2.244  25.593 -42.561  1.00 88.61           H  
ATOM   2600 HG23 VAL B   7       2.744  27.063 -43.393  1.00 88.61           H  
ATOM   2601  N   ALA B   8       5.728  28.248 -39.710  1.00 89.76           N  
ATOM   2602  H   ALA B   8       5.761  28.858 -40.515  1.00 89.76           H  
ATOM   2603  CA  ALA B   8       6.722  28.460 -38.654  1.00 89.76           C  
ATOM   2604  HA  ALA B   8       7.236  27.516 -38.473  1.00 89.76           H  
ATOM   2605  C   ALA B   8       6.106  28.907 -37.314  1.00 89.76           C  
ATOM   2606  CB  ALA B   8       7.758  29.481 -39.138  1.00 89.76           C  
ATOM   2607  HB1 ALA B   8       8.255  29.104 -40.033  1.00 89.76           H  
ATOM   2608  HB2 ALA B   8       8.510  29.637 -38.364  1.00 89.76           H  
ATOM   2609  HB3 ALA B   8       7.274  30.430 -39.367  1.00 89.76           H  
ATOM   2610  O   ALA B   8       6.645  28.586 -36.254  1.00 89.76           O  
ATOM   2611  N   GLU B   9       4.995  29.647 -37.319  1.00 91.77           N  
ATOM   2612  H   GLU B   9       4.605  29.939 -38.204  1.00 91.77           H  
ATOM   2613  CA  GLU B   9       4.244  29.964 -36.097  1.00 91.77           C  
ATOM   2614  HA  GLU B   9       4.930  30.349 -35.342  1.00 91.77           H  
ATOM   2615  C   GLU B   9       3.593  28.713 -35.492  1.00 91.77           C  
ATOM   2616  CB  GLU B   9       3.221  31.062 -36.401  1.00 91.77           C  
ATOM   2617  HB2 GLU B   9       3.741  31.881 -36.899  1.00 91.77           H  
ATOM   2618  HB3 GLU B   9       2.450  30.674 -37.067  1.00 91.77           H  
ATOM   2619  O   GLU B   9       3.796  28.430 -34.308  1.00 91.77           O  
ATOM   2620  CG  GLU B   9       2.573  31.595 -35.116  1.00 91.77           C  
ATOM   2621  HG2 GLU B   9       3.362  31.951 -34.455  1.00 91.77           H  
ATOM   2622  HG3 GLU B   9       2.054  30.777 -34.615  1.00 91.77           H  
ATOM   2623  CD  GLU B   9       1.580  32.737 -35.376  1.00 91.77           C  
ATOM   2624  OE1 GLU B   9       0.875  33.094 -34.410  1.00 91.77           O  
ATOM   2625  OE2 GLU B   9       1.571  33.273 -36.508  1.00 91.77           O  
ATOM   2626  N   TYR B  10       2.921  27.902 -36.316  1.00 91.51           N  
ATOM   2627  H   TYR B  10       2.761  28.201 -37.268  1.00 91.51           H  
ATOM   2628  CA  TYR B  10       2.364  26.621 -35.873  1.00 91.51           C  
ATOM   2629  HA  TYR B  10       1.688  26.811 -35.039  1.00 91.51           H  
ATOM   2630  C   TYR B  10       3.445  25.663 -35.352  1.00 91.51           C  
ATOM   2631  CB  TYR B  10       1.560  25.967 -37.005  1.00 91.51           C  
ATOM   2632  HB2 TYR B  10       2.140  25.994 -37.928  1.00 91.51           H  
ATOM   2633  HB3 TYR B  10       1.399  24.919 -36.755  1.00 91.51           H  
ATOM   2634  O   TYR B  10       3.246  25.026 -34.319  1.00 91.51           O  
ATOM   2635  CG  TYR B  10       0.196  26.592 -37.227  1.00 91.51           C  
ATOM   2636  CD1 TYR B  10      -0.807  26.436 -36.249  1.00 91.51           C  
ATOM   2637  HD1 TYR B  10      -0.604  25.878 -35.347  1.00 91.51           H  
ATOM   2638  CD2 TYR B  10      -0.080  27.314 -38.403  1.00 91.51           C  
ATOM   2639  HD2 TYR B  10       0.684  27.424 -39.158  1.00 91.51           H  
ATOM   2640  CE1 TYR B  10      -2.077  27.011 -36.442  1.00 91.51           C  
ATOM   2641  HE1 TYR B  10      -2.851  26.904 -35.697  1.00 91.51           H  
ATOM   2642  CE2 TYR B  10      -1.347  27.899 -38.596  1.00 91.51           C  
ATOM   2643  HE2 TYR B  10      -1.549  28.466 -39.493  1.00 91.51           H  
ATOM   2644  OH  TYR B  10      -3.576  28.299 -37.790  1.00 91.51           O  
ATOM   2645  HH  TYR B  10      -3.629  28.825 -38.592  1.00 91.51           H  
ATOM   2646  CZ  TYR B  10      -2.348  27.747 -37.612  1.00 91.51           C  
ATOM   2647  N   LEU B  11       4.612  25.593 -36.004  1.00 90.30           N  
ATOM   2648  H   LEU B  11       4.700  26.090 -36.879  1.00 90.30           H  
ATOM   2649  CA  LEU B  11       5.730  24.758 -35.551  1.00 90.30           C  
ATOM   2650  HA  LEU B  11       5.350  23.748 -35.401  1.00 90.30           H  
ATOM   2651  C   LEU B  11       6.289  25.232 -34.205  1.00 90.30           C  
ATOM   2652  CB  LEU B  11       6.823  24.723 -36.634  1.00 90.30           C  
ATOM   2653  HB2 LEU B  11       6.382  24.373 -37.568  1.00 90.30           H  
ATOM   2654  HB3 LEU B  11       7.188  25.738 -36.794  1.00 90.30           H  
ATOM   2655  O   LEU B  11       6.577  24.403 -33.339  1.00 90.30           O  
ATOM   2656  CG  LEU B  11       8.021  23.817 -36.281  1.00 90.30           C  
ATOM   2657  HG  LEU B  11       8.478  24.158 -35.352  1.00 90.30           H  
ATOM   2658  CD1 LEU B  11       7.613  22.351 -36.132  1.00 90.30           C  
ATOM   2659 HD11 LEU B  11       7.129  22.008 -37.046  1.00 90.30           H  
ATOM   2660 HD12 LEU B  11       6.938  22.224 -35.285  1.00 90.30           H  
ATOM   2661 HD13 LEU B  11       8.497  21.740 -35.945  1.00 90.30           H  
ATOM   2662  CD2 LEU B  11       9.076  23.902 -37.382  1.00 90.30           C  
ATOM   2663 HD21 LEU B  11       9.953  23.322 -37.094  1.00 90.30           H  
ATOM   2664 HD22 LEU B  11       9.376  24.939 -37.531  1.00 90.30           H  
ATOM   2665 HD23 LEU B  11       8.674  23.498 -38.311  1.00 90.30           H  
ATOM   2666  N   ARG B  12       6.409  26.551 -33.997  1.00 92.80           N  
ATOM   2667  H   ARG B  12       6.155  27.178 -34.746  1.00 92.80           H  
ATOM   2668  CA  ARG B  12       6.803  27.111 -32.695  1.00 92.80           C  
ATOM   2669  HA  ARG B  12       7.755  26.676 -32.392  1.00 92.80           H  
ATOM   2670  C   ARG B  12       5.811  26.713 -31.606  1.00 92.80           C  
ATOM   2671  CB  ARG B  12       6.949  28.639 -32.775  1.00 92.80           C  
ATOM   2672  HB2 ARG B  12       6.143  29.059 -33.376  1.00 92.80           H  
ATOM   2673  HB3 ARG B  12       6.872  29.053 -31.769  1.00 92.80           H  
ATOM   2674  O   ARG B  12       6.247  26.236 -30.559  1.00 92.80           O  
ATOM   2675  CG  ARG B  12       8.312  29.049 -33.352  1.00 92.80           C  
ATOM   2676  HG2 ARG B  12       8.448  28.622 -34.345  1.00 92.80           H  
ATOM   2677  HG3 ARG B  12       9.096  28.660 -32.703  1.00 92.80           H  
ATOM   2678  CD  ARG B  12       8.455  30.574 -33.421  1.00 92.80           C  
ATOM   2679  HD2 ARG B  12       9.500  30.813 -33.622  1.00 92.80           H  
ATOM   2680  HD3 ARG B  12       8.186  30.994 -32.451  1.00 92.80           H  
ATOM   2681  NE  ARG B  12       7.622  31.155 -34.493  1.00 92.80           N  
ATOM   2682  HE  ARG B  12       7.348  30.524 -35.232  1.00 92.80           H  
ATOM   2683  NH1 ARG B  12       7.406  33.275 -33.621  1.00 92.80           N  
ATOM   2684 HH11 ARG B  12       7.934  32.995 -32.807  1.00 92.80           H  
ATOM   2685 HH12 ARG B  12       7.008  34.201 -33.680  1.00 92.80           H  
ATOM   2686  NH2 ARG B  12       6.472  32.791 -35.587  1.00 92.80           N  
ATOM   2687 HH21 ARG B  12       6.235  32.149 -36.329  1.00 92.80           H  
ATOM   2688 HH22 ARG B  12       6.057  33.712 -35.605  1.00 92.80           H  
ATOM   2689  CZ  ARG B  12       7.176  32.399 -34.563  1.00 92.80           C  
ATOM   2690  N   ARG B  13       4.501  26.834 -31.860  1.00 90.93           N  
ATOM   2691  H   ARG B  13       4.221  27.241 -32.741  1.00 90.93           H  
ATOM   2692  CA  ARG B  13       3.466  26.431 -30.896  1.00 90.93           C  
ATOM   2693  HA  ARG B  13       3.690  26.934 -29.955  1.00 90.93           H  
ATOM   2694  C   ARG B  13       3.518  24.934 -30.590  1.00 90.93           C  
ATOM   2695  CB  ARG B  13       2.072  26.865 -31.388  1.00 90.93           C  
ATOM   2696  HB2 ARG B  13       2.070  27.942 -31.556  1.00 90.93           H  
ATOM   2697  HB3 ARG B  13       1.858  26.378 -32.339  1.00 90.93           H  
ATOM   2698  O   ARG B  13       3.579  24.568 -29.422  1.00 90.93           O  
ATOM   2699  CG  ARG B  13       0.947  26.512 -30.396  1.00 90.93           C  
ATOM   2700  HG2 ARG B  13      -0.010  26.795 -30.833  1.00 90.93           H  
ATOM   2701  HG3 ARG B  13       0.930  25.435 -30.228  1.00 90.93           H  
ATOM   2702  CD  ARG B  13       1.111  27.240 -29.056  1.00 90.93           C  
ATOM   2703  HD2 ARG B  13       2.118  27.088 -28.670  1.00 90.93           H  
ATOM   2704  HD3 ARG B  13       0.954  28.306 -29.217  1.00 90.93           H  
ATOM   2705  NE  ARG B  13       0.194  26.711 -28.041  1.00 90.93           N  
ATOM   2706  HE  ARG B  13       0.191  25.707 -27.935  1.00 90.93           H  
ATOM   2707  NH1 ARG B  13      -0.369  28.689 -26.992  1.00 90.93           N  
ATOM   2708 HH11 ARG B  13      -0.832  29.152 -26.223  1.00 90.93           H  
ATOM   2709 HH12 ARG B  13       0.109  29.214 -27.710  1.00 90.93           H  
ATOM   2710  NH2 ARG B  13      -1.012  26.725 -26.144  1.00 90.93           N  
ATOM   2711 HH21 ARG B  13      -0.792  25.741 -26.092  1.00 90.93           H  
ATOM   2712 HH22 ARG B  13      -1.426  27.188 -25.347  1.00 90.93           H  
ATOM   2713  CZ  ARG B  13      -0.396  27.383 -27.074  1.00 90.93           C  
ATOM   2714  N   ALA B  14       3.581  24.088 -31.617  1.00 93.10           N  
ATOM   2715  H   ALA B  14       3.508  24.459 -32.554  1.00 93.10           H  
ATOM   2716  CA  ALA B  14       3.679  22.639 -31.450  1.00 93.10           C  
ATOM   2717  HA  ALA B  14       2.816  22.292 -30.882  1.00 93.10           H  
ATOM   2718  C   ALA B  14       4.939  22.231 -30.668  1.00 93.10           C  
ATOM   2719  CB  ALA B  14       3.649  21.985 -32.838  1.00 93.10           C  
ATOM   2720  HB1 ALA B  14       2.728  22.257 -33.354  1.00 93.10           H  
ATOM   2721  HB2 ALA B  14       4.503  22.313 -33.430  1.00 93.10           H  
ATOM   2722  HB3 ALA B  14       3.683  20.900 -32.731  1.00 93.10           H  
ATOM   2723  O   ALA B  14       4.874  21.350 -29.818  1.00 93.10           O  
ATOM   2724  N   THR B  15       6.074  22.898 -30.908  1.00 93.06           N  
ATOM   2725  H   THR B  15       6.070  23.592 -31.642  1.00 93.06           H  
ATOM   2726  CA  THR B  15       7.329  22.642 -30.181  1.00 93.06           C  
ATOM   2727  HA  THR B  15       7.542  21.574 -30.220  1.00 93.06           H  
ATOM   2728  C   THR B  15       7.224  23.038 -28.706  1.00 93.06           C  
ATOM   2729  CB  THR B  15       8.508  23.387 -30.828  1.00 93.06           C  
ATOM   2730  HB  THR B  15       8.337  24.462 -30.769  1.00 93.06           H  
ATOM   2731  O   THR B  15       7.712  22.306 -27.844  1.00 93.06           O  
ATOM   2732  CG2 THR B  15       9.851  23.059 -30.171  1.00 93.06           C  
ATOM   2733 HG21 THR B  15      10.005  21.980 -30.172  1.00 93.06           H  
ATOM   2734 HG22 THR B  15      10.655  23.533 -30.735  1.00 93.06           H  
ATOM   2735 HG23 THR B  15       9.875  23.428 -29.146  1.00 93.06           H  
ATOM   2736  OG1 THR B  15       8.633  23.026 -32.182  1.00 93.06           O  
ATOM   2737  HG1 THR B  15       7.907  23.435 -32.659  1.00 93.06           H  
ATOM   2738  N   LEU B  16       6.586  24.175 -28.403  1.00 94.93           N  
ATOM   2739  H   LEU B  16       6.195  24.727 -29.153  1.00 94.93           H  
ATOM   2740  CA  LEU B  16       6.327  24.606 -27.025  1.00 94.93           C  
ATOM   2741  HA  LEU B  16       7.265  24.592 -26.469  1.00 94.93           H  
ATOM   2742  C   LEU B  16       5.398  23.626 -26.301  1.00 94.93           C  
ATOM   2743  CB  LEU B  16       5.738  26.031 -27.010  1.00 94.93           C  
ATOM   2744  HB2 LEU B  16       4.952  26.091 -27.763  1.00 94.93           H  
ATOM   2745  HB3 LEU B  16       5.267  26.205 -26.043  1.00 94.93           H  
ATOM   2746  O   LEU B  16       5.750  23.151 -25.223  1.00 94.93           O  
ATOM   2747  CG  LEU B  16       6.759  27.155 -27.254  1.00 94.93           C  
ATOM   2748  HG  LEU B  16       7.341  26.933 -28.149  1.00 94.93           H  
ATOM   2749  CD1 LEU B  16       6.030  28.482 -27.461  1.00 94.93           C  
ATOM   2750 HD11 LEU B  16       6.749  29.282 -27.635  1.00 94.93           H  
ATOM   2751 HD12 LEU B  16       5.365  28.407 -28.321  1.00 94.93           H  
ATOM   2752 HD13 LEU B  16       5.439  28.721 -26.576  1.00 94.93           H  
ATOM   2753  CD2 LEU B  16       7.719  27.335 -26.073  1.00 94.93           C  
ATOM   2754 HD21 LEU B  16       8.237  26.400 -25.859  1.00 94.93           H  
ATOM   2755 HD22 LEU B  16       8.449  28.108 -26.311  1.00 94.93           H  
ATOM   2756 HD23 LEU B  16       7.161  27.636 -25.187  1.00 94.93           H  
ATOM   2757  N   ASP B  17       4.272  23.267 -26.920  1.00 94.76           N  
ATOM   2758  H   ASP B  17       4.029  23.725 -27.786  1.00 94.76           H  
ATOM   2759  CA  ASP B  17       3.301  22.333 -26.342  1.00 94.76           C  
ATOM   2760  HA  ASP B  17       3.017  22.690 -25.352  1.00 94.76           H  
ATOM   2761  C   ASP B  17       3.904  20.923 -26.167  1.00 94.76           C  
ATOM   2762  CB  ASP B  17       2.031  22.284 -27.217  1.00 94.76           C  
ATOM   2763  HB2 ASP B  17       1.396  21.480 -26.846  1.00 94.76           H  
ATOM   2764  HB3 ASP B  17       2.316  22.030 -28.238  1.00 94.76           H  
ATOM   2765  O   ASP B  17       3.629  20.254 -25.173  1.00 94.76           O  
ATOM   2766  CG  ASP B  17       1.182  23.572 -27.238  1.00 94.76           C  
ATOM   2767  OD1 ASP B  17       1.304  24.444 -26.354  1.00 94.76           O  
ATOM   2768  OD2 ASP B  17       0.319  23.696 -28.135  1.00 94.76           O  
ATOM   2769  N   LEU B  18       4.769  20.473 -27.087  1.00 93.97           N  
ATOM   2770  H   LEU B  18       4.909  21.027 -27.919  1.00 93.97           H  
ATOM   2771  CA  LEU B  18       5.488  19.197 -26.971  1.00 93.97           C  
ATOM   2772  HA  LEU B  18       4.763  18.408 -26.770  1.00 93.97           H  
ATOM   2773  C   LEU B  18       6.478  19.206 -25.804  1.00 93.97           C  
ATOM   2774  CB  LEU B  18       6.206  18.892 -28.301  1.00 93.97           C  
ATOM   2775  HB2 LEU B  18       6.839  19.741 -28.556  1.00 93.97           H  
ATOM   2776  HB3 LEU B  18       5.453  18.787 -29.083  1.00 93.97           H  
ATOM   2777  O   LEU B  18       6.564  18.225 -25.065  1.00 93.97           O  
ATOM   2778  CG  LEU B  18       7.085  17.624 -28.285  1.00 93.97           C  
ATOM   2779  HG  LEU B  18       7.868  17.723 -27.535  1.00 93.97           H  
ATOM   2780  CD1 LEU B  18       6.276  16.361 -27.995  1.00 93.97           C  
ATOM   2781 HD11 LEU B  18       6.910  15.478 -28.073  1.00 93.97           H  
ATOM   2782 HD12 LEU B  18       5.466  16.275 -28.720  1.00 93.97           H  
ATOM   2783 HD13 LEU B  18       5.856  16.398 -26.990  1.00 93.97           H  
ATOM   2784  CD2 LEU B  18       7.761  17.454 -29.645  1.00 93.97           C  
ATOM   2785 HD21 LEU B  18       8.365  18.333 -29.870  1.00 93.97           H  
ATOM   2786 HD22 LEU B  18       7.006  17.330 -30.422  1.00 93.97           H  
ATOM   2787 HD23 LEU B  18       8.405  16.574 -29.636  1.00 93.97           H  
ATOM   2788  N   ARG B  19       7.228  20.301 -25.629  1.00 95.56           N  
ATOM   2789  H   ARG B  19       7.102  21.076 -26.264  1.00 95.56           H  
ATOM   2790  CA  ARG B  19       8.147  20.441 -24.493  1.00 95.56           C  
ATOM   2791  HA  ARG B  19       8.807  19.573 -24.473  1.00 95.56           H  
ATOM   2792  C   ARG B  19       7.381  20.419 -23.173  1.00 95.56           C  
ATOM   2793  CB  ARG B  19       8.991  21.712 -24.646  1.00 95.56           C  
ATOM   2794  HB2 ARG B  19       8.354  22.590 -24.536  1.00 95.56           H  
ATOM   2795  HB3 ARG B  19       9.427  21.723 -25.645  1.00 95.56           H  
ATOM   2796  O   ARG B  19       7.796  19.699 -22.272  1.00 95.56           O  
ATOM   2797  CG  ARG B  19      10.119  21.757 -23.599  1.00 95.56           C  
ATOM   2798  HG2 ARG B  19       9.695  21.686 -22.597  1.00 95.56           H  
ATOM   2799  HG3 ARG B  19      10.786  20.909 -23.749  1.00 95.56           H  
ATOM   2800  CD  ARG B  19      10.926  23.056 -23.672  1.00 95.56           C  
ATOM   2801  HD2 ARG B  19      10.259  23.884 -23.429  1.00 95.56           H  
ATOM   2802  HD3 ARG B  19      11.699  23.023 -22.904  1.00 95.56           H  
ATOM   2803  NE  ARG B  19      11.564  23.237 -24.995  1.00 95.56           N  
ATOM   2804  HE  ARG B  19      12.154  22.479 -25.306  1.00 95.56           H  
ATOM   2805  NH1 ARG B  19      10.739  25.326 -25.482  1.00 95.56           N  
ATOM   2806 HH11 ARG B  19      10.305  25.349 -24.571  1.00 95.56           H  
ATOM   2807 HH12 ARG B  19      10.677  26.129 -26.092  1.00 95.56           H  
ATOM   2808  NH2 ARG B  19      12.043  24.281 -26.959  1.00 95.56           N  
ATOM   2809 HH21 ARG B  19      12.615  23.493 -27.230  1.00 95.56           H  
ATOM   2810 HH22 ARG B  19      11.979  25.091 -27.558  1.00 95.56           H  
ATOM   2811  CZ  ARG B  19      11.442  24.275 -25.802  1.00 95.56           C  
ATOM   2812  N   ALA B  20       6.261  21.139 -23.094  1.00 96.99           N  
ATOM   2813  H   ALA B  20       5.996  21.714 -23.881  1.00 96.99           H  
ATOM   2814  CA  ALA B  20       5.393  21.145 -21.920  1.00 96.99           C  
ATOM   2815  HA  ALA B  20       5.974  21.453 -21.051  1.00 96.99           H  
ATOM   2816  C   ALA B  20       4.831  19.745 -21.620  1.00 96.99           C  
ATOM   2817  CB  ALA B  20       4.280  22.175 -22.143  1.00 96.99           C  
ATOM   2818  HB1 ALA B  20       3.648  22.222 -21.256  1.00 96.99           H  
ATOM   2819  HB2 ALA B  20       3.668  21.896 -23.000  1.00 96.99           H  
ATOM   2820  HB3 ALA B  20       4.714  23.160 -22.315  1.00 96.99           H  
ATOM   2821  O   ALA B  20       4.921  19.286 -20.487  1.00 96.99           O  
ATOM   2822  N   ALA B  21       4.344  19.019 -22.634  1.00 96.68           N  
ATOM   2823  H   ALA B  21       4.244  19.454 -23.541  1.00 96.68           H  
ATOM   2824  CA  ALA B  21       3.846  17.655 -22.457  1.00 96.68           C  
ATOM   2825  HA  ALA B  21       3.067  17.670 -21.694  1.00 96.68           H  
ATOM   2826  C   ALA B  21       4.940  16.690 -21.962  1.00 96.68           C  
ATOM   2827  CB  ALA B  21       3.218  17.181 -23.774  1.00 96.68           C  
ATOM   2828  HB1 ALA B  21       2.421  17.864 -24.068  1.00 96.68           H  
ATOM   2829  HB2 ALA B  21       2.796  16.185 -23.635  1.00 96.68           H  
ATOM   2830  HB3 ALA B  21       3.972  17.146 -24.560  1.00 96.68           H  
ATOM   2831  O   ALA B  21       4.718  15.941 -21.019  1.00 96.68           O  
ATOM   2832  N   ARG B  22       6.151  16.730 -22.537  1.00 95.88           N  
ATOM   2833  H   ARG B  22       6.292  17.368 -23.307  1.00 95.88           H  
ATOM   2834  CA  ARG B  22       7.272  15.886 -22.073  1.00 95.88           C  
ATOM   2835  HA  ARG B  22       6.938  14.852 -21.996  1.00 95.88           H  
ATOM   2836  C   ARG B  22       7.755  16.248 -20.671  1.00 95.88           C  
ATOM   2837  CB  ARG B  22       8.454  15.972 -23.042  1.00 95.88           C  
ATOM   2838  HB2 ARG B  22       8.684  17.018 -23.245  1.00 95.88           H  
ATOM   2839  HB3 ARG B  22       9.321  15.514 -22.567  1.00 95.88           H  
ATOM   2840  O   ARG B  22       8.214  15.377 -19.941  1.00 95.88           O  
ATOM   2841  CG  ARG B  22       8.182  15.231 -24.353  1.00 95.88           C  
ATOM   2842  HG2 ARG B  22       7.914  14.197 -24.139  1.00 95.88           H  
ATOM   2843  HG3 ARG B  22       7.363  15.710 -24.890  1.00 95.88           H  
ATOM   2844  CD  ARG B  22       9.452  15.261 -25.206  1.00 95.88           C  
ATOM   2845  HD2 ARG B  22       9.755  16.299 -25.341  1.00 95.88           H  
ATOM   2846  HD3 ARG B  22      10.240  14.724 -24.677  1.00 95.88           H  
ATOM   2847  NE  ARG B  22       9.232  14.639 -26.522  1.00 95.88           N  
ATOM   2848  HE  ARG B  22       8.354  14.156 -26.649  1.00 95.88           H  
ATOM   2849  NH1 ARG B  22      11.270  15.158 -27.436  1.00 95.88           N  
ATOM   2850 HH11 ARG B  22      11.932  15.053 -28.192  1.00 95.88           H  
ATOM   2851 HH12 ARG B  22      11.574  15.471 -26.525  1.00 95.88           H  
ATOM   2852  NH2 ARG B  22       9.741  14.093 -28.671  1.00 95.88           N  
ATOM   2853 HH21 ARG B  22      10.377  14.078 -29.456  1.00 95.88           H  
ATOM   2854 HH22 ARG B  22       8.850  13.627 -28.767  1.00 95.88           H  
ATOM   2855  CZ  ARG B  22      10.079  14.633 -27.534  1.00 95.88           C  
ATOM   2856  N   GLN B  23       7.695  17.525 -20.307  1.00 95.99           N  
ATOM   2857  H   GLN B  23       7.341  18.209 -20.961  1.00 95.99           H  
ATOM   2858  CA  GLN B  23       7.998  17.952 -18.949  1.00 95.99           C  
ATOM   2859  HA  GLN B  23       8.949  17.511 -18.648  1.00 95.99           H  
ATOM   2860  C   GLN B  23       6.950  17.425 -17.966  1.00 95.99           C  
ATOM   2861  CB  GLN B  23       8.151  19.473 -18.914  1.00 95.99           C  
ATOM   2862  HB2 GLN B  23       8.967  19.758 -19.578  1.00 95.99           H  
ATOM   2863  HB3 GLN B  23       7.233  19.952 -19.255  1.00 95.99           H  
ATOM   2864  O   GLN B  23       7.342  16.827 -16.972  1.00 95.99           O  
ATOM   2865  CG  GLN B  23       8.463  19.943 -17.490  1.00 95.99           C  
ATOM   2866  HG2 GLN B  23       9.303  19.380 -17.083  1.00 95.99           H  
ATOM   2867  HG3 GLN B  23       7.593  19.754 -16.861  1.00 95.99           H  
ATOM   2868  CD  GLN B  23       8.788  21.423 -17.394  1.00 95.99           C  
ATOM   2869  NE2 GLN B  23       8.844  21.932 -16.189  1.00 95.99           N  
ATOM   2870 HE21 GLN B  23       8.960  22.929 -16.078  1.00 95.99           H  
ATOM   2871 HE22 GLN B  23       8.482  21.373 -15.429  1.00 95.99           H  
ATOM   2872  OE1 GLN B  23       9.025  22.112 -18.384  1.00 95.99           O  
ATOM   2873  N   ARG B  24       5.657  17.550 -18.296  1.00 95.84           N  
ATOM   2874  H   ARG B  24       5.414  18.091 -19.113  1.00 95.84           H  
ATOM   2875  CA  ARG B  24       4.563  17.007 -17.483  1.00 95.84           C  
ATOM   2876  HA  ARG B  24       4.630  17.455 -16.492  1.00 95.84           H  
ATOM   2877  C   ARG B  24       4.696  15.502 -17.268  1.00 95.84           C  
ATOM   2878  CB  ARG B  24       3.207  17.368 -18.116  1.00 95.84           C  
ATOM   2879  HB2 ARG B  24       3.120  18.454 -18.157  1.00 95.84           H  
ATOM   2880  HB3 ARG B  24       3.173  16.988 -19.137  1.00 95.84           H  
ATOM   2881  O   ARG B  24       4.500  15.058 -16.151  1.00 95.84           O  
ATOM   2882  CG  ARG B  24       1.989  16.806 -17.358  1.00 95.84           C  
ATOM   2883  HG2 ARG B  24       1.996  15.717 -17.403  1.00 95.84           H  
ATOM   2884  HG3 ARG B  24       1.084  17.154 -17.855  1.00 95.84           H  
ATOM   2885  CD  ARG B  24       1.949  17.251 -15.890  1.00 95.84           C  
ATOM   2886  HD2 ARG B  24       2.826  16.862 -15.372  1.00 95.84           H  
ATOM   2887  HD3 ARG B  24       1.971  18.340 -15.842  1.00 95.84           H  
ATOM   2888  NE  ARG B  24       0.745  16.753 -15.203  1.00 95.84           N  
ATOM   2889  HE  ARG B  24       0.091  16.187 -15.725  1.00 95.84           H  
ATOM   2890  NH1 ARG B  24       1.334  17.417 -13.079  1.00 95.84           N  
ATOM   2891 HH11 ARG B  24       2.242  17.712 -13.411  1.00 95.84           H  
ATOM   2892 HH12 ARG B  24       1.171  17.334 -12.086  1.00 95.84           H  
ATOM   2893  NH2 ARG B  24      -0.592  16.332 -13.421  1.00 95.84           N  
ATOM   2894 HH21 ARG B  24      -1.192  15.771 -14.010  1.00 95.84           H  
ATOM   2895 HH22 ARG B  24      -0.741  16.284 -12.424  1.00 95.84           H  
ATOM   2896  CZ  ARG B  24       0.503  16.842 -13.907  1.00 95.84           C  
ATOM   2897  N   ILE B  25       5.074  14.744 -18.303  1.00 96.38           N  
ATOM   2898  H   ILE B  25       5.134  15.177 -19.213  1.00 96.38           H  
ATOM   2899  CA  ILE B  25       5.367  13.309 -18.168  1.00 96.38           C  
ATOM   2900  HA  ILE B  25       4.473  12.804 -17.804  1.00 96.38           H  
ATOM   2901  C   ILE B  25       6.434  13.101 -17.088  1.00 96.38           C  
ATOM   2902  CB  ILE B  25       5.742  12.685 -19.531  1.00 96.38           C  
ATOM   2903  HB  ILE B  25       6.507  13.302 -20.002  1.00 96.38           H  
ATOM   2904  O   ILE B  25       6.135  12.491 -16.078  1.00 96.38           O  
ATOM   2905  CG1 ILE B  25       4.500  12.633 -20.445  1.00 96.38           C  
ATOM   2906 HG12 ILE B  25       4.015  13.609 -20.444  1.00 96.38           H  
ATOM   2907 HG13 ILE B  25       3.786  11.912 -20.045  1.00 96.38           H  
ATOM   2908  CG2 ILE B  25       6.299  11.267 -19.372  1.00 96.38           C  
ATOM   2909 HG21 ILE B  25       5.565  10.639 -18.867  1.00 96.38           H  
ATOM   2910 HG22 ILE B  25       7.214  11.271 -18.780  1.00 96.38           H  
ATOM   2911 HG23 ILE B  25       6.551  10.815 -20.331  1.00 96.38           H  
ATOM   2912  CD1 ILE B  25       4.808  12.273 -21.904  1.00 96.38           C  
ATOM   2913 HD11 ILE B  25       5.593  12.922 -22.292  1.00 96.38           H  
ATOM   2914 HD12 ILE B  25       3.907  12.413 -22.501  1.00 96.38           H  
ATOM   2915 HD13 ILE B  25       5.116  11.231 -21.986  1.00 96.38           H  
ATOM   2916  N   ARG B  26       7.626  13.703 -17.207  1.00 95.85           N  
ATOM   2917  H   ARG B  26       7.801  14.259 -18.032  1.00 95.85           H  
ATOM   2918  CA  ARG B  26       8.694  13.527 -16.199  1.00 95.85           C  
ATOM   2919  HA  ARG B  26       8.933  12.466 -16.127  1.00 95.85           H  
ATOM   2920  C   ARG B  26       8.292  13.935 -14.778  1.00 95.85           C  
ATOM   2921  CB  ARG B  26       9.949  14.300 -16.602  1.00 95.85           C  
ATOM   2922  HB2 ARG B  26      10.648  14.288 -15.765  1.00 95.85           H  
ATOM   2923  HB3 ARG B  26       9.674  15.335 -16.806  1.00 95.85           H  
ATOM   2924  O   ARG B  26       8.750  13.309 -13.832  1.00 95.85           O  
ATOM   2925  CG  ARG B  26      10.641  13.666 -17.814  1.00 95.85           C  
ATOM   2926  HG2 ARG B  26      10.888  12.630 -17.582  1.00 95.85           H  
ATOM   2927  HG3 ARG B  26       9.971  13.675 -18.674  1.00 95.85           H  
ATOM   2928  CD  ARG B  26      11.928  14.416 -18.163  1.00 95.85           C  
ATOM   2929  HD2 ARG B  26      12.602  14.365 -17.308  1.00 95.85           H  
ATOM   2930  HD3 ARG B  26      12.394  13.907 -19.007  1.00 95.85           H  
ATOM   2931  NE  ARG B  26      11.649  15.826 -18.502  1.00 95.85           N  
ATOM   2932  HE  ARG B  26      10.735  16.155 -18.224  1.00 95.85           H  
ATOM   2933  NH1 ARG B  26      13.681  16.318 -19.422  1.00 95.85           N  
ATOM   2934 HH11 ARG B  26      13.953  15.367 -19.219  1.00 95.85           H  
ATOM   2935 HH12 ARG B  26      14.377  16.992 -19.709  1.00 95.85           H  
ATOM   2936  NH2 ARG B  26      12.146  17.934 -19.186  1.00 95.85           N  
ATOM   2937 HH21 ARG B  26      12.840  18.613 -19.466  1.00 95.85           H  
ATOM   2938 HH22 ARG B  26      11.278  18.244 -18.772  1.00 95.85           H  
ATOM   2939  CZ  ARG B  26      12.489  16.684 -19.039  1.00 95.85           C  
ATOM   2940  N   GLU B  27       7.469  14.971 -14.628  1.00 95.84           N  
ATOM   2941  H   GLU B  27       7.145  15.453 -15.454  1.00 95.84           H  
ATOM   2942  CA  GLU B  27       6.932  15.398 -13.325  1.00 95.84           C  
ATOM   2943  HA  GLU B  27       7.738  15.447 -12.593  1.00 95.84           H  
ATOM   2944  C   GLU B  27       5.895  14.413 -12.753  1.00 95.84           C  
ATOM   2945  CB  GLU B  27       6.312  16.802 -13.457  1.00 95.84           C  
ATOM   2946  HB2 GLU B  27       5.738  17.024 -12.558  1.00 95.84           H  
ATOM   2947  HB3 GLU B  27       5.628  16.802 -14.306  1.00 95.84           H  
ATOM   2948  O   GLU B  27       5.718  14.363 -11.546  1.00 95.84           O  
ATOM   2949  CG  GLU B  27       7.361  17.917 -13.641  1.00 95.84           C  
ATOM   2950  HG2 GLU B  27       8.045  17.635 -14.441  1.00 95.84           H  
ATOM   2951  HG3 GLU B  27       7.945  18.002 -12.724  1.00 95.84           H  
ATOM   2952  CD  GLU B  27       6.753  19.292 -13.985  1.00 95.84           C  
ATOM   2953  OE1 GLU B  27       7.548  20.204 -14.339  1.00 95.84           O  
ATOM   2954  OE2 GLU B  27       5.508  19.434 -13.976  1.00 95.84           O  
ATOM   2955  N   LEU B  28       5.222  13.613 -13.582  1.00 95.93           N  
ATOM   2956  H   LEU B  28       5.394  13.678 -14.576  1.00 95.93           H  
ATOM   2957  CA  LEU B  28       4.302  12.570 -13.117  1.00 95.93           C  
ATOM   2958  HA  LEU B  28       3.766  12.922 -12.235  1.00 95.93           H  
ATOM   2959  C   LEU B  28       5.037  11.291 -12.682  1.00 95.93           C  
ATOM   2960  CB  LEU B  28       3.287  12.264 -14.233  1.00 95.93           C  
ATOM   2961  HB2 LEU B  28       3.823  12.118 -15.171  1.00 95.93           H  
ATOM   2962  HB3 LEU B  28       2.791  11.320 -14.004  1.00 95.93           H  
ATOM   2963  O   LEU B  28       4.635  10.654 -11.716  1.00 95.93           O  
ATOM   2964  CG  LEU B  28       2.209  13.344 -14.422  1.00 95.93           C  
ATOM   2965  HG  LEU B  28       2.662  14.334 -14.461  1.00 95.93           H  
ATOM   2966  CD1 LEU B  28       1.471  13.102 -15.741  1.00 95.93           C  
ATOM   2967 HD11 LEU B  28       2.176  13.146 -16.571  1.00 95.93           H  
ATOM   2968 HD12 LEU B  28       0.694  13.854 -15.880  1.00 95.93           H  
ATOM   2969 HD13 LEU B  28       0.996  12.121 -15.721  1.00 95.93           H  
ATOM   2970  CD2 LEU B  28       1.198  13.314 -13.276  1.00 95.93           C  
ATOM   2971 HD21 LEU B  28       0.865  12.290 -13.101  1.00 95.93           H  
ATOM   2972 HD22 LEU B  28       0.317  13.907 -13.524  1.00 95.93           H  
ATOM   2973 HD23 LEU B  28       1.650  13.690 -12.359  1.00 95.93           H  
ATOM   2974  N   GLU B  29       6.109  10.905 -13.379  1.00 96.07           N  
ATOM   2975  H   GLU B  29       6.336  11.437 -14.207  1.00 96.07           H  
ATOM   2976  CA  GLU B  29       6.789   9.607 -13.172  1.00 96.07           C  
ATOM   2977  HA  GLU B  29       6.121   8.954 -12.609  1.00 96.07           H  
ATOM   2978  C   GLU B  29       8.057   9.701 -12.305  1.00 96.07           C  
ATOM   2979  CB  GLU B  29       7.064   8.870 -14.516  1.00 96.07           C  
ATOM   2980  HB2 GLU B  29       8.041   8.388 -14.473  1.00 96.07           H  
ATOM   2981  HB3 GLU B  29       6.316   8.085 -14.631  1.00 96.07           H  
ATOM   2982  O   GLU B  29       8.387   8.755 -11.590  1.00 96.07           O  
ATOM   2983  CG  GLU B  29       7.002   9.758 -15.767  1.00 96.07           C  
ATOM   2984  HG2 GLU B  29       5.975  10.114 -15.849  1.00 96.07           H  
ATOM   2985  HG3 GLU B  29       7.680  10.597 -15.612  1.00 96.07           H  
ATOM   2986  CD  GLU B  29       7.345   9.088 -17.106  1.00 96.07           C  
ATOM   2987  OE1 GLU B  29       6.423   8.557 -17.776  1.00 96.07           O  
ATOM   2988  OE2 GLU B  29       8.503   9.242 -17.558  1.00 96.07           O  
ATOM   2989  N   SER B  30       8.783  10.825 -12.339  1.00 95.82           N  
ATOM   2990  H   SER B  30       8.464  11.581 -12.927  1.00 95.82           H  
ATOM   2991  CA  SER B  30      10.144  10.918 -11.779  1.00 95.82           C  
ATOM   2992  HA  SER B  30      10.265  10.139 -11.026  1.00 95.82           H  
ATOM   2993  C   SER B  30      10.435  12.240 -11.054  1.00 95.82           C  
ATOM   2994  CB  SER B  30      11.198  10.665 -12.868  1.00 95.82           C  
ATOM   2995  HB2 SER B  30      11.217  11.518 -13.545  1.00 95.82           H  
ATOM   2996  HB3 SER B  30      12.178  10.570 -12.400  1.00 95.82           H  
ATOM   2997  O   SER B  30      11.594  12.669 -10.991  1.00 95.82           O  
ATOM   2998  OG  SER B  30      10.945   9.499 -13.627  1.00 95.82           O  
ATOM   2999  HG  SER B  30      10.780   8.758 -13.040  1.00 95.82           H  
ATOM   3000  N   ASP B  31       9.411  12.904 -10.504  1.00 96.82           N  
ATOM   3001  H   ASP B  31       8.476  12.541 -10.618  1.00 96.82           H  
ATOM   3002  CA  ASP B  31       9.602  14.107  -9.677  1.00 96.82           C  
ATOM   3003  HA  ASP B  31      10.169  14.817 -10.279  1.00 96.82           H  
ATOM   3004  C   ASP B  31      10.386  13.741  -8.399  1.00 96.82           C  
ATOM   3005  CB  ASP B  31       8.248  14.767  -9.338  1.00 96.82           C  
ATOM   3006  HB2 ASP B  31       7.788  14.260  -8.489  1.00 96.82           H  
ATOM   3007  HB3 ASP B  31       7.603  14.628 -10.205  1.00 96.82           H  
ATOM   3008  O   ASP B  31       9.993  12.792  -7.701  1.00 96.82           O  
ATOM   3009  CG  ASP B  31       8.295  16.284  -9.068  1.00 96.82           C  
ATOM   3010  OD1 ASP B  31       9.399  16.870  -9.097  1.00 96.82           O  
ATOM   3011  OD2 ASP B  31       7.215  16.907  -8.901  1.00 96.82           O  
ATOM   3012  N   PRO B  32      11.516  14.412  -8.092  1.00 98.41           N  
ATOM   3013  CA  PRO B  32      12.221  14.218  -6.830  1.00 98.41           C  
ATOM   3014  HA  PRO B  32      12.386  13.154  -6.660  1.00 98.41           H  
ATOM   3015  C   PRO B  32      11.427  14.792  -5.649  1.00 98.41           C  
ATOM   3016  CB  PRO B  32      13.573  14.916  -6.998  1.00 98.41           C  
ATOM   3017  HB2 PRO B  32      13.941  15.336  -6.062  1.00 98.41           H  
ATOM   3018  HB3 PRO B  32      14.294  14.207  -7.405  1.00 98.41           H  
ATOM   3019  O   PRO B  32      10.952  15.931  -5.687  1.00 98.41           O  
ATOM   3020  CG  PRO B  32      13.285  16.002  -8.033  1.00 98.41           C  
ATOM   3021  HG2 PRO B  32      12.842  16.868  -7.541  1.00 98.41           H  
ATOM   3022  HG3 PRO B  32      14.181  16.288  -8.584  1.00 98.41           H  
ATOM   3023  CD  PRO B  32      12.245  15.348  -8.937  1.00 98.41           C  
ATOM   3024  HD2 PRO B  32      12.742  14.795  -9.734  1.00 98.41           H  
ATOM   3025  HD3 PRO B  32      11.604  16.118  -9.367  1.00 98.41           H  
ATOM   3026  N   ILE B  33      11.345  14.023  -4.567  1.00 98.88           N  
ATOM   3027  H   ILE B  33      11.806  13.124  -4.577  1.00 98.88           H  
ATOM   3028  CA  ILE B  33      10.615  14.399  -3.350  1.00 98.88           C  
ATOM   3029  HA  ILE B  33       9.957  15.242  -3.563  1.00 98.88           H  
ATOM   3030  C   ILE B  33      11.611  14.863  -2.287  1.00 98.88           C  
ATOM   3031  CB  ILE B  33       9.724  13.228  -2.887  1.00 98.88           C  
ATOM   3032  HB  ILE B  33      10.367  12.386  -2.633  1.00 98.88           H  
ATOM   3033  O   ILE B  33      12.547  14.141  -1.959  1.00 98.88           O  
ATOM   3034  CG1 ILE B  33       8.746  12.745  -3.987  1.00 98.88           C  
ATOM   3035 HG12 ILE B  33       8.099  11.976  -3.564  1.00 98.88           H  
ATOM   3036 HG13 ILE B  33       9.314  12.276  -4.791  1.00 98.88           H  
ATOM   3037  CG2 ILE B  33       8.947  13.608  -1.621  1.00 98.88           C  
ATOM   3038 HG21 ILE B  33       9.633  13.798  -0.796  1.00 98.88           H  
ATOM   3039 HG22 ILE B  33       8.291  12.786  -1.332  1.00 98.88           H  
ATOM   3040 HG23 ILE B  33       8.345  14.502  -1.786  1.00 98.88           H  
ATOM   3041  CD1 ILE B  33       7.841  13.823  -4.603  1.00 98.88           C  
ATOM   3042 HD11 ILE B  33       7.161  13.355  -5.314  1.00 98.88           H  
ATOM   3043 HD12 ILE B  33       7.249  14.311  -3.829  1.00 98.88           H  
ATOM   3044 HD13 ILE B  33       8.436  14.566  -5.134  1.00 98.88           H  
ATOM   3045  N   ALA B  34      11.446  16.078  -1.774  1.00 98.90           N  
ATOM   3046  H   ALA B  34      10.567  16.546  -1.943  1.00 98.90           H  
ATOM   3047  CA  ALA B  34      12.284  16.651  -0.728  1.00 98.90           C  
ATOM   3048  HA  ALA B  34      13.324  16.378  -0.909  1.00 98.90           H  
ATOM   3049  C   ALA B  34      11.899  16.112   0.655  1.00 98.90           C  
ATOM   3050  CB  ALA B  34      12.170  18.179  -0.789  1.00 98.90           C  
ATOM   3051  HB1 ALA B  34      11.124  18.477  -0.714  1.00 98.90           H  
ATOM   3052  HB2 ALA B  34      12.705  18.620   0.052  1.00 98.90           H  
ATOM   3053  HB3 ALA B  34      12.592  18.547  -1.724  1.00 98.90           H  
ATOM   3054  O   ALA B  34      10.718  15.993   0.975  1.00 98.90           O  
ATOM   3055  N   ILE B  35      12.910  15.841   1.480  1.00 98.88           N  
ATOM   3056  H   ILE B  35      13.851  15.946   1.128  1.00 98.88           H  
ATOM   3057  CA  ILE B  35      12.757  15.606   2.919  1.00 98.88           C  
ATOM   3058  HA  ILE B  35      11.752  15.235   3.122  1.00 98.88           H  
ATOM   3059  C   ILE B  35      12.929  16.956   3.621  1.00 98.88           C  
ATOM   3060  CB  ILE B  35      13.772  14.556   3.430  1.00 98.88           C  
ATOM   3061  HB  ILE B  35      14.778  14.958   3.308  1.00 98.88           H  
ATOM   3062  O   ILE B  35      14.006  17.555   3.527  1.00 98.88           O  
ATOM   3063  CG1 ILE B  35      13.681  13.241   2.618  1.00 98.88           C  
ATOM   3064 HG12 ILE B  35      13.836  13.454   1.561  1.00 98.88           H  
ATOM   3065 HG13 ILE B  35      12.684  12.815   2.735  1.00 98.88           H  
ATOM   3066  CG2 ILE B  35      13.528  14.302   4.931  1.00 98.88           C  
ATOM   3067 HG21 ILE B  35      12.536  13.877   5.081  1.00 98.88           H  
ATOM   3068 HG22 ILE B  35      14.275  13.618   5.334  1.00 98.88           H  
ATOM   3069 HG23 ILE B  35      13.596  15.229   5.499  1.00 98.88           H  
ATOM   3070  CD1 ILE B  35      14.706  12.173   3.011  1.00 98.88           C  
ATOM   3071 HD11 ILE B  35      14.505  11.801   4.016  1.00 98.88           H  
ATOM   3072 HD12 ILE B  35      14.643  11.338   2.313  1.00 98.88           H  
ATOM   3073 HD13 ILE B  35      15.712  12.591   2.973  1.00 98.88           H  
ATOM   3074  N   VAL B  36      11.881  17.429   4.296  1.00 98.77           N  
ATOM   3075  H   VAL B  36      11.045  16.863   4.327  1.00 98.77           H  
ATOM   3076  CA  VAL B  36      11.835  18.758   4.931  1.00 98.77           C  
ATOM   3077  HA  VAL B  36      12.516  19.428   4.407  1.00 98.77           H  
ATOM   3078  C   VAL B  36      12.306  18.698   6.384  1.00 98.77           C  
ATOM   3079  CB  VAL B  36      10.418  19.362   4.832  1.00 98.77           C  
ATOM   3080  HB  VAL B  36       9.712  18.705   5.340  1.00 98.77           H  
ATOM   3081  O   VAL B  36      13.152  19.484   6.804  1.00 98.77           O  
ATOM   3082  CG1 VAL B  36      10.356  20.745   5.488  1.00 98.77           C  
ATOM   3083 HG11 VAL B  36      10.520  20.660   6.562  1.00 98.77           H  
ATOM   3084 HG12 VAL B  36      11.128  21.388   5.066  1.00 98.77           H  
ATOM   3085 HG13 VAL B  36       9.376  21.195   5.327  1.00 98.77           H  
ATOM   3086  CG2 VAL B  36       9.975  19.505   3.368  1.00 98.77           C  
ATOM   3087 HG21 VAL B  36       9.909  18.527   2.892  1.00 98.77           H  
ATOM   3088 HG22 VAL B  36      10.683  20.131   2.825  1.00 98.77           H  
ATOM   3089 HG23 VAL B  36       8.989  19.967   3.324  1.00 98.77           H  
ATOM   3090  N   SER B  37      11.799  17.729   7.144  1.00 98.72           N  
ATOM   3091  H   SER B  37      11.111  17.106   6.745  1.00 98.72           H  
ATOM   3092  CA  SER B  37      12.153  17.514   8.548  1.00 98.72           C  
ATOM   3093  HA  SER B  37      13.175  17.855   8.709  1.00 98.72           H  
ATOM   3094  C   SER B  37      12.103  16.029   8.913  1.00 98.72           C  
ATOM   3095  CB  SER B  37      11.244  18.343   9.468  1.00 98.72           C  
ATOM   3096  HB2 SER B  37      11.269  19.387   9.156  1.00 98.72           H  
ATOM   3097  HB3 SER B  37      11.606  18.278  10.494  1.00 98.72           H  
ATOM   3098  O   SER B  37      11.651  15.183   8.135  1.00 98.72           O  
ATOM   3099  OG  SER B  37       9.919  17.861   9.417  1.00 98.72           O  
ATOM   3100  HG  SER B  37       9.417  18.223  10.151  1.00 98.72           H  
ATOM   3101  N   MET B  38      12.614  15.706  10.100  1.00 98.81           N  
ATOM   3102  H   MET B  38      12.920  16.449  10.713  1.00 98.81           H  
ATOM   3103  CA  MET B  38      12.662  14.354  10.653  1.00 98.81           C  
ATOM   3104  HA  MET B  38      11.798  13.793  10.297  1.00 98.81           H  
ATOM   3105  C   MET B  38      12.575  14.405  12.182  1.00 98.81           C  
ATOM   3106  CB  MET B  38      13.929  13.628  10.163  1.00 98.81           C  
ATOM   3107  HB2 MET B  38      13.991  12.655  10.649  1.00 98.81           H  
ATOM   3108  HB3 MET B  38      13.835  13.466   9.089  1.00 98.81           H  
ATOM   3109  O   MET B  38      13.109  15.330  12.797  1.00 98.81           O  
ATOM   3110  CG  MET B  38      15.239  14.391  10.404  1.00 98.81           C  
ATOM   3111  HG2 MET B  38      15.163  15.385   9.962  1.00 98.81           H  
ATOM   3112  HG3 MET B  38      15.387  14.503  11.478  1.00 98.81           H  
ATOM   3113  SD  MET B  38      16.700  13.583   9.694  1.00 98.81           S  
ATOM   3114  CE  MET B  38      17.973  14.769  10.187  1.00 98.81           C  
ATOM   3115  HE1 MET B  38      17.738  15.750   9.775  1.00 98.81           H  
ATOM   3116  HE2 MET B  38      18.013  14.836  11.274  1.00 98.81           H  
ATOM   3117  HE3 MET B  38      18.938  14.437   9.805  1.00 98.81           H  
ATOM   3118  N   ALA B  39      11.924  13.414  12.789  1.00 98.87           N  
ATOM   3119  H   ALA B  39      11.494  12.699  12.220  1.00 98.87           H  
ATOM   3120  CA  ALA B  39      11.797  13.257  14.237  1.00 98.87           C  
ATOM   3121  HA  ALA B  39      12.633  13.756  14.727  1.00 98.87           H  
ATOM   3122  C   ALA B  39      11.845  11.770  14.616  1.00 98.87           C  
ATOM   3123  CB  ALA B  39      10.499  13.921  14.711  1.00 98.87           C  
ATOM   3124  HB1 ALA B  39      10.498  14.976  14.436  1.00 98.87           H  
ATOM   3125  HB2 ALA B  39      10.412  13.846  15.795  1.00 98.87           H  
ATOM   3126  HB3 ALA B  39       9.641  13.430  14.254  1.00 98.87           H  
ATOM   3127  O   ALA B  39      11.441  10.901  13.837  1.00 98.87           O  
ATOM   3128  N   CYS B  40      12.363  11.459  15.804  1.00 98.70           N  
ATOM   3129  H   CYS B  40      12.629  12.192  16.447  1.00 98.70           H  
ATOM   3130  CA  CYS B  40      12.483  10.080  16.263  1.00 98.70           C  
ATOM   3131  HA  CYS B  40      11.611   9.533  15.905  1.00 98.70           H  
ATOM   3132  C   CYS B  40      12.483   9.952  17.791  1.00 98.70           C  
ATOM   3133  CB  CYS B  40      13.743   9.435  15.651  1.00 98.70           C  
ATOM   3134  HB2 CYS B  40      13.786   8.387  15.947  1.00 98.70           H  
ATOM   3135  HB3 CYS B  40      13.673   9.471  14.564  1.00 98.70           H  
ATOM   3136  O   CYS B  40      12.972  10.824  18.511  1.00 98.70           O  
ATOM   3137  SG  CYS B  40      15.263  10.283  16.190  1.00 98.70           S  
ATOM   3138  HG  CYS B  40      14.986  10.261  17.497  1.00 98.70           H  
ATOM   3139  N   ARG B  41      12.011   8.801  18.263  1.00 98.76           N  
ATOM   3140  H   ARG B  41      11.594   8.172  17.591  1.00 98.76           H  
ATOM   3141  CA  ARG B  41      12.188   8.263  19.613  1.00 98.76           C  
ATOM   3142  HA  ARG B  41      12.831   8.910  20.209  1.00 98.76           H  
ATOM   3143  C   ARG B  41      12.877   6.912  19.475  1.00 98.76           C  
ATOM   3144  CB  ARG B  41      10.815   8.108  20.292  1.00 98.76           C  
ATOM   3145  HB2 ARG B  41      10.936   7.540  21.214  1.00 98.76           H  
ATOM   3146  HB3 ARG B  41      10.162   7.528  19.640  1.00 98.76           H  
ATOM   3147  O   ARG B  41      12.284   5.979  18.941  1.00 98.76           O  
ATOM   3148  CG  ARG B  41      10.113   9.431  20.620  1.00 98.76           C  
ATOM   3149  HG2 ARG B  41      10.058  10.065  19.735  1.00 98.76           H  
ATOM   3150  HG3 ARG B  41       9.095   9.206  20.940  1.00 98.76           H  
ATOM   3151  CD  ARG B  41      10.833  10.169  21.752  1.00 98.76           C  
ATOM   3152  HD2 ARG B  41      10.972   9.484  22.588  1.00 98.76           H  
ATOM   3153  HD3 ARG B  41      11.814  10.497  21.406  1.00 98.76           H  
ATOM   3154  NE  ARG B  41      10.043  11.314  22.218  1.00 98.76           N  
ATOM   3155  HE  ARG B  41       9.319  11.129  22.897  1.00 98.76           H  
ATOM   3156  NH1 ARG B  41      10.926  12.962  20.866  1.00 98.76           N  
ATOM   3157 HH11 ARG B  41      10.707  13.850  20.438  1.00 98.76           H  
ATOM   3158 HH12 ARG B  41      11.511  12.319  20.352  1.00 98.76           H  
ATOM   3159  NH2 ARG B  41       9.266  13.415  22.285  1.00 98.76           N  
ATOM   3160 HH21 ARG B  41       8.501  13.137  22.882  1.00 98.76           H  
ATOM   3161 HH22 ARG B  41       9.268  14.360  21.930  1.00 98.76           H  
ATOM   3162  CZ  ARG B  41      10.090  12.557  21.779  1.00 98.76           C  
ATOM   3163  N   LEU B  42      14.131   6.828  19.897  1.00 98.64           N  
ATOM   3164  H   LEU B  42      14.547   7.636  20.338  1.00 98.64           H  
ATOM   3165  CA  LEU B  42      14.978   5.639  19.822  1.00 98.64           C  
ATOM   3166  HA  LEU B  42      14.367   4.798  19.493  1.00 98.64           H  
ATOM   3167  C   LEU B  42      15.530   5.290  21.220  1.00 98.64           C  
ATOM   3168  CB  LEU B  42      16.107   5.881  18.798  1.00 98.64           C  
ATOM   3169  HB2 LEU B  42      16.640   6.785  19.093  1.00 98.64           H  
ATOM   3170  HB3 LEU B  42      16.817   5.054  18.840  1.00 98.64           H  
ATOM   3171  O   LEU B  42      15.531   6.153  22.105  1.00 98.64           O  
ATOM   3172  CG  LEU B  42      15.656   6.058  17.339  1.00 98.64           C  
ATOM   3173  HG  LEU B  42      14.961   6.895  17.272  1.00 98.64           H  
ATOM   3174  CD1 LEU B  42      16.872   6.378  16.470  1.00 98.64           C  
ATOM   3175 HD11 LEU B  42      17.345   7.288  16.837  1.00 98.64           H  
ATOM   3176 HD12 LEU B  42      17.584   5.554  16.507  1.00 98.64           H  
ATOM   3177 HD13 LEU B  42      16.552   6.537  15.440  1.00 98.64           H  
ATOM   3178  CD2 LEU B  42      14.981   4.809  16.770  1.00 98.64           C  
ATOM   3179 HD21 LEU B  42      14.753   4.956  15.714  1.00 98.64           H  
ATOM   3180 HD22 LEU B  42      15.631   3.943  16.888  1.00 98.64           H  
ATOM   3181 HD23 LEU B  42      14.044   4.625  17.297  1.00 98.64           H  
ATOM   3182  N   PRO B  43      15.988   4.042  21.436  1.00 97.97           N  
ATOM   3183  CA  PRO B  43      16.479   3.571  22.732  1.00 97.97           C  
ATOM   3184  HA  PRO B  43      15.667   3.619  23.457  1.00 97.97           H  
ATOM   3185  C   PRO B  43      17.674   4.376  23.258  1.00 97.97           C  
ATOM   3186  CB  PRO B  43      16.869   2.105  22.506  1.00 97.97           C  
ATOM   3187  HB2 PRO B  43      16.683   1.484  23.383  1.00 97.97           H  
ATOM   3188  HB3 PRO B  43      17.919   2.039  22.224  1.00 97.97           H  
ATOM   3189  O   PRO B  43      18.368   5.053  22.495  1.00 97.97           O  
ATOM   3190  CG  PRO B  43      16.036   1.676  21.307  1.00 97.97           C  
ATOM   3191  HG2 PRO B  43      15.026   1.420  21.627  1.00 97.97           H  
ATOM   3192  HG3 PRO B  43      16.498   0.849  20.769  1.00 97.97           H  
ATOM   3193  CD  PRO B  43      16.013   2.950  20.475  1.00 97.97           C  
ATOM   3194  HD2 PRO B  43      16.925   3.009  19.881  1.00 97.97           H  
ATOM   3195  HD3 PRO B  43      15.140   2.947  19.822  1.00 97.97           H  
ATOM   3196  N   GLY B  44      17.943   4.277  24.561  1.00 97.72           N  
ATOM   3197  H   GLY B  44      17.299   3.777  25.158  1.00 97.72           H  
ATOM   3198  CA  GLY B  44      19.103   4.910  25.201  1.00 97.72           C  
ATOM   3199  HA2 GLY B  44      19.156   4.559  26.231  1.00 97.72           H  
ATOM   3200  HA3 GLY B  44      20.019   4.620  24.686  1.00 97.72           H  
ATOM   3201  C   GLY B  44      19.023   6.437  25.241  1.00 97.72           C  
ATOM   3202  O   GLY B  44      20.021   7.127  25.027  1.00 97.72           O  
ATOM   3203  N   GLY B  45      17.824   6.975  25.471  1.00 97.41           N  
ATOM   3204  H   GLY B  45      17.100   6.339  25.775  1.00 97.41           H  
ATOM   3205  CA  GLY B  45      17.587   8.418  25.581  1.00 97.41           C  
ATOM   3206  HA2 GLY B  45      18.262   8.824  26.335  1.00 97.41           H  
ATOM   3207  HA3 GLY B  45      16.564   8.566  25.925  1.00 97.41           H  
ATOM   3208  C   GLY B  45      17.772   9.222  24.283  1.00 97.41           C  
ATOM   3209  O   GLY B  45      17.971  10.445  24.338  1.00 97.41           O  
ATOM   3210  N   VAL B  46      17.716   8.575  23.113  1.00 98.32           N  
ATOM   3211  H   VAL B  46      17.562   7.577  23.129  1.00 98.32           H  
ATOM   3212  CA  VAL B  46      17.843   9.229  21.800  1.00 98.32           C  
ATOM   3213  HA  VAL B  46      18.457  10.122  21.918  1.00 98.32           H  
ATOM   3214  C   VAL B  46      16.469   9.684  21.299  1.00 98.32           C  
ATOM   3215  CB  VAL B  46      18.576   8.328  20.788  1.00 98.32           C  
ATOM   3216  HB  VAL B  46      18.031   7.391  20.670  1.00 98.32           H  
ATOM   3217  O   VAL B  46      15.775   8.993  20.561  1.00 98.32           O  
ATOM   3218  CG1 VAL B  46      18.718   9.019  19.422  1.00 98.32           C  
ATOM   3219 HG11 VAL B  46      19.306   8.383  18.760  1.00 98.32           H  
ATOM   3220 HG12 VAL B  46      17.743   9.167  18.958  1.00 98.32           H  
ATOM   3221 HG13 VAL B  46      19.216   9.981  19.538  1.00 98.32           H  
ATOM   3222  CG2 VAL B  46      19.994   7.998  21.265  1.00 98.32           C  
ATOM   3223 HG21 VAL B  46      20.494   7.377  20.521  1.00 98.32           H  
ATOM   3224 HG22 VAL B  46      19.953   7.430  22.194  1.00 98.32           H  
ATOM   3225 HG23 VAL B  46      20.572   8.909  21.425  1.00 98.32           H  
ATOM   3226  N   ASN B  47      16.075  10.897  21.672  1.00 97.92           N  
ATOM   3227  H   ASN B  47      16.631  11.388  22.358  1.00 97.92           H  
ATOM   3228  CA  ASN B  47      14.799  11.516  21.289  1.00 97.92           C  
ATOM   3229  HA  ASN B  47      14.174  10.767  20.804  1.00 97.92           H  
ATOM   3230  C   ASN B  47      14.942  12.656  20.259  1.00 97.92           C  
ATOM   3231  CB  ASN B  47      14.071  11.946  22.571  1.00 97.92           C  
ATOM   3232  HB2 ASN B  47      13.935  11.083  23.223  1.00 97.92           H  
ATOM   3233  HB3 ASN B  47      13.084  12.322  22.305  1.00 97.92           H  
ATOM   3234  O   ASN B  47      14.011  13.422  20.043  1.00 97.92           O  
ATOM   3235  CG  ASN B  47      14.786  13.031  23.356  1.00 97.92           C  
ATOM   3236  ND2 ASN B  47      14.072  13.689  24.236  1.00 97.92           N  
ATOM   3237 HD21 ASN B  47      14.511  14.457  24.724  1.00 97.92           H  
ATOM   3238 HD22 ASN B  47      13.083  13.503  24.320  1.00 97.92           H  
ATOM   3239  OD1 ASN B  47      15.978  13.288  23.217  1.00 97.92           O  
ATOM   3240  N   THR B  48      16.115  12.798  19.638  1.00 97.78           N  
ATOM   3241  H   THR B  48      16.837  12.119  19.831  1.00 97.78           H  
ATOM   3242  CA  THR B  48      16.389  13.815  18.613  1.00 97.78           C  
ATOM   3243  HA  THR B  48      15.446  14.027  18.108  1.00 97.78           H  
ATOM   3244  C   THR B  48      17.403  13.295  17.587  1.00 97.78           C  
ATOM   3245  CB  THR B  48      16.869  15.139  19.240  1.00 97.78           C  
ATOM   3246  HB  THR B  48      16.035  15.592  19.775  1.00 97.78           H  
ATOM   3247  O   THR B  48      18.341  12.584  17.972  1.00 97.78           O  
ATOM   3248  CG2 THR B  48      18.036  14.992  20.215  1.00 97.78           C  
ATOM   3249 HG21 THR B  48      18.329  15.976  20.580  1.00 97.78           H  
ATOM   3250 HG22 THR B  48      18.884  14.527  19.711  1.00 97.78           H  
ATOM   3251 HG23 THR B  48      17.733  14.384  21.067  1.00 97.78           H  
ATOM   3252  OG1 THR B  48      17.311  16.039  18.244  1.00 97.78           O  
ATOM   3253  HG1 THR B  48      16.677  16.759  18.227  1.00 97.78           H  
ATOM   3254  N   PRO B  49      17.295  13.679  16.297  1.00 98.46           N  
ATOM   3255  CA  PRO B  49      18.264  13.292  15.270  1.00 98.46           C  
ATOM   3256  HA  PRO B  49      18.220  12.210  15.146  1.00 98.46           H  
ATOM   3257  C   PRO B  49      19.713  13.697  15.584  1.00 98.46           C  
ATOM   3258  CB  PRO B  49      17.777  13.966  13.982  1.00 98.46           C  
ATOM   3259  HB2 PRO B  49      17.978  13.343  13.110  1.00 98.46           H  
ATOM   3260  HB3 PRO B  49      18.244  14.944  13.869  1.00 98.46           H  
ATOM   3261  O   PRO B  49      20.643  13.011  15.164  1.00 98.46           O  
ATOM   3262  CG  PRO B  49      16.278  14.150  14.201  1.00 98.46           C  
ATOM   3263  HG2 PRO B  49      15.751  13.230  13.949  1.00 98.46           H  
ATOM   3264  HG3 PRO B  49      15.883  14.991  13.631  1.00 98.46           H  
ATOM   3265  CD  PRO B  49      16.178  14.404  15.699  1.00 98.46           C  
ATOM   3266  HD2 PRO B  49      15.215  14.038  16.056  1.00 98.46           H  
ATOM   3267  HD3 PRO B  49      16.277  15.471  15.897  1.00 98.46           H  
ATOM   3268  N   GLN B  50      19.929  14.778  16.344  1.00 97.61           N  
ATOM   3269  H   GLN B  50      19.134  15.300  16.684  1.00 97.61           H  
ATOM   3270  CA  GLN B  50      21.276  15.213  16.728  1.00 97.61           C  
ATOM   3271  HA  GLN B  50      21.881  15.289  15.824  1.00 97.61           H  
ATOM   3272  C   GLN B  50      21.965  14.193  17.648  1.00 97.61           C  
ATOM   3273  CB  GLN B  50      21.192  16.605  17.375  1.00 97.61           C  
ATOM   3274  HB2 GLN B  50      20.750  17.301  16.662  1.00 97.61           H  
ATOM   3275  HB3 GLN B  50      20.540  16.555  18.247  1.00 97.61           H  
ATOM   3276  O   GLN B  50      23.110  13.821  17.398  1.00 97.61           O  
ATOM   3277  CG  GLN B  50      22.559  17.152  17.821  1.00 97.61           C  
ATOM   3278  HG2 GLN B  50      22.975  16.501  18.590  1.00 97.61           H  
ATOM   3279  HG3 GLN B  50      22.414  18.132  18.275  1.00 97.61           H  
ATOM   3280  CD  GLN B  50      23.569  17.305  16.687  1.00 97.61           C  
ATOM   3281  NE2 GLN B  50      24.843  17.207  16.984  1.00 97.61           N  
ATOM   3282 HE21 GLN B  50      25.106  16.934  17.920  1.00 97.61           H  
ATOM   3283 HE22 GLN B  50      25.508  17.279  16.228  1.00 97.61           H  
ATOM   3284  OE1 GLN B  50      23.237  17.533  15.531  1.00 97.61           O  
ATOM   3285  N   ARG B  51      21.251  13.681  18.661  1.00 98.42           N  
ATOM   3286  H   ARG B  51      20.286  13.965  18.751  1.00 98.42           H  
ATOM   3287  CA  ARG B  51      21.768  12.629  19.553  1.00 98.42           C  
ATOM   3288  HA  ARG B  51      22.745  12.926  19.936  1.00 98.42           H  
ATOM   3289  C   ARG B  51      21.998  11.319  18.804  1.00 98.42           C  
ATOM   3290  CB  ARG B  51      20.824  12.383  20.738  1.00 98.42           C  
ATOM   3291  HB2 ARG B  51      19.799  12.289  20.380  1.00 98.42           H  
ATOM   3292  HB3 ARG B  51      21.103  11.439  21.206  1.00 98.42           H  
ATOM   3293  O   ARG B  51      22.966  10.624  19.088  1.00 98.42           O  
ATOM   3294  CG  ARG B  51      20.906  13.475  21.811  1.00 98.42           C  
ATOM   3295  HG2 ARG B  51      20.569  14.427  21.400  1.00 98.42           H  
ATOM   3296  HG3 ARG B  51      21.937  13.581  22.149  1.00 98.42           H  
ATOM   3297  CD  ARG B  51      20.021  13.067  22.996  1.00 98.42           C  
ATOM   3298  HD2 ARG B  51      20.449  12.181  23.465  1.00 98.42           H  
ATOM   3299  HD3 ARG B  51      19.026  12.814  22.628  1.00 98.42           H  
ATOM   3300  NE  ARG B  51      19.898  14.148  23.988  1.00 98.42           N  
ATOM   3301  HE  ARG B  51      20.341  15.027  23.761  1.00 98.42           H  
ATOM   3302  NH1 ARG B  51      18.705  12.947  25.553  1.00 98.42           N  
ATOM   3303 HH11 ARG B  51      18.660  12.144  24.942  1.00 98.42           H  
ATOM   3304 HH12 ARG B  51      18.176  12.898  26.412  1.00 98.42           H  
ATOM   3305  NH2 ARG B  51      19.160  15.098  25.916  1.00 98.42           N  
ATOM   3306 HH21 ARG B  51      18.642  15.018  26.780  1.00 98.42           H  
ATOM   3307 HH22 ARG B  51      19.541  15.985  25.620  1.00 98.42           H  
ATOM   3308  CZ  ARG B  51      19.258  14.054  25.140  1.00 98.42           C  
ATOM   3309  N   LEU B  52      21.153  11.002  17.817  1.00 98.53           N  
ATOM   3310  H   LEU B  52      20.349  11.593  17.660  1.00 98.53           H  
ATOM   3311  CA  LEU B  52      21.375   9.847  16.943  1.00 98.53           C  
ATOM   3312  HA  LEU B  52      21.468   8.961  17.570  1.00 98.53           H  
ATOM   3313  C   LEU B  52      22.691   9.994  16.166  1.00 98.53           C  
ATOM   3314  CB  LEU B  52      20.170   9.664  15.999  1.00 98.53           C  
ATOM   3315  HB2 LEU B  52      19.275   9.486  16.595  1.00 98.53           H  
ATOM   3316  HB3 LEU B  52      20.017  10.586  15.438  1.00 98.53           H  
ATOM   3317  O   LEU B  52      23.477   9.053  16.115  1.00 98.53           O  
ATOM   3318  CG  LEU B  52      20.334   8.517  14.983  1.00 98.53           C  
ATOM   3319  HG  LEU B  52      21.196   8.717  14.347  1.00 98.53           H  
ATOM   3320  CD1 LEU B  52      20.529   7.157  15.657  1.00 98.53           C  
ATOM   3321 HD11 LEU B  52      19.723   6.968  16.367  1.00 98.53           H  
ATOM   3322 HD12 LEU B  52      21.482   7.133  16.186  1.00 98.53           H  
ATOM   3323 HD13 LEU B  52      20.539   6.367  14.907  1.00 98.53           H  
ATOM   3324  CD2 LEU B  52      19.104   8.457  14.078  1.00 98.53           C  
ATOM   3325 HD21 LEU B  52      18.989   9.404  13.550  1.00 98.53           H  
ATOM   3326 HD22 LEU B  52      18.210   8.272  14.673  1.00 98.53           H  
ATOM   3327 HD23 LEU B  52      19.220   7.658  13.346  1.00 98.53           H  
ATOM   3328  N   TRP B  53      22.962  11.167  15.586  1.00 98.72           N  
ATOM   3329  H   TRP B  53      22.283  11.911  15.647  1.00 98.72           H  
ATOM   3330  CA  TRP B  53      24.222  11.409  14.878  1.00 98.72           C  
ATOM   3331  HA  TRP B  53      24.334  10.657  14.096  1.00 98.72           H  
ATOM   3332  C   TRP B  53      25.448  11.276  15.788  1.00 98.72           C  
ATOM   3333  CB  TRP B  53      24.204  12.793  14.228  1.00 98.72           C  
ATOM   3334  HB2 TRP B  53      23.995  13.549  14.985  1.00 98.72           H  
ATOM   3335  HB3 TRP B  53      23.401  12.827  13.491  1.00 98.72           H  
ATOM   3336  O   TRP B  53      26.439  10.660  15.394  1.00 98.72           O  
ATOM   3337  CG  TRP B  53      25.488  13.135  13.546  1.00 98.72           C  
ATOM   3338  CD1 TRP B  53      26.356  14.093  13.940  1.00 98.72           C  
ATOM   3339  HD1 TRP B  53      26.198  14.743  14.787  1.00 98.72           H  
ATOM   3340  CD2 TRP B  53      26.111  12.464  12.412  1.00 98.72           C  
ATOM   3341  CE2 TRP B  53      27.379  13.074  12.174  1.00 98.72           C  
ATOM   3342  CE3 TRP B  53      25.733  11.398  11.568  1.00 98.72           C  
ATOM   3343  HE3 TRP B  53      24.793  10.894  11.738  1.00 98.72           H  
ATOM   3344  NE1 TRP B  53      27.468  14.074  13.120  1.00 98.72           N  
ATOM   3345  HE1 TRP B  53      28.240  14.717  13.220  1.00 98.72           H  
ATOM   3346  CH2 TRP B  53      27.829  11.576  10.336  1.00 98.72           C  
ATOM   3347  HH2 TRP B  53      28.493  11.204   9.569  1.00 98.72           H  
ATOM   3348  CZ2 TRP B  53      28.239  12.639  11.157  1.00 98.72           C  
ATOM   3349  HZ2 TRP B  53      29.208  13.094  11.017  1.00 98.72           H  
ATOM   3350  CZ3 TRP B  53      26.579  10.966  10.532  1.00 98.72           C  
ATOM   3351  HZ3 TRP B  53      26.281  10.142   9.900  1.00 98.72           H  
ATOM   3352  N   GLU B  54      25.378  11.828  17.000  1.00 98.50           N  
ATOM   3353  H   GLU B  54      24.541  12.335  17.252  1.00 98.50           H  
ATOM   3354  CA  GLU B  54      26.444  11.724  18.002  1.00 98.50           C  
ATOM   3355  HA  GLU B  54      27.370  12.118  17.583  1.00 98.50           H  
ATOM   3356  C   GLU B  54      26.727  10.257  18.356  1.00 98.50           C  
ATOM   3357  CB  GLU B  54      26.073  12.573  19.231  1.00 98.50           C  
ATOM   3358  HB2 GLU B  54      25.052  12.335  19.528  1.00 98.50           H  
ATOM   3359  HB3 GLU B  54      26.745  12.335  20.056  1.00 98.50           H  
ATOM   3360  O   GLU B  54      27.868   9.815  18.208  1.00 98.50           O  
ATOM   3361  CG  GLU B  54      26.198  14.074  18.907  1.00 98.50           C  
ATOM   3362  HG2 GLU B  54      25.782  14.267  17.918  1.00 98.50           H  
ATOM   3363  HG3 GLU B  54      27.257  14.327  18.855  1.00 98.50           H  
ATOM   3364  CD  GLU B  54      25.500  15.020  19.898  1.00 98.50           C  
ATOM   3365  OE1 GLU B  54      25.506  16.238  19.582  1.00 98.50           O  
ATOM   3366  OE2 GLU B  54      24.932  14.562  20.914  1.00 98.50           O  
ATOM   3367  N   LEU B  55      25.684   9.478  18.669  1.00 98.43           N  
ATOM   3368  H   LEU B  55      24.777   9.912  18.766  1.00 98.43           H  
ATOM   3369  CA  LEU B  55      25.782   8.038  18.934  1.00 98.43           C  
ATOM   3370  HA  LEU B  55      26.395   7.893  19.823  1.00 98.43           H  
ATOM   3371  C   LEU B  55      26.447   7.275  17.775  1.00 98.43           C  
ATOM   3372  CB  LEU B  55      24.358   7.502  19.196  1.00 98.43           C  
ATOM   3373  HB2 LEU B  55      23.923   8.035  20.042  1.00 98.43           H  
ATOM   3374  HB3 LEU B  55      23.746   7.719  18.321  1.00 98.43           H  
ATOM   3375  O   LEU B  55      27.345   6.459  17.993  1.00 98.43           O  
ATOM   3376  CG  LEU B  55      24.294   5.986  19.470  1.00 98.43           C  
ATOM   3377  HG  LEU B  55      24.878   5.444  18.726  1.00 98.43           H  
ATOM   3378  CD1 LEU B  55      24.824   5.648  20.862  1.00 98.43           C  
ATOM   3379 HD11 LEU B  55      25.854   5.991  20.963  1.00 98.43           H  
ATOM   3380 HD12 LEU B  55      24.214   6.132  21.624  1.00 98.43           H  
ATOM   3381 HD13 LEU B  55      24.795   4.569  21.015  1.00 98.43           H  
ATOM   3382  CD2 LEU B  55      22.854   5.491  19.357  1.00 98.43           C  
ATOM   3383 HD21 LEU B  55      22.836   4.407  19.470  1.00 98.43           H  
ATOM   3384 HD22 LEU B  55      22.446   5.745  18.379  1.00 98.43           H  
ATOM   3385 HD23 LEU B  55      22.243   5.944  20.138  1.00 98.43           H  
ATOM   3386  N   LEU B  56      26.022   7.542  16.535  1.00 98.38           N  
ATOM   3387  H   LEU B  56      25.273   8.212  16.430  1.00 98.38           H  
ATOM   3388  CA  LEU B  56      26.547   6.867  15.343  1.00 98.38           C  
ATOM   3389  HA  LEU B  56      26.469   5.788  15.480  1.00 98.38           H  
ATOM   3390  C   LEU B  56      28.028   7.173  15.117  1.00 98.38           C  
ATOM   3391  CB  LEU B  56      25.739   7.301  14.107  1.00 98.38           C  
ATOM   3392  HB2 LEU B  56      25.703   8.390  14.084  1.00 98.38           H  
ATOM   3393  HB3 LEU B  56      26.265   6.969  13.212  1.00 98.38           H  
ATOM   3394  O   LEU B  56      28.809   6.276  14.807  1.00 98.38           O  
ATOM   3395  CG  LEU B  56      24.305   6.750  14.053  1.00 98.38           C  
ATOM   3396  HG  LEU B  56      23.790   6.925  14.997  1.00 98.38           H  
ATOM   3397  CD1 LEU B  56      23.547   7.461  12.929  1.00 98.38           C  
ATOM   3398 HD11 LEU B  56      24.101   7.368  11.995  1.00 98.38           H  
ATOM   3399 HD12 LEU B  56      23.440   8.516  13.183  1.00 98.38           H  
ATOM   3400 HD13 LEU B  56      22.553   7.026  12.822  1.00 98.38           H  
ATOM   3401  CD2 LEU B  56      24.272   5.248  13.790  1.00 98.38           C  
ATOM   3402 HD21 LEU B  56      24.733   5.012  12.830  1.00 98.38           H  
ATOM   3403 HD22 LEU B  56      24.803   4.716  14.580  1.00 98.38           H  
ATOM   3404 HD23 LEU B  56      23.236   4.909  13.804  1.00 98.38           H  
ATOM   3405  N   ARG B  57      28.428   8.437  15.272  1.00 97.88           N  
ATOM   3406  H   ARG B  57      27.737   9.117  15.556  1.00 97.88           H  
ATOM   3407  CA  ARG B  57      29.804   8.880  15.012  1.00 97.88           C  
ATOM   3408  HA  ARG B  57      30.124   8.447  14.065  1.00 97.88           H  
ATOM   3409  C   ARG B  57      30.787   8.387  16.074  1.00 97.88           C  
ATOM   3410  CB  ARG B  57      29.796  10.405  14.908  1.00 97.88           C  
ATOM   3411  HB2 ARG B  57      29.812  10.834  15.910  1.00 97.88           H  
ATOM   3412  HB3 ARG B  57      28.878  10.726  14.414  1.00 97.88           H  
ATOM   3413  O   ARG B  57      31.962   8.186  15.761  1.00 97.88           O  
ATOM   3414  CG  ARG B  57      30.968  10.924  14.070  1.00 97.88           C  
ATOM   3415  HG2 ARG B  57      31.918  10.556  14.458  1.00 97.88           H  
ATOM   3416  HG3 ARG B  57      30.849  10.579  13.043  1.00 97.88           H  
ATOM   3417  CD  ARG B  57      30.956  12.452  14.085  1.00 97.88           C  
ATOM   3418  HD2 ARG B  57      31.539  12.811  13.237  1.00 97.88           H  
ATOM   3419  HD3 ARG B  57      29.933  12.801  13.941  1.00 97.88           H  
ATOM   3420  NE  ARG B  57      31.484  12.971  15.364  1.00 97.88           N  
ATOM   3421  HE  ARG B  57      30.920  12.781  16.181  1.00 97.88           H  
ATOM   3422  NH1 ARG B  57      33.453  13.802  14.540  1.00 97.88           N  
ATOM   3423 HH11 ARG B  57      34.386  14.160  14.684  1.00 97.88           H  
ATOM   3424 HH12 ARG B  57      33.175  13.460  13.631  1.00 97.88           H  
ATOM   3425  NH2 ARG B  57      33.030  13.890  16.745  1.00 97.88           N  
ATOM   3426 HH21 ARG B  57      32.430  13.652  17.523  1.00 97.88           H  
ATOM   3427 HH22 ARG B  57      33.935  14.306  16.907  1.00 97.88           H  
ATOM   3428  CZ  ARG B  57      32.651  13.554  15.542  1.00 97.88           C  
ATOM   3429  N   GLU B  58      30.311   8.209  17.304  1.00 97.37           N  
ATOM   3430  H   GLU B  58      29.355   8.479  17.489  1.00 97.37           H  
ATOM   3431  CA  GLU B  58      31.052   7.590  18.409  1.00 97.37           C  
ATOM   3432  HA  GLU B  58      32.063   7.996  18.445  1.00 97.37           H  
ATOM   3433  C   GLU B  58      31.201   6.072  18.246  1.00 97.37           C  
ATOM   3434  CB  GLU B  58      30.348   7.916  19.737  1.00 97.37           C  
ATOM   3435  HB2 GLU B  58      30.777   7.301  20.527  1.00 97.37           H  
ATOM   3436  HB3 GLU B  58      29.286   7.684  19.652  1.00 97.37           H  
ATOM   3437  O   GLU B  58      32.085   5.482  18.865  1.00 97.37           O  
ATOM   3438  CG  GLU B  58      30.537   9.394  20.116  1.00 97.37           C  
ATOM   3439  HG2 GLU B  58      31.603   9.572  20.260  1.00 97.37           H  
ATOM   3440  HG3 GLU B  58      30.220  10.030  19.289  1.00 97.37           H  
ATOM   3441  CD  GLU B  58      29.790   9.816  21.390  1.00 97.37           C  
ATOM   3442  OE1 GLU B  58      29.821  11.041  21.659  1.00 97.37           O  
ATOM   3443  OE2 GLU B  58      29.283   8.937  22.122  1.00 97.37           O  
ATOM   3444  N   GLY B  59      30.371   5.444  17.405  1.00 97.72           N  
ATOM   3445  H   GLY B  59      29.685   5.988  16.902  1.00 97.72           H  
ATOM   3446  CA  GLY B  59      30.279   3.988  17.325  1.00 97.72           C  
ATOM   3447  HA2 GLY B  59      29.657   3.720  16.471  1.00 97.72           H  
ATOM   3448  HA3 GLY B  59      31.273   3.563  17.189  1.00 97.72           H  
ATOM   3449  C   GLY B  59      29.656   3.386  18.586  1.00 97.72           C  
ATOM   3450  O   GLY B  59      30.088   2.329  19.037  1.00 97.72           O  
ATOM   3451  N   GLY B  60      28.688   4.078  19.192  1.00 97.20           N  
ATOM   3452  H   GLY B  60      28.369   4.939  18.770  1.00 97.20           H  
ATOM   3453  CA  GLY B  60      28.016   3.619  20.405  1.00 97.20           C  
ATOM   3454  HA2 GLY B  60      28.761   3.218  21.092  1.00 97.20           H  
ATOM   3455  HA3 GLY B  60      27.534   4.466  20.895  1.00 97.20           H  
ATOM   3456  C   GLY B  60      26.960   2.539  20.149  1.00 97.20           C  
ATOM   3457  O   GLY B  60      26.447   2.395  19.034  1.00 97.20           O  
ATOM   3458  N   GLU B  61      26.613   1.817  21.216  1.00 95.05           N  
ATOM   3459  H   GLU B  61      27.062   2.025  22.097  1.00 95.05           H  
ATOM   3460  CA  GLU B  61      25.492   0.874  21.278  1.00 95.05           C  
ATOM   3461  HA  GLU B  61      25.051   0.773  20.286  1.00 95.05           H  
ATOM   3462  C   GLU B  61      24.405   1.385  22.231  1.00 95.05           C  
ATOM   3463  CB  GLU B  61      25.939  -0.523  21.743  1.00 95.05           C  
ATOM   3464  HB2 GLU B  61      26.592  -0.423  22.610  1.00 95.05           H  
ATOM   3465  HB3 GLU B  61      25.053  -1.077  22.052  1.00 95.05           H  
ATOM   3466  O   GLU B  61      24.698   2.029  23.238  1.00 95.05           O  
ATOM   3467  CG  GLU B  61      26.634  -1.350  20.656  1.00 95.05           C  
ATOM   3468  HG2 GLU B  61      27.595  -0.893  20.420  1.00 95.05           H  
ATOM   3469  HG3 GLU B  61      26.018  -1.333  19.756  1.00 95.05           H  
ATOM   3470  CD  GLU B  61      26.849  -2.805  21.112  1.00 95.05           C  
ATOM   3471  OE1 GLU B  61      26.548  -3.721  20.319  1.00 95.05           O  
ATOM   3472  OE2 GLU B  61      27.289  -3.028  22.265  1.00 95.05           O  
ATOM   3473  N   THR B  62      23.149   1.042  21.942  1.00 97.06           N  
ATOM   3474  H   THR B  62      22.984   0.531  21.087  1.00 97.06           H  
ATOM   3475  CA  THR B  62      21.979   1.349  22.799  1.00 97.06           C  
ATOM   3476  HA  THR B  62      22.322   1.920  23.662  1.00 97.06           H  
ATOM   3477  C   THR B  62      21.331   0.104  23.414  1.00 97.06           C  
ATOM   3478  CB  THR B  62      20.958   2.234  22.067  1.00 97.06           C  
ATOM   3479  HB  THR B  62      19.973   2.137  22.523  1.00 97.06           H  
ATOM   3480  O   THR B  62      20.212   0.158  23.920  1.00 97.06           O  
ATOM   3481  CG2 THR B  62      21.356   3.700  22.130  1.00 97.06           C  
ATOM   3482 HG21 THR B  62      22.361   3.832  21.730  1.00 97.06           H  
ATOM   3483 HG22 THR B  62      20.651   4.301  21.556  1.00 97.06           H  
ATOM   3484 HG23 THR B  62      21.356   4.039  23.166  1.00 97.06           H  
ATOM   3485  OG1 THR B  62      20.896   1.908  20.702  1.00 97.06           O  
ATOM   3486  HG1 THR B  62      21.781   2.017  20.347  1.00 97.06           H  
ATOM   3487  N   LEU B  63      22.044  -1.027  23.401  1.00 94.60           N  
ATOM   3488  H   LEU B  63      22.980  -0.993  23.023  1.00 94.60           H  
ATOM   3489  CA  LEU B  63      21.587  -2.282  23.992  1.00 94.60           C  
ATOM   3490  HA  LEU B  63      20.570  -2.463  23.643  1.00 94.60           H  
ATOM   3491  C   LEU B  63      21.561  -2.194  25.529  1.00 94.60           C  
ATOM   3492  CB  LEU B  63      22.504  -3.417  23.497  1.00 94.60           C  
ATOM   3493  HB2 LEU B  63      23.424  -3.395  24.080  1.00 94.60           H  
ATOM   3494  HB3 LEU B  63      22.776  -3.243  22.456  1.00 94.60           H  
ATOM   3495  O   LEU B  63      22.556  -1.831  26.162  1.00 94.60           O  
ATOM   3496  CG  LEU B  63      21.858  -4.809  23.600  1.00 94.60           C  
ATOM   3497  HG  LEU B  63      21.329  -4.899  24.548  1.00 94.60           H  
ATOM   3498  CD1 LEU B  63      20.885  -5.053  22.445  1.00 94.60           C  
ATOM   3499 HD11 LEU B  63      20.416  -6.030  22.558  1.00 94.60           H  
ATOM   3500 HD12 LEU B  63      20.108  -4.289  22.434  1.00 94.60           H  
ATOM   3501 HD13 LEU B  63      21.416  -5.029  21.493  1.00 94.60           H  
ATOM   3502  CD2 LEU B  63      22.942  -5.882  23.539  1.00 94.60           C  
ATOM   3503 HD21 LEU B  63      23.530  -5.744  22.632  1.00 94.60           H  
ATOM   3504 HD22 LEU B  63      23.598  -5.800  24.406  1.00 94.60           H  
ATOM   3505 HD23 LEU B  63      22.494  -6.875  23.517  1.00 94.60           H  
ATOM   3506  N   SER B  64      20.446  -2.582  26.141  1.00 97.24           N  
ATOM   3507  H   SER B  64      19.657  -2.861  25.575  1.00 97.24           H  
ATOM   3508  CA  SER B  64      20.232  -2.602  27.590  1.00 97.24           C  
ATOM   3509  HA  SER B  64      21.194  -2.512  28.094  1.00 97.24           H  
ATOM   3510  C   SER B  64      19.610  -3.933  28.040  1.00 97.24           C  
ATOM   3511  CB  SER B  64      19.390  -1.382  27.995  1.00 97.24           C  
ATOM   3512  HB2 SER B  64      19.863  -0.478  27.610  1.00 97.24           H  
ATOM   3513  HB3 SER B  64      19.342  -1.314  29.082  1.00 97.24           H  
ATOM   3514  O   SER B  64      19.447  -4.862  27.246  1.00 97.24           O  
ATOM   3515  OG  SER B  64      18.081  -1.477  27.481  1.00 97.24           O  
ATOM   3516  HG  SER B  64      17.588  -0.682  27.696  1.00 97.24           H  
ATOM   3517  N   GLY B  65      19.350  -4.073  29.343  1.00 97.15           N  
ATOM   3518  H   GLY B  65      19.414  -3.246  29.920  1.00 97.15           H  
ATOM   3519  CA  GLY B  65      18.536  -5.177  29.860  1.00 97.15           C  
ATOM   3520  HA2 GLY B  65      18.798  -6.107  29.356  1.00 97.15           H  
ATOM   3521  HA3 GLY B  65      18.715  -5.306  30.927  1.00 97.15           H  
ATOM   3522  C   GLY B  65      17.042  -4.916  29.651  1.00 97.15           C  
ATOM   3523  O   GLY B  65      16.641  -3.798  29.330  1.00 97.15           O  
ATOM   3524  N   PHE B  66      16.214  -5.936  29.867  1.00 97.65           N  
ATOM   3525  H   PHE B  66      16.599  -6.854  30.039  1.00 97.65           H  
ATOM   3526  CA  PHE B  66      14.758  -5.794  29.775  1.00 97.65           C  
ATOM   3527  HA  PHE B  66      14.534  -5.427  28.773  1.00 97.65           H  
ATOM   3528  C   PHE B  66      14.183  -4.748  30.755  1.00 97.65           C  
ATOM   3529  CB  PHE B  66      14.094  -7.169  29.960  1.00 97.65           C  
ATOM   3530  HB2 PHE B  66      13.016  -7.020  30.022  1.00 97.65           H  
ATOM   3531  HB3 PHE B  66      14.427  -7.579  30.914  1.00 97.65           H  
ATOM   3532  O   PHE B  66      14.687  -4.606  31.876  1.00 97.65           O  
ATOM   3533  CG  PHE B  66      14.340  -8.208  28.870  1.00 97.65           C  
ATOM   3534  CD1 PHE B  66      14.856  -7.843  27.611  1.00 97.65           C  
ATOM   3535  HD1 PHE B  66      15.153  -6.824  27.414  1.00 97.65           H  
ATOM   3536  CD2 PHE B  66      14.025  -9.562  29.098  1.00 97.65           C  
ATOM   3537  HD2 PHE B  66      13.643  -9.885  30.055  1.00 97.65           H  
ATOM   3538  CE1 PHE B  66      15.013  -8.787  26.586  1.00 97.65           C  
ATOM   3539  HE1 PHE B  66      15.394  -8.489  25.620  1.00 97.65           H  
ATOM   3540  CE2 PHE B  66      14.212 -10.516  28.083  1.00 97.65           C  
ATOM   3541  HE2 PHE B  66      14.002 -11.561  28.261  1.00 97.65           H  
ATOM   3542  CZ  PHE B  66      14.682 -10.126  26.822  1.00 97.65           C  
ATOM   3543  HZ  PHE B  66      14.803 -10.859  26.038  1.00 97.65           H  
ATOM   3544  N   PRO B  67      13.118  -4.021  30.358  1.00 97.75           N  
ATOM   3545  CA  PRO B  67      12.460  -3.034  31.206  1.00 97.75           C  
ATOM   3546  HA  PRO B  67      13.193  -2.302  31.545  1.00 97.75           H  
ATOM   3547  C   PRO B  67      11.820  -3.699  32.431  1.00 97.75           C  
ATOM   3548  CB  PRO B  67      11.434  -2.330  30.311  1.00 97.75           C  
ATOM   3549  HB2 PRO B  67      10.545  -2.026  30.864  1.00 97.75           H  
ATOM   3550  HB3 PRO B  67      11.898  -1.465  29.839  1.00 97.75           H  
ATOM   3551  O   PRO B  67      11.317  -4.820  32.368  1.00 97.75           O  
ATOM   3552  CG  PRO B  67      11.114  -3.376  29.244  1.00 97.75           C  
ATOM   3553  HG2 PRO B  67      10.361  -4.069  29.621  1.00 97.75           H  
ATOM   3554  HG3 PRO B  67      10.787  -2.921  28.309  1.00 97.75           H  
ATOM   3555  CD  PRO B  67      12.439  -4.109  29.074  1.00 97.75           C  
ATOM   3556  HD2 PRO B  67      12.256  -5.142  28.778  1.00 97.75           H  
ATOM   3557  HD3 PRO B  67      13.042  -3.602  28.321  1.00 97.75           H  
ATOM   3558  N   THR B  68      11.836  -2.996  33.565  1.00 96.77           N  
ATOM   3559  H   THR B  68      12.154  -2.039  33.517  1.00 96.77           H  
ATOM   3560  CA  THR B  68      11.405  -3.542  34.871  1.00 96.77           C  
ATOM   3561  HA  THR B  68      11.265  -4.619  34.775  1.00 96.77           H  
ATOM   3562  C   THR B  68      10.059  -2.998  35.351  1.00 96.77           C  
ATOM   3563  CB  THR B  68      12.475  -3.331  35.954  1.00 96.77           C  
ATOM   3564  HB  THR B  68      12.101  -3.725  36.899  1.00 96.77           H  
ATOM   3565  O   THR B  68       9.488  -3.513  36.308  1.00 96.77           O  
ATOM   3566  CG2 THR B  68      13.793  -4.036  35.636  1.00 96.77           C  
ATOM   3567 HG21 THR B  68      14.198  -3.690  34.684  1.00 96.77           H  
ATOM   3568 HG22 THR B  68      14.515  -3.836  36.428  1.00 96.77           H  
ATOM   3569 HG23 THR B  68      13.623  -5.111  35.576  1.00 96.77           H  
ATOM   3570  OG1 THR B  68      12.784  -1.967  36.131  1.00 96.77           O  
ATOM   3571  HG1 THR B  68      13.175  -1.644  35.315  1.00 96.77           H  
ATOM   3572  N   ASP B  69       9.530  -1.980  34.680  1.00 95.11           N  
ATOM   3573  H   ASP B  69      10.026  -1.603  33.885  1.00 95.11           H  
ATOM   3574  CA  ASP B  69       8.332  -1.215  35.034  1.00 95.11           C  
ATOM   3575  HA  ASP B  69       8.036  -1.470  36.052  1.00 95.11           H  
ATOM   3576  C   ASP B  69       7.114  -1.518  34.141  1.00 95.11           C  
ATOM   3577  CB  ASP B  69       8.695   0.279  35.025  1.00 95.11           C  
ATOM   3578  HB2 ASP B  69       9.469   0.450  35.774  1.00 95.11           H  
ATOM   3579  HB3 ASP B  69       7.820   0.856  35.322  1.00 95.11           H  
ATOM   3580  O   ASP B  69       6.038  -0.968  34.360  1.00 95.11           O  
ATOM   3581  CG  ASP B  69       9.205   0.798  33.671  1.00 95.11           C  
ATOM   3582  OD1 ASP B  69       9.539  -0.036  32.789  1.00 95.11           O  
ATOM   3583  OD2 ASP B  69       9.319   2.033  33.566  1.00 95.11           O  
ATOM   3584  N   ARG B  70       7.245  -2.445  33.181  1.00 95.13           N  
ATOM   3585  H   ARG B  70       8.181  -2.790  33.022  1.00 95.13           H  
ATOM   3586  CA  ARG B  70       6.167  -2.872  32.261  1.00 95.13           C  
ATOM   3587  HA  ARG B  70       5.439  -2.063  32.191  1.00 95.13           H  
ATOM   3588  C   ARG B  70       5.359  -4.082  32.737  1.00 95.13           C  
ATOM   3589  CB  ARG B  70       6.737  -3.105  30.855  1.00 95.13           C  
ATOM   3590  HB2 ARG B  70       7.486  -3.895  30.887  1.00 95.13           H  
ATOM   3591  HB3 ARG B  70       5.932  -3.418  30.191  1.00 95.13           H  
ATOM   3592  O   ARG B  70       4.567  -4.632  31.984  1.00 95.13           O  
ATOM   3593  CG  ARG B  70       7.358  -1.825  30.291  1.00 95.13           C  
ATOM   3594  HG2 ARG B  70       6.644  -1.004  30.354  1.00 95.13           H  
ATOM   3595  HG3 ARG B  70       8.252  -1.566  30.858  1.00 95.13           H  
ATOM   3596  CD  ARG B  70       7.729  -2.058  28.833  1.00 95.13           C  
ATOM   3597  HD2 ARG B  70       6.815  -2.186  28.253  1.00 95.13           H  
ATOM   3598  HD3 ARG B  70       8.318  -2.971  28.755  1.00 95.13           H  
ATOM   3599  NE  ARG B  70       8.504  -0.927  28.304  1.00 95.13           N  
ATOM   3600  HE  ARG B  70       8.754  -0.181  28.938  1.00 95.13           H  
ATOM   3601  NH1 ARG B  70       8.670  -1.785  26.214  1.00 95.13           N  
ATOM   3602 HH11 ARG B  70       8.010  -2.527  26.399  1.00 95.13           H  
ATOM   3603 HH12 ARG B  70       8.918  -1.646  25.245  1.00 95.13           H  
ATOM   3604  NH2 ARG B  70       9.673   0.143  26.661  1.00 95.13           N  
ATOM   3605 HH21 ARG B  70      10.003   0.868  27.281  1.00 95.13           H  
ATOM   3606 HH22 ARG B  70       9.993   0.138  25.703  1.00 95.13           H  
ATOM   3607  CZ  ARG B  70       8.943  -0.853  27.066  1.00 95.13           C  
ATOM   3608  N   GLY B  71       5.586  -4.538  33.970  1.00 94.50           N  
ATOM   3609  H   GLY B  71       6.228  -4.013  34.546  1.00 94.50           H  
ATOM   3610  CA  GLY B  71       4.896  -5.704  34.537  1.00 94.50           C  
ATOM   3611  HA2 GLY B  71       3.833  -5.637  34.305  1.00 94.50           H  
ATOM   3612  HA3 GLY B  71       5.007  -5.686  35.621  1.00 94.50           H  
ATOM   3613  C   GLY B  71       5.397  -7.066  34.037  1.00 94.50           C  
ATOM   3614  O   GLY B  71       4.760  -8.079  34.309  1.00 94.50           O  
ATOM   3615  N   TRP B  72       6.533  -7.122  33.335  1.00 94.34           N  
ATOM   3616  H   TRP B  72       7.017  -6.262  33.119  1.00 94.34           H  
ATOM   3617  CA  TRP B  72       7.109  -8.376  32.836  1.00 94.34           C  
ATOM   3618  HA  TRP B  72       6.319  -8.957  32.361  1.00 94.34           H  
ATOM   3619  C   TRP B  72       7.702  -9.217  33.975  1.00 94.34           C  
ATOM   3620  CB  TRP B  72       8.183  -8.075  31.782  1.00 94.34           C  
ATOM   3621  HB2 TRP B  72       8.633  -9.020  31.478  1.00 94.34           H  
ATOM   3622  HB3 TRP B  72       8.969  -7.478  32.245  1.00 94.34           H  
ATOM   3623  O   TRP B  72       8.475  -8.715  34.794  1.00 94.34           O  
ATOM   3624  CG  TRP B  72       7.747  -7.369  30.531  1.00 94.34           C  
ATOM   3625  CD1 TRP B  72       6.505  -6.908  30.241  1.00 94.34           C  
ATOM   3626  HD1 TRP B  72       5.634  -6.972  30.876  1.00 94.34           H  
ATOM   3627  CD2 TRP B  72       8.564  -7.059  29.359  1.00 94.34           C  
ATOM   3628  CE2 TRP B  72       7.733  -6.424  28.388  1.00 94.34           C  
ATOM   3629  CE3 TRP B  72       9.915  -7.278  29.007  1.00 94.34           C  
ATOM   3630  HE3 TRP B  72      10.575  -7.756  29.716  1.00 94.34           H  
ATOM   3631  NE1 TRP B  72       6.501  -6.333  28.989  1.00 94.34           N  
ATOM   3632  HE1 TRP B  72       5.673  -5.935  28.568  1.00 94.34           H  
ATOM   3633  CH2 TRP B  72       9.542  -6.315  26.794  1.00 94.34           C  
ATOM   3634  HH2 TRP B  72       9.896  -6.077  25.802  1.00 94.34           H  
ATOM   3635  CZ2 TRP B  72       8.204  -6.057  27.125  1.00 94.34           C  
ATOM   3636  HZ2 TRP B  72       7.533  -5.621  26.400  1.00 94.34           H  
ATOM   3637  CZ3 TRP B  72      10.399  -6.913  27.735  1.00 94.34           C  
ATOM   3638  HZ3 TRP B  72      11.426  -7.117  27.468  1.00 94.34           H  
ATOM   3639  N   ASP B  73       7.416 -10.522  34.005  1.00 94.64           N  
ATOM   3640  H   ASP B  73       6.761 -10.895  33.333  1.00 94.64           H  
ATOM   3641  CA  ASP B  73       8.026 -11.443  34.973  1.00 94.64           C  
ATOM   3642  HA  ASP B  73       8.182 -10.897  35.903  1.00 94.64           H  
ATOM   3643  C   ASP B  73       9.409 -11.913  34.500  1.00 94.64           C  
ATOM   3644  CB  ASP B  73       7.088 -12.604  35.318  1.00 94.64           C  
ATOM   3645  HB2 ASP B  73       6.094 -12.202  35.511  1.00 94.64           H  
ATOM   3646  HB3 ASP B  73       7.014 -13.294  34.477  1.00 94.64           H  
ATOM   3647  O   ASP B  73       9.602 -13.049  34.064  1.00 94.64           O  
ATOM   3648  CG  ASP B  73       7.560 -13.357  36.571  1.00 94.64           C  
ATOM   3649  OD1 ASP B  73       8.775 -13.432  36.868  1.00 94.64           O  
ATOM   3650  OD2 ASP B  73       6.686 -13.877  37.300  1.00 94.64           O  
ATOM   3651  N   LEU B  74      10.395 -11.019  34.596  1.00 96.55           N  
ATOM   3652  H   LEU B  74      10.134 -10.084  34.875  1.00 96.55           H  
ATOM   3653  CA  LEU B  74      11.767 -11.268  34.139  1.00 96.55           C  
ATOM   3654  HA  LEU B  74      11.749 -11.448  33.064  1.00 96.55           H  
ATOM   3655  C   LEU B  74      12.409 -12.509  34.788  1.00 96.55           C  
ATOM   3656  CB  LEU B  74      12.628 -10.022  34.425  1.00 96.55           C  
ATOM   3657  HB2 LEU B  74      13.629 -10.210  34.037  1.00 96.55           H  
ATOM   3658  HB3 LEU B  74      12.710  -9.899  35.505  1.00 96.55           H  
ATOM   3659  O   LEU B  74      13.268 -13.146  34.181  1.00 96.55           O  
ATOM   3660  CG  LEU B  74      12.115  -8.698  33.827  1.00 96.55           C  
ATOM   3661  HG  LEU B  74      11.148  -8.447  34.263  1.00 96.55           H  
ATOM   3662  CD1 LEU B  74      13.097  -7.579  34.168  1.00 96.55           C  
ATOM   3663 HD11 LEU B  74      12.739  -6.641  33.744  1.00 96.55           H  
ATOM   3664 HD12 LEU B  74      14.080  -7.796  33.751  1.00 96.55           H  
ATOM   3665 HD13 LEU B  74      13.170  -7.472  35.251  1.00 96.55           H  
ATOM   3666  CD2 LEU B  74      11.971  -8.769  32.312  1.00 96.55           C  
ATOM   3667 HD21 LEU B  74      11.198  -9.486  32.036  1.00 96.55           H  
ATOM   3668 HD22 LEU B  74      12.926  -9.066  31.879  1.00 96.55           H  
ATOM   3669 HD23 LEU B  74      11.681  -7.789  31.931  1.00 96.55           H  
ATOM   3670  N   ALA B  75      11.990 -12.869  36.008  1.00 95.58           N  
ATOM   3671  H   ALA B  75      11.181 -12.396  36.386  1.00 95.58           H  
ATOM   3672  CA  ALA B  75      12.531 -14.010  36.744  1.00 95.58           C  
ATOM   3673  HA  ALA B  75      13.617 -14.004  36.646  1.00 95.58           H  
ATOM   3674  C   ALA B  75      12.037 -15.360  36.204  1.00 95.58           C  
ATOM   3675  CB  ALA B  75      12.175 -13.844  38.226  1.00 95.58           C  
ATOM   3676  HB1 ALA B  75      11.091 -13.846  38.348  1.00 95.58           H  
ATOM   3677  HB2 ALA B  75      12.578 -12.903  38.600  1.00 95.58           H  
ATOM   3678  HB3 ALA B  75      12.600 -14.670  38.797  1.00 95.58           H  
ATOM   3679  O   ALA B  75      12.775 -16.343  36.276  1.00 95.58           O  
ATOM   3680  N   ARG B  76      10.805 -15.419  35.682  1.00 95.10           N  
ATOM   3681  H   ARG B  76      10.237 -14.584  35.714  1.00 95.10           H  
ATOM   3682  CA  ARG B  76      10.254 -16.612  35.017  1.00 95.10           C  
ATOM   3683  HA  ARG B  76      10.789 -17.497  35.363  1.00 95.10           H  
ATOM   3684  C   ARG B  76      10.479 -16.624  33.505  1.00 95.10           C  
ATOM   3685  CB  ARG B  76       8.766 -16.768  35.373  1.00 95.10           C  
ATOM   3686  HB2 ARG B  76       8.292 -17.427  34.645  1.00 95.10           H  
ATOM   3687  HB3 ARG B  76       8.266 -15.800  35.334  1.00 95.10           H  
ATOM   3688  O   ARG B  76      10.450 -17.700  32.921  1.00 95.10           O  
ATOM   3689  CG  ARG B  76       8.619 -17.401  36.763  1.00 95.10           C  
ATOM   3690  HG2 ARG B  76       9.136 -16.794  37.507  1.00 95.10           H  
ATOM   3691  HG3 ARG B  76       9.098 -18.380  36.736  1.00 95.10           H  
ATOM   3692  CD  ARG B  76       7.157 -17.604  37.179  1.00 95.10           C  
ATOM   3693  HD2 ARG B  76       6.543 -17.755  36.291  1.00 95.10           H  
ATOM   3694  HD3 ARG B  76       7.104 -18.500  37.797  1.00 95.10           H  
ATOM   3695  NE  ARG B  76       6.661 -16.462  37.955  1.00 95.10           N  
ATOM   3696  HE  ARG B  76       7.120 -15.578  37.787  1.00 95.10           H  
ATOM   3697  NH1 ARG B  76       4.638 -17.293  38.647  1.00 95.10           N  
ATOM   3698 HH11 ARG B  76       4.812 -18.098  38.062  1.00 95.10           H  
ATOM   3699 HH12 ARG B  76       3.719 -17.108  39.022  1.00 95.10           H  
ATOM   3700  NH2 ARG B  76       5.253 -15.206  39.174  1.00 95.10           N  
ATOM   3701 HH21 ARG B  76       4.317 -14.995  39.490  1.00 95.10           H  
ATOM   3702 HH22 ARG B  76       5.806 -14.455  38.785  1.00 95.10           H  
ATOM   3703  CZ  ARG B  76       5.525 -16.337  38.601  1.00 95.10           C  
ATOM   3704  N   LEU B  77      10.722 -15.466  32.894  1.00 94.76           N  
ATOM   3705  H   LEU B  77      10.620 -14.621  33.438  1.00 94.76           H  
ATOM   3706  CA  LEU B  77      10.891 -15.326  31.448  1.00 94.76           C  
ATOM   3707  HA  LEU B  77      10.095 -15.877  30.947  1.00 94.76           H  
ATOM   3708  C   LEU B  77      12.232 -15.875  30.939  1.00 94.76           C  
ATOM   3709  CB  LEU B  77      10.763 -13.835  31.097  1.00 94.76           C  
ATOM   3710  HB2 LEU B  77      11.633 -13.319  31.503  1.00 94.76           H  
ATOM   3711  HB3 LEU B  77       9.880 -13.420  31.584  1.00 94.76           H  
ATOM   3712  O   LEU B  77      12.267 -16.521  29.897  1.00 94.76           O  
ATOM   3713  CG  LEU B  77      10.655 -13.574  29.583  1.00 94.76           C  
ATOM   3714  HG  LEU B  77      11.129 -14.373  29.014  1.00 94.76           H  
ATOM   3715  CD1 LEU B  77       9.191 -13.474  29.163  1.00 94.76           C  
ATOM   3716 HD11 LEU B  77       9.129 -13.313  28.087  1.00 94.76           H  
ATOM   3717 HD12 LEU B  77       8.701 -12.655  29.690  1.00 94.76           H  
ATOM   3718 HD13 LEU B  77       8.679 -14.408  29.396  1.00 94.76           H  
ATOM   3719  CD2 LEU B  77      11.364 -12.272  29.228  1.00 94.76           C  
ATOM   3720 HD21 LEU B  77      12.402 -12.332  29.555  1.00 94.76           H  
ATOM   3721 HD22 LEU B  77      11.339 -12.122  28.149  1.00 94.76           H  
ATOM   3722 HD23 LEU B  77      10.878 -11.429  29.719  1.00 94.76           H  
ATOM   3723  N   HIS B  78      13.346 -15.595  31.622  1.00 96.42           N  
ATOM   3724  H   HIS B  78      13.279 -15.060  32.476  1.00 96.42           H  
ATOM   3725  CA  HIS B  78      14.668 -15.964  31.115  1.00 96.42           C  
ATOM   3726  HA  HIS B  78      14.656 -15.843  30.032  1.00 96.42           H  
ATOM   3727  C   HIS B  78      15.017 -17.429  31.418  1.00 96.42           C  
ATOM   3728  CB  HIS B  78      15.735 -14.999  31.642  1.00 96.42           C  
ATOM   3729  HB2 HIS B  78      15.508 -13.992  31.292  1.00 96.42           H  
ATOM   3730  HB3 HIS B  78      15.706 -14.996  32.732  1.00 96.42           H  
ATOM   3731  O   HIS B  78      15.072 -17.841  32.580  1.00 96.42           O  
ATOM   3732  CG  HIS B  78      17.128 -15.370  31.193  1.00 96.42           C  
ATOM   3733  CD2 HIS B  78      17.739 -15.036  30.013  1.00 96.42           C  
ATOM   3734  HD2 HIS B  78      17.312 -14.437  29.222  1.00 96.42           H  
ATOM   3735  ND1 HIS B  78      18.004 -16.166  31.893  1.00 96.42           N  
ATOM   3736  HD1 HIS B  78      17.805 -16.599  32.784  1.00 96.42           H  
ATOM   3737  CE1 HIS B  78      19.125 -16.292  31.165  1.00 96.42           C  
ATOM   3738  HE1 HIS B  78      19.997 -16.861  31.450  1.00 96.42           H  
ATOM   3739  NE2 HIS B  78      19.010 -15.624  30.013  1.00 96.42           N  
ATOM   3740  N   HIS B  79      15.353 -18.199  30.385  1.00 95.23           N  
ATOM   3741  H   HIS B  79      15.299 -17.806  29.456  1.00 95.23           H  
ATOM   3742  CA  HIS B  79      15.886 -19.549  30.514  1.00 95.23           C  
ATOM   3743  HA  HIS B  79      16.355 -19.635  31.494  1.00 95.23           H  
ATOM   3744  C   HIS B  79      16.916 -19.819  29.404  1.00 95.23           C  
ATOM   3745  CB  HIS B  79      14.738 -20.558  30.448  1.00 95.23           C  
ATOM   3746  HB2 HIS B  79      14.391 -20.605  29.416  1.00 95.23           H  
ATOM   3747  HB3 HIS B  79      13.917 -20.220  31.080  1.00 95.23           H  
ATOM   3748  O   HIS B  79      16.602 -19.660  28.230  1.00 95.23           O  
ATOM   3749  CG  HIS B  79      15.137 -21.941  30.872  1.00 95.23           C  
ATOM   3750  CD2 HIS B  79      15.008 -22.486  32.118  1.00 95.23           C  
ATOM   3751  HD2 HIS B  79      14.597 -21.987  32.984  1.00 95.23           H  
ATOM   3752  ND1 HIS B  79      15.673 -22.904  30.057  1.00 95.23           N  
ATOM   3753  HD1 HIS B  79      15.663 -22.872  29.048  1.00 95.23           H  
ATOM   3754  CE1 HIS B  79      15.895 -24.002  30.801  1.00 95.23           C  
ATOM   3755  HE1 HIS B  79      16.246 -24.949  30.419  1.00 95.23           H  
ATOM   3756  NE2 HIS B  79      15.494 -23.798  32.066  1.00 95.23           N  
ATOM   3757  N   PRO B  80      18.138 -20.275  29.728  1.00 93.36           N  
ATOM   3758  CA  PRO B  80      19.215 -20.415  28.744  1.00 93.36           C  
ATOM   3759  HA  PRO B  80      19.323 -19.484  28.189  1.00 93.36           H  
ATOM   3760  C   PRO B  80      18.997 -21.543  27.722  1.00 93.36           C  
ATOM   3761  CB  PRO B  80      20.475 -20.655  29.582  1.00 93.36           C  
ATOM   3762  HB2 PRO B  80      21.200 -21.287  29.071  1.00 93.36           H  
ATOM   3763  HB3 PRO B  80      20.924 -19.694  29.833  1.00 93.36           H  
ATOM   3764  O   PRO B  80      19.724 -21.608  26.735  1.00 93.36           O  
ATOM   3765  CG  PRO B  80      19.940 -21.315  30.853  1.00 93.36           C  
ATOM   3766  HG2 PRO B  80      20.607 -21.164  31.702  1.00 93.36           H  
ATOM   3767  HG3 PRO B  80      19.778 -22.378  30.674  1.00 93.36           H  
ATOM   3768  CD  PRO B  80      18.599 -20.623  31.060  1.00 93.36           C  
ATOM   3769  HD2 PRO B  80      18.735 -19.712  31.643  1.00 93.36           H  
ATOM   3770  HD3 PRO B  80      17.903 -21.297  31.560  1.00 93.36           H  
ATOM   3771  N   ASP B  81      18.047 -22.451  27.967  1.00 90.82           N  
ATOM   3772  H   ASP B  81      17.451 -22.290  28.767  1.00 90.82           H  
ATOM   3773  CA  ASP B  81      17.651 -23.480  26.999  1.00 90.82           C  
ATOM   3774  HA  ASP B  81      18.540 -23.797  26.454  1.00 90.82           H  
ATOM   3775  C   ASP B  81      16.592 -22.930  26.024  1.00 90.82           C  
ATOM   3776  CB  ASP B  81      17.130 -24.738  27.707  1.00 90.82           C  
ATOM   3777  HB2 ASP B  81      17.845 -25.039  28.473  1.00 90.82           H  
ATOM   3778  HB3 ASP B  81      16.172 -24.517  28.177  1.00 90.82           H  
ATOM   3779  O   ASP B  81      15.469 -22.658  26.465  1.00 90.82           O  
ATOM   3780  CG  ASP B  81      16.893 -25.915  26.759  1.00 90.82           C  
ATOM   3781  OD1 ASP B  81      17.229 -25.796  25.558  1.00 90.82           O  
ATOM   3782  OD2 ASP B  81      16.408 -26.942  27.274  1.00 90.82           O  
ATOM   3783  N   PRO B  82      16.899 -22.815  24.716  1.00 86.76           N  
ATOM   3784  CA  PRO B  82      15.965 -22.340  23.703  1.00 86.76           C  
ATOM   3785  HA  PRO B  82      15.595 -21.359  24.001  1.00 86.76           H  
ATOM   3786  C   PRO B  82      14.774 -23.266  23.473  1.00 86.76           C  
ATOM   3787  CB  PRO B  82      16.759 -22.211  22.397  1.00 86.76           C  
ATOM   3788  HB2 PRO B  82      16.512 -21.292  21.866  1.00 86.76           H  
ATOM   3789  HB3 PRO B  82      16.572 -23.073  21.756  1.00 86.76           H  
ATOM   3790  O   PRO B  82      13.889 -22.872  22.729  1.00 86.76           O  
ATOM   3791  CG  PRO B  82      18.214 -22.231  22.840  1.00 86.76           C  
ATOM   3792  HG2 PRO B  82      18.526 -21.223  23.113  1.00 86.76           H  
ATOM   3793  HG3 PRO B  82      18.872 -22.642  22.074  1.00 86.76           H  
ATOM   3794  CD  PRO B  82      18.178 -23.098  24.088  1.00 86.76           C  
ATOM   3795  HD2 PRO B  82      18.220 -24.152  23.811  1.00 86.76           H  
ATOM   3796  HD3 PRO B  82      19.027 -22.838  24.720  1.00 86.76           H  
ATOM   3797  N   ASP B  83      14.703 -24.450  24.085  1.00 78.86           N  
ATOM   3798  H   ASP B  83      15.490 -24.766  24.634  1.00 78.86           H  
ATOM   3799  CA  ASP B  83      13.578 -25.384  23.918  1.00 78.86           C  
ATOM   3800  HA  ASP B  83      13.036 -25.135  23.005  1.00 78.86           H  
ATOM   3801  C   ASP B  83      12.523 -25.307  25.050  1.00 78.86           C  
ATOM   3802  CB  ASP B  83      14.125 -26.818  23.720  1.00 78.86           C  
ATOM   3803  HB2 ASP B  83      13.285 -27.512  23.709  1.00 78.86           H  
ATOM   3804  HB3 ASP B  83      14.754 -27.076  24.571  1.00 78.86           H  
ATOM   3805  O   ASP B  83      11.454 -25.879  24.897  1.00 78.86           O  
ATOM   3806  CG  ASP B  83      14.919 -27.033  22.413  1.00 78.86           C  
ATOM   3807  OD1 ASP B  83      14.675 -26.340  21.396  1.00 78.86           O  
ATOM   3808  OD2 ASP B  83      15.853 -27.881  22.351  1.00 78.86           O  
ATOM   3809  N   ASN B  84      12.765 -24.605  26.172  1.00 84.45           N  
ATOM   3810  H   ASN B  84      13.638 -24.104  26.252  1.00 84.45           H  
ATOM   3811  CA  ASN B  84      11.799 -24.538  27.288  1.00 84.45           C  
ATOM   3812  HA  ASN B  84      11.372 -25.533  27.412  1.00 84.45           H  
ATOM   3813  C   ASN B  84      10.648 -23.538  26.992  1.00 84.45           C  
ATOM   3814  CB  ASN B  84      12.566 -24.203  28.584  1.00 84.45           C  
ATOM   3815  HB2 ASN B  84      12.944 -23.182  28.530  1.00 84.45           H  
ATOM   3816  HB3 ASN B  84      13.417 -24.879  28.669  1.00 84.45           H  
ATOM   3817  O   ASN B  84      10.916 -22.331  26.986  1.00 84.45           O  
ATOM   3818  CG  ASN B  84      11.734 -24.348  29.851  1.00 84.45           C  
ATOM   3819  ND2 ASN B  84      12.352 -24.254  31.006  1.00 84.45           N  
ATOM   3820 HD21 ASN B  84      11.747 -24.315  31.812  1.00 84.45           H  
ATOM   3821 HD22 ASN B  84      13.339 -24.043  31.055  1.00 84.45           H  
ATOM   3822  OD1 ASN B  84      10.542 -24.581  29.857  1.00 84.45           O  
ATOM   3823  N   PRO B  85       9.400 -23.980  26.745  1.00 80.96           N  
ATOM   3824  CA  PRO B  85       8.325 -23.144  26.197  1.00 80.96           C  
ATOM   3825  HA  PRO B  85       8.628 -22.767  25.220  1.00 80.96           H  
ATOM   3826  C   PRO B  85       7.965 -21.949  27.088  1.00 80.96           C  
ATOM   3827  CB  PRO B  85       7.130 -24.077  25.984  1.00 80.96           C  
ATOM   3828  HB2 PRO B  85       6.175 -23.583  26.163  1.00 80.96           H  
ATOM   3829  HB3 PRO B  85       7.161 -24.480  24.972  1.00 80.96           H  
ATOM   3830  O   PRO B  85       8.157 -21.967  28.306  1.00 80.96           O  
ATOM   3831  CG  PRO B  85       7.383 -25.202  26.981  1.00 80.96           C  
ATOM   3832  HG2 PRO B  85       7.059 -24.893  27.975  1.00 80.96           H  
ATOM   3833  HG3 PRO B  85       6.888 -26.127  26.685  1.00 80.96           H  
ATOM   3834  CD  PRO B  85       8.901 -25.332  26.950  1.00 80.96           C  
ATOM   3835  HD2 PRO B  85       9.188 -25.965  26.111  1.00 80.96           H  
ATOM   3836  HD3 PRO B  85       9.250 -25.764  27.888  1.00 80.96           H  
ATOM   3837  N   GLY B  86       7.463 -20.873  26.480  1.00 85.78           N  
ATOM   3838  H   GLY B  86       7.187 -20.971  25.514  1.00 85.78           H  
ATOM   3839  CA  GLY B  86       7.132 -19.631  27.199  1.00 85.78           C  
ATOM   3840  HA2 GLY B  86       6.572 -18.976  26.532  1.00 85.78           H  
ATOM   3841  HA3 GLY B  86       6.481 -19.881  28.037  1.00 85.78           H  
ATOM   3842  C   GLY B  86       8.328 -18.840  27.763  1.00 85.78           C  
ATOM   3843  O   GLY B  86       8.123 -17.812  28.407  1.00 85.78           O  
ATOM   3844  N   THR B  87       9.569 -19.285  27.533  1.00 91.24           N  
ATOM   3845  H   THR B  87       9.662 -20.170  27.054  1.00 91.24           H  
ATOM   3846  CA  THR B  87      10.793 -18.609  28.008  1.00 91.24           C  
ATOM   3847  HA  THR B  87      10.501 -17.730  28.584  1.00 91.24           H  
ATOM   3848  C   THR B  87      11.673 -18.109  26.859  1.00 91.24           C  
ATOM   3849  CB  THR B  87      11.617 -19.496  28.955  1.00 91.24           C  
ATOM   3850  HB  THR B  87      12.393 -18.881  29.411  1.00 91.24           H  
ATOM   3851  O   THR B  87      11.518 -18.545  25.718  1.00 91.24           O  
ATOM   3852  CG2 THR B  87      10.809 -20.112  30.096  1.00 91.24           C  
ATOM   3853 HG21 THR B  87      10.083 -20.831  29.715  1.00 91.24           H  
ATOM   3854 HG22 THR B  87      11.479 -20.616  30.792  1.00 91.24           H  
ATOM   3855 HG23 THR B  87      10.283 -19.320  30.630  1.00 91.24           H  
ATOM   3856  OG1 THR B  87      12.268 -20.511  28.232  1.00 91.24           O  
ATOM   3857  HG1 THR B  87      11.609 -21.112  27.878  1.00 91.24           H  
ATOM   3858  N   SER B  88      12.622 -17.222  27.159  1.00 94.64           N  
ATOM   3859  H   SER B  88      12.707 -16.958  28.130  1.00 94.64           H  
ATOM   3860  CA  SER B  88      13.605 -16.654  26.224  1.00 94.64           C  
ATOM   3861  HA  SER B  88      13.508 -17.135  25.251  1.00 94.64           H  
ATOM   3862  C   SER B  88      15.031 -16.884  26.732  1.00 94.64           C  
ATOM   3863  CB  SER B  88      13.327 -15.156  26.041  1.00 94.64           C  
ATOM   3864  HB2 SER B  88      12.434 -15.031  25.428  1.00 94.64           H  
ATOM   3865  HB3 SER B  88      13.149 -14.700  27.014  1.00 94.64           H  
ATOM   3866  O   SER B  88      15.288 -16.731  27.927  1.00 94.64           O  
ATOM   3867  OG  SER B  88      14.417 -14.497  25.426  1.00 94.64           O  
ATOM   3868  HG  SER B  88      14.809 -13.891  26.059  1.00 94.64           H  
ATOM   3869  N   TYR B  89      15.973 -17.199  25.837  1.00 95.25           N  
ATOM   3870  H   TYR B  89      15.714 -17.237  24.861  1.00 95.25           H  
ATOM   3871  CA  TYR B  89      17.393 -17.354  26.199  1.00 95.25           C  
ATOM   3872  HA  TYR B  89      17.452 -17.672  27.240  1.00 95.25           H  
ATOM   3873  C   TYR B  89      18.194 -16.050  26.143  1.00 95.25           C  
ATOM   3874  CB  TYR B  89      18.057 -18.448  25.355  1.00 95.25           C  
ATOM   3875  HB2 TYR B  89      19.057 -18.634  25.746  1.00 95.25           H  
ATOM   3876  HB3 TYR B  89      17.494 -19.374  25.477  1.00 95.25           H  
ATOM   3877  O   TYR B  89      19.360 -16.037  26.536  1.00 95.25           O  
ATOM   3878  CG  TYR B  89      18.171 -18.118  23.879  1.00 95.25           C  
ATOM   3879  CD1 TYR B  89      17.206 -18.621  22.994  1.00 95.25           C  
ATOM   3880  HD1 TYR B  89      16.397 -19.233  23.365  1.00 95.25           H  
ATOM   3881  CD2 TYR B  89      19.228 -17.320  23.385  1.00 95.25           C  
ATOM   3882  HD2 TYR B  89      19.964 -16.920  24.066  1.00 95.25           H  
ATOM   3883  CE1 TYR B  89      17.306 -18.349  21.622  1.00 95.25           C  
ATOM   3884  HE1 TYR B  89      16.599 -18.772  20.924  1.00 95.25           H  
ATOM   3885  CE2 TYR B  89      19.304 -17.016  22.008  1.00 95.25           C  
ATOM   3886  HE2 TYR B  89      20.088 -16.384  21.619  1.00 95.25           H  
ATOM   3887  OH  TYR B  89      18.374 -17.297  19.788  1.00 95.25           O  
ATOM   3888  HH  TYR B  89      19.076 -16.697  19.524  1.00 95.25           H  
ATOM   3889  CZ  TYR B  89      18.335 -17.534  21.124  1.00 95.25           C  
ATOM   3890  N   VAL B  90      17.595 -14.963  25.650  1.00 96.99           N  
ATOM   3891  H   VAL B  90      16.637 -15.045  25.339  1.00 96.99           H  
ATOM   3892  CA  VAL B  90      18.209 -13.630  25.648  1.00 96.99           C  
ATOM   3893  HA  VAL B  90      19.285 -13.746  25.779  1.00 96.99           H  
ATOM   3894  C   VAL B  90      17.710 -12.798  26.831  1.00 96.99           C  
ATOM   3895  CB  VAL B  90      18.015 -12.899  24.305  1.00 96.99           C  
ATOM   3896  HB  VAL B  90      18.498 -11.926  24.389  1.00 96.99           H  
ATOM   3897  O   VAL B  90      16.537 -12.888  27.198  1.00 96.99           O  
ATOM   3898  CG1 VAL B  90      18.687 -13.656  23.156  1.00 96.99           C  
ATOM   3899 HG11 VAL B  90      18.662 -13.049  22.252  1.00 96.99           H  
ATOM   3900 HG12 VAL B  90      19.728 -13.861  23.406  1.00 96.99           H  
ATOM   3901 HG13 VAL B  90      18.170 -14.597  22.967  1.00 96.99           H  
ATOM   3902  CG2 VAL B  90      16.558 -12.670  23.904  1.00 96.99           C  
ATOM   3903 HG21 VAL B  90      16.547 -12.016  23.032  1.00 96.99           H  
ATOM   3904 HG22 VAL B  90      16.076 -13.613  23.647  1.00 96.99           H  
ATOM   3905 HG23 VAL B  90      16.011 -12.179  24.709  1.00 96.99           H  
ATOM   3906  N   ASP B  91      18.593 -11.972  27.407  1.00 95.71           N  
ATOM   3907  H   ASP B  91      19.561 -12.044  27.129  1.00 95.71           H  
ATOM   3908  CA  ASP B  91      18.261 -10.979  28.456  1.00 95.71           C  
ATOM   3909  HA  ASP B  91      17.191 -11.063  28.644  1.00 95.71           H  
ATOM   3910  C   ASP B  91      18.444  -9.514  28.004  1.00 95.71           C  
ATOM   3911  CB  ASP B  91      18.945 -11.336  29.804  1.00 95.71           C  
ATOM   3912  HB2 ASP B  91      19.153 -12.406  29.824  1.00 95.71           H  
ATOM   3913  HB3 ASP B  91      18.205 -11.155  30.584  1.00 95.71           H  
ATOM   3914  O   ASP B  91      18.210  -8.578  28.775  1.00 95.71           O  
ATOM   3915  CG  ASP B  91      20.224 -10.578  30.234  1.00 95.71           C  
ATOM   3916  OD1 ASP B  91      20.737  -9.699  29.512  1.00 95.71           O  
ATOM   3917  OD2 ASP B  91      20.745 -10.892  31.328  1.00 95.71           O  
ATOM   3918  N   LYS B  92      18.853  -9.322  26.741  1.00 97.24           N  
ATOM   3919  H   LYS B  92      18.907 -10.138  26.149  1.00 97.24           H  
ATOM   3920  CA  LYS B  92      19.218  -8.029  26.151  1.00 97.24           C  
ATOM   3921  HA  LYS B  92      19.084  -7.257  26.909  1.00 97.24           H  
ATOM   3922  C   LYS B  92      18.316  -7.629  24.988  1.00 97.24           C  
ATOM   3923  CB  LYS B  92      20.687  -8.041  25.691  1.00 97.24           C  
ATOM   3924  HB2 LYS B  92      20.900  -7.079  25.226  1.00 97.24           H  
ATOM   3925  HB3 LYS B  92      20.813  -8.812  24.931  1.00 97.24           H  
ATOM   3926  O   LYS B  92      17.845  -8.478  24.235  1.00 97.24           O  
ATOM   3927  CG  LYS B  92      21.732  -8.271  26.789  1.00 97.24           C  
ATOM   3928  HG2 LYS B  92      22.719  -8.199  26.332  1.00 97.24           H  
ATOM   3929  HG3 LYS B  92      21.620  -9.280  27.186  1.00 97.24           H  
ATOM   3930  CD  LYS B  92      21.618  -7.238  27.922  1.00 97.24           C  
ATOM   3931  HD2 LYS B  92      20.642  -7.338  28.397  1.00 97.24           H  
ATOM   3932  HD3 LYS B  92      21.702  -6.229  27.519  1.00 97.24           H  
ATOM   3933  CE  LYS B  92      22.667  -7.471  29.005  1.00 97.24           C  
ATOM   3934  HE2 LYS B  92      22.630  -8.524  29.285  1.00 97.24           H  
ATOM   3935  HE3 LYS B  92      22.384  -6.891  29.883  1.00 97.24           H  
ATOM   3936  NZ  LYS B  92      24.007  -7.083  28.519  1.00 97.24           N  
ATOM   3937  HZ1 LYS B  92      24.208  -7.631  27.695  1.00 97.24           H  
ATOM   3938  HZ2 LYS B  92      24.702  -7.266  29.229  1.00 97.24           H  
ATOM   3939  HZ3 LYS B  92      24.003  -6.108  28.255  1.00 97.24           H  
ATOM   3940  N   GLY B  93      18.154  -6.320  24.812  1.00 97.90           N  
ATOM   3941  H   GLY B  93      18.566  -5.699  25.494  1.00 97.90           H  
ATOM   3942  CA  GLY B  93      17.456  -5.684  23.691  1.00 97.90           C  
ATOM   3943  HA2 GLY B  93      17.865  -6.042  22.746  1.00 97.90           H  
ATOM   3944  HA3 GLY B  93      16.396  -5.938  23.722  1.00 97.90           H  
ATOM   3945  C   GLY B  93      17.600  -4.160  23.745  1.00 97.90           C  
ATOM   3946  O   GLY B  93      18.238  -3.636  24.658  1.00 97.90           O  
ATOM   3947  N   GLY B  94      17.044  -3.437  22.774  1.00 98.54           N  
ATOM   3948  H   GLY B  94      16.580  -3.912  22.013  1.00 98.54           H  
ATOM   3949  CA  GLY B  94      16.969  -1.970  22.816  1.00 98.54           C  
ATOM   3950  HA2 GLY B  94      17.701  -1.563  23.513  1.00 98.54           H  
ATOM   3951  HA3 GLY B  94      17.201  -1.566  21.831  1.00 98.54           H  
ATOM   3952  C   GLY B  94      15.573  -1.487  23.211  1.00 98.54           C  
ATOM   3953  O   GLY B  94      14.620  -1.694  22.467  1.00 98.54           O  
ATOM   3954  N   PHE B  95      15.439  -0.805  24.347  1.00 98.51           N  
ATOM   3955  H   PHE B  95      16.258  -0.627  24.911  1.00 98.51           H  
ATOM   3956  CA  PHE B  95      14.143  -0.328  24.853  1.00 98.51           C  
ATOM   3957  HA  PHE B  95      13.357  -0.565  24.136  1.00 98.51           H  
ATOM   3958  C   PHE B  95      14.124   1.186  25.037  1.00 98.51           C  
ATOM   3959  CB  PHE B  95      13.791  -1.050  26.157  1.00 98.51           C  
ATOM   3960  HB2 PHE B  95      14.553  -0.836  26.907  1.00 98.51           H  
ATOM   3961  HB3 PHE B  95      12.842  -0.665  26.531  1.00 98.51           H  
ATOM   3962  O   PHE B  95      15.145   1.788  25.374  1.00 98.51           O  
ATOM   3963  CG  PHE B  95      13.669  -2.545  25.974  1.00 98.51           C  
ATOM   3964  CD1 PHE B  95      12.460  -3.101  25.517  1.00 98.51           C  
ATOM   3965  HD1 PHE B  95      11.609  -2.466  25.325  1.00 98.51           H  
ATOM   3966  CD2 PHE B  95      14.788  -3.370  26.186  1.00 98.51           C  
ATOM   3967  HD2 PHE B  95      15.726  -2.946  26.511  1.00 98.51           H  
ATOM   3968  CE1 PHE B  95      12.368  -4.484  25.290  1.00 98.51           C  
ATOM   3969  HE1 PHE B  95      11.446  -4.901  24.910  1.00 98.51           H  
ATOM   3970  CE2 PHE B  95      14.698  -4.745  25.935  1.00 98.51           C  
ATOM   3971  HE2 PHE B  95      15.586  -5.352  26.040  1.00 98.51           H  
ATOM   3972  CZ  PHE B  95      13.481  -5.312  25.516  1.00 98.51           C  
ATOM   3973  HZ  PHE B  95      13.413  -6.375  25.339  1.00 98.51           H  
ATOM   3974  N   LEU B  96      12.958   1.797  24.830  1.00 98.53           N  
ATOM   3975  H   LEU B  96      12.155   1.238  24.581  1.00 98.53           H  
ATOM   3976  CA  LEU B  96      12.749   3.211  25.135  1.00 98.53           C  
ATOM   3977  HA  LEU B  96      13.575   3.790  24.723  1.00 98.53           H  
ATOM   3978  C   LEU B  96      12.738   3.433  26.652  1.00 98.53           C  
ATOM   3979  CB  LEU B  96      11.427   3.699  24.513  1.00 98.53           C  
ATOM   3980  HB2 LEU B  96      11.249   4.725  24.835  1.00 98.53           H  
ATOM   3981  HB3 LEU B  96      10.622   3.082  24.912  1.00 98.53           H  
ATOM   3982  O   LEU B  96      12.015   2.745  27.375  1.00 98.53           O  
ATOM   3983  CG  LEU B  96      11.352   3.645  22.978  1.00 98.53           C  
ATOM   3984  HG  LEU B  96      11.505   2.620  22.643  1.00 98.53           H  
ATOM   3985  CD1 LEU B  96       9.971   4.100  22.507  1.00 98.53           C  
ATOM   3986 HD11 LEU B  96       9.783   5.125  22.827  1.00 98.53           H  
ATOM   3987 HD12 LEU B  96       9.910   4.036  21.421  1.00 98.53           H  
ATOM   3988 HD13 LEU B  96       9.211   3.449  22.937  1.00 98.53           H  
ATOM   3989  CD2 LEU B  96      12.401   4.535  22.314  1.00 98.53           C  
ATOM   3990 HD21 LEU B  96      13.394   4.161  22.562  1.00 98.53           H  
ATOM   3991 HD22 LEU B  96      12.279   4.494  21.232  1.00 98.53           H  
ATOM   3992 HD23 LEU B  96      12.299   5.564  22.660  1.00 98.53           H  
ATOM   3993  N   ASP B  97      13.497   4.433  27.105  1.00 96.34           N  
ATOM   3994  H   ASP B  97      14.222   4.788  26.499  1.00 96.34           H  
ATOM   3995  CA  ASP B  97      13.581   4.845  28.511  1.00 96.34           C  
ATOM   3996  HA  ASP B  97      13.886   3.991  29.116  1.00 96.34           H  
ATOM   3997  C   ASP B  97      12.235   5.353  29.066  1.00 96.34           C  
ATOM   3998  CB  ASP B  97      14.636   5.961  28.659  1.00 96.34           C  
ATOM   3999  HB2 ASP B  97      14.614   6.311  29.691  1.00 96.34           H  
ATOM   4000  HB3 ASP B  97      14.351   6.801  28.026  1.00 96.34           H  
ATOM   4001  O   ASP B  97      11.963   5.181  30.250  1.00 96.34           O  
ATOM   4002  CG  ASP B  97      16.082   5.568  28.316  1.00 96.34           C  
ATOM   4003  OD1 ASP B  97      16.301   4.947  27.248  1.00 96.34           O  
ATOM   4004  OD2 ASP B  97      16.994   6.004  29.053  1.00 96.34           O  
ATOM   4005  N   ASP B  98      11.393   5.961  28.221  1.00 95.89           N  
ATOM   4006  H   ASP B  98      11.684   6.061  27.259  1.00 95.89           H  
ATOM   4007  CA  ASP B  98      10.054   6.447  28.580  1.00 95.89           C  
ATOM   4008  HA  ASP B  98       9.742   5.966  29.507  1.00 95.89           H  
ATOM   4009  C   ASP B  98       9.028   6.068  27.502  1.00 95.89           C  
ATOM   4010  CB  ASP B  98      10.080   7.961  28.848  1.00 95.89           C  
ATOM   4011  HB2 ASP B  98      10.829   8.170  29.613  1.00 95.89           H  
ATOM   4012  HB3 ASP B  98      10.369   8.489  27.940  1.00 95.89           H  
ATOM   4013  O   ASP B  98       8.731   6.833  26.588  1.00 95.89           O  
ATOM   4014  CG  ASP B  98       8.722   8.486  29.343  1.00 95.89           C  
ATOM   4015  OD1 ASP B  98       7.883   7.657  29.782  1.00 95.89           O  
ATOM   4016  OD2 ASP B  98       8.548   9.723  29.320  1.00 95.89           O  
ATOM   4017  N   ALA B  99       8.523   4.834  27.577  1.00 97.77           N  
ATOM   4018  H   ALA B  99       8.872   4.229  28.307  1.00 97.77           H  
ATOM   4019  CA  ALA B  99       7.463   4.346  26.688  1.00 97.77           C  
ATOM   4020  HA  ALA B  99       7.516   4.884  25.741  1.00 97.77           H  
ATOM   4021  C   ALA B  99       6.046   4.566  27.250  1.00 97.77           C  
ATOM   4022  CB  ALA B  99       7.714   2.861  26.405  1.00 97.77           C  
ATOM   4023  HB1 ALA B  99       6.969   2.492  25.700  1.00 97.77           H  
ATOM   4024  HB2 ALA B  99       7.643   2.287  27.330  1.00 97.77           H  
ATOM   4025  HB3 ALA B  99       8.703   2.729  25.968  1.00 97.77           H  
ATOM   4026  O   ALA B  99       5.060   4.389  26.533  1.00 97.77           O  
ATOM   4027  N   ALA B 100       5.929   4.879  28.544  1.00 96.52           N  
ATOM   4028  H   ALA B 100       6.767   5.117  29.055  1.00 96.52           H  
ATOM   4029  CA  ALA B 100       4.647   4.956  29.241  1.00 96.52           C  
ATOM   4030  HA  ALA B 100       3.907   4.392  28.674  1.00 96.52           H  
ATOM   4031  C   ALA B 100       4.112   6.392  29.369  1.00 96.52           C  
ATOM   4032  CB  ALA B 100       4.792   4.267  30.603  1.00 96.52           C  
ATOM   4033  HB1 ALA B 100       3.826   4.243  31.108  1.00 96.52           H  
ATOM   4034  HB2 ALA B 100       5.502   4.815  31.222  1.00 96.52           H  
ATOM   4035  HB3 ALA B 100       5.149   3.246  30.469  1.00 96.52           H  
ATOM   4036  O   ALA B 100       2.893   6.551  29.524  1.00 96.52           O  
ATOM   4037  N   GLY B 101       4.992   7.399  29.304  1.00 96.73           N  
ATOM   4038  H   GLY B 101       5.979   7.198  29.229  1.00 96.73           H  
ATOM   4039  CA  GLY B 101       4.657   8.820  29.355  1.00 96.73           C  
ATOM   4040  HA2 GLY B 101       4.124   9.023  30.285  1.00 96.73           H  
ATOM   4041  HA3 GLY B 101       5.581   9.398  29.359  1.00 96.73           H  
ATOM   4042  C   GLY B 101       3.807   9.296  28.176  1.00 96.73           C  
ATOM   4043  O   GLY B 101       3.870   8.739  27.080  1.00 96.73           O  
ATOM   4044  N   PHE B 102       2.960  10.297  28.439  1.00 96.62           N  
ATOM   4045  H   PHE B 102       2.956  10.691  29.369  1.00 96.62           H  
ATOM   4046  CA  PHE B 102       2.154  10.997  27.436  1.00 96.62           C  
ATOM   4047  HA  PHE B 102       2.795  11.261  26.595  1.00 96.62           H  
ATOM   4048  C   PHE B 102       1.529  12.273  28.016  1.00 96.62           C  
ATOM   4049  CB  PHE B 102       1.028  10.072  26.952  1.00 96.62           C  
ATOM   4050  HB2 PHE B 102       0.415   9.790  27.808  1.00 96.62           H  
ATOM   4051  HB3 PHE B 102       1.470   9.160  26.551  1.00 96.62           H  
ATOM   4052  O   PHE B 102       0.963  12.232  29.114  1.00 96.62           O  
ATOM   4053  CG  PHE B 102       0.144  10.654  25.867  1.00 96.62           C  
ATOM   4054  CD1 PHE B 102      -1.251  10.707  26.042  1.00 96.62           C  
ATOM   4055  HD1 PHE B 102      -1.691  10.385  26.975  1.00 96.62           H  
ATOM   4056  CD2 PHE B 102       0.712  11.110  24.662  1.00 96.62           C  
ATOM   4057  HD2 PHE B 102       1.782  11.089  24.522  1.00 96.62           H  
ATOM   4058  CE1 PHE B 102      -2.076  11.189  25.011  1.00 96.62           C  
ATOM   4059  HE1 PHE B 102      -3.147  11.231  25.148  1.00 96.62           H  
ATOM   4060  CE2 PHE B 102      -0.111  11.598  23.634  1.00 96.62           C  
ATOM   4061  HE2 PHE B 102       0.336  11.961  22.721  1.00 96.62           H  
ATOM   4062  CZ  PHE B 102      -1.505  11.638  23.808  1.00 96.62           C  
ATOM   4063  HZ  PHE B 102      -2.134  12.033  23.024  1.00 96.62           H  
ATOM   4064  N   ASP B 103       1.552  13.379  27.270  1.00 95.44           N  
ATOM   4065  H   ASP B 103       2.085  13.366  26.412  1.00 95.44           H  
ATOM   4066  CA  ASP B 103       0.829  14.610  27.630  1.00 95.44           C  
ATOM   4067  HA  ASP B 103       0.801  14.683  28.717  1.00 95.44           H  
ATOM   4068  C   ASP B 103      -0.637  14.572  27.149  1.00 95.44           C  
ATOM   4069  CB  ASP B 103       1.593  15.853  27.150  1.00 95.44           C  
ATOM   4070  HB2 ASP B 103       2.640  15.750  27.437  1.00 95.44           H  
ATOM   4071  HB3 ASP B 103       1.547  15.919  26.063  1.00 95.44           H  
ATOM   4072  O   ASP B 103      -1.006  15.093  26.093  1.00 95.44           O  
ATOM   4073  CG  ASP B 103       1.046  17.147  27.770  1.00 95.44           C  
ATOM   4074  OD1 ASP B 103      -0.110  17.131  28.259  1.00 95.44           O  
ATOM   4075  OD2 ASP B 103       1.785  18.156  27.743  1.00 95.44           O  
ATOM   4076  N   ALA B 104      -1.497  13.914  27.931  1.00 93.17           N  
ATOM   4077  H   ALA B 104      -1.125  13.468  28.757  1.00 93.17           H  
ATOM   4078  CA  ALA B 104      -2.899  13.711  27.566  1.00 93.17           C  
ATOM   4079  HA  ALA B 104      -2.924  13.214  26.596  1.00 93.17           H  
ATOM   4080  C   ALA B 104      -3.681  15.033  27.411  1.00 93.17           C  
ATOM   4081  CB  ALA B 104      -3.534  12.780  28.608  1.00 93.17           C  
ATOM   4082  HB1 ALA B 104      -4.510  12.449  28.253  1.00 93.17           H  
ATOM   4083  HB2 ALA B 104      -3.655  13.306  29.555  1.00 93.17           H  
ATOM   4084  HB3 ALA B 104      -2.903  11.904  28.758  1.00 93.17           H  
ATOM   4085  O   ALA B 104      -4.472  15.179  26.474  1.00 93.17           O  
ATOM   4086  N   GLU B 105      -3.444  16.013  28.292  1.00 88.29           N  
ATOM   4087  H   GLU B 105      -2.649  15.920  28.909  1.00 88.29           H  
ATOM   4088  CA  GLU B 105      -4.163  17.294  28.291  1.00 88.29           C  
ATOM   4089  HA  GLU B 105      -5.230  17.080  28.217  1.00 88.29           H  
ATOM   4090  C   GLU B 105      -3.821  18.154  27.068  1.00 88.29           C  
ATOM   4091  CB  GLU B 105      -3.949  18.059  29.613  1.00 88.29           C  
ATOM   4092  HB2 GLU B 105      -4.405  17.484  30.418  1.00 88.29           H  
ATOM   4093  HB3 GLU B 105      -4.484  19.005  29.532  1.00 88.29           H  
ATOM   4094  O   GLU B 105      -4.714  18.782  26.488  1.00 88.29           O  
ATOM   4095  CG  GLU B 105      -2.477  18.340  29.987  1.00 88.29           C  
ATOM   4096  HG2 GLU B 105      -1.991  18.820  29.139  1.00 88.29           H  
ATOM   4097  HG3 GLU B 105      -1.986  17.388  30.188  1.00 88.29           H  
ATOM   4098  CD  GLU B 105      -2.301  19.263  31.210  1.00 88.29           C  
ATOM   4099  OE1 GLU B 105      -1.145  19.471  31.650  1.00 88.29           O  
ATOM   4100  OE2 GLU B 105      -3.320  19.779  31.723  1.00 88.29           O  
ATOM   4101  N   PHE B 106      -2.569  18.120  26.604  1.00 94.29           N  
ATOM   4102  H   PHE B 106      -1.864  17.628  27.135  1.00 94.29           H  
ATOM   4103  CA  PHE B 106      -2.141  18.839  25.405  1.00 94.29           C  
ATOM   4104  HA  PHE B 106      -2.318  19.903  25.559  1.00 94.29           H  
ATOM   4105  C   PHE B 106      -2.923  18.407  24.155  1.00 94.29           C  
ATOM   4106  CB  PHE B 106      -0.638  18.624  25.226  1.00 94.29           C  
ATOM   4107  HB2 PHE B 106      -0.134  18.971  26.128  1.00 94.29           H  
ATOM   4108  HB3 PHE B 106      -0.427  17.561  25.111  1.00 94.29           H  
ATOM   4109  O   PHE B 106      -3.412  19.255  23.398  1.00 94.29           O  
ATOM   4110  CG  PHE B 106      -0.060  19.375  24.051  1.00 94.29           C  
ATOM   4111  CD1 PHE B 106       0.055  18.753  22.795  1.00 94.29           C  
ATOM   4112  HD1 PHE B 106      -0.249  17.724  22.670  1.00 94.29           H  
ATOM   4113  CD2 PHE B 106       0.356  20.708  24.219  1.00 94.29           C  
ATOM   4114  HD2 PHE B 106       0.297  21.165  25.196  1.00 94.29           H  
ATOM   4115  CE1 PHE B 106       0.585  19.465  21.706  1.00 94.29           C  
ATOM   4116  HE1 PHE B 106       0.695  18.983  20.746  1.00 94.29           H  
ATOM   4117  CE2 PHE B 106       0.878  21.424  23.129  1.00 94.29           C  
ATOM   4118  HE2 PHE B 106       1.222  22.440  23.254  1.00 94.29           H  
ATOM   4119  CZ  PHE B 106       0.995  20.798  21.878  1.00 94.29           C  
ATOM   4120  HZ  PHE B 106       1.431  21.342  21.053  1.00 94.29           H  
ATOM   4121  N   PHE B 107      -3.132  17.102  23.970  1.00 93.09           N  
ATOM   4122  H   PHE B 107      -2.708  16.461  24.625  1.00 93.09           H  
ATOM   4123  CA  PHE B 107      -3.881  16.556  22.829  1.00 93.09           C  
ATOM   4124  HA  PHE B 107      -3.736  17.221  21.978  1.00 93.09           H  
ATOM   4125  C   PHE B 107      -5.401  16.494  23.048  1.00 93.09           C  
ATOM   4126  CB  PHE B 107      -3.298  15.194  22.434  1.00 93.09           C  
ATOM   4127  HB2 PHE B 107      -3.338  14.525  23.294  1.00 93.09           H  
ATOM   4128  HB3 PHE B 107      -3.911  14.755  21.647  1.00 93.09           H  
ATOM   4129  O   PHE B 107      -6.126  16.071  22.149  1.00 93.09           O  
ATOM   4130  CG  PHE B 107      -1.876  15.281  21.918  1.00 93.09           C  
ATOM   4131  CD1 PHE B 107      -1.621  15.778  20.625  1.00 93.09           C  
ATOM   4132  HD1 PHE B 107      -2.440  16.081  19.989  1.00 93.09           H  
ATOM   4133  CD2 PHE B 107      -0.803  14.893  22.738  1.00 93.09           C  
ATOM   4134  HD2 PHE B 107      -0.985  14.512  23.732  1.00 93.09           H  
ATOM   4135  CE1 PHE B 107      -0.298  15.889  20.160  1.00 93.09           C  
ATOM   4136  HE1 PHE B 107      -0.099  16.273  19.171  1.00 93.09           H  
ATOM   4137  CE2 PHE B 107       0.518  15.006  22.276  1.00 93.09           C  
ATOM   4138  HE2 PHE B 107       1.335  14.720  22.922  1.00 93.09           H  
ATOM   4139  CZ  PHE B 107       0.772  15.506  20.988  1.00 93.09           C  
ATOM   4140  HZ  PHE B 107       1.788  15.604  20.637  1.00 93.09           H  
ATOM   4141  N   GLY B 108      -5.901  16.916  24.216  1.00 88.60           N  
ATOM   4142  H   GLY B 108      -5.258  17.226  24.931  1.00 88.60           H  
ATOM   4143  CA  GLY B 108      -7.327  16.842  24.547  1.00 88.60           C  
ATOM   4144  HA2 GLY B 108      -7.912  17.297  23.748  1.00 88.60           H  
ATOM   4145  HA3 GLY B 108      -7.499  17.399  25.469  1.00 88.60           H  
ATOM   4146  C   GLY B 108      -7.835  15.410  24.760  1.00 88.60           C  
ATOM   4147  O   GLY B 108      -9.013  15.140  24.537  1.00 88.60           O  
ATOM   4148  N   VAL B 109      -6.956  14.492  25.175  1.00 89.53           N  
ATOM   4149  H   VAL B 109      -6.029  14.809  25.418  1.00 89.53           H  
ATOM   4150  CA  VAL B 109      -7.273  13.086  25.459  1.00 89.53           C  
ATOM   4151  HA  VAL B 109      -8.173  12.805  24.912  1.00 89.53           H  
ATOM   4152  C   VAL B 109      -7.548  12.928  26.954  1.00 89.53           C  
ATOM   4153  CB  VAL B 109      -6.132  12.162  24.986  1.00 89.53           C  
ATOM   4154  HB  VAL B 109      -5.214  12.432  25.508  1.00 89.53           H  
ATOM   4155  O   VAL B 109      -6.791  13.407  27.797  1.00 89.53           O  
ATOM   4156  CG1 VAL B 109      -6.430  10.685  25.261  1.00 89.53           C  
ATOM   4157 HG11 VAL B 109      -6.522  10.511  26.333  1.00 89.53           H  
ATOM   4158 HG12 VAL B 109      -5.613  10.067  24.889  1.00 89.53           H  
ATOM   4159 HG13 VAL B 109      -7.354  10.395  24.760  1.00 89.53           H  
ATOM   4160  CG2 VAL B 109      -5.894  12.295  23.475  1.00 89.53           C  
ATOM   4161 HG21 VAL B 109      -5.606  13.317  23.228  1.00 89.53           H  
ATOM   4162 HG22 VAL B 109      -6.805  12.043  22.933  1.00 89.53           H  
ATOM   4163 HG23 VAL B 109      -5.089  11.628  23.165  1.00 89.53           H  
ATOM   4164  N   SER B 110      -8.634  12.244  27.320  1.00 84.90           N  
ATOM   4165  H   SER B 110      -9.212  11.838  26.598  1.00 84.90           H  
ATOM   4166  CA  SER B 110      -8.920  11.999  28.741  1.00 84.90           C  
ATOM   4167  HA  SER B 110      -8.862  12.965  29.242  1.00 84.90           H  
ATOM   4168  C   SER B 110      -7.873  11.055  29.364  1.00 84.90           C  
ATOM   4169  CB  SER B 110     -10.342  11.466  28.942  1.00 84.90           C  
ATOM   4170  HB2 SER B 110     -11.046  12.090  28.391  1.00 84.90           H  
ATOM   4171  HB3 SER B 110     -10.591  11.521  30.001  1.00 84.90           H  
ATOM   4172  O   SER B 110      -7.397  10.154  28.676  1.00 84.90           O  
ATOM   4173  OG  SER B 110     -10.468  10.120  28.521  1.00 84.90           O  
ATOM   4174  HG  SER B 110     -10.387  10.093  27.565  1.00 84.90           H  
ATOM   4175  N   PRO B 111      -7.551  11.154  30.671  1.00 87.51           N  
ATOM   4176  CA  PRO B 111      -6.579  10.255  31.312  1.00 87.51           C  
ATOM   4177  HA  PRO B 111      -5.594  10.428  30.878  1.00 87.51           H  
ATOM   4178  C   PRO B 111      -6.943   8.769  31.166  1.00 87.51           C  
ATOM   4179  CB  PRO B 111      -6.570  10.658  32.791  1.00 87.51           C  
ATOM   4180  HB2 PRO B 111      -5.572  10.572  33.222  1.00 87.51           H  
ATOM   4181  HB3 PRO B 111      -7.277  10.050  33.355  1.00 87.51           H  
ATOM   4182  O   PRO B 111      -6.079   7.907  31.035  1.00 87.51           O  
ATOM   4183  CG  PRO B 111      -7.056  12.106  32.785  1.00 87.51           C  
ATOM   4184  HG2 PRO B 111      -6.212  12.769  32.590  1.00 87.51           H  
ATOM   4185  HG3 PRO B 111      -7.543  12.376  33.721  1.00 87.51           H  
ATOM   4186  CD  PRO B 111      -8.021  12.163  31.605  1.00 87.51           C  
ATOM   4187  HD2 PRO B 111      -9.030  11.913  31.936  1.00 87.51           H  
ATOM   4188  HD3 PRO B 111      -8.000  13.161  31.168  1.00 87.51           H  
ATOM   4189  N   ARG B 112      -8.249   8.487  31.163  1.00 83.68           N  
ATOM   4190  H   ARG B 112      -8.876   9.276  31.227  1.00 83.68           H  
ATOM   4191  CA  ARG B 112      -8.843   7.161  30.983  1.00 83.68           C  
ATOM   4192  HA  ARG B 112      -8.383   6.450  31.670  1.00 83.68           H  
ATOM   4193  C   ARG B 112      -8.616   6.617  29.574  1.00 83.68           C  
ATOM   4194  CB  ARG B 112     -10.331   7.315  31.306  1.00 83.68           C  
ATOM   4195  HB2 ARG B 112     -10.752   8.058  30.628  1.00 83.68           H  
ATOM   4196  HB3 ARG B 112     -10.421   7.698  32.323  1.00 83.68           H  
ATOM   4197  O   ARG B 112      -8.222   5.469  29.427  1.00 83.68           O  
ATOM   4198  CG  ARG B 112     -11.169   6.040  31.200  1.00 83.68           C  
ATOM   4199  HG2 ARG B 112     -10.825   5.313  31.935  1.00 83.68           H  
ATOM   4200  HG3 ARG B 112     -11.082   5.607  30.204  1.00 83.68           H  
ATOM   4201  CD  ARG B 112     -12.633   6.425  31.496  1.00 83.68           C  
ATOM   4202  HD2 ARG B 112     -12.709   7.489  31.721  1.00 83.68           H  
ATOM   4203  HD3 ARG B 112     -12.942   5.893  32.396  1.00 83.68           H  
ATOM   4204  NE  ARG B 112     -13.541   6.126  30.368  1.00 83.68           N  
ATOM   4205  HE  ARG B 112     -13.098   6.013  29.467  1.00 83.68           H  
ATOM   4206  NH1 ARG B 112     -15.393   5.482  31.596  1.00 83.68           N  
ATOM   4207 HH11 ARG B 112     -16.232   4.924  31.668  1.00 83.68           H  
ATOM   4208 HH12 ARG B 112     -14.883   5.622  32.457  1.00 83.68           H  
ATOM   4209  NH2 ARG B 112     -15.356   5.173  29.386  1.00 83.68           N  
ATOM   4210 HH21 ARG B 112     -16.228   4.673  29.485  1.00 83.68           H  
ATOM   4211 HH22 ARG B 112     -14.861   5.157  28.506  1.00 83.68           H  
ATOM   4212  CZ  ARG B 112     -14.758   5.607  30.461  1.00 83.68           C  
ATOM   4213  N   GLU B 113      -8.837   7.440  28.552  1.00 85.65           N  
ATOM   4214  H   GLU B 113      -9.115   8.393  28.742  1.00 85.65           H  
ATOM   4215  CA  GLU B 113      -8.532   7.077  27.165  1.00 85.65           C  
ATOM   4216  HA  GLU B 113      -8.987   6.114  26.934  1.00 85.65           H  
ATOM   4217  C   GLU B 113      -7.020   6.923  26.963  1.00 85.65           C  
ATOM   4218  CB  GLU B 113      -9.130   8.129  26.224  1.00 85.65           C  
ATOM   4219  HB2 GLU B 113      -8.678   9.096  26.443  1.00 85.65           H  
ATOM   4220  HB3 GLU B 113     -10.200   8.196  26.419  1.00 85.65           H  
ATOM   4221  O   GLU B 113      -6.588   5.931  26.392  1.00 85.65           O  
ATOM   4222  CG  GLU B 113      -8.921   7.789  24.739  1.00 85.65           C  
ATOM   4223  HG2 GLU B 113      -9.379   6.823  24.530  1.00 85.65           H  
ATOM   4224  HG3 GLU B 113      -7.853   7.706  24.537  1.00 85.65           H  
ATOM   4225  CD  GLU B 113      -9.508   8.847  23.794  1.00 85.65           C  
ATOM   4226  OE1 GLU B 113      -9.387   8.636  22.559  1.00 85.65           O  
ATOM   4227  OE2 GLU B 113     -10.027   9.871  24.300  1.00 85.65           O  
ATOM   4228  N   ALA B 114      -6.205   7.826  27.515  1.00 92.28           N  
ATOM   4229  H   ALA B 114      -6.614   8.632  27.966  1.00 92.28           H  
ATOM   4230  CA  ALA B 114      -4.747   7.753  27.430  1.00 92.28           C  
ATOM   4231  HA  ALA B 114      -4.460   7.769  26.379  1.00 92.28           H  
ATOM   4232  C   ALA B 114      -4.169   6.464  28.044  1.00 92.28           C  
ATOM   4233  CB  ALA B 114      -4.160   8.992  28.116  1.00 92.28           C  
ATOM   4234  HB1 ALA B 114      -4.493   9.893  27.602  1.00 92.28           H  
ATOM   4235  HB2 ALA B 114      -4.477   9.031  29.158  1.00 92.28           H  
ATOM   4236  HB3 ALA B 114      -3.072   8.942  28.082  1.00 92.28           H  
ATOM   4237  O   ALA B 114      -3.168   5.959  27.545  1.00 92.28           O  
ATOM   4238  N   ALA B 115      -4.794   5.925  29.097  1.00 89.60           N  
ATOM   4239  H   ALA B 115      -5.567   6.428  29.507  1.00 89.60           H  
ATOM   4240  CA  ALA B 115      -4.426   4.634  29.683  1.00 89.60           C  
ATOM   4241  HA  ALA B 115      -3.340   4.579  29.762  1.00 89.60           H  
ATOM   4242  C   ALA B 115      -4.874   3.427  28.833  1.00 89.60           C  
ATOM   4243  CB  ALA B 115      -5.019   4.569  31.095  1.00 89.60           C  
ATOM   4244  HB1 ALA B 115      -4.718   3.636  31.571  1.00 89.60           H  
ATOM   4245  HB2 ALA B 115      -6.107   4.606  31.044  1.00 89.60           H  
ATOM   4246  HB3 ALA B 115      -4.656   5.408  31.689  1.00 89.60           H  
ATOM   4247  O   ALA B 115      -4.291   2.355  28.946  1.00 89.60           O  
ATOM   4248  N   ALA B 116      -5.898   3.596  27.990  1.00 89.74           N  
ATOM   4249  H   ALA B 116      -6.330   4.508  27.943  1.00 89.74           H  
ATOM   4250  CA  ALA B 116      -6.395   2.583  27.055  1.00 89.74           C  
ATOM   4251  HA  ALA B 116      -6.360   1.601  27.528  1.00 89.74           H  
ATOM   4252  C   ALA B 116      -5.598   2.525  25.744  1.00 89.74           C  
ATOM   4253  CB  ALA B 116      -7.844   2.939  26.710  1.00 89.74           C  
ATOM   4254  HB1 ALA B 116      -7.864   3.646  25.881  1.00 89.74           H  
ATOM   4255  HB2 ALA B 116      -8.326   3.423  27.559  1.00 89.74           H  
ATOM   4256  HB3 ALA B 116      -8.383   2.040  26.408  1.00 89.74           H  
ATOM   4257  O   ALA B 116      -5.719   1.573  24.975  1.00 89.74           O  
ATOM   4258  N   MET B 117      -4.858   3.592  25.439  1.00 93.52           N  
ATOM   4259  H   MET B 117      -4.825   4.352  26.103  1.00 93.52           H  
ATOM   4260  CA  MET B 117      -4.135   3.735  24.185  1.00 93.52           C  
ATOM   4261  HA  MET B 117      -4.762   3.368  23.371  1.00 93.52           H  
ATOM   4262  C   MET B 117      -2.856   2.910  24.190  1.00 93.52           C  
ATOM   4263  CB  MET B 117      -3.812   5.209  23.918  1.00 93.52           C  
ATOM   4264  HB2 MET B 117      -3.403   5.662  24.820  1.00 93.52           H  
ATOM   4265  HB3 MET B 117      -3.062   5.265  23.130  1.00 93.52           H  
ATOM   4266  O   MET B 117      -2.025   3.042  25.090  1.00 93.52           O  
ATOM   4267  CG  MET B 117      -5.047   5.993  23.465  1.00 93.52           C  
ATOM   4268  HG2 MET B 117      -5.852   5.847  24.184  1.00 93.52           H  
ATOM   4269  HG3 MET B 117      -5.390   5.585  22.514  1.00 93.52           H  
ATOM   4270  SD  MET B 117      -4.776   7.773  23.262  1.00 93.52           S  
ATOM   4271  CE  MET B 117      -3.749   7.732  21.779  1.00 93.52           C  
ATOM   4272  HE1 MET B 117      -2.771   7.319  22.025  1.00 93.52           H  
ATOM   4273  HE2 MET B 117      -4.214   7.099  21.023  1.00 93.52           H  
ATOM   4274  HE3 MET B 117      -3.613   8.747  21.403  1.00 93.52           H  
ATOM   4275  N   ASP B 118      -2.649   2.160  23.110  1.00 95.94           N  
ATOM   4276  H   ASP B 118      -3.372   2.098  22.407  1.00 95.94           H  
ATOM   4277  CA  ASP B 118      -1.351   1.589  22.786  1.00 95.94           C  
ATOM   4278  HA  ASP B 118      -1.137   0.826  23.534  1.00 95.94           H  
ATOM   4279  C   ASP B 118      -0.291   2.715  22.828  1.00 95.94           C  
ATOM   4280  CB  ASP B 118      -1.432   0.899  21.410  1.00 95.94           C  
ATOM   4281  HB2 ASP B 118      -2.188   0.116  21.464  1.00 95.94           H  
ATOM   4282  HB3 ASP B 118      -1.754   1.628  20.667  1.00 95.94           H  
ATOM   4283  O   ASP B 118      -0.464   3.749  22.159  1.00 95.94           O  
ATOM   4284  CG  ASP B 118      -0.121   0.267  20.924  1.00 95.94           C  
ATOM   4285  OD1 ASP B 118       0.941   0.516  21.534  1.00 95.94           O  
ATOM   4286  OD2 ASP B 118      -0.149  -0.401  19.869  1.00 95.94           O  
ATOM   4287  N   PRO B 119       0.800   2.567  23.608  1.00 97.73           N  
ATOM   4288  CA  PRO B 119       1.887   3.544  23.660  1.00 97.73           C  
ATOM   4289  HA  PRO B 119       1.531   4.460  24.132  1.00 97.73           H  
ATOM   4290  C   PRO B 119       2.438   3.923  22.281  1.00 97.73           C  
ATOM   4291  CB  PRO B 119       2.968   2.911  24.545  1.00 97.73           C  
ATOM   4292  HB2 PRO B 119       2.868   3.285  25.563  1.00 97.73           H  
ATOM   4293  HB3 PRO B 119       3.974   3.107  24.175  1.00 97.73           H  
ATOM   4294  O   PRO B 119       2.889   5.057  22.118  1.00 97.73           O  
ATOM   4295  CG  PRO B 119       2.647   1.418  24.534  1.00 97.73           C  
ATOM   4296  HG2 PRO B 119       2.998   0.917  25.436  1.00 97.73           H  
ATOM   4297  HG3 PRO B 119       3.073   0.956  23.643  1.00 97.73           H  
ATOM   4298  CD  PRO B 119       1.129   1.413  24.435  1.00 97.73           C  
ATOM   4299  HD2 PRO B 119       0.686   1.540  25.422  1.00 97.73           H  
ATOM   4300  HD3 PRO B 119       0.807   0.466  24.000  1.00 97.73           H  
ATOM   4301  N   GLN B 120       2.335   3.051  21.271  1.00 98.15           N  
ATOM   4302  H   GLN B 120       1.928   2.144  21.450  1.00 98.15           H  
ATOM   4303  CA  GLN B 120       2.683   3.395  19.890  1.00 98.15           C  
ATOM   4304  HA  GLN B 120       3.744   3.644  19.853  1.00 98.15           H  
ATOM   4305  C   GLN B 120       1.908   4.623  19.390  1.00 98.15           C  
ATOM   4306  CB  GLN B 120       2.430   2.200  18.956  1.00 98.15           C  
ATOM   4307  HB2 GLN B 120       2.644   2.506  17.932  1.00 98.15           H  
ATOM   4308  HB3 GLN B 120       1.381   1.909  19.013  1.00 98.15           H  
ATOM   4309  O   GLN B 120       2.520   5.529  18.828  1.00 98.15           O  
ATOM   4310  CG  GLN B 120       3.319   0.995  19.296  1.00 98.15           C  
ATOM   4311  HG2 GLN B 120       3.086   0.619  20.292  1.00 98.15           H  
ATOM   4312  HG3 GLN B 120       4.358   1.323  19.278  1.00 98.15           H  
ATOM   4313  CD  GLN B 120       3.173  -0.154  18.311  1.00 98.15           C  
ATOM   4314  NE2 GLN B 120       1.999  -0.711  18.122  1.00 98.15           N  
ATOM   4315 HE21 GLN B 120       1.944  -1.486  17.477  1.00 98.15           H  
ATOM   4316 HE22 GLN B 120       1.231  -0.504  18.745  1.00 98.15           H  
ATOM   4317  OE1 GLN B 120       4.146  -0.562  17.691  1.00 98.15           O  
ATOM   4318  N   GLN B 121       0.591   4.708  19.628  1.00 98.27           N  
ATOM   4319  H   GLN B 121       0.162   4.000  20.206  1.00 98.27           H  
ATOM   4320  CA  GLN B 121      -0.223   5.854  19.194  1.00 98.27           C  
ATOM   4321  HA  GLN B 121      -0.057   6.019  18.129  1.00 98.27           H  
ATOM   4322  C   GLN B 121       0.176   7.146  19.923  1.00 98.27           C  
ATOM   4323  CB  GLN B 121      -1.726   5.596  19.414  1.00 98.27           C  
ATOM   4324  HB2 GLN B 121      -2.255   6.492  19.090  1.00 98.27           H  
ATOM   4325  HB3 GLN B 121      -1.921   5.457  20.478  1.00 98.27           H  
ATOM   4326  O   GLN B 121       0.249   8.208  19.306  1.00 98.27           O  
ATOM   4327  CG  GLN B 121      -2.302   4.391  18.647  1.00 98.27           C  
ATOM   4328  HG2 GLN B 121      -1.951   4.417  17.616  1.00 98.27           H  
ATOM   4329  HG3 GLN B 121      -1.937   3.471  19.103  1.00 98.27           H  
ATOM   4330  CD  GLN B 121      -3.837   4.358  18.635  1.00 98.27           C  
ATOM   4331  NE2 GLN B 121      -4.445   3.311  18.124  1.00 98.27           N  
ATOM   4332 HE21 GLN B 121      -3.925   2.498  17.827  1.00 98.27           H  
ATOM   4333 HE22 GLN B 121      -5.450   3.271  18.219  1.00 98.27           H  
ATOM   4334  OE1 GLN B 121      -4.529   5.289  19.034  1.00 98.27           O  
ATOM   4335  N   ARG B 122       0.459   7.057  21.228  1.00 98.55           N  
ATOM   4336  H   ARG B 122       0.422   6.138  21.645  1.00 98.55           H  
ATOM   4337  CA  ARG B 122       0.856   8.198  22.073  1.00 98.55           C  
ATOM   4338  HA  ARG B 122       0.139   9.010  21.956  1.00 98.55           H  
ATOM   4339  C   ARG B 122       2.202   8.779  21.630  1.00 98.55           C  
ATOM   4340  CB  ARG B 122       0.866   7.760  23.551  1.00 98.55           C  
ATOM   4341  HB2 ARG B 122       1.253   8.574  24.164  1.00 98.55           H  
ATOM   4342  HB3 ARG B 122       1.528   6.904  23.679  1.00 98.55           H  
ATOM   4343  O   ARG B 122       2.299   9.970  21.345  1.00 98.55           O  
ATOM   4344  CG  ARG B 122      -0.554   7.392  24.024  1.00 98.55           C  
ATOM   4345  HG2 ARG B 122      -1.220   8.223  23.791  1.00 98.55           H  
ATOM   4346  HG3 ARG B 122      -0.902   6.514  23.480  1.00 98.55           H  
ATOM   4347  CD  ARG B 122      -0.678   7.108  25.524  1.00 98.55           C  
ATOM   4348  HD2 ARG B 122      -0.340   7.987  26.074  1.00 98.55           H  
ATOM   4349  HD3 ARG B 122      -1.733   6.958  25.752  1.00 98.55           H  
ATOM   4350  NE  ARG B 122       0.075   5.915  25.956  1.00 98.55           N  
ATOM   4351  HE  ARG B 122       0.193   5.169  25.285  1.00 98.55           H  
ATOM   4352  NH1 ARG B 122       0.212   6.453  28.184  1.00 98.55           N  
ATOM   4353 HH11 ARG B 122       0.819   6.482  28.990  1.00 98.55           H  
ATOM   4354 HH12 ARG B 122      -0.561   7.092  28.063  1.00 98.55           H  
ATOM   4355  NH2 ARG B 122       1.422   4.781  27.407  1.00 98.55           N  
ATOM   4356 HH21 ARG B 122       1.811   4.250  26.640  1.00 98.55           H  
ATOM   4357 HH22 ARG B 122       1.863   4.781  28.316  1.00 98.55           H  
ATOM   4358  CZ  ARG B 122       0.551   5.713  27.170  1.00 98.55           C  
ATOM   4359  N   LEU B 123       3.202   7.915  21.447  1.00 98.73           N  
ATOM   4360  H   LEU B 123       3.045   6.948  21.695  1.00 98.73           H  
ATOM   4361  CA  LEU B 123       4.526   8.304  20.956  1.00 98.73           C  
ATOM   4362  HA  LEU B 123       4.901   9.125  21.568  1.00 98.73           H  
ATOM   4363  C   LEU B 123       4.484   8.814  19.509  1.00 98.73           C  
ATOM   4364  CB  LEU B 123       5.471   7.099  21.082  1.00 98.73           C  
ATOM   4365  HB2 LEU B 123       5.001   6.242  20.600  1.00 98.73           H  
ATOM   4366  HB3 LEU B 123       6.396   7.320  20.550  1.00 98.73           H  
ATOM   4367  O   LEU B 123       5.229   9.732  19.163  1.00 98.73           O  
ATOM   4368  CG  LEU B 123       5.825   6.732  22.536  1.00 98.73           C  
ATOM   4369  HG  LEU B 123       4.922   6.685  23.144  1.00 98.73           H  
ATOM   4370  CD1 LEU B 123       6.484   5.357  22.551  1.00 98.73           C  
ATOM   4371 HD11 LEU B 123       7.320   5.322  21.852  1.00 98.73           H  
ATOM   4372 HD12 LEU B 123       5.724   4.624  22.280  1.00 98.73           H  
ATOM   4373 HD13 LEU B 123       6.833   5.128  23.558  1.00 98.73           H  
ATOM   4374  CD2 LEU B 123       6.790   7.739  23.160  1.00 98.73           C  
ATOM   4375 HD21 LEU B 123       6.325   8.723  23.220  1.00 98.73           H  
ATOM   4376 HD22 LEU B 123       7.028   7.433  24.179  1.00 98.73           H  
ATOM   4377 HD23 LEU B 123       7.711   7.799  22.580  1.00 98.73           H  
ATOM   4378  N   LEU B 124       3.610   8.260  18.661  1.00 98.79           N  
ATOM   4379  H   LEU B 124       3.067   7.469  18.977  1.00 98.79           H  
ATOM   4380  CA  LEU B 124       3.386   8.757  17.302  1.00 98.79           C  
ATOM   4381  HA  LEU B 124       4.345   8.816  16.788  1.00 98.79           H  
ATOM   4382  C   LEU B 124       2.806  10.180  17.289  1.00 98.79           C  
ATOM   4383  CB  LEU B 124       2.463   7.790  16.541  1.00 98.79           C  
ATOM   4384  HB2 LEU B 124       1.970   8.346  15.743  1.00 98.79           H  
ATOM   4385  HB3 LEU B 124       1.678   7.446  17.214  1.00 98.79           H  
ATOM   4386  O   LEU B 124       3.267  10.991  16.487  1.00 98.79           O  
ATOM   4387  CG  LEU B 124       3.170   6.579  15.907  1.00 98.79           C  
ATOM   4388  HG  LEU B 124       3.857   6.126  16.622  1.00 98.79           H  
ATOM   4389  CD1 LEU B 124       2.126   5.543  15.485  1.00 98.79           C  
ATOM   4390 HD11 LEU B 124       1.634   5.142  16.371  1.00 98.79           H  
ATOM   4391 HD12 LEU B 124       1.376   6.011  14.848  1.00 98.79           H  
ATOM   4392 HD13 LEU B 124       2.605   4.720  14.953  1.00 98.79           H  
ATOM   4393  CD2 LEU B 124       3.953   6.986  14.655  1.00 98.79           C  
ATOM   4394 HD21 LEU B 124       4.435   6.112  14.218  1.00 98.79           H  
ATOM   4395 HD22 LEU B 124       3.275   7.425  13.923  1.00 98.79           H  
ATOM   4396 HD23 LEU B 124       4.720   7.716  14.913  1.00 98.79           H  
ATOM   4397  N   LEU B 125       1.852  10.505  18.170  1.00 98.58           N  
ATOM   4398  H   LEU B 125       1.511   9.789  18.795  1.00 98.58           H  
ATOM   4399  CA  LEU B 125       1.283  11.857  18.284  1.00 98.58           C  
ATOM   4400  HA  LEU B 125       0.897  12.160  17.311  1.00 98.58           H  
ATOM   4401  C   LEU B 125       2.344  12.894  18.666  1.00 98.58           C  
ATOM   4402  CB  LEU B 125       0.143  11.869  19.321  1.00 98.58           C  
ATOM   4403  HB2 LEU B 125       0.471  11.332  20.211  1.00 98.58           H  
ATOM   4404  HB3 LEU B 125      -0.045  12.900  19.621  1.00 98.58           H  
ATOM   4405  O   LEU B 125       2.500  13.898  17.969  1.00 98.58           O  
ATOM   4406  CG  LEU B 125      -1.185  11.270  18.836  1.00 98.58           C  
ATOM   4407  HG  LEU B 125      -1.022  10.278  18.415  1.00 98.58           H  
ATOM   4408  CD1 LEU B 125      -2.142  11.157  20.023  1.00 98.58           C  
ATOM   4409 HD11 LEU B 125      -2.280  12.137  20.480  1.00 98.58           H  
ATOM   4410 HD12 LEU B 125      -1.724  10.473  20.761  1.00 98.58           H  
ATOM   4411 HD13 LEU B 125      -3.107  10.778  19.687  1.00 98.58           H  
ATOM   4412  CD2 LEU B 125      -1.850  12.149  17.776  1.00 98.58           C  
ATOM   4413 HD21 LEU B 125      -1.215  12.230  16.894  1.00 98.58           H  
ATOM   4414 HD22 LEU B 125      -2.803  11.714  17.474  1.00 98.58           H  
ATOM   4415 HD23 LEU B 125      -2.024  13.147  18.177  1.00 98.58           H  
ATOM   4416  N   GLU B 126       3.113  12.629  19.722  1.00 98.74           N  
ATOM   4417  H   GLU B 126       2.917  11.804  20.271  1.00 98.74           H  
ATOM   4418  CA  GLU B 126       4.193  13.522  20.162  1.00 98.74           C  
ATOM   4419  HA  GLU B 126       3.791  14.513  20.374  1.00 98.74           H  
ATOM   4420  C   GLU B 126       5.263  13.690  19.078  1.00 98.74           C  
ATOM   4421  CB  GLU B 126       4.838  12.974  21.438  1.00 98.74           C  
ATOM   4422  HB2 GLU B 126       5.724  13.570  21.655  1.00 98.74           H  
ATOM   4423  HB3 GLU B 126       5.145  11.942  21.268  1.00 98.74           H  
ATOM   4424  O   GLU B 126       5.620  14.811  18.714  1.00 98.74           O  
ATOM   4425  CG  GLU B 126       3.896  13.038  22.648  1.00 98.74           C  
ATOM   4426  HG2 GLU B 126       3.582  14.074  22.781  1.00 98.74           H  
ATOM   4427  HG3 GLU B 126       3.009  12.437  22.450  1.00 98.74           H  
ATOM   4428  CD  GLU B 126       4.562  12.547  23.941  1.00 98.74           C  
ATOM   4429  OE1 GLU B 126       3.882  12.647  24.989  1.00 98.74           O  
ATOM   4430  OE2 GLU B 126       5.731  12.090  23.870  1.00 98.74           O  
ATOM   4431  N   THR B 127       5.723  12.578  18.493  1.00 98.78           N  
ATOM   4432  H   THR B 127       5.376  11.690  18.825  1.00 98.78           H  
ATOM   4433  CA  THR B 127       6.751  12.602  17.438  1.00 98.78           C  
ATOM   4434  HA  THR B 127       7.618  13.143  17.817  1.00 98.78           H  
ATOM   4435  C   THR B 127       6.254  13.340  16.192  1.00 98.78           C  
ATOM   4436  CB  THR B 127       7.196  11.179  17.055  1.00 98.78           C  
ATOM   4437  HB  THR B 127       6.371  10.656  16.571  1.00 98.78           H  
ATOM   4438  O   THR B 127       7.029  14.028  15.529  1.00 98.78           O  
ATOM   4439  CG2 THR B 127       8.412  11.166  16.126  1.00 98.78           C  
ATOM   4440 HG21 THR B 127       9.229  11.718  16.591  1.00 98.78           H  
ATOM   4441 HG22 THR B 127       8.726  10.138  15.950  1.00 98.78           H  
ATOM   4442 HG23 THR B 127       8.162  11.623  15.169  1.00 98.78           H  
ATOM   4443  OG1 THR B 127       7.597  10.441  18.187  1.00 98.78           O  
ATOM   4444  HG1 THR B 127       6.794  10.212  18.661  1.00 98.78           H  
ATOM   4445  N   SER B 128       4.964  13.224  15.865  1.00 98.73           N  
ATOM   4446  H   SER B 128       4.373  12.636  16.435  1.00 98.73           H  
ATOM   4447  CA  SER B 128       4.343  13.936  14.747  1.00 98.73           C  
ATOM   4448  HA  SER B 128       4.938  13.776  13.848  1.00 98.73           H  
ATOM   4449  C   SER B 128       4.259  15.442  14.994  1.00 98.73           C  
ATOM   4450  CB  SER B 128       2.945  13.374  14.500  1.00 98.73           C  
ATOM   4451  HB2 SER B 128       2.332  13.484  15.395  1.00 98.73           H  
ATOM   4452  HB3 SER B 128       3.017  12.316  14.244  1.00 98.73           H  
ATOM   4453  O   SER B 128       4.520  16.218  14.075  1.00 98.73           O  
ATOM   4454  OG  SER B 128       2.348  14.068  13.433  1.00 98.73           O  
ATOM   4455  HG  SER B 128       2.277  14.998  13.660  1.00 98.73           H  
ATOM   4456  N   TRP B 129       3.917  15.873  16.211  1.00 98.71           N  
ATOM   4457  H   TRP B 129       3.700  15.200  16.932  1.00 98.71           H  
ATOM   4458  CA  TRP B 129       3.893  17.297  16.557  1.00 98.71           C  
ATOM   4459  HA  TRP B 129       3.244  17.824  15.858  1.00 98.71           H  
ATOM   4460  C   TRP B 129       5.292  17.914  16.435  1.00 98.71           C  
ATOM   4461  CB  TRP B 129       3.327  17.479  17.970  1.00 98.71           C  
ATOM   4462  HB2 TRP B 129       2.372  16.957  18.037  1.00 98.71           H  
ATOM   4463  HB3 TRP B 129       4.001  17.030  18.699  1.00 98.71           H  
ATOM   4464  O   TRP B 129       5.483  18.921  15.749  1.00 98.71           O  
ATOM   4465  CG  TRP B 129       3.102  18.913  18.333  1.00 98.71           C  
ATOM   4466  CD1 TRP B 129       4.028  19.760  18.844  1.00 98.71           C  
ATOM   4467  HD1 TRP B 129       5.051  19.499  19.071  1.00 98.71           H  
ATOM   4468  CD2 TRP B 129       1.897  19.713  18.140  1.00 98.71           C  
ATOM   4469  CE2 TRP B 129       2.171  21.050  18.558  1.00 98.71           C  
ATOM   4470  CE3 TRP B 129       0.604  19.446  17.637  1.00 98.71           C  
ATOM   4471  HE3 TRP B 129       0.369  18.447  17.301  1.00 98.71           H  
ATOM   4472  NE1 TRP B 129       3.491  21.028  18.956  1.00 98.71           N  
ATOM   4473  HE1 TRP B 129       4.045  21.845  19.170  1.00 98.71           H  
ATOM   4474  CH2 TRP B 129      -0.078  21.763  18.017  1.00 98.71           C  
ATOM   4475  HH2 TRP B 129      -0.833  22.535  17.968  1.00 98.71           H  
ATOM   4476  CZ2 TRP B 129       1.206  22.065  18.502  1.00 98.71           C  
ATOM   4477  HZ2 TRP B 129       1.459  23.063  18.829  1.00 98.71           H  
ATOM   4478  CZ3 TRP B 129      -0.374  20.458  17.579  1.00 98.71           C  
ATOM   4479  HZ3 TRP B 129      -1.359  20.230  17.201  1.00 98.71           H  
ATOM   4480  N   GLU B 130       6.297  17.251  17.013  1.00 98.67           N  
ATOM   4481  H   GLU B 130       6.075  16.441  17.574  1.00 98.67           H  
ATOM   4482  CA  GLU B 130       7.697  17.673  16.919  1.00 98.67           C  
ATOM   4483  HA  GLU B 130       7.805  18.676  17.330  1.00 98.67           H  
ATOM   4484  C   GLU B 130       8.202  17.705  15.474  1.00 98.67           C  
ATOM   4485  CB  GLU B 130       8.582  16.707  17.709  1.00 98.67           C  
ATOM   4486  HB2 GLU B 130       8.371  15.687  17.385  1.00 98.67           H  
ATOM   4487  HB3 GLU B 130       9.625  16.930  17.485  1.00 98.67           H  
ATOM   4488  O   GLU B 130       8.924  18.624  15.091  1.00 98.67           O  
ATOM   4489  CG  GLU B 130       8.380  16.821  19.222  1.00 98.67           C  
ATOM   4490  HG2 GLU B 130       7.333  16.649  19.472  1.00 98.67           H  
ATOM   4491  HG3 GLU B 130       8.641  17.834  19.529  1.00 98.67           H  
ATOM   4492  CD  GLU B 130       9.255  15.822  19.983  1.00 98.67           C  
ATOM   4493  OE1 GLU B 130       9.269  15.871  21.229  1.00 98.67           O  
ATOM   4494  OE2 GLU B 130       9.965  14.994  19.362  1.00 98.67           O  
ATOM   4495  N   LEU B 131       7.826  16.722  14.647  1.00 98.71           N  
ATOM   4496  H   LEU B 131       7.263  15.973  15.025  1.00 98.71           H  
ATOM   4497  CA  LEU B 131       8.190  16.679  13.230  1.00 98.71           C  
ATOM   4498  HA  LEU B 131       9.275  16.611  13.156  1.00 98.71           H  
ATOM   4499  C   LEU B 131       7.750  17.950  12.488  1.00 98.71           C  
ATOM   4500  CB  LEU B 131       7.552  15.431  12.592  1.00 98.71           C  
ATOM   4501  HB2 LEU B 131       7.931  14.535  13.084  1.00 98.71           H  
ATOM   4502  HB3 LEU B 131       6.476  15.470  12.758  1.00 98.71           H  
ATOM   4503  O   LEU B 131       8.532  18.499  11.702  1.00 98.71           O  
ATOM   4504  CG  LEU B 131       7.790  15.317  11.078  1.00 98.71           C  
ATOM   4505  HG  LEU B 131       7.510  16.242  10.576  1.00 98.71           H  
ATOM   4506  CD1 LEU B 131       9.254  15.005  10.783  1.00 98.71           C  
ATOM   4507 HD11 LEU B 131       9.521  14.043  11.219  1.00 98.71           H  
ATOM   4508 HD12 LEU B 131       9.891  15.787  11.197  1.00 98.71           H  
ATOM   4509 HD13 LEU B 131       9.402  14.980   9.704  1.00 98.71           H  
ATOM   4510  CD2 LEU B 131       6.922  14.206  10.503  1.00 98.71           C  
ATOM   4511 HD21 LEU B 131       7.190  13.258  10.971  1.00 98.71           H  
ATOM   4512 HD22 LEU B 131       5.874  14.424  10.709  1.00 98.71           H  
ATOM   4513 HD23 LEU B 131       7.058  14.141   9.424  1.00 98.71           H  
ATOM   4514  N   VAL B 132       6.519  18.405  12.732  1.00 98.64           N  
ATOM   4515  H   VAL B 132       5.955  17.912  13.409  1.00 98.64           H  
ATOM   4516  CA  VAL B 132       5.950  19.600  12.094  1.00 98.64           C  
ATOM   4517  HA  VAL B 132       6.141  19.549  11.022  1.00 98.64           H  
ATOM   4518  C   VAL B 132       6.638  20.867  12.604  1.00 98.64           C  
ATOM   4519  CB  VAL B 132       4.423  19.653  12.296  1.00 98.64           C  
ATOM   4520  HB  VAL B 132       4.191  19.602  13.359  1.00 98.64           H  
ATOM   4521  O   VAL B 132       7.091  21.680  11.796  1.00 98.64           O  
ATOM   4522  CG1 VAL B 132       3.826  20.943  11.725  1.00 98.64           C  
ATOM   4523 HG11 VAL B 132       4.161  21.806  12.300  1.00 98.64           H  
ATOM   4524 HG12 VAL B 132       2.739  20.893  11.784  1.00 98.64           H  
ATOM   4525 HG13 VAL B 132       4.127  21.071  10.685  1.00 98.64           H  
ATOM   4526  CG2 VAL B 132       3.734  18.480  11.579  1.00 98.64           C  
ATOM   4527 HG21 VAL B 132       4.123  17.528  11.942  1.00 98.64           H  
ATOM   4528 HG22 VAL B 132       3.901  18.545  10.504  1.00 98.64           H  
ATOM   4529 HG23 VAL B 132       2.663  18.506  11.780  1.00 98.64           H  
ATOM   4530  N   GLU B 133       6.828  21.012  13.919  1.00 98.28           N  
ATOM   4531  H   GLU B 133       6.442  20.325  14.551  1.00 98.28           H  
ATOM   4532  CA  GLU B 133       7.543  22.170  14.478  1.00 98.28           C  
ATOM   4533  HA  GLU B 133       7.053  23.082  14.137  1.00 98.28           H  
ATOM   4534  C   GLU B 133       9.010  22.244  14.020  1.00 98.28           C  
ATOM   4535  CB  GLU B 133       7.512  22.142  16.010  1.00 98.28           C  
ATOM   4536  HB2 GLU B 133       8.219  22.892  16.364  1.00 98.28           H  
ATOM   4537  HB3 GLU B 133       7.839  21.165  16.366  1.00 98.28           H  
ATOM   4538  O   GLU B 133       9.541  23.343  13.807  1.00 98.28           O  
ATOM   4539  CG  GLU B 133       6.134  22.479  16.597  1.00 98.28           C  
ATOM   4540  HG2 GLU B 133       5.444  21.660  16.397  1.00 98.28           H  
ATOM   4541  HG3 GLU B 133       5.757  23.372  16.098  1.00 98.28           H  
ATOM   4542  CD  GLU B 133       6.201  22.750  18.108  1.00 98.28           C  
ATOM   4543  OE1 GLU B 133       5.237  23.357  18.627  1.00 98.28           O  
ATOM   4544  OE2 GLU B 133       7.234  22.426  18.737  1.00 98.28           O  
ATOM   4545  N   ASN B 134       9.662  21.091  13.826  1.00 98.18           N  
ATOM   4546  H   ASN B 134       9.189  20.241  14.096  1.00 98.18           H  
ATOM   4547  CA  ASN B 134      11.030  20.985  13.308  1.00 98.18           C  
ATOM   4548  HA  ASN B 134      11.671  21.657  13.878  1.00 98.18           H  
ATOM   4549  C   ASN B 134      11.153  21.417  11.838  1.00 98.18           C  
ATOM   4550  CB  ASN B 134      11.538  19.541  13.489  1.00 98.18           C  
ATOM   4551  HB2 ASN B 134      10.770  18.839  13.162  1.00 98.18           H  
ATOM   4552  HB3 ASN B 134      12.420  19.389  12.866  1.00 98.18           H  
ATOM   4553  O   ASN B 134      12.249  21.771  11.406  1.00 98.18           O  
ATOM   4554  CG  ASN B 134      11.954  19.219  14.915  1.00 98.18           C  
ATOM   4555  ND2 ASN B 134      11.850  17.975  15.320  1.00 98.18           N  
ATOM   4556 HD21 ASN B 134      11.300  17.334  14.767  1.00 98.18           H  
ATOM   4557 HD22 ASN B 134      11.977  17.832  16.312  1.00 98.18           H  
ATOM   4558  OD1 ASN B 134      12.442  20.055  15.656  1.00 98.18           O  
ATOM   4559  N   ALA B 135      10.059  21.419  11.068  1.00 98.54           N  
ATOM   4560  H   ALA B 135       9.181  21.126  11.472  1.00 98.54           H  
ATOM   4561  CA  ALA B 135      10.036  21.955   9.704  1.00 98.54           C  
ATOM   4562  HA  ALA B 135      10.952  21.657   9.193  1.00 98.54           H  
ATOM   4563  C   ALA B 135       9.985  23.494   9.661  1.00 98.54           C  
ATOM   4564  CB  ALA B 135       8.849  21.338   8.954  1.00 98.54           C  
ATOM   4565  HB1 ALA B 135       8.853  21.676   7.918  1.00 98.54           H  
ATOM   4566  HB2 ALA B 135       7.910  21.654   9.409  1.00 98.54           H  
ATOM   4567  HB3 ALA B 135       8.906  20.250   8.976  1.00 98.54           H  
ATOM   4568  O   ALA B 135      10.112  24.080   8.585  1.00 98.54           O  
ATOM   4569  N   GLY B 136       9.790  24.157  10.809  1.00 98.27           N  
ATOM   4570  H   GLY B 136       9.707  23.625  11.663  1.00 98.27           H  
ATOM   4571  CA  GLY B 136       9.530  25.597  10.869  1.00 98.27           C  
ATOM   4572  HA2 GLY B 136      10.238  26.125  10.231  1.00 98.27           H  
ATOM   4573  HA3 GLY B 136       9.665  25.930  11.898  1.00 98.27           H  
ATOM   4574  C   GLY B 136       8.110  25.969  10.428  1.00 98.27           C  
ATOM   4575  O   GLY B 136       7.894  27.089   9.970  1.00 98.27           O  
ATOM   4576  N   ILE B 137       7.156  25.042  10.550  1.00 98.18           N  
ATOM   4577  H   ILE B 137       7.393  24.160  10.982  1.00 98.18           H  
ATOM   4578  CA  ILE B 137       5.750  25.221  10.170  1.00 98.18           C  
ATOM   4579  HA  ILE B 137       5.636  26.149   9.610  1.00 98.18           H  
ATOM   4580  C   ILE B 137       4.903  25.327  11.445  1.00 98.18           C  
ATOM   4581  CB  ILE B 137       5.305  24.053   9.252  1.00 98.18           C  
ATOM   4582  HB  ILE B 137       5.475  23.118   9.785  1.00 98.18           H  
ATOM   4583  O   ILE B 137       5.077  24.525  12.360  1.00 98.18           O  
ATOM   4584  CG1 ILE B 137       6.141  24.029   7.947  1.00 98.18           C  
ATOM   4585 HG12 ILE B 137       7.203  24.025   8.193  1.00 98.18           H  
ATOM   4586 HG13 ILE B 137       5.939  24.931   7.369  1.00 98.18           H  
ATOM   4587  CG2 ILE B 137       3.803  24.151   8.927  1.00 98.18           C  
ATOM   4588 HG21 ILE B 137       3.579  25.093   8.426  1.00 98.18           H  
ATOM   4589 HG22 ILE B 137       3.212  24.073   9.839  1.00 98.18           H  
ATOM   4590 HG23 ILE B 137       3.497  23.323   8.288  1.00 98.18           H  
ATOM   4591  CD1 ILE B 137       5.893  22.802   7.058  1.00 98.18           C  
ATOM   4592 HD11 ILE B 137       6.005  21.889   7.643  1.00 98.18           H  
ATOM   4593 HD12 ILE B 137       6.621  22.794   6.247  1.00 98.18           H  
ATOM   4594 HD13 ILE B 137       4.894  22.839   6.626  1.00 98.18           H  
ATOM   4595  N   ASP B 138       3.976  26.292  11.510  1.00 97.58           N  
ATOM   4596  H   ASP B 138       3.864  26.915  10.722  1.00 97.58           H  
ATOM   4597  CA  ASP B 138       2.955  26.336  12.568  1.00 97.58           C  
ATOM   4598  HA  ASP B 138       3.454  26.282  13.535  1.00 97.58           H  
ATOM   4599  C   ASP B 138       1.998  25.138  12.392  1.00 97.58           C  
ATOM   4600  CB  ASP B 138       2.191  27.676  12.533  1.00 97.58           C  
ATOM   4601  HB2 ASP B 138       2.915  28.483  12.651  1.00 97.58           H  
ATOM   4602  HB3 ASP B 138       1.718  27.794  11.558  1.00 97.58           H  
ATOM   4603  O   ASP B 138       1.308  25.073  11.367  1.00 97.58           O  
ATOM   4604  CG  ASP B 138       1.111  27.820  13.625  1.00 97.58           C  
ATOM   4605  OD1 ASP B 138       0.593  26.792  14.114  1.00 97.58           O  
ATOM   4606  OD2 ASP B 138       0.780  28.972  13.971  1.00 97.58           O  
ATOM   4607  N   PRO B 139       1.902  24.205  13.358  1.00 97.87           N  
ATOM   4608  CA  PRO B 139       1.026  23.040  13.249  1.00 97.87           C  
ATOM   4609  HA  PRO B 139       1.384  22.414  12.432  1.00 97.87           H  
ATOM   4610  C   PRO B 139      -0.444  23.384  12.981  1.00 97.87           C  
ATOM   4611  CB  PRO B 139       1.186  22.289  14.577  1.00 97.87           C  
ATOM   4612  HB2 PRO B 139       0.433  22.624  15.290  1.00 97.87           H  
ATOM   4613  HB3 PRO B 139       1.124  21.209  14.441  1.00 97.87           H  
ATOM   4614  O   PRO B 139      -1.119  22.670  12.238  1.00 97.87           O  
ATOM   4615  CG  PRO B 139       2.565  22.714  15.078  1.00 97.87           C  
ATOM   4616  HG2 PRO B 139       3.333  22.103  14.604  1.00 97.87           H  
ATOM   4617  HG3 PRO B 139       2.647  22.652  16.163  1.00 97.87           H  
ATOM   4618  CD  PRO B 139       2.677  24.150  14.588  1.00 97.87           C  
ATOM   4619  HD2 PRO B 139       2.242  24.830  15.321  1.00 97.87           H  
ATOM   4620  HD3 PRO B 139       3.728  24.392  14.432  1.00 97.87           H  
ATOM   4621  N   HIS B 140      -0.951  24.501  13.511  1.00 95.11           N  
ATOM   4622  H   HIS B 140      -0.336  25.138  13.998  1.00 95.11           H  
ATOM   4623  CA  HIS B 140      -2.329  24.931  13.266  1.00 95.11           C  
ATOM   4624  HA  HIS B 140      -2.994  24.086  13.448  1.00 95.11           H  
ATOM   4625  C   HIS B 140      -2.565  25.361  11.814  1.00 95.11           C  
ATOM   4626  CB  HIS B 140      -2.706  26.067  14.226  1.00 95.11           C  
ATOM   4627  HB2 HIS B 140      -1.997  26.887  14.107  1.00 95.11           H  
ATOM   4628  HB3 HIS B 140      -3.688  26.444  13.942  1.00 95.11           H  
ATOM   4629  O   HIS B 140      -3.701  25.285  11.341  1.00 95.11           O  
ATOM   4630  CG  HIS B 140      -2.778  25.687  15.684  1.00 95.11           C  
ATOM   4631  CD2 HIS B 140      -3.046  24.454  16.221  1.00 95.11           C  
ATOM   4632  HD2 HIS B 140      -3.194  23.538  15.668  1.00 95.11           H  
ATOM   4633  ND1 HIS B 140      -2.679  26.566  16.735  1.00 95.11           N  
ATOM   4634  HD1 HIS B 140      -2.511  27.559  16.658  1.00 95.11           H  
ATOM   4635  CE1 HIS B 140      -2.883  25.888  17.875  1.00 95.11           C  
ATOM   4636  HE1 HIS B 140      -2.877  26.327  18.862  1.00 95.11           H  
ATOM   4637  NE2 HIS B 140      -3.124  24.592  17.611  1.00 95.11           N  
ATOM   4638  N   SER B 141      -1.517  25.759  11.084  1.00 96.97           N  
ATOM   4639  H   SER B 141      -0.605  25.749  11.518  1.00 96.97           H  
ATOM   4640  CA  SER B 141      -1.618  26.128   9.665  1.00 96.97           C  
ATOM   4641  HA  SER B 141      -2.488  26.774   9.552  1.00 96.97           H  
ATOM   4642  C   SER B 141      -1.842  24.932   8.730  1.00 96.97           C  
ATOM   4643  CB  SER B 141      -0.394  26.938   9.222  1.00 96.97           C  
ATOM   4644  HB2 SER B 141      -0.184  27.713   9.959  1.00 96.97           H  
ATOM   4645  HB3 SER B 141      -0.625  27.420   8.272  1.00 96.97           H  
ATOM   4646  O   SER B 141      -2.274  25.125   7.594  1.00 96.97           O  
ATOM   4647  OG  SER B 141       0.750  26.128   9.040  1.00 96.97           O  
ATOM   4648  HG  SER B 141       0.980  25.718   9.877  1.00 96.97           H  
ATOM   4649  N   LEU B 142      -1.603  23.699   9.200  1.00 97.90           N  
ATOM   4650  H   LEU B 142      -1.242  23.602  10.138  1.00 97.90           H  
ATOM   4651  CA  LEU B 142      -1.842  22.478   8.423  1.00 97.90           C  
ATOM   4652  HA  LEU B 142      -1.640  22.692   7.373  1.00 97.90           H  
ATOM   4653  C   LEU B 142      -3.302  22.000   8.471  1.00 97.90           C  
ATOM   4654  CB  LEU B 142      -0.880  21.367   8.880  1.00 97.90           C  
ATOM   4655  HB2 LEU B 142      -1.046  21.171   9.939  1.00 97.90           H  
ATOM   4656  HB3 LEU B 142      -1.131  20.458   8.334  1.00 97.90           H  
ATOM   4657  O   LEU B 142      -3.676  21.116   7.691  1.00 97.90           O  
ATOM   4658  CG  LEU B 142       0.615  21.656   8.653  1.00 97.90           C  
ATOM   4659  HG  LEU B 142       0.925  22.501   9.267  1.00 97.90           H  
ATOM   4660  CD1 LEU B 142       1.422  20.427   9.069  1.00 97.90           C  
ATOM   4661 HD11 LEU B 142       2.488  20.635   8.969  1.00 97.90           H  
ATOM   4662 HD12 LEU B 142       1.164  19.576   8.439  1.00 97.90           H  
ATOM   4663 HD13 LEU B 142       1.204  20.180  10.108  1.00 97.90           H  
ATOM   4664  CD2 LEU B 142       0.934  21.957   7.185  1.00 97.90           C  
ATOM   4665 HD21 LEU B 142       0.513  21.183   6.543  1.00 97.90           H  
ATOM   4666 HD22 LEU B 142       2.013  21.990   7.036  1.00 97.90           H  
ATOM   4667 HD23 LEU B 142       0.524  22.929   6.909  1.00 97.90           H  
ATOM   4668  N   ARG B 143      -4.144  22.583   9.334  1.00 95.48           N  
ATOM   4669  H   ARG B 143      -3.787  23.331   9.912  1.00 95.48           H  
ATOM   4670  CA  ARG B 143      -5.570  22.239   9.417  1.00 95.48           C  
ATOM   4671  HA  ARG B 143      -5.646  21.176   9.645  1.00 95.48           H  
ATOM   4672  C   ARG B 143      -6.271  22.478   8.081  1.00 95.48           C  
ATOM   4673  CB  ARG B 143      -6.264  23.035  10.530  1.00 95.48           C  
ATOM   4674  HB2 ARG B 143      -5.973  24.084  10.469  1.00 95.48           H  
ATOM   4675  HB3 ARG B 143      -7.342  22.971  10.385  1.00 95.48           H  
ATOM   4676  O   ARG B 143      -6.179  23.558   7.503  1.00 95.48           O  
ATOM   4677  CG  ARG B 143      -5.936  22.474  11.917  1.00 95.48           C  
ATOM   4678  HG2 ARG B 143      -6.261  21.434  11.956  1.00 95.48           H  
ATOM   4679  HG3 ARG B 143      -4.862  22.524  12.096  1.00 95.48           H  
ATOM   4680  CD  ARG B 143      -6.677  23.257  13.000  1.00 95.48           C  
ATOM   4681  HD2 ARG B 143      -7.740  23.281  12.759  1.00 95.48           H  
ATOM   4682  HD3 ARG B 143      -6.291  24.276  13.008  1.00 95.48           H  
ATOM   4683  NE  ARG B 143      -6.497  22.636  14.325  1.00 95.48           N  
ATOM   4684  HE  ARG B 143      -6.097  21.708  14.338  1.00 95.48           H  
ATOM   4685  NH1 ARG B 143      -7.278  24.386  15.591  1.00 95.48           N  
ATOM   4686 HH11 ARG B 143      -7.424  24.806  16.498  1.00 95.48           H  
ATOM   4687 HH12 ARG B 143      -7.429  24.921  14.747  1.00 95.48           H  
ATOM   4688  NH2 ARG B 143      -6.535  22.537  16.596  1.00 95.48           N  
ATOM   4689 HH21 ARG B 143      -6.671  22.981  17.493  1.00 95.48           H  
ATOM   4690 HH22 ARG B 143      -6.156  21.601  16.564  1.00 95.48           H  
ATOM   4691  CZ  ARG B 143      -6.773  23.186  15.494  1.00 95.48           C  
ATOM   4692  N   GLY B 144      -7.003  21.477   7.600  1.00 95.98           N  
ATOM   4693  H   GLY B 144      -7.000  20.601   8.104  1.00 95.98           H  
ATOM   4694  CA  GLY B 144      -7.724  21.546   6.327  1.00 95.98           C  
ATOM   4695  HA2 GLY B 144      -8.506  20.787   6.321  1.00 95.98           H  
ATOM   4696  HA3 GLY B 144      -8.206  22.520   6.241  1.00 95.98           H  
ATOM   4697  C   GLY B 144      -6.843  21.351   5.085  1.00 95.98           C  
ATOM   4698  O   GLY B 144      -7.330  21.509   3.967  1.00 95.98           O  
ATOM   4699  N   THR B 145      -5.553  21.031   5.245  1.00 97.98           N  
ATOM   4700  H   THR B 145      -5.193  20.920   6.182  1.00 97.98           H  
ATOM   4701  CA  THR B 145      -4.653  20.756   4.113  1.00 97.98           C  
ATOM   4702  HA  THR B 145      -5.012  21.320   3.251  1.00 97.98           H  
ATOM   4703  C   THR B 145      -4.678  19.278   3.726  1.00 97.98           C  
ATOM   4704  CB  THR B 145      -3.209  21.219   4.362  1.00 97.98           C  
ATOM   4705  HB  THR B 145      -2.652  21.076   3.436  1.00 97.98           H  
ATOM   4706  O   THR B 145      -4.834  18.401   4.577  1.00 97.98           O  
ATOM   4707  CG2 THR B 145      -3.119  22.700   4.732  1.00 97.98           C  
ATOM   4708 HG21 THR B 145      -3.661  22.906   5.655  1.00 97.98           H  
ATOM   4709 HG22 THR B 145      -2.074  22.978   4.870  1.00 97.98           H  
ATOM   4710 HG23 THR B 145      -3.543  23.306   3.931  1.00 97.98           H  
ATOM   4711  OG1 THR B 145      -2.576  20.445   5.355  1.00 97.98           O  
ATOM   4712  HG1 THR B 145      -2.977  20.668   6.199  1.00 97.98           H  
ATOM   4713  N   ALA B 146      -4.475  18.980   2.439  1.00 98.49           N  
ATOM   4714  H   ALA B 146      -4.365  19.735   1.777  1.00 98.49           H  
ATOM   4715  CA  ALA B 146      -4.359  17.612   1.932  1.00 98.49           C  
ATOM   4716  HA  ALA B 146      -5.112  16.996   2.425  1.00 98.49           H  
ATOM   4717  C   ALA B 146      -2.983  17.006   2.273  1.00 98.49           C  
ATOM   4718  CB  ALA B 146      -4.677  17.605   0.430  1.00 98.49           C  
ATOM   4719  HB1 ALA B 146      -4.625  16.584   0.054  1.00 98.49           H  
ATOM   4720  HB2 ALA B 146      -5.686  17.984   0.263  1.00 98.49           H  
ATOM   4721  HB3 ALA B 146      -3.963  18.221  -0.116  1.00 98.49           H  
ATOM   4722  O   ALA B 146      -2.172  16.742   1.389  1.00 98.49           O  
ATOM   4723  N   THR B 147      -2.685  16.850   3.560  1.00 98.87           N  
ATOM   4724  H   THR B 147      -3.373  17.138   4.241  1.00 98.87           H  
ATOM   4725  CA  THR B 147      -1.458  16.209   4.049  1.00 98.87           C  
ATOM   4726  HA  THR B 147      -0.691  16.252   3.277  1.00 98.87           H  
ATOM   4727  C   THR B 147      -1.753  14.746   4.362  1.00 98.87           C  
ATOM   4728  CB  THR B 147      -0.908  16.951   5.272  1.00 98.87           C  
ATOM   4729  HB  THR B 147      -1.668  16.968   6.054  1.00 98.87           H  
ATOM   4730  O   THR B 147      -2.618  14.467   5.190  1.00 98.87           O  
ATOM   4731  CG2 THR B 147       0.370  16.313   5.821  1.00 98.87           C  
ATOM   4732 HG21 THR B 147       0.158  15.318   6.212  1.00 98.87           H  
ATOM   4733 HG22 THR B 147       1.120  16.232   5.034  1.00 98.87           H  
ATOM   4734 HG23 THR B 147       0.762  16.927   6.631  1.00 98.87           H  
ATOM   4735  OG1 THR B 147      -0.588  18.276   4.900  1.00 98.87           O  
ATOM   4736  HG1 THR B 147      -1.295  18.862   5.178  1.00 98.87           H  
ATOM   4737  N   GLY B 148      -1.075  13.820   3.680  1.00 98.89           N  
ATOM   4738  H   GLY B 148      -0.357  14.123   3.038  1.00 98.89           H  
ATOM   4739  CA  GLY B 148      -1.241  12.380   3.899  1.00 98.89           C  
ATOM   4740  HA2 GLY B 148      -2.295  12.163   4.070  1.00 98.89           H  
ATOM   4741  HA3 GLY B 148      -0.931  11.833   3.009  1.00 98.89           H  
ATOM   4742  C   GLY B 148      -0.437  11.867   5.098  1.00 98.89           C  
ATOM   4743  O   GLY B 148       0.592  12.445   5.455  1.00 98.89           O  
ATOM   4744  N   VAL B 149      -0.884  10.767   5.704  1.00 98.92           N  
ATOM   4745  H   VAL B 149      -1.715  10.332   5.330  1.00 98.92           H  
ATOM   4746  CA  VAL B 149      -0.213  10.098   6.833  1.00 98.92           C  
ATOM   4747  HA  VAL B 149       0.780  10.527   6.969  1.00 98.92           H  
ATOM   4748  C   VAL B 149      -0.046   8.614   6.510  1.00 98.92           C  
ATOM   4749  CB  VAL B 149      -0.985  10.302   8.156  1.00 98.92           C  
ATOM   4750  HB  VAL B 149      -1.974   9.850   8.072  1.00 98.92           H  
ATOM   4751  O   VAL B 149      -1.021   7.867   6.495  1.00 98.92           O  
ATOM   4752  CG1 VAL B 149      -0.249   9.651   9.335  1.00 98.92           C  
ATOM   4753 HG11 VAL B 149      -0.812   9.821  10.252  1.00 98.92           H  
ATOM   4754 HG12 VAL B 149      -0.173   8.575   9.181  1.00 98.92           H  
ATOM   4755 HG13 VAL B 149       0.750  10.076   9.439  1.00 98.92           H  
ATOM   4756  CG2 VAL B 149      -1.165  11.788   8.492  1.00 98.92           C  
ATOM   4757 HG21 VAL B 149      -1.781  12.273   7.735  1.00 98.92           H  
ATOM   4758 HG22 VAL B 149      -1.674  11.888   9.451  1.00 98.92           H  
ATOM   4759 HG23 VAL B 149      -0.197  12.286   8.541  1.00 98.92           H  
ATOM   4760  N   PHE B 150       1.188   8.173   6.268  1.00 98.86           N  
ATOM   4761  H   PHE B 150       1.953   8.827   6.348  1.00 98.86           H  
ATOM   4762  CA  PHE B 150       1.507   6.798   5.867  1.00 98.86           C  
ATOM   4763  HA  PHE B 150       0.591   6.211   5.804  1.00 98.86           H  
ATOM   4764  C   PHE B 150       2.422   6.145   6.908  1.00 98.86           C  
ATOM   4765  CB  PHE B 150       2.145   6.791   4.469  1.00 98.86           C  
ATOM   4766  HB2 PHE B 150       2.363   5.758   4.197  1.00 98.86           H  
ATOM   4767  HB3 PHE B 150       3.097   7.321   4.509  1.00 98.86           H  
ATOM   4768  O   PHE B 150       3.573   6.561   7.077  1.00 98.86           O  
ATOM   4769  CG  PHE B 150       1.297   7.402   3.368  1.00 98.86           C  
ATOM   4770  CD1 PHE B 150       0.483   6.584   2.561  1.00 98.86           C  
ATOM   4771  HD1 PHE B 150       0.446   5.518   2.729  1.00 98.86           H  
ATOM   4772  CD2 PHE B 150       1.346   8.789   3.128  1.00 98.86           C  
ATOM   4773  HD2 PHE B 150       1.966   9.420   3.749  1.00 98.86           H  
ATOM   4774  CE1 PHE B 150      -0.267   7.153   1.516  1.00 98.86           C  
ATOM   4775  HE1 PHE B 150      -0.869   6.531   0.870  1.00 98.86           H  
ATOM   4776  CE2 PHE B 150       0.587   9.356   2.089  1.00 98.86           C  
ATOM   4777  HE2 PHE B 150       0.624  10.420   1.904  1.00 98.86           H  
ATOM   4778  CZ  PHE B 150      -0.223   8.538   1.286  1.00 98.86           C  
ATOM   4779  HZ  PHE B 150      -0.809   8.968   0.487  1.00 98.86           H  
ATOM   4780  N   LEU B 151       1.928   5.123   7.611  1.00 98.73           N  
ATOM   4781  H   LEU B 151       0.999   4.793   7.395  1.00 98.73           H  
ATOM   4782  CA  LEU B 151       2.636   4.512   8.742  1.00 98.73           C  
ATOM   4783  HA  LEU B 151       3.635   4.940   8.825  1.00 98.73           H  
ATOM   4784  C   LEU B 151       2.824   3.005   8.580  1.00 98.73           C  
ATOM   4785  CB  LEU B 151       1.884   4.793  10.054  1.00 98.73           C  
ATOM   4786  HB2 LEU B 151       2.363   4.222  10.849  1.00 98.73           H  
ATOM   4787  HB3 LEU B 151       0.865   4.422   9.953  1.00 98.73           H  
ATOM   4788  O   LEU B 151       1.874   2.287   8.292  1.00 98.73           O  
ATOM   4789  CG  LEU B 151       1.836   6.266  10.484  1.00 98.73           C  
ATOM   4790  HG  LEU B 151       1.300   6.850   9.736  1.00 98.73           H  
ATOM   4791  CD1 LEU B 151       1.082   6.342  11.807  1.00 98.73           C  
ATOM   4792 HD11 LEU B 151       1.629   5.794  12.575  1.00 98.73           H  
ATOM   4793 HD12 LEU B 151       0.092   5.899  11.702  1.00 98.73           H  
ATOM   4794 HD13 LEU B 151       0.976   7.383  12.113  1.00 98.73           H  
ATOM   4795  CD2 LEU B 151       3.224   6.875  10.703  1.00 98.73           C  
ATOM   4796 HD21 LEU B 151       3.761   6.931   9.756  1.00 98.73           H  
ATOM   4797 HD22 LEU B 151       3.792   6.276  11.416  1.00 98.73           H  
ATOM   4798 HD23 LEU B 151       3.113   7.889  11.085  1.00 98.73           H  
ATOM   4799  N   GLY B 152       4.033   2.519   8.859  1.00 98.64           N  
ATOM   4800  H   GLY B 152       4.781   3.176   9.028  1.00 98.64           H  
ATOM   4801  CA  GLY B 152       4.274   1.110   9.165  1.00 98.64           C  
ATOM   4802  HA2 GLY B 152       5.303   0.859   8.910  1.00 98.64           H  
ATOM   4803  HA3 GLY B 152       3.603   0.480   8.580  1.00 98.64           H  
ATOM   4804  C   GLY B 152       4.069   0.828  10.654  1.00 98.64           C  
ATOM   4805  O   GLY B 152       4.849   1.317  11.474  1.00 98.64           O  
ATOM   4806  N   VAL B 153       3.047   0.052  11.014  1.00 97.18           N  
ATOM   4807  H   VAL B 153       2.459  -0.353  10.300  1.00 97.18           H  
ATOM   4808  CA  VAL B 153       2.737  -0.293  12.414  1.00 97.18           C  
ATOM   4809  HA  VAL B 153       3.676  -0.383  12.961  1.00 97.18           H  
ATOM   4810  C   VAL B 153       2.028  -1.644  12.493  1.00 97.18           C  
ATOM   4811  CB  VAL B 153       1.910   0.826  13.089  1.00 97.18           C  
ATOM   4812  HB  VAL B 153       2.451   1.763  12.950  1.00 97.18           H  
ATOM   4813  O   VAL B 153       1.267  -1.999  11.597  1.00 97.18           O  
ATOM   4814  CG1 VAL B 153       0.515   1.010  12.477  1.00 97.18           C  
ATOM   4815 HG11 VAL B 153       0.601   1.211  11.409  1.00 97.18           H  
ATOM   4816 HG12 VAL B 153      -0.091   0.116  12.624  1.00 97.18           H  
ATOM   4817 HG13 VAL B 153       0.015   1.856  12.949  1.00 97.18           H  
ATOM   4818  CG2 VAL B 153       1.773   0.621  14.603  1.00 97.18           C  
ATOM   4819 HG21 VAL B 153       2.754   0.456  15.048  1.00 97.18           H  
ATOM   4820 HG22 VAL B 153       1.129  -0.229  14.826  1.00 97.18           H  
ATOM   4821 HG23 VAL B 153       1.336   1.512  15.055  1.00 97.18           H  
ATOM   4822  N   ALA B 154       2.254  -2.378  13.581  1.00 94.54           N  
ATOM   4823  H   ALA B 154       2.850  -2.002  14.305  1.00 94.54           H  
ATOM   4824  CA  ALA B 154       1.596  -3.648  13.875  1.00 94.54           C  
ATOM   4825  HA  ALA B 154       0.709  -3.749  13.250  1.00 94.54           H  
ATOM   4826  C   ALA B 154       1.142  -3.696  15.346  1.00 94.54           C  
ATOM   4827  CB  ALA B 154       2.557  -4.791  13.521  1.00 94.54           C  
ATOM   4828  HB1 ALA B 154       3.464  -4.720  14.122  1.00 94.54           H  
ATOM   4829  HB2 ALA B 154       2.079  -5.753  13.708  1.00 94.54           H  
ATOM   4830  HB3 ALA B 154       2.817  -4.737  12.464  1.00 94.54           H  
ATOM   4831  O   ALA B 154       1.630  -2.935  16.185  1.00 94.54           O  
ATOM   4832  N   LYS B 155       0.205  -4.597  15.668  1.00 92.89           N  
ATOM   4833  H   LYS B 155      -0.118  -5.220  14.942  1.00 92.89           H  
ATOM   4834  CA  LYS B 155      -0.219  -4.854  17.056  1.00 92.89           C  
ATOM   4835  HA  LYS B 155      -0.257  -3.908  17.598  1.00 92.89           H  
ATOM   4836  C   LYS B 155       0.791  -5.760  17.764  1.00 92.89           C  
ATOM   4837  CB  LYS B 155      -1.615  -5.502  17.116  1.00 92.89           C  
ATOM   4838  HB2 LYS B 155      -1.792  -5.842  18.136  1.00 92.89           H  
ATOM   4839  HB3 LYS B 155      -1.635  -6.374  16.461  1.00 92.89           H  
ATOM   4840  O   LYS B 155       1.007  -6.883  17.313  1.00 92.89           O  
ATOM   4841  CG  LYS B 155      -2.745  -4.543  16.725  1.00 92.89           C  
ATOM   4842  HG2 LYS B 155      -2.729  -3.672  17.381  1.00 92.89           H  
ATOM   4843  HG3 LYS B 155      -2.559  -4.210  15.704  1.00 92.89           H  
ATOM   4844  CD  LYS B 155      -4.134  -5.207  16.782  1.00 92.89           C  
ATOM   4845  HD2 LYS B 155      -4.861  -4.551  16.303  1.00 92.89           H  
ATOM   4846  HD3 LYS B 155      -4.108  -6.147  16.232  1.00 92.89           H  
ATOM   4847  CE  LYS B 155      -4.592  -5.460  18.224  1.00 92.89           C  
ATOM   4848  HE2 LYS B 155      -4.602  -4.514  18.767  1.00 92.89           H  
ATOM   4849  HE3 LYS B 155      -3.883  -6.112  18.734  1.00 92.89           H  
ATOM   4850  NZ  LYS B 155      -5.937  -6.078  18.292  1.00 92.89           N  
ATOM   4851  HZ1 LYS B 155      -6.130  -6.254  19.268  1.00 92.89           H  
ATOM   4852  HZ2 LYS B 155      -6.672  -5.468  17.964  1.00 92.89           H  
ATOM   4853  HZ3 LYS B 155      -5.976  -6.987  17.853  1.00 92.89           H  
ATOM   4854  N   PHE B 156       1.309  -5.308  18.907  1.00 90.38           N  
ATOM   4855  H   PHE B 156       1.130  -4.346  19.156  1.00 90.38           H  
ATOM   4856  CA  PHE B 156       2.170  -6.091  19.815  1.00 90.38           C  
ATOM   4857  HA  PHE B 156       2.509  -6.987  19.293  1.00 90.38           H  
ATOM   4858  C   PHE B 156       1.448  -6.605  21.078  1.00 90.38           C  
ATOM   4859  CB  PHE B 156       3.421  -5.269  20.169  1.00 90.38           C  
ATOM   4860  HB2 PHE B 156       3.120  -4.295  20.556  1.00 90.38           H  
ATOM   4861  HB3 PHE B 156       3.975  -5.774  20.960  1.00 90.38           H  
ATOM   4862  O   PHE B 156       2.093  -7.160  21.967  1.00 90.38           O  
ATOM   4863  CG  PHE B 156       4.364  -5.092  19.001  1.00 90.38           C  
ATOM   4864  CD1 PHE B 156       5.208  -6.152  18.621  1.00 90.38           C  
ATOM   4865  HD1 PHE B 156       5.200  -7.077  19.179  1.00 90.38           H  
ATOM   4866  CD2 PHE B 156       4.364  -3.894  18.265  1.00 90.38           C  
ATOM   4867  HD2 PHE B 156       3.717  -3.079  18.556  1.00 90.38           H  
ATOM   4868  CE1 PHE B 156       6.030  -6.020  17.490  1.00 90.38           C  
ATOM   4869  HE1 PHE B 156       6.656  -6.841  17.174  1.00 90.38           H  
ATOM   4870  CE2 PHE B 156       5.182  -3.762  17.134  1.00 90.38           C  
ATOM   4871  HE2 PHE B 156       5.150  -2.852  16.554  1.00 90.38           H  
ATOM   4872  CZ  PHE B 156       6.004  -4.829  16.741  1.00 90.38           C  
ATOM   4873  HZ  PHE B 156       6.596  -4.733  15.843  1.00 90.38           H  
ATOM   4874  N   GLY B 157       0.124  -6.414  21.154  1.00 89.36           N  
ATOM   4875  H   GLY B 157      -0.335  -5.974  20.369  1.00 89.36           H  
ATOM   4876  CA  GLY B 157      -0.718  -6.762  22.302  1.00 89.36           C  
ATOM   4877  HA2 GLY B 157      -1.763  -6.790  21.993  1.00 89.36           H  
ATOM   4878  HA3 GLY B 157      -0.452  -7.755  22.665  1.00 89.36           H  
ATOM   4879  C   GLY B 157      -0.557  -5.771  23.457  1.00 89.36           C  
ATOM   4880  O   GLY B 157       0.466  -5.772  24.133  1.00 89.36           O  
ATOM   4881  N   TYR B 158      -1.556  -4.917  23.696  1.00 91.14           N  
ATOM   4882  H   TYR B 158      -2.396  -4.987  23.140  1.00 91.14           H  
ATOM   4883  CA  TYR B 158      -1.557  -3.957  24.808  1.00 91.14           C  
ATOM   4884  HA  TYR B 158      -0.747  -4.195  25.498  1.00 91.14           H  
ATOM   4885  C   TYR B 158      -2.869  -4.057  25.584  1.00 91.14           C  
ATOM   4886  CB  TYR B 158      -1.325  -2.524  24.300  1.00 91.14           C  
ATOM   4887  HB2 TYR B 158      -0.381  -2.492  23.755  1.00 91.14           H  
ATOM   4888  HB3 TYR B 158      -2.116  -2.255  23.600  1.00 91.14           H  
ATOM   4889  O   TYR B 158      -3.917  -3.674  25.074  1.00 91.14           O  
ATOM   4890  CG  TYR B 158      -1.271  -1.494  25.419  1.00 91.14           C  
ATOM   4891  CD1 TYR B 158      -2.359  -0.636  25.674  1.00 91.14           C  
ATOM   4892  HD1 TYR B 158      -3.253  -0.697  25.071  1.00 91.14           H  
ATOM   4893  CD2 TYR B 158      -0.128  -1.420  26.236  1.00 91.14           C  
ATOM   4894  HD2 TYR B 158       0.696  -2.093  26.054  1.00 91.14           H  
ATOM   4895  CE1 TYR B 158      -2.287   0.302  26.725  1.00 91.14           C  
ATOM   4896  HE1 TYR B 158      -3.112   0.970  26.922  1.00 91.14           H  
ATOM   4897  CE2 TYR B 158      -0.052  -0.494  27.290  1.00 91.14           C  
ATOM   4898  HE2 TYR B 158       0.830  -0.454  27.912  1.00 91.14           H  
ATOM   4899  OH  TYR B 158      -1.052   1.274  28.550  1.00 91.14           O  
ATOM   4900  HH  TYR B 158      -0.244   1.161  29.055  1.00 91.14           H  
ATOM   4901  CZ  TYR B 158      -1.134   0.377  27.532  1.00 91.14           C  
ATOM   4902  N   GLY B 159      -2.811  -4.595  26.804  1.00 85.63           N  
ATOM   4903  H   GLY B 159      -1.927  -4.945  27.145  1.00 85.63           H  
ATOM   4904  CA  GLY B 159      -3.981  -4.756  27.671  1.00 85.63           C  
ATOM   4905  HA2 GLY B 159      -3.641  -5.075  28.656  1.00 85.63           H  
ATOM   4906  HA3 GLY B 159      -4.487  -3.795  27.771  1.00 85.63           H  
ATOM   4907  C   GLY B 159      -5.016  -5.782  27.192  1.00 85.63           C  
ATOM   4908  O   GLY B 159      -6.087  -5.856  27.780  1.00 85.63           O  
ATOM   4909  N   GLU B 160      -4.720  -6.561  26.147  1.00 79.64           N  
ATOM   4910  H   GLU B 160      -3.830  -6.424  25.691  1.00 79.64           H  
ATOM   4911  CA  GLU B 160      -5.625  -7.583  25.589  1.00 79.64           C  
ATOM   4912  HA  GLU B 160      -6.651  -7.219  25.640  1.00 79.64           H  
ATOM   4913  C   GLU B 160      -5.600  -8.902  26.384  1.00 79.64           C  
ATOM   4914  CB  GLU B 160      -5.274  -7.835  24.107  1.00 79.64           C  
ATOM   4915  HB2 GLU B 160      -5.883  -8.657  23.732  1.00 79.64           H  
ATOM   4916  HB3 GLU B 160      -4.224  -8.117  24.030  1.00 79.64           H  
ATOM   4917  O   GLU B 160      -6.507  -9.720  26.262  1.00 79.64           O  
ATOM   4918  CG  GLU B 160      -5.543  -6.599  23.234  1.00 79.64           C  
ATOM   4919  HG2 GLU B 160      -6.586  -6.306  23.358  1.00 79.64           H  
ATOM   4920  HG3 GLU B 160      -4.921  -5.775  23.583  1.00 79.64           H  
ATOM   4921  CD  GLU B 160      -5.244  -6.816  21.744  1.00 79.64           C  
ATOM   4922  OE1 GLU B 160      -6.086  -6.419  20.905  1.00 79.64           O  
ATOM   4923  OE2 GLU B 160      -4.128  -7.251  21.382  1.00 79.64           O  
ATOM   4924  N   ASP B 161      -4.580  -9.103  27.221  1.00 69.14           N  
ATOM   4925  H   ASP B 161      -3.905  -8.363  27.343  1.00 69.14           H  
ATOM   4926  CA  ASP B 161      -4.415 -10.253  28.119  1.00 69.14           C  
ATOM   4927  HA  ASP B 161      -4.805 -11.142  27.622  1.00 69.14           H  
ATOM   4928  C   ASP B 161      -5.178 -10.104  29.448  1.00 69.14           C  
ATOM   4929  CB  ASP B 161      -2.910 -10.466  28.368  1.00 69.14           C  
ATOM   4930  HB2 ASP B 161      -2.786 -11.374  28.958  1.00 69.14           H  
ATOM   4931  HB3 ASP B 161      -2.418 -10.630  27.409  1.00 69.14           H  
ATOM   4932  O   ASP B 161      -5.353 -11.071  30.194  1.00 69.14           O  
ATOM   4933  CG  ASP B 161      -2.201  -9.304  29.088  1.00 69.14           C  
ATOM   4934  OD1 ASP B 161      -2.664  -8.140  28.981  1.00 69.14           O  
ATOM   4935  OD2 ASP B 161      -1.159  -9.579  29.725  1.00 69.14           O  
ATOM   4936  N   THR B 162      -5.656  -8.896  29.749  1.00 66.67           N  
ATOM   4937  H   THR B 162      -5.508  -8.165  29.068  1.00 66.67           H
[truncated: 1,853,452 more chars]
