# Supplementary material for: Module-Based Polyketide Synthase Engineering for de Novo Polyketide Biosynthesis
Source: ACS Synth Biol. 2023 Oct 23;12(11):3148–55. doi: 10.1021/acssynbio.3c00282 (PMC10661043; doi:10.1021/acssynbio.3c00282)
Supplement: Supplementary file 2 — sb3c00282_si_002.zip [file sb3c00282_si_002.zip › Final_PKS_Structures/menzella_pdbs/pikM6_ACP_epoM3_KSAT_dimer.pdb]

ATOM      1  N   LEU A   1     -14.604  -8.384 -30.329  1.00 21.74           N  
ATOM      2  H   LEU A   1     -13.607  -8.441 -30.175  1.00 21.74           H  
ATOM      3  H2  LEU A   1     -14.891  -9.088 -30.993  1.00 21.74           H  
ATOM      4  H3  LEU A   1     -15.069  -8.568 -29.451  1.00 21.74           H  
ATOM      5  CA  LEU A   1     -14.984  -7.033 -30.812  1.00 21.74           C  
ATOM      6  HA  LEU A   1     -16.066  -7.016 -30.945  1.00 21.74           H  
ATOM      7  C   LEU A   1     -14.433  -6.722 -32.207  1.00 21.74           C  
ATOM      8  CB  LEU A   1     -14.666  -5.965 -29.755  1.00 21.74           C  
ATOM      9  HB2 LEU A   1     -14.565  -4.988 -30.228  1.00 21.74           H  
ATOM     10  HB3 LEU A   1     -13.718  -6.202 -29.274  1.00 21.74           H  
ATOM     11  O   LEU A   1     -15.236  -6.480 -33.096  1.00 21.74           O  
ATOM     12  CG  LEU A   1     -15.810  -5.915 -28.716  1.00 21.74           C  
ATOM     13  HG  LEU A   1     -16.294  -6.891 -28.670  1.00 21.74           H  
ATOM     14  CD1 LEU A   1     -15.273  -5.620 -27.323  1.00 21.74           C  
ATOM     15 HD11 LEU A   1     -14.663  -4.716 -27.341  1.00 21.74           H  
ATOM     16 HD12 LEU A   1     -14.661  -6.446 -26.961  1.00 21.74           H  
ATOM     17 HD13 LEU A   1     -16.097  -5.469 -26.626  1.00 21.74           H  
ATOM     18  CD2 LEU A   1     -16.859  -4.881 -29.116  1.00 21.74           C  
ATOM     19 HD21 LEU A   1     -17.265  -5.099 -30.104  1.00 21.74           H  
ATOM     20 HD22 LEU A   1     -16.420  -3.883 -29.123  1.00 21.74           H  
ATOM     21 HD23 LEU A   1     -17.676  -4.886 -28.394  1.00 21.74           H  
ATOM     22  N   LEU A   2     -13.120  -6.826 -32.449  1.00 23.47           N  
ATOM     23  H   LEU A   2     -12.487  -6.923 -31.668  1.00 23.47           H  
ATOM     24  CA  LEU A   2     -12.485  -6.456 -33.733  1.00 23.47           C  
ATOM     25  HA  LEU A   2     -12.568  -5.376 -33.859  1.00 23.47           H  
ATOM     26  C   LEU A   2     -13.102  -7.065 -35.013  1.00 23.47           C  
ATOM     27  CB  LEU A   2     -10.989  -6.822 -33.639  1.00 23.47           C  
ATOM     28  HB2 LEU A   2     -10.588  -6.986 -34.639  1.00 23.47           H  
ATOM     29  HB3 LEU A   2     -10.884  -7.761 -33.096  1.00 23.47           H  
ATOM     30  O   LEU A   2     -13.257  -6.363 -36.007  1.00 23.47           O  
ATOM     31  CG  LEU A   2     -10.155  -5.720 -32.958  1.00 23.47           C  
ATOM     32  HG  LEU A   2     -10.756  -5.228 -32.193  1.00 23.47           H  
ATOM     33  CD1 LEU A   2      -8.927  -6.318 -32.276  1.00 23.47           C  
ATOM     34 HD11 LEU A   2      -9.230  -7.025 -31.503  1.00 23.47           H  
ATOM     35 HD12 LEU A   2      -8.297  -6.825 -33.007  1.00 23.47           H  
ATOM     36 HD13 LEU A   2      -8.350  -5.522 -31.804  1.00 23.47           H  
ATOM     37  CD2 LEU A   2      -9.691  -4.685 -33.983  1.00 23.47           C  
ATOM     38 HD21 LEU A   2     -10.551  -4.239 -34.484  1.00 23.47           H  
ATOM     39 HD22 LEU A   2      -9.041  -5.142 -34.729  1.00 23.47           H  
ATOM     40 HD23 LEU A   2      -9.146  -3.888 -33.478  1.00 23.47           H  
ATOM     41  N   ALA A   3     -13.483  -8.348 -35.018  1.00 27.78           N  
ATOM     42  H   ALA A   3     -13.296  -8.917 -34.205  1.00 27.78           H  
ATOM     43  CA  ALA A   3     -13.984  -9.004 -36.235  1.00 27.78           C  
ATOM     44  HA  ALA A   3     -13.211  -8.939 -37.001  1.00 27.78           H  
ATOM     45  C   ALA A   3     -15.249  -8.338 -36.822  1.00 27.78           C  
ATOM     46  CB  ALA A   3     -14.225 -10.487 -35.927  1.00 27.78           C  
ATOM     47  HB1 ALA A   3     -13.301 -10.953 -35.584  1.00 27.78           H  
ATOM     48  HB2 ALA A   3     -14.994 -10.596 -35.163  1.00 27.78           H  
ATOM     49  HB3 ALA A   3     -14.554 -10.996 -36.833  1.00 27.78           H  
ATOM     50  O   ALA A   3     -15.361  -8.192 -38.039  1.00 27.78           O  
ATOM     51  N   MET A   4     -16.180  -7.883 -35.973  1.00 27.75           N  
ATOM     52  H   MET A   4     -15.998  -7.924 -34.980  1.00 27.75           H  
ATOM     53  CA  MET A   4     -17.429  -7.253 -36.429  1.00 27.75           C  
ATOM     54  HA  MET A   4     -17.902  -7.901 -37.167  1.00 27.75           H  
ATOM     55  C   MET A   4     -17.196  -5.908 -37.130  1.00 27.75           C  
ATOM     56  CB  MET A   4     -18.405  -7.068 -35.255  1.00 27.75           C  
ATOM     57  HB2 MET A   4     -17.859  -6.809 -34.348  1.00 27.75           H  
ATOM     58  HB3 MET A   4     -19.085  -6.248 -35.485  1.00 27.75           H  
ATOM     59  O   MET A   4     -17.890  -5.602 -38.101  1.00 27.75           O  
ATOM     60  CG  MET A   4     -19.255  -8.320 -35.016  1.00 27.75           C  
ATOM     61  HG2 MET A   4     -19.845  -8.531 -35.908  1.00 27.75           H  
ATOM     62  HG3 MET A   4     -18.585  -9.163 -34.846  1.00 27.75           H  
ATOM     63  SD  MET A   4     -20.372  -8.202 -33.592  1.00 27.75           S  
ATOM     64  CE  MET A   4     -21.652  -7.074 -34.218  1.00 27.75           C  
ATOM     65  HE1 MET A   4     -21.216  -6.101 -34.443  1.00 27.75           H  
ATOM     66  HE2 MET A   4     -22.424  -6.950 -33.459  1.00 27.75           H  
ATOM     67  HE3 MET A   4     -22.102  -7.491 -35.119  1.00 27.75           H  
ATOM     68  N   GLY A   5     -16.198  -5.125 -36.704  1.00 30.22           N  
ATOM     69  H   GLY A   5     -15.618  -5.441 -35.939  1.00 30.22           H  
ATOM     70  CA  GLY A   5     -15.916  -3.801 -37.274  1.00 30.22           C  
ATOM     71  HA2 GLY A   5     -15.079  -3.360 -36.733  1.00 30.22           H  
ATOM     72  HA3 GLY A   5     -16.788  -3.159 -37.149  1.00 30.22           H  
ATOM     73  C   GLY A   5     -15.546  -3.837 -38.761  1.00 30.22           C  
ATOM     74  O   GLY A   5     -15.800  -2.886 -39.507  1.00 30.22           O  
ATOM     75  N   ARG A   6     -14.976  -4.949 -39.241  1.00 35.64           N  
ATOM     76  H   ARG A   6     -14.790  -5.699 -38.591  1.00 35.64           H  
ATOM     77  CA  ARG A   6     -14.605  -5.106 -40.655  1.00 35.64           C  
ATOM     78  HA  ARG A   6     -14.229  -4.146 -41.009  1.00 35.64           H  
ATOM     79  C   ARG A   6     -15.809  -5.429 -41.542  1.00 35.64           C  
ATOM     80  CB  ARG A   6     -13.476  -6.140 -40.777  1.00 35.64           C  
ATOM     81  HB2 ARG A   6     -12.862  -6.090 -39.878  1.00 35.64           H  
ATOM     82  HB3 ARG A   6     -13.897  -7.144 -40.821  1.00 35.64           H  
ATOM     83  O   ARG A   6     -15.959  -4.794 -42.585  1.00 35.64           O  
ATOM     84  CG  ARG A   6     -12.587  -5.893 -42.013  1.00 35.64           C  
ATOM     85  HG2 ARG A   6     -12.669  -6.745 -42.688  1.00 35.64           H  
ATOM     86  HG3 ARG A   6     -12.905  -4.998 -42.548  1.00 35.64           H  
ATOM     87  CD  ARG A   6     -11.124  -5.722 -41.579  1.00 35.64           C  
ATOM     88  HD2 ARG A   6     -11.063  -4.890 -40.878  1.00 35.64           H  
ATOM     89  HD3 ARG A   6     -10.806  -6.632 -41.070  1.00 35.64           H  
ATOM     90  NE  ARG A   6     -10.226  -5.464 -42.720  1.00 35.64           N  
ATOM     91  HE  ARG A   6     -10.639  -5.455 -43.642  1.00 35.64           H  
ATOM     92  NH1 ARG A   6      -8.287  -5.262 -41.501  1.00 35.64           N  
ATOM     93 HH11 ARG A   6      -8.813  -5.371 -40.645  1.00 35.64           H  
ATOM     94 HH12 ARG A   6      -7.305  -5.032 -41.451  1.00 35.64           H  
ATOM     95  NH2 ARG A   6      -8.219  -5.042 -43.718  1.00 35.64           N  
ATOM     96 HH21 ARG A   6      -7.227  -4.868 -43.642  1.00 35.64           H  
ATOM     97 HH22 ARG A   6      -8.658  -5.035 -44.627  1.00 35.64           H  
ATOM     98  CZ  ARG A   6      -8.921  -5.259 -42.641  1.00 35.64           C  
ATOM     99  N   TYR A   7     -16.684  -6.338 -41.102  1.00 34.14           N  
ATOM    100  H   TYR A   7     -16.499  -6.798 -40.222  1.00 34.14           H  
ATOM    101  CA  TYR A   7     -17.904  -6.704 -41.834  1.00 34.14           C  
ATOM    102  HA  TYR A   7     -17.626  -7.088 -42.816  1.00 34.14           H  
ATOM    103  C   TYR A   7     -18.817  -5.494 -42.075  1.00 34.14           C  
ATOM    104  CB  TYR A   7     -18.663  -7.806 -41.078  1.00 34.14           C  
ATOM    105  HB2 TYR A   7     -18.721  -7.553 -40.019  1.00 34.14           H  
ATOM    106  HB3 TYR A   7     -19.685  -7.841 -41.454  1.00 34.14           H  
ATOM    107  O   TYR A   7     -19.286  -5.289 -43.193  1.00 34.14           O  
ATOM    108  CG  TYR A   7     -18.079  -9.196 -41.249  1.00 34.14           C  
ATOM    109  CD1 TYR A   7     -18.202  -9.846 -42.492  1.00 34.14           C  
ATOM    110  HD1 TYR A   7     -18.707  -9.359 -43.313  1.00 34.14           H  
ATOM    111  CD2 TYR A   7     -17.447  -9.851 -40.174  1.00 34.14           C  
ATOM    112  HD2 TYR A   7     -17.361  -9.360 -39.216  1.00 34.14           H  
ATOM    113  CE1 TYR A   7     -17.687 -11.144 -42.665  1.00 34.14           C  
ATOM    114  HE1 TYR A   7     -17.787 -11.656 -43.611  1.00 34.14           H  
ATOM    115  CE2 TYR A   7     -16.937 -11.155 -40.341  1.00 34.14           C  
ATOM    116  HE2 TYR A   7     -16.459 -11.660 -39.515  1.00 34.14           H  
ATOM    117  OH  TYR A   7     -16.570 -13.058 -41.767  1.00 34.14           O  
ATOM    118  HH  TYR A   7     -16.222 -13.440 -40.958  1.00 34.14           H  
ATOM    119  CZ  TYR A   7     -17.058 -11.803 -41.591  1.00 34.14           C  
ATOM    120  N   ALA A   8     -19.009  -4.646 -41.059  1.00 34.07           N  
ATOM    121  H   ALA A   8     -18.622  -4.877 -40.156  1.00 34.07           H  
ATOM    122  CA  ALA A   8     -19.894  -3.485 -41.159  1.00 34.07           C  
ATOM    123  HA  ALA A   8     -20.890  -3.832 -41.436  1.00 34.07           H  
ATOM    124  C   ALA A   8     -19.454  -2.471 -42.235  1.00 34.07           C  
ATOM    125  CB  ALA A   8     -19.982  -2.835 -39.773  1.00 34.07           C  
ATOM    126  HB1 ALA A   8     -20.667  -1.988 -39.810  1.00 34.07           H  
ATOM    127  HB2 ALA A   8     -18.999  -2.488 -39.455  1.00 34.07           H  
ATOM    128  HB3 ALA A   8     -20.357  -3.558 -39.049  1.00 34.07           H  
ATOM    129  O   ALA A   8     -20.278  -2.003 -43.021  1.00 34.07           O  
ATOM    130  N   ARG A   9     -18.153  -2.151 -42.322  1.00 38.25           N  
ATOM    131  H   ARG A   9     -17.514  -2.584 -41.671  1.00 38.25           H  
ATOM    132  CA  ARG A   9     -17.646  -1.192 -43.326  1.00 38.25           C  
ATOM    133  HA  ARG A   9     -18.262  -0.294 -43.303  1.00 38.25           H  
ATOM    134  C   ARG A   9     -17.760  -1.704 -44.755  1.00 38.25           C  
ATOM    135  CB  ARG A   9     -16.192  -0.812 -43.043  1.00 38.25           C  
ATOM    136  HB2 ARG A   9     -15.643  -1.707 -42.750  1.00 38.25           H  
ATOM    137  HB3 ARG A   9     -15.741  -0.421 -43.955  1.00 38.25           H  
ATOM    138  O   ARG A   9     -17.997  -0.900 -45.650  1.00 38.25           O  
ATOM    139  CG  ARG A   9     -16.094   0.285 -41.972  1.00 38.25           C  
ATOM    140  HG2 ARG A   9     -16.614   1.177 -42.321  1.00 38.25           H  
ATOM    141  HG3 ARG A   9     -16.564  -0.057 -41.050  1.00 38.25           H  
ATOM    142  CD  ARG A   9     -14.631   0.640 -41.694  1.00 38.25           C  
ATOM    143  HD2 ARG A   9     -14.604   1.462 -40.979  1.00 38.25           H  
ATOM    144  HD3 ARG A   9     -14.147   0.958 -42.618  1.00 38.25           H  
ATOM    145  NE  ARG A   9     -13.952  -0.538 -41.144  1.00 38.25           N  
ATOM    146  HE  ARG A   9     -14.346  -1.435 -41.390  1.00 38.25           H  
ATOM    147  NH1 ARG A   9     -12.429   0.455 -39.728  1.00 38.25           N  
ATOM    148 HH11 ARG A   9     -11.777   0.259 -38.982  1.00 38.25           H  
ATOM    149 HH12 ARG A   9     -12.535   1.376 -40.127  1.00 38.25           H  
ATOM    150  NH2 ARG A   9     -12.767  -1.745 -39.698  1.00 38.25           N  
ATOM    151 HH21 ARG A   9     -12.159  -1.721 -38.892  1.00 38.25           H  
ATOM    152 HH22 ARG A   9     -13.475  -2.466 -39.700  1.00 38.25           H  
ATOM    153  CZ  ARG A   9     -13.044  -0.587 -40.202  1.00 38.25           C  
ATOM    154  N   PHE A  10     -17.605  -3.011 -44.970  1.00 41.48           N  
ATOM    155  H   PHE A  10     -17.430  -3.622 -44.185  1.00 41.48           H  
ATOM    156  CA  PHE A  10     -17.770  -3.599 -46.300  1.00 41.48           C  
ATOM    157  HA  PHE A  10     -17.104  -3.093 -46.998  1.00 41.48           H  
ATOM    158  C   PHE A  10     -19.201  -3.401 -46.821  1.00 41.48           C  
ATOM    159  CB  PHE A  10     -17.382  -5.082 -46.245  1.00 41.48           C  
ATOM    160  HB2 PHE A  10     -16.366  -5.168 -45.862  1.00 41.48           H  
ATOM    161  HB3 PHE A  10     -18.040  -5.603 -45.550  1.00 41.48           H  
ATOM    162  O   PHE A  10     -19.389  -3.000 -47.965  1.00 41.48           O  
ATOM    163  CG  PHE A  10     -17.449  -5.768 -47.595  1.00 41.48           C  
ATOM    164  CD1 PHE A  10     -18.587  -6.516 -47.954  1.00 41.48           C  
ATOM    165  HD1 PHE A  10     -19.414  -6.612 -47.267  1.00 41.48           H  
ATOM    166  CD2 PHE A  10     -16.383  -5.636 -48.505  1.00 41.48           C  
ATOM    167  HD2 PHE A  10     -15.513  -5.053 -48.241  1.00 41.48           H  
ATOM    168  CE1 PHE A  10     -18.655  -7.132 -49.216  1.00 41.48           C  
ATOM    169  HE1 PHE A  10     -19.529  -7.702 -49.491  1.00 41.48           H  
ATOM    170  CE2 PHE A  10     -16.452  -6.253 -49.767  1.00 41.48           C  
ATOM    171  HE2 PHE A  10     -15.637  -6.150 -50.467  1.00 41.48           H  
ATOM    172  CZ  PHE A  10     -17.588  -7.002 -50.122  1.00 41.48           C  
ATOM    173  HZ  PHE A  10     -17.644  -7.474 -51.091  1.00 41.48           H  
ATOM    174  N   LEU A  11     -20.204  -3.606 -45.958  1.00 41.08           N  
ATOM    175  H   LEU A  11     -19.976  -3.922 -45.026  1.00 41.08           H  
ATOM    176  CA  LEU A  11     -21.621  -3.510 -46.324  1.00 41.08           C  
ATOM    177  HA  LEU A  11     -21.768  -4.007 -47.282  1.00 41.08           H  
ATOM    178  C   LEU A  11     -22.124  -2.067 -46.525  1.00 41.08           C  
ATOM    179  CB  LEU A  11     -22.457  -4.233 -45.252  1.00 41.08           C  
ATOM    180  HB2 LEU A  11     -22.223  -3.794 -44.281  1.00 41.08           H  
ATOM    181  HB3 LEU A  11     -23.513  -4.047 -45.450  1.00 41.08           H  
ATOM    182  O   LEU A  11     -23.049  -1.859 -47.303  1.00 41.08           O  
ATOM    183  CG  LEU A  11     -22.240  -5.757 -45.179  1.00 41.08           C  
ATOM    184  HG  LEU A  11     -21.178  -5.974 -45.065  1.00 41.08           H  
ATOM    185  CD1 LEU A  11     -22.977  -6.318 -43.962  1.00 41.08           C  
ATOM    186 HD11 LEU A  11     -24.046  -6.124 -44.047  1.00 41.08           H  
ATOM    187 HD12 LEU A  11     -22.812  -7.393 -43.896  1.00 41.08           H  
ATOM    188 HD13 LEU A  11     -22.594  -5.851 -43.055  1.00 41.08           H  
ATOM    189  CD2 LEU A  11     -22.757  -6.476 -46.427  1.00 41.08           C  
ATOM    190 HD21 LEU A  11     -22.187  -6.168 -47.304  1.00 41.08           H  
ATOM    191 HD22 LEU A  11     -22.641  -7.553 -46.305  1.00 41.08           H  
ATOM    192 HD23 LEU A  11     -23.811  -6.246 -46.583  1.00 41.08           H  
ATOM    193  N   ALA A  12     -21.538  -1.072 -45.848  1.00 38.43           N  
ATOM    194  H   ALA A  12     -20.821  -1.312 -45.179  1.00 38.43           H  
ATOM    195  CA  ALA A  12     -21.942   0.339 -45.959  1.00 38.43           C  
ATOM    196  HA  ALA A  12     -23.026   0.382 -46.072  1.00 38.43           H  
ATOM    197  C   ALA A  12     -21.343   1.082 -47.172  1.00 38.43           C  
ATOM    198  CB  ALA A  12     -21.571   1.041 -44.647  1.00 38.43           C  
ATOM    199  HB1 ALA A  12     -22.041   0.529 -43.807  1.00 38.43           H  
ATOM    200  HB2 ALA A  12     -21.920   2.074 -44.672  1.00 38.43           H  
ATOM    201  HB3 ALA A  12     -20.489   1.032 -44.515  1.00 38.43           H  
ATOM    202  O   ALA A  12     -21.677   2.243 -47.415  1.00 38.43           O  
ATOM    203  N   GLY A  13     -20.417   0.446 -47.893  1.00 38.00           N  
ATOM    204  H   GLY A  13     -20.214  -0.515 -47.658  1.00 38.00           H  
ATOM    205  CA  GLY A  13     -19.713   1.033 -49.027  1.00 38.00           C  
ATOM    206  HA2 GLY A  13     -18.922   0.344 -49.324  1.00 38.00           H  
ATOM    207  HA3 GLY A  13     -19.255   1.971 -48.713  1.00 38.00           H  
ATOM    208  C   GLY A  13     -20.599   1.312 -50.252  1.00 38.00           C  
ATOM    209  O   GLY A  13     -21.805   1.051 -50.246  1.00 38.00           O  
ATOM    210  N   PRO A  14     -20.007   1.860 -51.330  1.00 46.69           N  
ATOM    211  CA  PRO A  14     -20.729   2.163 -52.560  1.00 46.69           C  
ATOM    212  HA  PRO A  14     -21.459   2.948 -52.364  1.00 46.69           H  
ATOM    213  C   PRO A  14     -21.458   0.924 -53.079  1.00 46.69           C  
ATOM    214  CB  PRO A  14     -19.680   2.679 -53.553  1.00 46.69           C  
ATOM    215  HB2 PRO A  14     -19.668   3.769 -53.529  1.00 46.69           H  
ATOM    216  HB3 PRO A  14     -19.863   2.328 -54.569  1.00 46.69           H  
ATOM    217  O   PRO A  14     -20.886  -0.168 -53.119  1.00 46.69           O  
ATOM    218  CG  PRO A  14     -18.356   2.148 -53.006  1.00 46.69           C  
ATOM    219  HG2 PRO A  14     -17.518   2.794 -53.268  1.00 46.69           H  
ATOM    220  HG3 PRO A  14     -18.190   1.137 -53.378  1.00 46.69           H  
ATOM    221  CD  PRO A  14     -18.584   2.099 -51.499  1.00 46.69           C  
ATOM    222  HD2 PRO A  14     -18.323   3.058 -51.051  1.00 46.69           H  
ATOM    223  HD3 PRO A  14     -17.980   1.302 -51.065  1.00 46.69           H  
ATOM    224  N   ARG A  15     -22.721   1.105 -53.496  1.00 51.96           N  
ATOM    225  H   ARG A  15     -23.129   2.027 -53.427  1.00 51.96           H  
ATOM    226  CA  ARG A  15     -23.481   0.017 -54.107  1.00 51.96           C  
ATOM    227  HA  ARG A  15     -23.550  -0.767 -53.352  1.00 51.96           H  
ATOM    228  C   ARG A  15     -22.689  -0.486 -55.316  1.00 51.96           C  
ATOM    229  CB  ARG A  15     -24.897   0.418 -54.536  1.00 51.96           C  
ATOM    230  HB2 ARG A  15     -25.257  -0.335 -55.238  1.00 51.96           H  
ATOM    231  HB3 ARG A  15     -24.874   1.377 -55.052  1.00 51.96           H  
ATOM    232  O   ARG A  15     -22.349   0.328 -56.179  1.00 51.96           O  
ATOM    233  CG  ARG A  15     -25.875   0.474 -53.355  1.00 51.96           C  
ATOM    234  HG2 ARG A  15     -25.793  -0.441 -52.768  1.00 51.96           H  
ATOM    235  HG3 ARG A  15     -25.640   1.330 -52.722  1.00 51.96           H  
ATOM    236  CD  ARG A  15     -27.305   0.593 -53.896  1.00 51.96           C  
ATOM    237  HD2 ARG A  15     -27.487  -0.262 -54.547  1.00 51.96           H  
ATOM    238  HD3 ARG A  15     -27.387   1.504 -54.488  1.00 51.96           H  
ATOM    239  NE  ARG A  15     -28.315   0.617 -52.819  1.00 51.96           N  
ATOM    240  HE  ARG A  15     -28.001   0.884 -51.897  1.00 51.96           H  
ATOM    241  NH1 ARG A  15     -30.068  -0.165 -54.080  1.00 51.96           N  
ATOM    242 HH11 ARG A  15     -30.794  -0.866 -54.115  1.00 51.96           H  
ATOM    243 HH12 ARG A  15     -29.454  -0.242 -54.879  1.00 51.96           H  
ATOM    244  NH2 ARG A  15     -30.370   0.224 -51.909  1.00 51.96           N  
ATOM    245 HH21 ARG A  15     -30.029   0.444 -50.985  1.00 51.96           H  
ATOM    246 HH22 ARG A  15     -31.305  -0.135 -52.045  1.00 51.96           H  
ATOM    247  CZ  ARG A  15     -29.576   0.231 -52.941  1.00 51.96           C  
ATOM    248  N   PRO A  16     -22.385  -1.786 -55.385  1.00 52.14           N  
ATOM    249  CA  PRO A  16     -21.717  -2.357 -56.541  1.00 52.14           C  
ATOM    250  HA  PRO A  16     -20.709  -1.950 -56.608  1.00 52.14           H  
ATOM    251  C   PRO A  16     -22.503  -1.970 -57.795  1.00 52.14           C  
ATOM    252  CB  PRO A  16     -21.635  -3.864 -56.289  1.00 52.14           C  
ATOM    253  HB2 PRO A  16     -20.609  -4.129 -56.031  1.00 52.14           H  
ATOM    254  HB3 PRO A  16     -21.967  -4.439 -57.153  1.00 52.14           H  
ATOM    255  O   PRO A  16     -23.732  -1.981 -57.783  1.00 52.14           O  
ATOM    256  CG  PRO A  16     -22.540  -4.101 -55.079  1.00 52.14           C  
ATOM    257  HG2 PRO A  16     -22.073  -4.777 -54.363  1.00 52.14           H  
ATOM    258  HG3 PRO A  16     -23.518  -4.444 -55.417  1.00 52.14           H  
ATOM    259  CD  PRO A  16     -22.725  -2.778 -54.395  1.00 52.14           C  
ATOM    260  HD2 PRO A  16     -23.763  -2.693 -54.070  1.00 52.14           H  
ATOM    261  HD3 PRO A  16     -22.047  -2.696 -53.545  1.00 52.14           H  
ATOM    262  N   GLY A  17     -21.793  -1.524 -58.833  1.00 58.54           N  
ATOM    263  H   GLY A  17     -20.787  -1.509 -58.740  1.00 58.54           H  
ATOM    264  CA  GLY A  17     -22.364  -1.236 -60.146  1.00 58.54           C  
ATOM    265  HA2 GLY A  17     -21.709  -0.555 -60.688  1.00 58.54           H  
ATOM    266  HA3 GLY A  17     -23.339  -0.764 -60.027  1.00 58.54           H  
ATOM    267  C   GLY A  17     -22.526  -2.516 -60.962  1.00 58.54           C  
ATOM    268  O   GLY A  17     -22.061  -3.582 -60.560  1.00 58.54           O  
ATOM    269  N   ARG A  18     -23.204  -2.419 -62.111  1.00 59.79           N  
ATOM    270  H   ARG A  18     -23.535  -1.506 -62.387  1.00 59.79           H  
ATOM    271  CA  ARG A  18     -23.382  -3.550 -63.033  1.00 59.79           C  
ATOM    272  HA  ARG A  18     -23.954  -4.326 -62.524  1.00 59.79           H  
ATOM    273  C   ARG A  18     -22.004  -4.133 -63.369  1.00 59.79           C  
ATOM    274  CB  ARG A  18     -24.141  -3.081 -64.293  1.00 59.79           C  
ATOM    275  HB2 ARG A  18     -23.479  -3.101 -65.159  1.00 59.79           H  
ATOM    276  HB3 ARG A  18     -24.471  -2.051 -64.160  1.00 59.79           H  
ATOM    277  O   ARG A  18     -21.198  -3.468 -64.013  1.00 59.79           O  
ATOM    278  CG  ARG A  18     -25.373  -3.940 -64.595  1.00 59.79           C  
ATOM    279  HG2 ARG A  18     -25.054  -4.960 -64.810  1.00 59.79           H  
ATOM    280  HG3 ARG A  18     -26.038  -3.945 -63.732  1.00 59.79           H  
ATOM    281  CD  ARG A  18     -26.126  -3.372 -65.805  1.00 59.79           C  
ATOM    282  HD2 ARG A  18     -25.449  -3.359 -66.659  1.00 59.79           H  
ATOM    283  HD3 ARG A  18     -26.435  -2.351 -65.581  1.00 59.79           H  
ATOM    284  NE  ARG A  18     -27.311  -4.187 -66.126  1.00 59.79           N  
ATOM    285  HE  ARG A  18     -27.545  -4.911 -65.462  1.00 59.79           H  
ATOM    286  NH1 ARG A  18     -27.860  -3.211 -68.124  1.00 59.79           N  
ATOM    287 HH11 ARG A  18     -28.417  -3.188 -68.966  1.00 59.79           H  
ATOM    288 HH12 ARG A  18     -27.101  -2.558 -67.991  1.00 59.79           H  
ATOM    289  NH2 ARG A  18     -29.009  -4.990 -67.425  1.00 59.79           N  
ATOM    290 HH21 ARG A  18     -29.547  -4.957 -68.279  1.00 59.79           H  
ATOM    291 HH22 ARG A  18     -29.188  -5.729 -66.760  1.00 59.79           H  
ATOM    292  CZ  ARG A  18     -28.053  -4.127 -67.218  1.00 59.79           C  
ATOM    293  N   SER A  19     -21.733  -5.346 -62.903  1.00 61.12           N  
ATOM    294  H   SER A  19     -22.408  -5.811 -62.313  1.00 61.12           H  
ATOM    295  CA  SER A  19     -20.528  -6.074 -63.287  1.00 61.12           C  
ATOM    296  HA  SER A  19     -19.656  -5.436 -63.144  1.00 61.12           H  
ATOM    297  C   SER A  19     -20.630  -6.456 -64.766  1.00 61.12           C  
ATOM    298  CB  SER A  19     -20.376  -7.301 -62.393  1.00 61.12           C  
ATOM    299  HB2 SER A  19     -20.204  -6.986 -61.364  1.00 61.12           H  
ATOM    300  HB3 SER A  19     -21.296  -7.883 -62.442  1.00 61.12           H  
ATOM    301  O   SER A  19     -21.708  -6.822 -65.236  1.00 61.12           O  
ATOM    302  OG  SER A  19     -19.309  -8.104 -62.828  1.00 61.12           O  
ATOM    303  HG  SER A  19     -19.705  -8.905 -63.179  1.00 61.12           H  
ATOM    304  N   SER A  20     -19.522  -6.353 -65.505  1.00 64.98           N  
ATOM    305  H   SER A  20     -18.671  -6.028 -65.070  1.00 64.98           H  
ATOM    306  CA  SER A  20     -19.399  -6.936 -66.848  1.00 64.98           C  
ATOM    307  HA  SER A  20     -20.282  -6.691 -67.439  1.00 64.98           H  
ATOM    308  C   SER A  20     -19.290  -8.457 -66.787  1.00 64.98           C  
ATOM    309  CB  SER A  20     -18.160  -6.381 -67.555  1.00 64.98           C  
ATOM    310  HB2 SER A  20     -18.312  -5.323 -67.770  1.00 64.98           H  
ATOM    311  HB3 SER A  20     -18.010  -6.914 -68.495  1.00 64.98           H  
ATOM    312  O   SER A  20     -19.734  -9.146 -67.702  1.00 64.98           O  
ATOM    313  OG  SER A  20     -17.017  -6.530 -66.731  1.00 64.98           O  
ATOM    314  HG  SER A  20     -16.228  -6.403 -67.263  1.00 64.98           H  
ATOM    315  N   ALA A  21     -18.721  -8.979 -65.699  1.00 67.20           N  
ATOM    316  H   ALA A  21     -18.373  -8.354 -64.986  1.00 67.20           H  
ATOM    317  CA  ALA A  21     -18.751 -10.398 -65.411  1.00 67.20           C  
ATOM    318  HA  ALA A  21     -18.475 -10.924 -66.325  1.00 67.20           H  
ATOM    319  C   ALA A  21     -20.167 -10.801 -64.975  1.00 67.20           C  
ATOM    320  CB  ALA A  21     -17.702 -10.736 -64.345  1.00 67.20           C  
ATOM    321  HB1 ALA A  21     -16.715 -10.419 -64.681  1.00 67.20           H  
ATOM    322  HB2 ALA A  21     -17.690 -11.813 -64.179  1.00 67.20           H  
ATOM    323  HB3 ALA A  21     -17.938 -10.246 -63.400  1.00 67.20           H  
ATOM    324  O   ALA A  21     -20.795 -10.047 -64.215  1.00 67.20           O  
ATOM    325  N   PRO A  22     -20.643 -11.988 -65.390  1.00 71.86           N  
ATOM    326  CA  PRO A  22     -21.802 -12.617 -64.778  1.00 71.86           C  
ATOM    327  HA  PRO A  22     -22.700 -12.077 -65.077  1.00 71.86           H  
ATOM    328  C   PRO A  22     -21.651 -12.591 -63.253  1.00 71.86           C  
ATOM    329  CB  PRO A  22     -21.835 -14.040 -65.348  1.00 71.86           C  
ATOM    330  HB2 PRO A  22     -21.243 -14.709 -64.723  1.00 71.86           H  
ATOM    331  HB3 PRO A  22     -22.851 -14.414 -65.472  1.00 71.86           H  
ATOM    332  O   PRO A  22     -20.545 -12.721 -62.729  1.00 71.86           O  
ATOM    333  CG  PRO A  22     -21.106 -13.919 -66.678  1.00 71.86           C  
ATOM    334  HG2 PRO A  22     -20.676 -14.869 -66.993  1.00 71.86           H  
ATOM    335  HG3 PRO A  22     -21.785 -13.530 -67.437  1.00 71.86           H  
ATOM    336  CD  PRO A  22     -20.035 -12.883 -66.361  1.00 71.86           C  
ATOM    337  HD2 PRO A  22     -19.755 -12.356 -67.274  1.00 71.86           H  
ATOM    338  HD3 PRO A  22     -19.167 -13.370 -65.917  1.00 71.86           H  
ATOM    339  N   VAL A  23     -22.746 -12.378 -62.533  1.00 75.85           N  
ATOM    340  H   VAL A  23     -23.635 -12.290 -63.004  1.00 75.85           H  
ATOM    341  CA  VAL A  23     -22.731 -12.333 -61.067  1.00 75.85           C  
ATOM    342  HA  VAL A  23     -21.710 -12.428 -60.697  1.00 75.85           H  
ATOM    343  C   VAL A  23     -23.523 -13.516 -60.549  1.00 75.85           C  
ATOM    344  CB  VAL A  23     -23.290 -11.000 -60.535  1.00 75.85           C  
ATOM    345  HB  VAL A  23     -24.312 -10.868 -60.890  1.00 75.85           H  
ATOM    346  O   VAL A  23     -24.671 -13.685 -60.946  1.00 75.85           O  
ATOM    347  CG1 VAL A  23     -23.303 -10.964 -59.001  1.00 75.85           C  
ATOM    348 HG11 VAL A  23     -23.647  -9.992 -58.650  1.00 75.85           H  
ATOM    349 HG12 VAL A  23     -22.303 -11.151 -58.611  1.00 75.85           H  
ATOM    350 HG13 VAL A  23     -23.985 -11.719 -58.610  1.00 75.85           H  
ATOM    351  CG2 VAL A  23     -22.449  -9.818 -61.028  1.00 75.85           C  
ATOM    352 HG21 VAL A  23     -22.827  -8.889 -60.601  1.00 75.85           H  
ATOM    353 HG22 VAL A  23     -21.406  -9.957 -60.744  1.00 75.85           H  
ATOM    354 HG23 VAL A  23     -22.520  -9.754 -62.113  1.00 75.85           H  
ATOM    355  N   LEU A  24     -22.935 -14.300 -59.648  1.00 79.90           N  
ATOM    356  H   LEU A  24     -21.974 -14.121 -59.393  1.00 79.90           H  
ATOM    357  CA  LEU A  24     -23.660 -15.294 -58.865  1.00 79.90           C  
ATOM    358  HA  LEU A  24     -24.585 -15.550 -59.382  1.00 79.90           H  
ATOM    359  C   LEU A  24     -24.000 -14.714 -57.496  1.00 79.90           C  
ATOM    360  CB  LEU A  24     -22.825 -16.571 -58.729  1.00 79.90           C  
ATOM    361  HB2 LEU A  24     -22.561 -16.920 -59.727  1.00 79.90           H  
ATOM    362  HB3 LEU A  24     -21.902 -16.330 -58.202  1.00 79.90           H  
ATOM    363  O   LEU A  24     -23.117 -14.279 -56.759  1.00 79.90           O  
ATOM    364  CG  LEU A  24     -23.546 -17.705 -57.975  1.00 79.90           C  
ATOM    365  HG  LEU A  24     -23.829 -17.366 -56.979  1.00 79.90           H  
ATOM    366  CD1 LEU A  24     -24.801 -18.194 -58.697  1.00 79.90           C  
ATOM    367 HD11 LEU A  24     -25.145 -19.127 -58.251  1.00 79.90           H  
ATOM    368 HD12 LEU A  24     -24.585 -18.363 -59.752  1.00 79.90           H  
ATOM    369 HD13 LEU A  24     -25.598 -17.457 -58.599  1.00 79.90           H  
ATOM    370  CD2 LEU A  24     -22.584 -18.873 -57.816  1.00 79.90           C  
ATOM    371 HD21 LEU A  24     -23.072 -19.687 -57.279  1.00 79.90           H  
ATOM    372 HD22 LEU A  24     -21.709 -18.547 -57.254  1.00 79.90           H  
ATOM    373 HD23 LEU A  24     -22.267 -19.227 -58.797  1.00 79.90           H  
ATOM    374  N   LEU A  25     -25.277 -14.758 -57.142  1.00 77.88           N  
ATOM    375  H   LEU A  25     -25.941 -15.118 -57.812  1.00 77.88           H  
ATOM    376  CA  LEU A  25     -25.752 -14.513 -55.793  1.00 77.88           C  
ATOM    377  HA  LEU A  25     -24.979 -14.002 -55.219  1.00 77.88           H  
ATOM    378  C   LEU A  25     -26.057 -15.857 -55.130  1.00 77.88           C  
ATOM    379  CB  LEU A  25     -26.985 -13.605 -55.874  1.00 77.88           C  
ATOM    380  HB2 LEU A  25     -26.722 -12.686 -56.396  1.00 77.88           H  
ATOM    381  HB3 LEU A  25     -27.747 -14.130 -56.450  1.00 77.88           H  
ATOM    382  O   LEU A  25     -27.027 -16.518 -55.500  1.00 77.88           O  
ATOM    383  CG  LEU A  25     -27.584 -13.259 -54.505  1.00 77.88           C  
ATOM    384  HG  LEU A  25     -27.814 -14.180 -53.970  1.00 77.88           H  
ATOM    385  CD1 LEU A  25     -26.637 -12.430 -53.637  1.00 77.88           C  
ATOM    386 HD11 LEU A  25     -25.771 -13.029 -53.354  1.00 77.88           H  
ATOM    387 HD12 LEU A  25     -27.145 -12.124 -52.723  1.00 77.88           H  
ATOM    388 HD13 LEU A  25     -26.302 -11.546 -54.181  1.00 77.88           H  
ATOM    389  CD2 LEU A  25     -28.890 -12.495 -54.712  1.00 77.88           C  
ATOM    390 HD21 LEU A  25     -28.730 -11.662 -55.396  1.00 77.88           H  
ATOM    391 HD22 LEU A  25     -29.629 -13.157 -55.164  1.00 77.88           H  
ATOM    392 HD23 LEU A  25     -29.270 -12.127 -53.759  1.00 77.88           H  
ATOM    393  N   VAL A  26     -25.249 -16.236 -54.140  1.00 79.83           N  
ATOM    394  H   VAL A  26     -24.473 -15.639 -53.890  1.00 79.83           H  
ATOM    395  CA  VAL A  26     -25.502 -17.417 -53.304  1.00 79.83           C  
ATOM    396  HA  VAL A  26     -26.123 -18.111 -53.871  1.00 79.83           H  
ATOM    397  C   VAL A  26     -26.262 -16.993 -52.050  1.00 79.83           C  
ATOM    398  CB  VAL A  26     -24.212 -18.173 -52.943  1.00 79.83           C  
ATOM    399  HB  VAL A  26     -23.592 -17.555 -52.294  1.00 79.83           H  
ATOM    400  O   VAL A  26     -25.848 -16.050 -51.376  1.00 79.83           O  
ATOM    401  CG1 VAL A  26     -24.555 -19.476 -52.214  1.00 79.83           C  
ATOM    402 HG11 VAL A  26     -24.991 -19.256 -51.239  1.00 79.83           H  
ATOM    403 HG12 VAL A  26     -25.262 -20.060 -52.803  1.00 79.83           H  
ATOM    404 HG13 VAL A  26     -23.655 -20.071 -52.060  1.00 79.83           H  
ATOM    405  CG2 VAL A  26     -23.399 -18.533 -54.192  1.00 79.83           C  
ATOM    406 HG21 VAL A  26     -24.010 -19.119 -54.880  1.00 79.83           H  
ATOM    407 HG22 VAL A  26     -22.526 -19.118 -53.903  1.00 79.83           H  
ATOM    408 HG23 VAL A  26     -23.051 -17.629 -54.691  1.00 79.83           H  
ATOM    409  N   ARG A  27     -27.374 -17.661 -51.733  1.00 80.70           N  
ATOM    410  H   ARG A  27     -27.662 -18.424 -52.329  1.00 80.70           H  
ATOM    411  CA  ARG A  27     -28.266 -17.269 -50.629  1.00 80.70           C  
ATOM    412  HA  ARG A  27     -27.760 -16.543 -49.992  1.00 80.70           H  
ATOM    413  C   ARG A  27     -28.660 -18.450 -49.763  1.00 80.70           C  
ATOM    414  CB  ARG A  27     -29.553 -16.646 -51.172  1.00 80.70           C  
ATOM    415  HB2 ARG A  27     -30.156 -17.434 -51.623  1.00 80.70           H  
ATOM    416  HB3 ARG A  27     -30.113 -16.225 -50.338  1.00 80.70           H  
ATOM    417  O   ARG A  27     -28.916 -19.525 -50.285  1.00 80.70           O  
ATOM    418  CG  ARG A  27     -29.295 -15.563 -52.218  1.00 80.70           C  
ATOM    419  HG2 ARG A  27     -28.588 -14.835 -51.820  1.00 80.70           H  
ATOM    420  HG3 ARG A  27     -28.893 -16.009 -53.127  1.00 80.70           H  
ATOM    421  CD  ARG A  27     -30.598 -14.861 -52.547  1.00 80.70           C  
ATOM    422  HD2 ARG A  27     -31.001 -14.474 -51.611  1.00 80.70           H  
ATOM    423  HD3 ARG A  27     -30.387 -14.040 -53.232  1.00 80.70           H  
ATOM    424  NE  ARG A  27     -31.595 -15.742 -53.157  1.00 80.70           N  
ATOM    425  HE  ARG A  27     -31.420 -16.737 -53.171  1.00 80.70           H  
ATOM    426  NH1 ARG A  27     -33.239 -14.163 -53.430  1.00 80.70           N  
ATOM    427 HH11 ARG A  27     -34.217 -13.951 -53.566  1.00 80.70           H  
ATOM    428 HH12 ARG A  27     -32.630 -13.474 -53.012  1.00 80.70           H  
ATOM    429  NH2 ARG A  27     -33.600 -16.323 -53.964  1.00 80.70           N  
ATOM    430 HH21 ARG A  27     -33.264 -17.274 -53.911  1.00 80.70           H  
ATOM    431 HH22 ARG A  27     -34.553 -16.130 -54.238  1.00 80.70           H  
ATOM    432  CZ  ARG A  27     -32.805 -15.393 -53.529  1.00 80.70           C  
ATOM    433  N   ALA A  28     -28.794 -18.210 -48.466  1.00 73.07           N  
ATOM    434  H   ALA A  28     -28.535 -17.302 -48.107  1.00 73.07           H  
ATOM    435  CA  ALA A  28     -29.449 -19.130 -47.543  1.00 73.07           C  
ATOM    436  HA  ALA A  28     -28.863 -20.044 -47.452  1.00 73.07           H  
ATOM    437  C   ALA A  28     -30.863 -19.503 -48.037  1.00 73.07           C  
ATOM    438  CB  ALA A  28     -29.490 -18.427 -46.181  1.00 73.07           C  
ATOM    439  HB1 ALA A  28     -30.165 -18.956 -45.508  1.00 73.07           H  
ATOM    440  HB2 ALA A  28     -28.491 -18.405 -45.748  1.00 73.07           H  
ATOM    441  HB3 ALA A  28     -29.868 -17.410 -46.290  1.00 73.07           H  
ATOM    442  O   ALA A  28     -31.581 -18.643 -48.557  1.00 73.07           O  
ATOM    443  N   SER A  29     -31.262 -20.765 -47.859  1.00 80.63           N  
ATOM    444  H   SER A  29     -30.568 -21.432 -47.554  1.00 80.63           H  
ATOM    445  CA  SER A  29     -32.614 -21.282 -48.121  1.00 80.63           C  
ATOM    446  HA  SER A  29     -33.113 -20.605 -48.814  1.00 80.63           H  
ATOM    447  C   SER A  29     -33.482 -21.357 -46.865  1.00 80.63           C  
ATOM    448  CB  SER A  29     -32.560 -22.656 -48.790  1.00 80.63           C  
ATOM    449  HB2 SER A  29     -33.566 -22.945 -49.092  1.00 80.63           H  
ATOM    450  HB3 SER A  29     -31.935 -22.596 -49.681  1.00 80.63           H  
ATOM    451  O   SER A  29     -34.692 -21.555 -46.977  1.00 80.63           O  
ATOM    452  OG  SER A  29     -32.039 -23.643 -47.924  1.00 80.63           O  
ATOM    453  HG  SER A  29     -32.504 -23.637 -47.085  1.00 80.63           H  
ATOM    454  N   GLU A  30     -32.886 -21.141 -45.689  1.00 71.39           N  
ATOM    455  H   GLU A  30     -31.885 -21.013 -45.660  1.00 71.39           H  
ATOM    456  CA  GLU A  30     -33.583 -21.027 -44.410  1.00 71.39           C  
ATOM    457  HA  GLU A  30     -34.637 -21.253 -44.564  1.00 71.39           H  
ATOM    458  C   GLU A  30     -33.454 -19.595 -43.846  1.00 71.39           C  
ATOM    459  CB  GLU A  30     -33.039 -22.082 -43.439  1.00 71.39           C  
ATOM    460  HB2 GLU A  30     -33.521 -21.956 -42.469  1.00 71.39           H  
ATOM    461  HB3 GLU A  30     -31.968 -21.925 -43.309  1.00 71.39           H  
ATOM    462  O   GLU A  30     -32.366 -19.011 -43.870  1.00 71.39           O  
ATOM    463  CG  GLU A  30     -33.302 -23.512 -43.945  1.00 71.39           C  
ATOM    464  HG2 GLU A  30     -34.342 -23.769 -43.746  1.00 71.39           H  
ATOM    465  HG3 GLU A  30     -33.158 -23.567 -45.024  1.00 71.39           H  
ATOM    466  CD  GLU A  30     -32.380 -24.547 -43.295  1.00 71.39           C  
ATOM    467  OE1 GLU A  30     -31.939 -25.451 -44.043  1.00 71.39           O  
ATOM    468  OE2 GLU A  30     -32.116 -24.431 -42.079  1.00 71.39           O  
ATOM    469  N   PRO A  31     -34.550 -18.978 -43.367  1.00 61.96           N  
ATOM    470  CA  PRO A  31     -34.490 -17.664 -42.742  1.00 61.96           C  
ATOM    471  HA  PRO A  31     -33.943 -16.972 -43.383  1.00 61.96           H  
ATOM    472  C   PRO A  31     -33.792 -17.734 -41.381  1.00 61.96           C  
ATOM    473  CB  PRO A  31     -35.943 -17.201 -42.615  1.00 61.96           C  
ATOM    474  HB2 PRO A  31     -36.250 -16.693 -43.529  1.00 61.96           H  
ATOM    475  HB3 PRO A  31     -36.098 -16.550 -41.754  1.00 61.96           H  
ATOM    476  O   PRO A  31     -33.872 -18.732 -40.664  1.00 61.96           O  
ATOM    477  CG  PRO A  31     -36.712 -18.513 -42.481  1.00 61.96           C  
ATOM    478  HG2 PRO A  31     -36.691 -18.843 -41.443  1.00 61.96           H  
ATOM    479  HG3 PRO A  31     -37.741 -18.415 -42.829  1.00 61.96           H  
ATOM    480  CD  PRO A  31     -35.912 -19.488 -43.344  1.00 61.96           C  
ATOM    481  HD2 PRO A  31     -35.953 -20.486 -42.907  1.00 61.96           H  
ATOM    482  HD3 PRO A  31     -36.311 -19.498 -44.358  1.00 61.96           H  
ATOM    483  N   LEU A  32     -33.163 -16.627 -40.983  1.00 49.12           N  
ATOM    484  H   LEU A  32     -33.156 -15.826 -41.598  1.00 49.12           H  
ATOM    485  CA  LEU A  32     -32.669 -16.466 -39.619  1.00 49.12           C  
ATOM    486  HA  LEU A  32     -32.257 -17.420 -39.292  1.00 49.12           H  
ATOM    487  C   LEU A  32     -33.855 -16.114 -38.687  1.00 49.12           C  
ATOM    488  CB  LEU A  32     -31.530 -15.422 -39.613  1.00 49.12           C  
ATOM    489  HB2 LEU A  32     -30.919 -15.535 -40.508  1.00 49.12           H  
ATOM    490  HB3 LEU A  32     -31.961 -14.421 -39.636  1.00 49.12           H  
ATOM    491  O   LEU A  32     -34.150 -14.939 -38.479  1.00 49.12           O  
ATOM    492  CG  LEU A  32     -30.632 -15.584 -38.374  1.00 49.12           C  
ATOM    493  HG  LEU A  32     -31.227 -15.953 -37.538  1.00 49.12           H  
ATOM    494  CD1 LEU A  32     -29.505 -16.570 -38.657  1.00 49.12           C  
ATOM    495 HD11 LEU A  32     -29.934 -17.523 -38.967  1.00 49.12           H  
ATOM    496 HD12 LEU A  32     -28.961 -16.755 -37.730  1.00 49.12           H  
ATOM    497 HD13 LEU A  32     -28.834 -16.199 -39.431  1.00 49.12           H  
ATOM    498  CD2 LEU A  32     -30.001 -14.262 -37.944  1.00 49.12           C  
ATOM    499 HD21 LEU A  32     -29.408 -14.420 -37.043  1.00 49.12           H  
ATOM    500 HD22 LEU A  32     -29.370 -13.871 -38.742  1.00 49.12           H  
ATOM    501 HD23 LEU A  32     -30.790 -13.545 -37.720  1.00 49.12           H  
ATOM    502  N   GLY A  33     -34.551 -17.125 -38.156  1.00 48.64           N  
ATOM    503  H   GLY A  33     -34.339 -18.050 -38.502  1.00 48.64           H  
ATOM    504  CA  GLY A  33     -35.731 -16.972 -37.282  1.00 48.64           C  
ATOM    505  HA2 GLY A  33     -35.806 -17.845 -36.634  1.00 48.64           H  
ATOM    506  HA3 GLY A  33     -35.597 -16.095 -36.648  1.00 48.64           H  
ATOM    507  C   GLY A  33     -37.073 -16.822 -38.024  1.00 48.64           C  
ATOM    508  O   GLY A  33     -37.142 -16.972 -39.243  1.00 48.64           O  
ATOM    509  N   ASP A  34     -38.156 -16.535 -37.290  1.00 54.16           N  
ATOM    510  H   ASP A  34     -38.063 -16.454 -36.288  1.00 54.16           H  
ATOM    511  CA  ASP A  34     -39.512 -16.410 -37.854  1.00 54.16           C  
ATOM    512  HA  ASP A  34     -39.709 -17.281 -38.479  1.00 54.16           H  
ATOM    513  C   ASP A  34     -39.647 -15.151 -38.736  1.00 54.16           C  
ATOM    514  CB  ASP A  34     -40.572 -16.384 -36.731  1.00 54.16           C  
ATOM    515  HB2 ASP A  34     -40.291 -15.631 -35.995  1.00 54.16           H  
ATOM    516  HB3 ASP A  34     -41.523 -16.079 -37.168  1.00 54.16           H  
ATOM    517  O   ASP A  34     -39.615 -14.020 -38.245  1.00 54.16           O  
ATOM    518  CG  ASP A  34     -40.805 -17.726 -36.024  1.00 54.16           C  
ATOM    519  OD1 ASP A  34     -40.550 -18.778 -36.648  1.00 54.16           O  
ATOM    520  OD2 ASP A  34     -41.277 -17.681 -34.865  1.00 54.16           O  
ATOM    521  N   TRP A  35     -39.837 -15.326 -40.048  1.00 53.30           N  
ATOM    522  H   TRP A  35     -39.830 -16.271 -40.405  1.00 53.30           H  
ATOM    523  CA  TRP A  35     -40.086 -14.225 -40.986  1.00 53.30           C  
ATOM    524  HA  TRP A  35     -39.735 -13.297 -40.533  1.00 53.30           H  
ATOM    525  C   TRP A  35     -41.581 -14.058 -41.295  1.00 53.30           C  
ATOM    526  CB  TRP A  35     -39.278 -14.425 -42.267  1.00 53.30           C  
ATOM    527  HB2 TRP A  35     -38.234 -14.594 -42.002  1.00 53.30           H  
ATOM    528  HB3 TRP A  35     -39.636 -15.315 -42.785  1.00 53.30           H  
ATOM    529  O   TRP A  35     -42.271 -15.029 -41.598  1.00 53.30           O  
ATOM    530  CG  TRP A  35     -39.342 -13.254 -43.197  1.00 53.30           C  
ATOM    531  CD1 TRP A  35     -40.187 -13.118 -44.245  1.00 53.30           C  
ATOM    532  HD1 TRP A  35     -40.938 -13.839 -44.533  1.00 53.30           H  
ATOM    533  CD2 TRP A  35     -38.505 -12.056 -43.201  1.00 53.30           C  
ATOM    534  CE2 TRP A  35     -38.880 -11.248 -44.316  1.00 53.30           C  
ATOM    535  CE3 TRP A  35     -37.431 -11.600 -42.405  1.00 53.30           C  
ATOM    536  HE3 TRP A  35     -37.103 -12.203 -41.571  1.00 53.30           H  
ATOM    537  NE1 TRP A  35     -39.911 -11.939 -44.910  1.00 53.30           N  
ATOM    538  HE1 TRP A  35     -40.361 -11.671 -45.774  1.00 53.30           H  
ATOM    539  CH2 TRP A  35     -37.150  -9.630 -43.827  1.00 53.30           C  
ATOM    540  HH2 TRP A  35     -36.609  -8.730 -44.079  1.00 53.30           H  
ATOM    541  CZ2 TRP A  35     -38.219 -10.054 -44.635  1.00 53.30           C  
ATOM    542  HZ2 TRP A  35     -38.510  -9.493 -45.510  1.00 53.30           H  
ATOM    543  CZ3 TRP A  35     -36.762 -10.399 -42.713  1.00 53.30           C  
ATOM    544  HZ3 TRP A  35     -35.922 -10.086 -42.111  1.00 53.30           H  
ATOM    545  N   GLN A  36     -42.091 -12.822 -41.274  1.00 50.01           N  
ATOM    546  H   GLN A  36     -41.460 -12.055 -41.093  1.00 50.01           H  
ATOM    547  CA  GLN A  36     -43.481 -12.508 -41.640  1.00 50.01           C  
ATOM    548  HA  GLN A  36     -44.111 -13.374 -41.435  1.00 50.01           H  
ATOM    549  C   GLN A  36     -43.600 -12.189 -43.144  1.00 50.01           C  
ATOM    550  CB  GLN A  36     -43.998 -11.333 -40.786  1.00 50.01           C  
ATOM    551  HB2 GLN A  36     -43.312 -10.491 -40.875  1.00 50.01           H  
ATOM    552  HB3 GLN A  36     -44.967 -11.025 -41.178  1.00 50.01           H  
ATOM    553  O   GLN A  36     -43.019 -11.206 -43.599  1.00 50.01           O  
ATOM    554  CG  GLN A  36     -44.175 -11.698 -39.303  1.00 50.01           C  
ATOM    555  HG2 GLN A  36     -44.815 -12.578 -39.234  1.00 50.01           H  
ATOM    556  HG3 GLN A  36     -43.208 -11.947 -38.864  1.00 50.01           H  
ATOM    557  CD  GLN A  36     -44.805 -10.575 -38.479  1.00 50.01           C  
ATOM    558  NE2 GLN A  36     -45.391 -10.891 -37.344  1.00 50.01           N  
ATOM    559 HE21 GLN A  36     -45.833 -10.133 -36.844  1.00 50.01           H  
ATOM    560 HE22 GLN A  36     -45.433 -11.855 -37.044  1.00 50.01           H  
ATOM    561  OE1 GLN A  36     -44.757  -9.397 -38.807  1.00 50.01           O  
ATOM    562  N   GLU A  37     -44.387 -12.966 -43.905  1.00 59.47           N  
ATOM    563  H   GLU A  37     -44.805 -13.779 -43.476  1.00 59.47           H  
ATOM    564  CA  GLU A  37     -44.556 -12.830 -45.375  1.00 59.47           C  
ATOM    565  HA  GLU A  37     -43.616 -13.074 -45.871  1.00 59.47           H  
ATOM    566  C   GLU A  37     -44.945 -11.419 -45.849  1.00 59.47           C  
ATOM    567  CB  GLU A  37     -45.648 -13.795 -45.881  1.00 59.47           C  
ATOM    568  HB2 GLU A  37     -46.500 -13.752 -45.202  1.00 59.47           H  
ATOM    569  HB3 GLU A  37     -45.981 -13.454 -46.861  1.00 59.47           H  
ATOM    570  O   GLU A  37     -44.505 -10.981 -46.912  1.00 59.47           O  
ATOM    571  CG  GLU A  37     -45.181 -15.248 -46.043  1.00 59.47           C  
ATOM    572  HG2 GLU A  37     -44.902 -15.638 -45.064  1.00 59.47           H  
ATOM    573  HG3 GLU A  37     -44.293 -15.256 -46.675  1.00 59.47           H  
ATOM    574  CD  GLU A  37     -46.263 -16.154 -46.667  1.00 59.47           C  
ATOM    575  OE1 GLU A  37     -45.880 -17.199 -47.242  1.00 59.47           O  
ATOM    576  OE2 GLU A  37     -47.463 -15.811 -46.568  1.00 59.47           O  
ATOM    577  N   GLU A  38     -45.728 -10.676 -45.056  1.00 59.80           N  
ATOM    578  H   GLU A  38     -46.072 -11.099 -44.206  1.00 59.80           H  
ATOM    579  CA  GLU A  38     -46.150  -9.297 -45.361  1.00 59.80           C  
ATOM    580  HA  GLU A  38     -46.753  -9.296 -46.268  1.00 59.80           H  
ATOM    581  C   GLU A  38     -44.962  -8.345 -45.596  1.00 59.80           C  
ATOM    582  CB  GLU A  38     -46.993  -8.751 -44.196  1.00 59.80           C  
ATOM    583  HB2 GLU A  38     -46.392  -8.815 -43.288  1.00 59.80           H  
ATOM    584  HB3 GLU A  38     -47.219  -7.701 -44.385  1.00 59.80           H  
ATOM    585  O   GLU A  38     -45.117  -7.310 -46.245  1.00 59.80           O  
ATOM    586  CG  GLU A  38     -48.319  -9.503 -43.983  1.00 59.80           C  
ATOM    587  HG2 GLU A  38     -48.115 -10.571 -43.917  1.00 59.80           H  
ATOM    588  HG3 GLU A  38     -48.957  -9.335 -44.851  1.00 59.80           H  
ATOM    589  CD  GLU A  38     -49.063  -9.076 -42.704  1.00 59.80           C  
ATOM    590  OE1 GLU A  38     -50.154  -9.642 -42.464  1.00 59.80           O  
ATOM    591  OE2 GLU A  38     -48.554  -8.195 -41.973  1.00 59.80           O  
ATOM    592  N   ARG A  39     -43.768  -8.689 -45.089  1.00 53.30           N  
ATOM    593  H   ARG A  39     -43.701  -9.584 -44.626  1.00 53.30           H  
ATOM    594  CA  ARG A  39     -42.541  -7.889 -45.222  1.00 53.30           C  
ATOM    595  HA  ARG A  39     -42.827  -6.838 -45.265  1.00 53.30           H  
ATOM    596  C   ARG A  39     -41.760  -8.122 -46.522  1.00 53.30           C  
ATOM    597  CB  ARG A  39     -41.646  -8.093 -43.990  1.00 53.30           C  
ATOM    598  HB2 ARG A  39     -40.708  -7.561 -44.152  1.00 53.30           H  
ATOM    599  HB3 ARG A  39     -41.413  -9.151 -43.872  1.00 53.30           H  
ATOM    600  O   ARG A  39     -40.736  -7.472 -46.714  1.00 53.30           O  
ATOM    601  CG  ARG A  39     -42.288  -7.550 -42.707  1.00 53.30           C  
ATOM    602  HG2 ARG A  39     -42.610  -6.522 -42.872  1.00 53.30           H  
ATOM    603  HG3 ARG A  39     -43.149  -8.160 -42.434  1.00 53.30           H  
ATOM    604  CD  ARG A  39     -41.258  -7.578 -41.576  1.00 53.30           C  
ATOM    605  HD2 ARG A  39     -40.990  -8.615 -41.371  1.00 53.30           H  
ATOM    606  HD3 ARG A  39     -40.368  -7.046 -41.912  1.00 53.30           H  
ATOM    607  NE  ARG A  39     -41.781  -6.948 -40.350  1.00 53.30           N  
ATOM    608  HE  ARG A  39     -42.785  -6.943 -40.245  1.00 53.30           H  
ATOM    609  NH1 ARG A  39     -39.755  -6.568 -39.337  1.00 53.30           N  
ATOM    610 HH11 ARG A  39     -39.306  -7.057 -40.098  1.00 53.30           H  
ATOM    611 HH12 ARG A  39     -39.218  -6.269 -38.535  1.00 53.30           H  
ATOM    612  NH2 ARG A  39     -41.638  -5.937 -38.317  1.00 53.30           N  
ATOM    613 HH21 ARG A  39     -42.647  -5.944 -38.266  1.00 53.30           H  
ATOM    614 HH22 ARG A  39     -41.088  -5.629 -37.528  1.00 53.30           H  
ATOM    615  CZ  ARG A  39     -41.058  -6.485 -39.347  1.00 53.30           C  
ATOM    616  N   GLY A  40     -42.223  -8.990 -47.422  1.00 57.73           N  
ATOM    617  H   GLY A  40     -43.045  -9.525 -47.180  1.00 57.73           H  
ATOM    618  CA  GLY A  40     -41.516  -9.342 -48.662  1.00 57.73           C  
ATOM    619  HA2 GLY A  40     -42.251  -9.544 -49.441  1.00 57.73           H  
ATOM    620  HA3 GLY A  40     -40.898  -8.505 -48.989  1.00 57.73           H  
ATOM    621  C   GLY A  40     -40.619 -10.581 -48.522  1.00 57.73           C  
ATOM    622  O   GLY A  40     -40.705 -11.294 -47.525  1.00 57.73           O  
ATOM    623  N   ASP A  41     -39.782 -10.871 -49.529  1.00 64.41           N  
ATOM    624  H   ASP A  41     -39.691 -10.219 -50.295  1.00 64.41           H  
ATOM    625  CA  ASP A  41     -38.857 -12.023 -49.507  1.00 64.41           C  
ATOM    626  HA  ASP A  41     -39.421 -12.898 -49.183  1.00 64.41           H  
ATOM    627  C   ASP A  41     -37.733 -11.785 -48.482  1.00 64.41           C  
ATOM    628  CB  ASP A  41     -38.307 -12.329 -50.924  1.00 64.41           C  
ATOM    629  HB2 ASP A  41     -39.142 -12.324 -51.624  1.00 64.41           H  
ATOM    630  HB3 ASP A  41     -37.621 -11.534 -51.220  1.00 64.41           H  
ATOM    631  O   ASP A  41     -37.095 -10.732 -48.483  1.00 64.41           O  
ATOM    632  CG  ASP A  41     -37.586 -13.692 -51.058  1.00 64.41           C  
ATOM    633  OD1 ASP A  41     -37.426 -14.400 -50.041  1.00 64.41           O  
ATOM    634  OD2 ASP A  41     -37.219 -14.093 -52.190  1.00 64.41           O  
ATOM    635  N   TRP A  42     -37.504 -12.757 -47.599  1.00 62.10           N  
ATOM    636  H   TRP A  42     -37.997 -13.630 -47.722  1.00 62.10           H  
ATOM    637  CA  TRP A  42     -36.471 -12.699 -46.560  1.00 62.10           C  
ATOM    638  HA  TRP A  42     -36.480 -11.715 -46.091  1.00 62.10           H  
ATOM    639  C   TRP A  42     -35.066 -12.936 -47.108  1.00 62.10           C  
ATOM    640  CB  TRP A  42     -36.796 -13.757 -45.506  1.00 62.10           C  
ATOM    641  HB2 TRP A  42     -37.805 -13.558 -45.147  1.00 62.10           H  
ATOM    642  HB3 TRP A  42     -36.105 -13.663 -44.669  1.00 62.10           H  
ATOM    643  O   TRP A  42     -34.073 -12.575 -46.472  1.00 62.10           O  
ATOM    644  CG  TRP A  42     -36.813 -15.169 -45.975  1.00 62.10           C  
ATOM    645  CD1 TRP A  42     -37.908 -15.884 -46.319  1.00 62.10           C  
ATOM    646  HD1 TRP A  42     -38.922 -15.512 -46.281  1.00 62.10           H  
ATOM    647  CD2 TRP A  42     -35.679 -16.051 -46.144  1.00 62.10           C  
ATOM    648  CE2 TRP A  42     -36.159 -17.300 -46.634  1.00 62.10           C  
ATOM    649  CE3 TRP A  42     -34.297 -15.903 -45.917  1.00 62.10           C  
ATOM    650  HE3 TRP A  42     -33.916 -14.977 -45.513  1.00 62.10           H  
ATOM    651  NE1 TRP A  42     -37.526 -17.152 -46.704  1.00 62.10           N  
ATOM    652  HE1 TRP A  42     -38.183 -17.880 -46.946  1.00 62.10           H  
ATOM    653  CH2 TRP A  42     -33.924 -18.161 -46.694  1.00 62.10           C  
ATOM    654  HH2 TRP A  42     -33.211 -18.950 -46.880  1.00 62.10           H  
ATOM    655  CZ2 TRP A  42     -35.295 -18.357 -46.917  1.00 62.10           C  
ATOM    656  HZ2 TRP A  42     -35.673 -19.308 -47.261  1.00 62.10           H  
ATOM    657  CZ3 TRP A  42     -33.421 -16.955 -46.196  1.00 62.10           C  
ATOM    658  HZ3 TRP A  42     -32.362 -16.859 -46.006  1.00 62.10           H  
ATOM    659  N   ARG A  43     -34.967 -13.591 -48.268  1.00 68.29           N  
ATOM    660  H   ARG A  43     -35.820 -13.838 -48.748  1.00 68.29           H  
ATOM    661  CA  ARG A  43     -33.683 -13.957 -48.863  1.00 68.29           C  
ATOM    662  HA  ARG A  43     -33.084 -14.457 -48.103  1.00 68.29           H  
ATOM    663  C   ARG A  43     -32.943 -12.704 -49.304  1.00 68.29           C  
ATOM    664  CB  ARG A  43     -33.897 -14.914 -50.038  1.00 68.29           C  
ATOM    665  HB2 ARG A  43     -34.548 -14.436 -50.771  1.00 68.29           H  
ATOM    666  HB3 ARG A  43     -32.937 -15.133 -50.504  1.00 68.29           H  
ATOM    667  O   ARG A  43     -33.547 -11.740 -49.769  1.00 68.29           O  
ATOM    668  CG  ARG A  43     -34.523 -16.230 -49.574  1.00 68.29           C  
ATOM    669  HG2 ARG A  43     -33.832 -16.738 -48.902  1.00 68.29           H  
ATOM    670  HG3 ARG A  43     -35.458 -16.021 -49.054  1.00 68.29           H  
ATOM    671  CD  ARG A  43     -34.813 -17.138 -50.763  1.00 68.29           C  
ATOM    672  HD2 ARG A  43     -33.919 -17.716 -50.998  1.00 68.29           H  
ATOM    673  HD3 ARG A  43     -35.050 -16.522 -51.630  1.00 68.29           H  
ATOM    674  NE  ARG A  43     -35.931 -18.045 -50.462  1.00 68.29           N  
ATOM    675  HE  ARG A  43     -35.768 -18.711 -49.720  1.00 68.29           H  
ATOM    676  NH1 ARG A  43     -37.439 -17.177 -51.974  1.00 68.29           N  
ATOM    677 HH11 ARG A  43     -38.354 -17.200 -52.401  1.00 68.29           H  
ATOM    678 HH12 ARG A  43     -36.994 -16.272 -51.919  1.00 68.29           H  
ATOM    679  NH2 ARG A  43     -37.956 -19.007 -50.805  1.00 68.29           N  
ATOM    680 HH21 ARG A  43     -37.698 -19.720 -50.138  1.00 68.29           H  
ATOM    681 HH22 ARG A  43     -38.855 -19.021 -51.265  1.00 68.29           H  
ATOM    682  CZ  ARG A  43     -37.094 -18.068 -51.084  1.00 68.29           C  
ATOM    683  N   ALA A  44     -31.612 -12.747 -49.228  1.00 66.55           N  
ATOM    684  H   ALA A  44     -31.178 -13.564 -48.822  1.00 66.55           H  
ATOM    685  CA  ALA A  44     -30.777 -11.671 -49.750  1.00 66.55           C  
ATOM    686  HA  ALA A  44     -30.958 -10.782 -49.145  1.00 66.55           H  
ATOM    687  C   ALA A  44     -31.163 -11.342 -51.209  1.00 66.55           C  
ATOM    688  CB  ALA A  44     -29.301 -12.063 -49.610  1.00 66.55           C  
ATOM    689  HB1 ALA A  44     -29.095 -12.959 -50.196  1.00 66.55           H  
ATOM    690  HB2 ALA A  44     -28.669 -11.251 -49.970  1.00 66.55           H  
ATOM    691  HB3 ALA A  44     -29.065 -12.255 -48.563  1.00 66.55           H  
ATOM    692  O   ALA A  44     -31.441 -12.231 -52.014  1.00 66.55           O  
ATOM    693  N   HIS A  45     -31.185 -10.066 -51.570  1.00 68.76           N  
ATOM    694  H   HIS A  45     -30.972  -9.353 -50.887  1.00 68.76           H  
ATOM    695  CA  HIS A  45     -31.462  -9.629 -52.936  1.00 68.76           C  
ATOM    696  HA  HIS A  45     -31.582 -10.493 -53.590  1.00 68.76           H  
ATOM    697  C   HIS A  45     -30.275  -8.821 -53.446  1.00 68.76           C  
ATOM    698  CB  HIS A  45     -32.783  -8.845 -52.982  1.00 68.76           C  
ATOM    699  HB2 HIS A  45     -32.704  -7.992 -52.307  1.00 68.76           H  
ATOM    700  HB3 HIS A  45     -33.579  -9.489 -52.609  1.00 68.76           H  
ATOM    701  O   HIS A  45     -29.744  -7.958 -52.749  1.00 68.76           O  
ATOM    702  CG  HIS A  45     -33.201  -8.322 -54.343  1.00 68.76           C  
ATOM    703  CD2 HIS A  45     -34.323  -7.581 -54.601  1.00 68.76           C  
ATOM    704  HD2 HIS A  45     -35.063  -7.286 -53.872  1.00 68.76           H  
ATOM    705  ND1 HIS A  45     -32.540  -8.433 -55.548  1.00 68.76           N  
ATOM    706  HD1 HIS A  45     -31.628  -8.830 -55.724  1.00 68.76           H  
ATOM    707  CE1 HIS A  45     -33.216  -7.754 -56.480  1.00 68.76           C  
ATOM    708  HE1 HIS A  45     -32.905  -7.628 -57.507  1.00 68.76           H  
ATOM    709  NE2 HIS A  45     -34.336  -7.246 -55.959  1.00 68.76           N  
ATOM    710  N   TRP A  46     -29.866  -9.102 -54.680  1.00 68.42           N  
ATOM    711  H   TRP A  46     -30.234  -9.922 -55.140  1.00 68.42           H  
ATOM    712  CA  TRP A  46     -28.959  -8.257 -55.446  1.00 68.42           C  
ATOM    713  HA  TRP A  46     -28.482  -7.528 -54.792  1.00 68.42           H  
ATOM    714  C   TRP A  46     -29.693  -7.505 -56.566  1.00 68.42           C  
ATOM    715  CB  TRP A  46     -27.888  -9.174 -56.010  1.00 68.42           C  
ATOM    716  HB2 TRP A  46     -27.485  -9.776 -55.195  1.00 68.42           H  
ATOM    717  HB3 TRP A  46     -28.324  -9.848 -56.747  1.00 68.42           H  
ATOM    718  O   TRP A  46     -30.330  -8.139 -57.396  1.00 68.42           O  
ATOM    719  CG  TRP A  46     -26.748  -8.461 -56.614  1.00 68.42           C  
ATOM    720  CD1 TRP A  46     -26.466  -8.369 -57.928  1.00 68.42           C  
ATOM    721  HD1 TRP A  46     -27.073  -8.788 -58.717  1.00 68.42           H  
ATOM    722  CD2 TRP A  46     -25.658  -7.826 -55.904  1.00 68.42           C  
ATOM    723  CE2 TRP A  46     -24.674  -7.460 -56.863  1.00 68.42           C  
ATOM    724  CE3 TRP A  46     -25.373  -7.616 -54.539  1.00 68.42           C  
ATOM    725  HE3 TRP A  46     -26.109  -7.877 -53.794  1.00 68.42           H  
ATOM    726  NE1 TRP A  46     -25.240  -7.758 -58.081  1.00 68.42           N  
ATOM    727  HE1 TRP A  46     -24.760  -7.703 -58.969  1.00 68.42           H  
ATOM    728  CH2 TRP A  46     -23.099  -6.985 -55.115  1.00 68.42           C  
ATOM    729  HH2 TRP A  46     -22.080  -6.813 -54.802  1.00 68.42           H  
ATOM    730  CZ2 TRP A  46     -23.403  -7.030 -56.484  1.00 68.42           C  
ATOM    731  HZ2 TRP A  46     -22.640  -6.853 -57.228  1.00 68.42           H  
ATOM    732  CZ3 TRP A  46     -24.095  -7.189 -54.145  1.00 68.42           C  
ATOM    733  HZ3 TRP A  46     -23.852  -7.114 -53.096  1.00 68.42           H  
ATOM    734  N   ASP A  47     -29.633  -6.174 -56.622  1.00 66.53           N  
ATOM    735  H   ASP A  47     -29.185  -5.682 -55.862  1.00 66.53           H  
ATOM    736  CA  ASP A  47     -30.446  -5.379 -57.572  1.00 66.53           C  
ATOM    737  HA  ASP A  47     -31.477  -5.732 -57.542  1.00 66.53           H  
ATOM    738  C   ASP A  47     -29.980  -5.473 -59.044  1.00 66.53           C  
ATOM    739  CB  ASP A  47     -30.438  -3.899 -57.140  1.00 66.53           C  
ATOM    740  HB2 ASP A  47     -30.872  -3.301 -57.942  1.00 66.53           H  
ATOM    741  HB3 ASP A  47     -29.405  -3.575 -57.015  1.00 66.53           H  
ATOM    742  O   ASP A  47     -30.724  -5.158 -59.974  1.00 66.53           O  
ATOM    743  CG  ASP A  47     -31.233  -3.586 -55.864  1.00 66.53           C  
ATOM    744  OD1 ASP A  47     -32.223  -4.290 -55.600  1.00 66.53           O  
ATOM    745  OD2 ASP A  47     -30.857  -2.599 -55.178  1.00 66.53           O  
ATOM    746  N   LEU A  48     -28.725  -5.858 -59.284  1.00 69.32           N  
ATOM    747  H   LEU A  48     -28.189  -6.198 -58.499  1.00 69.32           H  
ATOM    748  CA  LEU A  48     -28.123  -5.883 -60.626  1.00 69.32           C  
ATOM    749  HA  LEU A  48     -28.614  -5.136 -61.249  1.00 69.32           H  
ATOM    750  C   LEU A  48     -28.309  -7.246 -61.299  1.00 69.32           C  
ATOM    751  CB  LEU A  48     -26.642  -5.540 -60.500  1.00 69.32           C  
ATOM    752  HB2 LEU A  48     -26.171  -6.317 -59.898  1.00 69.32           H  
ATOM    753  HB3 LEU A  48     -26.172  -5.563 -61.483  1.00 69.32           H  
ATOM    754  O   LEU A  48     -28.600  -8.199 -60.591  1.00 69.32           O  
ATOM    755  CG  LEU A  48     -26.376  -4.177 -59.858  1.00 69.32           C  
ATOM    756  HG  LEU A  48     -26.908  -4.067 -58.913  1.00 69.32           H  
ATOM    757  CD1 LEU A  48     -24.892  -4.139 -59.575  1.00 69.32           C  
ATOM    758 HD11 LEU A  48     -24.323  -4.689 -60.326  1.00 69.32           H  
ATOM    759 HD12 LEU A  48     -24.691  -4.566 -58.593  1.00 69.32           H  
ATOM    760 HD13 LEU A  48     -24.587  -3.093 -59.585  1.00 69.32           H  
ATOM    761  CD2 LEU A  48     -26.759  -3.017 -60.783  1.00 69.32           C  
ATOM    762 HD21 LEU A  48     -26.169  -3.049 -61.698  1.00 69.32           H  
ATOM    763 HD22 LEU A  48     -26.566  -2.077 -60.266  1.00 69.32           H  
ATOM    764 HD23 LEU A  48     -27.824  -3.061 -61.012  1.00 69.32           H  
ATOM    765  N   PRO A  49     -28.116  -7.405 -62.629  1.00 70.91           N  
ATOM    766  CA  PRO A  49     -28.213  -8.717 -63.269  1.00 70.91           C  
ATOM    767  HA  PRO A  49     -29.250  -9.049 -63.231  1.00 70.91           H  
ATOM    768  C   PRO A  49     -27.316  -9.733 -62.573  1.00 70.91           C  
ATOM    769  CB  PRO A  49     -27.788  -8.541 -64.726  1.00 70.91           C  
ATOM    770  HB2 PRO A  49     -26.726  -8.754 -64.850  1.00 70.91           H  
ATOM    771  HB3 PRO A  49     -28.379  -9.164 -65.396  1.00 70.91           H  
ATOM    772  O   PRO A  49     -26.113  -9.514 -62.433  1.00 70.91           O  
ATOM    773  CG  PRO A  49     -28.029  -7.062 -64.966  1.00 70.91           C  
ATOM    774  HG2 PRO A  49     -27.358  -6.711 -65.750  1.00 70.91           H  
ATOM    775  HG3 PRO A  49     -29.074  -6.905 -65.233  1.00 70.91           H  
ATOM    776  CD  PRO A  49     -27.740  -6.411 -63.612  1.00 70.91           C  
ATOM    777  HD2 PRO A  49     -28.312  -5.490 -63.492  1.00 70.91           H  
ATOM    778  HD3 PRO A  49     -26.670  -6.223 -63.527  1.00 70.91           H  
ATOM    779  N   HIS A  50     -27.927 -10.816 -62.121  1.00 79.11           N  
ATOM    780  H   HIS A  50     -28.923 -10.924 -62.244  1.00 79.11           H  
ATOM    781  CA  HIS A  50     -27.259 -11.901 -61.432  1.00 79.11           C  
ATOM    782  HA  HIS A  50     -26.249 -12.001 -61.829  1.00 79.11           H  
ATOM    783  C   HIS A  50     -28.003 -13.207 -61.702  1.00 79.11           C  
ATOM    784  CB  HIS A  50     -27.167 -11.598 -59.925  1.00 79.11           C  
ATOM    785  HB2 HIS A  50     -26.604 -10.675 -59.787  1.00 79.11           H  
ATOM    786  HB3 HIS A  50     -26.599 -12.394 -59.444  1.00 79.11           H  
ATOM    787  O   HIS A  50     -29.199 -13.210 -62.000  1.00 79.11           O  
ATOM    788  CG  HIS A  50     -28.499 -11.474 -59.222  1.00 79.11           C  
ATOM    789  CD2 HIS A  50     -29.090 -12.416 -58.432  1.00 79.11           C  
ATOM    790  HD2 HIS A  50     -28.684 -13.394 -58.221  1.00 79.11           H  
ATOM    791  ND1 HIS A  50     -29.372 -10.416 -59.271  1.00 79.11           N  
ATOM    792  HD1 HIS A  50     -29.220  -9.536 -59.742  1.00 79.11           H  
ATOM    793  CE1 HIS A  50     -30.458 -10.712 -58.549  1.00 79.11           C  
ATOM    794  HE1 HIS A  50     -31.316 -10.069 -58.421  1.00 79.11           H  
ATOM    795  NE2 HIS A  50     -30.318 -11.913 -57.983  1.00 79.11           N  
ATOM    796  N   THR A  51     -27.287 -14.315 -61.579  1.00 79.28           N  
ATOM    797  H   THR A  51     -26.304 -14.216 -61.367  1.00 79.28           H  
ATOM    798  CA  THR A  51     -27.851 -15.647 -61.403  1.00 79.28           C  
ATOM    799  HA  THR A  51     -28.840 -15.684 -61.862  1.00 79.28           H  
ATOM    800  C   THR A  51     -27.987 -15.900 -59.908  1.00 79.28           C  
ATOM    801  CB  THR A  51     -26.963 -16.715 -62.049  1.00 79.28           C  
ATOM    802  HB  THR A  51     -26.089 -16.872 -61.418  1.00 79.28           H  
ATOM    803  O   THR A  51     -27.124 -15.501 -59.129  1.00 79.28           O  
ATOM    804  CG2 THR A  51     -27.706 -18.037 -62.226  1.00 79.28           C  
ATOM    805 HG21 THR A  51     -28.670 -17.869 -62.706  1.00 79.28           H  
ATOM    806 HG22 THR A  51     -27.861 -18.509 -61.255  1.00 79.28           H  
ATOM    807 HG23 THR A  51     -27.122 -18.711 -62.853  1.00 79.28           H  
ATOM    808  OG1 THR A  51     -26.527 -16.310 -63.332  1.00 79.28           O  
ATOM    809  HG1 THR A  51     -27.287 -16.253 -63.915  1.00 79.28           H  
ATOM    810  N   VAL A  52     -29.073 -16.538 -59.490  1.00 80.85           N  
ATOM    811  H   VAL A  52     -29.732 -16.891 -60.170  1.00 80.85           H  
ATOM    812  CA  VAL A  52     -29.306 -16.891 -58.086  1.00 80.85           C  
ATOM    813  HA  VAL A  52     -28.629 -16.331 -57.440  1.00 80.85           H  
ATOM    814  C   VAL A  52     -29.028 -18.374 -57.891  1.00 80.85           C  
ATOM    815  CB  VAL A  52     -30.742 -16.545 -57.663  1.00 80.85           C  
ATOM    816  HB  VAL A  52     -31.444 -17.051 -58.325  1.00 80.85           H  
ATOM    817  O   VAL A  52     -29.480 -19.188 -58.696  1.00 80.85           O  
ATOM    818  CG1 VAL A  52     -31.035 -16.971 -56.225  1.00 80.85           C  
ATOM    819 HG11 VAL A  52     -30.321 -16.515 -55.538  1.00 80.85           H  
ATOM    820 HG12 VAL A  52     -30.993 -18.055 -56.123  1.00 80.85           H  
ATOM    821 HG13 VAL A  52     -32.050 -16.665 -55.972  1.00 80.85           H  
ATOM    822  CG2 VAL A  52     -31.002 -15.039 -57.739  1.00 80.85           C  
ATOM    823 HG21 VAL A  52     -32.036 -14.825 -57.468  1.00 80.85           H  
ATOM    824 HG22 VAL A  52     -30.343 -14.519 -57.043  1.00 80.85           H  
ATOM    825 HG23 VAL A  52     -30.836 -14.674 -58.752  1.00 80.85           H  
ATOM    826  N   ALA A  53     -28.344 -18.717 -56.803  1.00 81.66           N  
ATOM    827  H   ALA A  53     -27.969 -17.984 -56.218  1.00 81.66           H  
ATOM    828  CA  ALA A  53     -28.297 -20.068 -56.268  1.00 81.66           C  
ATOM    829  HA  ALA A  53     -29.010 -20.698 -56.800  1.00 81.66           H  
ATOM    830  C   ALA A  53     -28.703 -20.044 -54.790  1.00 81.66           C  
ATOM    831  CB  ALA A  53     -26.904 -20.660 -56.484  1.00 81.66           C  
ATOM    832  HB1 ALA A  53     -26.888 -21.668 -56.067  1.00 81.66           H  
ATOM    833  HB2 ALA A  53     -26.152 -20.048 -55.987  1.00 81.66           H  
ATOM    834  HB3 ALA A  53     -26.690 -20.719 -57.551  1.00 81.66           H  
ATOM    835  O   ALA A  53     -28.040 -19.420 -53.961  1.00 81.66           O  
ATOM    836  N   ASP A  54     -29.799 -20.720 -54.462  1.00 80.52           N  
ATOM    837  H   ASP A  54     -30.284 -21.253 -55.170  1.00 80.52           H  
ATOM    838  CA  ASP A  54     -30.205 -20.925 -53.074  1.00 80.52           C  
ATOM    839  HA  ASP A  54     -29.874 -20.076 -52.477  1.00 80.52           H  
ATOM    840  C   ASP A  54     -29.511 -22.190 -52.531  1.00 80.52           C  
ATOM    841  CB  ASP A  54     -31.739 -20.972 -52.965  1.00 80.52           C  
ATOM    842  HB2 ASP A  54     -32.109 -21.805 -53.562  1.00 80.52           H  
ATOM    843  HB3 ASP A  54     -32.003 -21.162 -51.925  1.00 80.52           H  
ATOM    844  O   ASP A  54     -29.425 -23.205 -53.226  1.00 80.52           O  
ATOM    845  CG  ASP A  54     -32.443 -19.673 -53.411  1.00 80.52           C  
ATOM    846  OD1 ASP A  54     -31.977 -18.547 -53.107  1.00 80.52           O  
ATOM    847  OD2 ASP A  54     -33.507 -19.759 -54.060  1.00 80.52           O  
ATOM    848  N   VAL A  55     -28.996 -22.126 -51.302  1.00 81.36           N  
ATOM    849  H   VAL A  55     -29.108 -21.265 -50.786  1.00 81.36           H  
ATOM    850  CA  VAL A  55     -28.217 -23.187 -50.642  1.00 81.36           C  
ATOM    851  HA  VAL A  55     -28.362 -24.102 -51.216  1.00 81.36           H  
ATOM    852  C   VAL A  55     -28.711 -23.432 -49.210  1.00 81.36           C  
ATOM    853  CB  VAL A  55     -26.708 -22.876 -50.626  1.00 81.36           C  
ATOM    854  HB  VAL A  55     -26.194 -23.660 -50.070  1.00 81.36           H  
ATOM    855  O   VAL A  55     -29.226 -22.500 -48.595  1.00 81.36           O  
ATOM    856  CG1 VAL A  55     -26.134 -22.873 -52.046  1.00 81.36           C  
ATOM    857 HG11 VAL A  55     -26.290 -23.850 -52.504  1.00 81.36           H  
ATOM    858 HG12 VAL A  55     -26.625 -22.115 -52.656  1.00 81.36           H  
ATOM    859 HG13 VAL A  55     -25.064 -22.665 -52.019  1.00 81.36           H  
ATOM    860  CG2 VAL A  55     -26.381 -21.538 -49.960  1.00 81.36           C  
ATOM    861 HG21 VAL A  55     -25.299 -21.421 -49.919  1.00 81.36           H  
ATOM    862 HG22 VAL A  55     -26.782 -21.504 -48.947  1.00 81.36           H  
ATOM    863 HG23 VAL A  55     -26.790 -20.719 -50.552  1.00 81.36           H  
ATOM    864  N   PRO A  56     -28.544 -24.650 -48.658  1.00 78.65           N  
ATOM    865  CA  PRO A  56     -29.035 -25.005 -47.326  1.00 78.65           C  
ATOM    866  HA  PRO A  56     -30.123 -24.930 -47.322  1.00 78.65           H  
ATOM    867  C   PRO A  56     -28.474 -24.134 -46.199  1.00 78.65           C  
ATOM    868  CB  PRO A  56     -28.666 -26.472 -47.115  1.00 78.65           C  
ATOM    869  HB2 PRO A  56     -29.435 -27.009 -46.560  1.00 78.65           H  
ATOM    870  HB3 PRO A  56     -27.707 -26.534 -46.601  1.00 78.65           H  
ATOM    871  O   PRO A  56     -27.340 -23.651 -46.276  1.00 78.65           O  
ATOM    872  CG  PRO A  56     -28.489 -27.015 -48.527  1.00 78.65           C  
ATOM    873  HG2 PRO A  56     -29.460 -27.289 -48.939  1.00 78.65           H  
ATOM    874  HG3 PRO A  56     -27.803 -27.862 -48.553  1.00 78.65           H  
ATOM    875  CD  PRO A  56     -27.933 -25.813 -49.278  1.00 78.65           C  
ATOM    876  HD2 PRO A  56     -26.854 -25.758 -49.137  1.00 78.65           H  
ATOM    877  HD3 PRO A  56     -28.177 -25.910 -50.336  1.00 78.65           H  
ATOM    878  N   GLY A  57     -29.254 -24.014 -45.125  1.00 72.31           N  
ATOM    879  H   GLY A  57     -30.135 -24.506 -45.093  1.00 72.31           H  
ATOM    880  CA  GLY A  57     -28.896 -23.252 -43.936  1.00 72.31           C  
ATOM    881  HA2 GLY A  57     -27.813 -23.245 -43.814  1.00 72.31           H  
ATOM    882  HA3 GLY A  57     -29.330 -23.748 -43.068  1.00 72.31           H  
ATOM    883  C   GLY A  57     -29.366 -21.801 -43.946  1.00 72.31           C  
ATOM    884  O   GLY A  57     -29.940 -21.306 -44.920  1.00 72.31           O  
ATOM    885  N   ASP A  58     -29.107 -21.138 -42.823  1.00 65.42           N  
ATOM    886  H   ASP A  58     -28.590 -21.637 -42.113  1.00 65.42           H  
ATOM    887  CA  ASP A  58     -29.332 -19.718 -42.581  1.00 65.42           C  
ATOM    888  HA  ASP A  58     -30.107 -19.378 -43.268  1.00 65.42           H  
ATOM    889  C   ASP A  58     -28.074 -18.890 -42.895  1.00 65.42           C  
ATOM    890  CB  ASP A  58     -29.879 -19.508 -41.154  1.00 65.42           C  
ATOM    891  HB2 ASP A  58     -30.758 -20.139 -41.022  1.00 65.42           H  
ATOM    892  HB3 ASP A  58     -30.216 -18.474 -41.073  1.00 65.42           H  
ATOM    893  O   ASP A  58     -27.052 -19.421 -43.335  1.00 65.42           O  
ATOM    894  CG  ASP A  58     -28.882 -19.781 -40.016  1.00 65.42           C  
ATOM    895  OD1 ASP A  58     -27.700 -19.387 -40.145  1.00 65.42           O  
ATOM    896  OD2 ASP A  58     -29.305 -20.296 -38.962  1.00 65.42           O  
ATOM    897  N   HIS A  59     -28.123 -17.571 -42.671  1.00 54.07           N  
ATOM    898  H   HIS A  59     -28.972 -17.195 -42.273  1.00 54.07           H  
ATOM    899  CA  HIS A  59     -26.997 -16.669 -42.951  1.00 54.07           C  
ATOM    900  HA  HIS A  59     -26.839 -16.649 -44.029  1.00 54.07           H  
ATOM    901  C   HIS A  59     -25.665 -17.113 -42.312  1.00 54.07           C  
ATOM    902  CB  HIS A  59     -27.359 -15.255 -42.472  1.00 54.07           C  
ATOM    903  HB2 HIS A  59     -27.509 -15.271 -41.393  1.00 54.07           H  
ATOM    904  HB3 HIS A  59     -28.295 -14.947 -42.940  1.00 54.07           H  
ATOM    905  O   HIS A  59     -24.602 -16.875 -42.886  1.00 54.07           O  
ATOM    906  CG  HIS A  59     -26.301 -14.229 -42.803  1.00 54.07           C  
ATOM    907  CD2 HIS A  59     -25.451 -13.608 -41.926  1.00 54.07           C  
ATOM    908  HD2 HIS A  59     -25.427 -13.757 -40.856  1.00 54.07           H  
ATOM    909  ND1 HIS A  59     -25.967 -13.795 -44.064  1.00 54.07           N  
ATOM    910  HD1 HIS A  59     -26.345 -14.151 -44.930  1.00 54.07           H  
ATOM    911  CE1 HIS A  59     -24.947 -12.929 -43.950  1.00 54.07           C  
ATOM    912  HE1 HIS A  59     -24.448 -12.447 -44.778  1.00 54.07           H  
ATOM    913  NE2 HIS A  59     -24.605 -12.768 -42.663  1.00 54.07           N  
ATOM    914  N   PHE A  60     -25.703 -17.764 -41.147  1.00 56.01           N  
ATOM    915  H   PHE A  60     -26.599 -18.068 -40.794  1.00 56.01           H  
ATOM    916  CA  PHE A  60     -24.517 -18.277 -40.466  1.00 56.01           C  
ATOM    917  HA  PHE A  60     -23.645 -17.716 -40.801  1.00 56.01           H  
ATOM    918  C   PHE A  60     -24.244 -19.750 -40.797  1.00 56.01           C  
ATOM    919  CB  PHE A  60     -24.656 -18.062 -38.953  1.00 56.01           C  
ATOM    920  HB2 PHE A  60     -25.531 -18.606 -38.597  1.00 56.01           H  
ATOM    921  HB3 PHE A  60     -23.785 -18.496 -38.462  1.00 56.01           H  
ATOM    922  O   PHE A  60     -23.096 -20.104 -41.082  1.00 56.01           O  
ATOM    923  CG  PHE A  60     -24.758 -16.607 -38.530  1.00 56.01           C  
ATOM    924  CD1 PHE A  60     -23.633 -15.765 -38.598  1.00 56.01           C  
ATOM    925  HD1 PHE A  60     -22.695 -16.150 -38.970  1.00 56.01           H  
ATOM    926  CD2 PHE A  60     -25.979 -16.093 -38.065  1.00 56.01           C  
ATOM    927  HD2 PHE A  60     -26.836 -16.748 -38.014  1.00 56.01           H  
ATOM    928  CE1 PHE A  60     -23.731 -14.419 -38.199  1.00 56.01           C  
ATOM    929  HE1 PHE A  60     -22.868 -13.773 -38.266  1.00 56.01           H  
ATOM    930  CE2 PHE A  60     -26.083 -14.747 -37.669  1.00 56.01           C  
ATOM    931  HE2 PHE A  60     -27.027 -14.361 -37.315  1.00 56.01           H  
ATOM    932  CZ  PHE A  60     -24.956 -13.910 -37.734  1.00 56.01           C  
ATOM    933  HZ  PHE A  60     -25.036 -12.875 -37.434  1.00 56.01           H  
ATOM    934  N   THR A  61     -25.256 -20.623 -40.778  1.00 59.14           N  
ATOM    935  H   THR A  61     -26.189 -20.289 -40.584  1.00 59.14           H  
ATOM    936  CA  THR A  61     -25.057 -22.067 -40.994  1.00 59.14           C  
ATOM    937  HA  THR A  61     -24.185 -22.374 -40.416  1.00 59.14           H  
ATOM    938  C   THR A  61     -24.742 -22.406 -42.443  1.00 59.14           C  
ATOM    939  CB  THR A  61     -26.217 -22.934 -40.487  1.00 59.14           C  
ATOM    940  HB  THR A  61     -25.925 -23.982 -40.562  1.00 59.14           H  
ATOM    941  O   THR A  61     -24.029 -23.381 -42.679  1.00 59.14           O  
ATOM    942  CG2 THR A  61     -26.580 -22.626 -39.040  1.00 59.14           C  
ATOM    943 HG21 THR A  61     -25.685 -22.311 -38.503  1.00 59.14           H  
ATOM    944 HG22 THR A  61     -27.302 -21.811 -38.990  1.00 59.14           H  
ATOM    945 HG23 THR A  61     -27.006 -23.515 -38.576  1.00 59.14           H  
ATOM    946  OG1 THR A  61     -27.373 -22.732 -41.245  1.00 59.14           O  
ATOM    947  HG1 THR A  61     -28.079 -23.201 -40.794  1.00 59.14           H  
ATOM    948  N   MET A  62     -25.125 -21.566 -43.413  1.00 68.29           N  
ATOM    949  H   MET A  62     -25.778 -20.827 -43.195  1.00 68.29           H  
ATOM    950  CA  MET A  62     -24.700 -21.749 -44.804  1.00 68.29           C  
ATOM    951  HA  MET A  62     -25.069 -22.722 -45.130  1.00 68.29           H  
ATOM    952  C   MET A  62     -23.168 -21.762 -44.932  1.00 68.29           C  
ATOM    953  CB  MET A  62     -25.344 -20.708 -45.737  1.00 68.29           C  
ATOM    954  HB2 MET A  62     -25.184 -21.045 -46.761  1.00 68.29           H  
ATOM    955  HB3 MET A  62     -26.421 -20.689 -45.567  1.00 68.29           H  
ATOM    956  O   MET A  62     -22.606 -22.576 -45.660  1.00 68.29           O  
ATOM    957  CG  MET A  62     -24.777 -19.285 -45.600  1.00 68.29           C  
ATOM    958  HG2 MET A  62     -24.939 -18.936 -44.580  1.00 68.29           H  
ATOM    959  HG3 MET A  62     -23.703 -19.316 -45.784  1.00 68.29           H  
ATOM    960  SD  MET A  62     -25.457 -18.055 -46.746  1.00 68.29           S  
ATOM    961  CE  MET A  62     -24.667 -18.611 -48.279  1.00 68.29           C  
ATOM    962  HE1 MET A  62     -23.583 -18.604 -48.157  1.00 68.29           H  
ATOM    963  HE2 MET A  62     -24.999 -19.622 -48.517  1.00 68.29           H  
ATOM    964  HE3 MET A  62     -24.944 -17.942 -49.093  1.00 68.29           H  
ATOM    965  N   MET A  63     -22.480 -20.896 -44.176  1.00 58.89           N  
ATOM    966  H   MET A  63     -23.008 -20.290 -43.564  1.00 58.89           H  
ATOM    967  CA  MET A  63     -21.018 -20.785 -44.187  1.00 58.89           C  
ATOM    968  HA  MET A  63     -20.647 -20.986 -45.192  1.00 58.89           H  
ATOM    969  C   MET A  63     -20.350 -21.799 -43.254  1.00 58.89           C  
ATOM    970  CB  MET A  63     -20.600 -19.362 -43.780  1.00 58.89           C  
ATOM    971  HB2 MET A  63     -21.085 -19.105 -42.839  1.00 58.89           H  
ATOM    972  HB3 MET A  63     -19.523 -19.343 -43.611  1.00 58.89           H  
ATOM    973  O   MET A  63     -19.237 -22.237 -43.535  1.00 58.89           O  
ATOM    974  CG  MET A  63     -20.950 -18.291 -44.821  1.00 58.89           C  
ATOM    975  HG2 MET A  63     -20.728 -17.314 -44.391  1.00 58.89           H  
ATOM    976  HG3 MET A  63     -22.023 -18.319 -45.007  1.00 58.89           H  
ATOM    977  SD  MET A  63     -20.081 -18.414 -46.413  1.00 58.89           S  
ATOM    978  CE  MET A  63     -18.393 -17.989 -45.905  1.00 58.89           C  
ATOM    979  HE1 MET A  63     -17.754 -17.945 -46.787  1.00 58.89           H  
ATOM    980  HE2 MET A  63     -18.009 -18.750 -45.226  1.00 58.89           H  
ATOM    981  HE3 MET A  63     -18.392 -17.018 -45.409  1.00 58.89           H  
ATOM    982  N   ARG A  64     -20.996 -22.146 -42.132  1.00 50.84           N  
ATOM    983  H   ARG A  64     -21.894 -21.717 -41.958  1.00 50.84           H  
ATOM    984  CA  ARG A  64     -20.411 -23.013 -41.099  1.00 50.84           C  
ATOM    985  HA  ARG A  64     -19.326 -22.916 -41.135  1.00 50.84           H  
ATOM    986  C   ARG A  64     -20.693 -24.501 -41.321  1.00 50.84           C  
ATOM    987  CB  ARG A  64     -20.893 -22.541 -39.721  1.00 50.84           C  
ATOM    988  HB2 ARG A  64     -21.962 -22.742 -39.642  1.00 50.84           H  
ATOM    989  HB3 ARG A  64     -20.740 -21.466 -39.634  1.00 50.84           H  
ATOM    990  O   ARG A  64     -19.764 -25.299 -41.271  1.00 50.84           O  
ATOM    991  CG  ARG A  64     -20.132 -23.241 -38.581  1.00 50.84           C  
ATOM    992  HG2 ARG A  64     -20.181 -24.323 -38.699  1.00 50.84           H  
ATOM    993  HG3 ARG A  64     -19.085 -22.940 -38.612  1.00 50.84           H  
ATOM    994  CD  ARG A  64     -20.721 -22.874 -37.218  1.00 50.84           C  
ATOM    995  HD2 ARG A  64     -20.667 -21.792 -37.097  1.00 50.84           H  
ATOM    996  HD3 ARG A  64     -20.120 -23.347 -36.441  1.00 50.84           H  
ATOM    997  NE  ARG A  64     -22.108 -23.353 -37.111  1.00 50.84           N  
ATOM    998  HE  ARG A  64     -22.311 -24.230 -37.570  1.00 50.84           H  
ATOM    999  NH1 ARG A  64     -23.030 -21.586 -35.960  1.00 50.84           N  
ATOM   1000 HH11 ARG A  64     -22.120 -21.152 -35.906  1.00 50.84           H  
ATOM   1001 HH12 ARG A  64     -23.859 -21.147 -35.586  1.00 50.84           H  
ATOM   1002  NH2 ARG A  64     -24.311 -23.283 -36.664  1.00 50.84           N  
ATOM   1003 HH21 ARG A  64     -25.157 -22.822 -36.362  1.00 50.84           H  
ATOM   1004 HH22 ARG A  64     -24.401 -24.090 -37.264  1.00 50.84           H  
ATOM   1005  CZ  ARG A  64     -23.139 -22.736 -36.575  1.00 50.84           C  
ATOM   1006  N   ASP A  65     -21.950 -24.857 -41.573  1.00 63.71           N  
ATOM   1007  H   ASP A  65     -22.637 -24.127 -41.687  1.00 63.71           H  
ATOM   1008  CA  ASP A  65     -22.442 -26.240 -41.575  1.00 63.71           C  
ATOM   1009  HA  ASP A  65     -21.686 -26.886 -41.128  1.00 63.71           H  
ATOM   1010  C   ASP A  65     -22.687 -26.760 -43.014  1.00 63.71           C  
ATOM   1011  CB  ASP A  65     -23.703 -26.334 -40.678  1.00 63.71           C  
ATOM   1012  HB2 ASP A  65     -23.996 -27.382 -40.601  1.00 63.71           H  
ATOM   1013  HB3 ASP A  65     -24.515 -25.800 -41.172  1.00 63.71           H  
ATOM   1014  O   ASP A  65     -22.532 -27.953 -43.274  1.00 63.71           O  
ATOM   1015  CG  ASP A  65     -23.536 -25.766 -39.247  1.00 63.71           C  
ATOM   1016  OD1 ASP A  65     -22.419 -25.774 -38.683  1.00 63.71           O  
ATOM   1017  OD2 ASP A  65     -24.505 -25.212 -38.677  1.00 63.71           O  
ATOM   1018  N   HIS A  66     -22.991 -25.873 -43.978  1.00 68.44           N  
ATOM   1019  H   HIS A  66     -23.163 -24.922 -43.686  1.00 68.44           H  
ATOM   1020  CA  HIS A  66     -23.324 -26.223 -45.376  1.00 68.44           C  
ATOM   1021  HA  HIS A  66     -23.302 -27.309 -45.462  1.00 68.44           H  
ATOM   1022  C   HIS A  66     -22.328 -25.717 -46.435  1.00 68.44           C  
ATOM   1023  CB  HIS A  66     -24.756 -25.793 -45.702  1.00 68.44           C  
ATOM   1024  HB2 HIS A  66     -24.822 -24.706 -45.660  1.00 68.44           H  
ATOM   1025  HB3 HIS A  66     -25.010 -26.098 -46.718  1.00 68.44           H  
ATOM   1026  O   HIS A  66     -22.651 -25.663 -47.626  1.00 68.44           O  
ATOM   1027  CG  HIS A  66     -25.775 -26.392 -44.778  1.00 68.44           C  
ATOM   1028  CD2 HIS A  66     -26.447 -25.744 -43.780  1.00 68.44           C  
ATOM   1029  HD2 HIS A  66     -26.323 -24.709 -43.501  1.00 68.44           H  
ATOM   1030  ND1 HIS A  66     -26.211 -27.697 -44.788  1.00 68.44           N  
ATOM   1031  HD1 HIS A  66     -25.872 -28.435 -45.388  1.00 68.44           H  
ATOM   1032  CE1 HIS A  66     -27.147 -27.823 -43.834  1.00 68.44           C  
ATOM   1033  HE1 HIS A  66     -27.684 -28.730 -43.598  1.00 68.44           H  
ATOM   1034  NE2 HIS A  66     -27.315 -26.663 -43.188  1.00 68.44           N  
ATOM   1035  N   ALA A  67     -21.087 -25.419 -46.043  1.00 63.31           N  
ATOM   1036  H   ALA A  67     -20.885 -25.445 -45.054  1.00 63.31           H  
ATOM   1037  CA  ALA A  67     -20.042 -24.953 -46.960  1.00 63.31           C  
ATOM   1038  HA  ALA A  67     -20.335 -23.961 -47.302  1.00 63.31           H  
ATOM   1039  C   ALA A  67     -19.845 -25.823 -48.232  1.00 63.31           C  
ATOM   1040  CB  ALA A  67     -18.735 -24.802 -46.172  1.00 63.31           C  
ATOM   1041  HB1 ALA A  67     -18.888 -24.117 -45.339  1.00 63.31           H  
ATOM   1042  HB2 ALA A  67     -18.401 -25.764 -45.782  1.00 63.31           H  
ATOM   1043  HB3 ALA A  67     -17.963 -24.392 -46.823  1.00 63.31           H  
ATOM   1044  O   ALA A  67     -19.617 -25.247 -49.298  1.00 63.31           O  
ATOM   1045  N   PRO A  68     -19.971 -27.171 -48.204  1.00 70.02           N  
ATOM   1046  CA  PRO A  68     -19.888 -27.979 -49.425  1.00 70.02           C  
ATOM   1047  HA  PRO A  68     -18.919 -27.806 -49.892  1.00 70.02           H  
ATOM   1048  C   PRO A  68     -20.986 -27.656 -50.445  1.00 70.02           C  
ATOM   1049  CB  PRO A  68     -19.968 -29.440 -48.968  1.00 70.02           C  
ATOM   1050  HB2 PRO A  68     -21.002 -29.787 -48.977  1.00 70.02           H  
ATOM   1051  HB3 PRO A  68     -19.347 -30.088 -49.586  1.00 70.02           H  
ATOM   1052  O   PRO A  68     -20.697 -27.541 -51.633  1.00 70.02           O  
ATOM   1053  CG  PRO A  68     -19.471 -29.388 -47.526  1.00 70.02           C  
ATOM   1054  HG2 PRO A  68     -18.381 -29.373 -47.511  1.00 70.02           H  
ATOM   1055  HG3 PRO A  68     -19.855 -30.218 -46.933  1.00 70.02           H  
ATOM   1056  CD  PRO A  68     -20.010 -28.047 -47.039  1.00 70.02           C  
ATOM   1057  HD2 PRO A  68     -19.395 -27.675 -46.220  1.00 70.02           H  
ATOM   1058  HD3 PRO A  68     -21.042 -28.171 -46.708  1.00 70.02           H  
ATOM   1059  N   ALA A  69     -22.225 -27.447 -49.986  1.00 73.02           N  
ATOM   1060  H   ALA A  69     -22.382 -27.431 -48.988  1.00 73.02           H  
ATOM   1061  CA  ALA A  69     -23.341 -27.088 -50.859  1.00 73.02           C  
ATOM   1062  HA  ALA A  69     -23.384 -27.794 -51.688  1.00 73.02           H  
ATOM   1063  C   ALA A  69     -23.156 -25.683 -51.458  1.00 73.02           C  
ATOM   1064  CB  ALA A  69     -24.642 -27.199 -50.056  1.00 73.02           C  
ATOM   1065  HB1 ALA A  69     -24.751 -28.210 -49.664  1.00 73.02           H  
ATOM   1066  HB2 ALA A  69     -24.638 -26.486 -49.232  1.00 73.02           H  
ATOM   1067  HB3 ALA A  69     -25.485 -26.983 -50.713  1.00 73.02           H  
ATOM   1068  O   ALA A  69     -23.455 -25.464 -52.630  1.00 73.02           O  
ATOM   1069  N   VAL A  70     -22.589 -24.747 -50.683  1.00 72.94           N  
ATOM   1070  H   VAL A  70     -22.406 -24.980 -49.717  1.00 72.94           H  
ATOM   1071  CA  VAL A  70     -22.158 -23.430 -51.186  1.00 72.94           C  
ATOM   1072  HA  VAL A  70     -23.015 -22.912 -51.615  1.00 72.94           H  
ATOM   1073  C   VAL A  70     -21.128 -23.588 -52.308  1.00 72.94           C  
ATOM   1074  CB  VAL A  70     -21.589 -22.557 -50.048  1.00 72.94           C  
ATOM   1075  HB  VAL A  70     -20.783 -23.098 -49.552  1.00 72.94           H  
ATOM   1076  O   VAL A  70     -21.282 -22.992 -53.372  1.00 72.94           O  
ATOM   1077  CG1 VAL A  70     -21.009 -21.229 -50.553  1.00 72.94           C  
ATOM   1078 HG11 VAL A  70     -20.714 -20.610 -49.706  1.00 72.94           H  
ATOM   1079 HG12 VAL A  70     -21.747 -20.693 -51.150  1.00 72.94           H  
ATOM   1080 HG13 VAL A  70     -20.122 -21.412 -51.161  1.00 72.94           H  
ATOM   1081  CG2 VAL A  70     -22.637 -22.216 -48.987  1.00 72.94           C  
ATOM   1082 HG21 VAL A  70     -22.135 -21.818 -48.106  1.00 72.94           H  
ATOM   1083 HG22 VAL A  70     -23.308 -21.446 -49.369  1.00 72.94           H  
ATOM   1084 HG23 VAL A  70     -23.205 -23.098 -48.687  1.00 72.94           H  
ATOM   1085  N   ALA A  71     -20.090 -24.400 -52.101  1.00 69.70           N  
ATOM   1086  H   ALA A  71     -20.012 -24.872 -51.211  1.00 69.70           H  
ATOM   1087  CA  ALA A  71     -19.038 -24.605 -53.094  1.00 69.70           C  
ATOM   1088  HA  ALA A  71     -18.628 -23.634 -53.370  1.00 69.70           H  
ATOM   1089  C   ALA A  71     -19.567 -25.260 -54.381  1.00 69.70           C  
ATOM   1090  CB  ALA A  71     -17.922 -25.439 -52.456  1.00 69.70           C  
ATOM   1091  HB1 ALA A  71     -18.299 -26.425 -52.184  1.00 69.70           H  
ATOM   1092  HB2 ALA A  71     -17.552 -24.939 -51.562  1.00 69.70           H  
ATOM   1093  HB3 ALA A  71     -17.103 -25.556 -53.166  1.00 69.70           H  
ATOM   1094  O   ALA A  71     -19.215 -24.830 -55.481  1.00 69.70           O  
ATOM   1095  N   GLU A  72     -20.437 -26.263 -54.259  1.00 73.66           N  
ATOM   1096  H   GLU A  72     -20.669 -26.597 -53.334  1.00 73.66           H  
ATOM   1097  CA  GLU A  72     -21.042 -26.946 -55.404  1.00 73.66           C  
ATOM   1098  HA  GLU A  72     -20.243 -27.296 -56.058  1.00 73.66           H  
ATOM   1099  C   GLU A  72     -21.923 -25.996 -56.231  1.00 73.66           C  
ATOM   1100  CB  GLU A  72     -21.814 -28.172 -54.898  1.00 73.66           C  
ATOM   1101  HB2 GLU A  72     -21.183 -28.708 -54.189  1.00 73.66           H  
ATOM   1102  HB3 GLU A  72     -22.718 -27.845 -54.384  1.00 73.66           H  
ATOM   1103  O   GLU A  72     -21.805 -25.961 -57.459  1.00 73.66           O  
ATOM   1104  CG  GLU A  72     -22.174 -29.136 -56.038  1.00 73.66           C  
ATOM   1105  HG2 GLU A  72     -22.854 -28.631 -56.724  1.00 73.66           H  
ATOM   1106  HG3 GLU A  72     -21.263 -29.378 -56.585  1.00 73.66           H  
ATOM   1107  CD  GLU A  72     -22.829 -30.439 -55.549  1.00 73.66           C  
ATOM   1108  OE1 GLU A  72     -22.893 -31.384 -56.368  1.00 73.66           O  
ATOM   1109  OE2 GLU A  72     -23.259 -30.495 -54.374  1.00 73.66           O  
ATOM   1110  N   ALA A  73     -22.721 -25.145 -55.573  1.00 75.56           N  
ATOM   1111  H   ALA A  73     -22.793 -25.229 -54.569  1.00 75.56           H  
ATOM   1112  CA  ALA A  73     -23.516 -24.112 -56.236  1.00 75.56           C  
ATOM   1113  HA  ALA A  73     -24.197 -24.592 -56.939  1.00 75.56           H  
ATOM   1114  C   ALA A  73     -22.645 -23.124 -57.036  1.00 75.56           C  
ATOM   1115  CB  ALA A  73     -24.344 -23.386 -55.171  1.00 75.56           C  
ATOM   1116  HB1 ALA A  73     -25.040 -24.085 -54.707  1.00 75.56           H  
ATOM   1117  HB2 ALA A  73     -24.904 -22.576 -55.638  1.00 75.56           H  
ATOM   1118  HB3 ALA A  73     -23.695 -22.966 -54.403  1.00 75.56           H  
ATOM   1119  O   ALA A  73     -22.971 -22.783 -58.176  1.00 75.56           O  
ATOM   1120  N   VAL A  74     -21.507 -22.704 -56.472  1.00 70.17           N  
ATOM   1121  H   VAL A  74     -21.304 -23.014 -55.532  1.00 70.17           H  
ATOM   1122  CA  VAL A  74     -20.555 -21.813 -57.152  1.00 70.17           C  
ATOM   1123  HA  VAL A  74     -21.103 -20.960 -57.553  1.00 70.17           H  
ATOM   1124  C   VAL A  74     -19.905 -22.501 -58.357  1.00 70.17           C  
ATOM   1125  CB  VAL A  74     -19.503 -21.275 -56.161  1.00 70.17           C  
ATOM   1126  HB  VAL A  74     -19.018 -22.115 -55.662  1.00 70.17           H  
ATOM   1127  O   VAL A  74     -19.836 -21.916 -59.439  1.00 70.17           O  
ATOM   1128  CG1 VAL A  74     -18.423 -20.434 -56.856  1.00 70.17           C  
ATOM   1129 HG11 VAL A  74     -18.885 -19.631 -57.429  1.00 70.17           H  
ATOM   1130 HG12 VAL A  74     -17.752 -20.007 -56.111  1.00 70.17           H  
ATOM   1131 HG13 VAL A  74     -17.831 -21.058 -57.525  1.00 70.17           H  
ATOM   1132  CG2 VAL A  74     -20.144 -20.376 -55.093  1.00 70.17           C  
ATOM   1133 HG21 VAL A  74     -20.986 -20.880 -54.620  1.00 70.17           H  
ATOM   1134 HG22 VAL A  74     -20.502 -19.450 -55.543  1.00 70.17           H  
ATOM   1135 HG23 VAL A  74     -19.409 -20.139 -54.324  1.00 70.17           H  
ATOM   1136  N   LEU A  75     -19.458 -23.750 -58.205  1.00 67.37           N  
ATOM   1137  H   LEU A  75     -19.563 -24.188 -57.301  1.00 67.37           H  
ATOM   1138  CA  LEU A  75     -18.794 -24.501 -59.275  1.00 67.37           C  
ATOM   1139  HA  LEU A  75     -17.998 -23.885 -59.694  1.00 67.37           H  
ATOM   1140  C   LEU A  75     -19.734 -24.826 -60.438  1.00 67.37           C  
ATOM   1141  CB  LEU A  75     -18.197 -25.794 -58.697  1.00 67.37           C  
ATOM   1142  HB2 LEU A  75     -17.964 -26.475 -59.516  1.00 67.37           H  
ATOM   1143  HB3 LEU A  75     -18.951 -26.275 -58.076  1.00 67.37           H  
ATOM   1144  O   LEU A  75     -19.341 -24.680 -61.597  1.00 67.37           O  
ATOM   1145  CG  LEU A  75     -16.918 -25.577 -57.872  1.00 67.37           C  
ATOM   1146  HG  LEU A  75     -17.080 -24.797 -57.128  1.00 67.37           H  
ATOM   1147  CD1 LEU A  75     -16.559 -26.875 -57.148  1.00 67.37           C  
ATOM   1148 HD11 LEU A  75     -16.394 -27.677 -57.867  1.00 67.37           H  
ATOM   1149 HD12 LEU A  75     -17.375 -27.152 -56.481  1.00 67.37           H  
ATOM   1150 HD13 LEU A  75     -15.660 -26.727 -56.549  1.00 67.37           H  
ATOM   1151  CD2 LEU A  75     -15.729 -25.180 -58.754  1.00 67.37           C  
ATOM   1152 HD21 LEU A  75     -15.910 -24.210 -59.216  1.00 67.37           H  
ATOM   1153 HD22 LEU A  75     -14.832 -25.101 -58.140  1.00 67.37           H  
ATOM   1154 HD23 LEU A  75     -15.571 -25.929 -59.529  1.00 67.37           H  
ATOM   1155  N   SER A  76     -20.973 -25.230 -60.148  1.00 68.25           N  
ATOM   1156  H   SER A  76     -21.230 -25.357 -59.180  1.00 68.25           H  
ATOM   1157  CA  SER A  76     -21.957 -25.536 -61.189  1.00 68.25           C  
ATOM   1158  HA  SER A  76     -21.553 -26.321 -61.829  1.00 68.25           H  
ATOM   1159  C   SER A  76     -22.249 -24.315 -62.063  1.00 68.25           C  
ATOM   1160  CB  SER A  76     -23.254 -26.050 -60.561  1.00 68.25           C  
ATOM   1161  HB2 SER A  76     -23.032 -26.888 -59.899  1.00 68.25           H  
ATOM   1162  HB3 SER A  76     -23.724 -25.258 -59.979  1.00 68.25           H  
ATOM   1163  O   SER A  76     -22.341 -24.443 -63.283  1.00 68.25           O  
ATOM   1164  OG  SER A  76     -24.132 -26.487 -61.583  1.00 68.25           O  
ATOM   1165  HG  SER A  76     -24.186 -25.813 -62.264  1.00 68.25           H  
ATOM   1166  N   TRP A  77     -22.363 -23.129 -61.461  1.00 67.95           N  
ATOM   1167  H   TRP A  77     -22.280 -23.082 -60.455  1.00 67.95           H  
ATOM   1168  CA  TRP A  77     -22.637 -21.892 -62.191  1.00 67.95           C  
ATOM   1169  HA  TRP A  77     -23.508 -22.037 -62.831  1.00 67.95           H  
ATOM   1170  C   TRP A  77     -21.481 -21.462 -63.105  1.00 67.95           C  
ATOM   1171  CB  TRP A  77     -22.958 -20.805 -61.174  1.00 67.95           C  
ATOM   1172  HB2 TRP A  77     -22.139 -20.748 -60.457  1.00 67.95           H  
ATOM   1173  HB3 TRP A  77     -23.861 -21.077 -60.627  1.00 67.95           H  
ATOM   1174  O   TRP A  77     -21.711 -21.051 -64.243  1.00 67.95           O  
ATOM   1175  CG  TRP A  77     -23.146 -19.460 -61.785  1.00 67.95           C  
ATOM   1176  CD1 TRP A  77     -24.252 -19.035 -62.428  1.00 67.95           C  
ATOM   1177  HD1 TRP A  77     -25.141 -19.631 -62.574  1.00 67.95           H  
ATOM   1178  CD2 TRP A  77     -22.185 -18.374 -61.871  1.00 67.95           C  
ATOM   1179  CE2 TRP A  77     -22.819 -17.272 -62.512  1.00 67.95           C  
ATOM   1180  CE3 TRP A  77     -20.854 -18.202 -61.437  1.00 67.95           C  
ATOM   1181  HE3 TRP A  77     -20.356 -19.020 -60.938  1.00 67.95           H  
ATOM   1182  NE1 TRP A  77     -24.065 -17.738 -62.856  1.00 67.95           N  
ATOM   1183  HE1 TRP A  77     -24.780 -17.198 -63.322  1.00 67.95           H  
ATOM   1184  CH2 TRP A  77     -20.847 -15.908 -62.247  1.00 67.95           C  
ATOM   1185  HH2 TRP A  77     -20.303 -14.985 -62.384  1.00 67.95           H  
ATOM   1186  CZ2 TRP A  77     -22.183 -16.040 -62.667  1.00 67.95           C  
ATOM   1187  HZ2 TRP A  77     -22.728 -15.218 -63.107  1.00 67.95           H  
ATOM   1188  CZ3 TRP A  77     -20.186 -16.982 -61.636  1.00 67.95           C  
ATOM   1189  HZ3 TRP A  77     -19.164 -16.865 -61.304  1.00 67.95           H  
ATOM   1190  N   LEU A  78     -20.234 -21.616 -62.646  1.00 56.30           N  
ATOM   1191  H   LEU A  78     -20.108 -21.957 -61.704  1.00 56.30           H  
ATOM   1192  CA  LEU A  78     -19.051 -21.311 -63.459  1.00 56.30           C  
ATOM   1193  HA  LEU A  78     -19.117 -20.277 -63.797  1.00 56.30           H  
ATOM   1194  C   LEU A  78     -18.964 -22.174 -64.732  1.00 56.30           C  
ATOM   1195  CB  LEU A  78     -17.786 -21.498 -62.599  1.00 56.30           C  
ATOM   1196  HB2 LEU A  78     -16.917 -21.524 -63.257  1.00 56.30           H  
ATOM   1197  HB3 LEU A  78     -17.847 -22.466 -62.101  1.00 56.30           H  
ATOM   1198  O   LEU A  78     -18.389 -21.737 -65.729  1.00 56.30           O  
ATOM   1199  CG  LEU A  78     -17.555 -20.402 -61.544  1.00 56.30           C  
ATOM   1200  HG  LEU A  78     -18.457 -20.266 -60.946  1.00 56.30           H  
ATOM   1201  CD1 LEU A  78     -16.418 -20.819 -60.610  1.00 56.30           C  
ATOM   1202 HD11 LEU A  78     -15.499 -20.966 -61.176  1.00 56.30           H  
ATOM   1203 HD12 LEU A  78     -16.689 -21.746 -60.105  1.00 56.30           H  
ATOM   1204 HD13 LEU A  78     -16.264 -20.049 -59.854  1.00 56.30           H  
ATOM   1205  CD2 LEU A  78     -17.176 -19.063 -62.182  1.00 56.30           C  
ATOM   1206 HD21 LEU A  78     -16.289 -19.180 -62.805  1.00 56.30           H  
ATOM   1207 HD22 LEU A  78     -16.976 -18.329 -61.401  1.00 56.30           H  
ATOM   1208 HD23 LEU A  78     -17.999 -18.693 -62.793  1.00 56.30           H  
ATOM   1209  N   GLY A  79     -19.516 -23.392 -64.713  1.00 58.40           N  
ATOM   1210  H   GLY A  79     -19.972 -23.689 -63.862  1.00 58.40           H  
ATOM   1211  CA  GLY A  79     -19.455 -24.326 -65.838  1.00 58.40           C  
ATOM   1212  HA2 GLY A  79     -19.718 -25.317 -65.469  1.00 58.40           H  
ATOM   1213  HA3 GLY A  79     -18.435 -24.361 -66.220  1.00 58.40           H  
ATOM   1214  C   GLY A  79     -20.394 -24.002 -67.005  1.00 58.40           C  
ATOM   1215  O   GLY A  79     -19.992 -24.170 -68.155  1.00 58.40           O  
ATOM   1216  N   THR A  80     -21.632 -23.568 -66.740  1.00 50.27           N  
ATOM   1217  H   THR A  80     -21.906 -23.426 -65.778  1.00 50.27           H  
ATOM   1218  CA  THR A  80     -22.690 -23.493 -67.767  1.00 50.27           C  
ATOM   1219  HA  THR A  80     -22.526 -24.299 -68.482  1.00 50.27           H  
ATOM   1220  C   THR A  80     -22.702 -22.213 -68.603  1.00 50.27           C  
ATOM   1221  CB  THR A  80     -24.089 -23.706 -67.162  1.00 50.27           C  
ATOM   1222  HB  THR A  80     -24.846 -23.383 -67.877  1.00 50.27           H  
ATOM   1223  O   THR A  80     -22.736 -22.298 -69.823  1.00 50.27           O  
ATOM   1224  CG2 THR A  80     -24.346 -25.175 -66.834  1.00 50.27           C  
ATOM   1225 HG21 THR A  80     -23.631 -25.518 -66.085  1.00 50.27           H  
ATOM   1226 HG22 THR A  80     -25.356 -25.286 -66.440  1.00 50.27           H  
ATOM   1227 HG23 THR A  80     -24.247 -25.779 -67.736  1.00 50.27           H  
ATOM   1228  OG1 THR A  80     -24.246 -22.982 -65.961  1.00 50.27           O  
ATOM   1229  HG1 THR A  80     -24.518 -22.087 -66.175  1.00 50.27           H  
ATOM   1230  N   GLU A  81     -22.728 -21.028 -67.990  1.00 42.67           N  
ATOM   1231  H   GLU A  81     -22.634 -21.000 -66.984  1.00 42.67           H  
ATOM   1232  CA  GLU A  81     -23.058 -19.774 -68.703  1.00 42.67           C  
ATOM   1233  HA  GLU A  81     -23.859 -19.959 -69.419  1.00 42.67           H  
ATOM   1234  C   GLU A  81     -21.893 -19.191 -69.528  1.00 42.67           C  
ATOM   1235  CB  GLU A  81     -23.565 -18.737 -67.680  1.00 42.67           C  
ATOM   1236  HB2 GLU A  81     -23.030 -18.892 -66.743  1.00 42.67           H  
ATOM   1237  HB3 GLU A  81     -23.295 -17.734 -68.013  1.00 42.67           H  
ATOM   1238  O   GLU A  81     -22.126 -18.534 -70.539  1.00 42.67           O  
ATOM   1239  CG  GLU A  81     -25.081 -18.812 -67.394  1.00 42.67           C  
ATOM   1240  HG2 GLU A  81     -25.225 -18.602 -66.334  1.00 42.67           H  
ATOM   1241  HG3 GLU A  81     -25.428 -19.831 -67.562  1.00 42.67           H  
ATOM   1242  CD  GLU A  81     -25.944 -17.807 -68.189  1.00 42.67           C  
ATOM   1243  OE1 GLU A  81     -27.119 -18.146 -68.458  1.00 42.67           O  
ATOM   1244  OE2 GLU A  81     -25.465 -16.682 -68.456  1.00 42.67           O  
ATOM   1245  N   VAL A  82     -20.633 -19.401 -69.127  1.00 37.48           N  
ATOM   1246  H   VAL A  82     -20.493 -19.959 -68.296  1.00 37.48           H  
ATOM   1247  CA  VAL A  82     -19.494 -18.643 -69.693  1.00 37.48           C  
ATOM   1248  HA  VAL A  82     -19.871 -17.684 -70.048  1.00 37.48           H  
ATOM   1249  C   VAL A  82     -18.843 -19.308 -70.918  1.00 37.48           C  
ATOM   1250  CB  VAL A  82     -18.452 -18.330 -68.597  1.00 37.48           C  
ATOM   1251  HB  VAL A  82     -18.069 -19.267 -68.193  1.00 37.48           H  
ATOM   1252  O   VAL A  82     -18.421 -18.612 -71.842  1.00 37.48           O  
ATOM   1253  CG1 VAL A  82     -17.267 -17.510 -69.128  1.00 37.48           C  
ATOM   1254 HG11 VAL A  82     -16.597 -17.249 -68.309  1.00 37.48           H  
ATOM   1255 HG12 VAL A  82     -17.628 -16.598 -69.602  1.00 37.48           H  
ATOM   1256 HG13 VAL A  82     -16.699 -18.090 -69.856  1.00 37.48           H  
ATOM   1257  CG2 VAL A  82     -19.077 -17.521 -67.452  1.00 37.48           C  
ATOM   1258 HG21 VAL A  82     -18.322 -17.289 -66.700  1.00 37.48           H  
ATOM   1259 HG22 VAL A  82     -19.494 -16.594 -67.847  1.00 37.48           H  
ATOM   1260 HG23 VAL A  82     -19.869 -18.092 -66.967  1.00 37.48           H  
ATOM   1261  N   ARG A  83     -18.710 -20.642 -70.959  1.00 36.09           N  
ATOM   1262  H   ARG A  83     -19.177 -21.184 -70.246  1.00 36.09           H  
ATOM   1263  CA  ARG A  83     -17.992 -21.348 -72.043  1.00 36.09           C  
ATOM   1264  HA  ARG A  83     -17.176 -20.719 -72.399  1.00 36.09           H  
ATOM   1265  C   ARG A  83     -18.894 -21.574 -73.268  1.00 36.09           C  
ATOM   1266  CB  ARG A  83     -17.382 -22.669 -71.532  1.00 36.09           C  
ATOM   1267  HB2 ARG A  83     -18.117 -23.199 -70.925  1.00 36.09           H  
ATOM   1268  HB3 ARG A  83     -17.152 -23.293 -72.396  1.00 36.09           H  
ATOM   1269  O   ARG A  83     -19.461 -22.648 -73.429  1.00 36.09           O  
ATOM   1270  CG  ARG A  83     -16.079 -22.488 -70.738  1.00 36.09           C  
ATOM   1271  HG2 ARG A  83     -16.276 -21.919 -69.829  1.00 36.09           H  
ATOM   1272  HG3 ARG A  83     -15.360 -21.947 -71.353  1.00 36.09           H  
ATOM   1273  CD  ARG A  83     -15.506 -23.866 -70.376  1.00 36.09           C  
ATOM   1274  HD2 ARG A  83     -15.439 -24.460 -71.287  1.00 36.09           H  
ATOM   1275  HD3 ARG A  83     -16.196 -24.357 -69.689  1.00 36.09           H  
ATOM   1276  NE  ARG A  83     -14.167 -23.772 -69.758  1.00 36.09           N  
ATOM   1277  HE  ARG A  83     -13.846 -22.844 -69.520  1.00 36.09           H  
ATOM   1278  NH1 ARG A  83     -13.711 -26.022 -69.719  1.00 36.09           N  
ATOM   1279 HH11 ARG A  83     -13.097 -26.791 -69.490  1.00 36.09           H  
ATOM   1280 HH12 ARG A  83     -14.628 -26.190 -70.108  1.00 36.09           H  
ATOM   1281  NH2 ARG A  83     -12.190 -24.578 -68.953  1.00 36.09           N  
ATOM   1282 HH21 ARG A  83     -11.887 -23.635 -68.757  1.00 36.09           H  
ATOM   1283 HH22 ARG A  83     -11.581 -25.355 -68.740  1.00 36.09           H  
ATOM   1284  CZ  ARG A  83     -13.365 -24.787 -69.480  1.00 36.09           C  
ATOM   1285  N   GLY A  84     -19.011 -20.573 -74.141  1.00 31.74           N  
ATOM   1286  H   GLY A  84     -18.604 -19.685 -73.887  1.00 31.74           H  
ATOM   1287  CA  GLY A  84     -19.636 -20.724 -75.466  1.00 31.74           C  
ATOM   1288  HA2 GLY A  84     -19.819 -19.737 -75.891  1.00 31.74           H  
ATOM   1289  HA3 GLY A  84     -20.599 -21.221 -75.347  1.00 31.74           H  
ATOM   1290  C   GLY A  84     -18.794 -21.535 -76.473  1.00 31.74           C  
ATOM   1291  O   GLY A  84     -17.597 -21.746 -76.273  1.00 31.74           O  
ATOM   1292  N   GLU A  85     -19.419 -21.970 -77.576  1.00 31.72           N  
ATOM   1293  H   GLU A  85     -20.405 -21.770 -77.668  1.00 31.72           H  
ATOM   1294  CA  GLU A  85     -18.810 -22.728 -78.689  1.00 31.72           C  
ATOM   1295  HA  GLU A  85     -18.267 -23.585 -78.290  1.00 31.72           H  
ATOM   1296  C   GLU A  85     -17.813 -21.873 -79.501  1.00 31.72           C  
ATOM   1297  CB  GLU A  85     -19.910 -23.248 -79.647  1.00 31.72           C  
ATOM   1298  HB2 GLU A  85     -19.421 -23.649 -80.535  1.00 31.72           H  
ATOM   1299  HB3 GLU A  85     -20.528 -22.403 -79.949  1.00 31.72           H  
ATOM   1300  O   GLU A  85     -18.155 -21.321 -80.546  1.00 31.72           O  
ATOM   1301  CG  GLU A  85     -20.820 -24.356 -79.098  1.00 31.72           C  
ATOM   1302  HG2 GLU A  85     -20.195 -25.192 -78.785  1.00 31.72           H  
ATOM   1303  HG3 GLU A  85     -21.344 -23.978 -78.219  1.00 31.72           H  
ATOM   1304  CD  GLU A  85     -21.856 -24.839 -80.137  1.00 31.72           C  
ATOM   1305  OE1 GLU A  85     -22.346 -25.980 -79.974  1.00 31.72           O  
ATOM   1306  OE2 GLU A  85     -22.170 -24.077 -81.080  1.00 31.72           O  
ATOM   1307  N   ALA A  86     -16.568 -21.717 -79.051  1.00 33.54           N  
ATOM   1308  H   ALA A  86     -16.322 -22.080 -78.141  1.00 33.54           H  
ATOM   1309  CA  ALA A  86     -15.562 -21.028 -79.865  1.00 33.54           C  
ATOM   1310  HA  ALA A  86     -16.002 -20.083 -80.182  1.00 33.54           H  
ATOM   1311  C   ALA A  86     -15.195 -21.877 -81.118  1.00 33.54           C  
ATOM   1312  CB  ALA A  86     -14.350 -20.677 -78.997  1.00 33.54           C  
ATOM   1313  HB1 ALA A  86     -13.622 -20.127 -79.594  1.00 33.54           H  
ATOM   1314  HB2 ALA A  86     -14.664 -20.058 -78.156  1.00 33.54           H  
ATOM   1315  HB3 ALA A  86     -13.886 -21.589 -78.623  1.00 33.54           H  
ATOM   1316  O   ALA A  86     -14.808 -23.040 -80.962  1.00 33.54           O  
ATOM   1317  N   PRO A  87     -15.315 -21.346 -82.355  1.00 31.27           N  
ATOM   1318  CA  PRO A  87     -15.078 -22.098 -83.597  1.00 31.27           C  
ATOM   1319  HA  PRO A  87     -15.689 -23.000 -83.579  1.00 31.27           H  
ATOM   1320  C   PRO A  87     -13.602 -22.520 -83.759  1.00 31.27           C  
ATOM   1321  CB  PRO A  87     -15.580 -21.190 -84.729  1.00 31.27           C  
ATOM   1322  HB2 PRO A  87     -14.966 -21.273 -85.625  1.00 31.27           H  
ATOM   1323  HB3 PRO A  87     -16.616 -21.442 -84.956  1.00 31.27           H  
ATOM   1324  O   PRO A  87     -12.699 -21.755 -83.434  1.00 31.27           O  
ATOM   1325  CG  PRO A  87     -15.525 -19.782 -84.137  1.00 31.27           C  
ATOM   1326  HG2 PRO A  87     -14.524 -19.373 -84.273  1.00 31.27           H  
ATOM   1327  HG3 PRO A  87     -16.270 -19.124 -84.583  1.00 31.27           H  
ATOM   1328  CD  PRO A  87     -15.780 -20.001 -82.651  1.00 31.27           C  
ATOM   1329  HD2 PRO A  87     -16.849 -19.934 -82.448  1.00 31.27           H  
ATOM   1330  HD3 PRO A  87     -15.237 -19.255 -82.071  1.00 31.27           H  
ATOM   1331  N   SER A  88     -13.352 -23.751 -84.231  1.00 30.43           N  
ATOM   1332  H   SER A  88     -14.137 -24.298 -84.555  1.00 30.43           H  
ATOM   1333  CA  SER A  88     -12.053 -24.449 -84.101  1.00 30.43           C  
ATOM   1334  HA  SER A  88     -11.548 -24.013 -83.238  1.00 30.43           H  
ATOM   1335  C   SER A  88     -11.056 -24.285 -85.282  1.00 30.43           C  
ATOM   1336  CB  SER A  88     -12.310 -25.921 -83.737  1.00 30.43           C  
ATOM   1337  HB2 SER A  88     -11.462 -26.296 -83.163  1.00 30.43           H  
ATOM   1338  HB3 SER A  88     -13.198 -25.991 -83.110  1.00 30.43           H  
ATOM   1339  O   SER A  88     -11.200 -23.403 -86.120  1.00 30.43           O  
ATOM   1340  OG  SER A  88     -12.464 -26.727 -84.890  1.00 30.43           O  
ATOM   1341  HG  SER A  88     -12.925 -27.532 -84.641  1.00 30.43           H  
ATOM   1342  N   ALA A  89     -10.022 -25.144 -85.328  1.00 26.00           N  
ATOM   1343  H   ALA A  89     -10.115 -25.942 -84.716  1.00 26.00           H  
ATOM   1344  CA  ALA A  89      -8.649 -24.884 -85.789  1.00 26.00           C  
ATOM   1345  HA  ALA A  89      -8.390 -23.861 -85.513  1.00 26.00           H  
ATOM   1346  C   ALA A  89      -8.270 -25.041 -87.288  1.00 26.00           C  
ATOM   1347  CB  ALA A  89      -7.771 -25.840 -84.964  1.00 26.00           C  
ATOM   1348  HB1 ALA A  89      -8.011 -26.878 -85.196  1.00 26.00           H  
ATOM   1349  HB2 ALA A  89      -7.919 -25.660 -83.899  1.00 26.00           H  
ATOM   1350  HB3 ALA A  89      -6.722 -25.660 -85.197  1.00 26.00           H  
ATOM   1351  O   ALA A  89      -7.522 -24.221 -87.807  1.00 26.00           O  
ATOM   1352  N   LEU A  90      -8.651 -26.146 -87.951  1.00 28.25           N  
ATOM   1353  H   LEU A  90      -9.312 -26.741 -87.473  1.00 28.25           H  
ATOM   1354  CA  LEU A  90      -7.891 -26.758 -89.074  1.00 28.25           C  
ATOM   1355  HA  LEU A  90      -6.855 -26.423 -89.029  1.00 28.25           H  
ATOM   1356  C   LEU A  90      -8.371 -26.420 -90.502  1.00 28.25           C  
ATOM   1357  CB  LEU A  90      -7.925 -28.294 -88.871  1.00 28.25           C  
ATOM   1358  HB2 LEU A  90      -7.955 -28.783 -89.845  1.00 28.25           H  
ATOM   1359  HB3 LEU A  90      -8.856 -28.567 -88.375  1.00 28.25           H  
ATOM   1360  O   LEU A  90      -7.585 -26.457 -91.443  1.00 28.25           O  
ATOM   1361  CG  LEU A  90      -6.723 -28.859 -88.085  1.00 28.25           C  
ATOM   1362  HG  LEU A  90      -6.238 -28.059 -87.526  1.00 28.25           H  
ATOM   1363  CD1 LEU A  90      -7.171 -29.926 -87.084  1.00 28.25           C  
ATOM   1364 HD11 LEU A  90      -7.860 -29.488 -86.362  1.00 28.25           H  
ATOM   1365 HD12 LEU A  90      -7.663 -30.745 -87.609  1.00 28.25           H  
ATOM   1366 HD13 LEU A  90      -6.303 -30.311 -86.550  1.00 28.25           H  
ATOM   1367  CD2 LEU A  90      -5.710 -29.500 -89.034  1.00 28.25           C  
ATOM   1368 HD21 LEU A  90      -5.378 -28.763 -89.764  1.00 28.25           H  
ATOM   1369 HD22 LEU A  90      -4.842 -29.847 -88.473  1.00 28.25           H  
ATOM   1370 HD23 LEU A  90      -6.158 -30.341 -89.564  1.00 28.25           H  
ATOM   1371  N   ALA A  91      -9.658 -26.126 -90.692  1.00 32.98           N  
ATOM   1372  H   ALA A  91     -10.243 -26.037 -89.873  1.00 32.98           H  
ATOM   1373  CA  ALA A  91     -10.321 -26.267 -91.998  1.00 32.98           C  
ATOM   1374  HA  ALA A  91     -10.064 -27.245 -92.405  1.00 32.98           H  
ATOM   1375  C   ALA A  91      -9.924 -25.240 -93.083  1.00 32.98           C  
ATOM   1376  CB  ALA A  91     -11.834 -26.239 -91.741  1.00 32.98           C  
ATOM   1377  HB1 ALA A  91     -12.115 -27.064 -91.086  1.00 32.98           H  
ATOM   1378  HB2 ALA A  91     -12.364 -26.348 -92.687  1.00 32.98           H  
ATOM   1379  HB3 ALA A  91     -12.120 -25.293 -91.282  1.00 32.98           H  
ATOM   1380  O   ALA A  91     -10.219 -25.452 -94.256  1.00 32.98           O  
ATOM   1381  N   GLY A  92      -9.303 -24.113 -92.717  1.00 32.36           N  
ATOM   1382  H   GLY A  92      -9.039 -24.007 -91.748  1.00 32.36           H  
ATOM   1383  CA  GLY A  92      -9.027 -23.018 -93.658  1.00 32.36           C  
ATOM   1384  HA2 GLY A  92      -8.817 -22.114 -93.087  1.00 32.36           H  
ATOM   1385  HA3 GLY A  92      -9.912 -22.837 -94.269  1.00 32.36           H  
ATOM   1386  C   GLY A  92      -7.842 -23.252 -94.606  1.00 32.36           C  
ATOM   1387  O   GLY A  92      -7.862 -22.747 -95.726  1.00 32.36           O  
ATOM   1388  N   LEU A  93      -6.822 -24.005 -94.175  1.00 33.72           N  
ATOM   1389  H   LEU A  93      -6.916 -24.472 -93.284  1.00 33.72           H  
ATOM   1390  CA  LEU A  93      -5.553 -24.169 -94.903  1.00 33.72           C  
ATOM   1391  HA  LEU A  93      -5.202 -23.185 -95.212  1.00 33.72           H  
ATOM   1392  C   LEU A  93      -5.703 -24.975 -96.209  1.00 33.72           C  
ATOM   1393  CB  LEU A  93      -4.511 -24.789 -93.943  1.00 33.72           C  
ATOM   1394  HB2 LEU A  93      -3.924 -25.538 -94.475  1.00 33.72           H  
ATOM   1395  HB3 LEU A  93      -5.029 -25.321 -93.145  1.00 33.72           H  
ATOM   1396  O   LEU A  93      -5.157 -24.565 -97.233  1.00 33.72           O  
ATOM   1397  CG  LEU A  93      -3.551 -23.742 -93.337  1.00 33.72           C  
ATOM   1398  HG  LEU A  93      -4.048 -22.772 -93.295  1.00 33.72           H  
ATOM   1399  CD1 LEU A  93      -3.144 -24.111 -91.910  1.00 33.72           C  
ATOM   1400 HD11 LEU A  93      -2.649 -25.082 -91.906  1.00 33.72           H  
ATOM   1401 HD12 LEU A  93      -2.466 -23.357 -91.512  1.00 33.72           H  
ATOM   1402 HD13 LEU A  93      -4.030 -24.158 -91.276  1.00 33.72           H  
ATOM   1403  CD2 LEU A  93      -2.280 -23.617 -94.180  1.00 33.72           C  
ATOM   1404 HD21 LEU A  93      -2.546 -23.356 -95.204  1.00 33.72           H  
ATOM   1405 HD22 LEU A  93      -1.638 -22.837 -93.769  1.00 33.72           H  
ATOM   1406 HD23 LEU A  93      -1.739 -24.563 -94.186  1.00 33.72           H  
ATOM   1407  N   ASP A  94      -6.492 -26.055 -96.198  1.00 35.44           N  
ATOM   1408  H   ASP A  94      -6.853 -26.361 -95.306  1.00 35.44           H  
ATOM   1409  CA  ASP A  94      -6.630 -27.000 -97.323  1.00 35.44           C  
ATOM   1410  HA  ASP A  94      -5.661 -27.454 -97.534  1.00 35.44           H  
ATOM   1411  C   ASP A  94      -7.137 -26.349 -98.626  1.00 35.44           C  
ATOM   1412  CB  ASP A  94      -7.623 -28.115 -96.930  1.00 35.44           C  
ATOM   1413  HB2 ASP A  94      -8.561 -27.655 -96.619  1.00 35.44           H  
ATOM   1414  HB3 ASP A  94      -7.832 -28.716 -97.815  1.00 35.44           H  
ATOM   1415  O   ASP A  94      -6.764 -26.748 -99.731  1.00 35.44           O  
ATOM   1416  CG  ASP A  94      -7.144 -29.071 -95.830  1.00 35.44           C  
ATOM   1417  OD1 ASP A  94      -5.921 -29.144 -95.590  1.00 35.44           O  
ATOM   1418  OD2 ASP A  94      -8.026 -29.730 -95.232  1.00 35.44           O  
ATOM   1419  N   ALA A  95      -8.009 -25.340 -98.526  1.00 37.86           N  
ATOM   1420  H   ALA A  95      -8.245 -25.012 -97.599  1.00 37.86           H  
ATOM   1421  CA  ALA A  95      -8.704 -24.781 -99.687  1.00 37.86           C  
ATOM   1422  HA  ALA A  95      -9.139 -25.604-100.255  1.00 37.86           H  
ATOM   1423  C   ALA A  95      -7.774 -24.014-100.641  1.00 37.86           C  
ATOM   1424  CB  ALA A  95      -9.840 -23.882 -99.184  1.00 37.86           C  
ATOM   1425  HB1 ALA A  95     -10.503 -24.454 -98.535  1.00 37.86           H  
ATOM   1426  HB2 ALA A  95     -10.410 -23.504-100.033  1.00 37.86           H  
ATOM   1427  HB3 ALA A  95      -9.429 -23.043 -98.623  1.00 37.86           H  
ATOM   1428  O   ALA A  95      -7.988 -24.021-101.856  1.00 37.86           O  
ATOM   1429  N   LEU A  96      -6.750 -23.346-100.099  1.00 35.09           N  
ATOM   1430  H   LEU A  96      -6.577 -23.460 -99.110  1.00 35.09           H  
ATOM   1431  CA  LEU A  96      -5.845 -22.503-100.882  1.00 35.09           C  
ATOM   1432  HA  LEU A  96      -6.447 -21.845-101.509  1.00 35.09           H  
ATOM   1433  C   LEU A  96      -4.951 -23.345-101.808  1.00 35.09           C  
ATOM   1434  CB  LEU A  96      -5.002 -21.652 -99.912  1.00 35.09           C  
ATOM   1435  HB2 LEU A  96      -5.587 -21.403 -99.026  1.00 35.09           H  
ATOM   1436  HB3 LEU A  96      -4.157 -22.254 -99.577  1.00 35.09           H  
ATOM   1437  O   LEU A  96      -4.658 -22.938-102.932  1.00 35.09           O  
ATOM   1438  CG  LEU A  96      -4.497 -20.349-100.560  1.00 35.09           C  
ATOM   1439  HG  LEU A  96      -4.347 -20.498-101.629  1.00 35.09           H  
ATOM   1440  CD1 LEU A  96      -5.504 -19.214-100.350  1.00 35.09           C  
ATOM   1441 HD11 LEU A  96      -6.466 -19.496-100.779  1.00 35.09           H  
ATOM   1442 HD12 LEU A  96      -5.629 -19.015 -99.286  1.00 35.09           H  
ATOM   1443 HD13 LEU A  96      -5.147 -18.311-100.847  1.00 35.09           H  
ATOM   1444  CD2 LEU A  96      -3.162 -19.920 -99.955  1.00 35.09           C  
ATOM   1445 HD21 LEU A  96      -3.269 -19.774 -98.880  1.00 35.09           H  
ATOM   1446 HD22 LEU A  96      -2.826 -18.992-100.418  1.00 35.09           H  
ATOM   1447 HD23 LEU A  96      -2.416 -20.693-100.137  1.00 35.09           H  
ATOM   1448  N   GLU A  97      -4.552 -24.534-101.350  1.00 37.94           N  
ATOM   1449  H   GLU A  97      -4.872 -24.826-100.437  1.00 37.94           H  
ATOM   1450  CA  GLU A  97      -3.619 -25.427-102.044  1.00 37.94           C  
ATOM   1451  HA  GLU A  97      -2.709 -24.865-102.256  1.00 37.94           H  
ATOM   1452  C   GLU A  97      -4.189 -25.931-103.385  1.00 37.94           C  
ATOM   1453  CB  GLU A  97      -3.273 -26.591-101.093  1.00 37.94           C  
ATOM   1454  HB2 GLU A  97      -3.964 -27.416-101.270  1.00 37.94           H  
ATOM   1455  HB3 GLU A  97      -3.393 -26.262-100.061  1.00 37.94           H  
ATOM   1456  O   GLU A  97      -3.478 -26.034-104.385  1.00 37.94           O  
ATOM   1457  CG  GLU A  97      -1.823 -27.066-101.258  1.00 37.94           C  
ATOM   1458  HG2 GLU A  97      -1.677 -27.392-102.288  1.00 37.94           H  
ATOM   1459  HG3 GLU A  97      -1.162 -26.218-101.081  1.00 37.94           H  
ATOM   1460  CD  GLU A  97      -1.440 -28.216-100.307  1.00 37.94           C  
ATOM   1461  OE1 GLU A  97      -0.217 -28.433-100.146  1.00 37.94           O  
ATOM   1462  OE2 GLU A  97      -2.352 -28.906 -99.803  1.00 37.94           O  
ATOM   1463  N   ALA A  98      -5.503 -26.173-103.444  1.00 39.21           N  
ATOM   1464  H   ALA A  98      -6.037 -26.053-102.596  1.00 39.21           H  
ATOM   1465  CA  ALA A  98      -6.169 -26.731-104.621  1.00 39.21           C  
ATOM   1466  HA  ALA A  98      -5.636 -27.634-104.919  1.00 39.21           H  
ATOM   1467  C   ALA A  98      -6.191 -25.790-105.841  1.00 39.21           C  
ATOM   1468  CB  ALA A  98      -7.594 -27.121-104.210  1.00 39.21           C  
ATOM   1469  HB1 ALA A  98      -8.105 -27.584-105.054  1.00 39.21           H  
ATOM   1470  HB2 ALA A  98      -8.146 -26.235-103.896  1.00 39.21           H  
ATOM   1471  HB3 ALA A  98      -7.557 -27.829-103.382  1.00 39.21           H  
ATOM   1472  O   ALA A  98      -6.217 -26.265-106.977  1.00 39.21           O  
ATOM   1473  N   ALA A  99      -6.199 -24.469-105.627  1.00 36.44           N  
ATOM   1474  H   ALA A  99      -6.129 -24.144-104.674  1.00 36.44           H  
ATOM   1475  CA  ALA A  99      -6.371 -23.470-106.691  1.00 36.44           C  
ATOM   1476  HA  ALA A  99      -7.055 -23.875-107.437  1.00 36.44           H  
ATOM   1477  C   ALA A  99      -5.069 -23.117-107.437  1.00 36.44           C  
ATOM   1478  CB  ALA A  99      -7.030 -22.230-106.078  1.00 36.44           C  
ATOM   1479  HB1 ALA A  99      -7.976 -22.504-105.612  1.00 36.44           H  
ATOM   1480  HB2 ALA A  99      -7.217 -21.492-106.857  1.00 36.44           H  
ATOM   1481  HB3 ALA A  99      -6.372 -21.796-105.325  1.00 36.44           H  
ATOM   1482  O   ALA A  99      -5.109 -22.484-108.492  1.00 36.44           O  
ATOM   1483  N   LEU A 100      -3.916 -23.557-106.921  1.00 41.09           N  
ATOM   1484  H   LEU A 100      -3.968 -24.084-106.061  1.00 41.09           H  
ATOM   1485  CA  LEU A 100      -2.584 -23.327-107.494  1.00 41.09           C  
ATOM   1486  HA  LEU A 100      -2.363 -22.263-107.402  1.00 41.09           H  
ATOM   1487  C   LEU A 100      -2.400 -23.662-108.995  1.00 41.09           C  
ATOM   1488  CB  LEU A 100      -1.563 -24.123-106.651  1.00 41.09           C  
ATOM   1489  HB2 LEU A 100      -2.032 -25.039-106.292  1.00 41.09           H  
ATOM   1490  HB3 LEU A 100      -0.724 -24.429-107.276  1.00 41.09           H  
ATOM   1491  O   LEU A 100      -1.633 -22.945-109.643  1.00 41.09           O  
ATOM   1492  CG  LEU A 100      -1.013 -23.318-105.460  1.00 41.09           C  
ATOM   1493  HG  LEU A 100      -1.801 -22.692-105.041  1.00 41.09           H  
ATOM   1494  CD1 LEU A 100      -0.486 -24.234-104.359  1.00 41.09           C  
ATOM   1495 HD11 LEU A 100      -0.131 -23.639-103.517  1.00 41.09           H  
ATOM   1496 HD12 LEU A 100       0.325 -24.857-104.735  1.00 41.09           H  
ATOM   1497 HD13 LEU A 100      -1.285 -24.885-104.004  1.00 41.09           H  
ATOM   1498  CD2 LEU A 100       0.156 -22.437-105.914  1.00 41.09           C  
ATOM   1499 HD21 LEU A 100       0.974 -23.056-106.283  1.00 41.09           H  
ATOM   1500 HD22 LEU A 100       0.507 -21.841-105.072  1.00 41.09           H  
ATOM   1501 HD23 LEU A 100      -0.175 -21.765-106.705  1.00 41.09           H  
ATOM   1502  N   PRO A 101      -3.016 -24.713-109.585  1.00 41.79           N  
ATOM   1503  CA  PRO A 101      -2.602 -25.215-110.898  1.00 41.79           C  
ATOM   1504  HA  PRO A 101      -1.551 -25.501-110.838  1.00 41.79           H  
ATOM   1505  C   PRO A 101      -2.769 -24.245-112.071  1.00 41.79           C  
ATOM   1506  CB  PRO A 101      -3.445 -26.468-111.153  1.00 41.79           C  
ATOM   1507  HB2 PRO A 101      -2.889 -27.220-111.713  1.00 41.79           H  
ATOM   1508  HB3 PRO A 101      -4.362 -26.205-111.681  1.00 41.79           H  
ATOM   1509  O   PRO A 101      -2.007 -24.335-113.032  1.00 41.79           O  
ATOM   1510  CG  PRO A 101      -3.804 -26.958-109.757  1.00 41.79           C  
ATOM   1511  HG2 PRO A 101      -4.732 -27.529-109.749  1.00 41.79           H  
ATOM   1512  HG3 PRO A 101      -2.982 -27.548-109.352  1.00 41.79           H  
ATOM   1513  CD  PRO A 101      -3.934 -25.663-108.972  1.00 41.79           C  
ATOM   1514  HD2 PRO A 101      -4.954 -25.289-109.063  1.00 41.79           H  
ATOM   1515  HD3 PRO A 101      -3.690 -25.860-107.928  1.00 41.79           H  
ATOM   1516  N   GLU A 102      -3.766 -23.357-112.034  1.00 42.98           N  
ATOM   1517  H   GLU A 102      -4.347 -23.301-111.210  1.00 42.98           H  
ATOM   1518  CA  GLU A 102      -4.113 -22.522-113.196  1.00 42.98           C  
ATOM   1519  HA  GLU A 102      -3.989 -23.122-114.098  1.00 42.98           H  
ATOM   1520  C   GLU A 102      -3.188 -21.311-113.386  1.00 42.98           C  
ATOM   1521  CB  GLU A 102      -5.589 -22.087-113.151  1.00 42.98           C  
ATOM   1522  HB2 GLU A 102      -5.763 -21.473-114.034  1.00 42.98           H  
ATOM   1523  HB3 GLU A 102      -5.773 -21.479-112.266  1.00 42.98           H  
ATOM   1524  O   GLU A 102      -3.281 -20.617-114.399  1.00 42.98           O  
ATOM   1525  CG  GLU A 102      -6.558 -23.285-113.170  1.00 42.98           C  
ATOM   1526  HG2 GLU A 102      -6.070 -24.115-113.680  1.00 42.98           H  
ATOM   1527  HG3 GLU A 102      -6.747 -23.601-112.144  1.00 42.98           H  
ATOM   1528  CD  GLU A 102      -7.894 -23.013-113.891  1.00 42.98           C  
ATOM   1529  OE1 GLU A 102      -8.589 -24.014-114.184  1.00 42.98           O  
ATOM   1530  OE2 GLU A 102      -8.209 -21.839-114.190  1.00 42.98           O  
ATOM   1531  N   VAL A 103      -2.284 -21.050-112.433  1.00 41.06           N  
ATOM   1532  H   VAL A 103      -2.222 -21.685-111.650  1.00 41.06           H  
ATOM   1533  CA  VAL A 103      -1.471 -19.829-112.412  1.00 41.06           C  
ATOM   1534  HA  VAL A 103      -2.151 -19.001-112.611  1.00 41.06           H  
ATOM   1535  C   VAL A 103      -0.375 -19.881-113.498  1.00 41.06           C  
ATOM   1536  CB  VAL A 103      -0.897 -19.553-111.011  1.00 41.06           C  
ATOM   1537  HB  VAL A 103      -0.187 -20.336-110.743  1.00 41.06           H  
ATOM   1538  O   VAL A 103       0.498 -20.758-113.449  1.00 41.06           O  
ATOM   1539  CG1 VAL A 103      -0.180 -18.196-110.979  1.00 41.06           C  
ATOM   1540 HG11 VAL A 103       0.191 -17.997-109.973  1.00 41.06           H  
ATOM   1541 HG12 VAL A 103       0.671 -18.198-111.660  1.00 41.06           H  
ATOM   1542 HG13 VAL A 103      -0.864 -17.398-111.267  1.00 41.06           H  
ATOM   1543  CG2 VAL A 103      -2.009 -19.507-109.950  1.00 41.06           C  
ATOM   1544 HG21 VAL A 103      -2.517 -20.469-109.880  1.00 41.06           H  
ATOM   1545 HG22 VAL A 103      -1.579 -19.285-108.973  1.00 41.06           H  
ATOM   1546 HG23 VAL A 103      -2.740 -18.740-110.203  1.00 41.06           H  
ATOM   1547  N   PRO A 104      -0.380 -18.956-114.485  1.00 50.44           N  
ATOM   1548  CA  PRO A 104       0.575 -18.944-115.594  1.00 50.44           C  
ATOM   1549  HA  PRO A 104       0.420 -19.861-116.163  1.00 50.44           H  
ATOM   1550  C   PRO A 104       2.048 -18.871-115.156  1.00 50.44           C  
ATOM   1551  CB  PRO A 104       0.188 -17.749-116.472  1.00 50.44           C  
ATOM   1552  HB2 PRO A 104       0.733 -16.860-116.153  1.00 50.44           H  
ATOM   1553  HB3 PRO A 104       0.365 -17.947-117.529  1.00 50.44           H  
ATOM   1554  O   PRO A 104       2.403 -18.288-114.132  1.00 50.44           O  
ATOM   1555  CG  PRO A 104      -1.295 -17.553-116.175  1.00 50.44           C  
ATOM   1556  HG2 PRO A 104      -1.614 -16.526-116.352  1.00 50.44           H  
ATOM   1557  HG3 PRO A 104      -1.887 -18.252-116.766  1.00 50.44           H  
ATOM   1558  CD  PRO A 104      -1.388 -17.924-114.701  1.00 50.44           C  
ATOM   1559  HD2 PRO A 104      -1.154 -17.055-114.086  1.00 50.44           H  
ATOM   1560  HD3 PRO A 104      -2.400 -18.270-114.492  1.00 50.44           H  
ATOM   1561  N   ALA A 105       2.936 -19.455-115.970  1.00 46.72           N  
ATOM   1562  H   ALA A 105       2.576 -19.882-116.812  1.00 46.72           H  
ATOM   1563  CA  ALA A 105       4.307 -19.787-115.570  1.00 46.72           C  
ATOM   1564  HA  ALA A 105       4.250 -20.451-114.707  1.00 46.72           H  
ATOM   1565  C   ALA A 105       5.185 -18.595-115.147  1.00 46.72           C  
ATOM   1566  CB  ALA A 105       4.971 -20.545-116.728  1.00 46.72           C  
ATOM   1567  HB1 ALA A 105       5.980 -20.839-116.438  1.00 46.72           H  
ATOM   1568  HB2 ALA A 105       4.395 -21.438-116.968  1.00 46.72           H  
ATOM   1569  HB3 ALA A 105       5.031 -19.904-117.608  1.00 46.72           H  
ATOM   1570  O   ALA A 105       5.952 -18.730-114.198  1.00 46.72           O  
ATOM   1571  N   THR A 106       5.102 -17.468-115.856  1.00 47.44           N  
ATOM   1572  H   THR A 106       4.432 -17.403-116.609  1.00 47.44           H  
ATOM   1573  CA  THR A 106       5.969 -16.295-115.644  1.00 47.44           C  
ATOM   1574  HA  THR A 106       7.003 -16.629-115.559  1.00 47.44           H  
ATOM   1575  C   THR A 106       5.660 -15.557-114.344  1.00 47.44           C  
ATOM   1576  CB  THR A 106       5.865 -15.311-116.826  1.00 47.44           C  
ATOM   1577  HB  THR A 106       6.031 -14.293-116.475  1.00 47.44           H  
ATOM   1578  O   THR A 106       6.580 -15.244-113.597  1.00 47.44           O  
ATOM   1579  CG2 THR A 106       6.909 -15.616-117.897  1.00 47.44           C  
ATOM   1580 HG21 THR A 106       7.907 -15.515-117.472  1.00 47.44           H  
ATOM   1581 HG22 THR A 106       6.775 -16.632-118.268  1.00 47.44           H  
ATOM   1582 HG23 THR A 106       6.801 -14.910-118.721  1.00 47.44           H  
ATOM   1583  OG1 THR A 106       4.598 -15.390-117.458  1.00 47.44           O  
ATOM   1584  HG1 THR A 106       4.062 -14.677-117.104  1.00 47.44           H  
ATOM   1585  N   GLU A 107       4.379 -15.319-114.044  1.00 44.81           N  
ATOM   1586  H   GLU A 107       3.655 -15.662-114.659  1.00 44.81           H  
ATOM   1587  CA  GLU A 107       3.945 -14.637-112.809  1.00 44.81           C  
ATOM   1588  HA  GLU A 107       4.442 -13.671-112.715  1.00 44.81           H  
ATOM   1589  C   GLU A 107       4.298 -15.440-111.552  1.00 44.81           C  
ATOM   1590  CB  GLU A 107       2.422 -14.421-112.845  1.00 44.81           C  
ATOM   1591  HB2 GLU A 107       1.955 -15.263-113.356  1.00 44.81           H  
ATOM   1592  HB3 GLU A 107       2.039 -14.392-111.825  1.00 44.81           H  
ATOM   1593  O   GLU A 107       4.646 -14.875-110.515  1.00 44.81           O  
ATOM   1594  CG  GLU A 107       2.037 -13.099-113.520  1.00 44.81           C  
ATOM   1595  HG2 GLU A 107       2.486 -12.279-112.960  1.00 44.81           H  
ATOM   1596  HG3 GLU A 107       2.450 -13.087-114.528  1.00 44.81           H  
ATOM   1597  CD  GLU A 107       0.514 -12.906-113.600  1.00 44.81           C  
ATOM   1598  OE1 GLU A 107       0.067 -11.742-113.492  1.00 44.81           O  
ATOM   1599  OE2 GLU A 107      -0.187 -13.917-113.838  1.00 44.81           O  
ATOM   1600  N   ARG A 108       4.264 -16.775-111.653  1.00 42.52           N  
ATOM   1601  H   ARG A 108       3.930 -17.164-112.524  1.00 42.52           H  
ATOM   1602  CA  ARG A 108       4.614 -17.690-110.560  1.00 42.52           C  
ATOM   1603  HA  ARG A 108       3.938 -17.508-109.724  1.00 42.52           H  
ATOM   1604  C   ARG A 108       6.034 -17.460-110.033  1.00 42.52           C  
ATOM   1605  CB  ARG A 108       4.422 -19.121-111.077  1.00 42.52           C  
ATOM   1606  HB2 ARG A 108       3.405 -19.225-111.455  1.00 42.52           H  
ATOM   1607  HB3 ARG A 108       5.113 -19.282-111.905  1.00 42.52           H  
ATOM   1608  O   ARG A 108       6.261 -17.550-108.830  1.00 42.52           O  
ATOM   1609  CG  ARG A 108       4.660 -20.196-110.006  1.00 42.52           C  
ATOM   1610  HG2 ARG A 108       3.959 -20.044-109.185  1.00 42.52           H  
ATOM   1611  HG3 ARG A 108       5.675 -20.124-109.615  1.00 42.52           H  
ATOM   1612  CD  ARG A 108       4.450 -21.597-110.590  1.00 42.52           C  
ATOM   1613  HD2 ARG A 108       3.431 -21.654-110.971  1.00 42.52           H  
ATOM   1614  HD3 ARG A 108       4.560 -22.327-109.788  1.00 42.52           H  
ATOM   1615  NE  ARG A 108       5.431 -21.888-111.656  1.00 42.52           N  
ATOM   1616  HE  ARG A 108       6.314 -21.402-111.590  1.00 42.52           H  
ATOM   1617  NH1 ARG A 108       4.117 -23.277-112.926  1.00 42.52           N  
ATOM   1618 HH11 ARG A 108       3.354 -23.109-112.285  1.00 42.52           H  
ATOM   1619 HH12 ARG A 108       3.956 -23.829-113.756  1.00 42.52           H  
ATOM   1620  NH2 ARG A 108       6.194 -22.780-113.598  1.00 42.52           N  
ATOM   1621 HH21 ARG A 108       6.062 -23.369-114.408  1.00 42.52           H  
ATOM   1622 HH22 ARG A 108       7.041 -22.242-113.486  1.00 42.52           H  
ATOM   1623  CZ  ARG A 108       5.242 -22.649-112.716  1.00 42.52           C  
ATOM   1624  N   GLU A 109       6.986 -17.182-110.919  1.00 48.50           N  
ATOM   1625  H   GLU A 109       6.715 -17.042-111.881  1.00 48.50           H  
ATOM   1626  CA  GLU A 109       8.408 -17.059-110.577  1.00 48.50           C  
ATOM   1627  HA  GLU A 109       8.674 -17.883-109.914  1.00 48.50           H  
ATOM   1628  C   GLU A 109       8.707 -15.756-109.811  1.00 48.50           C  
ATOM   1629  CB  GLU A 109       9.208 -17.215-111.884  1.00 48.50           C  
ATOM   1630  HB2 GLU A 109       8.685 -17.950-112.496  1.00 48.50           H  
ATOM   1631  HB3 GLU A 109       9.219 -16.271-112.428  1.00 48.50           H  
ATOM   1632  O   GLU A 109       9.450 -15.769-108.827  1.00 48.50           O  
ATOM   1633  CG  GLU A 109      10.644 -17.728-111.691  1.00 48.50           C  
ATOM   1634  HG2 GLU A 109      11.266 -16.914-111.320  1.00 48.50           H  
ATOM   1635  HG3 GLU A 109      10.631 -18.514-110.936  1.00 48.50           H  
ATOM   1636  CD  GLU A 109      11.248 -18.306-112.989  1.00 48.50           C  
ATOM   1637  OE1 GLU A 109      12.248 -19.051-112.875  1.00 48.50           O  
ATOM   1638  OE2 GLU A 109      10.712 -18.035-114.089  1.00 48.50           O  
ATOM   1639  N   GLU A 110       8.046 -14.650-110.180  1.00 49.19           N  
ATOM   1640  H   GLU A 110       7.427 -14.703-110.976  1.00 49.19           H  
ATOM   1641  CA  GLU A 110       8.111 -13.376-109.444  1.00 49.19           C  
ATOM   1642  HA  GLU A 110       9.154 -13.072-109.349  1.00 49.19           H  
ATOM   1643  C   GLU A 110       7.556 -13.496-108.019  1.00 49.19           C  
ATOM   1644  CB  GLU A 110       7.330 -12.278-110.190  1.00 49.19           C  
ATOM   1645  HB2 GLU A 110       6.910 -11.587-109.458  1.00 49.19           H  
ATOM   1646  HB3 GLU A 110       6.505 -12.722-110.747  1.00 49.19           H  
ATOM   1647  O   GLU A 110       8.134 -12.935-107.079  1.00 49.19           O  
ATOM   1648  CG  GLU A 110       8.227 -11.462-111.129  1.00 49.19           C  
ATOM   1649  HG2 GLU A 110       9.080 -11.099-110.555  1.00 49.19           H  
ATOM   1650  HG3 GLU A 110       8.605 -12.115-111.916  1.00 49.19           H  
ATOM   1651  CD  GLU A 110       7.503 -10.260-111.760  1.00 49.19           C  
ATOM   1652  OE1 GLU A 110       8.214  -9.294-112.120  1.00 49.19           O  
ATOM   1653  OE2 GLU A 110       6.257 -10.296-111.861  1.00 49.19           O  
ATOM   1654  N   LEU A 111       6.458 -14.244-107.849  1.00 40.18           N  
ATOM   1655  H   LEU A 111       6.023 -14.640-108.670  1.00 40.18           H  
ATOM   1656  CA  LEU A 111       5.819 -14.449-106.549  1.00 40.18           C  
ATOM   1657  HA  LEU A 111       5.608 -13.464-106.133  1.00 40.18           H  
ATOM   1658  C   LEU A 111       6.759 -15.176-105.571  1.00 40.18           C  
ATOM   1659  CB  LEU A 111       4.494 -15.220-106.738  1.00 40.18           C  
ATOM   1660  HB2 LEU A 111       4.196 -15.204-107.787  1.00 40.18           H  
ATOM   1661  HB3 LEU A 111       4.655 -16.268-106.483  1.00 40.18           H  
ATOM   1662  O   LEU A 111       6.929 -14.734-104.433  1.00 40.18           O  
ATOM   1663  CG  LEU A 111       3.347 -14.643-105.882  1.00 40.18           C  
ATOM   1664  HG  LEU A 111       3.754 -14.014-105.090  1.00 40.18           H  
ATOM   1665  CD1 LEU A 111       2.406 -13.801-106.746  1.00 40.18           C  
ATOM   1666 HD11 LEU A 111       1.932 -14.425-107.504  1.00 40.18           H  
ATOM   1667 HD12 LEU A 111       1.634 -13.350-106.123  1.00 40.18           H  
ATOM   1668 HD13 LEU A 111       2.970 -13.012-107.245  1.00 40.18           H  
ATOM   1669  CD2 LEU A 111       2.533 -15.750-105.217  1.00 40.18           C  
ATOM   1670 HD21 LEU A 111       2.109 -16.410-105.975  1.00 40.18           H  
ATOM   1671 HD22 LEU A 111       3.175 -16.329-104.553  1.00 40.18           H  
ATOM   1672 HD23 LEU A 111       1.725 -15.313-104.629  1.00 40.18           H  
ATOM   1673  N   VAL A 112       7.425 -16.239-106.043  1.00 41.81           N  
ATOM   1674  H   VAL A 112       7.234 -16.523-106.994  1.00 41.81           H  
ATOM   1675  CA  VAL A 112       8.403 -17.020-105.263  1.00 41.81           C  
ATOM   1676  HA  VAL A 112       7.928 -17.360-104.343  1.00 41.81           H  
ATOM   1677  C   VAL A 112       9.594 -16.153-104.851  1.00 41.81           C  
ATOM   1678  CB  VAL A 112       8.870 -18.264-106.050  1.00 41.81           C  
ATOM   1679  HB  VAL A 112       9.220 -17.955-107.035  1.00 41.81           H  
ATOM   1680  O   VAL A 112       9.929 -16.090-103.668  1.00 41.81           O  
ATOM   1681  CG1 VAL A 112      10.007 -19.015-105.345  1.00 41.81           C  
ATOM   1682 HG11 VAL A 112       9.715 -19.279-104.329  1.00 41.81           H  
ATOM   1683 HG12 VAL A 112      10.908 -18.403-105.305  1.00 41.81           H  
ATOM   1684 HG13 VAL A 112      10.251 -19.926-105.894  1.00 41.81           H  
ATOM   1685  CG2 VAL A 112       7.716 -19.260-106.231  1.00 41.81           C  
ATOM   1686 HG21 VAL A 112       6.866 -18.779-106.714  1.00 41.81           H  
ATOM   1687 HG22 VAL A 112       7.397 -19.640-105.260  1.00 41.81           H  
ATOM   1688 HG23 VAL A 112       8.043 -20.093-106.853  1.00 41.81           H  
ATOM   1689  N   GLN A 113      10.192 -15.411-105.790  1.00 48.59           N  
ATOM   1690  H   GLN A 113       9.875 -15.488-106.746  1.00 48.59           H  
ATOM   1691  CA  GLN A 113      11.354 -14.562-105.490  1.00 48.59           C  
ATOM   1692  HA  GLN A 113      12.151 -15.178-105.075  1.00 48.59           H  
ATOM   1693  C   GLN A 113      11.041 -13.464-104.463  1.00 48.59           C  
ATOM   1694  CB  GLN A 113      11.848 -13.888-106.774  1.00 48.59           C  
ATOM   1695  HB2 GLN A 113      11.001 -13.458-107.310  1.00 48.59           H  
ATOM   1696  HB3 GLN A 113      12.524 -13.078-106.500  1.00 48.59           H  
ATOM   1697  O   GLN A 113      11.905 -13.058-103.679  1.00 48.59           O  
ATOM   1698  CG  GLN A 113      12.612 -14.841-107.698  1.00 48.59           C  
ATOM   1699  HG2 GLN A 113      11.959 -15.656-108.007  1.00 48.59           H  
ATOM   1700  HG3 GLN A 113      13.457 -15.269-107.158  1.00 48.59           H  
ATOM   1701  CD  GLN A 113      13.136 -14.131-108.943  1.00 48.59           C  
ATOM   1702  NE2 GLN A 113      13.729 -14.856-109.864  1.00 48.59           N  
ATOM   1703 HE21 GLN A 113      13.956 -14.382-110.726  1.00 48.59           H  
ATOM   1704 HE22 GLN A 113      13.717 -15.864-109.790  1.00 48.59           H  
ATOM   1705  OE1 GLN A 113      13.052 -12.920-109.105  1.00 48.59           O  
ATOM   1706  N   ARG A 114       9.812 -12.931-104.468  1.00 44.47           N  
ATOM   1707  H   ARG A 114       9.149 -13.282-105.144  1.00 44.47           H  
ATOM   1708  CA  ARG A 114       9.385 -11.910-103.503  1.00 44.47           C  
ATOM   1709  HA  ARG A 114      10.185 -11.174-103.416  1.00 44.47           H  
ATOM   1710  C   ARG A 114       9.228 -12.496-102.096  1.00 44.47           C  
ATOM   1711  CB  ARG A 114       8.117 -11.224-104.031  1.00 44.47           C  
ATOM   1712  HB2 ARG A 114       8.208 -11.108-105.111  1.00 44.47           H  
ATOM   1713  HB3 ARG A 114       7.248 -11.851-103.832  1.00 44.47           H  
ATOM   1714  O   ARG A 114       9.666 -11.846-101.148  1.00 44.47           O  
ATOM   1715  CG  ARG A 114       7.911  -9.828-103.427  1.00 44.47           C  
ATOM   1716  HG2 ARG A 114       8.806  -9.227-103.589  1.00 44.47           H  
ATOM   1717  HG3 ARG A 114       7.727  -9.915-102.356  1.00 44.47           H  
ATOM   1718  CD  ARG A 114       6.715  -9.146-104.102  1.00 44.47           C  
ATOM   1719  HD2 ARG A 114       5.821  -9.732-103.889  1.00 44.47           H  
ATOM   1720  HD3 ARG A 114       6.875  -9.137-105.180  1.00 44.47           H  
ATOM   1721  NE  ARG A 114       6.525  -7.760-103.626  1.00 44.47           N  
ATOM   1722  HE  ARG A 114       7.136  -7.436-102.890  1.00 44.47           H  
ATOM   1723  NH1 ARG A 114       4.675  -7.273-104.902  1.00 44.47           N  
ATOM   1724 HH11 ARG A 114       3.950  -6.631-105.189  1.00 44.47           H  
ATOM   1725 HH12 ARG A 114       4.692  -8.208-105.284  1.00 44.47           H  
ATOM   1726  NH2 ARG A 114       5.489  -5.728-103.516  1.00 44.47           N  
ATOM   1727 HH21 ARG A 114       6.103  -5.435-102.770  1.00 44.47           H  
ATOM   1728 HH22 ARG A 114       4.734  -5.119-103.797  1.00 44.47           H  
ATOM   1729  CZ  ARG A 114       5.570  -6.930-104.016  1.00 44.47           C  
ATOM   1730  N   LEU A 115       8.702 -13.719-101.985  1.00 37.92           N  
ATOM   1731  H   LEU A 115       8.384 -14.174-102.829  1.00 37.92           H  
ATOM   1732  CA  LEU A 115       8.610 -14.486-100.736  1.00 37.92           C  
ATOM   1733  HA  LEU A 115       8.041 -13.904-100.012  1.00 37.92           H  
ATOM   1734  C   LEU A 115       9.992 -14.735-100.109  1.00 37.92           C  
ATOM   1735  CB  LEU A 115       7.892 -15.827-101.025  1.00 37.92           C  
ATOM   1736  HB2 LEU A 115       7.774 -15.961-102.100  1.00 37.92           H  
ATOM   1737  HB3 LEU A 115       8.533 -16.647-100.703  1.00 37.92           H  
ATOM   1738  O   LEU A 115      10.195 -14.471 -98.924  1.00 37.92           O  
ATOM   1739  CG  LEU A 115       6.516 -15.970-100.340  1.00 37.92           C  
ATOM   1740  HG  LEU A 115       6.289 -15.078 -99.756  1.00 37.92           H  
ATOM   1741  CD1 LEU A 115       5.404 -16.154-101.374  1.00 37.92           C  
ATOM   1742 HD11 LEU A 115       5.387 -15.299-102.049  1.00 37.92           H  
ATOM   1743 HD12 LEU A 115       5.575 -17.063-101.952  1.00 37.92           H  
ATOM   1744 HD13 LEU A 115       4.441 -16.226-100.869  1.00 37.92           H  
ATOM   1745  CD2 LEU A 115       6.506 -17.173 -99.396  1.00 37.92           C  
ATOM   1746 HD21 LEU A 115       6.697 -18.091 -99.952  1.00 37.92           H  
ATOM   1747 HD22 LEU A 115       5.535 -17.248 -98.906  1.00 37.92           H  
ATOM   1748 HD23 LEU A 115       7.273 -17.046 -98.632  1.00 37.92           H  
ATOM   1749  N   GLU A 116      10.967 -15.171-100.910  1.00 41.79           N  
ATOM   1750  H   GLU A 116      10.727 -15.433-101.856  1.00 41.79           H  
ATOM   1751  CA  GLU A 116      12.329 -15.457-100.433  1.00 41.79           C  
ATOM   1752  HA  GLU A 116      12.286 -16.194 -99.631  1.00 41.79           H  
ATOM   1753  C   GLU A 116      13.035 -14.216 -99.869  1.00 41.79           C  
ATOM   1754  CB  GLU A 116      13.173 -16.030-101.576  1.00 41.79           C  
ATOM   1755  HB2 GLU A 116      13.077 -15.380-102.445  1.00 41.79           H  
ATOM   1756  HB3 GLU A 116      14.218 -16.035-101.264  1.00 41.79           H  
ATOM   1757  O   GLU A 116      13.696 -14.287 -98.830  1.00 41.79           O  
ATOM   1758  CG  GLU A 116      12.783 -17.467-101.948  1.00 41.79           C  
ATOM   1759  HG2 GLU A 116      11.749 -17.486-102.292  1.00 41.79           H  
ATOM   1760  HG3 GLU A 116      12.853 -18.085-101.053  1.00 41.79           H  
ATOM   1761  CD  GLU A 116      13.696 -18.037-103.044  1.00 41.79           C  
ATOM   1762  OE1 GLU A 116      13.902 -19.271-103.040  1.00 41.79           O  
ATOM   1763  OE2 GLU A 116      14.199 -17.238-103.870  1.00 41.79           O  
ATOM   1764  N   ARG A 117      12.870 -13.052-100.517  1.00 44.60           N  
ATOM   1765  H   ARG A 117      12.327 -13.067-101.369  1.00 44.60           H  
ATOM   1766  CA  ARG A 117      13.458 -11.790-100.032  1.00 44.60           C  
ATOM   1767  HA  ARG A 117      14.529 -11.937 -99.891  1.00 44.60           H  
ATOM   1768  C   ARG A 117      12.930 -11.390 -98.657  1.00 44.60           C  
ATOM   1769  CB  ARG A 117      13.221 -10.651-101.034  1.00 44.60           C  
ATOM   1770  HB2 ARG A 117      12.198 -10.696-101.407  1.00 44.60           H  
ATOM   1771  HB3 ARG A 117      13.353  -9.702-100.515  1.00 44.60           H  
ATOM   1772  O   ARG A 117      13.710 -10.900 -97.844  1.00 44.60           O  
ATOM   1773  CG  ARG A 117      14.218 -10.696-102.197  1.00 44.60           C  
ATOM   1774  HG2 ARG A 117      15.229 -10.718-101.791  1.00 44.60           H  
ATOM   1775  HG3 ARG A 117      14.065 -11.599-102.788  1.00 44.60           H  
ATOM   1776  CD  ARG A 117      14.088  -9.456-103.092  1.00 44.60           C  
ATOM   1777  HD2 ARG A 117      14.957  -9.426-103.749  1.00 44.60           H  
ATOM   1778  HD3 ARG A 117      14.114  -8.562-102.469  1.00 44.60           H  
ATOM   1779  NE  ARG A 117      12.835  -9.478-103.875  1.00 44.60           N  
ATOM   1780  HE  ARG A 117      11.986  -9.600-103.342  1.00 44.60           H  
ATOM   1781  NH1 ARG A 117      13.740  -9.424-105.995  1.00 44.60           N  
ATOM   1782 HH11 ARG A 117      13.610  -9.565-106.986  1.00 44.60           H  
ATOM   1783 HH12 ARG A 117      14.668  -9.412-105.597  1.00 44.60           H  
ATOM   1784  NH2 ARG A 117      11.542  -9.614-105.751  1.00 44.60           N  
ATOM   1785 HH21 ARG A 117      11.471  -9.709-106.755  1.00 44.60           H  
ATOM   1786 HH22 ARG A 117      10.725  -9.818-105.193  1.00 44.60           H  
ATOM   1787  CZ  ARG A 117      12.714  -9.499-105.193  1.00 44.60           C  
ATOM   1788  N   MET A 118      11.635 -11.593 -98.403  1.00 34.93           N  
ATOM   1789  H   MET A 118      11.073 -12.045 -99.110  1.00 34.93           H  
ATOM   1790  CA  MET A 118      11.013 -11.274 -97.112  1.00 34.93           C  
ATOM   1791  HA  MET A 118      11.243 -10.243 -96.846  1.00 34.93           H  
ATOM   1792  C   MET A 118      11.569 -12.157 -95.989  1.00 34.93           C  
ATOM   1793  CB  MET A 118       9.488 -11.427 -97.204  1.00 34.93           C  
ATOM   1794  HB2 MET A 118       9.235 -12.405 -97.616  1.00 34.93           H  
ATOM   1795  HB3 MET A 118       9.074 -11.363 -96.198  1.00 34.93           H  
ATOM   1796  O   MET A 118      11.922 -11.646 -94.928  1.00 34.93           O  
ATOM   1797  CG  MET A 118       8.850 -10.331 -98.064  1.00 34.93           C  
ATOM   1798  HG2 MET A 118       9.042  -9.365 -97.599  1.00 34.93           H  
ATOM   1799  HG3 MET A 118       9.327 -10.334 -99.045  1.00 34.93           H  
ATOM   1800  SD  MET A 118       7.062 -10.504 -98.323  1.00 34.93           S  
ATOM   1801  CE  MET A 118       6.445 -10.327 -96.623  1.00 34.93           C  
ATOM   1802  HE1 MET A 118       6.802  -9.391 -96.194  1.00 34.93           H  
ATOM   1803  HE2 MET A 118       6.786 -11.163 -96.013  1.00 34.93           H  
ATOM   1804  HE3 MET A 118       5.355 -10.323 -96.633  1.00 34.93           H  
ATOM   1805  N   LEU A 119      11.724 -13.459 -96.249  1.00 36.35           N  
ATOM   1806  H   LEU A 119      11.406 -13.809 -97.142  1.00 36.35           H  
ATOM   1807  CA  LEU A 119      12.271 -14.422 -95.287  1.00 36.35           C  
ATOM   1808  HA  LEU A 119      11.651 -14.421 -94.391  1.00 36.35           H  
ATOM   1809  C   LEU A 119      13.696 -14.064 -94.835  1.00 36.35           C  
ATOM   1810  CB  LEU A 119      12.249 -15.823 -95.929  1.00 36.35           C  
ATOM   1811  HB2 LEU A 119      12.662 -15.753 -96.936  1.00 36.35           H  
ATOM   1812  HB3 LEU A 119      12.898 -16.487 -95.359  1.00 36.35           H  
ATOM   1813  O   LEU A 119      14.037 -14.221 -93.664  1.00 36.35           O  
ATOM   1814  CG  LEU A 119      10.849 -16.459 -95.999  1.00 36.35           C  
ATOM   1815  HG  LEU A 119      10.125 -15.724 -96.349  1.00 36.35           H  
ATOM   1816  CD1 LEU A 119      10.854 -17.634 -96.978  1.00 36.35           C  
ATOM   1817 HD11 LEU A 119      11.584 -18.382 -96.667  1.00 36.35           H  
ATOM   1818 HD12 LEU A 119       9.864 -18.089 -97.007  1.00 36.35           H  
ATOM   1819 HD13 LEU A 119      11.097 -17.277 -97.979  1.00 36.35           H  
ATOM   1820  CD2 LEU A 119      10.413 -16.982 -94.629  1.00 36.35           C  
ATOM   1821 HD21 LEU A 119      11.119 -17.727 -94.262  1.00 36.35           H  
ATOM   1822 HD22 LEU A 119       9.427 -17.438 -94.708  1.00 36.35           H  
ATOM   1823 HD23 LEU A 119      10.351 -16.164 -93.912  1.00 36.35           H  
ATOM   1824  N   ALA A 120      14.537 -13.554 -95.740  1.00 39.54           N  
ATOM   1825  H   ALA A 120      14.209 -13.462 -96.691  1.00 39.54           H  
ATOM   1826  CA  ALA A 120      15.949 -13.303 -95.451  1.00 39.54           C  
ATOM   1827  HA  ALA A 120      16.385 -14.230 -95.079  1.00 39.54           H  
ATOM   1828  C   ALA A 120      16.197 -12.228 -94.369  1.00 39.54           C  
ATOM   1829  CB  ALA A 120      16.641 -12.940 -96.769  1.00 39.54           C  
ATOM   1830  HB1 ALA A 120      17.709 -12.806 -96.598  1.00 39.54           H  
ATOM   1831  HB2 ALA A 120      16.492 -13.738 -97.497  1.00 39.54           H  
ATOM   1832  HB3 ALA A 120      16.222 -12.015 -97.164  1.00 39.54           H  
ATOM   1833  O   ALA A 120      17.216 -12.292 -93.675  1.00 39.54           O  
ATOM   1834  N   ALA A 121      15.295 -11.251 -94.218  1.00 33.17           N  
ATOM   1835  H   ALA A 121      14.453 -11.286 -94.775  1.00 33.17           H  
ATOM   1836  CA  ALA A 121      15.470 -10.117 -93.306  1.00 33.17           C  
ATOM   1837  HA  ALA A 121      16.502  -9.773 -93.377  1.00 33.17           H  
ATOM   1838  C   ALA A 121      15.219 -10.456 -91.819  1.00 33.17           C  
ATOM   1839  CB  ALA A 121      14.562  -8.978 -93.788  1.00 33.17           C  
ATOM   1840  HB1 ALA A 121      14.799  -8.723 -94.821  1.00 33.17           H  
ATOM   1841  HB2 ALA A 121      14.713  -8.100 -93.161  1.00 33.17           H  
ATOM   1842  HB3 ALA A 121      13.518  -9.284 -93.724  1.00 33.17           H  
ATOM   1843  O   ALA A 121      15.720  -9.751 -90.946  1.00 33.17           O  
ATOM   1844  N   LEU A 122      14.496 -11.543 -91.518  1.00 31.72           N  
ATOM   1845  H   LEU A 122      14.154 -12.103 -92.286  1.00 31.72           H  
ATOM   1846  CA  LEU A 122      14.014 -11.905 -90.169  1.00 31.72           C  
ATOM   1847  HA  LEU A 122      13.732 -10.989 -89.650  1.00 31.72           H  
ATOM   1848  C   LEU A 122      15.061 -12.581 -89.251  1.00 31.72           C  
ATOM   1849  CB  LEU A 122      12.754 -12.785 -90.329  1.00 31.72           C  
ATOM   1850  HB2 LEU A 122      12.986 -13.595 -91.021  1.00 31.72           H  
ATOM   1851  HB3 LEU A 122      12.506 -13.243 -89.372  1.00 31.72           H  
ATOM   1852  O   LEU A 122      14.740 -13.028 -88.155  1.00 31.72           O  
ATOM   1853  CG  LEU A 122      11.503 -12.034 -90.825  1.00 31.72           C  
ATOM   1854  HG  LEU A 122      11.757 -11.434 -91.699  1.00 31.72           H  
ATOM   1855  CD1 LEU A 122      10.423 -13.037 -91.232  1.00 31.72           C  
ATOM   1856 HD11 LEU A 122      10.144 -13.653 -90.377  1.00 31.72           H  
ATOM   1857 HD12 LEU A 122       9.543 -12.505 -91.593  1.00 31.72           H  
ATOM   1858 HD13 LEU A 122      10.798 -13.677 -92.030  1.00 31.72           H  
ATOM   1859  CD2 LEU A 122      10.921 -11.122 -89.742  1.00 31.72           C  
ATOM   1860 HD21 LEU A 122      11.633 -10.340 -89.477  1.00 31.72           H  
ATOM   1861 HD22 LEU A 122      10.012 -10.648 -90.110  1.00 31.72           H  
ATOM   1862 HD23 LEU A 122      10.679 -11.704 -88.852  1.00 31.72           H  
ATOM   1863  N   ARG A 123      16.327 -12.668 -89.673  1.00 35.77           N  
ATOM   1864  H   ARG A 123      16.525 -12.220 -90.556  1.00 35.77           H  
ATOM   1865  CA  ARG A 123      17.370 -13.515 -89.053  1.00 35.77           C  
ATOM   1866  HA  ARG A 123      17.011 -14.543 -89.105  1.00 35.77           H  
ATOM   1867  C   ARG A 123      17.701 -13.344 -87.552  1.00 35.77           C  
ATOM   1868  CB  ARG A 123      18.669 -13.391 -89.867  1.00 35.77           C  
ATOM   1869  HB2 ARG A 123      19.527 -13.387 -89.194  1.00 35.77           H  
ATOM   1870  HB3 ARG A 123      18.677 -12.454 -90.423  1.00 35.77           H  
ATOM   1871  O   ARG A 123      17.999 -14.370 -86.950  1.00 35.77           O  
ATOM   1872  CG  ARG A 123      18.830 -14.571 -90.823  1.00 35.77           C  
ATOM   1873  HG2 ARG A 123      17.985 -14.593 -91.511  1.00 35.77           H  
ATOM   1874  HG3 ARG A 123      18.857 -15.501 -90.256  1.00 35.77           H  
ATOM   1875  CD  ARG A 123      20.129 -14.417 -91.614  1.00 35.77           C  
ATOM   1876  HD2 ARG A 123      20.973 -14.498 -90.930  1.00 35.77           H  
ATOM   1877  HD3 ARG A 123      20.132 -13.430 -92.076  1.00 35.77           H  
ATOM   1878  NE  ARG A 123      20.222 -15.448 -92.660  1.00 35.77           N  
ATOM   1879  HE  ARG A 123      19.536 -16.188 -92.615  1.00 35.77           H  
ATOM   1880  NH1 ARG A 123      22.031 -14.577 -93.767  1.00 35.77           N  
ATOM   1881 HH11 ARG A 123      22.067 -13.844 -93.074  1.00 35.77           H  
ATOM   1882 HH12 ARG A 123      22.683 -14.604 -94.538  1.00 35.77           H  
ATOM   1883  NH2 ARG A 123      21.010 -16.394 -94.572  1.00 35.77           N  
ATOM   1884 HH21 ARG A 123      20.255 -17.064 -94.544  1.00 35.77           H  
ATOM   1885 HH22 ARG A 123      21.685 -16.428 -95.323  1.00 35.77           H  
ATOM   1886  CZ  ARG A 123      21.085 -15.469 -93.657  1.00 35.77           C  
ATOM   1887  N   PRO A 124      17.791 -12.142 -86.948  1.00 34.69           N  
ATOM   1888  CA  PRO A 124      18.563 -11.983 -85.703  1.00 34.69           C  
ATOM   1889  HA  PRO A 124      19.547 -12.425 -85.858  1.00 34.69           H  
ATOM   1890  C   PRO A 124      17.977 -12.606 -84.423  1.00 34.69           C  
ATOM   1891  CB  PRO A 124      18.742 -10.472 -85.514  1.00 34.69           C  
ATOM   1892  HB2 PRO A 124      19.717 -10.233 -85.090  1.00 34.69           H  
ATOM   1893  HB3 PRO A 124      17.950 -10.074 -84.879  1.00 34.69           H  
ATOM   1894  O   PRO A 124      18.739 -13.084 -83.594  1.00 34.69           O  
ATOM   1895  CG  PRO A 124      18.583  -9.903 -86.920  1.00 34.69           C  
ATOM   1896  HG2 PRO A 124      18.225  -8.873 -86.904  1.00 34.69           H  
ATOM   1897  HG3 PRO A 124      19.533  -9.972 -87.449  1.00 34.69           H  
ATOM   1898  CD  PRO A 124      17.572 -10.842 -87.565  1.00 34.69           C  
ATOM   1899  HD2 PRO A 124      16.558 -10.506 -87.348  1.00 34.69           H  
ATOM   1900  HD3 PRO A 124      17.741 -10.854 -88.641  1.00 34.69           H  
ATOM   1901  N   VAL A 125      16.656 -12.545 -84.222  1.00 30.92           N  
ATOM   1902  H   VAL A 125      16.079 -12.199 -84.976  1.00 30.92           H  
ATOM   1903  CA  VAL A 125      16.009 -12.714 -82.895  1.00 30.92           C  
ATOM   1904  HA  VAL A 125      16.655 -12.272 -82.136  1.00 30.92           H  
ATOM   1905  C   VAL A 125      15.830 -14.189 -82.481  1.00 30.92           C  
ATOM   1906  CB  VAL A 125      14.670 -11.932 -82.882  1.00 30.92           C  
ATOM   1907  HB  VAL A 125      14.021 -12.336 -83.659  1.00 30.92           H  
ATOM   1908  O   VAL A 125      15.681 -14.502 -81.305  1.00 30.92           O  
ATOM   1909  CG1 VAL A 125      13.918 -11.993 -81.547  1.00 30.92           C  
ATOM   1910 HG11 VAL A 125      14.561 -11.649 -80.737  1.00 30.92           H  
ATOM   1911 HG12 VAL A 125      13.023 -11.372 -81.587  1.00 30.92           H  
ATOM   1912 HG13 VAL A 125      13.599 -13.013 -81.337  1.00 30.92           H  
ATOM   1913  CG2 VAL A 125      14.903 -10.441 -83.191  1.00 30.92           C  
ATOM   1914 HG21 VAL A 125      15.306 -10.310 -84.195  1.00 30.92           H  
ATOM   1915 HG22 VAL A 125      15.590 -10.015 -82.461  1.00 30.92           H  
ATOM   1916 HG23 VAL A 125      13.956  -9.903 -83.140  1.00 30.92           H  
ATOM   1917  N   ALA A 126      15.890 -15.106 -83.445  1.00 30.85           N  
ATOM   1918  H   ALA A 126      16.117 -14.775 -84.372  1.00 30.85           H  
ATOM   1919  CA  ALA A 126      15.583 -16.531 -83.331  1.00 30.85           C  
ATOM   1920  HA  ALA A 126      14.679 -16.662 -82.738  1.00 30.85           H  
ATOM   1921  C   ALA A 126      16.672 -17.377 -82.643  1.00 30.85           C  
ATOM   1922  CB  ALA A 126      15.336 -17.017 -84.776  1.00 30.85           C  
ATOM   1923  HB1 ALA A 126      14.642 -16.359 -85.299  1.00 30.85           H  
ATOM   1924  HB2 ALA A 126      14.939 -18.032 -84.762  1.00 30.85           H  
ATOM   1925  HB3 ALA A 126      16.274 -17.019 -85.331  1.00 30.85           H  
ATOM   1926  O   ALA A 126      17.105 -18.348 -83.245  1.00 30.85           O  
ATOM   1927  N   GLN A 127      17.195 -17.006 -81.468  1.00 33.44           N  
ATOM   1928  H   GLN A 127      16.810 -16.188 -81.019  1.00 33.44           H  
ATOM   1929  CA  GLN A 127      18.354 -17.692 -80.846  1.00 33.44           C  
ATOM   1930  HA  GLN A 127      18.619 -18.570 -81.434  1.00 33.44           H  
ATOM   1931  C   GLN A 127      18.142 -18.263 -79.429  1.00 33.44           C  
ATOM   1932  CB  GLN A 127      19.569 -16.739 -80.840  1.00 33.44           C  
ATOM   1933  HB2 GLN A 127      20.303 -17.080 -80.109  1.00 33.44           H  
ATOM   1934  HB3 GLN A 127      19.251 -15.740 -80.543  1.00 33.44           H  
ATOM   1935  O   GLN A 127      19.101 -18.784 -78.869  1.00 33.44           O  
ATOM   1936  CG  GLN A 127      20.296 -16.673 -82.185  1.00 33.44           C  
ATOM   1937  HG2 GLN A 127      20.499 -17.689 -82.523  1.00 33.44           H  
ATOM   1938  HG3 GLN A 127      19.659 -16.184 -82.923  1.00 33.44           H  
ATOM   1939  CD  GLN A 127      21.621 -15.917 -82.089  1.00 33.44           C  
ATOM   1940  NE2 GLN A 127      22.534 -16.148 -83.007  1.00 33.44           N  
ATOM   1941 HE21 GLN A 127      23.412 -15.672 -82.862  1.00 33.44           H  
ATOM   1942 HE22 GLN A 127      22.357 -16.851 -83.710  1.00 33.44           H  
ATOM   1943  OE1 GLN A 127      21.894 -15.112 -81.213  1.00 33.44           O  
ATOM   1944  N   ALA A 128      16.971 -18.105 -78.803  1.00 31.32           N  
ATOM   1945  H   ALA A 128      16.176 -17.776 -79.333  1.00 31.32           H  
ATOM   1946  CA  ALA A 128      16.777 -18.495 -77.398  1.00 31.32           C  
ATOM   1947  HA  ALA A 128      17.743 -18.716 -76.944  1.00 31.32           H  
ATOM   1948  C   ALA A 128      15.930 -19.766 -77.183  1.00 31.32           C  
ATOM   1949  CB  ALA A 128      16.188 -17.292 -76.646  1.00 31.32           C  
ATOM   1950  HB1 ALA A 128      16.100 -17.533 -75.586  1.00 31.32           H  
ATOM   1951  HB2 ALA A 128      15.200 -17.054 -77.040  1.00 31.32           H  
ATOM   1952  HB3 ALA A 128      16.844 -16.430 -76.759  1.00 31.32           H  
ATOM   1953  O   ALA A 128      15.843 -20.235 -76.047  1.00 31.32           O  
ATOM   1954  N   ALA A 129      15.224 -20.276 -78.199  1.00 30.56           N  
ATOM   1955  H   ALA A 129      15.398 -19.935 -79.134  1.00 30.56           H  
ATOM   1956  CA  ALA A 129      14.178 -21.291 -78.019  1.00 30.56           C  
ATOM   1957  HA  ALA A 129      13.756 -21.124 -77.028  1.00 30.56           H  
ATOM   1958  C   ALA A 129      14.703 -22.733 -77.989  1.00 30.56           C  
ATOM   1959  CB  ALA A 129      13.009 -21.089 -78.978  1.00 30.56           C  
ATOM   1960  HB1 ALA A 129      12.142 -21.618 -78.585  1.00 30.56           H  
ATOM   1961  HB2 ALA A 129      13.218 -21.520 -79.957  1.00 30.56           H  
ATOM   1962  HB3 ALA A 129      12.760 -20.029 -79.036  1.00 30.56           H  
ATOM   1963  O   ALA A 129      14.366 -23.568 -78.819  1.00 30.56           O  
ATOM   1964  N   ASP A 130      15.453 -23.024 -76.932  1.00 31.01           N  
ATOM   1965  H   ASP A 130      15.643 -22.227 -76.341  1.00 31.01           H  
ATOM   1966  CA  ASP A 130      16.397 -24.138 -76.736  1.00 31.01           C  
ATOM   1967  HA  ASP A 130      17.211 -23.997 -77.446  1.00 31.01           H  
ATOM   1968  C   ASP A 130      15.864 -25.585 -76.925  1.00 31.01           C  
ATOM   1969  CB  ASP A 130      16.915 -23.960 -75.284  1.00 31.01           C  
ATOM   1970  HB2 ASP A 130      16.577 -23.008 -74.876  1.00 31.01           H  
ATOM   1971  HB3 ASP A 130      16.475 -24.729 -74.649  1.00 31.01           H  
ATOM   1972  O   ASP A 130      16.584 -26.570 -76.749  1.00 31.01           O  
ATOM   1973  CG  ASP A 130      18.437 -23.981 -75.107  1.00 31.01           C  
ATOM   1974  OD1 ASP A 130      19.182 -23.950 -76.109  1.00 31.01           O  
ATOM   1975  OD2 ASP A 130      18.858 -24.010 -73.926  1.00 31.01           O  
ATOM   1976  N   ALA A 131      14.567 -25.741 -77.192  1.00 31.40           N  
ATOM   1977  H   ALA A 131      14.111 -24.920 -77.564  1.00 31.40           H  
ATOM   1978  CA  ALA A 131      13.705 -26.803 -76.692  1.00 31.40           C  
ATOM   1979  HA  ALA A 131      14.281 -27.449 -76.030  1.00 31.40           H  
ATOM   1980  C   ALA A 131      13.100 -27.678 -77.811  1.00 31.40           C  
ATOM   1981  CB  ALA A 131      12.616 -26.099 -75.864  1.00 31.40           C  
ATOM   1982  HB1 ALA A 131      11.939 -26.840 -75.440  1.00 31.40           H  
ATOM   1983  HB2 ALA A 131      12.047 -25.418 -76.498  1.00 31.40           H  
ATOM   1984  HB3 ALA A 131      13.076 -25.531 -75.055  1.00 31.40           H  
ATOM   1985  O   ALA A 131      12.091 -27.341 -78.416  1.00 31.40           O  
ATOM   1986  N   SER A 132      13.676 -28.835 -78.133  1.00 26.08           N  
ATOM   1987  H   SER A 132      13.006 -29.572 -78.300  1.00 26.08           H  
ATOM   1988  CA  SER A 132      14.611 -28.780 -79.262  1.00 26.08           C  
ATOM   1989  HA  SER A 132      15.109 -27.811 -79.255  1.00 26.08           H  
ATOM   1990  C   SER A 132      13.815 -28.891 -80.582  1.00 26.08           C  
ATOM   1991  CB  SER A 132      15.706 -29.840 -79.105  1.00 26.08           C  
ATOM   1992  HB2 SER A 132      16.374 -29.785 -79.965  1.00 26.08           H  
ATOM   1993  HB3 SER A 132      16.283 -29.604 -78.211  1.00 26.08           H  
ATOM   1994  O   SER A 132      13.171 -29.903 -80.849  1.00 26.08           O  
ATOM   1995  OG  SER A 132      15.201 -31.162 -78.990  1.00 26.08           O  
ATOM   1996  HG  SER A 132      15.924 -31.730 -78.714  1.00 26.08           H  
ATOM   1997  N   GLY A 133      13.749 -27.812 -81.367  1.00 25.24           N  
ATOM   1998  H   GLY A 133      14.358 -27.041 -81.136  1.00 25.24           H  
ATOM   1999  CA  GLY A 133      12.440 -27.394 -81.912  1.00 25.24           C  
ATOM   2000  HA2 GLY A 133      12.426 -26.304 -81.901  1.00 25.24           H  
ATOM   2001  HA3 GLY A 133      11.663 -27.713 -81.218  1.00 25.24           H  
ATOM   2002  C   GLY A 133      11.964 -27.807 -83.324  1.00 25.24           C  
ATOM   2003  O   GLY A 133      10.817 -27.532 -83.645  1.00 25.24           O  
ATOM   2004  N   THR A 134      12.778 -28.418 -84.190  1.00 22.45           N  
ATOM   2005  H   THR A 134      13.593 -28.845 -83.772  1.00 22.45           H  
ATOM   2006  CA  THR A 134      13.037 -27.856 -85.544  1.00 22.45           C  
ATOM   2007  HA  THR A 134      12.965 -26.775 -85.423  1.00 22.45           H  
ATOM   2008  C   THR A 134      12.082 -28.119 -86.749  1.00 22.45           C  
ATOM   2009  CB  THR A 134      14.516 -28.125 -85.906  1.00 22.45           C  
ATOM   2010  HB  THR A 134      14.794 -27.640 -86.841  1.00 22.45           H  
ATOM   2011  O   THR A 134      11.128 -27.386 -86.991  1.00 22.45           O  
ATOM   2012  CG2 THR A 134      15.467 -27.738 -84.768  1.00 22.45           C  
ATOM   2013 HG21 THR A 134      16.460 -27.537 -85.171  1.00 22.45           H  
ATOM   2014 HG22 THR A 134      15.543 -28.541 -84.034  1.00 22.45           H  
ATOM   2015 HG23 THR A 134      15.100 -26.866 -84.229  1.00 22.45           H  
ATOM   2016  OG1 THR A 134      14.804 -29.488 -86.091  1.00 22.45           O  
ATOM   2017  HG1 THR A 134      15.763 -29.520 -86.104  1.00 22.45           H  
ATOM   2018  N   GLY A 135      12.464 -29.018 -87.669  1.00 23.44           N  
ATOM   2019  H   GLY A 135      13.058 -29.731 -87.271  1.00 23.44           H  
ATOM   2020  CA  GLY A 135      12.994 -28.513 -88.951  1.00 23.44           C  
ATOM   2021  HA2 GLY A 135      13.315 -27.485 -88.782  1.00 23.44           H  
ATOM   2022  HA3 GLY A 135      13.899 -29.075 -89.178  1.00 23.44           H  
ATOM   2023  C   GLY A 135      12.139 -28.508 -90.236  1.00 23.44           C  
ATOM   2024  O   GLY A 135      11.191 -29.269 -90.426  1.00 23.44           O  
ATOM   2025  N   ALA A 136      12.604 -27.661 -91.165  1.00 29.26           N  
ATOM   2026  H   ALA A 136      13.445 -27.166 -90.903  1.00 29.26           H  
ATOM   2027  CA  ALA A 136      12.028 -27.251 -92.445  1.00 29.26           C  
ATOM   2028  HA  ALA A 136      11.158 -27.866 -92.676  1.00 29.26           H  
ATOM   2029  C   ALA A 136      13.068 -27.408 -93.591  1.00 29.26           C  
ATOM   2030  CB  ALA A 136      11.586 -25.788 -92.221  1.00 29.26           C  
ATOM   2031  HB1 ALA A 136      11.094 -25.393 -93.110  1.00 29.26           H  
ATOM   2032  HB2 ALA A 136      12.439 -25.165 -91.950  1.00 29.26           H  
ATOM   2033  HB3 ALA A 136      10.868 -25.757 -91.402  1.00 29.26           H  
ATOM   2034  O   ALA A 136      13.632 -28.474 -93.827  1.00 29.26           O  
ATOM   2035  N   ASN A 137      13.362 -26.283 -94.251  1.00 28.64           N  
ATOM   2036  H   ASN A 137      12.731 -25.529 -94.021  1.00 28.64           H  
ATOM   2037  CA  ASN A 137      14.649 -25.820 -94.795  1.00 28.64           C  
ATOM   2038  HA  ASN A 137      14.845 -26.320 -95.743  1.00 28.64           H  
ATOM   2039  C   ASN A 137      15.837 -26.064 -93.804  1.00 28.64           C  
ATOM   2040  CB  ASN A 137      14.389 -24.301 -95.001  1.00 28.64           C  
ATOM   2041  HB2 ASN A 137      14.693 -23.765 -94.102  1.00 28.64           H  
ATOM   2042  HB3 ASN A 137      13.322 -24.114 -95.126  1.00 28.64           H  
ATOM   2043  O   ASN A 137      15.596 -26.378 -92.643  1.00 28.64           O  
ATOM   2044  CG  ASN A 137      15.021 -23.635 -96.205  1.00 28.64           C  
ATOM   2045  ND2 ASN A 137      14.979 -22.326 -96.250  1.00 28.64           N  
ATOM   2046 HD21 ASN A 137      15.314 -21.895 -97.100  1.00 28.64           H  
ATOM   2047 HD22 ASN A 137      14.523 -21.813 -95.510  1.00 28.64           H  
ATOM   2048  OD1 ASN A 137      15.545 -24.251 -97.115  1.00 28.64           O  
ATOM   2049  N   PRO A 138      17.121 -25.829 -94.151  1.00 27.79           N  
ATOM   2050  CA  PRO A 138      18.259 -26.000 -93.236  1.00 27.79           C  
ATOM   2051  HA  PRO A 138      18.149 -26.938 -92.691  1.00 27.79           H  
ATOM   2052  C   PRO A 138      18.413 -24.872 -92.181  1.00 27.79           C  
ATOM   2053  CB  PRO A 138      19.469 -26.102 -94.178  1.00 27.79           C  
ATOM   2054  HB2 PRO A 138      19.539 -27.125 -94.547  1.00 27.79           H  
ATOM   2055  HB3 PRO A 138      20.412 -25.821 -93.708  1.00 27.79           H  
ATOM   2056  O   PRO A 138      19.518 -24.665 -91.687  1.00 27.79           O  
ATOM   2057  CG  PRO A 138      19.110 -25.182 -95.335  1.00 27.79           C  
ATOM   2058  HG2 PRO A 138      19.584 -25.498 -96.264  1.00 27.79           H  
ATOM   2059  HG3 PRO A 138      19.392 -24.159 -95.087  1.00 27.79           H  
ATOM   2060  CD  PRO A 138      17.596 -25.291 -95.411  1.00 27.79           C  
ATOM   2061  HD2 PRO A 138      17.295 -25.929 -96.242  1.00 27.79           H  
ATOM   2062  HD3 PRO A 138      17.245 -24.265 -95.521  1.00 27.79           H  
ATOM   2063  N   SER A 139      17.378 -24.061 -91.919  1.00 22.97           N  
ATOM   2064  H   SER A 139      16.455 -24.406 -92.143  1.00 22.97           H  
ATOM   2065  CA  SER A 139      17.460 -22.737 -91.260  1.00 22.97           C  
ATOM   2066  HA  SER A 139      18.501 -22.415 -91.271  1.00 22.97           H  
ATOM   2067  C   SER A 139      17.019 -22.711 -89.786  1.00 22.97           C  
ATOM   2068  CB  SER A 139      16.657 -21.719 -92.075  1.00 22.97           C  
ATOM   2069  HB2 SER A 139      17.049 -21.692 -93.092  1.00 22.97           H  
ATOM   2070  HB3 SER A 139      16.768 -20.726 -91.639  1.00 22.97           H  
ATOM   2071  O   SER A 139      16.533 -23.710 -89.289  1.00 22.97           O  
ATOM   2072  OG  SER A 139      15.285 -22.054 -92.125  1.00 22.97           O  
ATOM   2073  HG  SER A 139      14.962 -22.227 -91.238  1.00 22.97           H  
ATOM   2074  N   GLY A 140      17.176 -21.552 -89.123  1.00 24.03           N  
ATOM   2075  H   GLY A 140      17.484 -20.744 -89.644  1.00 24.03           H  
ATOM   2076  CA  GLY A 140      17.104 -21.386 -87.661  1.00 24.03           C  
ATOM   2077  HA2 GLY A 140      17.771 -22.122 -87.212  1.00 24.03           H  
ATOM   2078  HA3 GLY A 140      17.473 -20.397 -87.386  1.00 24.03           H  
ATOM   2079  C   GLY A 140      15.730 -21.556 -87.008  1.00 24.03           C  
ATOM   2080  O   GLY A 140      14.716 -21.123 -87.549  1.00 24.03           O  
ATOM   2081  N   ASP A 141      15.750 -22.151 -85.820  1.00 25.47           N  
ATOM   2082  H   ASP A 141      16.639 -22.499 -85.491  1.00 25.47           H  
ATOM   2083  CA  ASP A 141      14.594 -22.779 -85.172  1.00 25.47           C  
ATOM   2084  HA  ASP A 141      13.816 -22.976 -85.909  1.00 25.47           H  
ATOM   2085  C   ASP A 141      13.960 -21.975 -84.028  1.00 25.47           C  
ATOM   2086  CB  ASP A 141      15.098 -24.117 -84.633  1.00 25.47           C  
ATOM   2087  HB2 ASP A 141      15.934 -23.962 -83.952  1.00 25.47           H  
ATOM   2088  HB3 ASP A 141      14.296 -24.620 -84.093  1.00 25.47           H  
ATOM   2089  O   ASP A 141      12.850 -22.270 -83.598  1.00 25.47           O  
ATOM   2090  CG  ASP A 141      15.520 -24.972 -85.811  1.00 25.47           C  
ATOM   2091  OD1 ASP A 141      16.723 -25.180 -86.023  1.00 25.47           O  
ATOM   2092  OD2 ASP A 141      14.630 -25.445 -86.526  1.00 25.47           O  
ATOM   2093  N   ASP A 142      14.659 -20.960 -83.518  1.00 23.54           N  
ATOM   2094  H   ASP A 142      15.515 -20.733 -84.003  1.00 23.54           H  
ATOM   2095  CA  ASP A 142      14.679 -20.678 -82.078  1.00 23.54           C  
ATOM   2096  HA  ASP A 142      14.295 -21.578 -81.597  1.00 23.54           H  
ATOM   2097  C   ASP A 142      13.805 -19.473 -81.616  1.00 23.54           C  
ATOM   2098  CB  ASP A 142      16.160 -20.547 -81.658  1.00 23.54           C  
ATOM   2099  HB2 ASP A 142      16.329 -19.566 -81.216  1.00 23.54           H  
ATOM   2100  HB3 ASP A 142      16.799 -20.637 -82.537  1.00 23.54           H  
ATOM   2101  O   ASP A 142      14.140 -18.794 -80.639  1.00 23.54           O  
ATOM   2102  CG  ASP A 142      16.708 -21.562 -80.675  1.00 23.54           C  
ATOM   2103  OD1 ASP A 142      16.278 -22.725 -80.724  1.00 23.54           O  
ATOM   2104  OD2 ASP A 142      17.621 -21.148 -79.935  1.00 23.54           O  
ATOM   2105  N   LEU A 143      12.713 -19.107 -82.303  1.00 22.30           N  
ATOM   2106  H   LEU A 143      12.395 -19.728 -83.033  1.00 22.30           H  
ATOM   2107  CA  LEU A 143      11.850 -17.980 -81.865  1.00 22.30           C  
ATOM   2108  HA  LEU A 143      12.469 -17.231 -81.372  1.00 22.30           H  
ATOM   2109  C   LEU A 143      10.819 -18.437 -80.817  1.00 22.30           C  
ATOM   2110  CB  LEU A 143      11.157 -17.287 -83.060  1.00 22.30           C  
ATOM   2111  HB2 LEU A 143      10.716 -18.058 -83.693  1.00 22.30           H  
ATOM   2112  HB3 LEU A 143      10.346 -16.660 -82.690  1.00 22.30           H  
ATOM   2113  O   LEU A 143       9.795 -19.012 -81.168  1.00 22.30           O  
ATOM   2114  CG  LEU A 143      12.093 -16.415 -83.898  1.00 22.30           C  
ATOM   2115  HG  LEU A 143      12.970 -17.030 -84.103  1.00 22.30           H  
ATOM   2116  CD1 LEU A 143      11.480 -16.034 -85.245  1.00 22.30           C  
ATOM   2117 HD11 LEU A 143      10.574 -15.451 -85.081  1.00 22.30           H  
ATOM   2118 HD12 LEU A 143      11.227 -16.942 -85.792  1.00 22.30           H  
ATOM   2119 HD13 LEU A 143      12.193 -15.455 -85.832  1.00 22.30           H  
ATOM   2120  CD2 LEU A 143      12.495 -15.107 -83.203  1.00 22.30           C  
ATOM   2121 HD21 LEU A 143      11.602 -14.516 -83.000  1.00 22.30           H  
ATOM   2122 HD22 LEU A 143      13.162 -14.538 -83.850  1.00 22.30           H  
ATOM   2123 HD23 LEU A 143      12.993 -15.311 -82.255  1.00 22.30           H  
ATOM   2124  N   GLY A 144      11.090 -18.171 -79.535  1.00 23.25           N  
ATOM   2125  H   GLY A 144      11.989 -17.757 -79.333  1.00 23.25           H  
ATOM   2126  CA  GLY A 144      10.214 -18.510 -78.400  1.00 23.25           C  
ATOM   2127  HA2 GLY A 144       9.743 -19.475 -78.587  1.00 23.25           H  
ATOM   2128  HA3 GLY A 144      10.829 -18.611 -77.506  1.00 23.25           H  
ATOM   2129  C   GLY A 144       9.094 -17.488 -78.109  1.00 23.25           C  
ATOM   2130  O   GLY A 144       8.744 -16.682 -78.964  1.00 23.25           O  
ATOM   2131  N   GLU A 145       8.577 -17.505 -76.869  1.00 24.34           N  
ATOM   2132  H   GLU A 145       9.007 -18.160 -76.232  1.00 24.34           H  
ATOM   2133  CA  GLU A 145       7.317 -16.911 -76.335  1.00 24.34           C  
ATOM   2134  HA  GLU A 145       6.477 -17.405 -76.823  1.00 24.34           H  
ATOM   2135  C   GLU A 145       7.043 -15.390 -76.491  1.00 24.34           C  
ATOM   2136  CB  GLU A 145       7.243 -17.236 -74.821  1.00 24.34           C  
ATOM   2137  HB2 GLU A 145       8.162 -16.894 -74.345  1.00 24.34           H  
ATOM   2138  HB3 GLU A 145       6.413 -16.696 -74.366  1.00 24.34           H  
ATOM   2139  O   GLU A 145       6.141 -14.869 -75.835  1.00 24.34           O  
ATOM   2140  CG  GLU A 145       7.001 -18.706 -74.465  1.00 24.34           C  
ATOM   2141  HG2 GLU A 145       7.884 -19.288 -74.728  1.00 24.34           H  
ATOM   2142  HG3 GLU A 145       6.163 -19.072 -75.059  1.00 24.34           H  
ATOM   2143  CD  GLU A 145       6.683 -18.883 -72.965  1.00 24.34           C  
ATOM   2144  OE1 GLU A 145       5.980 -19.866 -72.638  1.00 24.34           O  
ATOM   2145  OE2 GLU A 145       7.157 -18.058 -72.150  1.00 24.34           O  
ATOM   2146  N   ALA A 146       7.799 -14.632 -77.285  1.00 23.46           N  
ATOM   2147  H   ALA A 146       8.423 -15.094 -77.931  1.00 23.46           H  
ATOM   2148  CA  ALA A 146       7.756 -13.165 -77.232  1.00 23.46           C  
ATOM   2149  HA  ALA A 146       8.030 -12.888 -76.215  1.00 23.46           H  
ATOM   2150  C   ALA A 146       6.357 -12.544 -77.487  1.00 23.46           C  
ATOM   2151  CB  ALA A 146       8.832 -12.592 -78.158  1.00 23.46           C  
ATOM   2152  HB1 ALA A 146       8.601 -12.856 -79.190  1.00 23.46           H  
ATOM   2153  HB2 ALA A 146       9.807 -12.999 -77.890  1.00 23.46           H  
ATOM   2154  HB3 ALA A 146       8.859 -11.506 -78.066  1.00 23.46           H  
ATOM   2155  O   ALA A 146       5.517 -13.089 -78.203  1.00 23.46           O  
ATOM   2156  N   GLY A 147       6.135 -11.377 -76.867  1.00 23.81           N  
ATOM   2157  H   GLY A 147       6.915 -10.958 -76.382  1.00 23.81           H  
ATOM   2158  CA  GLY A 147       4.823 -10.767 -76.629  1.00 23.81           C  
ATOM   2159  HA2 GLY A 147       4.960  -9.845 -76.064  1.00 23.81           H  
ATOM   2160  HA3 GLY A 147       4.245 -11.451 -76.008  1.00 23.81           H  
ATOM   2161  C   GLY A 147       4.002 -10.422 -77.876  1.00 23.81           C  
ATOM   2162  O   GLY A 147       4.493  -9.825 -78.830  1.00 23.81           O  
ATOM   2163  N   VAL A 148       2.715 -10.772 -77.824  1.00 27.94           N  
ATOM   2164  H   VAL A 148       2.413 -11.282 -77.006  1.00 27.94           H  
ATOM   2165  CA  VAL A 148       1.712 -10.550 -78.883  1.00 27.94           C  
ATOM   2166  HA  VAL A 148       2.123 -10.870 -79.840  1.00 27.94           H  
ATOM   2167  C   VAL A 148       1.323  -9.071 -79.022  1.00 27.94           C  
ATOM   2168  CB  VAL A 148       0.457 -11.397 -78.562  1.00 27.94           C  
ATOM   2169  HB  VAL A 148       0.114 -11.148 -77.558  1.00 27.94           H  
ATOM   2170  O   VAL A 148       1.125  -8.583 -80.135  1.00 27.94           O  
ATOM   2171  CG1 VAL A 148      -0.712 -11.159 -79.527  1.00 27.94           C  
ATOM   2172 HG11 VAL A 148      -0.388 -11.324 -80.555  1.00 27.94           H  
ATOM   2173 HG12 VAL A 148      -1.078 -10.137 -79.424  1.00 27.94           H  
ATOM   2174 HG13 VAL A 148      -1.535 -11.833 -79.289  1.00 27.94           H  
ATOM   2175  CG2 VAL A 148       0.780 -12.899 -78.592  1.00 27.94           C  
ATOM   2176 HG21 VAL A 148       1.144 -13.182 -79.580  1.00 27.94           H  
ATOM   2177 HG22 VAL A 148       1.545 -13.141 -77.854  1.00 27.94           H  
ATOM   2178 HG23 VAL A 148      -0.113 -13.477 -78.356  1.00 27.94           H  
ATOM   2179  N   ASP A 149       1.184  -8.374 -77.891  1.00 28.99           N  
ATOM   2180  H   ASP A 149       1.375  -8.853 -77.023  1.00 28.99           H  
ATOM   2181  CA  ASP A 149       0.389  -7.141 -77.787  1.00 28.99           C  
ATOM   2182  HA  ASP A 149      -0.602  -7.328 -78.199  1.00 28.99           H  
ATOM   2183  C   ASP A 149       0.975  -5.950 -78.560  1.00 28.99           C  
ATOM   2184  CB  ASP A 149       0.226  -6.776 -76.299  1.00 28.99           C  
ATOM   2185  HB2 ASP A 149      -0.272  -5.809 -76.231  1.00 28.99           H  
ATOM   2186  HB3 ASP A 149       1.213  -6.676 -75.846  1.00 28.99           H  
ATOM   2187  O   ASP A 149       0.244  -5.201 -79.211  1.00 28.99           O  
ATOM   2188  CG  ASP A 149      -0.604  -7.792 -75.504  1.00 28.99           C  
ATOM   2189  OD1 ASP A 149      -1.522  -8.398 -76.102  1.00 28.99           O  
ATOM   2190  OD2 ASP A 149      -0.309  -7.965 -74.302  1.00 28.99           O  
ATOM   2191  N   GLU A 150       2.300  -5.788 -78.531  1.00 33.25           N  
ATOM   2192  H   GLU A 150       2.843  -6.460 -78.008  1.00 33.25           H  
ATOM   2193  CA  GLU A 150       2.998  -4.607 -79.066  1.00 33.25           C  
ATOM   2194  HA  GLU A 150       2.558  -3.708 -78.635  1.00 33.25           H  
ATOM   2195  C   GLU A 150       2.873  -4.470 -80.592  1.00 33.25           C  
ATOM   2196  CB  GLU A 150       4.478  -4.673 -78.646  1.00 33.25           C  
ATOM   2197  HB2 GLU A 150       5.046  -3.917 -79.188  1.00 33.25           H  
ATOM   2198  HB3 GLU A 150       4.867  -5.655 -78.914  1.00 33.25           H  
ATOM   2199  O   GLU A 150       2.991  -3.368 -81.135  1.00 33.25           O  
ATOM   2200  CG  GLU A 150       4.644  -4.416 -77.135  1.00 33.25           C  
ATOM   2201  HG2 GLU A 150       3.919  -5.017 -76.587  1.00 33.25           H  
ATOM   2202  HG3 GLU A 150       4.417  -3.368 -76.939  1.00 33.25           H  
ATOM   2203  CD  GLU A 150       6.040  -4.760 -76.589  1.00 33.25           C  
ATOM   2204  OE1 GLU A 150       6.456  -4.103 -75.608  1.00 33.25           O  
ATOM   2205  OE2 GLU A 150       6.681  -5.689 -77.131  1.00 33.25           O  
ATOM   2206  N   LEU A 151       2.584  -5.567 -81.302  1.00 29.34           N  
ATOM   2207  H   LEU A 151       2.432  -6.427 -80.794  1.00 29.34           H  
ATOM   2208  CA  LEU A 151       2.462  -5.572 -82.761  1.00 29.34           C  
ATOM   2209  HA  LEU A 151       3.382  -5.163 -83.177  1.00 29.34           H  
ATOM   2210  C   LEU A 151       1.293  -4.697 -83.252  1.00 29.34           C  
ATOM   2211  CB  LEU A 151       2.285  -7.029 -83.230  1.00 29.34           C  
ATOM   2212  HB2 LEU A 151       2.906  -7.691 -82.627  1.00 29.34           H  
ATOM   2213  HB3 LEU A 151       1.249  -7.319 -83.059  1.00 29.34           H  
ATOM   2214  O   LEU A 151       1.390  -4.065 -84.306  1.00 29.34           O  
ATOM   2215  CG  LEU A 151       2.646  -7.223 -84.715  1.00 29.34           C  
ATOM   2216  HG  LEU A 151       2.373  -6.336 -85.288  1.00 29.34           H  
ATOM   2217  CD1 LEU A 151       4.146  -7.478 -84.884  1.00 29.34           C  
ATOM   2218 HD11 LEU A 151       4.432  -8.387 -84.353  1.00 29.34           H  
ATOM   2219 HD12 LEU A 151       4.386  -7.585 -85.942  1.00 29.34           H  
ATOM   2220 HD13 LEU A 151       4.708  -6.639 -84.475  1.00 29.34           H  
ATOM   2221  CD2 LEU A 151       1.888  -8.409 -85.310  1.00 29.34           C  
ATOM   2222 HD21 LEU A 151       0.816  -8.222 -85.247  1.00 29.34           H  
ATOM   2223 HD22 LEU A 151       2.164  -8.538 -86.357  1.00 29.34           H  
ATOM   2224 HD23 LEU A 151       2.127  -9.315 -84.754  1.00 29.34           H  
ATOM   2225  N   LEU A 152       0.186  -4.660 -82.500  1.00 31.22           N  
ATOM   2226  H   LEU A 152       0.213  -5.122 -81.602  1.00 31.22           H  
ATOM   2227  CA  LEU A 152      -1.059  -4.008 -82.921  1.00 31.22           C  
ATOM   2228  HA  LEU A 152      -1.328  -4.362 -83.916  1.00 31.22           H  
ATOM   2229  C   LEU A 152      -0.924  -2.485 -83.026  1.00 31.22           C  
ATOM   2230  CB  LEU A 152      -2.179  -4.361 -81.922  1.00 31.22           C  
ATOM   2231  HB2 LEU A 152      -1.814  -4.163 -80.914  1.00 31.22           H  
ATOM   2232  HB3 LEU A 152      -3.026  -3.698 -82.096  1.00 31.22           H  
ATOM   2233  O   LEU A 152      -1.487  -1.872 -83.931  1.00 31.22           O  
ATOM   2234  CG  LEU A 152      -2.683  -5.812 -81.994  1.00 31.22           C  
ATOM   2235  HG  LEU A 152      -1.842  -6.501 -81.916  1.00 31.22           H  
ATOM   2236  CD1 LEU A 152      -3.642  -6.080 -80.834  1.00 31.22           C  
ATOM   2237 HD11 LEU A 152      -3.981  -7.116 -80.866  1.00 31.22           H  
ATOM   2238 HD12 LEU A 152      -3.117  -5.926 -79.892  1.00 31.22           H  
ATOM   2239 HD13 LEU A 152      -4.499  -5.408 -80.883  1.00 31.22           H  
ATOM   2240  CD2 LEU A 152      -3.439  -6.088 -83.300  1.00 31.22           C  
ATOM   2241 HD21 LEU A 152      -3.832  -7.104 -83.282  1.00 31.22           H  
ATOM   2242 HD22 LEU A 152      -2.761  -6.000 -84.149  1.00 31.22           H  
ATOM   2243 HD23 LEU A 152      -4.261  -5.381 -83.413  1.00 31.22           H  
ATOM   2244  N   GLU A 153      -0.186  -1.866 -82.105  1.00 36.01           N  
ATOM   2245  H   GLU A 153       0.285  -2.433 -81.415  1.00 36.01           H  
ATOM   2246  CA  GLU A 153      -0.180  -0.411 -81.927  1.00 36.01           C  
ATOM   2247  HA  GLU A 153      -1.214  -0.065 -81.913  1.00 36.01           H  
ATOM   2248  C   GLU A 153       0.533   0.320 -83.077  1.00 36.01           C  
ATOM   2249  CB  GLU A 153       0.471  -0.092 -80.568  1.00 36.01           C  
ATOM   2250  HB2 GLU A 153       1.503   0.218 -80.729  1.00 36.01           H  
ATOM   2251  HB3 GLU A 153       0.479  -0.985 -79.943  1.00 36.01           H  
ATOM   2252  O   GLU A 153       0.124   1.403 -83.505  1.00 36.01           O  
ATOM   2253  CG  GLU A 153      -0.299   0.997 -79.812  1.00 36.01           C  
ATOM   2254  HG2 GLU A 153      -0.336   1.894 -80.431  1.00 36.01           H  
ATOM   2255  HG3 GLU A 153      -1.322   0.654 -79.658  1.00 36.01           H  
ATOM   2256  CD  GLU A 153       0.332   1.349 -78.454  1.00 36.01           C  
ATOM   2257  OE1 GLU A 153      -0.405   1.914 -77.614  1.00 36.01           O  
ATOM   2258  OE2 GLU A 153       1.553   1.133 -78.294  1.00 36.01           O  
ATOM   2259  N   ALA A 154       1.591  -0.286 -83.625  1.00 33.46           N  
ATOM   2260  H   ALA A 154       1.858  -1.188 -83.257  1.00 33.46           H  
ATOM   2261  CA  ALA A 154       2.403   0.324 -84.675  1.00 33.46           C  
ATOM   2262  HA  ALA A 154       2.702   1.317 -84.340  1.00 33.46           H  
ATOM   2263  C   ALA A 154       1.641   0.503 -86.001  1.00 33.46           C  
ATOM   2264  CB  ALA A 154       3.665  -0.527 -84.859  1.00 33.46           C  
ATOM   2265  HB1 ALA A 154       3.391  -1.531 -85.182  1.00 33.46           H  
ATOM   2266  HB2 ALA A 154       4.207  -0.596 -83.916  1.00 33.46           H  
ATOM   2267  HB3 ALA A 154       4.309  -0.074 -85.612  1.00 33.46           H  
ATOM   2268  O   ALA A 154       1.890   1.476 -86.718  1.00 33.46           O  
ATOM   2269  N   LEU A 155       0.701  -0.404 -86.296  1.00 31.37           N  
ATOM   2270  H   LEU A 155       0.525  -1.119 -85.605  1.00 31.37           H  
ATOM   2271  CA  LEU A 155      -0.058  -0.483 -87.551  1.00 31.37           C  
ATOM   2272  HA  LEU A 155       0.640  -0.647 -88.371  1.00 31.37           H  
ATOM   2273  C   LEU A 155      -0.822   0.807 -87.878  1.00 31.37           C  
ATOM   2274  CB  LEU A 155      -1.029  -1.683 -87.440  1.00 31.37           C  
ATOM   2275  HB2 LEU A 155      -1.012  -2.063 -86.418  1.00 31.37           H  
ATOM   2276  HB3 LEU A 155      -2.054  -1.357 -87.620  1.00 31.37           H  
ATOM   2277  O   LEU A 155      -0.884   1.203 -89.039  1.00 31.37           O  
ATOM   2278  CG  LEU A 155      -0.693  -2.844 -88.392  1.00 31.37           C  
ATOM   2279  HG  LEU A 155       0.380  -2.866 -88.582  1.00 31.37           H  
ATOM   2280  CD1 LEU A 155      -1.084  -4.181 -87.764  1.00 31.37           C  
ATOM   2281 HD11 LEU A 155      -2.149  -4.191 -87.533  1.00 31.37           H  
ATOM   2282 HD12 LEU A 155      -0.851  -4.995 -88.451  1.00 31.37           H  
ATOM   2283 HD13 LEU A 155      -0.518  -4.330 -86.845  1.00 31.37           H  
ATOM   2284  CD2 LEU A 155      -1.436  -2.693 -89.721  1.00 31.37           C  
ATOM   2285 HD21 LEU A 155      -1.147  -3.497 -90.397  1.00 31.37           H  
ATOM   2286 HD22 LEU A 155      -2.513  -2.727 -89.557  1.00 31.37           H  
ATOM   2287 HD23 LEU A 155      -1.175  -1.738 -90.177  1.00 31.37           H  
ATOM   2288  N   GLY A 156      -1.381   1.477 -86.865  1.00 31.09           N  
ATOM   2289  H   GLY A 156      -1.259   1.115 -85.930  1.00 31.09           H  
ATOM   2290  CA  GLY A 156      -2.290   2.605 -87.078  1.00 31.09           C  
ATOM   2291  HA2 GLY A 156      -2.691   2.918 -86.113  1.00 31.09           H  
ATOM   2292  HA3 GLY A 156      -3.120   2.282 -87.706  1.00 31.09           H  
ATOM   2293  C   GLY A 156      -1.650   3.830 -87.738  1.00 31.09           C  
ATOM   2294  O   GLY A 156      -2.344   4.577 -88.418  1.00 31.09           O  
ATOM   2295  N   ARG A 157      -0.338   4.046 -87.560  1.00 35.49           N  
ATOM   2296  H   ARG A 157       0.195   3.327 -87.092  1.00 35.49           H  
ATOM   2297  CA  ARG A 157       0.320   5.305 -87.956  1.00 35.49           C  
ATOM   2298  HA  ARG A 157      -0.311   6.137 -87.644  1.00 35.49           H  
ATOM   2299  C   ARG A 157       0.461   5.513 -89.463  1.00 35.49           C  
ATOM   2300  CB  ARG A 157       1.700   5.425 -87.289  1.00 35.49           C  
ATOM   2301  HB2 ARG A 157       2.163   4.442 -87.199  1.00 35.49           H  
ATOM   2302  HB3 ARG A 157       2.342   6.043 -87.917  1.00 35.49           H  
ATOM   2303  O   ARG A 157       0.394   6.653 -89.902  1.00 35.49           O  
ATOM   2304  CG  ARG A 157       1.600   6.101 -85.917  1.00 35.49           C  
ATOM   2305  HG2 ARG A 157       1.011   5.487 -85.236  1.00 35.49           H  
ATOM   2306  HG3 ARG A 157       1.093   7.058 -86.042  1.00 35.49           H  
ATOM   2307  CD  ARG A 157       2.986   6.376 -85.320  1.00 35.49           C  
ATOM   2308  HD2 ARG A 157       3.646   6.754 -86.101  1.00 35.49           H  
ATOM   2309  HD3 ARG A 157       2.870   7.149 -84.561  1.00 35.49           H  
ATOM   2310  NE  ARG A 157       3.567   5.178 -84.688  1.00 35.49           N  
ATOM   2311  HE  ARG A 157       3.027   4.327 -84.754  1.00 35.49           H  
ATOM   2312  NH1 ARG A 157       5.464   6.172 -83.866  1.00 35.49           N  
ATOM   2313 HH11 ARG A 157       5.220   7.005 -84.381  1.00 35.49           H  
ATOM   2314 HH12 ARG A 157       6.299   6.119 -83.299  1.00 35.49           H  
ATOM   2315  NH2 ARG A 157       4.998   4.055 -83.319  1.00 35.49           N  
ATOM   2316 HH21 ARG A 157       5.811   4.021 -82.721  1.00 35.49           H  
ATOM   2317 HH22 ARG A 157       4.370   3.264 -83.327  1.00 35.49           H  
ATOM   2318  CZ  ARG A 157       4.673   5.138 -83.966  1.00 35.49           C  
ATOM   2319  N   GLU A 158       0.727   4.460 -90.230  1.00 26.82           N  
ATOM   2320  H   GLU A 158       0.714   3.540 -89.814  1.00 26.82           H  
ATOM   2321  CA  GLU A 158       1.120   4.592 -91.647  1.00 26.82           C  
ATOM   2322  HA  GLU A 158       1.791   5.444 -91.758  1.00 26.82           H  
ATOM   2323  C   GLU A 158      -0.059   4.893 -92.588  1.00 26.82           C  
ATOM   2324  CB  GLU A 158       1.880   3.321 -92.085  1.00 26.82           C  
ATOM   2325  HB2 GLU A 158       1.718   2.540 -91.342  1.00 26.82           H  
ATOM   2326  HB3 GLU A 158       1.470   2.935 -93.018  1.00 26.82           H  
ATOM   2327  O   GLU A 158       0.154   5.399 -93.682  1.00 26.82           O  
ATOM   2328  CG  GLU A 158       3.401   3.528 -92.227  1.00 26.82           C  
ATOM   2329  HG2 GLU A 158       3.874   2.550 -92.146  1.00 26.82           H  
ATOM   2330  HG3 GLU A 158       3.754   4.122 -91.384  1.00 26.82           H  
ATOM   2331  CD  GLU A 158       3.859   4.162 -93.556  1.00 26.82           C  
ATOM   2332  OE1 GLU A 158       4.975   4.736 -93.555  1.00 26.82           O  
ATOM   2333  OE2 GLU A 158       3.161   3.994 -94.576  1.00 26.82           O  
ATOM   2334  N   LEU A 159      -1.304   4.617 -92.179  1.00 25.78           N  
ATOM   2335  H   LEU A 159      -1.440   4.277 -91.237  1.00 25.78           H  
ATOM   2336  CA  LEU A 159      -2.458   4.663 -93.087  1.00 25.78           C  
ATOM   2337  HA  LEU A 159      -2.223   4.064 -93.967  1.00 25.78           H  
ATOM   2338  C   LEU A 159      -2.803   6.057 -93.637  1.00 25.78           C  
ATOM   2339  CB  LEU A 159      -3.692   4.071 -92.383  1.00 25.78           C  
ATOM   2340  HB2 LEU A 159      -4.578   4.326 -92.965  1.00 25.78           H  
ATOM   2341  HB3 LEU A 159      -3.795   4.552 -91.410  1.00 25.78           H  
ATOM   2342  O   LEU A 159      -3.308   6.136 -94.751  1.00 25.78           O  
ATOM   2343  CG  LEU A 159      -3.669   2.545 -92.199  1.00 25.78           C  
ATOM   2344  HG  LEU A 159      -2.755   2.251 -91.684  1.00 25.78           H  
ATOM   2345  CD1 LEU A 159      -4.864   2.123 -91.343  1.00 25.78           C  
ATOM   2346 HD11 LEU A 159      -4.809   2.623 -90.376  1.00 25.78           H  
ATOM   2347 HD12 LEU A 159      -5.794   2.400 -91.839  1.00 25.78           H  
ATOM   2348 HD13 LEU A 159      -4.839   1.045 -91.182  1.00 25.78           H  
ATOM   2349  CD2 LEU A 159      -3.760   1.792 -93.531  1.00 25.78           C  
ATOM   2350 HD21 LEU A 159      -3.816   0.719 -93.346  1.00 25.78           H  
ATOM   2351 HD22 LEU A 159      -2.871   1.990 -94.130  1.00 25.78           H  
ATOM   2352 HD23 LEU A 159      -4.640   2.117 -94.085  1.00 25.78           H  
ATOM   2353  N   ASP A 160      -2.559   7.144 -92.900  1.00 28.43           N  
ATOM   2354  H   ASP A 160      -2.116   7.024 -92.000  1.00 28.43           H  
ATOM   2355  CA  ASP A 160      -3.037   8.494 -93.271  1.00 28.43           C  
ATOM   2356  HA  ASP A 160      -4.071   8.409 -93.604  1.00 28.43           H  
ATOM   2357  C   ASP A 160      -2.287   9.132 -94.465  1.00 28.43           C  
ATOM   2358  CB  ASP A 160      -3.005   9.418 -92.030  1.00 28.43           C  
ATOM   2359  HB2 ASP A 160      -2.892  10.455 -92.346  1.00 28.43           H  
ATOM   2360  HB3 ASP A 160      -2.127   9.178 -91.430  1.00 28.43           H  
ATOM   2361  O   ASP A 160      -2.514  10.297 -94.786  1.00 28.43           O  
ATOM   2362  CG  ASP A 160      -4.257   9.379 -91.139  1.00 28.43           C  
ATOM   2363  OD1 ASP A 160      -5.298   8.817 -91.549  1.00 28.43           O  
ATOM   2364  OD2 ASP A 160      -4.173   9.961 -90.031  1.00 28.43           O  
ATOM   2365  N   GLY A 161      -1.361   8.411 -95.106  1.00 27.59           N  
ATOM   2366  H   GLY A 161      -1.253   7.443 -94.841  1.00 27.59           H  
ATOM   2367  CA  GLY A 161      -0.533   8.934 -96.195  1.00 27.59           C  
ATOM   2368  HA2 GLY A 161      -0.189   9.932 -95.924  1.00 27.59           H  
ATOM   2369  HA3 GLY A 161       0.339   8.287 -96.295  1.00 27.59           H  
ATOM   2370  C   GLY A 161      -1.184   9.036 -97.582  1.00 27.59           C  
ATOM   2371  O   GLY A 161      -0.516   9.562 -98.473  1.00 27.59           O  
ATOM   2372  N   ASP A 162      -2.413   8.546 -97.789  1.00 22.22           N  
ATOM   2373  H   ASP A 162      -2.931   8.189 -97.000  1.00 22.22           H  
ATOM   2374  CA  ASP A 162      -3.130   8.705 -99.075  1.00 22.22           C  
ATOM   2375  HA  ASP A 162      -2.415   8.529 -99.879  1.00 22.22           H  
ATOM   2376  C   ASP A 162      -3.624  10.151 -99.309  1.00 22.22           C  
ATOM   2377  CB  ASP A 162      -4.265   7.653 -99.220  1.00 22.22           C  
ATOM   2378  HB2 ASP A 162      -5.149   8.160 -99.608  1.00 22.22           H  
ATOM   2379  HB3 ASP A 162      -4.534   7.278 -98.232  1.00 22.22           H  
ATOM   2380  O   ASP A 162      -4.367  10.694 -98.455  1.00 22.22           O  
ATOM   2381  CG  ASP A 162      -3.997   6.446-100.156  1.00 22.22           C  
ATOM   2382  OD1 ASP A 162      -2.927   6.355-100.807  1.00 22.22           O  
ATOM   2383  OD2 ASP A 162      -4.920   5.599-100.271  1.00 22.22           O  
ATOM   2384  OXT ASP A 162      -3.278  10.706-100.380  1.00 22.22           O  
TER    2385      ASP A 162                                                       
ATOM   2385  N   MET B   1      -0.792 -12.414  55.484  1.00 73.75           N  
ATOM   2386  H   MET B   1       0.156 -12.758  55.532  1.00 73.75           H  
ATOM   2387  H2  MET B   1      -0.794 -11.404  55.464  1.00 73.75           H  
ATOM   2388  H3  MET B   1      -1.306 -12.727  56.295  1.00 73.75           H  
ATOM   2389  CA  MET B   1      -1.437 -12.931  54.272  1.00 73.75           C  
ATOM   2390  HA  MET B   1      -2.480 -12.614  54.281  1.00 73.75           H  
ATOM   2391  C   MET B   1      -1.405 -14.447  54.305  1.00 73.75           C  
ATOM   2392  CB  MET B   1      -0.790 -12.373  52.999  1.00 73.75           C  
ATOM   2393  HB2 MET B   1      -0.449 -13.192  52.366  1.00 73.75           H  
ATOM   2394  HB3 MET B   1       0.066 -11.742  53.238  1.00 73.75           H  
ATOM   2395  O   MET B   1      -0.318 -15.024  54.290  1.00 73.75           O  
ATOM   2396  CG  MET B   1      -1.823 -11.553  52.236  1.00 73.75           C  
ATOM   2397  HG2 MET B   1      -2.031 -10.626  52.770  1.00 73.75           H  
ATOM   2398  HG3 MET B   1      -2.750 -12.127  52.203  1.00 73.75           H  
ATOM   2399  SD  MET B   1      -1.339 -11.179  50.542  1.00 73.75           S  
ATOM   2400  CE  MET B   1      -0.549  -9.566  50.782  1.00 73.75           C  
ATOM   2401  HE1 MET B   1       0.304  -9.662  51.454  1.00 73.75           H  
ATOM   2402  HE2 MET B   1      -1.274  -8.863  51.191  1.00 73.75           H  
ATOM   2403  HE3 MET B   1      -0.206  -9.192  49.818  1.00 73.75           H  
ATOM   2404  N   THR B   2      -2.572 -15.068  54.431  1.00 86.42           N  
ATOM   2405  H   THR B   2      -3.404 -14.496  54.400  1.00 86.42           H  
ATOM   2406  CA  THR B   2      -2.756 -16.512  54.239  1.00 86.42           C  
ATOM   2407  HA  THR B   2      -2.119 -17.053  54.939  1.00 86.42           H  
ATOM   2408  C   THR B   2      -2.338 -16.903  52.822  1.00 86.42           C  
ATOM   2409  CB  THR B   2      -4.215 -16.939  54.478  1.00 86.42           C  
ATOM   2410  HB  THR B   2      -4.281 -18.021  54.364  1.00 86.42           H  
ATOM   2411  O   THR B   2      -2.253 -16.052  51.935  1.00 86.42           O  
ATOM   2412  CG2 THR B   2      -4.727 -16.570  55.870  1.00 86.42           C  
ATOM   2413 HG21 THR B   2      -4.077 -17.005  56.629  1.00 86.42           H  
ATOM   2414 HG22 THR B   2      -5.733 -16.969  55.999  1.00 86.42           H  
ATOM   2415 HG23 THR B   2      -4.761 -15.488  55.995  1.00 86.42           H  
ATOM   2416  OG1 THR B   2      -5.067 -16.342  53.536  1.00 86.42           O  
ATOM   2417  HG1 THR B   2      -5.268 -15.453  53.837  1.00 86.42           H  
ATOM   2418  N   ASP B   3      -2.066 -18.185  52.596  1.00 74.72           N  
ATOM   2419  H   ASP B   3      -2.111 -18.865  53.342  1.00 74.72           H  
ATOM   2420  CA  ASP B   3      -1.709 -18.657  51.256  1.00 74.72           C  
ATOM   2421  HA  ASP B   3      -0.847 -18.082  50.918  1.00 74.72           H  
ATOM   2422  C   ASP B   3      -2.836 -18.377  50.247  1.00 74.72           C  
ATOM   2423  CB  ASP B   3      -1.327 -20.145  51.330  1.00 74.72           C  
ATOM   2424  HB2 ASP B   3      -1.212 -20.451  52.370  1.00 74.72           H  
ATOM   2425  HB3 ASP B   3      -2.124 -20.750  50.896  1.00 74.72           H  
ATOM   2426  O   ASP B   3      -2.575 -17.892  49.148  1.00 74.72           O  
ATOM   2427  CG  ASP B   3      -0.003 -20.426  50.618  1.00 74.72           C  
ATOM   2428  OD1 ASP B   3       0.946 -19.628  50.836  1.00 74.72           O  
ATOM   2429  OD2 ASP B   3       0.050 -21.448  49.905  1.00 74.72           O  
ATOM   2430  N   SER B   4      -4.098 -18.532  50.668  1.00 73.67           N  
ATOM   2431  H   SER B   4      -4.265 -18.972  51.562  1.00 73.67           H  
ATOM   2432  CA  SER B   4      -5.271 -18.171  49.865  1.00 73.67           C  
ATOM   2433  HA  SER B   4      -5.254 -18.754  48.944  1.00 73.67           H  
ATOM   2434  C   SER B   4      -5.299 -16.691  49.474  1.00 73.67           C  
ATOM   2435  CB  SER B   4      -6.563 -18.505  50.616  1.00 73.67           C  
ATOM   2436  HB2 SER B   4      -7.414 -18.268  49.977  1.00 73.67           H  
ATOM   2437  HB3 SER B   4      -6.627 -17.908  51.525  1.00 73.67           H  
ATOM   2438  O   SER B   4      -5.605 -16.377  48.327  1.00 73.67           O  
ATOM   2439  OG  SER B   4      -6.598 -19.880  50.948  1.00 73.67           O  
ATOM   2440  HG  SER B   4      -7.508 -20.182  50.918  1.00 73.67           H  
ATOM   2441  N   GLU B   5      -4.957 -15.773  50.385  1.00 79.09           N  
ATOM   2442  H   GLU B   5      -4.689 -16.077  51.310  1.00 79.09           H  
ATOM   2443  CA  GLU B   5      -4.915 -14.337  50.071  1.00 79.09           C  
ATOM   2444  HA  GLU B   5      -5.857 -14.038  49.609  1.00 79.09           H  
ATOM   2445  C   GLU B   5      -3.802 -13.999  49.069  1.00 79.09           C  
ATOM   2446  CB  GLU B   5      -4.719 -13.508  51.343  1.00 79.09           C  
ATOM   2447  HB2 GLU B   5      -4.473 -12.490  51.043  1.00 79.09           H  
ATOM   2448  HB3 GLU B   5      -3.875 -13.937  51.884  1.00 79.09           H  
ATOM   2449  O   GLU B   5      -4.046 -13.245  48.127  1.00 79.09           O  
ATOM   2450  CG  GLU B   5      -5.944 -13.424  52.264  1.00 79.09           C  
ATOM   2451  HG2 GLU B   5      -6.707 -12.821  51.771  1.00 79.09           H  
ATOM   2452  HG3 GLU B   5      -6.360 -14.421  52.410  1.00 79.09           H  
ATOM   2453  CD  GLU B   5      -5.594 -12.821  53.636  1.00 79.09           C  
ATOM   2454  OE1 GLU B   5      -6.434 -12.101  54.205  1.00 79.09           O  
ATOM   2455  OE2 GLU B   5      -4.494 -13.135  54.161  1.00 79.09           O  
ATOM   2456  N   LYS B   6      -2.609 -14.598  49.212  1.00 77.13           N  
ATOM   2457  H   LYS B   6      -2.488 -15.239  49.984  1.00 77.13           H  
ATOM   2458  CA  LYS B   6      -1.505 -14.398  48.254  1.00 77.13           C  
ATOM   2459  HA  LYS B   6      -1.296 -13.333  48.155  1.00 77.13           H  
ATOM   2460  C   LYS B   6      -1.881 -14.902  46.866  1.00 77.13           C  
ATOM   2461  CB  LYS B   6      -0.240 -15.138  48.699  1.00 77.13           C  
ATOM   2462  HB2 LYS B   6      -0.471 -16.199  48.799  1.00 77.13           H  
ATOM   2463  HB3 LYS B   6       0.511 -15.027  47.916  1.00 77.13           H  
ATOM   2464  O   LYS B   6      -1.692 -14.207  45.871  1.00 77.13           O  
ATOM   2465  CG  LYS B   6       0.356 -14.632  50.012  1.00 77.13           C  
ATOM   2466  HG2 LYS B   6       0.644 -13.585  49.921  1.00 77.13           H  
ATOM   2467  HG3 LYS B   6      -0.384 -14.746  50.804  1.00 77.13           H  
ATOM   2468  CD  LYS B   6       1.580 -15.488  50.338  1.00 77.13           C  
ATOM   2469  HD2 LYS B   6       2.370 -15.279  49.617  1.00 77.13           H  
ATOM   2470  HD3 LYS B   6       1.301 -16.538  50.250  1.00 77.13           H  
ATOM   2471  CE  LYS B   6       2.081 -15.237  51.756  1.00 77.13           C  
ATOM   2472  HE2 LYS B   6       2.510 -14.236  51.813  1.00 77.13           H  
ATOM   2473  HE3 LYS B   6       1.231 -15.295  52.435  1.00 77.13           H  
ATOM   2474  NZ  LYS B   6       3.077 -16.275  52.106  1.00 77.13           N  
ATOM   2475  HZ1 LYS B   6       2.658 -17.186  51.984  1.00 77.13           H  
ATOM   2476  HZ2 LYS B   6       3.389 -16.194  53.064  1.00 77.13           H  
ATOM   2477  HZ3 LYS B   6       3.869 -16.234  51.480  1.00 77.13           H  
ATOM   2478  N   VAL B   7      -2.429 -16.116  46.790  1.00 76.99           N  
ATOM   2479  H   VAL B   7      -2.547 -16.646  47.642  1.00 76.99           H  
ATOM   2480  CA  VAL B   7      -2.827 -16.719  45.515  1.00 76.99           C  
ATOM   2481  HA  VAL B   7      -1.980 -16.672  44.830  1.00 76.99           H  
ATOM   2482  C   VAL B   7      -3.957 -15.921  44.862  1.00 76.99           C  
ATOM   2483  CB  VAL B   7      -3.191 -18.200  45.700  1.00 76.99           C  
ATOM   2484  HB  VAL B   7      -3.979 -18.296  46.447  1.00 76.99           H  
ATOM   2485  O   VAL B   7      -3.929 -15.730  43.647  1.00 76.99           O  
ATOM   2486  CG1 VAL B   7      -3.667 -18.811  44.383  1.00 76.99           C  
ATOM   2487 HG11 VAL B   7      -3.801 -19.883  44.522  1.00 76.99           H  
ATOM   2488 HG12 VAL B   7      -4.614 -18.363  44.081  1.00 76.99           H  
ATOM   2489 HG13 VAL B   7      -2.928 -18.644  43.600  1.00 76.99           H  
ATOM   2490  CG2 VAL B   7      -1.973 -19.031  46.130  1.00 76.99           C  
ATOM   2491 HG21 VAL B   7      -1.219 -19.035  45.343  1.00 76.99           H  
ATOM   2492 HG22 VAL B   7      -1.520 -18.625  47.034  1.00 76.99           H  
ATOM   2493 HG23 VAL B   7      -2.278 -20.056  46.340  1.00 76.99           H  
ATOM   2494  N   ALA B   8      -4.903 -15.383  45.639  1.00 76.26           N  
ATOM   2495  H   ALA B   8      -4.905 -15.587  46.628  1.00 76.26           H  
ATOM   2496  CA  ALA B   8      -5.941 -14.495  45.117  1.00 76.26           C  
ATOM   2497  HA  ALA B   8      -6.481 -15.022  44.330  1.00 76.26           H  
ATOM   2498  C   ALA B   8      -5.357 -13.213  44.494  1.00 76.26           C  
ATOM   2499  CB  ALA B   8      -6.929 -14.171  46.245  1.00 76.26           C  
ATOM   2500  HB1 ALA B   8      -7.730 -13.540  45.859  1.00 76.26           H  
ATOM   2501  HB2 ALA B   8      -6.419 -13.646  47.053  1.00 76.26           H  
ATOM   2502  HB3 ALA B   8      -7.360 -15.093  46.633  1.00 76.26           H  
ATOM   2503  O   ALA B   8      -5.845 -12.755  43.459  1.00 76.26           O  
ATOM   2504  N   GLU B   9      -4.301 -12.647  45.081  1.00 80.39           N  
ATOM   2505  H   GLU B   9      -3.959 -13.038  45.947  1.00 80.39           H  
ATOM   2506  CA  GLU B   9      -3.619 -11.462  44.555  1.00 80.39           C  
ATOM   2507  HA  GLU B   9      -4.378 -10.719  44.311  1.00 80.39           H  
ATOM   2508  C   GLU B   9      -2.849 -11.765  43.257  1.00 80.39           C  
ATOM   2509  CB  GLU B   9      -2.722 -10.882  45.659  1.00 80.39           C  
ATOM   2510  HB2 GLU B   9      -1.787 -11.440  45.706  1.00 80.39           H  
ATOM   2511  HB3 GLU B   9      -3.235 -10.981  46.616  1.00 80.39           H  
ATOM   2512  O   GLU B   9      -2.992 -11.038  42.267  1.00 80.39           O  
ATOM   2513  CG  GLU B   9      -2.441  -9.393  45.436  1.00 80.39           C  
ATOM   2514  HG2 GLU B   9      -1.857  -9.275  44.524  1.00 80.39           H  
ATOM   2515  HG3 GLU B   9      -3.393  -8.882  45.291  1.00 80.39           H  
ATOM   2516  CD  GLU B   9      -1.694  -8.746  46.613  1.00 80.39           C  
ATOM   2517  OE1 GLU B   9      -1.897  -7.525  46.792  1.00 80.39           O  
ATOM   2518  OE2 GLU B   9      -0.944  -9.458  47.317  1.00 80.39           O  
ATOM   2519  N   TYR B  10      -2.124 -12.890  43.207  1.00 79.20           N  
ATOM   2520  H   TYR B  10      -2.010 -13.420  44.059  1.00 79.20           H  
ATOM   2521  CA  TYR B  10      -1.457 -13.359  41.986  1.00 79.20           C  
ATOM   2522  HA  TYR B  10      -0.807 -12.563  41.622  1.00 79.20           H  
ATOM   2523  C   TYR B  10      -2.446 -13.669  40.860  1.00 79.20           C  
ATOM   2524  CB  TYR B  10      -0.609 -14.606  42.274  1.00 79.20           C  
ATOM   2525  HB2 TYR B  10      -1.229 -15.350  42.775  1.00 79.20           H  
ATOM   2526  HB3 TYR B  10      -0.293 -15.035  41.323  1.00 79.20           H  
ATOM   2527  O   TYR B  10      -2.226 -13.254  39.720  1.00 79.20           O  
ATOM   2528  CG  TYR B  10       0.645 -14.353  43.086  1.00 79.20           C  
ATOM   2529  CD1 TYR B  10       1.598 -13.418  42.634  1.00 79.20           C  
ATOM   2530  HD1 TYR B  10       1.434 -12.876  41.714  1.00 79.20           H  
ATOM   2531  CD2 TYR B  10       0.880 -15.074  44.272  1.00 79.20           C  
ATOM   2532  HD2 TYR B  10       0.156 -15.797  44.619  1.00 79.20           H  
ATOM   2533  CE1 TYR B  10       2.768 -13.181  43.380  1.00 79.20           C  
ATOM   2534  HE1 TYR B  10       3.490 -12.455  43.038  1.00 79.20           H  
ATOM   2535  CE2 TYR B  10       2.051 -14.847  45.017  1.00 79.20           C  
ATOM   2536  HE2 TYR B  10       2.237 -15.392  45.931  1.00 79.20           H  
ATOM   2537  OH  TYR B  10       4.117 -13.673  45.305  1.00 79.20           O  
ATOM   2538  HH  TYR B  10       4.662 -12.988  44.910  1.00 79.20           H  
ATOM   2539  CZ  TYR B  10       2.992 -13.894  44.577  1.00 79.20           C  
ATOM   2540  N   LEU B  11      -3.552 -14.357  41.167  1.00 76.29           N  
ATOM   2541  H   LEU B  11      -3.666 -14.691  42.113  1.00 76.29           H  
ATOM   2542  CA  LEU B  11      -4.586 -14.673  40.184  1.00 76.29           C  
ATOM   2543  HA  LEU B  11      -4.106 -15.187  39.352  1.00 76.29           H  
ATOM   2544  C   LEU B  11      -5.208 -13.388  39.633  1.00 76.29           C  
ATOM   2545  CB  LEU B  11      -5.636 -15.605  40.816  1.00 76.29           C  
ATOM   2546  HB2 LEU B  11      -6.174 -15.051  41.585  1.00 76.29           H  
ATOM   2547  HB3 LEU B  11      -5.126 -16.437  41.302  1.00 76.29           H  
ATOM   2548  O   LEU B  11      -5.315 -13.250  38.417  1.00 76.29           O  
ATOM   2549  CG  LEU B  11      -6.649 -16.181  39.806  1.00 76.29           C  
ATOM   2550  HG  LEU B  11      -7.107 -15.369  39.241  1.00 76.29           H  
ATOM   2551  CD1 LEU B  11      -5.999 -17.167  38.831  1.00 76.29           C  
ATOM   2552 HD11 LEU B  11      -5.511 -17.972  39.380  1.00 76.29           H  
ATOM   2553 HD12 LEU B  11      -6.762 -17.594  38.179  1.00 76.29           H  
ATOM   2554 HD13 LEU B  11      -5.274 -16.650  38.202  1.00 76.29           H  
ATOM   2555  CD2 LEU B  11      -7.755 -16.925  40.553  1.00 76.29           C  
ATOM   2556 HD21 LEU B  11      -8.484 -17.313  39.842  1.00 76.29           H  
ATOM   2557 HD22 LEU B  11      -7.332 -17.753  41.123  1.00 76.29           H  
ATOM   2558 HD23 LEU B  11      -8.262 -16.242  41.234  1.00 76.29           H  
ATOM   2559  N   ARG B  12      -5.517 -12.414  40.505  1.00 80.07           N  
ATOM   2560  H   ARG B  12      -5.389 -12.603  41.489  1.00 80.07           H  
ATOM   2561  CA  ARG B  12      -6.025 -11.096  40.100  1.00 80.07           C  
ATOM   2562  HA  ARG B  12      -6.965 -11.248  39.569  1.00 80.07           H  
ATOM   2563  C   ARG B  12      -5.068 -10.416  39.124  1.00 80.07           C  
ATOM   2564  CB  ARG B  12      -6.289 -10.230  41.343  1.00 80.07           C  
ATOM   2565  HB2 ARG B  12      -5.346 -10.018  41.846  1.00 80.07           H  
ATOM   2566  HB3 ARG B  12      -6.923 -10.792  42.028  1.00 80.07           H  
ATOM   2567  O   ARG B  12      -5.517  -9.982  38.062  1.00 80.07           O  
ATOM   2568  CG  ARG B  12      -6.989  -8.905  40.997  1.00 80.07           C  
ATOM   2569  HG2 ARG B  12      -6.410  -8.370  40.245  1.00 80.07           H  
ATOM   2570  HG3 ARG B  12      -7.979  -9.111  40.589  1.00 80.07           H  
ATOM   2571  CD  ARG B  12      -7.117  -7.993  42.225  1.00 80.07           C  
ATOM   2572  HD2 ARG B  12      -6.113  -7.783  42.593  1.00 80.07           H  
ATOM   2573  HD3 ARG B  12      -7.567  -7.050  41.912  1.00 80.07           H  
ATOM   2574  NE  ARG B  12      -7.950  -8.596  43.286  1.00 80.07           N  
ATOM   2575  HE  ARG B  12      -8.750  -9.133  42.981  1.00 80.07           H  
ATOM   2576  NH1 ARG B  12      -6.737  -7.886  45.114  1.00 80.07           N  
ATOM   2577 HH11 ARG B  12      -6.066  -7.432  44.511  1.00 80.07           H  
ATOM   2578 HH12 ARG B  12      -6.561  -7.899  46.109  1.00 80.07           H  
ATOM   2579  NH2 ARG B  12      -8.555  -9.138  45.412  1.00 80.07           N  
ATOM   2580 HH21 ARG B  12      -8.375  -9.103  46.405  1.00 80.07           H  
ATOM   2581 HH22 ARG B  12      -9.337  -9.672  45.060  1.00 80.07           H  
ATOM   2582  CZ  ARG B  12      -7.742  -8.534  44.591  1.00 80.07           C  
ATOM   2583  N   ARG B  13      -3.766 -10.367  39.438  1.00 83.26           N  
ATOM   2584  H   ARG B  13      -3.479 -10.759  40.324  1.00 83.26           H  
ATOM   2585  CA  ARG B  13      -2.746  -9.776  38.556  1.00 83.26           C  
ATOM   2586  HA  ARG B  13      -3.044  -8.750  38.340  1.00 83.26           H  
ATOM   2587  C   ARG B  13      -2.689 -10.484  37.202  1.00 83.26           C  
ATOM   2588  CB  ARG B  13      -1.373  -9.778  39.258  1.00 83.26           C  
ATOM   2589  HB2 ARG B  13      -1.463  -9.310  40.238  1.00 83.26           H  
ATOM   2590  HB3 ARG B  13      -1.051 -10.808  39.408  1.00 83.26           H  
ATOM   2591  O   ARG B  13      -2.754  -9.808  36.180  1.00 83.26           O  
ATOM   2592  CG  ARG B  13      -0.289  -9.042  38.450  1.00 83.26           C  
ATOM   2593  HG2 ARG B  13       0.686  -9.247  38.892  1.00 83.26           H  
ATOM   2594  HG3 ARG B  13      -0.272  -9.425  37.430  1.00 83.26           H  
ATOM   2595  CD  ARG B  13      -0.506  -7.523  38.437  1.00 83.26           C  
ATOM   2596  HD2 ARG B  13      -1.572  -7.296  38.434  1.00 83.26           H  
ATOM   2597  HD3 ARG B  13      -0.067  -7.103  39.342  1.00 83.26           H  
ATOM   2598  NE  ARG B  13       0.088  -6.906  37.244  1.00 83.26           N  
ATOM   2599  HE  ARG B  13       0.223  -7.497  36.436  1.00 83.26           H  
ATOM   2600  NH1 ARG B  13       0.073  -4.711  37.950  1.00 83.26           N  
ATOM   2601 HH11 ARG B  13      -0.201  -5.005  38.877  1.00 83.26           H  
ATOM   2602 HH12 ARG B  13       0.246  -3.739  37.738  1.00 83.26           H  
ATOM   2603  NH2 ARG B  13       0.657  -5.234  35.857  1.00 83.26           N  
ATOM   2604 HH21 ARG B  13       0.788  -4.260  35.625  1.00 83.26           H  
ATOM   2605 HH22 ARG B  13       0.478  -5.897  35.116  1.00 83.26           H  
ATOM   2606  CZ  ARG B  13       0.280  -5.620  37.034  1.00 83.26           C  
ATOM   2607  N   ALA B  14      -2.655 -11.817  37.187  1.00 78.39           N  
ATOM   2608  H   ALA B  14      -2.610 -12.308  38.069  1.00 78.39           H  
ATOM   2609  CA  ALA B  14      -2.624 -12.598  35.952  1.00 78.39           C  
ATOM   2610  HA  ALA B  14      -1.748 -12.298  35.377  1.00 78.39           H  
ATOM   2611  C   ALA B  14      -3.859 -12.342  35.070  1.00 78.39           C  
ATOM   2612  CB  ALA B  14      -2.483 -14.083  36.309  1.00 78.39           C  
ATOM   2613  HB1 ALA B  14      -2.407 -14.673  35.396  1.00 78.39           H  
ATOM   2614  HB2 ALA B  14      -3.348 -14.418  36.880  1.00 78.39           H  
ATOM   2615  HB3 ALA B  14      -1.583 -14.235  36.906  1.00 78.39           H  
ATOM   2616  O   ALA B  14      -3.717 -12.129  33.867  1.00 78.39           O  
ATOM   2617  N   THR B  15      -5.065 -12.295  35.651  1.00 85.07           N  
ATOM   2618  H   THR B  15      -5.151 -12.549  36.624  1.00 85.07           H  
ATOM   2619  CA  THR B  15      -6.285 -11.960  34.894  1.00 85.07           C  
ATOM   2620  HA  THR B  15      -6.309 -12.585  34.001  1.00 85.07           H  
ATOM   2621  C   THR B  15      -6.312 -10.517  34.391  1.00 85.07           C  
ATOM   2622  CB  THR B  15      -7.578 -12.227  35.682  1.00 85.07           C  
ATOM   2623  HB  THR B  15      -8.369 -11.591  35.287  1.00 85.07           H  
ATOM   2624  O   THR B  15      -6.808 -10.282  33.289  1.00 85.07           O  
ATOM   2625  CG2 THR B  15      -8.034 -13.674  35.528  1.00 85.07           C  
ATOM   2626 HG21 THR B  15      -7.267 -14.346  35.914  1.00 85.07           H  
ATOM   2627 HG22 THR B  15      -8.221 -13.897  34.478  1.00 85.07           H  
ATOM   2628 HG23 THR B  15      -8.955 -13.825  36.092  1.00 85.07           H  
ATOM   2629  OG1 THR B  15      -7.444 -11.970  37.060  1.00 85.07           O  
ATOM   2630  HG1 THR B  15      -6.789 -11.281  37.194  1.00 85.07           H  
ATOM   2631  N   LEU B  16      -5.774  -9.553  35.149  1.00 86.44           N  
ATOM   2632  H   LEU B  16      -5.360  -9.801  36.037  1.00 86.44           H  
ATOM   2633  CA  LEU B  16      -5.666  -8.160  34.701  1.00 86.44           C  
ATOM   2634  HA  LEU B  16      -6.636  -7.834  34.325  1.00 86.44           H  
ATOM   2635  C   LEU B  16      -4.691  -8.027  33.527  1.00 86.44           C  
ATOM   2636  CB  LEU B  16      -5.238  -7.253  35.870  1.00 86.44           C  
ATOM   2637  HB2 LEU B  16      -4.397  -7.718  36.383  1.00 86.44           H  
ATOM   2638  HB3 LEU B  16      -4.883  -6.306  35.463  1.00 86.44           H  
ATOM   2639  O   LEU B  16      -5.049  -7.432  32.511  1.00 86.44           O  
ATOM   2640  CG  LEU B  16      -6.348  -6.947  36.891  1.00 86.44           C  
ATOM   2641  HG  LEU B  16      -6.799  -7.875  37.242  1.00 86.44           H  
ATOM   2642  CD1 LEU B  16      -5.749  -6.211  38.091  1.00 86.44           C  
ATOM   2643 HD11 LEU B  16      -6.528  -5.999  38.823  1.00 86.44           H  
ATOM   2644 HD12 LEU B  16      -4.987  -6.835  38.557  1.00 86.44           H  
ATOM   2645 HD13 LEU B  16      -5.296  -5.274  37.766  1.00 86.44           H  
ATOM   2646  CD2 LEU B  16      -7.451  -6.066  36.299  1.00 86.44           C  
ATOM   2647 HD21 LEU B  16      -7.016  -5.151  35.897  1.00 86.44           H  
ATOM   2648 HD22 LEU B  16      -7.973  -6.605  35.509  1.00 86.44           H  
ATOM   2649 HD23 LEU B  16      -8.172  -5.811  37.076  1.00 86.44           H  
ATOM   2650  N   ASP B  17      -3.507  -8.633  33.633  1.00 85.71           N  
ATOM   2651  H   ASP B  17      -3.266  -9.078  34.507  1.00 85.71           H  
ATOM   2652  CA  ASP B  17      -2.505  -8.625  32.566  1.00 85.71           C  
ATOM   2653  HA  ASP B  17      -2.310  -7.593  32.273  1.00 85.71           H  
ATOM   2654  C   ASP B  17      -3.014  -9.368  31.313  1.00 85.71           C  
ATOM   2655  CB  ASP B  17      -1.184  -9.236  33.076  1.00 85.71           C  
ATOM   2656  HB2 ASP B  17      -1.389 -10.226  33.485  1.00 85.71           H  
ATOM   2657  HB3 ASP B  17      -0.519  -9.367  32.223  1.00 85.71           H  
ATOM   2658  O   ASP B  17      -2.776  -8.919  30.193  1.00 85.71           O  
ATOM   2659  CG  ASP B  17      -0.424  -8.402  34.128  1.00 85.71           C  
ATOM   2660  OD1 ASP B  17      -0.608  -7.168  34.234  1.00 85.71           O  
ATOM   2661  OD2 ASP B  17       0.439  -8.977  34.825  1.00 85.71           O  
ATOM   2662  N   LEU B  18      -3.768 -10.468  31.474  1.00 86.33           N  
ATOM   2663  H   LEU B  18      -3.878 -10.835  32.408  1.00 86.33           H  
ATOM   2664  CA  LEU B  18      -4.394 -11.194  30.357  1.00 86.33           C  
ATOM   2665  HA  LEU B  18      -3.630 -11.429  29.617  1.00 86.33           H  
ATOM   2666  C   LEU B  18      -5.448 -10.340  29.650  1.00 86.33           C  
ATOM   2667  CB  LEU B  18      -5.008 -12.510  30.876  1.00 86.33           C  
ATOM   2668  HB2 LEU B  18      -4.204 -13.145  31.247  1.00 86.33           H  
ATOM   2669  HB3 LEU B  18      -5.663 -12.277  31.716  1.00 86.33           H  
ATOM   2670  O   LEU B  18      -5.506 -10.321  28.420  1.00 86.33           O  
ATOM   2671  CG  LEU B  18      -5.833 -13.298  29.836  1.00 86.33           C  
ATOM   2672  HG  LEU B  18      -6.682 -12.699  29.506  1.00 86.33           H  
ATOM   2673  CD1 LEU B  18      -5.012 -13.701  28.614  1.00 86.33           C  
ATOM   2674 HD11 LEU B  18      -5.619 -14.294  27.929  1.00 86.33           H  
ATOM   2675 HD12 LEU B  18      -4.166 -14.306  28.942  1.00 86.33           H  
ATOM   2676 HD13 LEU B  18      -4.645 -12.823  28.083  1.00 86.33           H  
ATOM   2677  CD2 LEU B  18      -6.381 -14.574  30.473  1.00 86.33           C  
ATOM   2678 HD21 LEU B  18      -7.009 -14.320  31.328  1.00 86.33           H  
ATOM   2679 HD22 LEU B  18      -6.977 -15.130  29.749  1.00 86.33           H  
ATOM   2680 HD23 LEU B  18      -5.558 -15.205  30.810  1.00 86.33           H  
ATOM   2681  N   ARG B  19      -6.283  -9.629  30.415  1.00 88.00           N  
ATOM   2682  H   ARG B  19      -6.188  -9.697  31.418  1.00 88.00           H  
ATOM   2683  CA  ARG B  19      -7.289  -8.724  29.851  1.00 88.00           C  
ATOM   2684  HA  ARG B  19      -7.902  -9.284  29.145  1.00 88.00           H  
ATOM   2685  C   ARG B  19      -6.627  -7.606  29.046  1.00 88.00           C  
ATOM   2686  CB  ARG B  19      -8.184  -8.186  30.974  1.00 88.00           C  
ATOM   2687  HB2 ARG B  19      -8.590  -9.028  31.535  1.00 88.00           H  
ATOM   2688  HB3 ARG B  19      -7.586  -7.576  31.651  1.00 88.00           H  
ATOM   2689  O   ARG B  19      -7.066  -7.359  27.928  1.00 88.00           O  
ATOM   2690  CG  ARG B  19      -9.352  -7.359  30.416  1.00 88.00           C  
ATOM   2691  HG2 ARG B  19      -8.978  -6.505  29.851  1.00 88.00           H  
ATOM   2692  HG3 ARG B  19      -9.941  -7.985  29.746  1.00 88.00           H  
ATOM   2693  CD  ARG B  19     -10.264  -6.851  31.536  1.00 88.00           C  
ATOM   2694  HD2 ARG B  19     -10.589  -7.699  32.138  1.00 88.00           H  
ATOM   2695  HD3 ARG B  19     -11.141  -6.390  31.080  1.00 88.00           H  
ATOM   2696  NE  ARG B  19      -9.582  -5.853  32.380  1.00 88.00           N  
ATOM   2697  HE  ARG B  19      -8.730  -5.458  32.008  1.00 88.00           H  
ATOM   2698  NH1 ARG B  19     -11.159  -5.732  34.045  1.00 88.00           N  
ATOM   2699 HH11 ARG B  19     -11.527  -5.265  34.861  1.00 88.00           H  
ATOM   2700 HH12 ARG B  19     -11.728  -6.394  33.536  1.00 88.00           H  
ATOM   2701  NH2 ARG B  19      -9.361  -4.409  34.119  1.00 88.00           N  
ATOM   2702 HH21 ARG B  19      -9.738  -3.961  34.942  1.00 88.00           H  
ATOM   2703 HH22 ARG B  19      -8.535  -4.024  33.683  1.00 88.00           H  
ATOM   2704  CZ  ARG B  19     -10.034  -5.342  33.509  1.00 88.00           C  
ATOM   2705  N   ALA B  20      -5.567  -6.997  29.581  1.00 91.04           N  
ATOM   2706  H   ALA B  20      -5.269  -7.266  30.507  1.00 91.04           H  
ATOM   2707  CA  ALA B  20      -4.799  -5.964  28.886  1.00 91.04           C  
ATOM   2708  HA  ALA B  20      -5.471  -5.157  28.595  1.00 91.04           H  
ATOM   2709  C   ALA B  20      -4.149  -6.501  27.598  1.00 91.04           C  
ATOM   2710  CB  ALA B  20      -3.757  -5.397  29.858  1.00 91.04           C  
ATOM   2711  HB1 ALA B  20      -4.253  -4.987  30.738  1.00 91.04           H  
ATOM   2712  HB2 ALA B  20      -3.061  -6.176  30.168  1.00 91.04           H  
ATOM   2713  HB3 ALA B  20      -3.201  -4.599  29.365  1.00 91.04           H  
ATOM   2714  O   ALA B  20      -4.282  -5.887  26.546  1.00 91.04           O  
ATOM   2715  N   ALA B  21      -3.533  -7.688  27.643  1.00 91.02           N  
ATOM   2716  H   ALA B  21      -3.408  -8.142  28.536  1.00 91.02           H  
ATOM   2717  CA  ALA B  21      -2.931  -8.300  26.458  1.00 91.02           C  
ATOM   2718  HA  ALA B  21      -2.220  -7.590  26.035  1.00 91.02           H  
ATOM   2719  C   ALA B  21      -3.971  -8.607  25.364  1.00 91.02           C  
ATOM   2720  CB  ALA B  21      -2.164  -9.557  26.889  1.00 91.02           C  
ATOM   2721  HB1 ALA B  21      -2.849 -10.288  27.317  1.00 91.02           H  
ATOM   2722  HB2 ALA B  21      -1.410  -9.292  27.630  1.00 91.02           H  
ATOM   2723  HB3 ALA B  21      -1.667  -9.993  26.022  1.00 91.02           H  
ATOM   2724  O   ALA B  21      -3.767  -8.281  24.200  1.00 91.02           O  
ATOM   2725  N   ARG B  22      -5.129  -9.178  25.723  1.00 90.13           N  
ATOM   2726  H   ARG B  22      -5.256  -9.423  26.695  1.00 90.13           H  
ATOM   2727  CA  ARG B  22      -6.218  -9.429  24.760  1.00 90.13           C  
ATOM   2728  HA  ARG B  22      -5.825  -9.977  23.903  1.00 90.13           H  
ATOM   2729  C   ARG B  22      -6.799  -8.148  24.169  1.00 90.13           C  
ATOM   2730  CB  ARG B  22      -7.340 -10.235  25.419  1.00 90.13           C  
ATOM   2731  HB2 ARG B  22      -8.225 -10.181  24.785  1.00 90.13           H  
ATOM   2732  HB3 ARG B  22      -7.584  -9.801  26.389  1.00 90.13           H  
ATOM   2733  O   ARG B  22      -7.273  -8.169  23.039  1.00 90.13           O  
ATOM   2734  CG  ARG B  22      -6.964 -11.710  25.581  1.00 90.13           C  
ATOM   2735  HG2 ARG B  22      -6.731 -12.128  24.602  1.00 90.13           H  
ATOM   2736  HG3 ARG B  22      -6.090 -11.806  26.226  1.00 90.13           H  
ATOM   2737  CD  ARG B  22      -8.144 -12.470  26.193  1.00 90.13           C  
ATOM   2738  HD2 ARG B  22      -9.030 -12.293  25.583  1.00 90.13           H  
ATOM   2739  HD3 ARG B  22      -8.317 -12.087  27.199  1.00 90.13           H  
ATOM   2740  NE  ARG B  22      -7.882 -13.918  26.244  1.00 90.13           N  
ATOM   2741  HE  ARG B  22      -7.079 -14.248  25.729  1.00 90.13           H  
ATOM   2742  NH1 ARG B  22      -9.682 -14.524  27.537  1.00 90.13           N  
ATOM   2743 HH11 ARG B  22     -10.229 -15.255  27.968  1.00 90.13           H  
ATOM   2744 HH12 ARG B  22     -10.024 -13.575  27.491  1.00 90.13           H  
ATOM   2745  NH2 ARG B  22      -8.212 -16.075  26.890  1.00 90.13           N  
ATOM   2746 HH21 ARG B  22      -8.700 -16.777  27.429  1.00 90.13           H  
ATOM   2747 HH22 ARG B  22      -7.387 -16.359  26.380  1.00 90.13           H  
ATOM   2748  CZ  ARG B  22      -8.593 -14.829  26.886  1.00 90.13           C  
ATOM   2749  N   GLN B  23      -6.809  -7.063  24.937  1.00 90.90           N  
ATOM   2750  H   GLN B  23      -6.416  -7.113  25.866  1.00 90.90           H  
ATOM   2751  CA  GLN B  23      -7.234  -5.764  24.439  1.00 90.90           C  
ATOM   2752  HA  GLN B  23      -8.166  -5.889  23.888  1.00 90.90           H  
ATOM   2753  C   GLN B  23      -6.227  -5.201  23.429  1.00 90.90           C  
ATOM   2754  CB  GLN B  23      -7.521  -4.852  25.633  1.00 90.90           C  
ATOM   2755  HB2 GLN B  23      -6.642  -4.764  26.271  1.00 90.90           H  
ATOM   2756  HB3 GLN B  23      -8.334  -5.293  26.209  1.00 90.90           H  
ATOM   2757  O   GLN B  23      -6.646  -4.850  22.332  1.00 90.90           O  
ATOM   2758  CG  GLN B  23      -7.927  -3.460  25.154  1.00 90.90           C  
ATOM   2759  HG2 GLN B  23      -7.023  -2.957  24.810  1.00 90.90           H  
ATOM   2760  HG3 GLN B  23      -8.619  -3.533  24.315  1.00 90.90           H  
ATOM   2761  CD  GLN B  23      -8.573  -2.598  26.224  1.00 90.90           C  
ATOM   2762  NE2 GLN B  23      -8.766  -1.342  25.904  1.00 90.90           N  
ATOM   2763 HE21 GLN B  23      -8.322  -1.005  25.062  1.00 90.90           H  
ATOM   2764 HE22 GLN B  23      -9.161  -0.701  26.576  1.00 90.90           H  
ATOM   2765  OE1 GLN B  23      -8.929  -3.046  27.312  1.00 90.90           O  
ATOM   2766  N   ARG B  24      -4.922  -5.260  23.726  1.00 94.71           N  
ATOM   2767  H   ARG B  24      -4.650  -5.523  24.662  1.00 94.71           H  
ATOM   2768  CA  ARG B  24      -3.870  -4.838  22.788  1.00 94.71           C  
ATOM   2769  HA  ARG B  24      -4.054  -3.792  22.544  1.00 94.71           H  
ATOM   2770  C   ARG B  24      -3.915  -5.597  21.457  1.00 94.71           C  
ATOM   2771  CB  ARG B  24      -2.493  -4.963  23.465  1.00 94.71           C  
ATOM   2772  HB2 ARG B  24      -2.331  -6.001  23.755  1.00 94.71           H  
ATOM   2773  HB3 ARG B  24      -2.496  -4.358  24.372  1.00 94.71           H  
ATOM   2774  O   ARG B  24      -3.742  -4.987  20.413  1.00 94.71           O  
ATOM   2775  CG  ARG B  24      -1.309  -4.515  22.585  1.00 94.71           C  
ATOM   2776  HG2 ARG B  24      -1.220  -5.172  21.719  1.00 94.71           H  
ATOM   2777  HG3 ARG B  24      -0.390  -4.595  23.165  1.00 94.71           H  
ATOM   2778  CD  ARG B  24      -1.469  -3.068  22.107  1.00 94.71           C  
ATOM   2779  HD2 ARG B  24      -2.366  -2.992  21.493  1.00 94.71           H  
ATOM   2780  HD3 ARG B  24      -1.593  -2.415  22.971  1.00 94.71           H  
ATOM   2781  NE  ARG B  24      -0.324  -2.603  21.305  1.00 94.71           N  
ATOM   2782  HE  ARG B  24       0.471  -3.204  21.141  1.00 94.71           H  
ATOM   2783  NH1 ARG B  24      -1.294  -0.632  20.620  1.00 94.71           N  
ATOM   2784 HH11 ARG B  24      -2.146  -0.860  21.113  1.00 94.71           H  
ATOM   2785 HH12 ARG B  24      -1.275   0.170  20.007  1.00 94.71           H  
ATOM   2786  NH2 ARG B  24       0.762  -1.189  19.928  1.00 94.71           N  
ATOM   2787 HH21 ARG B  24       1.464  -1.912  19.862  1.00 94.71           H  
ATOM   2788 HH22 ARG B  24       0.805  -0.390  19.312  1.00 94.71           H  
ATOM   2789  CZ  ARG B  24      -0.295  -1.474  20.625  1.00 94.71           C  
ATOM   2790  N   ILE B  25      -4.189  -6.905  21.476  1.00 93.90           N  
ATOM   2791  H   ILE B  25      -4.249  -7.364  22.374  1.00 93.90           H  
ATOM   2792  CA  ILE B  25      -4.362  -7.696  20.240  1.00 93.90           C  
ATOM   2793  HA  ILE B  25      -3.460  -7.607  19.634  1.00 93.90           H  
ATOM   2794  C   ILE B  25      -5.513  -7.141  19.393  1.00 93.90           C  
ATOM   2795  CB  ILE B  25      -4.587  -9.191  20.560  1.00 93.90           C  
ATOM   2796  HB  ILE B  25      -5.409  -9.269  21.270  1.00 93.90           H  
ATOM   2797  O   ILE B  25      -5.334  -6.908  18.204  1.00 93.90           O  
ATOM   2798  CG1 ILE B  25      -3.321  -9.800  21.194  1.00 93.90           C  
ATOM   2799 HG12 ILE B  25      -2.962  -9.141  21.984  1.00 93.90           H  
ATOM   2800 HG13 ILE B  25      -2.534  -9.879  20.444  1.00 93.90           H  
ATOM   2801  CG2 ILE B  25      -4.962  -9.995  19.302  1.00 93.90           C  
ATOM   2802 HG21 ILE B  25      -5.090 -11.055  19.519  1.00 93.90           H  
ATOM   2803 HG22 ILE B  25      -4.196  -9.882  18.535  1.00 93.90           H  
ATOM   2804 HG23 ILE B  25      -5.905  -9.648  18.880  1.00 93.90           H  
ATOM   2805  CD1 ILE B  25      -3.563 -11.174  21.825  1.00 93.90           C  
ATOM   2806 HD11 ILE B  25      -4.421 -11.134  22.497  1.00 93.90           H  
ATOM   2807 HD12 ILE B  25      -2.681 -11.452  22.401  1.00 93.90           H  
ATOM   2808 HD13 ILE B  25      -3.732 -11.929  21.057  1.00 93.90           H  
ATOM   2809  N   ARG B  26      -6.677  -6.877  20.006  1.00 93.46           N  
ATOM   2810  H   ARG B  26      -6.741  -7.017  21.004  1.00 93.46           H  
ATOM   2811  CA  ARG B  26      -7.830  -6.322  19.281  1.00 93.46           C  
ATOM   2812  HA  ARG B  26      -8.044  -6.956  18.419  1.00 93.46           H  
ATOM   2813  C   ARG B  26      -7.549  -4.943  18.696  1.00 93.46           C  
ATOM   2814  CB  ARG B  26      -9.068  -6.243  20.175  1.00 93.46           C  
ATOM   2815  HB2 ARG B  26      -8.804  -5.781  21.126  1.00 93.46           H  
ATOM   2816  HB3 ARG B  26      -9.802  -5.606  19.680  1.00 93.46           H  
ATOM   2817  O   ARG B  26      -8.017  -4.683  17.595  1.00 93.46           O  
ATOM   2818  CG  ARG B  26      -9.710  -7.615  20.401  1.00 93.46           C  
ATOM   2819  HG2 ARG B  26      -9.042  -8.252  20.981  1.00 93.46           H  
ATOM   2820  HG3 ARG B  26      -9.892  -8.086  19.435  1.00 93.46           H  
ATOM   2821  CD  ARG B  26     -11.051  -7.451  21.125  1.00 93.46           C  
ATOM   2822  HD2 ARG B  26     -11.679  -6.784  20.535  1.00 93.46           H  
ATOM   2823  HD3 ARG B  26     -11.557  -8.416  21.161  1.00 93.46           H  
ATOM   2824  NE  ARG B  26     -10.878  -6.882  22.477  1.00 93.46           N  
ATOM   2825  HE  ARG B  26     -10.788  -5.876  22.508  1.00 93.46           H  
ATOM   2826  NH1 ARG B  26     -10.856  -8.850  23.643  1.00 93.46           N  
ATOM   2827 HH11 ARG B  26     -10.843  -9.356  24.517  1.00 93.46           H  
ATOM   2828 HH12 ARG B  26     -10.938  -9.315  22.750  1.00 93.46           H  
ATOM   2829  NH2 ARG B  26     -10.603  -6.908  24.733  1.00 93.46           N  
ATOM   2830 HH21 ARG B  26     -10.475  -7.399  25.606  1.00 93.46           H  
ATOM   2831 HH22 ARG B  26     -10.556  -5.899  24.704  1.00 93.46           H  
ATOM   2832  CZ  ARG B  26     -10.776  -7.548  23.609  1.00 93.46           C  
ATOM   2833  N   GLU B  27      -6.805  -4.099  19.408  1.00 94.66           N  
ATOM   2834  H   GLU B  27      -6.504  -4.379  20.330  1.00 94.66           H  
ATOM   2835  CA  GLU B  27      -6.371  -2.783  18.918  1.00 94.66           C  
ATOM   2836  HA  GLU B  27      -7.240  -2.211  18.594  1.00 94.66           H  
ATOM   2837  C   GLU B  27      -5.428  -2.929  17.703  1.00 94.66           C  
ATOM   2838  CB  GLU B  27      -5.686  -2.012  20.066  1.00 94.66           C  
ATOM   2839  HB2 GLU B  27      -4.908  -2.650  20.484  1.00 94.66           H  
ATOM   2840  HB3 GLU B  27      -5.209  -1.119  19.663  1.00 94.66           H  
ATOM   2841  O   GLU B  27      -5.596  -2.270  16.682  1.00 94.66           O  
ATOM   2842  CG  GLU B  27      -6.659  -1.582  21.187  1.00 94.66           C  
ATOM   2843  HG2 GLU B  27      -7.264  -0.751  20.823  1.00 94.66           H  
ATOM   2844  HG3 GLU B  27      -7.339  -2.406  21.404  1.00 94.66           H  
ATOM   2845  CD  GLU B  27      -5.971  -1.178  22.508  1.00 94.66           C  
ATOM   2846  OE1 GLU B  27      -6.717  -0.945  23.498  1.00 94.66           O  
ATOM   2847  OE2 GLU B  27      -4.716  -1.217  22.583  1.00 94.66           O  
ATOM   2848  N   LEU B  28      -4.476  -3.861  17.748  1.00 95.94           N  
ATOM   2849  H   LEU B  28      -4.354  -4.393  18.598  1.00 95.94           H  
ATOM   2850  CA  LEU B  28      -3.553  -4.090  16.630  1.00 95.94           C  
ATOM   2851  HA  LEU B  28      -3.130  -3.134  16.320  1.00 95.94           H  
ATOM   2852  C   LEU B  28      -4.233  -4.685  15.385  1.00 95.94           C  
ATOM   2853  CB  LEU B  28      -2.429  -5.017  17.109  1.00 95.94           C  
ATOM   2854  HB2 LEU B  28      -1.878  -5.384  16.243  1.00 95.94           H  
ATOM   2855  HB3 LEU B  28      -2.882  -5.880  17.598  1.00 95.94           H  
ATOM   2856  O   LEU B  28      -3.868  -4.341  14.263  1.00 95.94           O  
ATOM   2857  CG  LEU B  28      -1.439  -4.342  18.069  1.00 95.94           C  
ATOM   2858  HG  LEU B  28      -1.970  -3.797  18.849  1.00 95.94           H  
ATOM   2859  CD1 LEU B  28      -0.601  -5.433  18.733  1.00 95.94           C  
ATOM   2860 HD11 LEU B  28      -1.252  -6.106  19.291  1.00 95.94           H  
ATOM   2861 HD12 LEU B  28       0.112  -4.977  19.418  1.00 95.94           H  
ATOM   2862 HD13 LEU B  28      -0.063  -5.998  17.972  1.00 95.94           H  
ATOM   2863  CD2 LEU B  28      -0.518  -3.371  17.328  1.00 95.94           C  
ATOM   2864 HD21 LEU B  28      -0.040  -3.873  16.487  1.00 95.94           H  
ATOM   2865 HD22 LEU B  28       0.260  -3.010  18.001  1.00 95.94           H  
ATOM   2866 HD23 LEU B  28      -1.090  -2.517  16.964  1.00 95.94           H  
ATOM   2867  N   GLU B  29      -5.195  -5.590  15.572  1.00 95.21           N  
ATOM   2868  H   GLU B  29      -5.382  -5.889  16.519  1.00 95.21           H  
ATOM   2869  CA  GLU B  29      -5.843  -6.319  14.471  1.00 95.21           C  
ATOM   2870  HA  GLU B  29      -5.149  -6.421  13.637  1.00 95.21           H  
ATOM   2871  C   GLU B  29      -7.076  -5.595  13.922  1.00 95.21           C  
ATOM   2872  CB  GLU B  29      -6.235  -7.735  14.942  1.00 95.21           C  
ATOM   2873  HB2 GLU B  29      -6.866  -8.199  14.184  1.00 95.21           H  
ATOM   2874  HB3 GLU B  29      -6.810  -7.655  15.865  1.00 95.21           H  
ATOM   2875  O   GLU B  29      -7.305  -5.578  12.719  1.00 95.21           O  
ATOM   2876  CG  GLU B  29      -5.008  -8.634  15.164  1.00 95.21           C  
ATOM   2877  HG2 GLU B  29      -4.356  -8.153  15.893  1.00 95.21           H  
ATOM   2878  HG3 GLU B  29      -4.462  -8.707  14.224  1.00 95.21           H  
ATOM   2879  CD  GLU B  29      -5.337 -10.053  15.672  1.00 95.21           C  
ATOM   2880  OE1 GLU B  29      -4.491 -10.963  15.471  1.00 95.21           O  
ATOM   2881  OE2 GLU B  29      -6.377 -10.249  16.338  1.00 95.21           O  
ATOM   2882  N   SER B  30      -7.893  -5.011  14.795  1.00 93.81           N  
ATOM   2883  H   SER B  30      -7.598  -4.967  15.759  1.00 93.81           H  
ATOM   2884  CA  SER B  30      -9.298  -4.713  14.489  1.00 93.81           C  
ATOM   2885  HA  SER B  30      -9.396  -4.544  13.417  1.00 93.81           H  
ATOM   2886  C   SER B  30      -9.819  -3.440  15.159  1.00 93.81           C  
ATOM   2887  CB  SER B  30     -10.165  -5.934  14.840  1.00 93.81           C  
ATOM   2888  HB2 SER B  30      -9.843  -6.782  14.235  1.00 93.81           H  
ATOM   2889  HB3 SER B  30     -11.210  -5.730  14.609  1.00 93.81           H  
ATOM   2890  O   SER B  30     -11.031  -3.301  15.321  1.00 93.81           O  
ATOM   2891  OG  SER B  30     -10.027  -6.266  16.215  1.00 93.81           O  
ATOM   2892  HG  SER B  30      -9.378  -5.661  16.582  1.00 93.81           H  
ATOM   2893  N   ASP B  31      -8.940  -2.509  15.561  1.00 96.00           N  
ATOM   2894  H   ASP B  31      -7.947  -2.677  15.483  1.00 96.00           H  
ATOM   2895  CA  ASP B  31      -9.403  -1.235  16.129  1.00 96.00           C  
ATOM   2896  HA  ASP B  31      -9.958  -1.488  17.033  1.00 96.00           H  
ATOM   2897  C   ASP B  31     -10.310  -0.521  15.111  1.00 96.00           C  
ATOM   2898  CB  ASP B  31      -8.247  -0.309  16.547  1.00 96.00           C  
ATOM   2899  HB2 ASP B  31      -7.900   0.266  15.689  1.00 96.00           H  
ATOM   2900  HB3 ASP B  31      -7.422  -0.927  16.901  1.00 96.00           H  
ATOM   2901  O   ASP B  31      -9.912  -0.382  13.937  1.00 96.00           O  
ATOM   2902  CG  ASP B  31      -8.566   0.643  17.707  1.00 96.00           C  
ATOM   2903  OD1 ASP B  31      -9.664   0.534  18.296  1.00 96.00           O  
ATOM   2904  OD2 ASP B  31      -7.673   1.450  18.043  1.00 96.00           O  
ATOM   2905  N   PRO B  32     -11.526  -0.104  15.506  1.00 98.35           N  
ATOM   2906  CA  PRO B  32     -12.386   0.699  14.655  1.00 98.35           C  
ATOM   2907  HA  PRO B  32     -12.544   0.171  13.715  1.00 98.35           H  
ATOM   2908  C   PRO B  32     -11.749   2.065  14.385  1.00 98.35           C  
ATOM   2909  CB  PRO B  32     -13.720   0.822  15.399  1.00 98.35           C  
ATOM   2910  HB2 PRO B  32     -14.562   0.724  14.713  1.00 98.35           H  
ATOM   2911  HB3 PRO B  32     -13.770   1.768  15.936  1.00 98.35           H  
ATOM   2912  O   PRO B  32     -11.232   2.718  15.293  1.00 98.35           O  
ATOM   2913  CG  PRO B  32     -13.702  -0.327  16.403  1.00 98.35           C  
ATOM   2914  HG2 PRO B  32     -14.045  -1.242  15.921  1.00 98.35           H  
ATOM   2915  HG3 PRO B  32     -14.300  -0.104  17.287  1.00 98.35           H  
ATOM   2916  CD  PRO B  32     -12.223  -0.451  16.736  1.00 98.35           C  
ATOM   2917  HD2 PRO B  32     -11.967   0.264  17.517  1.00 98.35           H  
ATOM   2918  HD3 PRO B  32     -12.012  -1.470  17.060  1.00 98.35           H  
ATOM   2919  N   ILE B  33     -11.812   2.521  13.137  1.00 98.92           N  
ATOM   2920  H   ILE B  33     -12.285   1.962  12.443  1.00 98.92           H  
ATOM   2921  CA  ILE B  33     -11.235   3.803  12.714  1.00 98.92           C  
ATOM   2922  HA  ILE B  33     -10.640   4.230  13.522  1.00 98.92           H  
ATOM   2923  C   ILE B  33     -12.372   4.783  12.427  1.00 98.92           C  
ATOM   2924  CB  ILE B  33     -10.293   3.583  11.511  1.00 98.92           C  
ATOM   2925  HB  ILE B  33     -10.878   3.149  10.700  1.00 98.92           H  
ATOM   2926  O   ILE B  33     -13.241   4.495  11.613  1.00 98.92           O  
ATOM   2927  CG1 ILE B  33      -9.147   2.585  11.804  1.00 98.92           C  
ATOM   2928 HG12 ILE B  33      -8.512   2.518  10.921  1.00 98.92           H  
ATOM   2929 HG13 ILE B  33      -9.571   1.593  11.962  1.00 98.92           H  
ATOM   2930  CG2 ILE B  33      -9.721   4.907  10.982  1.00 98.92           C  
ATOM   2931 HG21 ILE B  33      -9.162   5.423  11.763  1.00 98.92           H  
ATOM   2932 HG22 ILE B  33      -9.055   4.718  10.140  1.00 98.92           H  
ATOM   2933 HG23 ILE B  33     -10.524   5.559  10.640  1.00 98.92           H  
ATOM   2934  CD1 ILE B  33      -8.255   2.921  13.007  1.00 98.92           C  
ATOM   2935 HD11 ILE B  33      -7.842   3.925  12.914  1.00 98.92           H  
ATOM   2936 HD12 ILE B  33      -7.431   2.209  13.052  1.00 98.92           H  
ATOM   2937 HD13 ILE B  33      -8.825   2.841  13.933  1.00 98.92           H  
ATOM   2938  N   ALA B  34     -12.390   5.934  13.088  1.00 98.88           N  
ATOM   2939  H   ALA B  34     -11.581   6.176  13.641  1.00 98.88           H  
ATOM   2940  CA  ALA B  34     -13.357   6.994  12.837  1.00 98.88           C  
ATOM   2941  HA  ALA B  34     -14.332   6.553  12.629  1.00 98.88           H  
ATOM   2942  C   ALA B  34     -12.941   7.836  11.624  1.00 98.88           C  
ATOM   2943  CB  ALA B  34     -13.488   7.853  14.099  1.00 98.88           C  
ATOM   2944  HB1 ALA B  34     -13.914   7.261  14.909  1.00 98.88           H  
ATOM   2945  HB2 ALA B  34     -14.140   8.702  13.897  1.00 98.88           H  
ATOM   2946  HB3 ALA B  34     -12.509   8.230  14.394  1.00 98.88           H  
ATOM   2947  O   ALA B  34     -11.779   8.231  11.504  1.00 98.88           O  
ATOM   2948  N   ILE B  35     -13.906   8.148  10.760  1.00 98.92           N  
ATOM   2949  H   ILE B  35     -14.831   7.778  10.928  1.00 98.92           H  
ATOM   2950  CA  ILE B  35     -13.792   9.232   9.781  1.00 98.92           C  
ATOM   2951  HA  ILE B  35     -12.753   9.339   9.467  1.00 98.92           H  
ATOM   2952  C   ILE B  35     -14.224  10.508  10.501  1.00 98.92           C  
ATOM   2953  CB  ILE B  35     -14.660   8.960   8.531  1.00 98.92           C  
ATOM   2954  HB  ILE B  35     -15.706   8.918   8.832  1.00 98.92           H  
ATOM   2955  O   ILE B  35     -15.402  10.640  10.832  1.00 98.92           O  
ATOM   2956  CG1 ILE B  35     -14.295   7.608   7.874  1.00 98.92           C  
ATOM   2957 HG12 ILE B  35     -13.266   7.646   7.515  1.00 98.92           H  
ATOM   2958 HG13 ILE B  35     -14.367   6.811   8.614  1.00 98.92           H  
ATOM   2959  CG2 ILE B  35     -14.480  10.122   7.535  1.00 98.92           C  
ATOM   2960 HG21 ILE B  35     -15.125   9.993   6.666  1.00 98.92           H  
ATOM   2961 HG22 ILE B  35     -13.440  10.178   7.216  1.00 98.92           H  
ATOM   2962 HG23 ILE B  35     -14.745  11.071   8.001  1.00 98.92           H  
ATOM   2963  CD1 ILE B  35     -15.197   7.211   6.700  1.00 98.92           C  
ATOM   2964 HD11 ILE B  35     -16.241   7.232   7.013  1.00 98.92           H  
ATOM   2965 HD12 ILE B  35     -14.944   6.200   6.379  1.00 98.92           H  
ATOM   2966 HD13 ILE B  35     -15.052   7.887   5.858  1.00 98.92           H  
ATOM   2967  N   VAL B  36     -13.283  11.414  10.768  1.00 98.67           N  
ATOM   2968  H   VAL B  36     -12.341  11.245  10.444  1.00 98.67           H  
ATOM   2969  CA  VAL B  36     -13.544  12.621  11.572  1.00 98.67           C  
ATOM   2970  HA  VAL B  36     -14.487  12.463  12.095  1.00 98.67           H  
ATOM   2971  C   VAL B  36     -13.770  13.878  10.739  1.00 98.67           C  
ATOM   2972  CB  VAL B  36     -12.477  12.856  12.657  1.00 98.67           C  
ATOM   2973  HB  VAL B  36     -12.745  13.762  13.200  1.00 98.67           H  
ATOM   2974  O   VAL B  36     -14.466  14.790  11.160  1.00 98.67           O  
ATOM   2975  CG1 VAL B  36     -12.441  11.692  13.656  1.00 98.67           C  
ATOM   2976 HG11 VAL B  36     -13.433  11.558  14.087  1.00 98.67           H  
ATOM   2977 HG12 VAL B  36     -12.127  10.771  13.165  1.00 98.67           H  
ATOM   2978 HG13 VAL B  36     -11.746  11.930  14.461  1.00 98.67           H  
ATOM   2979  CG2 VAL B  36     -11.063  13.048  12.098  1.00 98.67           C  
ATOM   2980 HG21 VAL B  36     -10.387  13.304  12.914  1.00 98.67           H  
ATOM   2981 HG22 VAL B  36     -11.054  13.872  11.384  1.00 98.67           H  
ATOM   2982 HG23 VAL B  36     -10.711  12.133  11.621  1.00 98.67           H  
ATOM   2983  N   GLY B  37     -13.248  13.908   9.517  1.00 98.75           N  
ATOM   2984  H   GLY B  37     -12.702  13.116   9.208  1.00 98.75           H  
ATOM   2985  CA  GLY B  37     -13.483  14.985   8.561  1.00 98.75           C  
ATOM   2986  HA2 GLY B  37     -14.466  15.423   8.729  1.00 98.75           H  
ATOM   2987  HA3 GLY B  37     -12.735  15.769   8.678  1.00 98.75           H  
ATOM   2988  C   GLY B  37     -13.410  14.464   7.139  1.00 98.75           C  
ATOM   2989  O   GLY B  37     -12.809  13.419   6.877  1.00 98.75           O  
ATOM   2990  N   ALA B  38     -14.046  15.175   6.218  1.00 98.83           N  
ATOM   2991  H   ALA B  38     -14.515  16.029   6.487  1.00 98.83           H  
ATOM   2992  CA  ALA B  38     -14.022  14.842   4.806  1.00 98.83           C  
ATOM   2993  HA  ALA B  38     -13.030  14.468   4.554  1.00 98.83           H  
ATOM   2994  C   ALA B  38     -14.294  16.075   3.943  1.00 98.83           C  
ATOM   2995  CB  ALA B  38     -15.052  13.743   4.529  1.00 98.83           C  
ATOM   2996  HB1 ALA B  38     -14.768  12.826   5.046  1.00 98.83           H  
ATOM   2997  HB2 ALA B  38     -16.038  14.049   4.878  1.00 98.83           H  
ATOM   2998  HB3 ALA B  38     -15.089  13.566   3.454  1.00 98.83           H  
ATOM   2999  O   ALA B  38     -15.070  16.955   4.320  1.00 98.83           O  
ATOM   3000  N   ALA B  39     -13.692  16.107   2.763  1.00 98.82           N  
ATOM   3001  H   ALA B  39     -13.054  15.362   2.522  1.00 98.82           H  
ATOM   3002  CA  ALA B  39     -13.989  17.082   1.724  1.00 98.82           C  
ATOM   3003  HA  ALA B  39     -15.019  17.420   1.832  1.00 98.82           H  
ATOM   3004  C   ALA B  39     -13.866  16.430   0.344  1.00 98.82           C  
ATOM   3005  CB  ALA B  39     -13.068  18.294   1.880  1.00 98.82           C  
ATOM   3006  HB1 ALA B  39     -13.210  18.750   2.860  1.00 98.82           H  
ATOM   3007  HB2 ALA B  39     -12.029  17.981   1.775  1.00 98.82           H  
ATOM   3008  HB3 ALA B  39     -13.286  19.040   1.116  1.00 98.82           H  
ATOM   3009  O   ALA B  39     -13.242  15.374   0.182  1.00 98.82           O  
ATOM   3010  N   CYS B  40     -14.491  17.050  -0.652  1.00 98.66           N  
ATOM   3011  H   CYS B  40     -14.938  17.941  -0.494  1.00 98.66           H  
ATOM   3012  CA  CYS B  40     -14.478  16.558  -2.017  1.00 98.66           C  
ATOM   3013  HA  CYS B  40     -13.485  16.160  -2.226  1.00 98.66           H  
ATOM   3014  C   CYS B  40     -14.748  17.671  -3.026  1.00 98.66           C  
ATOM   3015  CB  CYS B  40     -15.514  15.433  -2.180  1.00 98.66           C  
ATOM   3016  HB2 CYS B  40     -15.211  14.577  -1.576  1.00 98.66           H  
ATOM   3017  HB3 CYS B  40     -15.532  15.130  -3.227  1.00 98.66           H  
ATOM   3018  O   CYS B  40     -15.554  18.558  -2.771  1.00 98.66           O  
ATOM   3019  SG  CYS B  40     -17.186  15.960  -1.685  1.00 98.66           S  
ATOM   3020  HG  CYS B  40     -17.180  17.148  -2.295  1.00 98.66           H  
ATOM   3021  N   ARG B  41     -14.159  17.533  -4.215  1.00 98.47           N  
ATOM   3022  H   ARG B  41     -13.528  16.752  -4.322  1.00 98.47           H  
ATOM   3023  CA  ARG B  41     -14.588  18.222  -5.434  1.00 98.47           C  
ATOM   3024  HA  ARG B  41     -15.472  18.820  -5.216  1.00 98.47           H  
ATOM   3025  C   ARG B  41     -14.982  17.188  -6.471  1.00 98.47           C  
ATOM   3026  CB  ARG B  41     -13.484  19.143  -5.981  1.00 98.47           C  
ATOM   3027  HB2 ARG B  41     -13.540  19.120  -7.069  1.00 98.47           H  
ATOM   3028  HB3 ARG B  41     -12.497  18.778  -5.695  1.00 98.47           H  
ATOM   3029  O   ARG B  41     -14.130  16.401  -6.891  1.00 98.47           O  
ATOM   3030  CG  ARG B  41     -13.660  20.601  -5.533  1.00 98.47           C  
ATOM   3031  HG2 ARG B  41     -13.268  20.733  -4.525  1.00 98.47           H  
ATOM   3032  HG3 ARG B  41     -14.718  20.861  -5.540  1.00 98.47           H  
ATOM   3033  CD  ARG B  41     -12.937  21.529  -6.518  1.00 98.47           C  
ATOM   3034  HD2 ARG B  41     -11.864  21.348  -6.456  1.00 98.47           H  
ATOM   3035  HD3 ARG B  41     -13.281  21.304  -7.528  1.00 98.47           H  
ATOM   3036  NE  ARG B  41     -13.203  22.948  -6.233  1.00 98.47           N  
ATOM   3037  HE  ARG B  41     -13.534  23.181  -5.308  1.00 98.47           H  
ATOM   3038  NH1 ARG B  41     -12.511  23.832  -8.250  1.00 98.47           N  
ATOM   3039 HH11 ARG B  41     -12.361  24.653  -8.819  1.00 98.47           H  
ATOM   3040 HH12 ARG B  41     -12.149  22.934  -8.535  1.00 98.47           H  
ATOM   3041  NH2 ARG B  41     -13.375  25.168  -6.696  1.00 98.47           N  
ATOM   3042 HH21 ARG B  41     -13.909  25.308  -5.850  1.00 98.47           H  
ATOM   3043 HH22 ARG B  41     -13.318  25.936  -7.350  1.00 98.47           H  
ATOM   3044  CZ  ARG B  41     -13.023  23.970  -7.055  1.00 98.47           C  
ATOM   3045  N   PHE B  42     -16.239  17.212  -6.912  1.00 98.53           N  
ATOM   3046  H   PHE B  42     -16.837  17.956  -6.579  1.00 98.53           H  
ATOM   3047  CA  PHE B  42     -16.768  16.304  -7.933  1.00 98.53           C  
ATOM   3048  HA  PHE B  42     -15.920  15.785  -8.382  1.00 98.53           H  
ATOM   3049  C   PHE B  42     -17.475  17.061  -9.075  1.00 98.53           C  
ATOM   3050  CB  PHE B  42     -17.678  15.229  -7.303  1.00 98.53           C  
ATOM   3051  HB2 PHE B  42     -18.580  15.701  -6.913  1.00 98.53           H  
ATOM   3052  HB3 PHE B  42     -18.012  14.546  -8.085  1.00 98.53           H  
ATOM   3053  O   PHE B  42     -17.843  18.232  -8.937  1.00 98.53           O  
ATOM   3054  CG  PHE B  42     -17.076  14.376  -6.201  1.00 98.53           C  
ATOM   3055  CD1 PHE B  42     -15.743  13.925  -6.273  1.00 98.53           C  
ATOM   3056  HD1 PHE B  42     -15.122  14.183  -7.117  1.00 98.53           H  
ATOM   3057  CD2 PHE B  42     -17.883  13.965  -5.125  1.00 98.53           C  
ATOM   3058  HD2 PHE B  42     -18.912  14.285  -5.057  1.00 98.53           H  
ATOM   3059  CE1 PHE B  42     -15.214  13.096  -5.272  1.00 98.53           C  
ATOM   3060  HE1 PHE B  42     -14.190  12.760  -5.338  1.00 98.53           H  
ATOM   3061  CE2 PHE B  42     -17.355  13.133  -4.125  1.00 98.53           C  
ATOM   3062  HE2 PHE B  42     -17.968  12.849  -3.282  1.00 98.53           H  
ATOM   3063  CZ  PHE B  42     -16.027  12.693  -4.201  1.00 98.53           C  
ATOM   3064  HZ  PHE B  42     -15.636  12.048  -3.428  1.00 98.53           H  
ATOM   3065  N   PRO B  43     -17.664  16.421 -10.245  1.00 97.73           N  
ATOM   3066  CA  PRO B  43     -18.392  17.008 -11.361  1.00 97.73           C  
ATOM   3067  HA  PRO B  43     -17.851  17.891 -11.702  1.00 97.73           H  
ATOM   3068  C   PRO B  43     -19.823  17.395 -10.978  1.00 97.73           C  
ATOM   3069  CB  PRO B  43     -18.370  15.943 -12.462  1.00 97.73           C  
ATOM   3070  HB2 PRO B  43     -18.343  16.388 -13.456  1.00 97.73           H  
ATOM   3071  HB3 PRO B  43     -19.230  15.281 -12.358  1.00 97.73           H  
ATOM   3072  O   PRO B  43     -20.405  16.855 -10.043  1.00 97.73           O  
ATOM   3073  CG  PRO B  43     -17.106  15.145 -12.157  1.00 97.73           C  
ATOM   3074  HG2 PRO B  43     -16.227  15.677 -12.519  1.00 97.73           H  
ATOM   3075  HG3 PRO B  43     -17.149  14.135 -12.563  1.00 97.73           H  
ATOM   3076  CD  PRO B  43     -17.112  15.137 -10.636  1.00 97.73           C  
ATOM   3077  HD2 PRO B  43     -16.094  15.016 -10.264  1.00 97.73           H  
ATOM   3078  HD3 PRO B  43     -17.752  14.329 -10.280  1.00 97.73           H  
ATOM   3079  N   GLY B  44     -20.422  18.309 -11.742  1.00 96.83           N  
ATOM   3080  H   GLY B  44     -19.900  18.699 -12.513  1.00 96.83           H  
ATOM   3081  CA  GLY B  44     -21.789  18.778 -11.480  1.00 96.83           C  
ATOM   3082  HA2 GLY B  44     -22.383  17.970 -11.052  1.00 96.83           H  
ATOM   3083  HA3 GLY B  44     -22.253  19.071 -12.422  1.00 96.83           H  
ATOM   3084  C   GLY B  44     -21.883  19.963 -10.518  1.00 96.83           C  
ATOM   3085  O   GLY B  44     -22.991  20.357 -10.181  1.00 96.83           O  
ATOM   3086  N   GLY B  45     -20.752  20.574 -10.149  1.00 95.67           N  
ATOM   3087  H   GLY B  45     -19.872  20.142 -10.392  1.00 95.67           H  
ATOM   3088  CA  GLY B  45     -20.712  21.703  -9.210  1.00 95.67           C  
ATOM   3089  HA2 GLY B  45     -21.582  22.345  -9.351  1.00 95.67           H  
ATOM   3090  HA3 GLY B  45     -19.813  22.292  -9.391  1.00 95.67           H  
ATOM   3091  C   GLY B  45     -20.683  21.267  -7.746  1.00 95.67           C  
ATOM   3092  O   GLY B  45     -21.147  22.005  -6.888  1.00 95.67           O  
ATOM   3093  N   VAL B  46     -20.178  20.061  -7.475  1.00 97.85           N  
ATOM   3094  H   VAL B  46     -19.763  19.517  -8.218  1.00 97.85           H  
ATOM   3095  CA  VAL B  46     -19.974  19.573  -6.113  1.00 97.85           C  
ATOM   3096  HA  VAL B  46     -20.783  19.920  -5.471  1.00 97.85           H  
ATOM   3097  C   VAL B  46     -18.658  20.129  -5.592  1.00 97.85           C  
ATOM   3098  CB  VAL B  46     -19.963  18.043  -6.087  1.00 97.85           C  
ATOM   3099  HB  VAL B  46     -19.225  17.698  -6.811  1.00 97.85           H  
ATOM   3100  O   VAL B  46     -17.586  19.709  -6.035  1.00 97.85           O  
ATOM   3101  CG1 VAL B  46     -19.596  17.490  -4.712  1.00 97.85           C  
ATOM   3102 HG11 VAL B  46     -18.570  17.745  -4.449  1.00 97.85           H  
ATOM   3103 HG12 VAL B  46     -20.265  17.915  -3.964  1.00 97.85           H  
ATOM   3104 HG13 VAL B  46     -19.684  16.403  -4.716  1.00 97.85           H  
ATOM   3105  CG2 VAL B  46     -21.324  17.477  -6.489  1.00 97.85           C  
ATOM   3106 HG21 VAL B  46     -21.558  17.790  -7.507  1.00 97.85           H  
ATOM   3107 HG22 VAL B  46     -21.295  16.388  -6.447  1.00 97.85           H  
ATOM   3108 HG23 VAL B  46     -22.095  17.850  -5.816  1.00 97.85           H  
ATOM   3109  N   GLU B  47     -18.753  21.054  -4.648  1.00 95.61           N  
ATOM   3110  H   GLU B  47     -19.674  21.356  -4.365  1.00 95.61           H  
ATOM   3111  CA  GLU B  47     -17.600  21.662  -3.969  1.00 95.61           C  
ATOM   3112  HA  GLU B  47     -16.678  21.338  -4.452  1.00 95.61           H  
ATOM   3113  C   GLU B  47     -17.479  21.203  -2.513  1.00 95.61           C  
ATOM   3114  CB  GLU B  47     -17.660  23.192  -4.082  1.00 95.61           C  
ATOM   3115  HB2 GLU B  47     -16.736  23.588  -3.662  1.00 95.61           H  
ATOM   3116  HB3 GLU B  47     -18.505  23.578  -3.512  1.00 95.61           H  
ATOM   3117  O   GLU B  47     -16.505  21.503  -1.831  1.00 95.61           O  
ATOM   3118  CG  GLU B  47     -17.785  23.636  -5.550  1.00 95.61           C  
ATOM   3119  HG2 GLU B  47     -17.196  22.956  -6.165  1.00 95.61           H  
ATOM   3120  HG3 GLU B  47     -18.826  23.548  -5.864  1.00 95.61           H  
ATOM   3121  CD  GLU B  47     -17.289  25.060  -5.826  1.00 95.61           C  
ATOM   3122  OE1 GLU B  47     -17.080  25.341  -7.028  1.00 95.61           O  
ATOM   3123  OE2 GLU B  47     -17.063  25.837  -4.872  1.00 95.61           O  
ATOM   3124  N   ASP B  48     -18.470  20.457  -2.029  1.00 96.05           N  
ATOM   3125  H   ASP B  48     -19.251  20.236  -2.631  1.00 96.05           H  
ATOM   3126  CA  ASP B  48     -18.529  19.972  -0.666  1.00 96.05           C  
ATOM   3127  HA  ASP B  48     -17.530  19.644  -0.380  1.00 96.05           H  
ATOM   3128  C   ASP B  48     -19.464  18.763  -0.486  1.00 96.05           C  
ATOM   3129  CB  ASP B  48     -18.934  21.124   0.259  1.00 96.05           C  
ATOM   3130  HB2 ASP B  48     -19.180  20.653   1.210  1.00 96.05           H  
ATOM   3131  HB3 ASP B  48     -18.089  21.799   0.401  1.00 96.05           H  
ATOM   3132  O   ASP B  48     -20.073  18.255  -1.426  1.00 96.05           O  
ATOM   3133  CG  ASP B  48     -20.178  21.916  -0.122  1.00 96.05           C  
ATOM   3134  OD1 ASP B  48     -21.119  21.288  -0.658  1.00 96.05           O  
ATOM   3135  OD2 ASP B  48     -20.197  23.122   0.197  1.00 96.05           O  
ATOM   3136  N   LEU B  49     -19.553  18.268   0.751  1.00 97.56           N  
ATOM   3137  H   LEU B  49     -19.126  18.798   1.497  1.00 97.56           H  
ATOM   3138  CA  LEU B  49     -20.400  17.143   1.133  1.00 97.56           C  
ATOM   3139  HA  LEU B  49     -20.191  16.294   0.483  1.00 97.56           H  
ATOM   3140  C   LEU B  49     -21.896  17.460   0.990  1.00 97.56           C  
ATOM   3141  CB  LEU B  49     -20.076  16.791   2.594  1.00 97.56           C  
ATOM   3142  HB2 LEU B  49     -20.217  17.685   3.200  1.00 97.56           H  
ATOM   3143  HB3 LEU B  49     -20.800  16.055   2.943  1.00 97.56           H  
ATOM   3144  O   LEU B  49     -22.672  16.582   0.613  1.00 97.56           O  
ATOM   3145  CG  LEU B  49     -18.663  16.240   2.844  1.00 97.56           C  
ATOM   3146  HG  LEU B  49     -17.923  16.982   2.543  1.00 97.56           H  
ATOM   3147  CD1 LEU B  49     -18.501  15.982   4.342  1.00 97.56           C  
ATOM   3148 HD11 LEU B  49     -17.466  15.716   4.558  1.00 97.56           H  
ATOM   3149 HD12 LEU B  49     -18.742  16.888   4.898  1.00 97.56           H  
ATOM   3150 HD13 LEU B  49     -19.165  15.180   4.663  1.00 97.56           H  
ATOM   3151  CD2 LEU B  49     -18.388  14.933   2.096  1.00 97.56           C  
ATOM   3152 HD21 LEU B  49     -19.145  14.190   2.348  1.00 97.56           H  
ATOM   3153 HD22 LEU B  49     -17.401  14.560   2.371  1.00 97.56           H  
ATOM   3154 HD23 LEU B  49     -18.397  15.114   1.022  1.00 97.56           H  
ATOM   3155  N   GLU B  50     -22.302  18.694   1.285  1.00 95.71           N  
ATOM   3156  H   GLU B  50     -21.623  19.368   1.610  1.00 95.71           H  
ATOM   3157  CA  GLU B  50     -23.687  19.149   1.212  1.00 95.71           C  
ATOM   3158  HA  GLU B  50     -24.323  18.446   1.751  1.00 95.71           H  
ATOM   3159  C   GLU B  50     -24.185  19.181  -0.240  1.00 95.71           C  
ATOM   3160  CB  GLU B  50     -23.819  20.532   1.881  1.00 95.71           C  
ATOM   3161  HB2 GLU B  50     -24.845  20.867   1.726  1.00 95.71           H  
ATOM   3162  HB3 GLU B  50     -23.164  21.252   1.391  1.00 95.71           H  
ATOM   3163  O   GLU B  50     -25.204  18.562  -0.559  1.00 95.71           O  
ATOM   3164  CG  GLU B  50     -23.561  20.539   3.403  1.00 95.71           C  
ATOM   3165  HG2 GLU B  50     -24.059  19.676   3.844  1.00 95.71           H  
ATOM   3166  HG3 GLU B  50     -24.044  21.428   3.809  1.00 95.71           H  
ATOM   3167  CD  GLU B  50     -22.081  20.564   3.852  1.00 95.71           C  
ATOM   3168  OE1 GLU B  50     -21.832  20.587   5.076  1.00 95.71           O  
ATOM   3169  OE2 GLU B  50     -21.146  20.541   3.017  1.00 95.71           O  
ATOM   3170  N   SER B  51     -23.429  19.810  -1.142  1.00 97.25           N  
ATOM   3171  H   SER B  51     -22.611  20.306  -0.818  1.00 97.25           H  
ATOM   3172  CA  SER B  51     -23.707  19.805  -2.583  1.00 97.25           C  
ATOM   3173  HA  SER B  51     -24.733  20.144  -2.731  1.00 97.25           H  
ATOM   3174  C   SER B  51     -23.604  18.403  -3.186  1.00 97.25           C  
ATOM   3175  CB  SER B  51     -22.788  20.783  -3.327  1.00 97.25           C  
ATOM   3176  HB2 SER B  51     -22.991  20.725  -4.396  1.00 97.25           H  
ATOM   3177  HB3 SER B  51     -23.000  21.798  -2.989  1.00 97.25           H  
ATOM   3178  O   SER B  51     -24.388  18.064  -4.076  1.00 97.25           O  
ATOM   3179  OG  SER B  51     -21.424  20.500  -3.093  1.00 97.25           O  
ATOM   3180  HG  SER B  51     -21.256  20.790  -2.193  1.00 97.25           H  
ATOM   3181  N   TYR B  52     -22.716  17.538  -2.676  1.00 98.34           N  
ATOM   3182  H   TYR B  52     -22.032  17.881  -2.017  1.00 98.34           H  
ATOM   3183  CA  TYR B  52     -22.674  16.138  -3.101  1.00 98.34           C  
ATOM   3184  HA  TYR B  52     -22.594  16.146  -4.188  1.00 98.34           H  
ATOM   3185  C   TYR B  52     -23.957  15.390  -2.724  1.00 98.34           C  
ATOM   3186  CB  TYR B  52     -21.459  15.402  -2.513  1.00 98.34           C  
ATOM   3187  HB2 TYR B  52     -20.551  15.977  -2.695  1.00 98.34           H  
ATOM   3188  HB3 TYR B  52     -21.578  15.350  -1.431  1.00 98.34           H  
ATOM   3189  O   TYR B  52     -24.550  14.704  -3.560  1.00 98.34           O  
ATOM   3190  CG  TYR B  52     -21.234  13.988  -3.038  1.00 98.34           C  
ATOM   3191  CD1 TYR B  52     -20.523  13.070  -2.240  1.00 98.34           C  
ATOM   3192  HD1 TYR B  52     -20.143  13.387  -1.280  1.00 98.34           H  
ATOM   3193  CD2 TYR B  52     -21.723  13.574  -4.297  1.00 98.34           C  
ATOM   3194  HD2 TYR B  52     -22.287  14.244  -4.928  1.00 98.34           H  
ATOM   3195  CE1 TYR B  52     -20.285  11.760  -2.700  1.00 98.34           C  
ATOM   3196  HE1 TYR B  52     -19.721  11.065  -2.094  1.00 98.34           H  
ATOM   3197  CE2 TYR B  52     -21.516  12.257  -4.740  1.00 98.34           C  
ATOM   3198  HE2 TYR B  52     -21.937  11.923  -5.677  1.00 98.34           H  
ATOM   3199  OH  TYR B  52     -20.501  10.112  -4.434  1.00 98.34           O  
ATOM   3200  HH  TYR B  52     -19.915   9.629  -3.846  1.00 98.34           H  
ATOM   3201  CZ  TYR B  52     -20.763  11.359  -3.963  1.00 98.34           C  
ATOM   3202  N   TRP B  53     -24.420  15.537  -1.480  1.00 98.14           N  
ATOM   3203  H   TRP B  53     -23.901  16.115  -0.834  1.00 98.14           H  
ATOM   3204  CA  TRP B  53     -25.668  14.925  -1.029  1.00 98.14           C  
ATOM   3205  HA  TRP B  53     -25.608  13.848  -1.192  1.00 98.14           H  
ATOM   3206  C   TRP B  53     -26.873  15.432  -1.821  1.00 98.14           C  
ATOM   3207  CB  TRP B  53     -25.872  15.185   0.464  1.00 98.14           C  
ATOM   3208  HB2 TRP B  53     -25.025  14.783   1.020  1.00 98.14           H  
ATOM   3209  HB3 TRP B  53     -25.907  16.259   0.644  1.00 98.14           H  
ATOM   3210  O   TRP B  53     -27.733  14.638  -2.218  1.00 98.14           O  
ATOM   3211  CG  TRP B  53     -27.124  14.560   0.990  1.00 98.14           C  
ATOM   3212  CD1 TRP B  53     -28.188  15.222   1.495  1.00 98.14           C  
ATOM   3213  HD1 TRP B  53     -28.250  16.295   1.607  1.00 98.14           H  
ATOM   3214  CD2 TRP B  53     -27.486  13.146   0.999  1.00 98.14           C  
ATOM   3215  CE2 TRP B  53     -28.803  13.027   1.535  1.00 98.14           C  
ATOM   3216  CE3 TRP B  53     -26.833  11.955   0.613  1.00 98.14           C  
ATOM   3217  HE3 TRP B  53     -25.833  12.010   0.208  1.00 98.14           H  
ATOM   3218  NE1 TRP B  53     -29.176  14.319   1.833  1.00 98.14           N  
ATOM   3219  HE1 TRP B  53     -30.050  14.584   2.266  1.00 98.14           H  
ATOM   3220  CH2 TRP B  53     -28.763  10.625   1.288  1.00 98.14           C  
ATOM   3221  HH2 TRP B  53     -29.249   9.667   1.396  1.00 98.14           H  
ATOM   3222  CZ2 TRP B  53     -29.443  11.789   1.675  1.00 98.14           C  
ATOM   3223  HZ2 TRP B  53     -30.442  11.735   2.082  1.00 98.14           H  
ATOM   3224  CZ3 TRP B  53     -27.458  10.704   0.768  1.00 98.14           C  
ATOM   3225  HZ3 TRP B  53     -26.933   9.801   0.496  1.00 98.14           H  
ATOM   3226  N   GLN B  54     -26.911  16.734  -2.110  1.00 97.71           N  
ATOM   3227  H   GLN B  54     -26.202  17.339  -1.719  1.00 97.71           H  
ATOM   3228  CA  GLN B  54     -27.949  17.333  -2.940  1.00 97.71           C  
ATOM   3229  HA  GLN B  54     -28.916  17.111  -2.488  1.00 97.71           H  
ATOM   3230  C   GLN B  54     -27.951  16.728  -4.352  1.00 97.71           C  
ATOM   3231  CB  GLN B  54     -27.766  18.856  -2.941  1.00 97.71           C  
ATOM   3232  HB2 GLN B  54     -27.689  19.204  -1.911  1.00 97.71           H  
ATOM   3233  HB3 GLN B  54     -26.855  19.127  -3.475  1.00 97.71           H  
ATOM   3234  O   GLN B  54     -28.991  16.276  -4.823  1.00 97.71           O  
ATOM   3235  CG  GLN B  54     -28.972  19.529  -3.600  1.00 97.71           C  
ATOM   3236  HG2 GLN B  54     -28.997  19.260  -4.656  1.00 97.71           H  
ATOM   3237  HG3 GLN B  54     -29.889  19.165  -3.136  1.00 97.71           H  
ATOM   3238  CD  GLN B  54     -28.965  21.047  -3.503  1.00 97.71           C  
ATOM   3239  NE2 GLN B  54     -29.989  21.674  -4.030  1.00 97.71           N  
ATOM   3240 HE21 GLN B  54     -30.632  21.129  -4.586  1.00 97.71           H  
ATOM   3241 HE22 GLN B  54     -29.951  22.683  -4.042  1.00 97.71           H  
ATOM   3242  OE1 GLN B  54     -28.070  21.689  -2.979  1.00 97.71           O  
ATOM   3243  N   LEU B  55     -26.781  16.599  -4.988  1.00 98.16           N  
ATOM   3244  H   LEU B  55     -25.960  16.999  -4.556  1.00 98.16           H  
ATOM   3245  CA  LEU B  55     -26.635  15.966  -6.303  1.00 98.16           C  
ATOM   3246  HA  LEU B  55     -27.225  16.539  -7.018  1.00 98.16           H  
ATOM   3247  C   LEU B  55     -27.178  14.524  -6.317  1.00 98.16           C  
ATOM   3248  CB  LEU B  55     -25.145  16.055  -6.704  1.00 98.16           C  
ATOM   3249  HB2 LEU B  55     -24.861  17.106  -6.639  1.00 98.16           H  
ATOM   3250  HB3 LEU B  55     -24.526  15.508  -5.993  1.00 98.16           H  
ATOM   3251  O   LEU B  55     -27.879  14.124  -7.252  1.00 98.16           O  
ATOM   3252  CG  LEU B  55     -24.839  15.562  -8.128  1.00 98.16           C  
ATOM   3253  HG  LEU B  55     -25.673  15.846  -8.769  1.00 98.16           H  
ATOM   3254  CD1 LEU B  55     -23.625  16.257  -8.730  1.00 98.16           C  
ATOM   3255 HD11 LEU B  55     -23.730  17.338  -8.640  1.00 98.16           H  
ATOM   3256 HD12 LEU B  55     -22.721  15.931  -8.216  1.00 98.16           H  
ATOM   3257 HD13 LEU B  55     -23.541  16.001  -9.786  1.00 98.16           H  
ATOM   3258  CD2 LEU B  55     -24.575  14.051  -8.224  1.00 98.16           C  
ATOM   3259 HD21 LEU B  55     -24.293  13.795  -9.245  1.00 98.16           H  
ATOM   3260 HD22 LEU B  55     -25.474  13.486  -7.977  1.00 98.16           H  
ATOM   3261 HD23 LEU B  55     -23.773  13.770  -7.542  1.00 98.16           H  
ATOM   3262  N   LEU B  56     -26.867  13.743  -5.278  1.00 97.86           N  
ATOM   3263  H   LEU B  56     -26.282  14.142  -4.557  1.00 97.86           H  
ATOM   3264  CA  LEU B  56     -27.306  12.351  -5.141  1.00 97.86           C  
ATOM   3265  HA  LEU B  56     -27.072  11.813  -6.059  1.00 97.86           H  
ATOM   3266  C   LEU B  56     -28.822  12.232  -4.931  1.00 97.86           C  
ATOM   3267  CB  LEU B  56     -26.566  11.702  -3.959  1.00 97.86           C  
ATOM   3268  HB2 LEU B  56     -26.698  12.336  -3.082  1.00 97.86           H  
ATOM   3269  HB3 LEU B  56     -27.035  10.743  -3.740  1.00 97.86           H  
ATOM   3270  O   LEU B  56     -29.463  11.394  -5.564  1.00 97.86           O  
ATOM   3271  CG  LEU B  56     -25.061  11.466  -4.175  1.00 97.86           C  
ATOM   3272  HG  LEU B  56     -24.577  12.376  -4.532  1.00 97.86           H  
ATOM   3273  CD1 LEU B  56     -24.437  11.064  -2.838  1.00 97.86           C  
ATOM   3274 HD11 LEU B  56     -24.999  10.245  -2.389  1.00 97.86           H  
ATOM   3275 HD12 LEU B  56     -23.395  10.777  -2.980  1.00 97.86           H  
ATOM   3276 HD13 LEU B  56     -24.460  11.923  -2.167  1.00 97.86           H  
ATOM   3277  CD2 LEU B  56     -24.800  10.360  -5.201  1.00 97.86           C  
ATOM   3278 HD21 LEU B  56     -25.143  10.686  -6.183  1.00 97.86           H  
ATOM   3279 HD22 LEU B  56     -25.331   9.451  -4.917  1.00 97.86           H  
ATOM   3280 HD23 LEU B  56     -23.730  10.162  -5.261  1.00 97.86           H  
ATOM   3281  N   THR B  57     -29.396  13.052  -4.050  1.00 96.76           N  
ATOM   3282  H   THR B  57     -28.817  13.746  -3.599  1.00 96.76           H  
ATOM   3283  CA  THR B  57     -30.828  13.003  -3.704  1.00 96.76           C  
ATOM   3284  HA  THR B  57     -31.120  11.959  -3.591  1.00 96.76           H  
ATOM   3285  C   THR B  57     -31.726  13.570  -4.797  1.00 96.76           C  
ATOM   3286  CB  THR B  57     -31.133  13.716  -2.382  1.00 96.76           C  
ATOM   3287  HB  THR B  57     -32.210  13.865  -2.303  1.00 96.76           H  
ATOM   3288  O   THR B  57     -32.815  13.042  -5.017  1.00 96.76           O  
ATOM   3289  CG2 THR B  57     -30.688  12.881  -1.191  1.00 96.76           C  
ATOM   3290 HG21 THR B  57     -30.952  13.407  -0.273  1.00 96.76           H  
ATOM   3291 HG22 THR B  57     -31.198  11.918  -1.195  1.00 96.76           H  
ATOM   3292 HG23 THR B  57     -29.610  12.721  -1.223  1.00 96.76           H  
ATOM   3293  OG1 THR B  57     -30.495  14.966  -2.292  1.00 96.76           O  
ATOM   3294  HG1 THR B  57     -29.555  14.823  -2.160  1.00 96.76           H  
ATOM   3295  N   GLU B  58     -31.254  14.570  -5.542  1.00 96.97           N  
ATOM   3296  H   GLU B  58     -30.405  15.034  -5.252  1.00 96.97           H  
ATOM   3297  CA  GLU B  58     -31.921  15.067  -6.750  1.00 96.97           C  
ATOM   3298  HA  GLU B  58     -32.987  15.169  -6.547  1.00 96.97           H  
ATOM   3299  C   GLU B  58     -31.799  14.092  -7.938  1.00 96.97           C  
ATOM   3300  CB  GLU B  58     -31.376  16.460  -7.111  1.00 96.97           C  
ATOM   3301  HB2 GLU B  58     -31.762  16.738  -8.091  1.00 96.97           H  
ATOM   3302  HB3 GLU B  58     -30.288  16.415  -7.166  1.00 96.97           H  
ATOM   3303  O   GLU B  58     -32.449  14.282  -8.967  1.00 96.97           O  
ATOM   3304  CG  GLU B  58     -31.800  17.545  -6.104  1.00 96.97           C  
ATOM   3305  HG2 GLU B  58     -32.890  17.577  -6.076  1.00 96.97           H  
ATOM   3306  HG3 GLU B  58     -31.455  17.274  -5.106  1.00 96.97           H  
ATOM   3307  CD  GLU B  58     -31.273  18.949  -6.457  1.00 96.97           C  
ATOM   3308  OE1 GLU B  58     -31.482  19.873  -5.630  1.00 96.97           O  
ATOM   3309  OE2 GLU B  58     -30.707  19.126  -7.560  1.00 96.97           O  
ATOM   3310  N   GLY B  59     -31.000  13.024  -7.810  1.00 96.88           N  
ATOM   3311  H   GLY B  59     -30.502  12.906  -6.939  1.00 96.88           H  
ATOM   3312  CA  GLY B  59     -30.828  12.011  -8.853  1.00 96.88           C  
ATOM   3313  HA2 GLY B  59     -30.233  11.192  -8.449  1.00 96.88           H  
ATOM   3314  HA3 GLY B  59     -31.805  11.628  -9.147  1.00 96.88           H  
ATOM   3315  C   GLY B  59     -30.123  12.549 -10.099  1.00 96.88           C  
ATOM   3316  O   GLY B  59     -30.366  12.069 -11.207  1.00 96.88           O  
ATOM   3317  N   VAL B  60     -29.267  13.561  -9.941  1.00 97.42           N  
ATOM   3318  H   VAL B  60     -29.085  13.891  -9.004  1.00 97.42           H  
ATOM   3319  CA  VAL B  60     -28.573  14.206 -11.058  1.00 97.42           C  
ATOM   3320  HA  VAL B  60     -29.310  14.440 -11.826  1.00 97.42           H  
ATOM   3321  C   VAL B  60     -27.536  13.249 -11.652  1.00 97.42           C  
ATOM   3322  CB  VAL B  60     -27.931  15.524 -10.602  1.00 97.42           C  
ATOM   3323  HB  VAL B  60     -27.313  15.279  -9.738  1.00 97.42           H  
ATOM   3324  O   VAL B  60     -26.755  12.619 -10.933  1.00 97.42           O  
ATOM   3325  CG1 VAL B  60     -27.058  16.188 -11.679  1.00 97.42           C  
ATOM   3326 HG11 VAL B  60     -26.664  17.128 -11.293  1.00 97.42           H  
ATOM   3327 HG12 VAL B  60     -27.651  16.386 -12.572  1.00 97.42           H  
ATOM   3328 HG13 VAL B  60     -26.211  15.548 -11.926  1.00 97.42           H  
ATOM   3329  CG2 VAL B  60     -28.983  16.544 -10.155  1.00 97.42           C  
ATOM   3330 HG21 VAL B  60     -28.500  17.443  -9.774  1.00 97.42           H  
ATOM   3331 HG22 VAL B  60     -29.586  16.129  -9.347  1.00 97.42           H  
ATOM   3332 HG23 VAL B  60     -29.640  16.808 -10.984  1.00 97.42           H  
ATOM   3333  N   VAL B  61     -27.512  13.175 -12.986  1.00 97.29           N  
ATOM   3334  H   VAL B  61     -28.225  13.681 -13.492  1.00 97.29           H  
ATOM   3335  CA  VAL B  61     -26.521  12.416 -13.762  1.00 97.29           C  
ATOM   3336  HA  VAL B  61     -25.874  11.873 -13.073  1.00 97.29           H  
ATOM   3337  C   VAL B  61     -25.658  13.368 -14.578  1.00 97.29           C  
ATOM   3338  CB  VAL B  61     -27.173  11.368 -14.676  1.00 97.29           C  
ATOM   3339  HB  VAL B  61     -27.815  11.871 -15.400  1.00 97.29           H  
ATOM   3340  O   VAL B  61     -26.099  13.937 -15.585  1.00 97.29           O  
ATOM   3341  CG1 VAL B  61     -26.096  10.558 -15.413  1.00 97.29           C  
ATOM   3342 HG11 VAL B  61     -25.427  10.096 -14.687  1.00 97.29           H  
ATOM   3343 HG12 VAL B  61     -26.566   9.766 -15.997  1.00 97.29           H  
ATOM   3344 HG13 VAL B  61     -25.503  11.196 -16.068  1.00 97.29           H  
ATOM   3345  CG2 VAL B  61     -28.040  10.392 -13.896  1.00 97.29           C  
ATOM   3346 HG21 VAL B  61     -28.851  10.931 -13.406  1.00 97.29           H  
ATOM   3347 HG22 VAL B  61     -28.473   9.651 -14.567  1.00 97.29           H  
ATOM   3348 HG23 VAL B  61     -27.429   9.888 -13.147  1.00 97.29           H  
ATOM   3349  N   VAL B  62     -24.400  13.502 -14.175  1.00 97.01           N  
ATOM   3350  H   VAL B  62     -24.093  12.935 -13.398  1.00 97.01           H  
ATOM   3351  CA  VAL B  62     -23.418  14.390 -14.789  1.00 97.01           C  
ATOM   3352  HA  VAL B  62     -23.946  15.269 -15.159  1.00 97.01           H  
ATOM   3353  C   VAL B  62     -22.739  13.693 -15.966  1.00 97.01           C  
ATOM   3354  CB  VAL B  62     -22.379  14.876 -13.762  1.00 97.01           C  
ATOM   3355  HB  VAL B  62     -21.739  14.047 -13.460  1.00 97.01           H  
ATOM   3356  O   VAL B  62     -22.063  12.682 -15.813  1.00 97.01           O  
ATOM   3357  CG1 VAL B  62     -21.515  15.974 -14.398  1.00 97.01           C  
ATOM   3358 HG11 VAL B  62     -20.920  15.562 -15.213  1.00 97.01           H  
ATOM   3359 HG12 VAL B  62     -22.144  16.783 -14.771  1.00 97.01           H  
ATOM   3360 HG13 VAL B  62     -20.834  16.379 -13.650  1.00 97.01           H  
ATOM   3361  CG2 VAL B  62     -23.041  15.458 -12.508  1.00 97.01           C  
ATOM   3362 HG21 VAL B  62     -22.269  15.799 -11.819  1.00 97.01           H  
ATOM   3363 HG22 VAL B  62     -23.698  16.289 -12.766  1.00 97.01           H  
ATOM   3364 HG23 VAL B  62     -23.616  14.690 -11.990  1.00 97.01           H  
ATOM   3365  N   SER B  63     -22.907  14.250 -17.164  1.00 96.21           N  
ATOM   3366  H   SER B  63     -23.517  15.053 -17.231  1.00 96.21           H  
ATOM   3367  CA  SER B  63     -22.144  13.861 -18.354  1.00 96.21           C  
ATOM   3368  HA  SER B  63     -21.117  13.640 -18.062  1.00 96.21           H  
ATOM   3369  C   SER B  63     -22.142  15.006 -19.363  1.00 96.21           C  
ATOM   3370  CB  SER B  63     -22.737  12.596 -18.978  1.00 96.21           C  
ATOM   3371  HB2 SER B  63     -23.782  12.768 -19.235  1.00 96.21           H  
ATOM   3372  HB3 SER B  63     -22.679  11.780 -18.257  1.00 96.21           H  
ATOM   3373  O   SER B  63     -23.157  15.293 -20.008  1.00 96.21           O  
ATOM   3374  OG  SER B  63     -22.022  12.238 -20.142  1.00 96.21           O  
ATOM   3375  HG  SER B  63     -21.640  11.373 -19.975  1.00 96.21           H  
ATOM   3376  N   THR B  64     -21.009  15.685 -19.509  1.00 94.54           N  
ATOM   3377  H   THR B  64     -20.192  15.382 -18.998  1.00 94.54           H  
ATOM   3378  CA  THR B  64     -20.838  16.817 -20.433  1.00 94.54           C  
ATOM   3379  HA  THR B  64     -21.788  17.042 -20.917  1.00 94.54           H  
ATOM   3380  C   THR B  64     -19.859  16.454 -21.542  1.00 94.54           C  
ATOM   3381  CB  THR B  64     -20.416  18.101 -19.698  1.00 94.54           C  
ATOM   3382  HB  THR B  64     -20.399  18.925 -20.411  1.00 94.54           H  
ATOM   3383  O   THR B  64     -19.180  15.431 -21.457  1.00 94.54           O  
ATOM   3384  CG2 THR B  64     -21.392  18.456 -18.573  1.00 94.54           C  
ATOM   3385 HG21 THR B  64     -21.335  17.716 -17.775  1.00 94.54           H  
ATOM   3386 HG22 THR B  64     -21.122  19.430 -18.164  1.00 94.54           H  
ATOM   3387 HG23 THR B  64     -22.409  18.501 -18.961  1.00 94.54           H  
ATOM   3388  OG1 THR B  64     -19.142  17.979 -19.127  1.00 94.54           O  
ATOM   3389  HG1 THR B  64     -18.486  18.129 -19.813  1.00 94.54           H  
ATOM   3390  N   GLU B  65     -19.797  17.252 -22.612  1.00 93.13           N  
ATOM   3391  H   GLU B  65     -20.330  18.109 -22.632  1.00 93.13           H  
ATOM   3392  CA  GLU B  65     -18.631  17.177 -23.501  1.00 93.13           C  
ATOM   3393  HA  GLU B  65     -18.475  16.138 -23.791  1.00 93.13           H  
ATOM   3394  C   GLU B  65     -17.361  17.580 -22.747  1.00 93.13           C  
ATOM   3395  CB  GLU B  65     -18.802  17.996 -24.796  1.00 93.13           C  
ATOM   3396  HB2 GLU B  65     -17.814  18.129 -25.237  1.00 93.13           H  
ATOM   3397  HB3 GLU B  65     -19.214  18.980 -24.572  1.00 93.13           H  
ATOM   3398  O   GLU B  65     -17.418  18.263 -21.718  1.00 93.13           O  
ATOM   3399  CG  GLU B  65     -19.682  17.269 -25.832  1.00 93.13           C  
ATOM   3400  HG2 GLU B  65     -20.731  17.452 -25.599  1.00 93.13           H  
ATOM   3401  HG3 GLU B  65     -19.512  16.196 -25.743  1.00 93.13           H  
ATOM   3402  CD  GLU B  65     -19.389  17.662 -27.292  1.00 93.13           C  
ATOM   3403  OE1 GLU B  65     -19.579  16.772 -28.169  1.00 93.13           O  
ATOM   3404  OE2 GLU B  65     -18.998  18.824 -27.528  1.00 93.13           O  
ATOM   3405  N   VAL B  66     -16.225  17.109 -23.259  1.00 92.81           N  
ATOM   3406  H   VAL B  66     -16.277  16.532 -24.086  1.00 92.81           H  
ATOM   3407  CA  VAL B  66     -14.901  17.500 -22.776  1.00 92.81           C  
ATOM   3408  HA  VAL B  66     -14.792  17.157 -21.748  1.00 92.81           H  
ATOM   3409  C   VAL B  66     -14.758  19.029 -22.847  1.00 92.81           C  
ATOM   3410  CB  VAL B  66     -13.801  16.828 -23.610  1.00 92.81           C  
ATOM   3411  HB  VAL B  66     -13.973  17.055 -24.662  1.00 92.81           H  
ATOM   3412  O   VAL B  66     -15.080  19.615 -23.884  1.00 92.81           O  
ATOM   3413  CG1 VAL B  66     -12.410  17.333 -23.218  1.00 92.81           C  
ATOM   3414 HG11 VAL B  66     -12.213  17.157 -22.160  1.00 92.81           H  
ATOM   3415 HG12 VAL B  66     -11.666  16.823 -23.829  1.00 92.81           H  
ATOM   3416 HG13 VAL B  66     -12.311  18.395 -23.444  1.00 92.81           H  
ATOM   3417  CG2 VAL B  66     -13.808  15.300 -23.437  1.00 92.81           C  
ATOM   3418 HG21 VAL B  66     -13.408  14.843 -24.342  1.00 92.81           H  
ATOM   3419 HG22 VAL B  66     -13.183  15.012 -22.592  1.00 92.81           H  
ATOM   3420 HG23 VAL B  66     -14.818  14.924 -23.274  1.00 92.81           H  
ATOM   3421  N   PRO B  67     -14.251  19.682 -21.786  1.00 92.10           N  
ATOM   3422  CA  PRO B  67     -13.966  21.111 -21.805  1.00 92.10           C  
ATOM   3423  HA  PRO B  67     -14.903  21.646 -21.961  1.00 92.10           H  
ATOM   3424  C   PRO B  67     -12.969  21.488 -22.915  1.00 92.10           C  
ATOM   3425  CB  PRO B  67     -13.448  21.426 -20.399  1.00 92.10           C  
ATOM   3426  HB2 PRO B  67     -12.367  21.292 -20.362  1.00 92.10           H  
ATOM   3427  HB3 PRO B  67     -13.729  22.429 -20.076  1.00 92.10           H  
ATOM   3428  O   PRO B  67     -11.897  20.890 -23.040  1.00 92.10           O  
ATOM   3429  CG  PRO B  67     -14.088  20.357 -19.525  1.00 92.10           C  
ATOM   3430  HG2 PRO B  67     -13.531  20.188 -18.603  1.00 92.10           H  
ATOM   3431  HG3 PRO B  67     -15.120  20.630 -19.305  1.00 92.10           H  
ATOM   3432  CD  PRO B  67     -14.062  19.146 -20.445  1.00 92.10           C  
ATOM   3433  HD2 PRO B  67     -13.101  18.637 -20.377  1.00 92.10           H  
ATOM   3434  HD3 PRO B  67     -14.875  18.477 -20.164  1.00 92.10           H  
ATOM   3435  N   ALA B  68     -13.332  22.470 -23.745  1.00 89.31           N  
ATOM   3436  H   ALA B  68     -14.224  22.917 -23.589  1.00 89.31           H  
ATOM   3437  CA  ALA B  68     -12.572  22.843 -24.945  1.00 89.31           C  
ATOM   3438  HA  ALA B  68     -12.393  21.943 -25.533  1.00 89.31           H  
ATOM   3439  C   ALA B  68     -11.197  23.468 -24.641  1.00 89.31           C  
ATOM   3440  CB  ALA B  68     -13.434  23.808 -25.768  1.00 89.31           C  
ATOM   3441  HB1 ALA B  68     -12.909  24.067 -26.687  1.00 89.31           H  
ATOM   3442  HB2 ALA B  68     -14.380  23.333 -26.024  1.00 89.31           H  
ATOM   3443  HB3 ALA B  68     -13.623  24.718 -25.198  1.00 89.31           H  
ATOM   3444  O   ALA B  68     -10.286  23.388 -25.461  1.00 89.31           O  
ATOM   3445  N   ASP B  69     -11.052  24.068 -23.462  1.00 84.97           N  
ATOM   3446  H   ASP B  69     -11.798  23.964 -22.789  1.00 84.97           H  
ATOM   3447  CA  ASP B  69      -9.803  24.580 -22.890  1.00 84.97           C  
ATOM   3448  HA  ASP B  69      -9.325  25.244 -23.611  1.00 84.97           H  
ATOM   3449  C   ASP B  69      -8.799  23.468 -22.553  1.00 84.97           C  
ATOM   3450  CB  ASP B  69     -10.146  25.391 -21.627  1.00 84.97           C  
ATOM   3451  HB2 ASP B  69      -9.228  25.835 -21.240  1.00 84.97           H  
ATOM   3452  HB3 ASP B  69     -10.817  26.204 -21.902  1.00 84.97           H  
ATOM   3453  O   ASP B  69      -7.595  23.714 -22.476  1.00 84.97           O  
ATOM   3454  CG  ASP B  69     -10.809  24.555 -20.521  1.00 84.97           C  
ATOM   3455  OD1 ASP B  69     -11.524  23.583 -20.862  1.00 84.97           O  
ATOM   3456  OD2 ASP B  69     -10.610  24.882 -19.341  1.00 84.97           O  
ATOM   3457  N   ARG B  70      -9.269  22.225 -22.416  1.00 87.27           N  
ATOM   3458  H   ARG B  70     -10.273  22.111 -22.408  1.00 87.27           H  
ATOM   3459  CA  ARG B  70      -8.408  21.046 -22.373  1.00 87.27           C  
ATOM   3460  HA  ARG B  70      -7.461  21.330 -21.914  1.00 87.27           H  
ATOM   3461  C   ARG B  70      -8.102  20.624 -23.789  1.00 87.27           C  
ATOM   3462  CB  ARG B  70      -9.034  19.920 -21.556  1.00 87.27           C  
ATOM   3463  HB2 ARG B  70      -9.936  19.559 -22.050  1.00 87.27           H  
ATOM   3464  HB3 ARG B  70      -8.327  19.095 -21.474  1.00 87.27           H  
ATOM   3465  O   ARG B  70      -6.996  20.822 -24.267  1.00 87.27           O  
ATOM   3466  CG  ARG B  70      -9.395  20.427 -20.166  1.00 87.27           C  
ATOM   3467  HG2 ARG B  70     -10.074  21.278 -20.223  1.00 87.27           H  
ATOM   3468  HG3 ARG B  70      -8.499  20.714 -19.615  1.00 87.27           H  
ATOM   3469  CD  ARG B  70     -10.096  19.290 -19.473  1.00 87.27           C  
ATOM   3470  HD2 ARG B  70     -10.857  18.872 -20.132  1.00 87.27           H  
ATOM   3471  HD3 ARG B  70      -9.359  18.522 -19.239  1.00 87.27           H  
ATOM   3472  NE  ARG B  70     -10.745  19.769 -18.258  1.00 87.27           N  
ATOM   3473  HE  ARG B  70     -10.817  20.764 -18.100  1.00 87.27           H  
ATOM   3474  NH1 ARG B  70     -11.198  17.683 -17.585  1.00 87.27           N  
ATOM   3475 HH11 ARG B  70     -11.213  17.166 -16.718  1.00 87.27           H  
ATOM   3476 HH12 ARG B  70     -10.554  17.319 -18.273  1.00 87.27           H  
ATOM   3477  NH2 ARG B  70     -11.861  19.394 -16.321  1.00 87.27           N  
ATOM   3478 HH21 ARG B  70     -12.007  20.374 -16.127  1.00 87.27           H  
ATOM   3479 HH22 ARG B  70     -12.126  18.710 -15.627  1.00 87.27           H  
ATOM   3480  CZ  ARG B  70     -11.271  18.956 -17.386  1.00 87.27           C  
ATOM   3481  N   TRP B  71      -9.046  20.010 -24.478  1.00 82.81           N  
ATOM   3482  H   TRP B  71      -9.976  19.954 -24.086  1.00 82.81           H  
ATOM   3483  CA  TRP B  71      -8.866  19.632 -25.871  1.00 82.81           C  
ATOM   3484  HA  TRP B  71      -8.255  20.392 -26.359  1.00 82.81           H  
ATOM   3485  C   TRP B  71     -10.215  19.635 -26.569  1.00 82.81           C  
ATOM   3486  CB  TRP B  71      -8.134  18.284 -25.981  1.00 82.81           C  
ATOM   3487  HB2 TRP B  71      -7.985  18.062 -27.038  1.00 82.81           H  
ATOM   3488  HB3 TRP B  71      -7.142  18.387 -25.541  1.00 82.81           H  
ATOM   3489  O   TRP B  71     -11.253  19.389 -25.958  1.00 82.81           O  
ATOM   3490  CG  TRP B  71      -8.804  17.103 -25.350  1.00 82.81           C  
ATOM   3491  CD1 TRP B  71      -8.643  16.676 -24.076  1.00 82.81           C  
ATOM   3492  HD1 TRP B  71      -8.004  17.146 -23.343  1.00 82.81           H  
ATOM   3493  CD2 TRP B  71      -9.744  16.174 -25.964  1.00 82.81           C  
ATOM   3494  CE2 TRP B  71     -10.105  15.189 -24.997  1.00 82.81           C  
ATOM   3495  CE3 TRP B  71     -10.309  16.054 -27.250  1.00 82.81           C  
ATOM   3496  HE3 TRP B  71     -10.041  16.770 -28.013  1.00 82.81           H  
ATOM   3497  NE1 TRP B  71      -9.397  15.538 -23.866  1.00 82.81           N  
ATOM   3498  HE1 TRP B  71      -9.437  15.054 -22.981  1.00 82.81           H  
ATOM   3499  CH2 TRP B  71     -11.595  14.101 -26.556  1.00 82.81           C  
ATOM   3500  HH2 TRP B  71     -12.335  13.348 -26.783  1.00 82.81           H  
ATOM   3501  CZ2 TRP B  71     -11.016  14.162 -25.279  1.00 82.81           C  
ATOM   3502  HZ2 TRP B  71     -11.288  13.450 -24.513  1.00 82.81           H  
ATOM   3503  CZ3 TRP B  71     -11.229  15.032 -27.542  1.00 82.81           C  
ATOM   3504  HZ3 TRP B  71     -11.688  14.988 -28.518  1.00 82.81           H  
ATOM   3505  N   ASN B  72     -10.205  19.934 -27.863  1.00 82.25           N  
ATOM   3506  H   ASN B  72      -9.331  20.134 -28.329  1.00 82.25           H  
ATOM   3507  CA  ASN B  72     -11.438  20.055 -28.617  1.00 82.25           C  
ATOM   3508  HA  ASN B  72     -12.145  20.643 -28.033  1.00 82.25           H  
ATOM   3509  C   ASN B  72     -12.056  18.672 -28.864  1.00 82.25           C  
ATOM   3510  CB  ASN B  72     -11.146  20.827 -29.904  1.00 82.25           C  
ATOM   3511  HB2 ASN B  72     -10.684  21.785 -29.663  1.00 82.25           H  
ATOM   3512  HB3 ASN B  72     -10.449  20.254 -30.516  1.00 82.25           H  
ATOM   3513  O   ASN B  72     -11.562  17.891 -29.682  1.00 82.25           O  
ATOM   3514  CG  ASN B  72     -12.396  21.107 -30.715  1.00 82.25           C  
ATOM   3515  ND2 ASN B  72     -12.234  21.721 -31.856  1.00 82.25           N  
ATOM   3516 HD21 ASN B  72     -13.041  21.781 -32.460  1.00 82.25           H  
ATOM   3517 HD22 ASN B  72     -11.316  21.667 -32.273  1.00 82.25           H  
ATOM   3518  OD1 ASN B  72     -13.511  20.760 -30.352  1.00 82.25           O  
ATOM   3519  N   GLY B  73     -13.166  18.397 -28.174  1.00 78.16           N  
ATOM   3520  H   GLY B  73     -13.450  19.058 -27.465  1.00 78.16           H  
ATOM   3521  CA  GLY B  73     -13.933  17.161 -28.302  1.00 78.16           C  
ATOM   3522  HA2 GLY B  73     -14.869  17.285 -27.757  1.00 78.16           H  
ATOM   3523  HA3 GLY B  73     -13.384  16.337 -27.847  1.00 78.16           H  
ATOM   3524  C   GLY B  73     -14.283  16.801 -29.748  1.00 78.16           C  
ATOM   3525  O   GLY B  73     -14.280  15.621 -30.096  1.00 78.16           O  
ATOM   3526  N   ALA B  74     -14.536  17.800 -30.602  1.00 75.08           N  
ATOM   3527  H   ALA B  74     -14.462  18.751 -30.267  1.00 75.08           H  
ATOM   3528  CA  ALA B  74     -14.866  17.598 -32.010  1.00 75.08           C  
ATOM   3529  HA  ALA B  74     -15.649  16.843 -32.078  1.00 75.08           H  
ATOM   3530  C   ALA B  74     -13.671  17.088 -32.833  1.00 75.08           C  
ATOM   3531  CB  ALA B  74     -15.415  18.912 -32.576  1.00 75.08           C  
ATOM   3532  HB1 ALA B  74     -14.641  19.679 -32.559  1.00 75.08           H  
ATOM   3533  HB2 ALA B  74     -15.733  18.759 -33.608  1.00 75.08           H  
ATOM   3534  HB3 ALA B  74     -16.267  19.247 -31.984  1.00 75.08           H  
ATOM   3535  O   ALA B  74     -13.846  16.189 -33.653  1.00 75.08           O  
ATOM   3536  N   ASP B  75     -12.466  17.602 -32.575  1.00 74.40           N  
ATOM   3537  H   ASP B  75     -12.383  18.311 -31.861  1.00 74.40           H  
ATOM   3538  CA  ASP B  75     -11.249  17.213 -33.304  1.00 74.40           C  
ATOM   3539  HA  ASP B  75     -11.457  17.218 -34.374  1.00 74.40           H  
ATOM   3540  C   ASP B  75     -10.797  15.796 -32.924  1.00 74.40           C  
ATOM   3541  CB  ASP B  75     -10.120  18.223 -33.026  1.00 74.40           C  
ATOM   3542  HB2 ASP B  75      -9.217  17.881 -33.531  1.00 74.40           H  
ATOM   3543  HB3 ASP B  75      -9.917  18.242 -31.955  1.00 74.40           H  
ATOM   3544  O   ASP B  75     -10.267  15.050 -33.750  1.00 74.40           O  
ATOM   3545  CG  ASP B  75     -10.427  19.645 -33.511  1.00 74.40           C  
ATOM   3546  OD1 ASP B  75     -11.248  19.806 -34.438  1.00 74.40           O  
ATOM   3547  OD2 ASP B  75      -9.871  20.597 -32.915  1.00 74.40           O  
ATOM   3548  N   GLY B  76     -11.045  15.400 -31.672  1.00 73.20           N  
ATOM   3549  H   GLY B  76     -11.439  16.080 -31.038  1.00 73.20           H  
ATOM   3550  CA  GLY B  76     -10.781  14.045 -31.195  1.00 73.20           C  
ATOM   3551  HA2 GLY B  76     -10.589  14.072 -30.122  1.00 73.20           H  
ATOM   3552  HA3 GLY B  76      -9.883  13.662 -31.678  1.00 73.20           H  
ATOM   3553  C   GLY B  76     -11.913  13.049 -31.458  1.00 73.20           C  
ATOM   3554  O   GLY B  76     -11.730  11.868 -31.163  1.00 73.20           O  
ATOM   3555  N   ARG B  77     -13.075  13.466 -31.982  1.00 79.58           N  
ATOM   3556  H   ARG B  77     -13.162  14.434 -32.259  1.00 79.58           H  
ATOM   3557  CA  ARG B  77     -14.211  12.559 -32.202  1.00 79.58           C  
ATOM   3558  HA  ARG B  77     -14.287  11.932 -31.314  1.00 79.58           H  
ATOM   3559  C   ARG B  77     -13.949  11.652 -33.404  1.00 79.58           C  
ATOM   3560  CB  ARG B  77     -15.535  13.329 -32.323  1.00 79.58           C  
ATOM   3561  HB2 ARG B  77     -15.523  13.923 -33.237  1.00 79.58           H  
ATOM   3562  HB3 ARG B  77     -15.634  14.004 -31.474  1.00 79.58           H  
ATOM   3563  O   ARG B  77     -13.756  12.114 -34.524  1.00 79.58           O  
ATOM   3564  CG  ARG B  77     -16.744  12.376 -32.337  1.00 79.58           C  
ATOM   3565  HG2 ARG B  77     -16.663  11.718 -33.202  1.00 79.58           H  
ATOM   3566  HG3 ARG B  77     -16.747  11.762 -31.437  1.00 79.58           H  
ATOM   3567  CD  ARG B  77     -18.071  13.141 -32.449  1.00 79.58           C  
ATOM   3568  HD2 ARG B  77     -17.955  13.932 -33.190  1.00 79.58           H  
ATOM   3569  HD3 ARG B  77     -18.827  12.457 -32.835  1.00 79.58           H  
ATOM   3570  NE  ARG B  77     -18.519  13.738 -31.168  1.00 79.58           N  
ATOM   3571  HE  ARG B  77     -18.037  14.571 -30.862  1.00 79.58           H  
ATOM   3572  NH1 ARG B  77     -20.227  12.281 -30.698  1.00 79.58           N  
ATOM   3573 HH11 ARG B  77     -20.951  11.961 -30.071  1.00 79.58           H  
ATOM   3574 HH12 ARG B  77     -19.866  11.666 -31.414  1.00 79.58           H  
ATOM   3575  NH2 ARG B  77     -19.931  14.075 -29.396  1.00 79.58           N  
ATOM   3576 HH21 ARG B  77     -20.752  13.825 -28.864  1.00 79.58           H  
ATOM   3577 HH22 ARG B  77     -19.530  14.977 -29.182  1.00 79.58           H  
ATOM   3578  CZ  ARG B  77     -19.551  13.366 -30.428  1.00 79.58           C  
ATOM   3579  N   GLY B  78     -13.996  10.349 -33.165  1.00 73.12           N  
ATOM   3580  H   GLY B  78     -14.162  10.062 -32.211  1.00 73.12           H  
ATOM   3581  CA  GLY B  78     -13.844   9.316 -34.180  1.00 73.12           C  
ATOM   3582  HA2 GLY B  78     -13.479   9.758 -35.108  1.00 73.12           H  
ATOM   3583  HA3 GLY B  78     -13.108   8.587 -33.840  1.00 73.12           H  
ATOM   3584  C   GLY B  78     -15.137   8.566 -34.484  1.00 73.12           C  
ATOM   3585  O   GLY B  78     -16.168   8.781 -33.838  1.00 73.12           O  
ATOM   3586  N   PRO B  79     -15.096   7.653 -35.468  1.00 70.14           N  
ATOM   3587  CA  PRO B  79     -16.204   6.756 -35.752  1.00 70.14           C  
ATOM   3588  HA  PRO B  79     -17.090   7.338 -36.005  1.00 70.14           H  
ATOM   3589  C   PRO B  79     -16.516   5.867 -34.541  1.00 70.14           C  
ATOM   3590  CB  PRO B  79     -15.759   5.940 -36.972  1.00 70.14           C  
ATOM   3591  HB2 PRO B  79     -16.153   4.924 -36.959  1.00 70.14           H  
ATOM   3592  HB3 PRO B  79     -16.071   6.454 -37.881  1.00 70.14           H  
ATOM   3593  O   PRO B  79     -15.618   5.424 -33.826  1.00 70.14           O  
ATOM   3594  CG  PRO B  79     -14.232   5.956 -36.883  1.00 70.14           C  
ATOM   3595  HG2 PRO B  79     -13.765   5.838 -37.861  1.00 70.14           H  
ATOM   3596  HG3 PRO B  79     -13.896   5.175 -36.201  1.00 70.14           H  
ATOM   3597  CD  PRO B  79     -13.933   7.322 -36.276  1.00 70.14           C  
ATOM   3598  HD2 PRO B  79     -13.025   7.269 -35.674  1.00 70.14           H  
ATOM   3599  HD3 PRO B  79     -13.814   8.065 -37.065  1.00 70.14           H  
ATOM   3600  N   GLY B  80     -17.796   5.522 -34.370  1.00 72.54           N  
ATOM   3601  H   GLY B  80     -18.488   5.950 -34.968  1.00 72.54           H  
ATOM   3602  CA  GLY B  80     -18.272   4.627 -33.304  1.00 72.54           C  
ATOM   3603  HA2 GLY B  80     -18.079   5.083 -32.333  1.00 72.54           H  
ATOM   3604  HA3 GLY B  80     -19.350   4.498 -33.405  1.00 72.54           H  
ATOM   3605  C   GLY B  80     -17.637   3.231 -33.298  1.00 72.54           C  
ATOM   3606  O   GLY B  80     -17.766   2.507 -32.319  1.00 72.54           O  
ATOM   3607  N   SER B  81     -16.918   2.853 -34.362  1.00 69.54           N  
ATOM   3608  H   SER B  81     -16.769   3.520 -35.106  1.00 69.54           H  
ATOM   3609  CA  SER B  81     -16.128   1.622 -34.395  1.00 69.54           C  
ATOM   3610  HA  SER B  81     -16.767   0.792 -34.095  1.00 69.54           H  
ATOM   3611  C   SER B  81     -14.939   1.637 -33.435  1.00 69.54           C  
ATOM   3612  CB  SER B  81     -15.618   1.345 -35.814  1.00 69.54           C  
ATOM   3613  HB2 SER B  81     -16.467   1.272 -36.494  1.00 69.54           H  
ATOM   3614  HB3 SER B  81     -15.089   0.392 -35.819  1.00 69.54           H  
ATOM   3615  O   SER B  81     -14.380   0.577 -33.198  1.00 69.54           O  
ATOM   3616  OG  SER B  81     -14.744   2.369 -36.260  1.00 69.54           O  
ATOM   3617  HG  SER B  81     -13.953   1.949 -36.606  1.00 69.54           H  
ATOM   3618  N   GLY B  82     -14.506   2.800 -32.930  1.00 65.57           N  
ATOM   3619  H   GLY B  82     -14.993   3.646 -33.189  1.00 65.57           H  
ATOM   3620  CA  GLY B  82     -13.379   2.920 -31.996  1.00 65.57           C  
ATOM   3621  HA2 GLY B  82     -13.561   2.283 -31.130  1.00 65.57           H  
ATOM   3622  HA3 GLY B  82     -13.303   3.956 -31.664  1.00 65.57           H  
ATOM   3623  C   GLY B  82     -12.010   2.557 -32.565  1.00 65.57           C  
ATOM   3624  O   GLY B  82     -11.027   2.635 -31.845  1.00 65.57           O  
ATOM   3625  N   GLU B  83     -11.914   2.189 -33.842  1.00 66.65           N  
ATOM   3626  H   GLU B  83     -12.779   2.028 -34.337  1.00 66.65           H  
ATOM   3627  CA  GLU B  83     -10.657   1.734 -34.447  1.00 66.65           C  
ATOM   3628  HA  GLU B  83     -10.114   1.120 -33.728  1.00 66.65           H  
ATOM   3629  C   GLU B  83      -9.714   2.872 -34.855  1.00 66.65           C  
ATOM   3630  CB  GLU B  83     -10.959   0.878 -35.677  1.00 66.65           C  
ATOM   3631  HB2 GLU B  83     -11.603   1.442 -36.352  1.00 66.65           H  
ATOM   3632  HB3 GLU B  83     -10.012   0.689 -36.184  1.00 66.65           H  
ATOM   3633  O   GLU B  83      -8.514   2.644 -34.975  1.00 66.65           O  
ATOM   3634  CG  GLU B  83     -11.613  -0.481 -35.364  1.00 66.65           C  
ATOM   3635  HG2 GLU B  83     -12.594  -0.310 -34.921  1.00 66.65           H  
ATOM   3636  HG3 GLU B  83     -10.991  -1.026 -34.654  1.00 66.65           H  
ATOM   3637  CD  GLU B  83     -11.779  -1.312 -36.642  1.00 66.65           C  
ATOM   3638  OE1 GLU B  83     -12.484  -2.344 -36.658  1.00 66.65           O  
ATOM   3639  OE2 GLU B  83     -11.283  -0.872 -37.702  1.00 66.65           O  
ATOM   3640  N   ALA B  84     -10.234   4.085 -35.073  1.00 68.25           N  
ATOM   3641  H   ALA B  84     -11.204   4.246 -34.845  1.00 68.25           H  
ATOM   3642  CA  ALA B  84      -9.422   5.206 -35.533  1.00 68.25           C  
ATOM   3643  HA  ALA B  84      -8.909   4.879 -36.437  1.00 68.25           H  
ATOM   3644  C   ALA B  84      -8.388   5.609 -34.458  1.00 68.25           C  
ATOM   3645  CB  ALA B  84     -10.331   6.373 -35.924  1.00 68.25           C  
ATOM   3646  HB1 ALA B  84     -11.005   6.071 -36.725  1.00 68.25           H  
ATOM   3647  HB2 ALA B  84      -9.721   7.208 -36.269  1.00 68.25           H  
ATOM   3648  HB3 ALA B  84     -10.910   6.695 -35.058  1.00 68.25           H  
ATOM   3649  O   ALA B  84      -8.771   5.985 -33.346  1.00 68.25           O  
ATOM   3650  N   PRO B  85      -7.077   5.549 -34.755  1.00 67.70           N  
ATOM   3651  CA  PRO B  85      -6.049   5.908 -33.789  1.00 67.70           C  
ATOM   3652  HA  PRO B  85      -6.182   5.309 -32.888  1.00 67.70           H  
ATOM   3653  C   PRO B  85      -6.147   7.391 -33.413  1.00 67.70           C  
ATOM   3654  CB  PRO B  85      -4.714   5.535 -34.443  1.00 67.70           C  
ATOM   3655  HB2 PRO B  85      -3.916   6.231 -34.186  1.00 67.70           H  
ATOM   3656  HB3 PRO B  85      -4.441   4.522 -34.146  1.00 67.70           H  
ATOM   3657  O   PRO B  85      -6.487   8.235 -34.238  1.00 67.70           O  
ATOM   3658  CG  PRO B  85      -5.016   5.550 -35.941  1.00 67.70           C  
ATOM   3659  HG2 PRO B  85      -4.376   4.860 -36.490  1.00 67.70           H  
ATOM   3660  HG3 PRO B  85      -4.903   6.564 -36.323  1.00 67.70           H  
ATOM   3661  CD  PRO B  85      -6.482   5.141 -36.019  1.00 67.70           C  
ATOM   3662  HD2 PRO B  85      -6.556   4.058 -36.125  1.00 67.70           H  
ATOM   3663  HD3 PRO B  85      -6.954   5.638 -36.866  1.00 67.70           H  
ATOM   3664  N   ARG B  86      -5.823   7.711 -32.152  1.00 74.94           N  
ATOM   3665  H   ARG B  86      -5.571   6.949 -31.539  1.00 74.94           H  
ATOM   3666  CA  ARG B  86      -5.882   9.071 -31.572  1.00 74.94           C  
ATOM   3667  HA  ARG B  86      -5.607   8.995 -30.520  1.00 74.94           H  
ATOM   3668  C   ARG B  86      -7.279   9.712 -31.545  1.00 74.94           C  
ATOM   3669  CB  ARG B  86      -4.852  10.006 -32.242  1.00 74.94           C  
ATOM   3670  HB2 ARG B  86      -5.157  10.209 -33.269  1.00 74.94           H  
ATOM   3671  HB3 ARG B  86      -4.846  10.956 -31.708  1.00 74.94           H  
ATOM   3672  O   ARG B  86      -7.383  10.885 -31.201  1.00 74.94           O  
ATOM   3673  CG  ARG B  86      -3.421   9.452 -32.243  1.00 74.94           C  
ATOM   3674  HG2 ARG B  86      -3.109   9.265 -31.215  1.00 74.94           H  
ATOM   3675  HG3 ARG B  86      -3.380   8.518 -32.804  1.00 74.94           H  
ATOM   3676  CD  ARG B  86      -2.460  10.454 -32.892  1.00 74.94           C  
ATOM   3677  HD2 ARG B  86      -2.524  11.400 -32.354  1.00 74.94           H  
ATOM   3678  HD3 ARG B  86      -2.766  10.613 -33.926  1.00 74.94           H  
ATOM   3679  NE  ARG B  86      -1.067   9.963 -32.857  1.00 74.94           N  
ATOM   3680  HE  ARG B  86      -0.901   9.058 -32.441  1.00 74.94           H  
ATOM   3681  NH1 ARG B  86      -0.069  11.771 -33.858  1.00 74.94           N  
ATOM   3682 HH11 ARG B  86      -0.975  12.203 -33.973  1.00 74.94           H  
ATOM   3683 HH12 ARG B  86       0.777  12.240 -34.148  1.00 74.94           H  
ATOM   3684  NH2 ARG B  86       1.194  10.074 -33.130  1.00 74.94           N  
ATOM   3685 HH21 ARG B  86       2.036  10.574 -33.379  1.00 74.94           H  
ATOM   3686 HH22 ARG B  86       1.330   9.196 -32.650  1.00 74.94           H  
ATOM   3687  CZ  ARG B  86       0.010  10.601 -33.285  1.00 74.94           C  
ATOM   3688  N   GLN B  87      -8.335   8.959 -31.850  1.00 83.38           N  
ATOM   3689  H   GLN B  87      -8.194   8.003 -32.142  1.00 83.38           H  
ATOM   3690  CA  GLN B  87      -9.715   9.429 -31.769  1.00 83.38           C  
ATOM   3691  HA  GLN B  87      -9.722  10.462 -31.422  1.00 83.38           H  
ATOM   3692  C   GLN B  87     -10.532   8.615 -30.761  1.00 83.38           C  
ATOM   3693  CB  GLN B  87     -10.367   9.404 -33.154  1.00 83.38           C  
ATOM   3694  HB2 GLN B  87     -11.403   9.718 -33.029  1.00 83.38           H  
ATOM   3695  HB3 GLN B  87     -10.349   8.387 -33.547  1.00 83.38           H  
ATOM   3696  O   GLN B  87     -10.273   7.438 -30.523  1.00 83.38           O  
ATOM   3697  CG  GLN B  87      -9.709  10.363 -34.155  1.00 83.38           C  
ATOM   3698  HG2 GLN B  87      -9.662  11.356 -33.708  1.00 83.38           H  
ATOM   3699  HG3 GLN B  87      -8.693  10.036 -34.374  1.00 83.38           H  
ATOM   3700  CD  GLN B  87     -10.483  10.451 -35.468  1.00 83.38           C  
ATOM   3701  NE2 GLN B  87     -10.444  11.584 -36.131  1.00 83.38           N  
ATOM   3702 HE21 GLN B  87     -11.068  11.658 -36.922  1.00 83.38           H  
ATOM   3703 HE22 GLN B  87     -10.035  12.402 -35.701  1.00 83.38           H  
ATOM   3704  OE1 GLN B  87     -11.137   9.520 -35.920  1.00 83.38           O  
ATOM   3705  N   THR B  88     -11.545   9.250 -30.180  1.00 89.03           N  
ATOM   3706  H   THR B  88     -11.704  10.209 -30.453  1.00 89.03           H  
ATOM   3707  CA  THR B  88     -12.518   8.652 -29.263  1.00 89.03           C  
ATOM   3708  HA  THR B  88     -12.281   7.596 -29.131  1.00 89.03           H  
ATOM   3709  C   THR B  88     -13.918   8.743 -29.853  1.00 89.03           C  
ATOM   3710  CB  THR B  88     -12.457   9.315 -27.877  1.00 89.03           C  
ATOM   3711  HB  THR B  88     -11.490   9.082 -27.433  1.00 89.03           H  
ATOM   3712  O   THR B  88     -14.287   9.767 -30.423  1.00 89.03           O  
ATOM   3713  CG2 THR B  88     -12.643  10.830 -27.869  1.00 89.03           C  
ATOM   3714 HG21 THR B  88     -11.829  11.309 -28.413  1.00 89.03           H  
ATOM   3715 HG22 THR B  88     -13.594  11.108 -28.323  1.00 89.03           H  
ATOM   3716 HG23 THR B  88     -12.626  11.180 -26.837  1.00 89.03           H  
ATOM   3717  OG1 THR B  88     -13.478   8.818 -27.045  1.00 89.03           O  
ATOM   3718  HG1 THR B  88     -13.533   9.368 -26.260  1.00 89.03           H  
ATOM   3719  N   TYR B  89     -14.743   7.707 -29.707  1.00 87.07           N  
ATOM   3720  H   TYR B  89     -14.434   6.903 -29.180  1.00 87.07           H  
ATOM   3721  CA  TYR B  89     -16.167   7.827 -30.054  1.00 87.07           C  
ATOM   3722  HA  TYR B  89     -16.261   8.454 -30.940  1.00 87.07           H  
ATOM   3723  C   TYR B  89     -16.984   8.527 -28.953  1.00 87.07           C  
ATOM   3724  CB  TYR B  89     -16.748   6.464 -30.435  1.00 87.07           C  
ATOM   3725  HB2 TYR B  89     -16.276   6.150 -31.366  1.00 87.07           H  
ATOM   3726  HB3 TYR B  89     -17.814   6.578 -30.631  1.00 87.07           H  
ATOM   3727  O   TYR B  89     -18.132   8.898 -29.193  1.00 87.07           O  
ATOM   3728  CG  TYR B  89     -16.551   5.383 -29.398  1.00 87.07           C  
ATOM   3729  CD1 TYR B  89     -15.522   4.452 -29.574  1.00 87.07           C  
ATOM   3730  HD1 TYR B  89     -14.919   4.493 -30.468  1.00 87.07           H  
ATOM   3731  CD2 TYR B  89     -17.390   5.293 -28.275  1.00 87.07           C  
ATOM   3732  HD2 TYR B  89     -18.247   5.945 -28.198  1.00 87.07           H  
ATOM   3733  CE1 TYR B  89     -15.300   3.464 -28.607  1.00 87.07           C  
ATOM   3734  HE1 TYR B  89     -14.552   2.706 -28.789  1.00 87.07           H  
ATOM   3735  CE2 TYR B  89     -17.125   4.350 -27.263  1.00 87.07           C  
ATOM   3736  HE2 TYR B  89     -17.738   4.285 -26.376  1.00 87.07           H  
ATOM   3737  OH  TYR B  89     -15.733   2.563 -26.447  1.00 87.07           O  
ATOM   3738  HH  TYR B  89     -14.968   2.044 -26.706  1.00 87.07           H  
ATOM   3739  CZ  TYR B  89     -16.054   3.449 -27.418  1.00 87.07           C  
ATOM   3740  N   VAL B  90     -16.393   8.749 -27.771  1.00 89.66           N  
ATOM   3741  H   VAL B  90     -15.443   8.424 -27.660  1.00 89.66           H  
ATOM   3742  CA  VAL B  90     -17.006   9.403 -26.602  1.00 89.66           C  
ATOM   3743  HA  VAL B  90     -17.967   9.837 -26.880  1.00 89.66           H  
ATOM   3744  C   VAL B  90     -16.109  10.538 -26.113  1.00 89.66           C  
ATOM   3745  CB  VAL B  90     -17.283   8.370 -25.490  1.00 89.66           C  
ATOM   3746  HB  VAL B  90     -16.403   7.740 -25.361  1.00 89.66           H  
ATOM   3747  O   VAL B  90     -15.298  10.358 -25.206  1.00 89.66           O  
ATOM   3748  CG1 VAL B  90     -17.687   8.941 -24.121  1.00 89.66           C  
ATOM   3749 HG11 VAL B  90     -18.491   9.668 -24.235  1.00 89.66           H  
ATOM   3750 HG12 VAL B  90     -16.837   9.402 -23.617  1.00 89.66           H  
ATOM   3751 HG13 VAL B  90     -18.025   8.129 -23.477  1.00 89.66           H  
ATOM   3752  CG2 VAL B  90     -18.461   7.501 -25.906  1.00 89.66           C  
ATOM   3753 HG21 VAL B  90     -19.375   7.845 -25.423  1.00 89.66           H  
ATOM   3754 HG22 VAL B  90     -18.643   7.555 -26.979  1.00 89.66           H  
ATOM   3755 HG23 VAL B  90     -18.255   6.476 -25.599  1.00 89.66           H  
ATOM   3756  N   PRO B  91     -16.238  11.747 -26.674  1.00 90.80           N  
ATOM   3757  CA  PRO B  91     -15.648  12.949 -26.092  1.00 90.80           C  
ATOM   3758  HA  PRO B  91     -14.670  12.728 -25.665  1.00 90.80           H  
ATOM   3759  C   PRO B  91     -16.545  13.501 -24.963  1.00 90.80           C  
ATOM   3760  CB  PRO B  91     -15.462  13.888 -27.287  1.00 90.80           C  
ATOM   3761  HB2 PRO B  91     -15.433  14.940 -27.004  1.00 90.80           H  
ATOM   3762  HB3 PRO B  91     -14.550  13.621 -27.822  1.00 90.80           H  
ATOM   3763  O   PRO B  91     -16.847  14.692 -24.930  1.00 90.80           O  
ATOM   3764  CG  PRO B  91     -16.671  13.558 -28.160  1.00 90.80           C  
ATOM   3765  HG2 PRO B  91     -16.479  13.796 -29.206  1.00 90.80           H  
ATOM   3766  HG3 PRO B  91     -17.539  14.105 -27.793  1.00 90.80           H  
ATOM   3767  CD  PRO B  91     -16.877  12.056 -27.947  1.00 90.80           C  
ATOM   3768  HD2 PRO B  91     -16.380  11.503 -28.744  1.00 90.80           H  
ATOM   3769  HD3 PRO B  91     -17.941  11.819 -27.930  1.00 90.80           H  
ATOM   3770  N   ARG B  92     -17.033  12.630 -24.063  1.00 93.54           N  
ATOM   3771  H   ARG B  92     -16.658  11.692 -24.076  1.00 93.54           H  
ATOM   3772  CA  ARG B  92     -17.927  12.976 -22.941  1.00 93.54           C  
ATOM   3773  HA  ARG B  92     -17.831  14.046 -22.757  1.00 93.54           H  
ATOM   3774  C   ARG B  92     -17.515  12.282 -21.644  1.00 93.54           C  
ATOM   3775  CB  ARG B  92     -19.402  12.650 -23.250  1.00 93.54           C  
ATOM   3776  HB2 ARG B  92     -19.997  12.886 -22.367  1.00 93.54           H  
ATOM   3777  HB3 ARG B  92     -19.504  11.582 -23.443  1.00 93.54           H  
ATOM   3778  O   ARG B  92     -16.914  11.213 -21.680  1.00 93.54           O  
ATOM   3779  CG  ARG B  92     -19.970  13.431 -24.441  1.00 93.54           C  
ATOM   3780  HG2 ARG B  92     -19.479  13.094 -25.354  1.00 93.54           H  
ATOM   3781  HG3 ARG B  92     -19.766  14.493 -24.307  1.00 93.54           H  
ATOM   3782  CD  ARG B  92     -21.483  13.235 -24.593  1.00 93.54           C  
ATOM   3783  HD2 ARG B  92     -21.766  13.590 -25.584  1.00 93.54           H  
ATOM   3784  HD3 ARG B  92     -21.715  12.172 -24.519  1.00 93.54           H  
ATOM   3785  NE  ARG B  92     -22.246  13.991 -23.579  1.00 93.54           N  
ATOM   3786  HE  ARG B  92     -21.722  14.379 -22.808  1.00 93.54           H  
ATOM   3787  NH1 ARG B  92     -24.335  13.604 -24.442  1.00 93.54           N  
ATOM   3788 HH11 ARG B  92     -23.918  12.932 -25.070  1.00 93.54           H  
ATOM   3789 HH12 ARG B  92     -25.338  13.694 -24.369  1.00 93.54           H  
ATOM   3790  NH2 ARG B  92     -24.122  14.901 -22.645  1.00 93.54           N  
ATOM   3791 HH21 ARG B  92     -25.125  15.016 -22.624  1.00 93.54           H  
ATOM   3792 HH22 ARG B  92     -23.603  15.155 -21.816  1.00 93.54           H  
ATOM   3793  CZ  ARG B  92     -23.556  14.168 -23.560  1.00 93.54           C  
ATOM   3794  N   GLY B  93     -17.878  12.875 -20.511  1.00 95.44           N  
ATOM   3795  H   GLY B  93     -18.366  13.758 -20.565  1.00 95.44           H  
ATOM   3796  CA  GLY B  93     -17.571  12.361 -19.177  1.00 95.44           C  
ATOM   3797  HA2 GLY B  93     -16.495  12.212 -19.087  1.00 95.44           H  
ATOM   3798  HA3 GLY B  93     -18.060  11.398 -19.028  1.00 95.44           H  
ATOM   3799  C   GLY B  93     -18.018  13.309 -18.064  1.00 95.44           C  
ATOM   3800  O   GLY B  93     -18.731  14.284 -18.316  1.00 95.44           O  
ATOM   3801  N   GLY B  94     -17.603  13.015 -16.834  1.00 97.49           N  
ATOM   3802  H   GLY B  94     -17.029  12.194 -16.711  1.00 97.49           H  
ATOM   3803  CA  GLY B  94     -17.772  13.904 -15.683  1.00 97.49           C  
ATOM   3804  HA2 GLY B  94     -18.656  14.529 -15.809  1.00 97.49           H  
ATOM   3805  HA3 GLY B  94     -17.909  13.303 -14.784  1.00 97.49           H  
ATOM   3806  C   GLY B  94     -16.538  14.785 -15.493  1.00 97.49           C  
ATOM   3807  O   GLY B  94     -15.475  14.274 -15.163  1.00 97.49           O  
ATOM   3808  N   PHE B  95     -16.663  16.098 -15.671  1.00 97.24           N  
ATOM   3809  H   PHE B  95     -17.558  16.481 -15.941  1.00 97.24           H  
ATOM   3810  CA  PHE B  95     -15.530  17.025 -15.573  1.00 97.24           C  
ATOM   3811  HA  PHE B  95     -14.624  16.473 -15.325  1.00 97.24           H  
ATOM   3812  C   PHE B  95     -15.731  18.057 -14.462  1.00 97.24           C  
ATOM   3813  CB  PHE B  95     -15.291  17.679 -16.937  1.00 97.24           C  
ATOM   3814  HB2 PHE B  95     -14.436  18.350 -16.859  1.00 97.24           H  
ATOM   3815  HB3 PHE B  95     -16.158  18.286 -17.199  1.00 97.24           H  
ATOM   3816  O   PHE B  95     -16.844  18.551 -14.254  1.00 97.24           O  
ATOM   3817  CG  PHE B  95     -15.020  16.680 -18.048  1.00 97.24           C  
ATOM   3818  CD1 PHE B  95     -13.786  16.015 -18.115  1.00 97.24           C  
ATOM   3819  HD1 PHE B  95     -13.064  16.161 -17.325  1.00 97.24           H  
ATOM   3820  CD2 PHE B  95     -16.012  16.377 -18.995  1.00 97.24           C  
ATOM   3821  HD2 PHE B  95     -16.978  16.855 -18.931  1.00 97.24           H  
ATOM   3822  CE1 PHE B  95     -13.510  15.119 -19.162  1.00 97.24           C  
ATOM   3823  HE1 PHE B  95     -12.552  14.623 -19.208  1.00 97.24           H  
ATOM   3824  CE2 PHE B  95     -15.758  15.454 -20.021  1.00 97.24           C  
ATOM   3825  HE2 PHE B  95     -16.526  15.247 -20.751  1.00 97.24           H  
ATOM   3826  CZ  PHE B  95     -14.505  14.827 -20.108  1.00 97.24           C  
ATOM   3827  HZ  PHE B  95     -14.319  14.104 -20.889  1.00 97.24           H  
ATOM   3828  N   LEU B  96     -14.646  18.384 -13.758  1.00 97.20           N  
ATOM   3829  H   LEU B  96     -13.768  17.951 -14.005  1.00 97.20           H  
ATOM   3830  CA  LEU B  96     -14.605  19.501 -12.820  1.00 97.20           C  
ATOM   3831  HA  LEU B  96     -15.500  19.470 -12.198  1.00 97.20           H  
ATOM   3832  C   LEU B  96     -14.634  20.832 -13.577  1.00 97.20           C  
ATOM   3833  CB  LEU B  96     -13.363  19.402 -11.914  1.00 97.20           C  
ATOM   3834  HB2 LEU B  96     -12.478  19.352 -12.549  1.00 97.20           H  
ATOM   3835  HB3 LEU B  96     -13.294  20.311 -11.316  1.00 97.20           H  
ATOM   3836  O   LEU B  96     -14.120  20.948 -14.693  1.00 97.20           O  
ATOM   3837  CG  LEU B  96     -13.340  18.194 -10.965  1.00 97.20           C  
ATOM   3838  HG  LEU B  96     -13.365  17.273 -11.547  1.00 97.20           H  
ATOM   3839  CD1 LEU B  96     -12.060  18.206 -10.133  1.00 97.20           C  
ATOM   3840 HD11 LEU B  96     -12.002  19.116  -9.536  1.00 97.20           H  
ATOM   3841 HD12 LEU B  96     -11.197  18.156 -10.797  1.00 97.20           H  
ATOM   3842 HD13 LEU B  96     -12.034  17.341  -9.471  1.00 97.20           H  
ATOM   3843  CD2 LEU B  96     -14.526  18.188 -10.007  1.00 97.20           C  
ATOM   3844 HD21 LEU B  96     -14.426  17.338  -9.331  1.00 97.20           H  
ATOM   3845 HD22 LEU B  96     -14.556  19.110  -9.427  1.00 97.20           H  
ATOM   3846 HD23 LEU B  96     -15.453  18.077 -10.570  1.00 97.20           H  
ATOM   3847  N   ARG B  97     -15.244  21.839 -12.950  1.00 91.50           N  
ATOM   3848  H   ARG B  97     -15.513  21.695 -11.988  1.00 91.50           H  
ATOM   3849  CA  ARG B  97     -15.244  23.220 -13.441  1.00 91.50           C  
ATOM   3850  HA  ARG B  97     -15.149  23.222 -14.527  1.00 91.50           H  
ATOM   3851  C   ARG B  97     -14.033  23.960 -12.882  1.00 91.50           C  
ATOM   3852  CB  ARG B  97     -16.548  23.929 -13.049  1.00 91.50           C  
ATOM   3853  HB2 ARG B  97     -16.517  24.951 -13.428  1.00 91.50           H  
ATOM   3854  HB3 ARG B  97     -16.620  23.973 -11.962  1.00 91.50           H  
ATOM   3855  O   ARG B  97     -13.562  23.612 -11.801  1.00 91.50           O  
ATOM   3856  CG  ARG B  97     -17.789  23.227 -13.616  1.00 91.50           C  
ATOM   3857  HG2 ARG B  97     -17.877  22.230 -13.183  1.00 91.50           H  
ATOM   3858  HG3 ARG B  97     -17.696  23.142 -14.699  1.00 91.50           H  
ATOM   3859  CD  ARG B  97     -19.041  24.035 -13.271  1.00 91.50           C  
ATOM   3860  HD2 ARG B  97     -18.972  25.012 -13.749  1.00 91.50           H  
ATOM   3861  HD3 ARG B  97     -19.068  24.179 -12.191  1.00 91.50           H  
ATOM   3862  NE  ARG B  97     -20.269  23.345 -13.711  1.00 91.50           N  
ATOM   3863  HE  ARG B  97     -20.145  22.502 -14.254  1.00 91.50           H  
ATOM   3864  NH1 ARG B  97     -21.742  24.788 -12.708  1.00 91.50           N  
ATOM   3865 HH11 ARG B  97     -20.958  25.334 -12.380  1.00 91.50           H  
ATOM   3866 HH12 ARG B  97     -22.666  25.000 -12.359  1.00 91.50           H  
ATOM   3867  NH2 ARG B  97     -22.517  22.965 -13.738  1.00 91.50           N  
ATOM   3868 HH21 ARG B  97     -22.366  22.090 -14.220  1.00 91.50           H  
ATOM   3869 HH22 ARG B  97     -23.433  23.195 -13.379  1.00 91.50           H  
ATOM   3870  CZ  ARG B  97     -21.500  23.703 -13.390  1.00 91.50           C  
ATOM   3871  N   GLU B  98     -13.571  24.967 -13.620  1.00 89.66           N  
ATOM   3872  H   GLU B  98     -14.023  25.177 -14.499  1.00 89.66           H  
ATOM   3873  CA  GLU B  98     -12.572  25.942 -13.158  1.00 89.66           C  
ATOM   3874  HA  GLU B  98     -12.248  26.517 -14.026  1.00 89.66           H  
ATOM   3875  C   GLU B  98     -11.297  25.287 -12.593  1.00 89.66           C  
ATOM   3876  CB  GLU B  98     -13.222  26.948 -12.190  1.00 89.66           C  
ATOM   3877  HB2 GLU B  98     -13.532  26.422 -11.287  1.00 89.66           H  
ATOM   3878  HB3 GLU B  98     -12.484  27.704 -11.921  1.00 89.66           H  
ATOM   3879  O   GLU B  98     -10.748  25.712 -11.580  1.00 89.66           O  
ATOM   3880  CG  GLU B  98     -14.437  27.658 -12.813  1.00 89.66           C  
ATOM   3881  HG2 GLU B  98     -14.123  28.128 -13.745  1.00 89.66           H  
ATOM   3882  HG3 GLU B  98     -15.205  26.923 -13.055  1.00 89.66           H  
ATOM   3883  CD  GLU B  98     -15.064  28.714 -11.893  1.00 89.66           C  
ATOM   3884  OE1 GLU B  98     -15.743  29.612 -12.445  1.00 89.66           O  
ATOM   3885  OE2 GLU B  98     -14.927  28.588 -10.658  1.00 89.66           O  
ATOM   3886  N   VAL B  99     -10.823  24.210 -13.225  1.00 91.10           N  
ATOM   3887  H   VAL B  99     -11.237  23.982 -14.118  1.00 91.10           H  
ATOM   3888  CA  VAL B  99      -9.677  23.411 -12.738  1.00 91.10           C  
ATOM   3889  HA  VAL B  99      -9.868  23.178 -11.690  1.00 91.10           H  
ATOM   3890  C   VAL B  99      -8.359  24.196 -12.777  1.00 91.10           C  
ATOM   3891  CB  VAL B  99      -9.545  22.074 -13.499  1.00 91.10           C  
ATOM   3892  HB  VAL B  99      -9.059  21.362 -12.832  1.00 91.10           H  
ATOM   3893  O   VAL B  99      -7.360  23.812 -12.172  1.00 91.10           O  
ATOM   3894  CG1 VAL B  99     -10.919  21.498 -13.877  1.00 91.10           C  
ATOM   3895 HG11 VAL B  99     -11.361  22.056 -14.702  1.00 91.10           H  
ATOM   3896 HG12 VAL B  99     -11.581  21.555 -13.013  1.00 91.10           H  
ATOM   3897 HG13 VAL B  99     -10.813  20.449 -14.155  1.00 91.10           H  
ATOM   3898  CG2 VAL B  99      -8.704  22.148 -14.782  1.00 91.10           C  
ATOM   3899 HG21 VAL B  99      -9.092  22.931 -15.434  1.00 91.10           H  
ATOM   3900 HG22 VAL B  99      -8.739  21.192 -15.305  1.00 91.10           H  
ATOM   3901 HG23 VAL B  99      -7.664  22.365 -14.539  1.00 91.10           H  
ATOM   3902  N   GLU B 100      -8.342  25.284 -13.540  1.00 90.39           N  
ATOM   3903  H   GLU B 100      -9.177  25.483 -14.072  1.00 90.39           H  
ATOM   3904  CA  GLU B 100      -7.268  26.255 -13.638  1.00 90.39           C  
ATOM   3905  HA  GLU B 100      -6.330  25.704 -13.700  1.00 90.39           H  
ATOM   3906  C   GLU B 100      -7.166  27.164 -12.407  1.00 90.39           C  
ATOM   3907  CB  GLU B 100      -7.412  27.072 -14.939  1.00 90.39           C  
ATOM   3908  HB2 GLU B 100      -6.484  27.629 -15.065  1.00 90.39           H  
ATOM   3909  HB3 GLU B 100      -7.480  26.389 -15.786  1.00 90.39           H  
ATOM   3910  O   GLU B 100      -6.084  27.702 -12.156  1.00 90.39           O  
ATOM   3911  CG  GLU B 100      -8.568  28.095 -15.012  1.00 90.39           C  
ATOM   3912  HG2 GLU B 100      -8.564  28.709 -14.112  1.00 90.39           H  
ATOM   3913  HG3 GLU B 100      -8.347  28.764 -15.844  1.00 90.39           H  
ATOM   3914  CD  GLU B 100      -9.979  27.517 -15.238  1.00 90.39           C  
ATOM   3915  OE1 GLU B 100     -10.918  28.334 -15.324  1.00 90.39           O  
ATOM   3916  OE2 GLU B 100     -10.138  26.276 -15.292  1.00 90.39           O  
ATOM   3917  N   THR B 101      -8.250  27.318 -11.638  1.00 93.34           N  
ATOM   3918  H   THR B 101      -9.069  26.764 -11.843  1.00 93.34           H  
ATOM   3919  CA  THR B 101      -8.268  28.137 -10.420  1.00 93.34           C  
ATOM   3920  HA  THR B 101      -7.675  29.030 -10.621  1.00 93.34           H  
ATOM   3921  C   THR B 101      -7.599  27.407  -9.258  1.00 93.34           C  
ATOM   3922  CB  THR B 101      -9.673  28.628 -10.034  1.00 93.34           C  
ATOM   3923  HB  THR B 101      -9.574  29.237  -9.135  1.00 93.34           H  
ATOM   3924  O   THR B 101      -7.772  26.206  -9.078  1.00 93.34           O  
ATOM   3925  CG2 THR B 101     -10.288  29.514 -11.116  1.00 93.34           C  
ATOM   3926 HG21 THR B 101     -10.399  28.955 -12.046  1.00 93.34           H  
ATOM   3927 HG22 THR B 101      -9.654  30.383 -11.291  1.00 93.34           H  
ATOM   3928 HG23 THR B 101     -11.273  29.847 -10.790  1.00 93.34           H  
ATOM   3929  OG1 THR B 101     -10.569  27.588  -9.740  1.00 93.34           O  
ATOM   3930  HG1 THR B 101     -10.587  26.950 -10.457  1.00 93.34           H  
ATOM   3931  N   PHE B 102      -6.757  28.131  -8.517  1.00 95.42           N  
ATOM   3932  H   PHE B 102      -6.638  29.110  -8.735  1.00 95.42           H  
ATOM   3933  CA  PHE B 102      -6.013  27.626  -7.362  1.00 95.42           C  
ATOM   3934  HA  PHE B 102      -6.675  27.037  -6.727  1.00 95.42           H  
ATOM   3935  C   PHE B 102      -5.451  28.801  -6.556  1.00 95.42           C  
ATOM   3936  CB  PHE B 102      -4.859  26.744  -7.866  1.00 95.42           C  
ATOM   3937  HB2 PHE B 102      -4.296  27.294  -8.621  1.00 95.42           H  
ATOM   3938  HB3 PHE B 102      -5.293  25.866  -8.345  1.00 95.42           H  
ATOM   3939  O   PHE B 102      -4.833  29.700  -7.144  1.00 95.42           O  
ATOM   3940  CG  PHE B 102      -3.910  26.265  -6.787  1.00 95.42           C  
ATOM   3941  CD1 PHE B 102      -2.546  26.613  -6.820  1.00 95.42           C  
ATOM   3942  HD1 PHE B 102      -2.168  27.232  -7.620  1.00 95.42           H  
ATOM   3943  CD2 PHE B 102      -4.400  25.465  -5.742  1.00 95.42           C  
ATOM   3944  HD2 PHE B 102      -5.443  25.185  -5.718  1.00 95.42           H  
ATOM   3945  CE1 PHE B 102      -1.681  26.167  -5.804  1.00 95.42           C  
ATOM   3946  HE1 PHE B 102      -0.636  26.438  -5.824  1.00 95.42           H  
ATOM   3947  CE2 PHE B 102      -3.544  25.037  -4.717  1.00 95.42           C  
ATOM   3948  HE2 PHE B 102      -3.939  24.445  -3.905  1.00 95.42           H  
ATOM   3949  CZ  PHE B 102      -2.188  25.395  -4.744  1.00 95.42           C  
ATOM   3950  HZ  PHE B 102      -1.546  25.078  -3.935  1.00 95.42           H  
ATOM   3951  N   ASP B 103      -5.595  28.801  -5.229  1.00 94.67           N  
ATOM   3952  H   ASP B 103      -6.115  28.050  -4.799  1.00 94.67           H  
ATOM   3953  CA  ASP B 103      -5.001  29.849  -4.382  1.00 94.67           C  
ATOM   3954  HA  ASP B 103      -5.036  30.778  -4.951  1.00 94.67           H  
ATOM   3955  C   ASP B 103      -3.512  29.582  -4.098  1.00 94.67           C  
ATOM   3956  CB  ASP B 103      -5.823  30.136  -3.118  1.00 94.67           C  
ATOM   3957  HB2 ASP B 103      -6.874  30.211  -3.396  1.00 94.67           H  
ATOM   3958  HB3 ASP B 103      -5.715  29.313  -2.411  1.00 94.67           H  
ATOM   3959  O   ASP B 103      -3.087  29.207  -3.003  1.00 94.67           O  
ATOM   3960  CG  ASP B 103      -5.400  31.462  -2.450  1.00 94.67           C  
ATOM   3961  OD1 ASP B 103      -4.277  31.968  -2.722  1.00 94.67           O  
ATOM   3962  OD2 ASP B 103      -6.188  31.994  -1.637  1.00 94.67           O  
ATOM   3963  N   ALA B 104      -2.678  29.807  -5.114  1.00 91.77           N  
ATOM   3964  H   ALA B 104      -3.097  30.018  -6.008  1.00 91.77           H  
ATOM   3965  CA  ALA B 104      -1.238  29.584  -5.017  1.00 91.77           C  
ATOM   3966  HA  ALA B 104      -1.071  28.526  -4.818  1.00 91.77           H  
ATOM   3967  C   ALA B 104      -0.588  30.365  -3.856  1.00 91.77           C  
ATOM   3968  CB  ALA B 104      -0.614  29.943  -6.371  1.00 91.77           C  
ATOM   3969  HB1 ALA B 104      -1.138  29.415  -7.169  1.00 91.77           H  
ATOM   3970  HB2 ALA B 104       0.433  29.642  -6.381  1.00 91.77           H  
ATOM   3971  HB3 ALA B 104      -0.686  31.016  -6.545  1.00 91.77           H  
ATOM   3972  O   ALA B 104       0.269  29.833  -3.147  1.00 91.77           O  
ATOM   3973  N   ALA B 105      -1.022  31.608  -3.612  1.00 87.51           N  
ATOM   3974  H   ALA B 105      -1.863  31.912  -4.081  1.00 87.51           H  
ATOM   3975  CA  ALA B 105      -0.463  32.453  -2.559  1.00 87.51           C  
ATOM   3976  HA  ALA B 105       0.622  32.461  -2.663  1.00 87.51           H  
ATOM   3977  C   ALA B 105      -0.788  31.920  -1.156  1.00 87.51           C  
ATOM   3978  CB  ALA B 105      -0.983  33.883  -2.747  1.00 87.51           C  
ATOM   3979  HB1 ALA B 105      -2.069  33.893  -2.658  1.00 87.51           H  
ATOM   3980  HB2 ALA B 105      -0.555  34.532  -1.983  1.00 87.51           H  
ATOM   3981  HB3 ALA B 105      -0.700  34.252  -3.733  1.00 87.51           H  
ATOM   3982  O   ALA B 105       0.064  31.993  -0.261  1.00 87.51           O  
ATOM   3983  N   PHE B 106      -1.979  31.346  -0.963  1.00 93.13           N  
ATOM   3984  H   PHE B 106      -2.659  31.352  -1.710  1.00 93.13           H  
ATOM   3985  CA  PHE B 106      -2.352  30.681   0.280  1.00 93.13           C  
ATOM   3986  HA  PHE B 106      -2.341  31.420   1.082  1.00 93.13           H  
ATOM   3987  C   PHE B 106      -1.374  29.562   0.643  1.00 93.13           C  
ATOM   3988  CB  PHE B 106      -3.776  30.146   0.165  1.00 93.13           C  
ATOM   3989  HB2 PHE B 106      -3.833  29.370  -0.598  1.00 93.13           H  
ATOM   3990  HB3 PHE B 106      -4.420  30.974  -0.132  1.00 93.13           H  
ATOM   3991  O   PHE B 106      -0.877  29.526   1.775  1.00 93.13           O  
ATOM   3992  CG  PHE B 106      -4.314  29.600   1.459  1.00 93.13           C  
ATOM   3993  CD1 PHE B 106      -4.070  28.266   1.832  1.00 93.13           C  
ATOM   3994  HD1 PHE B 106      -3.516  27.608   1.180  1.00 93.13           H  
ATOM   3995  CD2 PHE B 106      -5.087  30.437   2.280  1.00 93.13           C  
ATOM   3996  HD2 PHE B 106      -5.325  31.439   1.957  1.00 93.13           H  
ATOM   3997  CE1 PHE B 106      -4.594  27.773   3.037  1.00 93.13           C  
ATOM   3998  HE1 PHE B 106      -4.446  26.738   3.308  1.00 93.13           H  
ATOM   3999  CE2 PHE B 106      -5.616  29.941   3.479  1.00 93.13           C  
ATOM   4000  HE2 PHE B 106      -6.270  30.563   4.073  1.00 93.13           H  
ATOM   4001  CZ  PHE B 106      -5.368  28.612   3.857  1.00 93.13           C  
ATOM   4002  HZ  PHE B 106      -5.825  28.221   4.754  1.00 93.13           H  
ATOM   4003  N   PHE B 107      -1.021  28.728  -0.336  1.00 91.11           N  
ATOM   4004  H   PHE B 107      -1.500  28.821  -1.221  1.00 91.11           H  
ATOM   4005  CA  PHE B 107      -0.108  27.594  -0.170  1.00 91.11           C  
ATOM   4006  HA  PHE B 107      -0.238  27.232   0.850  1.00 91.11           H  
ATOM   4007  C   PHE B 107       1.382  27.945  -0.312  1.00 91.11           C  
ATOM   4008  CB  PHE B 107      -0.538  26.440  -1.084  1.00 91.11           C  
ATOM   4009  HB2 PHE B 107       0.178  25.623  -1.000  1.00 91.11           H  
ATOM   4010  HB3 PHE B 107      -0.535  26.781  -2.120  1.00 91.11           H  
ATOM   4011  O   PHE B 107       2.224  27.053  -0.329  1.00 91.11           O  
ATOM   4012  CG  PHE B 107      -1.904  25.900  -0.720  1.00 91.11           C  
ATOM   4013  CD1 PHE B 107      -2.057  25.070   0.405  1.00 91.11           C  
ATOM   4014  HD1 PHE B 107      -1.184  24.761   0.962  1.00 91.11           H  
ATOM   4015  CD2 PHE B 107      -3.033  26.263  -1.472  1.00 91.11           C  
ATOM   4016  HD2 PHE B 107      -2.934  26.884  -2.350  1.00 91.11           H  
ATOM   4017  CE1 PHE B 107      -3.334  24.631   0.797  1.00 91.11           C  
ATOM   4018  HE1 PHE B 107      -3.456  23.989   1.656  1.00 91.11           H  
ATOM   4019  CE2 PHE B 107      -4.308  25.829  -1.083  1.00 91.11           C  
ATOM   4020  HE2 PHE B 107      -5.171  26.134  -1.656  1.00 91.11           H  
ATOM   4021  CZ  PHE B 107      -4.462  25.019   0.055  1.00 91.11           C  
ATOM   4022  HZ  PHE B 107      -5.446  24.695   0.359  1.00 91.11           H  
ATOM   4023  N   HIS B 108       1.734  29.235  -0.383  1.00 84.09           N  
ATOM   4024  H   HIS B 108       0.992  29.921  -0.382  1.00 84.09           H  
ATOM   4025  CA  HIS B 108       3.111  29.703  -0.602  1.00 84.09           C  
ATOM   4026  HA  HIS B 108       3.044  30.783  -0.740  1.00 84.09           H  
ATOM   4027  C   HIS B 108       3.755  29.185  -1.905  1.00 84.09           C  
ATOM   4028  CB  HIS B 108       3.978  29.462   0.650  1.00 84.09           C  
ATOM   4029  HB2 HIS B 108       4.988  29.824   0.458  1.00 84.09           H  
ATOM   4030  HB3 HIS B 108       4.051  28.394   0.854  1.00 84.09           H  
ATOM   4031  O   HIS B 108       4.975  29.060  -1.994  1.00 84.09           O  
ATOM   4032  CG  HIS B 108       3.467  30.174   1.874  1.00 84.09           C  
ATOM   4033  CD2 HIS B 108       2.987  29.616   3.029  1.00 84.09           C  
ATOM   4034  HD2 HIS B 108       2.919  28.559   3.238  1.00 84.09           H  
ATOM   4035  ND1 HIS B 108       3.432  31.536   2.036  1.00 84.09           N  
ATOM   4036  HD1 HIS B 108       3.721  32.213   1.344  1.00 84.09           H  
ATOM   4037  CE1 HIS B 108       2.951  31.800   3.258  1.00 84.09           C  
ATOM   4038  HE1 HIS B 108       2.829  32.792   3.667  1.00 84.09           H  
ATOM   4039  NE2 HIS B 108       2.633  30.663   3.898  1.00 84.09           N  
ATOM   4040  N   ILE B 109       2.941  28.933  -2.929  1.00 84.13           N  
ATOM   4041  H   ILE B 109       1.955  29.113  -2.803  1.00 84.13           H  
ATOM   4042  CA  ILE B 109       3.361  28.504  -4.263  1.00 84.13           C  
ATOM   4043  HA  ILE B 109       4.366  28.085  -4.207  1.00 84.13           H  
ATOM   4044  C   ILE B 109       3.417  29.731  -5.178  1.00 84.13           C  
ATOM   4045  CB  ILE B 109       2.421  27.383  -4.765  1.00 84.13           C  
ATOM   4046  HB  ILE B 109       1.389  27.716  -4.658  1.00 84.13           H  
ATOM   4047  O   ILE B 109       2.496  30.549  -5.226  1.00 84.13           O  
ATOM   4048  CG1 ILE B 109       2.640  26.121  -3.897  1.00 84.13           C  
ATOM   4049 HG12 ILE B 109       2.536  26.382  -2.844  1.00 84.13           H  
ATOM   4050 HG13 ILE B 109       3.654  25.751  -4.046  1.00 84.13           H  
ATOM   4051  CG2 ILE B 109       2.668  27.048  -6.244  1.00 84.13           C  
ATOM   4052 HG21 ILE B 109       2.518  27.932  -6.863  1.00 84.13           H  
ATOM   4053 HG22 ILE B 109       3.687  26.680  -6.364  1.00 84.13           H  
ATOM   4054 HG23 ILE B 109       1.968  26.286  -6.588  1.00 84.13           H  
ATOM   4055  CD1 ILE B 109       1.656  24.980  -4.165  1.00 84.13           C  
ATOM   4056 HD11 ILE B 109       1.818  24.191  -3.430  1.00 84.13           H  
ATOM   4057 HD12 ILE B 109       1.808  24.562  -5.161  1.00 84.13           H  
ATOM   4058 HD13 ILE B 109       0.636  25.351  -4.064  1.00 84.13           H  
ATOM   4059  N   SER B 110       4.516  29.893  -5.917  1.00 79.90           N  
ATOM   4060  H   SER B 110       5.223  29.173  -5.880  1.00 79.90           H  
ATOM   4061  CA  SER B 110       4.629  31.007  -6.868  1.00 79.90           C  
ATOM   4062  HA  SER B 110       4.322  31.909  -6.340  1.00 79.90           H  
ATOM   4063  C   SER B 110       3.698  30.800  -8.074  1.00 79.90           C  
ATOM   4064  CB  SER B 110       6.078  31.212  -7.319  1.00 79.90           C  
ATOM   4065  HB2 SER B 110       6.163  32.198  -7.776  1.00 79.90           H  
ATOM   4066  HB3 SER B 110       6.742  31.175  -6.455  1.00 79.90           H  
ATOM   4067  O   SER B 110       3.463  29.656  -8.462  1.00 79.90           O  
ATOM   4068  OG  SER B 110       6.473  30.245  -8.273  1.00 79.90           O  
ATOM   4069  HG  SER B 110       6.664  29.424  -7.813  1.00 79.90           H  
ATOM   4070  N   PRO B 111       3.227  31.859  -8.762  1.00 79.59           N  
ATOM   4071  CA  PRO B 111       2.400  31.697  -9.964  1.00 79.59           C  
ATOM   4072  HA  PRO B 111       1.451  31.244  -9.676  1.00 79.59           H  
ATOM   4073  C   PRO B 111       3.053  30.828 -11.054  1.00 79.59           C  
ATOM   4074  CB  PRO B 111       2.147  33.122 -10.467  1.00 79.59           C  
ATOM   4075  HB2 PRO B 111       2.933  33.425 -11.158  1.00 79.59           H  
ATOM   4076  HB3 PRO B 111       1.170  33.211 -10.943  1.00 79.59           H  
ATOM   4077  O   PRO B 111       2.372  30.081 -11.750  1.00 79.59           O  
ATOM   4078  CG  PRO B 111       2.237  33.969  -9.198  1.00 79.59           C  
ATOM   4079  HG2 PRO B 111       1.289  33.924  -8.663  1.00 79.59           H  
ATOM   4080  HG3 PRO B 111       2.506  35.002  -9.417  1.00 79.59           H  
ATOM   4081  CD  PRO B 111       3.317  33.261  -8.383  1.00 79.59           C  
ATOM   4082  HD2 PRO B 111       4.300  33.650  -8.650  1.00 79.59           H  
ATOM   4083  HD3 PRO B 111       3.125  33.404  -7.319  1.00 79.59           H  
ATOM   4084  N   ARG B 112       4.386  30.889 -11.178  1.00 75.42           N  
ATOM   4085  H   ARG B 112       4.888  31.462 -10.515  1.00 75.42           H  
ATOM   4086  CA  ARG B 112       5.161  30.124 -12.171  1.00 75.42           C  
ATOM   4087  HA  ARG B 112       4.625  30.161 -13.120  1.00 75.42           H  
ATOM   4088  C   ARG B 112       5.261  28.640 -11.802  1.00 75.42           C  
ATOM   4089  CB  ARG B 112       6.539  30.791 -12.334  1.00 75.42           C  
ATOM   4090  HB2 ARG B 112       7.254  30.333 -11.650  1.00 75.42           H  
ATOM   4091  HB3 ARG B 112       6.444  31.841 -12.056  1.00 75.42           H  
ATOM   4092  O   ARG B 112       5.182  27.781 -12.678  1.00 75.42           O  
ATOM   4093  CG  ARG B 112       7.089  30.748 -13.771  1.00 75.42           C  
ATOM   4094  HG2 ARG B 112       6.328  31.100 -14.467  1.00 75.42           H  
ATOM   4095  HG3 ARG B 112       7.377  29.730 -14.033  1.00 75.42           H  
ATOM   4096  CD  ARG B 112       8.306  31.683 -13.842  1.00 75.42           C  
ATOM   4097  HD2 ARG B 112       9.065  31.301 -13.160  1.00 75.42           H  
ATOM   4098  HD3 ARG B 112       8.000  32.670 -13.498  1.00 75.42           H  
ATOM   4099  NE  ARG B 112       8.882  31.828 -15.195  1.00 75.42           N  
ATOM   4100  HE  ARG B 112       8.388  31.458 -15.994  1.00 75.42           H  
ATOM   4101  NH1 ARG B 112      10.757  33.005 -14.562  1.00 75.42           N  
ATOM   4102 HH11 ARG B 112      11.646  33.411 -14.816  1.00 75.42           H  
ATOM   4103 HH12 ARG B 112      10.422  33.003 -13.609  1.00 75.42           H  
ATOM   4104  NH2 ARG B 112      10.512  32.409 -16.675  1.00 75.42           N  
ATOM   4105 HH21 ARG B 112      11.412  32.793 -16.924  1.00 75.42           H  
ATOM   4106 HH22 ARG B 112      10.006  31.830 -17.331  1.00 75.42           H  
ATOM   4107  CZ  ARG B 112      10.035  32.415 -15.474  1.00 75.42           C  
ATOM   4108  N   GLU B 113       5.379  28.344 -10.508  1.00 80.32           N  
ATOM   4109  H   GLU B 113       5.411  29.098  -9.836  1.00 80.32           H  
ATOM   4110  CA  GLU B 113       5.277  26.976  -9.995  1.00 80.32           C  
ATOM   4111  HA  GLU B 113       5.926  26.327 -10.582  1.00 80.32           H  
ATOM   4112  C   GLU B 113       3.849  26.441 -10.152  1.00 80.32           C  
ATOM   4113  CB  GLU B 113       5.754  26.921  -8.538  1.00 80.32           C  
ATOM   4114  HB2 GLU B 113       6.776  27.296  -8.496  1.00 80.32           H  
ATOM   4115  HB3 GLU B 113       5.125  27.576  -7.935  1.00 80.32           H  
ATOM   4116  O   GLU B 113       3.687  25.351 -10.683  1.00 80.32           O  
ATOM   4117  CG  GLU B 113       5.719  25.492  -7.961  1.00 80.32           C  
ATOM   4118  HG2 GLU B 113       4.694  25.122  -7.986  1.00 80.32           H  
ATOM   4119  HG3 GLU B 113       6.323  24.841  -8.594  1.00 80.32           H  
ATOM   4120  CD  GLU B 113       6.228  25.408  -6.514  1.00 80.32           C  
ATOM   4121  OE1 GLU B 113       6.350  24.260  -6.011  1.00 80.32           O  
ATOM   4122  OE2 GLU B 113       6.463  26.485  -5.916  1.00 80.32           O  
ATOM   4123  N   ALA B 114       2.819  27.224  -9.805  1.00 88.47           N  
ATOM   4124  H   ALA B 114       3.020  28.108  -9.360  1.00 88.47           H  
ATOM   4125  CA  ALA B 114       1.411  26.837  -9.944  1.00 88.47           C  
ATOM   4126  HA  ALA B 114       1.232  25.950  -9.336  1.00 88.47           H  
ATOM   4127  C   ALA B 114       1.033  26.486 -11.394  1.00 88.47           C  
ATOM   4128  CB  ALA B 114       0.528  27.972  -9.414  1.00 88.47           C  
ATOM   4129  HB1 ALA B 114       0.762  28.166  -8.367  1.00 88.47           H  
ATOM   4130  HB2 ALA B 114      -0.520  27.684  -9.492  1.00 88.47           H  
ATOM   4131  HB3 ALA B 114       0.689  28.881  -9.994  1.00 88.47           H  
ATOM   4132  O   ALA B 114       0.340  25.500 -11.628  1.00 88.47           O  
ATOM   4133  N   MET B 115       1.545  27.243 -12.372  1.00 85.01           N  
ATOM   4134  H   MET B 115       2.040  28.084 -12.112  1.00 85.01           H  
ATOM   4135  CA  MET B 115       1.400  26.926 -13.798  1.00 85.01           C  
ATOM   4136  HA  MET B 115       0.340  26.842 -14.037  1.00 85.01           H  
ATOM   4137  C   MET B 115       2.051  25.595 -14.189  1.00 85.01           C  
ATOM   4138  CB  MET B 115       2.038  28.039 -14.645  1.00 85.01           C  
ATOM   4139  HB2 MET B 115       2.677  27.587 -15.404  1.00 85.01           H  
ATOM   4140  HB3 MET B 115       2.674  28.679 -14.032  1.00 85.01           H  
ATOM   4141  O   MET B 115       1.605  24.949 -15.129  1.00 85.01           O  
ATOM   4142  CG  MET B 115       0.988  28.895 -15.353  1.00 85.01           C  
ATOM   4143  HG2 MET B 115       0.403  29.421 -14.599  1.00 85.01           H  
ATOM   4144  HG3 MET B 115       0.318  28.242 -15.912  1.00 85.01           H  
ATOM   4145  SD  MET B 115       1.689  30.112 -16.503  1.00 85.01           S  
ATOM   4146  CE  MET B 115       2.439  29.017 -17.745  1.00 85.01           C  
ATOM   4147  HE1 MET B 115       3.294  28.491 -17.320  1.00 85.01           H  
ATOM   4148  HE2 MET B 115       2.779  29.612 -18.592  1.00 85.01           H  
ATOM   4149  HE3 MET B 115       1.702  28.292 -18.091  1.00 85.01           H  
ATOM   4150  N   SER B 116       3.114  25.186 -13.503  1.00 81.68           N  
ATOM   4151  H   SER B 116       3.388  25.710 -12.684  1.00 81.68           H  
ATOM   4152  CA  SER B 116       3.838  23.940 -13.786  1.00 81.68           C  
ATOM   4153  HA  SER B 116       3.691  23.663 -14.830  1.00 81.68           H  
ATOM   4154  C   SER B 116       3.341  22.768 -12.930  1.00 81.68           C  
ATOM   4155  CB  SER B 116       5.336  24.153 -13.576  1.00 81.68           C  
ATOM   4156  HB2 SER B 116       5.883  23.301 -13.980  1.00 81.68           H  
ATOM   4157  HB3 SER B 116       5.535  24.225 -12.506  1.00 81.68           H  
ATOM   4158  O   SER B 116       3.787  21.636 -13.123  1.00 81.68           O  
ATOM   4159  OG  SER B 116       5.771  25.343 -14.212  1.00 81.68           O  
ATOM   4160  HG  SER B 116       5.408  26.093 -13.735  1.00 81.68           H  
ATOM   4161  N   LEU B 117       2.425  23.041 -11.995  1.00 89.38           N  
ATOM   4162  H   LEU B 117       2.105  23.995 -11.910  1.00 89.38           H  
ATOM   4163  CA  LEU B 117       1.874  22.086 -11.048  1.00 89.38           C  
ATOM   4164  HA  LEU B 117       2.653  21.361 -10.811  1.00 89.38           H  
ATOM   4165  C   LEU B 117       0.697  21.331 -11.667  1.00 89.38           C  
ATOM   4166  CB  LEU B 117       1.450  22.823  -9.754  1.00 89.38           C  
ATOM   4167  HB2 LEU B 117       0.397  23.095  -9.823  1.00 89.38           H  
ATOM   4168  HB3 LEU B 117       2.018  23.745  -9.638  1.00 89.38           H  
ATOM   4169  O   LEU B 117      -0.297  21.943 -12.082  1.00 89.38           O  
ATOM   4170  CG  LEU B 117       1.678  21.962  -8.504  1.00 89.38           C  
ATOM   4171  HG  LEU B 117       1.403  20.930  -8.719  1.00 89.38           H  
ATOM   4172  CD1 LEU B 117       3.149  22.013  -8.108  1.00 89.38           C  
ATOM   4173 HD11 LEU B 117       3.382  22.960  -7.621  1.00 89.38           H  
ATOM   4174 HD12 LEU B 117       3.791  21.910  -8.983  1.00 89.38           H  
ATOM   4175 HD13 LEU B 117       3.332  21.182  -7.427  1.00 89.38           H  
ATOM   4176  CD2 LEU B 117       0.883  22.452  -7.292  1.00 89.38           C  
ATOM   4177 HD21 LEU B 117      -0.155  22.133  -7.390  1.00 89.38           H  
ATOM   4178 HD22 LEU B 117       1.271  21.995  -6.382  1.00 89.38           H  
ATOM   4179 HD23 LEU B 117       0.938  23.537  -7.211  1.00 89.38           H  
ATOM   4180  N   ASP B 118       0.791  20.002 -11.666  1.00 92.43           N  
ATOM   4181  H   ASP B 118       1.636  19.563 -11.329  1.00 92.43           H  
ATOM   4182  CA  ASP B 118      -0.323  19.115 -11.987  1.00 92.43           C  
ATOM   4183  HA  ASP B 118      -0.525  19.177 -13.056  1.00 92.43           H  
ATOM   4184  C   ASP B 118      -1.573  19.548 -11.189  1.00 92.43           C  
ATOM   4185  CB  ASP B 118       0.091  17.662 -11.696  1.00 92.43           C  
ATOM   4186  HB2 ASP B 118       0.414  17.591 -10.657  1.00 92.43           H  
ATOM   4187  HB3 ASP B 118       0.941  17.411 -12.330  1.00 92.43           H  
ATOM   4188  O   ASP B 118      -1.496  19.682  -9.958  1.00 92.43           O  
ATOM   4189  CG  ASP B 118      -1.008  16.618 -11.929  1.00 92.43           C  
ATOM   4190  OD1 ASP B 118      -2.134  16.990 -12.324  1.00 92.43           O  
ATOM   4191  OD2 ASP B 118      -0.755  15.433 -11.628  1.00 92.43           O  
ATOM   4192  N   PRO B 119      -2.723  19.797 -11.852  1.00 94.69           N  
ATOM   4193  CA  PRO B 119      -3.987  20.084 -11.180  1.00 94.69           C  
ATOM   4194  HA  PRO B 119      -3.941  21.085 -10.750  1.00 94.69           H  
ATOM   4195  C   PRO B 119      -4.337  19.084 -10.069  1.00 94.69           C  
ATOM   4196  CB  PRO B 119      -5.052  20.057 -12.278  1.00 94.69           C  
ATOM   4197  HB2 PRO B 119      -5.839  20.789 -12.092  1.00 94.69           H  
ATOM   4198  HB3 PRO B 119      -5.481  19.058 -12.356  1.00 94.69           H  
ATOM   4199  O   PRO B 119      -4.958  19.475  -9.085  1.00 94.69           O  
ATOM   4200  CG  PRO B 119      -4.291  20.362 -13.563  1.00 94.69           C  
ATOM   4201  HG2 PRO B 119      -4.755  19.886 -14.427  1.00 94.69           H  
ATOM   4202  HG3 PRO B 119      -4.247  21.441 -13.711  1.00 94.69           H  
ATOM   4203  CD  PRO B 119      -2.893  19.817 -13.301  1.00 94.69           C  
ATOM   4204  HD2 PRO B 119      -2.822  18.808 -13.707  1.00 94.69           H  
ATOM   4205  HD3 PRO B 119      -2.152  20.460 -13.776  1.00 94.69           H  
ATOM   4206  N   GLN B 120      -3.898  17.823 -10.166  1.00 96.50           N  
ATOM   4207  H   GLN B 120      -3.370  17.550 -10.983  1.00 96.50           H  
ATOM   4208  CA  GLN B 120      -4.094  16.834  -9.103  1.00 96.50           C  
ATOM   4209  HA  GLN B 120      -5.163  16.743  -8.912  1.00 96.50           H  
ATOM   4210  C   GLN B 120      -3.426  17.256  -7.784  1.00 96.50           C  
ATOM   4211  CB  GLN B 120      -3.556  15.464  -9.541  1.00 96.50           C  
ATOM   4212  HB2 GLN B 120      -2.486  15.545  -9.737  1.00 96.50           H  
ATOM   4213  HB3 GLN B 120      -3.689  14.759  -8.720  1.00 96.50           H  
ATOM   4214  O   GLN B 120      -4.039  17.132  -6.725  1.00 96.50           O  
ATOM   4215  CG  GLN B 120      -4.273  14.909 -10.778  1.00 96.50           C  
ATOM   4216  HG2 GLN B 120      -5.343  14.867 -10.573  1.00 96.50           H  
ATOM   4217  HG3 GLN B 120      -4.109  15.563 -11.634  1.00 96.50           H  
ATOM   4218  CD  GLN B 120      -3.812  13.509 -11.154  1.00 96.50           C  
ATOM   4219  NE2 GLN B 120      -2.565  13.319 -11.519  1.00 96.50           N  
ATOM   4220 HE21 GLN B 120      -1.924  14.098 -11.573  1.00 96.50           H  
ATOM   4221 HE22 GLN B 120      -2.309  12.386 -11.807  1.00 96.50           H  
ATOM   4222  OE1 GLN B 120      -4.586  12.566 -11.135  1.00 96.50           O  
ATOM   4223  N   GLN B 121      -2.205  17.808  -7.826  1.00 96.31           N  
ATOM   4224  H   GLN B 121      -1.788  17.982  -8.730  1.00 96.31           H  
ATOM   4225  CA  GLN B 121      -1.520  18.310  -6.625  1.00 96.31           C  
ATOM   4226  HA  GLN B 121      -1.547  17.536  -5.857  1.00 96.31           H  
ATOM   4227  C   GLN B 121      -2.225  19.547  -6.047  1.00 96.31           C  
ATOM   4228  CB  GLN B 121      -0.046  18.654  -6.915  1.00 96.31           C  
ATOM   4229  HB2 GLN B 121      -0.001  19.450  -7.659  1.00 96.31           H  
ATOM   4230  HB3 GLN B 121       0.387  19.031  -5.989  1.00 96.31           H  
ATOM   4231  O   GLN B 121      -2.317  19.686  -4.829  1.00 96.31           O  
ATOM   4232  CG  GLN B 121       0.806  17.469  -7.403  1.00 96.31           C  
ATOM   4233  HG2 GLN B 121       0.526  17.223  -8.428  1.00 96.31           H  
ATOM   4234  HG3 GLN B 121       0.576  16.600  -6.786  1.00 96.31           H  
ATOM   4235  CD  GLN B 121       2.321  17.718  -7.352  1.00 96.31           C  
ATOM   4236  NE2 GLN B 121       3.136  16.813  -7.846  1.00 96.31           N  
ATOM   4237 HE21 GLN B 121       4.125  17.014  -7.822  1.00 96.31           H  
ATOM   4238 HE22 GLN B 121       2.788  15.945  -8.228  1.00 96.31           H  
ATOM   4239  OE1 GLN B 121       2.824  18.709  -6.832  1.00 96.31           O  
ATOM   4240  N   ARG B 122      -2.742  20.431  -6.913  1.00 96.94           N  
ATOM   4241  H   ARG B 122      -2.651  20.224  -7.897  1.00 96.94           H  
ATOM   4242  CA  ARG B 122      -3.501  21.631  -6.508  1.00 96.94           C  
ATOM   4243  HA  ARG B 122      -2.923  22.206  -5.785  1.00 96.94           H  
ATOM   4244  C   ARG B 122      -4.796  21.262  -5.786  1.00 96.94           C  
ATOM   4245  CB  ARG B 122      -3.794  22.518  -7.729  1.00 96.94           C  
ATOM   4246  HB2 ARG B 122      -4.291  21.940  -8.508  1.00 96.94           H  
ATOM   4247  HB3 ARG B 122      -4.470  23.316  -7.422  1.00 96.94           H  
ATOM   4248  O   ARG B 122      -5.018  21.717  -4.668  1.00 96.94           O  
ATOM   4249  CG  ARG B 122      -2.510  23.140  -8.288  1.00 96.94           C  
ATOM   4250  HG2 ARG B 122      -1.869  22.356  -8.692  1.00 96.94           H  
ATOM   4251  HG3 ARG B 122      -1.993  23.645  -7.472  1.00 96.94           H  
ATOM   4252  CD  ARG B 122      -2.788  24.171  -9.381  1.00 96.94           C  
ATOM   4253  HD2 ARG B 122      -3.766  24.618  -9.205  1.00 96.94           H  
ATOM   4254  HD3 ARG B 122      -2.032  24.953  -9.314  1.00 96.94           H  
ATOM   4255  NE  ARG B 122      -2.729  23.588 -10.730  1.00 96.94           N  
ATOM   4256  HE  ARG B 122      -2.110  22.803 -10.873  1.00 96.94           H  
ATOM   4257  NH1 ARG B 122      -3.986  25.199 -11.787  1.00 96.94           N  
ATOM   4258 HH11 ARG B 122      -4.426  25.569 -12.618  1.00 96.94           H  
ATOM   4259 HH12 ARG B 122      -4.331  25.526 -10.896  1.00 96.94           H  
ATOM   4260  NH2 ARG B 122      -2.943  23.605 -12.971  1.00 96.94           N  
ATOM   4261 HH21 ARG B 122      -3.295  24.020 -13.822  1.00 96.94           H  
ATOM   4262 HH22 ARG B 122      -2.218  22.902 -12.996  1.00 96.94           H  
ATOM   4263  CZ  ARG B 122      -3.232  24.133 -11.819  1.00 96.94           C  
ATOM   4264  N   LEU B 123      -5.586  20.368  -6.382  1.00 97.36           N  
ATOM   4265  H   LEU B 123      -5.331  20.050  -7.306  1.00 97.36           H  
ATOM   4266  CA  LEU B 123      -6.821  19.855  -5.786  1.00 97.36           C  
ATOM   4267  HA  LEU B 123      -7.485  20.690  -5.563  1.00 97.36           H  
ATOM   4268  C   LEU B 123      -6.559  19.136  -4.462  1.00 97.36           C  
ATOM   4269  CB  LEU B 123      -7.501  18.886  -6.768  1.00 97.36           C  
ATOM   4270  HB2 LEU B 123      -6.755  18.178  -7.129  1.00 97.36           H  
ATOM   4271  HB3 LEU B 123      -8.259  18.318  -6.228  1.00 97.36           H  
ATOM   4272  O   LEU B 123      -7.313  19.315  -3.513  1.00 97.36           O  
ATOM   4273  CG  LEU B 123      -8.179  19.567  -7.967  1.00 97.36           C  
ATOM   4274  HG  LEU B 123      -7.485  20.255  -8.449  1.00 97.36           H  
ATOM   4275  CD1 LEU B 123      -8.590  18.498  -8.979  1.00 97.36           C  
ATOM   4276 HD11 LEU B 123      -9.043  18.978  -9.846  1.00 97.36           H  
ATOM   4277 HD12 LEU B 123      -7.708  17.952  -9.312  1.00 97.36           H  
ATOM   4278 HD13 LEU B 123      -9.302  17.803  -8.534  1.00 97.36           H  
ATOM   4279  CD2 LEU B 123      -9.438  20.332  -7.552  1.00 97.36           C  
ATOM   4280 HD21 LEU B 123      -9.914  20.756  -8.437  1.00 97.36           H  
ATOM   4281 HD22 LEU B 123      -9.174  21.156  -6.889  1.00 97.36           H  
ATOM   4282 HD23 LEU B 123     -10.135  19.668  -7.041  1.00 97.36           H  
ATOM   4283  N   LEU B 124      -5.497  18.330  -4.374  1.00 98.08           N  
ATOM   4284  H   LEU B 124      -4.931  18.169  -5.194  1.00 98.08           H  
ATOM   4285  CA  LEU B 124      -5.144  17.660  -3.123  1.00 98.08           C  
ATOM   4286  HA  LEU B 124      -6.006  17.086  -2.782  1.00 98.08           H  
ATOM   4287  C   LEU B 124      -4.833  18.660  -2.003  1.00 98.08           C  
ATOM   4288  CB  LEU B 124      -3.958  16.709  -3.353  1.00 98.08           C  
ATOM   4289  HB2 LEU B 124      -3.467  16.522  -2.398  1.00 98.08           H  
ATOM   4290  HB3 LEU B 124      -3.232  17.206  -3.996  1.00 98.08           H  
ATOM   4291  O   LEU B 124      -5.256  18.418  -0.876  1.00 98.08           O  
ATOM   4292  CG  LEU B 124      -4.346  15.351  -3.961  1.00 98.08           C  
ATOM   4293  HG  LEU B 124      -4.984  15.500  -4.833  1.00 98.08           H  
ATOM   4294  CD1 LEU B 124      -3.069  14.631  -4.398  1.00 98.08           C  
ATOM   4295 HD11 LEU B 124      -2.593  15.201  -5.196  1.00 98.08           H  
ATOM   4296 HD12 LEU B 124      -3.313  13.637  -4.773  1.00 98.08           H  
ATOM   4297 HD13 LEU B 124      -2.382  14.541  -3.556  1.00 98.08           H  
ATOM   4298  CD2 LEU B 124      -5.077  14.446  -2.963  1.00 98.08           C  
ATOM   4299 HD21 LEU B 124      -6.015  14.906  -2.653  1.00 98.08           H  
ATOM   4300 HD22 LEU B 124      -5.308  13.492  -3.437  1.00 98.08           H  
ATOM   4301 HD23 LEU B 124      -4.454  14.274  -2.085  1.00 98.08           H  
ATOM   4302  N   LEU B 125      -4.130  19.764  -2.285  1.00 98.00           N  
ATOM   4303  H   LEU B 125      -3.830  19.913  -3.238  1.00 98.00           H  
ATOM   4304  CA  LEU B 125      -3.819  20.794  -1.284  1.00 98.00           C  
ATOM   4305  HA  LEU B 125      -3.308  20.327  -0.443  1.00 98.00           H  
ATOM   4306  C   LEU B 125      -5.087  21.436  -0.709  1.00 98.00           C  
ATOM   4307  CB  LEU B 125      -2.908  21.871  -1.904  1.00 98.00           C  
ATOM   4308  HB2 LEU B 125      -3.292  22.128  -2.892  1.00 98.00           H  
ATOM   4309  HB3 LEU B 125      -2.964  22.776  -1.299  1.00 98.00           H  
ATOM   4310  O   LEU B 125      -5.258  21.453   0.510  1.00 98.00           O  
ATOM   4311  CG  LEU B 125      -1.432  21.467  -2.025  1.00 98.00           C  
ATOM   4312  HG  LEU B 125      -1.350  20.457  -2.427  1.00 98.00           H  
ATOM   4313  CD1 LEU B 125      -0.713  22.436  -2.964  1.00 98.00           C  
ATOM   4314 HD11 LEU B 125      -1.181  22.401  -3.947  1.00 98.00           H  
ATOM   4315 HD12 LEU B 125      -0.781  23.447  -2.563  1.00 98.00           H  
ATOM   4316 HD13 LEU B 125       0.335  22.150  -3.056  1.00 98.00           H  
ATOM   4317  CD2 LEU B 125      -0.711  21.533  -0.674  1.00 98.00           C  
ATOM   4318 HD21 LEU B 125      -1.249  20.948   0.072  1.00 98.00           H  
ATOM   4319 HD22 LEU B 125       0.300  21.139  -0.771  1.00 98.00           H  
ATOM   4320 HD23 LEU B 125      -0.667  22.564  -0.324  1.00 98.00           H  
ATOM   4321  N   GLU B 126      -5.977  21.921  -1.577  1.00 98.39           N  
ATOM   4322  H   GLU B 126      -5.773  21.861  -2.565  1.00 98.39           H  
ATOM   4323  CA  GLU B 126      -7.226  22.581  -1.173  1.00 98.39           C  
ATOM   4324  HA  GLU B 126      -7.008  23.380  -0.464  1.00 98.39           H  
ATOM   4325  C   GLU B 126      -8.158  21.613  -0.438  1.00 98.39           C  
ATOM   4326  CB  GLU B 126      -7.908  23.211  -2.402  1.00 98.39           C  
ATOM   4327  HB2 GLU B 126      -8.924  23.501  -2.137  1.00 98.39           H  
ATOM   4328  HB3 GLU B 126      -7.948  22.475  -3.205  1.00 98.39           H  
ATOM   4329  O   GLU B 126      -8.523  21.856   0.712  1.00 98.39           O  
ATOM   4330  CG  GLU B 126      -7.144  24.464  -2.865  1.00 98.39           C  
ATOM   4331  HG2 GLU B 126      -6.103  24.196  -3.044  1.00 98.39           H  
ATOM   4332  HG3 GLU B 126      -7.169  25.187  -2.050  1.00 98.39           H  
ATOM   4333  CD  GLU B 126      -7.697  25.130  -4.135  1.00 98.39           C  
ATOM   4334  OE1 GLU B 126      -7.250  26.275  -4.412  1.00 98.39           O  
ATOM   4335  OE2 GLU B 126      -8.469  24.476  -4.869  1.00 98.39           O  
ATOM   4336  N   VAL B 127      -8.448  20.454  -1.036  1.00 98.50           N  
ATOM   4337  H   VAL B 127      -8.087  20.288  -1.965  1.00 98.50           H  
ATOM   4338  CA  VAL B 127      -9.387  19.480  -0.460  1.00 98.50           C  
ATOM   4339  HA  VAL B 127     -10.306  20.009  -0.208  1.00 98.50           H  
ATOM   4340  C   VAL B 127      -8.846  18.882   0.846  1.00 98.50           C  
ATOM   4341  CB  VAL B 127      -9.739  18.395  -1.499  1.00 98.50           C  
ATOM   4342  HB  VAL B 127      -8.830  17.872  -1.795  1.00 98.50           H  
ATOM   4343  O   VAL B 127      -9.619  18.595   1.758  1.00 98.50           O  
ATOM   4344  CG1 VAL B 127     -10.738  17.362  -0.967  1.00 98.50           C  
ATOM   4345 HG11 VAL B 127     -10.952  16.618  -1.735  1.00 98.50           H  
ATOM   4346 HG12 VAL B 127     -10.336  16.852  -0.092  1.00 98.50           H  
ATOM   4347 HG13 VAL B 127     -11.660  17.872  -0.687  1.00 98.50           H  
ATOM   4348  CG2 VAL B 127     -10.406  19.005  -2.744  1.00 98.50           C  
ATOM   4349 HG21 VAL B 127     -11.323  19.517  -2.454  1.00 98.50           H  
ATOM   4350 HG22 VAL B 127     -10.642  18.225  -3.467  1.00 98.50           H  
ATOM   4351 HG23 VAL B 127      -9.755  19.739  -3.219  1.00 98.50           H  
ATOM   4352  N   SER B 128      -7.525  18.730   1.003  1.00 98.65           N  
ATOM   4353  H   SER B 128      -6.909  18.996   0.248  1.00 98.65           H  
ATOM   4354  CA  SER B 128      -6.951  18.298   2.289  1.00 98.65           C  
ATOM   4355  HA  SER B 128      -7.486  17.411   2.629  1.00 98.65           H  
ATOM   4356  C   SER B 128      -7.106  19.361   3.374  1.00 98.65           C  
ATOM   4357  CB  SER B 128      -5.470  17.940   2.181  1.00 98.65           C  
ATOM   4358  HB2 SER B 128      -4.904  18.811   1.852  1.00 98.65           H  
ATOM   4359  HB3 SER B 128      -5.106  17.635   3.163  1.00 98.65           H  
ATOM   4360  O   SER B 128      -7.453  19.017   4.503  1.00 98.65           O  
ATOM   4361  OG  SER B 128      -5.276  16.878   1.274  1.00 98.65           O  
ATOM   4362  HG  SER B 128      -5.304  17.285   0.405  1.00 98.65           H  
ATOM   4363  N   TRP B 129      -6.873  20.639   3.051  1.00 98.51           N  
ATOM   4364  H   TRP B 129      -6.651  20.873   2.094  1.00 98.51           H  
ATOM   4365  CA  TRP B 129      -7.077  21.741   3.997  1.00 98.51           C  
ATOM   4366  HA  TRP B 129      -6.449  21.583   4.874  1.00 98.51           H  
ATOM   4367  C   TRP B 129      -8.530  21.784   4.483  1.00 98.51           C  
ATOM   4368  CB  TRP B 129      -6.674  23.070   3.340  1.00 98.51           C  
ATOM   4369  HB2 TRP B 129      -5.651  22.985   2.976  1.00 98.51           H  
ATOM   4370  HB3 TRP B 129      -7.313  23.264   2.479  1.00 98.51           H  
ATOM   4371  O   TRP B 129      -8.791  21.790   5.686  1.00 98.51           O  
ATOM   4372  CG  TRP B 129      -6.754  24.248   4.260  1.00 98.51           C  
ATOM   4373  CD1 TRP B 129      -7.878  24.931   4.576  1.00 98.51           C  
ATOM   4374  HD1 TRP B 129      -8.864  24.716   4.191  1.00 98.51           H  
ATOM   4375  CD2 TRP B 129      -5.689  24.846   5.054  1.00 98.51           C  
ATOM   4376  CE2 TRP B 129      -6.253  25.883   5.854  1.00 98.51           C  
ATOM   4377  CE3 TRP B 129      -4.308  24.589   5.205  1.00 98.51           C  
ATOM   4378  HE3 TRP B 129      -3.866  23.787   4.632  1.00 98.51           H  
ATOM   4379  NE1 TRP B 129      -7.593  25.884   5.533  1.00 98.51           N  
ATOM   4380  HE1 TRP B 129      -8.316  26.382   6.033  1.00 98.51           H  
ATOM   4381  CH2 TRP B 129      -4.111  26.356   6.880  1.00 98.51           C  
ATOM   4382  HH2 TRP B 129      -3.521  26.892   7.609  1.00 98.51           H  
ATOM   4383  CZ2 TRP B 129      -5.486  26.620   6.766  1.00 98.51           C  
ATOM   4384  HZ2 TRP B 129      -5.965  27.354   7.397  1.00 98.51           H  
ATOM   4385  CZ3 TRP B 129      -3.523  25.343   6.099  1.00 98.51           C  
ATOM   4386  HZ3 TRP B 129      -2.475  25.114   6.222  1.00 98.51           H  
ATOM   4387  N   GLU B 130      -9.476  21.723   3.547  1.00 98.51           N  
ATOM   4388  H   GLU B 130      -9.191  21.733   2.578  1.00 98.51           H  
ATOM   4389  CA  GLU B 130     -10.912  21.713   3.830  1.00 98.51           C  
ATOM   4390  HA  GLU B 130     -11.186  22.612   4.382  1.00 98.51           H  
ATOM   4391  C   GLU B 130     -11.338  20.499   4.664  1.00 98.51           C  
ATOM   4392  CB  GLU B 130     -11.674  21.685   2.505  1.00 98.51           C  
ATOM   4393  HB2 GLU B 130     -12.730  21.506   2.707  1.00 98.51           H  
ATOM   4394  HB3 GLU B 130     -11.289  20.853   1.914  1.00 98.51           H  
ATOM   4395  O   GLU B 130     -12.145  20.636   5.584  1.00 98.51           O  
ATOM   4396  CG  GLU B 130     -11.546  22.992   1.711  1.00 98.51           C  
ATOM   4397  HG2 GLU B 130     -10.500  23.295   1.659  1.00 98.51           H  
ATOM   4398  HG3 GLU B 130     -12.089  23.772   2.243  1.00 98.51           H  
ATOM   4399  CD  GLU B 130     -12.098  22.860   0.284  1.00 98.51           C  
ATOM   4400  OE1 GLU B 130     -12.048  23.885  -0.430  1.00 98.51           O  
ATOM   4401  OE2 GLU B 130     -12.578  21.756  -0.070  1.00 98.51           O  
ATOM   4402  N   ALA B 131     -10.788  19.310   4.388  1.00 98.77           N  
ATOM   4403  H   ALA B 131     -10.174  19.237   3.590  1.00 98.77           H  
ATOM   4404  CA  ALA B 131     -11.101  18.101   5.147  1.00 98.77           C  
ATOM   4405  HA  ALA B 131     -12.182  17.961   5.134  1.00 98.77           H  
ATOM   4406  C   ALA B 131     -10.669  18.215   6.620  1.00 98.77           C  
ATOM   4407  CB  ALA B 131     -10.454  16.891   4.459  1.00 98.77           C  
ATOM   4408  HB1 ALA B 131      -9.368  16.987   4.476  1.00 98.77           H  
ATOM   4409  HB2 ALA B 131     -10.745  15.975   4.973  1.00 98.77           H  
ATOM   4410  HB3 ALA B 131     -10.788  16.827   3.424  1.00 98.77           H  
ATOM   4411  O   ALA B 131     -11.396  17.755   7.503  1.00 98.77           O  
ATOM   4412  N   ILE B 132      -9.525  18.854   6.894  1.00 98.71           N  
ATOM   4413  H   ILE B 132      -8.988  19.213   6.117  1.00 98.71           H  
ATOM   4414  CA  ILE B 132      -9.041  19.125   8.258  1.00 98.71           C  
ATOM   4415  HA  ILE B 132      -9.106  18.211   8.847  1.00 98.71           H  
ATOM   4416  C   ILE B 132      -9.933  20.167   8.947  1.00 98.71           C  
ATOM   4417  CB  ILE B 132      -7.565  19.580   8.236  1.00 98.71           C  
ATOM   4418  HB  ILE B 132      -7.500  20.481   7.626  1.00 98.71           H  
ATOM   4419  O   ILE B 132     -10.359  19.958  10.083  1.00 98.71           O  
ATOM   4420  CG1 ILE B 132      -6.624  18.512   7.636  1.00 98.71           C  
ATOM   4421 HG12 ILE B 132      -6.402  17.747   8.379  1.00 98.71           H  
ATOM   4422 HG13 ILE B 132      -7.113  18.018   6.796  1.00 98.71           H  
ATOM   4423  CG2 ILE B 132      -7.087  19.906   9.661  1.00 98.71           C  
ATOM   4424 HG21 ILE B 132      -7.251  19.048  10.313  1.00 98.71           H  
ATOM   4425 HG22 ILE B 132      -7.623  20.767  10.061  1.00 98.71           H  
ATOM   4426 HG23 ILE B 132      -6.024  20.144   9.660  1.00 98.71           H  
ATOM   4427  CD1 ILE B 132      -5.315  19.120   7.112  1.00 98.71           C  
ATOM   4428 HD11 ILE B 132      -5.535  19.902   6.385  1.00 98.71           H  
ATOM   4429 HD12 ILE B 132      -4.729  18.347   6.614  1.00 98.71           H  
ATOM   4430 HD13 ILE B 132      -4.727  19.549   7.924  1.00 98.71           H  
ATOM   4431  N   GLU B 133     -10.298  21.252   8.257  1.00 98.01           N  
ATOM   4432  H   GLU B 133      -9.911  21.399   7.335  1.00 98.01           H  
ATOM   4433  CA  GLU B 133     -11.218  22.256   8.808  1.00 98.01           C  
ATOM   4434  HA  GLU B 133     -10.813  22.623   9.751  1.00 98.01           H  
ATOM   4435  C   GLU B 133     -12.610  21.673   9.109  1.00 98.01           C  
ATOM   4436  CB  GLU B 133     -11.371  23.440   7.843  1.00 98.01           C  
ATOM   4437  HB2 GLU B 133     -12.228  24.030   8.168  1.00 98.01           H  
ATOM   4438  HB3 GLU B 133     -11.577  23.070   6.838  1.00 98.01           H  
ATOM   4439  O   GLU B 133     -13.231  22.044  10.115  1.00 98.01           O  
ATOM   4440  CG  GLU B 133     -10.146  24.364   7.818  1.00 98.01           C  
ATOM   4441  HG2 GLU B 133      -9.876  24.604   8.846  1.00 98.01           H  
ATOM   4442  HG3 GLU B 133      -9.304  23.844   7.361  1.00 98.01           H  
ATOM   4443  CD  GLU B 133     -10.417  25.677   7.063  1.00 98.01           C  
ATOM   4444  OE1 GLU B 133      -9.698  26.669   7.341  1.00 98.01           O  
ATOM   4445  OE2 GLU B 133     -11.360  25.732   6.244  1.00 98.01           O  
ATOM   4446  N   ARG B 134     -13.093  20.745   8.268  1.00 97.71           N  
ATOM   4447  H   ARG B 134     -12.555  20.565   7.432  1.00 97.71           H  
ATOM   4448  CA  ARG B 134     -14.328  19.969   8.476  1.00 97.71           C  
ATOM   4449  HA  ARG B 134     -15.132  20.645   8.768  1.00 97.71           H  
ATOM   4450  C   ARG B 134     -14.227  18.967   9.625  1.00 97.71           C  
ATOM   4451  CB  ARG B 134     -14.732  19.236   7.181  1.00 97.71           C  
ATOM   4452  HB2 ARG B 134     -15.336  18.372   7.455  1.00 97.71           H  
ATOM   4453  HB3 ARG B 134     -13.845  18.845   6.682  1.00 97.71           H  
ATOM   4454  O   ARG B 134     -15.257  18.637  10.202  1.00 97.71           O  
ATOM   4455  CG  ARG B 134     -15.533  20.112   6.197  1.00 97.71           C  
ATOM   4456  HG2 ARG B 134     -15.771  21.072   6.656  1.00 97.71           H  
ATOM   4457  HG3 ARG B 134     -14.937  20.294   5.303  1.00 97.71           H  
ATOM   4458  CD  ARG B 134     -16.844  19.401   5.813  1.00 97.71           C  
ATOM   4459  HD2 ARG B 134     -17.362  19.116   6.728  1.00 97.71           H  
ATOM   4460  HD3 ARG B 134     -16.627  18.486   5.263  1.00 97.71           H  
ATOM   4461  NE  ARG B 134     -17.754  20.254   5.035  1.00 97.71           N  
ATOM   4462  HE  ARG B 134     -18.469  20.758   5.541  1.00 97.71           H  
ATOM   4463  NH1 ARG B 134     -17.001  19.813   2.910  1.00 97.71           N  
ATOM   4464 HH11 ARG B 134     -16.351  19.142   3.294  1.00 97.71           H  
ATOM   4465 HH12 ARG B 134     -16.898  20.159   1.967  1.00 97.71           H  
ATOM   4466  NH2 ARG B 134     -18.557  21.396   3.313  1.00 97.71           N  
ATOM   4467 HH21 ARG B 134     -19.513  21.341   3.635  1.00 97.71           H  
ATOM   4468 HH22 ARG B 134     -18.520  21.706   2.352  1.00 97.71           H  
ATOM   4469  CZ  ARG B 134     -17.767  20.466   3.742  1.00 97.71           C  
ATOM   4470  N   ALA B 135     -13.023  18.534   9.997  1.00 97.92           N  
ATOM   4471  H   ALA B 135     -12.216  18.820   9.462  1.00 97.92           H  
ATOM   4472  CA  ALA B 135     -12.797  17.753  11.214  1.00 97.92           C  
ATOM   4473  HA  ALA B 135     -13.593  17.013  11.293  1.00 97.92           H  
ATOM   4474  C   ALA B 135     -12.873  18.603  12.498  1.00 97.92           C  
ATOM   4475  CB  ALA B 135     -11.458  17.006  11.110  1.00 97.92           C  
ATOM   4476  HB1 ALA B 135     -10.626  17.706  11.187  1.00 97.92           H  
ATOM   4477  HB2 ALA B 135     -11.383  16.468  10.165  1.00 97.92           H  
ATOM   4478  HB3 ALA B 135     -11.383  16.293  11.931  1.00 97.92           H  
ATOM   4479  O   ALA B 135     -12.693  18.074  13.589  1.00 97.92           O  
ATOM   4480  N   GLY B 136     -13.107  19.919  12.394  1.00 97.04           N  
ATOM   4481  H   GLY B 136     -13.232  20.319  11.475  1.00 97.04           H  
ATOM   4482  CA  GLY B 136     -13.077  20.823  13.545  1.00 97.04           C  
ATOM   4483  HA2 GLY B 136     -13.518  21.777  13.256  1.00 97.04           H  
ATOM   4484  HA3 GLY B 136     -13.662  20.396  14.359  1.00 97.04           H  
ATOM   4485  C   GLY B 136     -11.660  21.089  14.058  1.00 97.04           C  
ATOM   4486  O   GLY B 136     -11.484  21.422  15.227  1.00 97.04           O  
ATOM   4487  N   GLN B 137     -10.645  20.951  13.202  1.00 97.06           N  
ATOM   4488  H   GLN B 137     -10.842  20.693  12.246  1.00 97.06           H  
ATOM   4489  CA  GLN B 137      -9.239  21.119  13.566  1.00 97.06           C  
ATOM   4490  HA  GLN B 137      -9.150  21.265  14.642  1.00 97.06           H  
ATOM   4491  C   GLN B 137      -8.644  22.350  12.874  1.00 97.06           C  
ATOM   4492  CB  GLN B 137      -8.467  19.842  13.201  1.00 97.06           C  
ATOM   4493  HB2 GLN B 137      -7.411  19.989  13.429  1.00 97.06           H  
ATOM   4494  HB3 GLN B 137      -8.569  19.668  12.130  1.00 97.06           H  
ATOM   4495  O   GLN B 137      -8.948  22.614  11.714  1.00 97.06           O  
ATOM   4496  CG  GLN B 137      -8.972  18.597  13.955  1.00 97.06           C  
ATOM   4497  HG2 GLN B 137      -8.835  18.744  15.026  1.00 97.06           H  
ATOM   4498  HG3 GLN B 137     -10.037  18.457  13.769  1.00 97.06           H  
ATOM   4499  CD  GLN B 137      -8.263  17.312  13.542  1.00 97.06           C  
ATOM   4500  NE2 GLN B 137      -8.668  16.179  14.074  1.00 97.06           N  
ATOM   4501 HE21 GLN B 137      -9.445  16.158  14.718  1.00 97.06           H  
ATOM   4502 HE22 GLN B 137      -8.173  15.354  13.767  1.00 97.06           H  
ATOM   4503  OE1 GLN B 137      -7.328  17.296  12.748  1.00 97.06           O  
ATOM   4504  N   ASP B 138      -7.765  23.084  13.568  1.00 96.64           N  
ATOM   4505  H   ASP B 138      -7.550  22.809  14.515  1.00 96.64           H  
ATOM   4506  CA  ASP B 138      -6.886  24.078  12.937  1.00 96.64           C  
ATOM   4507  HA  ASP B 138      -7.470  24.680  12.241  1.00 96.64           H  
ATOM   4508  C   ASP B 138      -5.764  23.342  12.180  1.00 96.64           C  
ATOM   4509  CB  ASP B 138      -6.307  25.037  14.001  1.00 96.64           C  
ATOM   4510  HB2 ASP B 138      -7.123  25.630  14.414  1.00 96.64           H  
ATOM   4511  HB3 ASP B 138      -5.878  24.448  14.812  1.00 96.64           H  
ATOM   4512  O   ASP B 138      -4.921  22.716  12.831  1.00 96.64           O  
ATOM   4513  CG  ASP B 138      -5.221  25.993  13.469  1.00 96.64           C  
ATOM   4514  OD1 ASP B 138      -4.999  26.071  12.235  1.00 96.64           O  
ATOM   4515  OD2 ASP B 138      -4.570  26.689  14.270  1.00 96.64           O  
ATOM   4516  N   PRO B 139      -5.677  23.440  10.840  1.00 97.06           N  
ATOM   4517  CA  PRO B 139      -4.607  22.791  10.081  1.00 97.06           C  
ATOM   4518  HA  PRO B 139      -4.710  21.711  10.187  1.00 97.06           H  
ATOM   4519  C   PRO B 139      -3.193  23.175  10.540  1.00 97.06           C  
ATOM   4520  CB  PRO B 139      -4.854  23.188   8.624  1.00 97.06           C  
ATOM   4521  HB2 PRO B 139      -4.317  24.111   8.404  1.00 97.06           H  
ATOM   4522  HB3 PRO B 139      -4.560  22.398   7.932  1.00 97.06           H  
ATOM   4523  O   PRO B 139      -2.286  22.347  10.499  1.00 97.06           O  
ATOM   4524  CG  PRO B 139      -6.356  23.454   8.572  1.00 97.06           C  
ATOM   4525  HG2 PRO B 139      -6.636  24.128   7.761  1.00 97.06           H  
ATOM   4526  HG3 PRO B 139      -6.899  22.514   8.480  1.00 97.06           H  
ATOM   4527  CD  PRO B 139      -6.632  24.070   9.934  1.00 97.06           C  
ATOM   4528  HD2 PRO B 139      -6.455  25.145   9.895  1.00 97.06           H  
ATOM   4529  HD3 PRO B 139      -7.669  23.881  10.210  1.00 97.06           H  
ATOM   4530  N   SER B 140      -2.998  24.398  11.046  1.00 92.68           N  
ATOM   4531  H   SER B 140      -3.798  25.009  11.130  1.00 92.68           H  
ATOM   4532  CA  SER B 140      -1.709  24.857  11.592  1.00 92.68           C  
ATOM   4533  HA  SER B 140      -0.941  24.724  10.829  1.00 92.68           H  
ATOM   4534  C   SER B 140      -1.284  24.077  12.834  1.00 92.68           C  
ATOM   4535  CB  SER B 140      -1.732  26.332  12.021  1.00 92.68           C  
ATOM   4536  HB2 SER B 140      -1.951  26.397  13.087  1.00 92.68           H  
ATOM   4537  HB3 SER B 140      -0.746  26.766  11.854  1.00 92.68           H  
ATOM   4538  O   SER B 140      -0.089  23.941  13.091  1.00 92.68           O  
ATOM   4539  OG  SER B 140      -2.702  27.099  11.357  1.00 92.68           O  
ATOM   4540  HG  SER B 140      -3.541  26.821  11.732  1.00 92.68           H  
ATOM   4541  N   ALA B 141      -2.250  23.588  13.617  1.00 94.49           N  
ATOM   4542  H   ALA B 141      -3.211  23.676  13.318  1.00 94.49           H  
ATOM   4543  CA  ALA B 141      -1.998  22.854  14.851  1.00 94.49           C  
ATOM   4544  HA  ALA B 141      -1.215  23.370  15.406  1.00 94.49           H  
ATOM   4545  C   ALA B 141      -1.496  21.423  14.595  1.00 94.49           C  
ATOM   4546  CB  ALA B 141      -3.273  22.873  15.702  1.00 94.49           C  
ATOM   4547  HB1 ALA B 141      -3.609  23.900  15.851  1.00 94.49           H  
ATOM   4548  HB2 ALA B 141      -4.061  22.301  15.213  1.00 94.49           H  
ATOM   4549  HB3 ALA B 141      -3.068  22.422  16.673  1.00 94.49           H  
ATOM   4550  O   ALA B 141      -0.969  20.797  15.510  1.00 94.49           O  
ATOM   4551  N   LEU B 142      -1.613  20.918  13.360  1.00 96.60           N  
ATOM   4552  H   LEU B 142      -2.076  21.473  12.655  1.00 96.60           H  
ATOM   4553  CA  LEU B 142      -1.065  19.618  12.959  1.00 96.60           C  
ATOM   4554  HA  LEU B 142      -1.173  18.922  13.790  1.00 96.60           H  
ATOM   4555  C   LEU B 142       0.436  19.662  12.645  1.00 96.60           C  
ATOM   4556  CB  LEU B 142      -1.843  19.070  11.752  1.00 96.60           C  
ATOM   4557  HB2 LEU B 142      -1.719  19.756  10.914  1.00 96.60           H  
ATOM   4558  HB3 LEU B 142      -1.395  18.118  11.465  1.00 96.60           H  
ATOM   4559  O   LEU B 142       1.040  18.610  12.420  1.00 96.60           O  
ATOM   4560  CG  LEU B 142      -3.344  18.834  11.985  1.00 96.60           C  
ATOM   4561  HG  LEU B 142      -3.840  19.783  12.187  1.00 96.60           H  
ATOM   4562  CD1 LEU B 142      -3.937  18.232  10.713  1.00 96.60           C  
ATOM   4563 HD11 LEU B 142      -5.011  18.098  10.841  1.00 96.60           H  
ATOM   4564 HD12 LEU B 142      -3.470  17.271  10.499  1.00 96.60           H  
ATOM   4565 HD13 LEU B 142      -3.761  18.914   9.881  1.00 96.60           H  
ATOM   4566  CD2 LEU B 142      -3.609  17.868  13.140  1.00 96.60           C  
ATOM   4567 HD21 LEU B 142      -3.081  16.929  12.977  1.00 96.60           H  
ATOM   4568 HD22 LEU B 142      -3.288  18.314  14.082  1.00 96.60           H  
ATOM   4569 HD23 LEU B 142      -4.679  17.672  13.212  1.00 96.60           H  
ATOM   4570  N   ARG B 143       1.057  20.845  12.621  1.00 94.39           N  
ATOM   4571  H   ARG B 143       0.519  21.673  12.835  1.00 94.39           H  
ATOM   4572  CA  ARG B 143       2.493  20.979  12.364  1.00 94.39           C  
ATOM   4573  HA  ARG B 143       2.692  20.544  11.385  1.00 94.39           H  
ATOM   4574  C   ARG B 143       3.303  20.198  13.406  1.00 94.39           C  
ATOM   4575  CB  ARG B 143       2.861  22.465  12.347  1.00 94.39           C  
ATOM   4576  HB2 ARG B 143       2.889  22.843  13.369  1.00 94.39           H  
ATOM   4577  HB3 ARG B 143       2.099  23.014  11.793  1.00 94.39           H  
ATOM   4578  O   ARG B 143       2.990  20.240  14.590  1.00 94.39           O  
ATOM   4579  CG  ARG B 143       4.207  22.698  11.658  1.00 94.39           C  
ATOM   4580  HG2 ARG B 143       4.984  22.081  12.108  1.00 94.39           H  
ATOM   4581  HG3 ARG B 143       4.110  22.430  10.606  1.00 94.39           H  
ATOM   4582  CD  ARG B 143       4.605  24.168  11.776  1.00 94.39           C  
ATOM   4583  HD2 ARG B 143       3.772  24.798  11.462  1.00 94.39           H  
ATOM   4584  HD3 ARG B 143       4.810  24.385  12.824  1.00 94.39           H  
ATOM   4585  NE  ARG B 143       5.808  24.457  10.976  1.00 94.39           N  
ATOM   4586  HE  ARG B 143       6.689  24.204  11.401  1.00 94.39           H  
ATOM   4587  NH1 ARG B 143       4.747  25.069   9.029  1.00 94.39           N  
ATOM   4588 HH11 ARG B 143       3.880  24.730   9.421  1.00 94.39           H  
ATOM   4589 HH12 ARG B 143       4.792  25.232   8.033  1.00 94.39           H  
ATOM   4590  NH2 ARG B 143       6.971  25.168   9.158  1.00 94.39           N  
ATOM   4591 HH21 ARG B 143       7.828  24.917   9.630  1.00 94.39           H  
ATOM   4592 HH22 ARG B 143       6.995  25.395   8.174  1.00 94.39           H  
ATOM   4593  CZ  ARG B 143       5.834  24.899   9.731  1.00 94.39           C  
ATOM   4594  N   GLU B 144       4.349  19.512  12.956  1.00 94.73           N  
ATOM   4595  H   GLU B 144       4.486  19.493  11.955  1.00 94.73           H  
ATOM   4596  CA  GLU B 144       5.207  18.600  13.730  1.00 94.73           C  
ATOM   4597  HA  GLU B 144       5.979  18.252  13.043  1.00 94.73           H  
ATOM   4598  C   GLU B 144       4.496  17.327  14.243  1.00 94.73           C  
ATOM   4599  CB  GLU B 144       5.951  19.336  14.863  1.00 94.73           C  
ATOM   4600  HB2 GLU B 144       5.230  19.612  15.632  1.00 94.73           H  
ATOM   4601  HB3 GLU B 144       6.652  18.646  15.334  1.00 94.73           H  
ATOM   4602  O   GLU B 144       5.078  16.554  15.006  1.00 94.73           O  
ATOM   4603  CG  GLU B 144       6.715  20.608  14.459  1.00 94.73           C  
ATOM   4604  HG2 GLU B 144       6.060  21.282  13.906  1.00 94.73           H  
ATOM   4605  HG3 GLU B 144       6.985  21.133  15.375  1.00 94.73           H  
ATOM   4606  CD  GLU B 144       8.007  20.344  13.675  1.00 94.73           C  
ATOM   4607  OE1 GLU B 144       8.210  21.060  12.665  1.00 94.73           O  
ATOM   4608  OE2 GLU B 144       8.824  19.534  14.163  1.00 94.73           O  
ATOM   4609  N   SER B 145       3.250  17.060  13.832  1.00 96.67           N  
ATOM   4610  H   SER B 145       2.793  17.710  13.209  1.00 96.67           H  
ATOM   4611  CA  SER B 145       2.523  15.857  14.260  1.00 96.67           C  
ATOM   4612  HA  SER B 145       2.800  15.670  15.297  1.00 96.67           H  
ATOM   4613  C   SER B 145       2.897  14.616  13.432  1.00 96.67           C  
ATOM   4614  CB  SER B 145       1.005  16.076  14.247  1.00 96.67           C  
ATOM   4615  HB2 SER B 145       0.763  17.010  14.754  1.00 96.67           H  
ATOM   4616  HB3 SER B 145       0.520  15.259  14.782  1.00 96.67           H  
ATOM   4617  O   SER B 145       3.223  14.726  12.242  1.00 96.67           O  
ATOM   4618  OG  SER B 145       0.506  16.104  12.925  1.00 96.67           O  
ATOM   4619  HG  SER B 145       0.708  16.982  12.591  1.00 96.67           H  
ATOM   4620  N   PRO B 146       2.775  13.399  13.999  1.00 97.90           N  
ATOM   4621  CA  PRO B 146       2.915  12.146  13.261  1.00 97.90           C  
ATOM   4622  HA  PRO B 146       3.745  12.216  12.558  1.00 97.90           H  
ATOM   4623  C   PRO B 146       1.637  11.827  12.460  1.00 97.90           C  
ATOM   4624  CB  PRO B 146       3.257  11.106  14.333  1.00 97.90           C  
ATOM   4625  HB2 PRO B 146       3.013  10.085  14.040  1.00 97.90           H  
ATOM   4626  HB3 PRO B 146       4.315  11.178  14.586  1.00 97.90           H  
ATOM   4627  O   PRO B 146       1.094  10.728  12.545  1.00 97.90           O  
ATOM   4628  CG  PRO B 146       2.419  11.586  15.514  1.00 97.90           C  
ATOM   4629  HG2 PRO B 146       2.808  11.222  16.465  1.00 97.90           H  
ATOM   4630  HG3 PRO B 146       1.385  11.271  15.375  1.00 97.90           H  
ATOM   4631  CD  PRO B 146       2.510  13.109  15.406  1.00 97.90           C  
ATOM   4632  HD2 PRO B 146       1.576  13.559  15.744  1.00 97.90           H  
ATOM   4633  HD3 PRO B 146       3.342  13.468  16.012  1.00 97.90           H  
ATOM   4634  N   THR B 147       1.117  12.793  11.700  1.00 98.76           N  
ATOM   4635  H   THR B 147       1.595  13.682  11.665  1.00 98.76           H  
ATOM   4636  CA  THR B 147      -0.019  12.571  10.794  1.00 98.76           C  
ATOM   4637  HA  THR B 147      -0.719  11.890  11.279  1.00 98.76           H  
ATOM   4638  C   THR B 147       0.482  11.931   9.502  1.00 98.76           C  
ATOM   4639  CB  THR B 147      -0.780  13.869  10.504  1.00 98.76           C  
ATOM   4640  HB  THR B 147      -0.098  14.587  10.050  1.00 98.76           H  
ATOM   4641  O   THR B 147       1.380  12.470   8.858  1.00 98.76           O  
ATOM   4642  CG2 THR B 147      -1.980  13.662   9.578  1.00 98.76           C  
ATOM   4643 HG21 THR B 147      -2.644  12.903   9.990  1.00 98.76           H  
ATOM   4644 HG22 THR B 147      -1.645  13.349   8.589  1.00 98.76           H  
ATOM   4645 HG23 THR B 147      -2.523  14.602   9.474  1.00 98.76           H  
ATOM   4646  OG1 THR B 147      -1.302  14.400  11.700  1.00 98.76           O  
ATOM   4647  HG1 THR B 147      -0.629  14.943  12.118  1.00 98.76           H  
ATOM   4648  N   GLY B 148      -0.070  10.775   9.128  1.00 98.82           N  
ATOM   4649  H   GLY B 148      -0.831  10.415   9.686  1.00 98.82           H  
ATOM   4650  CA  GLY B 148       0.260  10.095   7.871  1.00 98.82           C  
ATOM   4651  HA2 GLY B 148       0.067   9.026   7.964  1.00 98.82           H  
ATOM   4652  HA3 GLY B 148       1.321  10.225   7.659  1.00 98.82           H  
ATOM   4653  C   GLY B 148      -0.538  10.635   6.681  1.00 98.82           C  
ATOM   4654  O   GLY B 148      -1.645  11.144   6.855  1.00 98.82           O  
ATOM   4655  N   VAL B 149      -0.004  10.493   5.470  1.00 98.91           N  
ATOM   4656  H   VAL B 149       0.892  10.031   5.407  1.00 98.91           H  
ATOM   4657  CA  VAL B 149      -0.638  10.897   4.207  1.00 98.91           C  
ATOM   4658  HA  VAL B 149      -1.684  11.140   4.391  1.00 98.91           H  
ATOM   4659  C   VAL B 149      -0.584   9.738   3.211  1.00 98.91           C  
ATOM   4660  CB  VAL B 149       0.027  12.161   3.629  1.00 98.91           C  
ATOM   4661  HB  VAL B 149       1.094  11.973   3.507  1.00 98.91           H  
ATOM   4662  O   VAL B 149       0.489   9.289   2.815  1.00 98.91           O  
ATOM   4663  CG1 VAL B 149      -0.562  12.539   2.263  1.00 98.91           C  
ATOM   4664 HG11 VAL B 149      -0.367  11.752   1.535  1.00 98.91           H  
ATOM   4665 HG12 VAL B 149      -1.636  12.707   2.347  1.00 98.91           H  
ATOM   4666 HG13 VAL B 149      -0.079  13.447   1.903  1.00 98.91           H  
ATOM   4667  CG2 VAL B 149      -0.143  13.368   4.559  1.00 98.91           C  
ATOM   4668 HG21 VAL B 149       0.292  14.255   4.097  1.00 98.91           H  
ATOM   4669 HG22 VAL B 149       0.375  13.189   5.501  1.00 98.91           H  
ATOM   4670 HG23 VAL B 149      -1.199  13.554   4.754  1.00 98.91           H  
ATOM   4671  N   PHE B 150      -1.748   9.266   2.770  1.00 98.84           N  
ATOM   4672  H   PHE B 150      -2.596   9.686   3.122  1.00 98.84           H  
ATOM   4673  CA  PHE B 150      -1.873   8.136   1.845  1.00 98.84           C  
ATOM   4674  HA  PHE B 150      -0.890   7.844   1.477  1.00 98.84           H  
ATOM   4675  C   PHE B 150      -2.725   8.554   0.650  1.00 98.84           C  
ATOM   4676  CB  PHE B 150      -2.476   6.925   2.575  1.00 98.84           C  
ATOM   4677  HB2 PHE B 150      -3.490   7.169   2.891  1.00 98.84           H  
ATOM   4678  HB3 PHE B 150      -2.549   6.097   1.870  1.00 98.84           H  
ATOM   4679  O   PHE B 150      -3.909   8.850   0.806  1.00 98.84           O  
ATOM   4680  CG  PHE B 150      -1.691   6.465   3.789  1.00 98.84           C  
ATOM   4681  CD1 PHE B 150      -0.777   5.401   3.682  1.00 98.84           C  
ATOM   4682  HD1 PHE B 150      -0.642   4.902   2.733  1.00 98.84           H  
ATOM   4683  CD2 PHE B 150      -1.868   7.110   5.029  1.00 98.84           C  
ATOM   4684  HD2 PHE B 150      -2.565   7.930   5.115  1.00 98.84           H  
ATOM   4685  CE1 PHE B 150      -0.039   4.990   4.806  1.00 98.84           C  
ATOM   4686  HE1 PHE B 150       0.659   4.169   4.732  1.00 98.84           H  
ATOM   4687  CE2 PHE B 150      -1.113   6.713   6.147  1.00 98.84           C  
ATOM   4688  HE2 PHE B 150      -1.232   7.224   7.091  1.00 98.84           H  
ATOM   4689  CZ  PHE B 150      -0.194   5.657   6.032  1.00 98.84           C  
ATOM   4690  HZ  PHE B 150       0.401   5.364   6.884  1.00 98.84           H  
ATOM   4691  N   VAL B 151      -2.140   8.585  -0.547  1.00 98.50           N  
ATOM   4692  H   VAL B 151      -1.163   8.340  -0.613  1.00 98.50           H  
ATOM   4693  CA  VAL B 151      -2.819   9.086  -1.752  1.00 98.50           C  
ATOM   4694  HA  VAL B 151      -3.826   9.411  -1.492  1.00 98.50           H  
ATOM   4695  C   VAL B 151      -2.964   7.981  -2.791  1.00 98.50           C  
ATOM   4696  CB  VAL B 151      -2.102  10.329  -2.312  1.00 98.50           C  
ATOM   4697  HB  VAL B 151      -1.052  10.092  -2.482  1.00 98.50           H  
ATOM   4698  O   VAL B 151      -1.975   7.429  -3.264  1.00 98.50           O  
ATOM   4699  CG1 VAL B 151      -2.710  10.805  -3.636  1.00 98.50           C  
ATOM   4700 HG11 VAL B 151      -2.568  10.045  -4.405  1.00 98.50           H  
ATOM   4701 HG12 VAL B 151      -2.196  11.707  -3.968  1.00 98.50           H  
ATOM   4702 HG13 VAL B 151      -3.774  11.012  -3.519  1.00 98.50           H  
ATOM   4703  CG2 VAL B 151      -2.190  11.494  -1.314  1.00 98.50           C  
ATOM   4704 HG21 VAL B 151      -1.670  11.236  -0.392  1.00 98.50           H  
ATOM   4705 HG22 VAL B 151      -3.232  11.716  -1.086  1.00 98.50           H  
ATOM   4706 HG23 VAL B 151      -1.720  12.383  -1.735  1.00 98.50           H  
ATOM   4707  N   GLY B 152      -4.201   7.679  -3.177  1.00 96.47           N  
ATOM   4708  H   GLY B 152      -4.964   8.174  -2.738  1.00 96.47           H  
ATOM   4709  CA  GLY B 152      -4.498   6.874  -4.356  1.00 96.47           C  
ATOM   4710  HA2 GLY B 152      -5.476   6.407  -4.235  1.00 96.47           H  
ATOM   4711  HA3 GLY B 152      -3.749   6.092  -4.476  1.00 96.47           H  
ATOM   4712  C   GLY B 152      -4.540   7.752  -5.602  1.00 96.47           C  
ATOM   4713  O   GLY B 152      -5.441   8.579  -5.739  1.00 96.47           O  
ATOM   4714  N   ALA B 153      -3.593   7.574  -6.516  1.00 84.87           N  
ATOM   4715  H   ALA B 153      -2.905   6.847  -6.382  1.00 84.87           H  
ATOM   4716  CA  ALA B 153      -3.520   8.355  -7.749  1.00 84.87           C  
ATOM   4717  HA  ALA B 153      -4.499   8.783  -7.966  1.00 84.87           H  
ATOM   4718  C   ALA B 153      -3.164   7.464  -8.945  1.00 84.87           C  
ATOM   4719  CB  ALA B 153      -2.550   9.526  -7.547  1.00 84.87           C  
ATOM   4720  HB1 ALA B 153      -2.920  10.172  -6.750  1.00 84.87           H  
ATOM   4721  HB2 ALA B 153      -2.482  10.117  -8.460  1.00 84.87           H  
ATOM   4722  HB3 ALA B 153      -1.562   9.154  -7.276  1.00 84.87           H  
ATOM   4723  O   ALA B 153      -2.773   6.309  -8.783  1.00 84.87           O  
ATOM   4724  N   GLY B 154      -3.382   7.998 -10.144  1.00 77.76           N  
ATOM   4725  H   GLY B 154      -3.664   8.967 -10.187  1.00 77.76           H  
ATOM   4726  CA  GLY B 154      -3.159   7.312 -11.413  1.00 77.76           C  
ATOM   4727  HA2 GLY B 154      -2.779   6.304 -11.250  1.00 77.76           H  
ATOM   4728  HA3 GLY B 154      -4.121   7.236 -11.920  1.00 77.76           H  
ATOM   4729  C   GLY B 154      -2.160   8.063 -12.299  1.00 77.76           C  
ATOM   4730  O   GLY B 154      -1.329   8.816 -11.794  1.00 77.76           O  
ATOM   4731  N   PRO B 155      -2.208   7.874 -13.625  1.00 76.87           N  
ATOM   4732  CA  PRO B 155      -1.259   8.501 -14.538  1.00 76.87           C  
ATOM   4733  HA  PRO B 155      -0.245   8.247 -14.229  1.00 76.87           H  
ATOM   4734  C   PRO B 155      -1.396  10.031 -14.558  1.00 76.87           C  
ATOM   4735  CB  PRO B 155      -1.538   7.870 -15.905  1.00 76.87           C  
ATOM   4736  HB2 PRO B 155      -1.362   8.565 -16.726  1.00 76.87           H  
ATOM   4737  HB3 PRO B 155      -0.919   6.980 -16.024  1.00 76.87           H  
ATOM   4738  O   PRO B 155      -2.498  10.575 -14.557  1.00 76.87           O  
ATOM   4739  CG  PRO B 155      -3.007   7.455 -15.819  1.00 76.87           C  
ATOM   4740  HG2 PRO B 155      -3.640   8.309 -16.061  1.00 76.87           H  
ATOM   4741  HG3 PRO B 155      -3.231   6.616 -16.478  1.00 76.87           H  
ATOM   4742  CD  PRO B 155      -3.190   7.085 -14.351  1.00 76.87           C  
ATOM   4743  HD2 PRO B 155      -4.208   7.323 -14.041  1.00 76.87           H  
ATOM   4744  HD3 PRO B 155      -2.984   6.025 -14.205  1.00 76.87           H  
ATOM   4745  N   ASN B 156      -0.262  10.730 -14.637  1.00 80.41           N  
ATOM   4746  H   ASN B 156       0.617  10.232 -14.632  1.00 80.41           H  
ATOM   4747  CA  ASN B 156      -0.226  12.182 -14.779  1.00 80.41           C  
ATOM   4748  HA  ASN B 156      -1.113  12.610 -14.313  1.00 80.41           H  
ATOM   4749  C   ASN B 156      -0.238  12.588 -16.264  1.00 80.41           C  
ATOM   4750  CB  ASN B 156       0.988  12.731 -14.014  1.00 80.41           C  
ATOM   4751  HB2 ASN B 156       0.893  12.475 -12.959  1.00 80.41           H  
ATOM   4752  HB3 ASN B 156       1.905  12.290 -14.405  1.00 80.41           H  
ATOM   4753  O   ASN B 156       0.774  12.502 -16.959  1.00 80.41           O  
ATOM   4754  CG  ASN B 156       1.102  14.240 -14.125  1.00 80.41           C  
ATOM   4755  ND2 ASN B 156       2.048  14.827 -13.458  1.00 80.41           N  
ATOM   4756 HD21 ASN B 156       2.696  14.289 -12.900  1.00 80.41           H  
ATOM   4757 HD22 ASN B 156       2.093  15.830 -13.572  1.00 80.41           H  
ATOM   4758  OD1 ASN B 156       0.401  14.917 -14.856  1.00 80.41           O  
ATOM   4759  N   GLU B 157      -1.383  13.079 -16.737  1.00 86.18           N  
ATOM   4760  H   GLU B 157      -2.186  13.064 -16.125  1.00 86.18           H  
ATOM   4761  CA  GLU B 157      -1.555  13.577 -18.108  1.00 86.18           C  
ATOM   4762  HA  GLU B 157      -0.944  12.976 -18.782  1.00 86.18           H  
ATOM   4763  C   GLU B 157      -1.096  15.043 -18.297  1.00 86.18           C  
ATOM   4764  CB  GLU B 157      -3.029  13.403 -18.522  1.00 86.18           C  
ATOM   4765  HB2 GLU B 157      -3.170  13.869 -19.497  1.00 86.18           H  
ATOM   4766  HB3 GLU B 157      -3.656  13.926 -17.799  1.00 86.18           H  
ATOM   4767  O   GLU B 157      -1.002  15.520 -19.430  1.00 86.18           O  
ATOM   4768  CG  GLU B 157      -3.493  11.933 -18.617  1.00 86.18           C  
ATOM   4769  HG2 GLU B 157      -3.384  11.456 -17.642  1.00 86.18           H  
ATOM   4770  HG3 GLU B 157      -2.845  11.413 -19.323  1.00 86.18           H  
ATOM   4771  CD  GLU B 157      -4.957  11.785 -19.083  1.00 86.18           C  
ATOM   4772  OE1 GLU B 157      -5.408  10.647 -19.367  1.00 86.18           O  
ATOM   4773  OE2 GLU B 157      -5.651  12.812 -19.252  1.00 86.18           O  
ATOM   4774  N   TYR B 158      -0.806  15.781 -17.218  1.00 88.60           N  
ATOM   4775  H   TYR B 158      -0.792  15.332 -16.314  1.00 88.60           H  
ATOM   4776  CA  TYR B 158      -0.377  17.184 -17.278  1.00 88.60           C  
ATOM   4777  HA  TYR B 158      -1.002  17.693 -18.012  1.00 88.60           H  
ATOM   4778  C   TYR B 158       1.077  17.345 -17.736  1.00 88.60           C  
ATOM   4779  CB  TYR B 158      -0.580  17.860 -15.913  1.00 88.60           C  
ATOM   4780  HB2 TYR B 158       0.149  17.469 -15.204  1.00 88.60           H  
ATOM   4781  HB3 TYR B 158      -1.569  17.609 -15.530  1.00 88.60           H  
ATOM   4782  O   TYR B 158       1.398  18.315 -18.426  1.00 88.60           O  
ATOM   4783  CG  TYR B 158      -0.466  19.372 -15.969  1.00 88.60           C  
ATOM   4784  CD1 TYR B 158       0.524  20.055 -15.233  1.00 88.60           C  
ATOM   4785  HD1 TYR B 158       1.220  19.501 -14.622  1.00 88.60           H  
ATOM   4786  CD2 TYR B 158      -1.367  20.100 -16.766  1.00 88.60           C  
ATOM   4787  HD2 TYR B 158      -2.112  19.580 -17.350  1.00 88.60           H  
ATOM   4788  CE1 TYR B 158       0.592  21.463 -15.277  1.00 88.60           C  
ATOM   4789  HE1 TYR B 158       1.336  21.991 -14.699  1.00 88.60           H  
ATOM   4790  CE2 TYR B 158      -1.294  21.500 -16.823  1.00 88.60           C  
ATOM   4791  HE2 TYR B 158      -1.981  22.066 -17.436  1.00 88.60           H  
ATOM   4792  OH  TYR B 158      -0.281  23.533 -16.182  1.00 88.60           O  
ATOM   4793  HH  TYR B 158       0.461  23.934 -15.723  1.00 88.60           H  
ATOM   4794  CZ  TYR B 158      -0.313  22.183 -16.085  1.00 88.60           C  
ATOM   4795  N   ALA B 159       1.938  16.372 -17.425  1.00 79.74           N  
ATOM   4796  H   ALA B 159       1.607  15.633 -16.821  1.00 79.74           H  
ATOM   4797  CA  ALA B 159       3.359  16.406 -17.770  1.00 79.74           C  
ATOM   4798  HA  ALA B 159       3.823  17.233 -17.232  1.00 79.74           H  
ATOM   4799  C   ALA B 159       3.604  16.628 -19.275  1.00 79.74           C  
ATOM   4800  CB  ALA B 159       3.995  15.094 -17.294  1.00 79.74           C  
ATOM   4801  HB1 ALA B 159       5.070  15.121 -17.472  1.00 79.74           H  
ATOM   4802  HB2 ALA B 159       3.813  14.959 -16.228  1.00 79.74           H  
ATOM   4803  HB3 ALA B 159       3.564  14.250 -17.832  1.00 79.74           H  
ATOM   4804  O   ALA B 159       4.456  17.436 -19.647  1.00 79.74           O  
ATOM   4805  N   GLU B 160       2.818  15.977 -20.144  1.00 74.92           N  
ATOM   4806  H   GLU B 160       2.129  15.336 -19.779  1.00 74.92           H  
ATOM   4807  CA  GLU B 160       2.916  16.153 -21.601  1.00 74.92           C  
ATOM   4808  HA  GLU B 160       3.936  15.945 -21.922  1.00 74.92           H  
ATOM   4809  C   GLU B 160       2.597  17.595 -22.031  1.00 74.92           C  
ATOM   4810  CB  GLU B 160       1.968  15.186 -22.338  1.00 74.92           C  
ATOM   4811  HB2 GLU B 160       1.972  15.464 -23.392  1.00 74.92           H  
ATOM   4812  HB3 GLU B 160       0.956  15.324 -21.957  1.00 74.92           H  
ATOM   4813  O   GLU B 160       3.248  18.124 -22.926  1.00 74.92           O  
ATOM   4814  CG  GLU B 160       2.348  13.694 -22.247  1.00 74.92           C  
ATOM   4815  HG2 GLU B 160       2.249  13.365 -21.212  1.00 74.92           H  
ATOM   4816  HG3 GLU B 160       3.390  13.583 -22.545  1.00 74.92           H  
ATOM   4817  CD  GLU B 160       1.465  12.804 -23.153  1.00 74.92           C  
ATOM   4818  OE1 GLU B 160       1.813  11.636 -23.443  1.00 74.92           O  
ATOM   4819  OE2 GLU B 160       0.452  13.285 -23.717  1.00 74.92           O  
ATOM   4820  N   ARG B 161       1.641  18.266 -21.373  1.00 75.80           N  
ATOM   4821  H   ARG B 161       1.223  17.823 -20.567  1.00 75.80           H  
ATOM   4822  CA  ARG B 161       1.272  19.654 -21.704  1.00 75.80           C  
ATOM   4823  HA  ARG B 161       1.166  19.749 -22.784  1.00 75.80           H  
ATOM   4824  C   ARG B 161       2.338  20.658 -21.300  1.00 75.80           C  
ATOM   4825  CB  ARG B 161      -0.027  20.064 -21.009  1.00 75.80           C  
ATOM   4826  HB2 ARG B 161       0.086  19.995 -19.927  1.00 75.80           H  
ATOM   4827  HB3 ARG B 161      -0.215  21.108 -21.259  1.00 75.80           H  
ATOM   4828  O   ARG B 161       2.556  21.643 -22.000  1.00 75.80           O  
ATOM   4829  CG  ARG B 161      -1.228  19.234 -21.442  1.00 75.80           C  
ATOM   4830  HG2 ARG B 161      -1.227  19.141 -22.528  1.00 75.80           H  
ATOM   4831  HG3 ARG B 161      -1.164  18.237 -21.007  1.00 75.80           H  
ATOM   4832  CD  ARG B 161      -2.506  19.928 -20.955  1.00 75.80           C  
ATOM   4833  HD2 ARG B 161      -3.022  19.251 -20.275  1.00 75.80           H  
ATOM   4834  HD3 ARG B 161      -2.270  20.840 -20.406  1.00 75.80           H  
ATOM   4835  NE  ARG B 161      -3.342  20.264 -22.110  1.00 75.80           N  
ATOM   4836  HE  ARG B 161      -2.859  20.647 -22.910  1.00 75.80           H  
ATOM   4837  NH1 ARG B 161      -5.349  19.457 -21.365  1.00 75.80           N  
ATOM   4838 HH11 ARG B 161      -5.965  18.679 -21.554  1.00 75.80           H  
ATOM   4839 HH12 ARG B 161      -5.090  19.693 -20.418  1.00 75.80           H  
ATOM   4840  NH2 ARG B 161      -4.874  19.535 -23.544  1.00 75.80           N  
ATOM   4841 HH21 ARG B 161      -5.863  19.574 -23.748  1.00 75.80           H  
ATOM   4842 HH22 ARG B 161      -4.248  19.790 -24.293  1.00 75.80           H  
ATOM   4843  CZ  ARG B 161      -4.532  19.769 -22.324  1.00 75.80           C  
ATOM   4844  N   VAL B 162       2.972  20.437 -20.151  1.00 74.34           N  
ATOM   4845  H   VAL B 162       2.706  19.624 -19.614  1.00 74.34           H  
ATOM   4846  CA  VAL B 162       3.976  21.362 -19.608  1.00 74.34           C  
ATOM   4847  HA  VAL B 162       3.586  22.377 -19.690  1.00 74.34           H  
ATOM   4848  C   VAL B 162       5.265  21.316 -20.423  1.00 74.34           C  
ATOM   4849  CB  VAL B 162       4.240  21.069 -18.121  1.00 74.34           C  
ATOM   4850  HB  VAL B 162       4.521  20.021 -18.010  1.00 74.34           H  
ATOM   4851  O   VAL B 162       5.919  22.342 -20.578  1.00 74.34           O  
ATOM   4852  CG1 VAL B 162       5.348  21.932 -17.499  1.00 74.34           C  
ATOM   4853 HG11 VAL B 162       6.304  21.731 -17.984  1.00 74.34           H  
ATOM   4854 HG12 VAL B 162       5.113  22.992 -17.587  1.00 74.34           H  
ATOM   4855 HG13 VAL B 162       5.444  21.690 -16.441  1.00 74.34           H  
ATOM   4856  CG2 VAL B 162       2.978  21.329 -17.299  1.00 74.34           C  
ATOM   4857 HG21 VAL B 162       2.680  22.375 -17.377  1.00 74.34           H  
ATOM   4858 HG22 VAL B 162       2.159  20.699 -17.645  1.00 74.34           H  
ATOM   4859 HG23 VAL B 162       3.170  21.084 -16.254  1.00 74.34           H  
ATOM   4860  N   GLN B 163       5.625  20.162 -20.991  1.00 65.24           N  
ATOM   4861  H   GLN B 163       5.046  19.347 -20.847  1.00 65.24           H  
ATOM   4862  CA  GLN B 163       6.830  20.029 -21.819  1.00 65.24           C  
ATOM   4863  HA  GLN B 163       7.695  20.339 -21.232  1.00 65.24           H  
ATOM   4864  C   GLN B 163       6.821  20.906 -23.087  1.00 65.24           C  
ATOM   4865  CB  GLN B 163       7.002  18.563 -22.219  1.00 65.24           C  
ATOM   4866  HB2 GLN B 163       7.723  18.514 -23.034  1.00 65.24           H  
ATOM   4867  HB3 GLN B 163       6.050  18.185 -22.592  1.00 65.24           H  
ATOM   4868  O   GLN B 163       7.895  21.233 -23.605  1.00 65.24           O  
ATOM   4869  CG  GLN B 163       7.514  17.653 -21.087  1.00 65.24           C  
ATOM   4870  HG2 GLN B 163       6.850  17.712 -20.224  1.00 65.24           H  
ATOM   4871  HG3 GLN B 163       8.506  17.982 -20.776  1.00 65.24           H  
ATOM   4872  CD  GLN B 163       7.600  16.205 -21.561  1.00 65.24           C  
ATOM   4873  NE2 GLN B 163       7.921  15.240 -20.729  1.00 65.24           N  
ATOM   4874 HE21 GLN B 163       7.792  14.303 -21.084  1.00 65.24           H  
ATOM   4875 HE22 GLN B 163       7.940  15.408 -19.733  1.00 65.24           H  
ATOM   4876  OE1 GLN B 163       7.442  15.913 -22.733  1.00 65.24           O  
ATOM   4877  N   ASP B 164       5.640  21.307 -23.566  1.00 62.36           N  
ATOM   4878  H   ASP B 164       4.800  20.949 -23.136  1.00 62.36           H  
ATOM   4879  CA  ASP B 164       5.477  22.204 -24.716  1.00 62.36           C  
ATOM   4880  HA  ASP B 164       6.283  22.017 -25.425  1.00 62.36           H  
ATOM   4881  C   ASP B 164       5.582  23.694 -24.339  1.00 62.36           C  
ATOM   4882  CB  ASP B 164       4.149  21.890 -25.424  1.00 62.36           C  
ATOM   4883  HB2 ASP B 164       3.941  22.679 -26.146  1.00 62.36           H  
ATOM   4884  HB3 ASP B 164       3.341  21.889 -24.692  1.00 62.36           H  
ATOM   4885  O   ASP B 164       5.635  24.561 -25.217  1.00 62.36           O  
ATOM   4886  CG  ASP B 164       4.158  20.559 -26.190  1.00 62.36           C  
ATOM   4887  OD1 ASP B 164       5.262  20.107 -26.583  1.00 62.36           O  
ATOM   4888  OD2 ASP B 164       3.045  20.051 -26.455  1.00 62.36           O  
ATOM   4889  N   LEU B 165       5.657  24.024 -23.042  1.00 61.97           N  
ATOM   4890  H   LEU B 165       5.672  23.282 -22.356  1.00 61.97           H  
ATOM   4891  CA  LEU B 165       5.859  25.397 -22.588  1.00 61.97           C  
ATOM   4892  HA  LEU B 165       5.212  26.042 -23.181  1.00 61.97           H  
ATOM   4893  C   LEU B 165       7.307  25.832 -22.844  1.00 61.97           C  
ATOM   4894  CB  LEU B 165       5.465  25.557 -21.107  1.00 61.97           C  
ATOM   4895  HB2 LEU B 165       5.787  26.538 -20.758  1.00 61.97           H  
ATOM   4896  HB3 LEU B 165       6.014  24.820 -20.521  1.00 61.97           H  
ATOM   4897  O   LEU B 165       8.264  25.243 -22.350  1.00 61.97           O  
ATOM   4898  CG  LEU B 165       3.952  25.414 -20.844  1.00 61.97           C  
ATOM   4899  HG  LEU B 165       3.561  24.539 -21.364  1.00 61.97           H  
ATOM   4900  CD1 LEU B 165       3.687  25.245 -19.351  1.00 61.97           C  
ATOM   4901 HD11 LEU B 165       4.006  26.131 -18.803  1.00 61.97           H  
ATOM   4902 HD12 LEU B 165       4.249  24.385 -18.987  1.00 61.97           H  
ATOM   4903 HD13 LEU B 165       2.625  25.067 -19.179  1.00 61.97           H  
ATOM   4904  CD2 LEU B 165       3.188  26.664 -21.296  1.00 61.97           C  
ATOM   4905 HD21 LEU B 165       2.132  26.548 -21.051  1.00 61.97           H  
ATOM   4906 HD22 LEU B 165       3.579  27.550 -20.796  1.00 61.97           H  
ATOM   4907 HD23 LEU B 165       3.274  26.780 -22.376  1.00 61.97           H  
ATOM   4908  N   ALA B 166       7.462  26.927 -23.589  1.00 49.12           N  
ATOM   4909  H   ALA B 166       6.641  27.306 -24.039  1.00 49.12           H  
ATOM   4910  CA  ALA B 166       8.765  27.515 -23.905  1.00 49.12           C  
ATOM   4911  HA  ALA B 166       9.433  26.716 -24.227  1.00 49.12           H  
ATOM   4912  C   ALA B 166       9.444  28.213 -22.708  1.00 49.12           C  
ATOM   4913  CB  ALA B 166       8.563  28.486 -25.076  1.00 49.12           C  
ATOM   4914  HB1 ALA B 166       7.908  29.304 -24.775  1.00 49.12           H  
ATOM   4915  HB2 ALA B 166       8.124  27.959 -25.922  1.00 49.12           H  
ATOM   4916  HB3 ALA B 166       9.528  28.896 -25.376  1.00 49.12           H  
ATOM   4917  O   ALA B 166      10.604  28.609 -22.805  1.00 49.12           O  
ATOM   4918  N   ASP B 167       8.731  28.413 -21.596  1.00 55.36           N  
ATOM   4919  H   ASP B 167       7.827  27.969 -21.524  1.00 55.36           H  
ATOM   4920  CA  ASP B 167       9.244  29.132 -20.432  1.00 55.36           C  
ATOM   4921  HA  ASP B 167       9.760  30.024 -20.787  1.00 55.36           H  
ATOM   4922  C   ASP B 167      10.266  28.276 -19.660  1.00 55.36           C  
ATOM   4923  CB  ASP B 167       8.068  29.609 -19.560  1.00 55.36           C  
ATOM   4924  HB2 ASP B 167       7.377  30.177 -20.183  1.00 55.36           H  
ATOM   4925  HB3 ASP B 167       7.534  28.745 -19.163  1.00 55.36           H  
ATOM   4926  O   ASP B 167       9.942  27.234 -19.089  1.00 55.36           O  
ATOM   4927  CG  ASP B 167       8.525  30.495 -18.396  1.00 55.36           C  
ATOM   4928  OD1 ASP B 167       9.566  30.203 -17.770  1.00 55.36           O  
ATOM   4929  OD2 ASP B 167       7.883  31.514 -18.071  1.00 55.36           O  
ATOM   4930  N   GLU B 168      11.515  28.746 -19.596  1.00 54.73           N  
ATOM   4931  H   GLU B 168      11.750  29.560 -20.145  1.00 54.73           H  
ATOM   4932  CA  GLU B 168      12.596  28.036 -18.916  1.00 54.73           C  
ATOM   4933  HA  GLU B 168      12.766  27.090 -19.429  1.00 54.73           H  
ATOM   4934  C   GLU B 168      12.276  27.707 -17.456  1.00 54.73           C  
ATOM   4935  CB  GLU B 168      13.890  28.856 -18.955  1.00 54.73           C  
ATOM   4936  HB2 GLU B 168      14.573  28.462 -18.202  1.00 54.73           H  
ATOM   4937  HB3 GLU B 168      13.663  29.893 -18.707  1.00 54.73           H
[truncated: 1,844,785 more chars]
