# Supplementary material for: Module-Based Polyketide Synthase Engineering for de Novo Polyketide Biosynthesis
Source: ACS Synth Biol. 2023 Oct 23;12(11):3148–55. doi: 10.1021/acssynbio.3c00282 (PMC10661043; doi:10.1021/acssynbio.3c00282)
Supplement: Supplementary file 2 — sb3c00282_si_002.zip [file sb3c00282_si_002.zip › Final_PKS_Structures/menzella_pdbs/epoM3_ACP_epoM3_KSAT_dimer.pdb]

ATOM      1  N   TRP A   1       8.092  55.964 -15.571  1.00 52.59           N  
ATOM      2  H   TRP A   1       8.731  55.986 -16.352  1.00 52.59           H  
ATOM      3  H2  TRP A   1       7.522  55.134 -15.653  1.00 52.59           H  
ATOM      4  H3  TRP A   1       7.489  56.775 -15.591  1.00 52.59           H  
ATOM      5  CA  TRP A   1       8.824  55.899 -14.287  1.00 52.59           C  
ATOM      6  HA  TRP A   1       8.084  55.889 -13.487  1.00 52.59           H  
ATOM      7  C   TRP A   1       9.697  57.123 -14.033  1.00 52.59           C  
ATOM      8  CB  TRP A   1       9.593  54.587 -14.172  1.00 52.59           C  
ATOM      9  HB2 TRP A   1       9.989  54.490 -13.161  1.00 52.59           H  
ATOM     10  HB3 TRP A   1      10.434  54.588 -14.867  1.00 52.59           H  
ATOM     11  O   TRP A   1       9.524  57.755 -12.998  1.00 52.59           O  
ATOM     12  CG  TRP A   1       8.721  53.409 -14.466  1.00 52.59           C  
ATOM     13  CD1 TRP A   1       8.719  52.688 -15.613  1.00 52.59           C  
ATOM     14  HD1 TRP A   1       9.390  52.809 -16.450  1.00 52.59           H  
ATOM     15  CD2 TRP A   1       7.730  52.773 -13.594  1.00 52.59           C  
ATOM     16  CE2 TRP A   1       7.139  51.687 -14.307  1.00 52.59           C  
ATOM     17  CE3 TRP A   1       7.298  52.980 -12.264  1.00 52.59           C  
ATOM     18  HE3 TRP A   1       7.749  53.754 -11.660  1.00 52.59           H  
ATOM     19  NE1 TRP A   1       7.774  51.685 -15.527  1.00 52.59           N  
ATOM     20  HE1 TRP A   1       7.676  50.938 -16.200  1.00 52.59           H  
ATOM     21  CH2 TRP A   1       5.753  51.087 -12.424  1.00 52.59           C  
ATOM     22  HH2 TRP A   1       5.018  50.438 -11.971  1.00 52.59           H  
ATOM     23  CZ2 TRP A   1       6.163  50.858 -13.746  1.00 52.59           C  
ATOM     24  HZ2 TRP A   1       5.755  50.033 -14.311  1.00 52.59           H  
ATOM     25  CZ3 TRP A   1       6.326  52.140 -11.686  1.00 52.59           C  
ATOM     26  HZ3 TRP A   1       6.037  52.281 -10.655  1.00 52.59           H  
ATOM     27  N   ARG A   2      10.594  57.509 -14.960  1.00 51.87           N  
ATOM     28  H   ARG A   2      10.765  56.927 -15.768  1.00 51.87           H  
ATOM     29  CA  ARG A   2      11.395  58.743 -14.831  1.00 51.87           C  
ATOM     30  HA  ARG A   2      11.993  58.672 -13.923  1.00 51.87           H  
ATOM     31  C   ARG A   2      10.483  59.969 -14.684  1.00 51.87           C  
ATOM     32  CB  ARG A   2      12.353  58.922 -16.029  1.00 51.87           C  
ATOM     33  HB2 ARG A   2      11.783  58.960 -16.957  1.00 51.87           H  
ATOM     34  HB3 ARG A   2      12.869  59.874 -15.909  1.00 51.87           H  
ATOM     35  O   ARG A   2       9.718  60.269 -15.594  1.00 51.87           O  
ATOM     36  CG  ARG A   2      13.409  57.808 -16.126  1.00 51.87           C  
ATOM     37  HG2 ARG A   2      13.862  57.659 -15.146  1.00 51.87           H  
ATOM     38  HG3 ARG A   2      12.925  56.875 -16.419  1.00 51.87           H  
ATOM     39  CD  ARG A   2      14.513  58.137 -17.142  1.00 51.87           C  
ATOM     40  HD2 ARG A   2      14.967  59.091 -16.873  1.00 51.87           H  
ATOM     41  HD3 ARG A   2      14.064  58.224 -18.131  1.00 51.87           H  
ATOM     42  NE  ARG A   2      15.559  57.093 -17.160  1.00 51.87           N  
ATOM     43  HE  ARG A   2      15.505  56.365 -16.462  1.00 51.87           H  
ATOM     44  NH1 ARG A   2      16.771  57.856 -18.963  1.00 51.87           N  
ATOM     45 HH11 ARG A   2      16.133  58.632 -19.072  1.00 51.87           H  
ATOM     46 HH12 ARG A   2      17.573  57.754 -19.568  1.00 51.87           H  
ATOM     47  NH2 ARG A   2      17.439  56.026 -17.876  1.00 51.87           N  
ATOM     48 HH21 ARG A   2      17.353  55.334 -17.145  1.00 51.87           H  
ATOM     49 HH22 ARG A   2      18.214  55.926 -18.516  1.00 51.87           H  
ATOM     50  CZ  ARG A   2      16.580  56.998 -17.997  1.00 51.87           C  
ATOM     51  N   GLY A   3      10.560  60.638 -13.535  1.00 62.71           N  
ATOM     52  H   GLY A   3      11.161  60.273 -12.810  1.00 62.71           H  
ATOM     53  CA  GLY A   3       9.795  61.852 -13.231  1.00 62.71           C  
ATOM     54  HA2 GLY A   3      10.465  62.577 -12.769  1.00 62.71           H  
ATOM     55  HA3 GLY A   3       9.418  62.292 -14.154  1.00 62.71           H  
ATOM     56  C   GLY A   3       8.600  61.674 -12.290  1.00 62.71           C  
ATOM     57  O   GLY A   3       8.036  62.684 -11.883  1.00 62.71           O  
ATOM     58  N   LEU A   4       8.233  60.444 -11.912  1.00 67.47           N  
ATOM     59  H   LEU A   4       8.762  59.645 -12.230  1.00 67.47           H  
ATOM     60  CA  LEU A   4       7.228  60.227 -10.865  1.00 67.47           C  
ATOM     61  HA  LEU A   4       6.386  60.899 -11.029  1.00 67.47           H  
ATOM     62  C   LEU A   4       7.813  60.579  -9.494  1.00 67.47           C  
ATOM     63  CB  LEU A   4       6.718  58.774 -10.894  1.00 67.47           C  
ATOM     64  HB2 LEU A   4       7.574  58.107 -10.796  1.00 67.47           H  
ATOM     65  HB3 LEU A   4       6.078  58.613 -10.026  1.00 67.47           H  
ATOM     66  O   LEU A   4       8.984  60.299  -9.216  1.00 67.47           O  
ATOM     67  CG  LEU A   4       5.925  58.396 -12.157  1.00 67.47           C  
ATOM     68  HG  LEU A   4       6.549  58.558 -13.036  1.00 67.47           H  
ATOM     69  CD1 LEU A   4       5.563  56.911 -12.111  1.00 67.47           C  
ATOM     70 HD11 LEU A   4       5.046  56.618 -13.025  1.00 67.47           H  
ATOM     71 HD12 LEU A   4       6.459  56.304 -11.983  1.00 67.47           H  
ATOM     72 HD13 LEU A   4       4.898  56.723 -11.267  1.00 67.47           H  
ATOM     73  CD2 LEU A   4       4.634  59.200 -12.315  1.00 67.47           C  
ATOM     74 HD21 LEU A   4       4.857  60.256 -12.469  1.00 67.47           H  
ATOM     75 HD22 LEU A   4       4.016  59.101 -11.422  1.00 67.47           H  
ATOM     76 HD23 LEU A   4       4.069  58.840 -13.174  1.00 67.47           H  
ATOM     77  N   SER A   5       6.997  61.163  -8.618  1.00 68.40           N  
ATOM     78  H   SER A   5       6.046  61.363  -8.894  1.00 68.40           H  
ATOM     79  CA  SER A   5       7.343  61.235  -7.199  1.00 68.40           C  
ATOM     80  HA  SER A   5       8.317  61.717  -7.110  1.00 68.40           H  
ATOM     81  C   SER A   5       7.450  59.824  -6.609  1.00 68.40           C  
ATOM     82  CB  SER A   5       6.322  62.077  -6.432  1.00 68.40           C  
ATOM     83  HB2 SER A   5       6.215  63.051  -6.909  1.00 68.40           H  
ATOM     84  HB3 SER A   5       6.671  62.221  -5.410  1.00 68.40           H  
ATOM     85  O   SER A   5       6.873  58.870  -7.127  1.00 68.40           O  
ATOM     86  OG  SER A   5       5.075  61.426  -6.404  1.00 68.40           O  
ATOM     87  HG  SER A   5       4.698  61.532  -7.280  1.00 68.40           H  
ATOM     88  N   VAL A   6       8.167  59.675  -5.492  1.00 65.80           N  
ATOM     89  H   VAL A   6       8.657  60.478  -5.123  1.00 65.80           H  
ATOM     90  CA  VAL A   6       8.340  58.371  -4.820  1.00 65.80           C  
ATOM     91  HA  VAL A   6       8.868  57.695  -5.492  1.00 65.80           H  
ATOM     92  C   VAL A   6       6.989  57.715  -4.492  1.00 65.80           C  
ATOM     93  CB  VAL A   6       9.182  58.550  -3.540  1.00 65.80           C  
ATOM     94  HB  VAL A   6       8.682  59.267  -2.888  1.00 65.80           H  
ATOM     95  O   VAL A   6       6.835  56.507  -4.652  1.00 65.80           O  
ATOM     96  CG1 VAL A   6       9.378  57.249  -2.757  1.00 65.80           C  
ATOM     97 HG11 VAL A   6       8.421  56.818  -2.463  1.00 65.80           H  
ATOM     98 HG12 VAL A   6       9.926  56.535  -3.372  1.00 65.80           H  
ATOM     99 HG13 VAL A   6       9.953  57.443  -1.851  1.00 65.80           H  
ATOM    100  CG2 VAL A   6      10.582  59.088  -3.872  1.00 65.80           C  
ATOM    101 HG21 VAL A   6      11.169  59.178  -2.958  1.00 65.80           H  
ATOM    102 HG22 VAL A   6      11.090  58.405  -4.553  1.00 65.80           H  
ATOM    103 HG23 VAL A   6      10.519  60.073  -4.335  1.00 65.80           H  
ATOM    104  N   ALA A   7       5.994  58.505  -4.075  1.00 72.23           N  
ATOM    105  H   ALA A   7       6.150  59.503  -4.042  1.00 72.23           H  
ATOM    106  CA  ALA A   7       4.654  58.011  -3.765  1.00 72.23           C  
ATOM    107  HA  ALA A   7       4.738  57.162  -3.087  1.00 72.23           H  
ATOM    108  C   ALA A   7       3.907  57.517  -5.017  1.00 72.23           C  
ATOM    109  CB  ALA A   7       3.884  59.127  -3.051  1.00 72.23           C  
ATOM    110  HB1 ALA A   7       2.888  58.769  -2.791  1.00 72.23           H  
ATOM    111  HB2 ALA A   7       3.785  59.994  -3.705  1.00 72.23           H  
ATOM    112  HB3 ALA A   7       4.404  59.416  -2.138  1.00 72.23           H  
ATOM    113  O   ALA A   7       3.335  56.429  -4.999  1.00 72.23           O  
ATOM    114  N   GLU A   8       3.960  58.275  -6.116  1.00 78.97           N  
ATOM    115  H   GLU A   8       4.458  59.154  -6.091  1.00 78.97           H  
ATOM    116  CA  GLU A   8       3.354  57.868  -7.391  1.00 78.97           C  
ATOM    117  HA  GLU A   8       2.304  57.617  -7.240  1.00 78.97           H  
ATOM    118  C   GLU A   8       4.045  56.630  -7.971  1.00 78.97           C  
ATOM    119  CB  GLU A   8       3.451  59.011  -8.404  1.00 78.97           C  
ATOM    120  HB2 GLU A   8       3.160  58.636  -9.385  1.00 78.97           H  
ATOM    121  HB3 GLU A   8       4.496  59.319  -8.452  1.00 78.97           H  
ATOM    122  O   GLU A   8       3.375  55.720  -8.455  1.00 78.97           O  
ATOM    123  CG  GLU A   8       2.550  60.210  -8.069  1.00 78.97           C  
ATOM    124  HG2 GLU A   8       1.517  59.945  -8.294  1.00 78.97           H  
ATOM    125  HG3 GLU A   8       2.611  60.430  -7.003  1.00 78.97           H  
ATOM    126  CD  GLU A   8       2.966  61.467  -8.847  1.00 78.97           C  
ATOM    127  OE1 GLU A   8       2.074  62.232  -9.265  1.00 78.97           O  
ATOM    128  OE2 GLU A   8       4.200  61.696  -8.940  1.00 78.97           O  
ATOM    129  N   ALA A   9       5.377  56.556  -7.873  1.00 76.55           N  
ATOM    130  H   ALA A   9       5.875  57.344  -7.485  1.00 76.55           H  
ATOM    131  CA  ALA A   9       6.140  55.386  -8.288  1.00 76.55           C  
ATOM    132  HA  ALA A   9       5.921  55.183  -9.337  1.00 76.55           H  
ATOM    133  C   ALA A   9       5.735  54.134  -7.491  1.00 76.55           C  
ATOM    134  CB  ALA A   9       7.636  55.692  -8.154  1.00 76.55           C  
ATOM    135  HB1 ALA A   9       7.887  55.886  -7.111  1.00 76.55           H  
ATOM    136  HB2 ALA A   9       8.215  54.836  -8.503  1.00 76.55           H  
ATOM    137  HB3 ALA A   9       7.893  56.566  -8.753  1.00 76.55           H  
ATOM    138  O   ALA A   9       5.566  53.075  -8.088  1.00 76.55           O  
ATOM    139  N   ARG A  10       5.516  54.254  -6.171  1.00 81.11           N  
ATOM    140  H   ARG A  10       5.696  55.152  -5.745  1.00 81.11           H  
ATOM    141  CA  ARG A  10       5.067  53.143  -5.311  1.00 81.11           C  
ATOM    142  HA  ARG A  10       5.731  52.291  -5.459  1.00 81.11           H  
ATOM    143  C   ARG A  10       3.684  52.640  -5.692  1.00 81.11           C  
ATOM    144  CB  ARG A  10       5.104  53.574  -3.836  1.00 81.11           C  
ATOM    145  HB2 ARG A  10       6.067  54.040  -3.631  1.00 81.11           H  
ATOM    146  HB3 ARG A  10       4.324  54.314  -3.658  1.00 81.11           H  
ATOM    147  O   ARG A  10       3.488  51.433  -5.767  1.00 81.11           O  
ATOM    148  CG  ARG A  10       4.920  52.396  -2.860  1.00 81.11           C  
ATOM    149  HG2 ARG A  10       3.998  51.855  -3.071  1.00 81.11           H  
ATOM    150  HG3 ARG A  10       5.760  51.711  -2.974  1.00 81.11           H  
ATOM    151  CD  ARG A  10       4.871  52.924  -1.420  1.00 81.11           C  
ATOM    152  HD2 ARG A  10       5.406  53.873  -1.392  1.00 81.11           H  
ATOM    153  HD3 ARG A  10       3.832  53.115  -1.150  1.00 81.11           H  
ATOM    154  NE  ARG A  10       5.478  51.992  -0.443  1.00 81.11           N  
ATOM    155  HE  ARG A  10       5.359  51.001  -0.595  1.00 81.11           H  
ATOM    156  NH1 ARG A  10       6.383  53.582   0.949  1.00 81.11           N  
ATOM    157 HH11 ARG A  10       5.979  54.307   0.373  1.00 81.11           H  
ATOM    158 HH12 ARG A  10       6.883  53.787   1.802  1.00 81.11           H  
ATOM    159  NH2 ARG A  10       6.660  51.457   1.454  1.00 81.11           N  
ATOM    160 HH21 ARG A  10       7.165  51.698   2.295  1.00 81.11           H  
ATOM    161 HH22 ARG A  10       6.522  50.459   1.393  1.00 81.11           H  
ATOM    162  CZ  ARG A  10       6.167  52.335   0.635  1.00 81.11           C  
ATOM    163  N   MET A  11       2.744  53.548  -5.948  1.00 84.30           N  
ATOM    164  H   MET A  11       2.979  54.526  -5.852  1.00 84.30           H  
ATOM    165  CA  MET A  11       1.404  53.182  -6.415  1.00 84.30           C  
ATOM    166  HA  MET A  11       0.957  52.479  -5.712  1.00 84.30           H  
ATOM    167  C   MET A  11       1.449  52.468  -7.768  1.00 84.30           C  
ATOM    168  CB  MET A  11       0.515  54.429  -6.511  1.00 84.30           C  
ATOM    169  HB2 MET A  11       1.122  55.315  -6.695  1.00 84.30           H  
ATOM    170  HB3 MET A  11      -0.173  54.309  -7.348  1.00 84.30           H  
ATOM    171  O   MET A  11       0.829  51.420  -7.913  1.00 84.30           O  
ATOM    172  CG  MET A  11      -0.318  54.620  -5.243  1.00 84.30           C  
ATOM    173  HG2 MET A  11       0.350  54.595  -4.382  1.00 84.30           H  
ATOM    174  HG3 MET A  11      -1.018  53.790  -5.154  1.00 84.30           H  
ATOM    175  SD  MET A  11      -1.250  56.177  -5.180  1.00 84.30           S  
ATOM    176  CE  MET A  11      -2.260  56.047  -6.684  1.00 84.30           C  
ATOM    177  HE1 MET A  11      -2.813  55.107  -6.676  1.00 84.30           H  
ATOM    178  HE2 MET A  11      -1.622  56.084  -7.567  1.00 84.30           H  
ATOM    179  HE3 MET A  11      -2.965  56.877  -6.721  1.00 84.30           H  
ATOM    180  N   ALA A  12       2.213  52.993  -8.728  1.00 83.49           N  
ATOM    181  H   ALA A  12       2.681  53.873  -8.565  1.00 83.49           H  
ATOM    182  CA  ALA A  12       2.346  52.373 -10.044  1.00 83.49           C  
ATOM    183  HA  ALA A  12       1.352  52.235 -10.470  1.00 83.49           H  
ATOM    184  C   ALA A  12       2.996  50.979  -9.959  1.00 83.49           C  
ATOM    185  CB  ALA A  12       3.130  53.333 -10.945  1.00 83.49           C  
ATOM    186  HB1 ALA A  12       4.099  53.559 -10.501  1.00 83.49           H  
ATOM    187  HB2 ALA A  12       3.274  52.876 -11.924  1.00 83.49           H  
ATOM    188  HB3 ALA A  12       2.569  54.260 -11.064  1.00 83.49           H  
ATOM    189  O   ALA A  12       2.519  50.037 -10.584  1.00 83.49           O  
ATOM    190  N   LEU A  13       4.045  50.816  -9.143  1.00 87.55           N  
ATOM    191  H   LEU A  13       4.419  51.624  -8.666  1.00 87.55           H  
ATOM    192  CA  LEU A  13       4.662  49.508  -8.897  1.00 87.55           C  
ATOM    193  HA  LEU A  13       4.910  49.051  -9.855  1.00 87.55           H  
ATOM    194  C   LEU A  13       3.700  48.539  -8.206  1.00 87.55           C  
ATOM    195  CB  LEU A  13       5.949  49.684  -8.071  1.00 87.55           C  
ATOM    196  HB2 LEU A  13       5.901  50.615  -7.506  1.00 87.55           H  
ATOM    197  HB3 LEU A  13       6.022  48.877  -7.342  1.00 87.55           H  
ATOM    198  O   LEU A  13       3.666  47.368  -8.570  1.00 87.55           O  
ATOM    199  CG  LEU A  13       7.213  49.648  -8.945  1.00 87.55           C  
ATOM    200  HG  LEU A  13       7.006  50.101  -9.915  1.00 87.55           H  
ATOM    201  CD1 LEU A  13       8.352  50.428  -8.296  1.00 87.55           C  
ATOM    202 HD11 LEU A  13       8.061  51.472  -8.182  1.00 87.55           H  
ATOM    203 HD12 LEU A  13       8.589  49.992  -7.326  1.00 87.55           H  
ATOM    204 HD13 LEU A  13       9.238  50.374  -8.930  1.00 87.55           H  
ATOM    205  CD2 LEU A  13       7.661  48.203  -9.151  1.00 87.55           C  
ATOM    206 HD21 LEU A  13       7.853  47.728  -8.189  1.00 87.55           H  
ATOM    207 HD22 LEU A  13       6.882  47.644  -9.669  1.00 87.55           H  
ATOM    208 HD23 LEU A  13       8.565  48.177  -9.759  1.00 87.55           H  
ATOM    209  N   HIS A  14       2.903  49.010  -7.245  1.00 89.46           N  
ATOM    210  H   HIS A  14       2.986  49.978  -6.967  1.00 89.46           H  
ATOM    211  CA  HIS A  14       1.890  48.182  -6.598  1.00 89.46           C  
ATOM    212  HA  HIS A  14       2.372  47.291  -6.195  1.00 89.46           H  
ATOM    213  C   HIS A  14       0.859  47.657  -7.594  1.00 89.46           C  
ATOM    214  CB  HIS A  14       1.233  48.938  -5.437  1.00 89.46           C  
ATOM    215  HB2 HIS A  14       0.724  49.823  -5.820  1.00 89.46           H  
ATOM    216  HB3 HIS A  14       2.007  49.266  -4.744  1.00 89.46           H  
ATOM    217  O   HIS A  14       0.583  46.464  -7.572  1.00 89.46           O  
ATOM    218  CG  HIS A  14       0.231  48.096  -4.685  1.00 89.46           C  
ATOM    219  CD2 HIS A  14       0.421  47.486  -3.474  1.00 89.46           C  
ATOM    220  HD2 HIS A  14       1.318  47.533  -2.874  1.00 89.46           H  
ATOM    221  ND1 HIS A  14      -1.032  47.749  -5.114  1.00 89.46           N  
ATOM    222  HD1 HIS A  14      -1.435  47.953  -6.017  1.00 89.46           H  
ATOM    223  CE1 HIS A  14      -1.583  46.947  -4.189  1.00 89.46           C  
ATOM    224  HE1 HIS A  14      -2.552  46.476  -4.274  1.00 89.46           H  
ATOM    225  NE2 HIS A  14      -0.737  46.770  -3.160  1.00 89.46           N  
ATOM    226  N   GLU A  15       0.323  48.496  -8.486  1.00 88.90           N  
ATOM    227  H   GLU A  15       0.576  49.474  -8.469  1.00 88.90           H  
ATOM    228  CA  GLU A  15      -0.591  48.020  -9.535  1.00 88.90           C  
ATOM    229  HA  GLU A  15      -1.449  47.533  -9.073  1.00 88.90           H  
ATOM    230  C   GLU A  15       0.055  46.958 -10.433  1.00 88.90           C  
ATOM    231  CB  GLU A  15      -1.087  49.176 -10.418  1.00 88.90           C  
ATOM    232  HB2 GLU A  15      -1.246  48.780 -11.420  1.00 88.90           H  
ATOM    233  HB3 GLU A  15      -0.331  49.959 -10.484  1.00 88.90           H  
ATOM    234  O   GLU A  15      -0.553  45.916 -10.678  1.00 88.90           O  
ATOM    235  CG  GLU A  15      -2.421  49.765  -9.942  1.00 88.90           C  
ATOM    236  HG2 GLU A  15      -2.234  50.454  -9.117  1.00 88.90           H  
ATOM    237  HG3 GLU A  15      -3.053  48.959  -9.570  1.00 88.90           H  
ATOM    238  CD  GLU A  15      -3.165  50.486 -11.080  1.00 88.90           C  
ATOM    239  OE1 GLU A  15      -4.414  50.536 -11.010  1.00 88.90           O  
ATOM    240  OE2 GLU A  15      -2.492  51.011 -11.998  1.00 88.90           O  
ATOM    241  N   VAL A  16       1.294  47.186 -10.883  1.00 89.34           N  
ATOM    242  H   VAL A  16       1.728  48.072 -10.664  1.00 89.34           H  
ATOM    243  CA  VAL A  16       2.005  46.240 -11.757  1.00 89.34           C  
ATOM    244  HA  VAL A  16       1.372  46.024 -12.618  1.00 89.34           H  
ATOM    245  C   VAL A  16       2.245  44.904 -11.047  1.00 89.34           C  
ATOM    246  CB  VAL A  16       3.321  46.851 -12.279  1.00 89.34           C  
ATOM    247  HB  VAL A  16       3.907  47.217 -11.436  1.00 89.34           H  
ATOM    248  O   VAL A  16       1.938  43.851 -11.604  1.00 89.34           O  
ATOM    249  CG1 VAL A  16       4.175  45.841 -13.058  1.00 89.34           C  
ATOM    250 HG11 VAL A  16       5.048  46.337 -13.483  1.00 89.34           H  
ATOM    251 HG12 VAL A  16       3.593  45.402 -13.868  1.00 89.34           H  
ATOM    252 HG13 VAL A  16       4.527  45.049 -12.398  1.00 89.34           H  
ATOM    253  CG2 VAL A  16       3.039  48.025 -13.227  1.00 89.34           C  
ATOM    254 HG21 VAL A  16       3.977  48.496 -13.519  1.00 89.34           H  
ATOM    255 HG22 VAL A  16       2.407  48.771 -12.744  1.00 89.34           H  
ATOM    256 HG23 VAL A  16       2.529  47.666 -14.122  1.00 89.34           H  
ATOM    257  N   VAL A  17       2.755  44.925  -9.811  1.00 91.71           N  
ATOM    258  H   VAL A  17       2.959  45.823  -9.394  1.00 91.71           H  
ATOM    259  CA  VAL A  17       3.062  43.705  -9.047  1.00 91.71           C  
ATOM    260  HA  VAL A  17       3.621  43.025  -9.690  1.00 91.71           H  
ATOM    261  C   VAL A  17       1.793  42.961  -8.654  1.00 91.71           C  
ATOM    262  CB  VAL A  17       3.927  44.007  -7.810  1.00 91.71           C  
ATOM    263  HB  VAL A  17       3.420  44.748  -7.192  1.00 91.71           H  
ATOM    264  O   VAL A  17       1.695  41.761  -8.897  1.00 91.71           O  
ATOM    265  CG1 VAL A  17       4.187  42.751  -6.965  1.00 91.71           C  
ATOM    266 HG11 VAL A  17       3.255  42.330  -6.588  1.00 91.71           H  
ATOM    267 HG12 VAL A  17       4.683  41.997  -7.576  1.00 91.71           H  
ATOM    268 HG13 VAL A  17       4.816  43.005  -6.112  1.00 91.71           H  
ATOM    269  CG2 VAL A  17       5.308  44.544  -8.209  1.00 91.71           C  
ATOM    270 HG21 VAL A  17       5.850  44.845  -7.312  1.00 91.71           H  
ATOM    271 HG22 VAL A  17       5.876  43.774  -8.732  1.00 91.71           H  
ATOM    272 HG23 VAL A  17       5.215  45.410  -8.864  1.00 91.71           H  
ATOM    273  N   HIS A  18       0.811  43.655  -8.079  1.00 90.92           N  
ATOM    274  H   HIS A  18       0.918  44.653  -7.971  1.00 90.92           H  
ATOM    275  CA  HIS A  18      -0.452  43.054  -7.650  1.00 90.92           C  
ATOM    276  HA  HIS A  18      -0.251  42.255  -6.937  1.00 90.92           H  
ATOM    277  C   HIS A  18      -1.192  42.420  -8.834  1.00 90.92           C  
ATOM    278  CB  HIS A  18      -1.285  44.138  -6.956  1.00 90.92           C  
ATOM    279  HB2 HIS A  18      -1.570  44.892  -7.690  1.00 90.92           H  
ATOM    280  HB3 HIS A  18      -0.679  44.632  -6.197  1.00 90.92           H  
ATOM    281  O   HIS A  18      -1.575  41.253  -8.760  1.00 90.92           O  
ATOM    282  CG  HIS A  18      -2.532  43.633  -6.292  1.00 90.92           C  
ATOM    283  CD2 HIS A  18      -2.621  43.032  -5.069  1.00 90.92           C  
ATOM    284  HD2 HIS A  18      -1.806  42.795  -4.401  1.00 90.92           H  
ATOM    285  ND1 HIS A  18      -3.807  43.793  -6.816  1.00 90.92           N  
ATOM    286  CE1 HIS A  18      -4.634  43.268  -5.904  1.00 90.92           C  
ATOM    287  HE1 HIS A  18      -5.711  43.286  -5.981  1.00 90.92           H  
ATOM    288  NE2 HIS A  18      -3.956  42.777  -4.856  1.00 90.92           N  
ATOM    289  HE2 HIS A  18      -4.372  42.257  -4.096  1.00 90.92           H  
ATOM    290  N   GLY A  19      -1.276  43.124  -9.970  1.00 90.29           N  
ATOM    291  H   GLY A  19      -0.932  44.074  -9.981  1.00 90.29           H  
ATOM    292  CA  GLY A  19      -1.877  42.602 -11.198  1.00 90.29           C  
ATOM    293  HA2 GLY A  19      -1.928  43.412 -11.926  1.00 90.29           H  
ATOM    294  HA3 GLY A  19      -2.891  42.263 -10.983  1.00 90.29           H  
ATOM    295  C   GLY A  19      -1.099  41.441 -11.829  1.00 90.29           C  
ATOM    296  O   GLY A  19      -1.708  40.521 -12.377  1.00 90.29           O  
ATOM    297  N   ALA A  20       0.237  41.437 -11.754  1.00 90.41           N  
ATOM    298  H   ALA A  20       0.706  42.226 -11.333  1.00 90.41           H  
ATOM    299  CA  ALA A  20       1.050  40.310 -12.214  1.00 90.41           C  
ATOM    300  HA  ALA A  20       0.745  40.048 -13.227  1.00 90.41           H  
ATOM    301  C   ALA A  20       0.831  39.060 -11.350  1.00 90.41           C  
ATOM    302  CB  ALA A  20       2.527  40.724 -12.263  1.00 90.41           C  
ATOM    303  HB1 ALA A  20       3.131  39.890 -12.620  1.00 90.41           H  
ATOM    304  HB2 ALA A  20       2.870  41.009 -11.268  1.00 90.41           H  
ATOM    305  HB3 ALA A  20       2.656  41.570 -12.938  1.00 90.41           H  
ATOM    306  O   ALA A  20       0.541  37.995 -11.891  1.00 90.41           O  
ATOM    307  N   VAL A  21       0.903  39.192 -10.022  1.00 90.45           N  
ATOM    308  H   VAL A  21       1.112  40.105  -9.643  1.00 90.45           H  
ATOM    309  CA  VAL A  21       0.715  38.076  -9.082  1.00 90.45           C  
ATOM    310  HA  VAL A  21       1.396  37.268  -9.350  1.00 90.45           H  
ATOM    311  C   VAL A  21      -0.700  37.506  -9.178  1.00 90.45           C  
ATOM    312  CB  VAL A  21       1.037  38.513  -7.640  1.00 90.45           C  
ATOM    313  HB  VAL A  21       0.422  39.376  -7.382  1.00 90.45           H  
ATOM    314  O   VAL A  21      -0.856  36.295  -9.325  1.00 90.45           O  
ATOM    315  CG1 VAL A  21       0.750  37.392  -6.635  1.00 90.45           C  
ATOM    316 HG11 VAL A  21       1.042  37.704  -5.633  1.00 90.45           H  
ATOM    317 HG12 VAL A  21       1.297  36.488  -6.904  1.00 90.45           H  
ATOM    318 HG13 VAL A  21      -0.317  37.172  -6.611  1.00 90.45           H  
ATOM    319  CG2 VAL A  21       2.514  38.902  -7.479  1.00 90.45           C  
ATOM    320 HG21 VAL A  21       2.801  39.665  -8.203  1.00 90.45           H  
ATOM    321 HG22 VAL A  21       3.150  38.030  -7.632  1.00 90.45           H  
ATOM    322 HG23 VAL A  21       2.684  39.293  -6.476  1.00 90.45           H  
ATOM    323  N   ALA A  22      -1.726  38.363  -9.169  1.00 89.78           N  
ATOM    324  H   ALA A  22      -1.545  39.348  -9.039  1.00 89.78           H  
ATOM    325  CA  ALA A  22      -3.118  37.937  -9.282  1.00 89.78           C  
ATOM    326  HA  ALA A  22      -3.368  37.303  -8.432  1.00 89.78           H  
ATOM    327  C   ALA A  22      -3.370  37.129 -10.563  1.00 89.78           C  
ATOM    328  CB  ALA A  22      -4.010  39.179  -9.247  1.00 89.78           C  
ATOM    329  HB1 ALA A  22      -3.709  39.887 -10.019  1.00 89.78           H  
ATOM    330  HB2 ALA A  22      -3.945  39.660  -8.271  1.00 89.78           H  
ATOM    331  HB3 ALA A  22      -5.040  38.875  -9.433  1.00 89.78           H  
ATOM    332  O   ALA A  22      -3.977  36.061 -10.517  1.00 89.78           O  
ATOM    333  N   ARG A  23      -2.842  37.603 -11.697  1.00 86.85           N  
ATOM    334  H   ARG A  23      -2.352  38.485 -11.652  1.00 86.85           H  
ATOM    335  CA  ARG A  23      -2.969  36.935 -12.996  1.00 86.85           C  
ATOM    336  HA  ARG A  23      -4.023  36.733 -13.185  1.00 86.85           H  
ATOM    337  C   ARG A  23      -2.269  35.576 -13.027  1.00 86.85           C  
ATOM    338  CB  ARG A  23      -2.447  37.902 -14.057  1.00 86.85           C  
ATOM    339  HB2 ARG A  23      -3.078  38.791 -14.029  1.00 86.85           H  
ATOM    340  HB3 ARG A  23      -1.432  38.184 -13.779  1.00 86.85           H  
ATOM    341  O   ARG A  23      -2.850  34.632 -13.547  1.00 86.85           O  
ATOM    342  CG  ARG A  23      -2.429  37.361 -15.494  1.00 86.85           C  
ATOM    343  HG2 ARG A  23      -3.380  36.879 -15.723  1.00 86.85           H  
ATOM    344  HG3 ARG A  23      -1.637  36.617 -15.579  1.00 86.85           H  
ATOM    345  CD  ARG A  23      -2.173  38.480 -16.520  1.00 86.85           C  
ATOM    346  HD2 ARG A  23      -3.127  38.963 -16.735  1.00 86.85           H  
ATOM    347  HD3 ARG A  23      -1.796  38.028 -17.437  1.00 86.85           H  
ATOM    348  NE  ARG A  23      -1.230  39.504 -16.016  1.00 86.85           N  
ATOM    349  HE  ARG A  23      -1.041  39.474 -15.024  1.00 86.85           H  
ATOM    350  NH1 ARG A  23      -0.869  40.662 -17.961  1.00 86.85           N  
ATOM    351 HH11 ARG A  23      -1.405  39.964 -18.458  1.00 86.85           H  
ATOM    352 HH12 ARG A  23      -0.390  41.405 -18.450  1.00 86.85           H  
ATOM    353  NH2 ARG A  23       0.064  41.375 -16.065  1.00 86.85           N  
ATOM    354 HH21 ARG A  23       0.521  42.114 -16.580  1.00 86.85           H  
ATOM    355 HH22 ARG A  23       0.200  41.313 -15.066  1.00 86.85           H  
ATOM    356  CZ  ARG A  23      -0.685  40.503 -16.681  1.00 86.85           C  
ATOM    357  N   VAL A  24      -1.073  35.455 -12.447  1.00 85.59           N  
ATOM    358  H   VAL A  24      -0.650  36.272 -12.031  1.00 85.59           H  
ATOM    359  CA  VAL A  24      -0.344  34.173 -12.404  1.00 85.59           C  
ATOM    360  HA  VAL A  24      -0.337  33.744 -13.406  1.00 85.59           H  
ATOM    361  C   VAL A  24      -1.039  33.147 -11.503  1.00 85.59           C  
ATOM    362  CB  VAL A  24       1.120  34.380 -11.978  1.00 85.59           C  
ATOM    363  HB  VAL A  24       1.157  34.953 -11.051  1.00 85.59           H  
ATOM    364  O   VAL A  24      -1.157  31.983 -11.892  1.00 85.59           O  
ATOM    365  CG1 VAL A  24       1.832  33.041 -11.760  1.00 85.59           C  
ATOM    366 HG11 VAL A  24       1.706  32.400 -12.633  1.00 85.59           H  
ATOM    367 HG12 VAL A  24       1.423  32.539 -10.883  1.00 85.59           H  
ATOM    368 HG13 VAL A  24       2.898  33.194 -11.595  1.00 85.59           H  
ATOM    369  CG2 VAL A  24       1.886  35.135 -13.067  1.00 85.59           C  
ATOM    370 HG21 VAL A  24       1.875  34.556 -13.990  1.00 85.59           H  
ATOM    371 HG22 VAL A  24       2.918  35.295 -12.756  1.00 85.59           H  
ATOM    372 HG23 VAL A  24       1.422  36.103 -13.258  1.00 85.59           H  
ATOM    373  N   LEU A  25      -1.530  33.576 -10.333  1.00 86.24           N  
ATOM    374  H   LEU A  25      -1.375  34.539 -10.071  1.00 86.24           H  
ATOM    375  CA  LEU A  25      -2.279  32.724  -9.396  1.00 86.24           C  
ATOM    376  HA  LEU A  25      -1.762  31.769  -9.301  1.00 86.24           H  
ATOM    377  C   LEU A  25      -3.701  32.385  -9.896  1.00 86.24           C  
ATOM    378  CB  LEU A  25      -2.318  33.404  -8.011  1.00 86.24           C  
ATOM    379  HB2 LEU A  25      -2.736  34.403  -8.136  1.00 86.24           H  
ATOM    380  HB3 LEU A  25      -2.993  32.836  -7.370  1.00 86.24           H  
ATOM    381  O   LEU A  25      -4.316  31.440  -9.403  1.00 86.24           O  
ATOM    382  CG  LEU A  25      -0.963  33.528  -7.284  1.00 86.24           C  
ATOM    383  HG  LEU A  25      -0.255  34.067  -7.913  1.00 86.24           H  
ATOM    384  CD1 LEU A  25      -1.124  34.296  -5.979  1.00 86.24           C  
ATOM    385 HD11 LEU A  25      -1.539  35.276  -6.214  1.00 86.24           H  
ATOM    386 HD12 LEU A  25      -0.155  34.423  -5.497  1.00 86.24           H  
ATOM    387 HD13 LEU A  25      -1.793  33.758  -5.307  1.00 86.24           H  
ATOM    388  CD2 LEU A  25      -0.363  32.180  -6.923  1.00 86.24           C  
ATOM    389 HD21 LEU A  25      -1.079  31.572  -6.369  1.00 86.24           H  
ATOM    390 HD22 LEU A  25      -0.085  31.677  -7.849  1.00 86.24           H  
ATOM    391 HD23 LEU A  25       0.537  32.314  -6.322  1.00 86.24           H  
ATOM    392  N   GLY A  26      -4.212  33.116 -10.895  1.00 79.84           N  
ATOM    393  H   GLY A  26      -3.658  33.886 -11.242  1.00 79.84           H  
ATOM    394  CA  GLY A  26      -5.497  32.852 -11.551  1.00 79.84           C  
ATOM    395  HA2 GLY A  26      -5.712  31.783 -11.520  1.00 79.84           H  
ATOM    396  HA3 GLY A  26      -5.410  33.147 -12.597  1.00 79.84           H  
ATOM    397  C   GLY A  26      -6.701  33.595 -10.959  1.00 79.84           C  
ATOM    398  O   GLY A  26      -7.835  33.152 -11.131  1.00 79.84           O  
ATOM    399  N   PHE A  27      -6.495  34.719 -10.268  1.00 82.03           N  
ATOM    400  H   PHE A  27      -5.550  35.067 -10.192  1.00 82.03           H  
ATOM    401  CA  PHE A  27      -7.587  35.569  -9.786  1.00 82.03           C  
ATOM    402  HA  PHE A  27      -8.389  34.930  -9.416  1.00 82.03           H  
ATOM    403  C   PHE A  27      -8.151  36.433 -10.929  1.00 82.03           C  
ATOM    404  CB  PHE A  27      -7.110  36.432  -8.609  1.00 82.03           C  
ATOM    405  HB2 PHE A  27      -6.234  37.002  -8.917  1.00 82.03           H  
ATOM    406  HB3 PHE A  27      -7.893  37.151  -8.366  1.00 82.03           H  
ATOM    407  O   PHE A  27      -7.456  37.294 -11.466  1.00 82.03           O  
ATOM    408  CG  PHE A  27      -6.780  35.654  -7.348  1.00 82.03           C  
ATOM    409  CD1 PHE A  27      -7.800  35.319  -6.438  1.00 82.03           C  
ATOM    410  HD1 PHE A  27      -8.821  35.612  -6.636  1.00 82.03           H  
ATOM    411  CD2 PHE A  27      -5.454  35.274  -7.076  1.00 82.03           C  
ATOM    412  HD2 PHE A  27      -4.669  35.524  -7.775  1.00 82.03           H  
ATOM    413  CE1 PHE A  27      -7.493  34.620  -5.257  1.00 82.03           C  
ATOM    414  HE1 PHE A  27      -8.272  34.386  -4.546  1.00 82.03           H  
ATOM    415  CE2 PHE A  27      -5.148  34.567  -5.899  1.00 82.03           C  
ATOM    416  HE2 PHE A  27      -4.130  34.279  -5.683  1.00 82.03           H  
ATOM    417  CZ  PHE A  27      -6.166  34.247  -4.986  1.00 82.03           C  
ATOM    418  HZ  PHE A  27      -5.924  33.725  -4.072  1.00 82.03           H  
ATOM    419  N   LEU A  28      -9.428  36.227 -11.285  1.00 76.36           N  
ATOM    420  H   LEU A  28      -9.907  35.444 -10.865  1.00 76.36           H  
ATOM    421  CA  LEU A  28     -10.143  37.027 -12.300  1.00 76.36           C  
ATOM    422  HA  LEU A  28      -9.578  37.010 -13.232  1.00 76.36           H  
ATOM    423  C   LEU A  28     -10.293  38.500 -11.900  1.00 76.36           C  
ATOM    424  CB  LEU A  28     -11.546  36.427 -12.521  1.00 76.36           C  
ATOM    425  HB2 LEU A  28     -11.941  36.103 -11.558  1.00 76.36           H  
ATOM    426  HB3 LEU A  28     -12.215  37.202 -12.895  1.00 76.36           H  
ATOM    427  O   LEU A  28     -10.220  39.387 -12.749  1.00 76.36           O  
ATOM    428  CG  LEU A  28     -11.578  35.254 -13.514  1.00 76.36           C  
ATOM    429  HG  LEU A  28     -10.738  34.586 -13.322  1.00 76.36           H  
ATOM    430  CD1 LEU A  28     -12.877  34.467 -13.340  1.00 76.36           C  
ATOM    431 HD11 LEU A  28     -13.737  35.115 -13.511  1.00 76.36           H  
ATOM    432 HD12 LEU A  28     -12.924  34.058 -12.331  1.00 76.36           H  
ATOM    433 HD13 LEU A  28     -12.898  33.637 -14.047  1.00 76.36           H  
ATOM    434  CD2 LEU A  28     -11.516  35.751 -14.962  1.00 76.36           C  
ATOM    435 HD21 LEU A  28     -11.534  34.897 -15.639  1.00 76.36           H  
ATOM    436 HD22 LEU A  28     -12.363  36.404 -15.175  1.00 76.36           H  
ATOM    437 HD23 LEU A  28     -10.588  36.299 -15.126  1.00 76.36           H  
ATOM    438  N   ASP A  29     -10.515  38.745 -10.610  1.00 80.32           N  
ATOM    439  H   ASP A  29     -10.532  37.960  -9.975  1.00 80.32           H  
ATOM    440  CA  ASP A  29     -10.501  40.071 -10.007  1.00 80.32           C  
ATOM    441  HA  ASP A  29     -10.494  40.836 -10.783  1.00 80.32           H  
ATOM    442  C   ASP A  29      -9.238  40.184  -9.143  1.00 80.32           C  
ATOM    443  CB  ASP A  29     -11.784  40.286  -9.194  1.00 80.32           C  
ATOM    444  HB2 ASP A  29     -11.843  39.543  -8.398  1.00 80.32           H  
ATOM    445  HB3 ASP A  29     -12.640  40.142  -9.853  1.00 80.32           H  
ATOM    446  O   ASP A  29      -9.166  39.531  -8.098  1.00 80.32           O  
ATOM    447  CG  ASP A  29     -11.873  41.687  -8.579  1.00 80.32           C  
ATOM    448  OD1 ASP A  29     -10.886  42.462  -8.634  1.00 80.32           O  
ATOM    449  OD2 ASP A  29     -12.945  42.000  -8.029  1.00 80.32           O  
ATOM    450  N   PRO A  30      -8.238  40.992  -9.545  1.00 82.72           N  
ATOM    451  CA  PRO A  30      -7.027  41.183  -8.761  1.00 82.72           C  
ATOM    452  HA  PRO A  30      -6.480  40.241  -8.743  1.00 82.72           H  
ATOM    453  C   PRO A  30      -7.309  41.596  -7.320  1.00 82.72           C  
ATOM    454  CB  PRO A  30      -6.214  42.251  -9.501  1.00 82.72           C  
ATOM    455  HB2 PRO A  30      -5.142  42.080  -9.404  1.00 82.72           H  
ATOM    456  HB3 PRO A  30      -6.473  43.244  -9.133  1.00 82.72           H  
ATOM    457  O   PRO A  30      -6.556  41.208  -6.435  1.00 82.72           O  
ATOM    458  CG  PRO A  30      -6.687  42.111 -10.946  1.00 82.72           C  
ATOM    459  HG2 PRO A  30      -6.142  41.300 -11.429  1.00 82.72           H  
ATOM    460  HG3 PRO A  30      -6.569  43.040 -11.504  1.00 82.72           H  
ATOM    461  CD  PRO A  30      -8.154  41.720 -10.798  1.00 82.72           C  
ATOM    462  HD2 PRO A  30      -8.458  41.101 -11.642  1.00 82.72           H  
ATOM    463  HD3 PRO A  30      -8.776  42.614 -10.737  1.00 82.72           H  
ATOM    464  N   SER A  31      -8.402  42.324  -7.053  1.00 78.86           N  
ATOM    465  H   SER A  31      -9.072  42.487  -7.791  1.00 78.86           H  
ATOM    466  CA  SER A  31      -8.749  42.779  -5.701  1.00 78.86           C  
ATOM    467  HA  SER A  31      -7.880  43.295  -5.293  1.00 78.86           H  
ATOM    468  C   SER A  31      -9.060  41.645  -4.715  1.00 78.86           C  
ATOM    469  CB  SER A  31      -9.888  43.800  -5.754  1.00 78.86           C  
ATOM    470  HB2 SER A  31      -9.653  44.571  -6.488  1.00 78.86           H  
ATOM    471  HB3 SER A  31      -9.970  44.273  -4.775  1.00 78.86           H  
ATOM    472  O   SER A  31      -9.025  41.878  -3.508  1.00 78.86           O  
ATOM    473  OG  SER A  31     -11.132  43.221  -6.068  1.00 78.86           O  
ATOM    474  HG  SER A  31     -11.175  42.980  -6.997  1.00 78.86           H  
ATOM    475  N   ALA A  32      -9.284  40.419  -5.204  1.00 79.08           N  
ATOM    476  H   ALA A  32      -9.299  40.296  -6.206  1.00 79.08           H  
ATOM    477  CA  ALA A  32      -9.419  39.223  -4.375  1.00 79.08           C  
ATOM    478  HA  ALA A  32     -10.062  39.458  -3.527  1.00 79.08           H  
ATOM    479  C   ALA A  32      -8.080  38.718  -3.800  1.00 79.08           C  
ATOM    480  CB  ALA A  32     -10.104  38.141  -5.217  1.00 79.08           C  
ATOM    481  HB1 ALA A  32     -11.060  38.511  -5.589  1.00 79.08           H  
ATOM    482  HB2 ALA A  32     -10.276  37.257  -4.603  1.00 79.08           H  
ATOM    483  HB3 ALA A  32      -9.468  37.872  -6.060  1.00 79.08           H  
ATOM    484  O   ALA A  32      -8.087  37.975  -2.821  1.00 79.08           O  
ATOM    485  N   LEU A  33      -6.943  39.116  -4.383  1.00 83.31           N  
ATOM    486  H   LEU A  33      -7.001  39.762  -5.158  1.00 83.31           H  
ATOM    487  CA  LEU A  33      -5.613  38.814  -3.860  1.00 83.31           C  
ATOM    488  HA  LEU A  33      -5.591  37.782  -3.509  1.00 83.31           H  
ATOM    489  C   LEU A  33      -5.295  39.752  -2.688  1.00 83.31           C  
ATOM    490  CB  LEU A  33      -4.586  38.983  -4.997  1.00 83.31           C  
ATOM    491  HB2 LEU A  33      -4.571  40.032  -5.293  1.00 83.31           H  
ATOM    492  HB3 LEU A  33      -4.903  38.405  -5.865  1.00 83.31           H  
ATOM    493  O   LEU A  33      -5.130  40.960  -2.894  1.00 83.31           O  
ATOM    494  CG  LEU A  33      -3.165  38.562  -4.583  1.00 83.31           C  
ATOM    495  HG  LEU A  33      -3.002  38.744  -3.521  1.00 83.31           H  
ATOM    496  CD1 LEU A  33      -2.947  37.087  -4.880  1.00 83.31           C  
ATOM    497 HD11 LEU A  33      -1.988  36.769  -4.472  1.00 83.31           H  
ATOM    498 HD12 LEU A  33      -3.738  36.501  -4.411  1.00 83.31           H  
ATOM    499 HD13 LEU A  33      -2.989  36.918  -5.956  1.00 83.31           H  
ATOM    500  CD2 LEU A  33      -2.108  39.345  -5.360  1.00 83.31           C  
ATOM    501 HD21 LEU A  33      -2.227  40.408  -5.151  1.00 83.31           H  
ATOM    502 HD22 LEU A  33      -2.229  39.179  -6.430  1.00 83.31           H  
ATOM    503 HD23 LEU A  33      -1.114  39.029  -5.043  1.00 83.31           H  
ATOM    504  N   ASP A  34      -5.128  39.212  -1.479  1.00 76.48           N  
ATOM    505  H   ASP A  34      -5.261  38.216  -1.371  1.00 76.48           H  
ATOM    506  CA  ASP A  34      -4.698  40.006  -0.321  1.00 76.48           C  
ATOM    507  HA  ASP A  34      -5.324  40.898  -0.281  1.00 76.48           H  
ATOM    508  C   ASP A  34      -3.213  40.402  -0.492  1.00 76.48           C  
ATOM    509  CB  ASP A  34      -4.962  39.258   0.997  1.00 76.48           C  
ATOM    510  HB2 ASP A  34      -4.374  38.340   1.014  1.00 76.48           H  
ATOM    511  HB3 ASP A  34      -6.015  38.979   1.027  1.00 76.48           H  
ATOM    512  O   ASP A  34      -2.341  39.528  -0.481  1.00 76.48           O  
ATOM    513  CG  ASP A  34      -4.641  40.097   2.249  1.00 76.48           C  
ATOM    514  OD1 ASP A  34      -3.832  41.053   2.151  1.00 76.48           O  
ATOM    515  OD2 ASP A  34      -5.197  39.781   3.321  1.00 76.48           O  
ATOM    516  N   PRO A  35      -2.872  41.697  -0.648  1.00 79.75           N  
ATOM    517  CA  PRO A  35      -1.490  42.120  -0.865  1.00 79.75           C  
ATOM    518  HA  PRO A  35      -1.080  41.535  -1.688  1.00 79.75           H  
ATOM    519  C   PRO A  35      -0.576  41.925   0.359  1.00 79.75           C  
ATOM    520  CB  PRO A  35      -1.560  43.596  -1.278  1.00 79.75           C  
ATOM    521  HB2 PRO A  35      -1.182  43.722  -2.293  1.00 79.75           H  
ATOM    522  HB3 PRO A  35      -0.976  44.219  -0.601  1.00 79.75           H  
ATOM    523  O   PRO A  35       0.650  42.006   0.210  1.00 79.75           O  
ATOM    524  CG  PRO A  35      -3.032  44.006  -1.226  1.00 79.75           C  
ATOM    525  HG2 PRO A  35      -3.399  44.177  -2.238  1.00 79.75           H  
ATOM    526  HG3 PRO A  35      -3.165  44.905  -0.624  1.00 79.75           H  
ATOM    527  CD  PRO A  35      -3.776  42.832  -0.606  1.00 79.75           C  
ATOM    528  HD2 PRO A  35      -4.690  42.654  -1.172  1.00 79.75           H  
ATOM    529  HD3 PRO A  35      -4.023  43.056   0.432  1.00 79.75           H  
ATOM    530  N   GLY A  36      -1.150  41.722   1.553  1.00 72.42           N  
ATOM    531  H   GLY A  36      -2.155  41.625   1.589  1.00 72.42           H  
ATOM    532  CA  GLY A  36      -0.435  41.489   2.809  1.00 72.42           C  
ATOM    533  HA2 GLY A  36       0.563  41.924   2.753  1.00 72.42           H  
ATOM    534  HA3 GLY A  36      -0.986  41.970   3.617  1.00 72.42           H  
ATOM    535  C   GLY A  36      -0.253  40.019   3.181  1.00 72.42           C  
ATOM    536  O   GLY A  36       0.558  39.719   4.057  1.00 72.42           O  
ATOM    537  N   MET A  37      -0.951  39.106   2.507  1.00 76.22           N  
ATOM    538  H   MET A  37      -1.586  39.421   1.788  1.00 76.22           H  
ATOM    539  CA  MET A  37      -0.863  37.668   2.758  1.00 76.22           C  
ATOM    540  HA  MET A  37      -0.682  37.514   3.821  1.00 76.22           H  
ATOM    541  C   MET A  37       0.304  37.034   1.989  1.00 76.22           C  
ATOM    542  CB  MET A  37      -2.222  37.048   2.435  1.00 76.22           C  
ATOM    543  HB2 MET A  37      -2.986  37.603   2.978  1.00 76.22           H  
ATOM    544  HB3 MET A  37      -2.420  37.155   1.368  1.00 76.22           H  
ATOM    545  O   MET A  37       0.643  37.462   0.880  1.00 76.22           O  
ATOM    546  CG  MET A  37      -2.362  35.576   2.817  1.00 76.22           C  
ATOM    547  HG2 MET A  37      -1.691  34.985   2.194  1.00 76.22           H  
ATOM    548  HG3 MET A  37      -2.092  35.431   3.863  1.00 76.22           H  
ATOM    549  SD  MET A  37      -4.069  35.023   2.558  1.00 76.22           S  
ATOM    550  CE  MET A  37      -3.789  33.305   2.095  1.00 76.22           C  
ATOM    551  HE1 MET A  37      -3.602  32.717   2.994  1.00 76.22           H  
ATOM    552  HE2 MET A  37      -4.669  32.910   1.586  1.00 76.22           H  
ATOM    553  HE3 MET A  37      -2.923  33.235   1.437  1.00 76.22           H  
ATOM    554  N   GLY A  38       0.931  36.014   2.584  1.00 78.85           N  
ATOM    555  H   GLY A  38       0.547  35.629   3.435  1.00 78.85           H  
ATOM    556  CA  GLY A  38       2.061  35.315   1.979  1.00 78.85           C  
ATOM    557  HA2 GLY A  38       2.881  36.019   1.831  1.00 78.85           H  
ATOM    558  HA3 GLY A  38       2.400  34.532   2.657  1.00 78.85           H  
ATOM    559  C   GLY A  38       1.681  34.662   0.649  1.00 78.85           C  
ATOM    560  O   GLY A  38       0.634  34.030   0.552  1.00 78.85           O  
ATOM    561  N   PHE A  39       2.533  34.750  -0.373  1.00 82.69           N  
ATOM    562  H   PHE A  39       3.330  35.362  -0.280  1.00 82.69           H  
ATOM    563  CA  PHE A  39       2.262  34.142  -1.677  1.00 82.69           C  
ATOM    564  HA  PHE A  39       1.338  34.559  -2.076  1.00 82.69           H  
ATOM    565  C   PHE A  39       2.038  32.628  -1.576  1.00 82.69           C  
ATOM    566  CB  PHE A  39       3.411  34.442  -2.645  1.00 82.69           C  
ATOM    567  HB2 PHE A  39       3.174  33.945  -3.585  1.00 82.69           H  
ATOM    568  HB3 PHE A  39       4.327  34.006  -2.246  1.00 82.69           H  
ATOM    569  O   PHE A  39       1.090  32.120  -2.167  1.00 82.69           O  
ATOM    570  CG  PHE A  39       3.665  35.889  -3.010  1.00 82.69           C  
ATOM    571  CD1 PHE A  39       2.595  36.780  -3.206  1.00 82.69           C  
ATOM    572  HD1 PHE A  39       1.574  36.463  -3.053  1.00 82.69           H  
ATOM    573  CD2 PHE A  39       4.981  36.320  -3.261  1.00 82.69           C  
ATOM    574  HD2 PHE A  39       5.806  35.634  -3.135  1.00 82.69           H  
ATOM    575  CE1 PHE A  39       2.846  38.092  -3.632  1.00 82.69           C  
ATOM    576  HE1 PHE A  39       2.014  38.760  -3.797  1.00 82.69           H  
ATOM    577  CE2 PHE A  39       5.228  37.633  -3.693  1.00 82.69           C  
ATOM    578  HE2 PHE A  39       6.240  37.954  -3.890  1.00 82.69           H  
ATOM    579  CZ  PHE A  39       4.159  38.521  -3.882  1.00 82.69           C  
ATOM    580  HZ  PHE A  39       4.352  39.527  -4.225  1.00 82.69           H  
ATOM    581  N   ASN A  40       2.842  31.918  -0.775  1.00 73.05           N  
ATOM    582  H   ASN A  40       3.633  32.383  -0.352  1.00 73.05           H  
ATOM    583  CA  ASN A  40       2.649  30.482  -0.532  1.00 73.05           C  
ATOM    584  HA  ASN A  40       2.678  29.943  -1.479  1.00 73.05           H  
ATOM    585  C   ASN A  40       1.280  30.179   0.095  1.00 73.05           C  
ATOM    586  CB  ASN A  40       3.764  29.945   0.385  1.00 73.05           C  
ATOM    587  HB2 ASN A  40       3.411  29.022   0.844  1.00 73.05           H  
ATOM    588  HB3 ASN A  40       3.977  30.656   1.183  1.00 73.05           H  
ATOM    589  O   ASN A  40       0.640  29.203  -0.275  1.00 73.05           O  
ATOM    590  CG  ASN A  40       5.049  29.592  -0.340  1.00 73.05           C  
ATOM    591  ND2 ASN A  40       6.036  29.107   0.375  1.00 73.05           N  
ATOM    592 HD21 ASN A  40       6.825  28.780  -0.163  1.00 73.05           H  
ATOM    593 HD22 ASN A  40       5.887  28.859   1.343  1.00 73.05           H  
ATOM    594  OD1 ASN A  40       5.216  29.760  -1.530  1.00 73.05           O  
ATOM    595  N   GLU A  41       0.799  31.021   1.014  1.00 71.53           N  
ATOM    596  H   GLU A  41       1.299  31.875   1.213  1.00 71.53           H  
ATOM    597  CA  GLU A  41      -0.522  30.841   1.635  1.00 71.53           C  
ATOM    598  HA  GLU A  41      -0.618  29.811   1.978  1.00 71.53           H  
ATOM    599  C   GLU A  41      -1.662  31.083   0.631  1.00 71.53           C  
ATOM    600  CB  GLU A  41      -0.669  31.779   2.846  1.00 71.53           C  
ATOM    601  HB2 GLU A  41      -0.570  32.807   2.498  1.00 71.53           H  
ATOM    602  HB3 GLU A  41      -1.667  31.652   3.267  1.00 71.53           H  
ATOM    603  O   GLU A  41      -2.769  30.588   0.837  1.00 71.53           O  
ATOM    604  CG  GLU A  41       0.348  31.506   3.966  1.00 71.53           C  
ATOM    605  HG2 GLU A  41       0.134  30.526   4.393  1.00 71.53           H  
ATOM    606  HG3 GLU A  41       1.352  31.475   3.543  1.00 71.53           H  
ATOM    607  CD  GLU A  41       0.339  32.574   5.075  1.00 71.53           C  
ATOM    608  OE1 GLU A  41       0.754  32.228   6.205  1.00 71.53           O  
ATOM    609  OE2 GLU A  41      -0.022  33.741   4.790  1.00 71.53           O  
ATOM    610  N   GLN A  42      -1.390  31.818  -0.455  1.00 79.35           N  
ATOM    611  H   GLN A  42      -0.460  32.203  -0.534  1.00 79.35           H  
ATOM    612  CA  GLN A  42      -2.298  32.040  -1.588  1.00 79.35           C  
ATOM    613  HA  GLN A  42      -3.318  31.872  -1.242  1.00 79.35           H  
ATOM    614  C   GLN A  42      -2.096  31.031  -2.734  1.00 79.35           C  
ATOM    615  CB  GLN A  42      -2.212  33.505  -2.064  1.00 79.35           C  
ATOM    616  HB2 GLN A  42      -2.860  33.633  -2.931  1.00 79.35           H  
ATOM    617  HB3 GLN A  42      -1.190  33.755  -2.351  1.00 79.35           H  
ATOM    618  O   GLN A  42      -2.652  31.210  -3.818  1.00 79.35           O  
ATOM    619  CG  GLN A  42      -2.697  34.454  -0.963  1.00 79.35           C  
ATOM    620  HG2 GLN A  42      -1.945  34.519  -0.177  1.00 79.35           H  
ATOM    621  HG3 GLN A  42      -3.617  34.050  -0.540  1.00 79.35           H  
ATOM    622  CD  GLN A  42      -3.037  35.849  -1.456  1.00 79.35           C  
ATOM    623  NE2 GLN A  42      -2.171  36.814  -1.240  1.00 79.35           N  
ATOM    624 HE21 GLN A  42      -2.490  37.766  -1.352  1.00 79.35           H  
ATOM    625 HE22 GLN A  42      -1.325  36.634  -0.719  1.00 79.35           H  
ATOM    626  OE1 GLN A  42      -4.098  36.095  -2.005  1.00 79.35           O  
ATOM    627  N   GLY A  43      -1.328  29.961  -2.500  1.00 75.30           N  
ATOM    628  H   GLY A  43      -0.901  29.859  -1.591  1.00 75.30           H  
ATOM    629  CA  GLY A  43      -1.137  28.868  -3.455  1.00 75.30           C  
ATOM    630  HA2 GLY A  43      -0.891  27.965  -2.897  1.00 75.30           H  
ATOM    631  HA3 GLY A  43      -2.067  28.684  -3.994  1.00 75.30           H  
ATOM    632  C   GLY A  43      -0.023  29.096  -4.477  1.00 75.30           C  
ATOM    633  O   GLY A  43      -0.048  28.470  -5.533  1.00 75.30           O  
ATOM    634  N   LEU A  44       0.940  29.985  -4.197  1.00 79.05           N  
ATOM    635  H   LEU A  44       0.876  30.508  -3.335  1.00 79.05           H  
ATOM    636  CA  LEU A  44       2.156  30.104  -5.002  1.00 79.05           C  
ATOM    637  HA  LEU A  44       1.864  30.275  -6.038  1.00 79.05           H  
ATOM    638  C   LEU A  44       2.968  28.809  -4.930  1.00 79.05           C  
ATOM    639  CB  LEU A  44       3.012  31.283  -4.507  1.00 79.05           C  
ATOM    640  HB2 LEU A  44       2.384  32.174  -4.495  1.00 79.05           H  
ATOM    641  HB3 LEU A  44       3.333  31.058  -3.490  1.00 79.05           H  
ATOM    642  O   LEU A  44       3.347  28.362  -3.849  1.00 79.05           O  
ATOM    643  CG  LEU A  44       4.266  31.544  -5.363  1.00 79.05           C  
ATOM    644  HG  LEU A  44       4.691  30.599  -5.702  1.00 79.05           H  
ATOM    645  CD1 LEU A  44       3.886  32.380  -6.577  1.00 79.05           C  
ATOM    646 HD11 LEU A  44       3.067  31.898  -7.111  1.00 79.05           H  
ATOM    647 HD12 LEU A  44       3.562  33.371  -6.259  1.00 79.05           H  
ATOM    648 HD13 LEU A  44       4.752  32.455  -7.234  1.00 79.05           H  
ATOM    649  CD2 LEU A  44       5.377  32.282  -4.613  1.00 79.05           C  
ATOM    650 HD21 LEU A  44       5.568  31.781  -3.664  1.00 79.05           H  
ATOM    651 HD22 LEU A  44       6.291  32.246  -5.206  1.00 79.05           H  
ATOM    652 HD23 LEU A  44       5.112  33.325  -4.443  1.00 79.05           H  
ATOM    653  N   ASP A  45       3.327  28.282  -6.093  1.00 67.35           N  
ATOM    654  H   ASP A  45       2.918  28.647  -6.941  1.00 67.35           H  
ATOM    655  CA  ASP A  45       4.342  27.245  -6.227  1.00 67.35           C  
ATOM    656  HA  ASP A  45       4.695  26.961  -5.235  1.00 67.35           H  
ATOM    657  C   ASP A  45       5.575  27.745  -7.001  1.00 67.35           C  
ATOM    658  CB  ASP A  45       3.702  25.994  -6.834  1.00 67.35           C  
ATOM    659  HB2 ASP A  45       4.410  25.169  -6.759  1.00 67.35           H  
ATOM    660  HB3 ASP A  45       2.825  25.726  -6.245  1.00 67.35           H  
ATOM    661  O   ASP A  45       5.684  28.907  -7.404  1.00 67.35           O  
ATOM    662  CG  ASP A  45       3.299  26.151  -8.295  1.00 67.35           C  
ATOM    663  OD1 ASP A  45       3.842  27.019  -9.015  1.00 67.35           O  
ATOM    664  OD2 ASP A  45       2.500  25.315  -8.740  1.00 67.35           O  
ATOM    665  N   SER A  46       6.549  26.860  -7.214  1.00 63.41           N  
ATOM    666  H   SER A  46       6.424  25.913  -6.884  1.00 63.41           H  
ATOM    667  CA  SER A  46       7.799  27.206  -7.896  1.00 63.41           C  
ATOM    668  HA  SER A  46       8.263  28.040  -7.368  1.00 63.41           H  
ATOM    669  C   SER A  46       7.606  27.635  -9.355  1.00 63.41           C  
ATOM    670  CB  SER A  46       8.755  26.013  -7.861  1.00 63.41           C  
ATOM    671  HB2 SER A  46       8.409  25.248  -8.557  1.00 63.41           H  
ATOM    672  HB3 SER A  46       9.749  26.339  -8.168  1.00 63.41           H  
ATOM    673  O   SER A  46       8.366  28.474  -9.844  1.00 63.41           O  
ATOM    674  OG  SER A  46       8.818  25.447  -6.565  1.00 63.41           O  
ATOM    675  HG  SER A  46       8.825  26.149  -5.910  1.00 63.41           H  
ATOM    676  N   LEU A  47       6.607  27.085 -10.051  1.00 62.84           N  
ATOM    677  H   LEU A  47       5.896  26.571  -9.551  1.00 62.84           H  
ATOM    678  CA  LEU A  47       6.314  27.444 -11.436  1.00 62.84           C  
ATOM    679  HA  LEU A  47       7.233  27.416 -12.021  1.00 62.84           H  
ATOM    680  C   LEU A  47       5.759  28.871 -11.488  1.00 62.84           C  
ATOM    681  CB  LEU A  47       5.315  26.425 -12.006  1.00 62.84           C  
ATOM    682  HB2 LEU A  47       4.410  26.461 -11.398  1.00 62.84           H  
ATOM    683  HB3 LEU A  47       5.722  25.417 -11.920  1.00 62.84           H  
ATOM    684  O   LEU A  47       6.270  29.713 -12.228  1.00 62.84           O  
ATOM    685  CG  LEU A  47       4.946  26.710 -13.470  1.00 62.84           C  
ATOM    686  HG  LEU A  47       4.884  27.785 -13.641  1.00 62.84           H  
ATOM    687  CD1 LEU A  47       6.003  26.133 -14.417  1.00 62.84           C  
ATOM    688 HD11 LEU A  47       6.983  26.542 -14.172  1.00 62.84           H  
ATOM    689 HD12 LEU A  47       6.034  25.047 -14.333  1.00 62.84           H  
ATOM    690 HD13 LEU A  47       5.766  26.412 -15.444  1.00 62.84           H  
ATOM    691  CD2 LEU A  47       3.560  26.140 -13.766  1.00 62.84           C  
ATOM    692 HD21 LEU A  47       3.198  26.542 -14.713  1.00 62.84           H  
ATOM    693 HD22 LEU A  47       3.586  25.050 -13.770  1.00 62.84           H  
ATOM    694 HD23 LEU A  47       2.860  26.466 -12.997  1.00 62.84           H  
ATOM    695  N   MET A  48       4.771  29.158 -10.643  1.00 76.95           N  
ATOM    696  H   MET A  48       4.414  28.415 -10.059  1.00 76.95           H  
ATOM    697  CA  MET A  48       4.180  30.483 -10.506  1.00 76.95           C  
ATOM    698  HA  MET A  48       3.786  30.802 -11.471  1.00 76.95           H  
ATOM    699  C   MET A  48       5.217  31.517 -10.052  1.00 76.95           C  
ATOM    700  CB  MET A  48       3.030  30.407  -9.501  1.00 76.95           C  
ATOM    701  HB2 MET A  48       3.398  29.973  -8.571  1.00 76.95           H  
ATOM    702  HB3 MET A  48       2.671  31.415  -9.293  1.00 76.95           H  
ATOM    703  O   MET A  48       5.221  32.642 -10.547  1.00 76.95           O  
ATOM    704  CG  MET A  48       1.848  29.574 -10.001  1.00 76.95           C  
ATOM    705  HG2 MET A  48       1.379  30.085 -10.842  1.00 76.95           H  
ATOM    706  HG3 MET A  48       2.198  28.598 -10.335  1.00 76.95           H  
ATOM    707  SD  MET A  48       0.629  29.325  -8.692  1.00 76.95           S  
ATOM    708  CE  MET A  48      -0.736  28.573  -9.601  1.00 76.95           C  
ATOM    709  HE1 MET A  48      -1.624  29.198  -9.506  1.00 76.95           H  
ATOM    710  HE2 MET A  48      -0.941  27.586  -9.184  1.00 76.95           H  
ATOM    711  HE3 MET A  48      -0.468  28.470 -10.653  1.00 76.95           H  
ATOM    712  N   ALA A  49       6.155  31.148  -9.173  1.00 79.45           N  
ATOM    713  H   ALA A  49       6.064  30.243  -8.735  1.00 79.45           H  
ATOM    714  CA  ALA A  49       7.241  32.032  -8.745  1.00 79.45           C  
ATOM    715  HA  ALA A  49       6.808  32.936  -8.315  1.00 79.45           H  
ATOM    716  C   ALA A  49       8.142  32.459  -9.918  1.00 79.45           C  
ATOM    717  CB  ALA A  49       8.052  31.315  -7.658  1.00 79.45           C  
ATOM    718  HB1 ALA A  49       8.837  31.973  -7.286  1.00 79.45           H  
ATOM    719  HB2 ALA A  49       7.399  31.030  -6.833  1.00 79.45           H  
ATOM    720  HB3 ALA A  49       8.512  30.415  -8.066  1.00 79.45           H  
ATOM    721  O   ALA A  49       8.503  33.635 -10.042  1.00 79.45           O  
ATOM    722  N   VAL A  50       8.482  31.518 -10.807  1.00 73.62           N  
ATOM    723  H   VAL A  50       8.139  30.581 -10.656  1.00 73.62           H  
ATOM    724  CA  VAL A  50       9.244  31.799 -12.033  1.00 73.62           C  
ATOM    725  HA  VAL A  50      10.131  32.374 -11.768  1.00 73.62           H  
ATOM    726  C   VAL A  50       8.432  32.662 -12.997  1.00 73.62           C  
ATOM    727  CB  VAL A  50       9.696  30.483 -12.699  1.00 73.62           C  
ATOM    728  HB  VAL A  50       8.853  29.795 -12.767  1.00 73.62           H  
ATOM    729  O   VAL A  50       8.981  33.602 -13.575  1.00 73.62           O  
ATOM    730  CG1 VAL A  50      10.255  30.694 -14.113  1.00 73.62           C  
ATOM    731 HG11 VAL A  50      10.699  29.769 -14.479  1.00 73.62           H  
ATOM    732 HG12 VAL A  50       9.440  30.959 -14.787  1.00 73.62           H  
ATOM    733 HG13 VAL A  50      10.994  31.495 -14.105  1.00 73.62           H  
ATOM    734  CG2 VAL A  50      10.801  29.825 -11.863  1.00 73.62           C  
ATOM    735 HG21 VAL A  50      11.678  30.470 -11.815  1.00 73.62           H  
ATOM    736 HG22 VAL A  50      10.441  29.643 -10.850  1.00 73.62           H  
ATOM    737 HG23 VAL A  50      11.069  28.863 -12.300  1.00 73.62           H  
ATOM    738  N   GLU A  51       7.139  32.377 -13.149  1.00 76.87           N  
ATOM    739  H   GLU A  51       6.762  31.573 -12.669  1.00 76.87           H  
ATOM    740  CA  GLU A  51       6.239  33.125 -14.027  1.00 76.87           C  
ATOM    741  HA  GLU A  51       6.684  33.157 -15.022  1.00 76.87           H  
ATOM    742  C   GLU A  51       6.074  34.583 -13.559  1.00 76.87           C  
ATOM    743  CB  GLU A  51       4.903  32.368 -14.142  1.00 76.87           C  
ATOM    744  HB2 GLU A  51       5.114  31.304 -14.255  1.00 76.87           H  
ATOM    745  HB3 GLU A  51       4.322  32.511 -13.231  1.00 76.87           H  
ATOM    746  O   GLU A  51       6.267  35.500 -14.357  1.00 76.87           O  
ATOM    747  CG  GLU A  51       4.088  32.821 -15.361  1.00 76.87           C  
ATOM    748  HG2 GLU A  51       3.900  33.891 -15.271  1.00 76.87           H  
ATOM    749  HG3 GLU A  51       4.692  32.664 -16.255  1.00 76.87           H  
ATOM    750  CD  GLU A  51       2.743  32.085 -15.534  1.00 76.87           C  
ATOM    751  OE1 GLU A  51       1.901  32.609 -16.287  1.00 76.87           O  
ATOM    752  OE2 GLU A  51       2.505  31.011 -14.927  1.00 76.87           O  
ATOM    753  N   ILE A  52       5.853  34.815 -12.256  1.00 87.36           N  
ATOM    754  H   ILE A  52       5.694  34.015 -11.661  1.00 87.36           H  
ATOM    755  CA  ILE A  52       5.807  36.157 -11.645  1.00 87.36           C  
ATOM    756  HA  ILE A  52       5.013  36.732 -12.121  1.00 87.36           H  
ATOM    757  C   ILE A  52       7.114  36.906 -11.896  1.00 87.36           C  
ATOM    758  CB  ILE A  52       5.511  36.071 -10.127  1.00 87.36           C  
ATOM    759  HB  ILE A  52       6.154  35.303  -9.695  1.00 87.36           H  
ATOM    760  O   ILE A  52       7.091  38.045 -12.364  1.00 87.36           O  
ATOM    761  CG1 ILE A  52       4.038  35.675  -9.909  1.00 87.36           C  
ATOM    762 HG12 ILE A  52       3.388  36.519 -10.140  1.00 87.36           H  
ATOM    763 HG13 ILE A  52       3.788  34.865 -10.594  1.00 87.36           H  
ATOM    764  CG2 ILE A  52       5.789  37.400  -9.391  1.00 87.36           C  
ATOM    765 HG21 ILE A  52       6.849  37.651  -9.429  1.00 87.36           H  
ATOM    766 HG22 ILE A  52       5.210  38.206  -9.843  1.00 87.36           H  
ATOM    767 HG23 ILE A  52       5.521  37.318  -8.338  1.00 87.36           H  
ATOM    768  CD1 ILE A  52       3.749  35.167  -8.497  1.00 87.36           C  
ATOM    769 HD11 ILE A  52       4.465  34.377  -8.269  1.00 87.36           H  
ATOM    770 HD12 ILE A  52       3.851  35.958  -7.755  1.00 87.36           H  
ATOM    771 HD13 ILE A  52       2.736  34.766  -8.455  1.00 87.36           H  
ATOM    772  N   ARG A  53       8.264  36.275 -11.628  1.00 85.00           N  
ATOM    773  H   ARG A  53       8.218  35.342 -11.243  1.00 85.00           H  
ATOM    774  CA  ARG A  53       9.573  36.891 -11.881  1.00 85.00           C  
ATOM    775  HA  ARG A  53       9.649  37.812 -11.302  1.00 85.00           H  
ATOM    776  C   ARG A  53       9.714  37.282 -13.353  1.00 85.00           C  
ATOM    777  CB  ARG A  53      10.680  35.923 -11.448  1.00 85.00           C  
ATOM    778  HB2 ARG A  53      10.573  35.005 -12.027  1.00 85.00           H  
ATOM    779  HB3 ARG A  53      10.547  35.666 -10.397  1.00 85.00           H  
ATOM    780  O   ARG A  53      10.119  38.402 -13.642  1.00 85.00           O  
ATOM    781  CG  ARG A  53      12.092  36.509 -11.638  1.00 85.00           C  
ATOM    782  HG2 ARG A  53      12.159  37.115 -12.541  1.00 85.00           H  
ATOM    783  HG3 ARG A  53      12.329  37.142 -10.783  1.00 85.00           H  
ATOM    784  CD  ARG A  53      13.133  35.396 -11.746  1.00 85.00           C  
ATOM    785  HD2 ARG A  53      13.027  34.754 -10.872  1.00 85.00           H  
ATOM    786  HD3 ARG A  53      14.125  35.848 -11.725  1.00 85.00           H  
ATOM    787  NE  ARG A  53      12.975  34.626 -12.999  1.00 85.00           N  
ATOM    788  HE  ARG A  53      12.574  35.107 -13.791  1.00 85.00           H  
ATOM    789  NH1 ARG A  53      13.737  32.598 -12.244  1.00 85.00           N  
ATOM    790 HH11 ARG A  53      13.901  31.616 -12.414  1.00 85.00           H  
ATOM    791 HH12 ARG A  53      13.653  32.942 -11.298  1.00 85.00           H  
ATOM    792  NH2 ARG A  53      13.184  32.853 -14.388  1.00 85.00           N  
ATOM    793 HH21 ARG A  53      13.391  31.880 -14.561  1.00 85.00           H  
ATOM    794 HH22 ARG A  53      12.711  33.412 -15.084  1.00 85.00           H  
ATOM    795  CZ  ARG A  53      13.306  33.368 -13.202  1.00 85.00           C  
ATOM    796  N   ASN A  54       9.396  36.380 -14.280  1.00 81.12           N  
ATOM    797  H   ASN A  54       9.031  35.490 -13.974  1.00 81.12           H  
ATOM    798  CA  ASN A  54       9.547  36.628 -15.714  1.00 81.12           C  
ATOM    799  HA  ASN A  54      10.568  36.954 -15.912  1.00 81.12           H  
ATOM    800  C   ASN A  54       8.629  37.757 -16.205  1.00 81.12           C  
ATOM    801  CB  ASN A  54       9.288  35.326 -16.485  1.00 81.12           C  
ATOM    802  HB2 ASN A  54       8.334  34.904 -16.168  1.00 81.12           H  
ATOM    803  HB3 ASN A  54       9.214  35.552 -17.548  1.00 81.12           H  
ATOM    804  O   ASN A  54       9.096  38.627 -16.941  1.00 81.12           O  
ATOM    805  CG  ASN A  54      10.371  34.275 -16.319  1.00 81.12           C  
ATOM    806  ND2 ASN A  54      10.087  33.069 -16.752  1.00 81.12           N  
ATOM    807 HD21 ASN A  54       9.163  32.882 -17.116  1.00 81.12           H  
ATOM    808 HD22 ASN A  54      10.766  32.328 -16.654  1.00 81.12           H  
ATOM    809  OD1 ASN A  54      11.481  34.513 -15.845  1.00 81.12           O  
ATOM    810  N   LEU A  55       7.368  37.779 -15.760  1.00 87.11           N  
ATOM    811  H   LEU A  55       7.048  37.022 -15.174  1.00 87.11           H  
ATOM    812  CA  LEU A  55       6.419  38.856 -16.058  1.00 87.11           C  
ATOM    813  HA  LEU A  55       6.307  38.944 -17.138  1.00 87.11           H  
ATOM    814  C   LEU A  55       6.931  40.209 -15.561  1.00 87.11           C  
ATOM    815  CB  LEU A  55       5.056  38.523 -15.421  1.00 87.11           C  
ATOM    816  HB2 LEU A  55       4.542  39.446 -15.152  1.00 87.11           H  
ATOM    817  HB3 LEU A  55       5.218  37.969 -14.496  1.00 87.11           H  
ATOM    818  O   LEU A  55       6.917  41.182 -16.311  1.00 87.11           O  
ATOM    819  CG  LEU A  55       4.147  37.718 -16.365  1.00 87.11           C  
ATOM    820  HG  LEU A  55       4.738  36.980 -16.906  1.00 87.11           H  
ATOM    821  CD1 LEU A  55       3.076  36.989 -15.565  1.00 87.11           C  
ATOM    822 HD11 LEU A  55       2.471  37.693 -14.993  1.00 87.11           H  
ATOM    823 HD12 LEU A  55       3.569  36.295 -14.884  1.00 87.11           H  
ATOM    824 HD13 LEU A  55       2.440  36.407 -16.233  1.00 87.11           H  
ATOM    825  CD2 LEU A  55       3.443  38.643 -17.363  1.00 87.11           C  
ATOM    826 HD21 LEU A  55       2.819  39.364 -16.836  1.00 87.11           H  
ATOM    827 HD22 LEU A  55       2.823  38.045 -18.032  1.00 87.11           H  
ATOM    828 HD23 LEU A  55       4.182  39.178 -17.960  1.00 87.11           H  
ATOM    829  N   LEU A  56       7.437  40.269 -14.327  1.00 87.96           N  
ATOM    830  H   LEU A  56       7.404  39.440 -13.750  1.00 87.96           H  
ATOM    831  CA  LEU A  56       7.966  41.508 -13.758  1.00 87.96           C  
ATOM    832  HA  LEU A  56       7.246  42.306 -13.935  1.00 87.96           H  
ATOM    833  C   LEU A  56       9.254  41.969 -14.444  1.00 87.96           C  
ATOM    834  CB  LEU A  56       8.172  41.339 -12.247  1.00 87.96           C  
ATOM    835  HB2 LEU A  56       8.713  42.207 -11.870  1.00 87.96           H  
ATOM    836  HB3 LEU A  56       8.788  40.457 -12.073  1.00 87.96           H  
ATOM    837  O   LEU A  56       9.402  43.163 -14.678  1.00 87.96           O  
ATOM    838  CG  LEU A  56       6.862  41.204 -11.455  1.00 87.96           C  
ATOM    839  HG  LEU A  56       6.273  40.371 -11.836  1.00 87.96           H  
ATOM    840  CD1 LEU A  56       7.189  40.937  -9.988  1.00 87.96           C  
ATOM    841 HD11 LEU A  56       7.755  41.769  -9.569  1.00 87.96           H  
ATOM    842 HD12 LEU A  56       7.775  40.021  -9.910  1.00 87.96           H  
ATOM    843 HD13 LEU A  56       6.262  40.807  -9.429  1.00 87.96           H  
ATOM    844  CD2 LEU A  56       6.001  42.464 -11.531  1.00 87.96           C  
ATOM    845 HD21 LEU A  56       6.562  43.332 -11.186  1.00 87.96           H  
ATOM    846 HD22 LEU A  56       5.658  42.632 -12.552  1.00 87.96           H  
ATOM    847 HD23 LEU A  56       5.117  42.321 -10.910  1.00 87.96           H  
ATOM    848  N   GLN A  57      10.158  41.057 -14.816  1.00 85.66           N  
ATOM    849  H   GLN A  57       9.998  40.089 -14.576  1.00 85.66           H  
ATOM    850  CA  GLN A  57      11.344  41.426 -15.598  1.00 85.66           C  
ATOM    851  HA  GLN A  57      11.917  42.174 -15.052  1.00 85.66           H  
ATOM    852  C   GLN A  57      10.962  42.043 -16.948  1.00 85.66           C  
ATOM    853  CB  GLN A  57      12.240  40.213 -15.876  1.00 85.66           C  
ATOM    854  HB2 GLN A  57      12.968  40.508 -16.632  1.00 85.66           H  
ATOM    855  HB3 GLN A  57      11.632  39.408 -16.290  1.00 85.66           H  
ATOM    856  O   GLN A  57      11.587  43.012 -17.363  1.00 85.66           O  
ATOM    857  CG  GLN A  57      13.027  39.692 -14.666  1.00 85.66           C  
ATOM    858  HG2 GLN A  57      12.352  39.207 -13.960  1.00 85.66           H  
ATOM    859  HG3 GLN A  57      13.506  40.523 -14.148  1.00 85.66           H  
ATOM    860  CD  GLN A  57      14.100  38.692 -15.075  1.00 85.66           C  
ATOM    861  NE2 GLN A  57      13.849  37.836 -16.043  1.00 85.66           N  
ATOM    862 HE21 GLN A  57      12.970  37.886 -16.538  1.00 85.66           H  
ATOM    863 HE22 GLN A  57      14.587  37.187 -16.277  1.00 85.66           H  
ATOM    864  OE1 GLN A  57      15.186  38.631 -14.522  1.00 85.66           O  
ATOM    865  N   ALA A  58       9.949  41.498 -17.628  1.00 85.28           N  
ATOM    866  H   ALA A  58       9.466  40.700 -17.238  1.00 85.28           H  
ATOM    867  CA  ALA A  58       9.507  42.005 -18.924  1.00 85.28           C  
ATOM    868  HA  ALA A  58      10.380  42.146 -19.561  1.00 85.28           H  
ATOM    869  C   ALA A  58       8.807  43.372 -18.815  1.00 85.28           C  
ATOM    870  CB  ALA A  58       8.603  40.949 -19.571  1.00 85.28           C  
ATOM    871  HB1 ALA A  58       9.143  40.007 -19.667  1.00 85.28           H  
ATOM    872  HB2 ALA A  58       8.298  41.290 -20.561  1.00 85.28           H  
ATOM    873  HB3 ALA A  58       7.714  40.793 -18.960  1.00 85.28           H  
ATOM    874  O   ALA A  58       9.067  44.252 -19.629  1.00 85.28           O  
ATOM    875  N   GLU A  59       7.952  43.563 -17.806  1.00 84.91           N  
ATOM    876  H   GLU A  59       7.734  42.782 -17.204  1.00 84.91           H  
ATOM    877  CA  GLU A  59       7.236  44.831 -17.574  1.00 84.91           C  
ATOM    878  HA  GLU A  59       6.797  45.186 -18.507  1.00 84.91           H  
ATOM    879  C   GLU A  59       8.150  45.960 -17.075  1.00 84.91           C  
ATOM    880  CB  GLU A  59       6.112  44.594 -16.551  1.00 84.91           C  
ATOM    881  HB2 GLU A  59       5.853  45.531 -16.058  1.00 84.91           H  
ATOM    882  HB3 GLU A  59       6.473  43.920 -15.773  1.00 84.91           H  
ATOM    883  O   GLU A  59       7.935  47.133 -17.383  1.00 84.91           O  
ATOM    884  CG  GLU A  59       4.841  44.002 -17.182  1.00 84.91           C  
ATOM    885  HG2 GLU A  59       5.110  43.126 -17.773  1.00 84.91           H  
ATOM    886  HG3 GLU A  59       4.195  43.662 -16.372  1.00 84.91           H  
ATOM    887  CD  GLU A  59       4.046  44.994 -18.053  1.00 84.91           C  
ATOM    888  OE1 GLU A  59       3.052  44.537 -18.667  1.00 84.91           O  
ATOM    889  OE2 GLU A  59       4.391  46.197 -18.080  1.00 84.91           O  
ATOM    890  N   LEU A  60       9.176  45.623 -16.291  1.00 80.34           N  
ATOM    891  H   LEU A  60       9.284  44.652 -16.035  1.00 80.34           H  
ATOM    892  CA  LEU A  60      10.070  46.606 -15.675  1.00 80.34           C  
ATOM    893  HA  LEU A  60       9.598  47.588 -15.706  1.00 80.34           H  
ATOM    894  C   LEU A  60      11.398  46.780 -16.428  1.00 80.34           C  
ATOM    895  CB  LEU A  60      10.270  46.230 -14.197  1.00 80.34           C  
ATOM    896  HB2 LEU A  60      10.710  45.233 -14.172  1.00 80.34           H  
ATOM    897  HB3 LEU A  60      10.975  46.929 -13.747  1.00 80.34           H  
ATOM    898  O   LEU A  60      12.127  47.719 -16.118  1.00 80.34           O  
ATOM    899  CG  LEU A  60       8.986  46.197 -13.348  1.00 80.34           C  
ATOM    900  HG  LEU A  60       8.263  45.509 -13.786  1.00 80.34           H  
ATOM    901  CD1 LEU A  60       9.316  45.697 -11.942  1.00 80.34           C  
ATOM    902 HD11 LEU A  60       8.392  45.616 -11.369  1.00 80.34           H  
ATOM    903 HD12 LEU A  60       9.775  44.711 -12.007  1.00 80.34           H  
ATOM    904 HD13 LEU A  60      10.002  46.386 -11.449  1.00 80.34           H  
ATOM    905  CD2 LEU A  60       8.331  47.575 -13.221  1.00 80.34           C  
ATOM    906 HD21 LEU A  60       7.977  47.899 -14.200  1.00 80.34           H  
ATOM    907 HD22 LEU A  60       7.472  47.514 -12.553  1.00 80.34           H  
ATOM    908 HD23 LEU A  60       9.049  48.297 -12.833  1.00 80.34           H  
ATOM    909  N   ASP A  61      11.699  45.911 -17.399  1.00 79.83           N  
ATOM    910  H   ASP A  61      11.028  45.183 -17.598  1.00 79.83           H  
ATOM    911  CA  ASP A  61      12.976  45.835 -18.133  1.00 79.83           C  
ATOM    912  HA  ASP A  61      12.964  44.875 -18.649  1.00 79.83           H  
ATOM    913  C   ASP A  61      14.202  45.778 -17.198  1.00 79.83           C  
ATOM    914  CB  ASP A  61      13.044  46.913 -19.230  1.00 79.83           C  
ATOM    915  HB2 ASP A  61      12.081  46.953 -19.740  1.00 79.83           H  
ATOM    916  HB3 ASP A  61      13.216  47.885 -18.768  1.00 79.83           H  
ATOM    917  O   ASP A  61      15.237  46.402 -17.426  1.00 79.83           O  
ATOM    918  CG  ASP A  61      14.123  46.648 -20.294  1.00 79.83           C  
ATOM    919  OD1 ASP A  61      14.383  45.460 -20.606  1.00 79.83           O  
ATOM    920  OD2 ASP A  61      14.618  47.645 -20.874  1.00 79.83           O  
ATOM    921  N   VAL A  62      14.076  45.026 -16.099  1.00 80.46           N  
ATOM    922  H   VAL A  62      13.214  44.510 -16.002  1.00 80.46           H  
ATOM    923  CA  VAL A  62      15.148  44.794 -15.116  1.00 80.46           C  
ATOM    924  HA  VAL A  62      16.067  45.235 -15.500  1.00 80.46           H  
ATOM    925  C   VAL A  62      15.411  43.303 -14.954  1.00 80.46           C  
ATOM    926  CB  VAL A  62      14.878  45.454 -13.747  1.00 80.46           C  
ATOM    927  HB  VAL A  62      15.715  45.212 -13.091  1.00 80.46           H  
ATOM    928  O   VAL A  62      14.530  42.471 -15.168  1.00 80.46           O  
ATOM    929  CG1 VAL A  62      14.814  46.979 -13.850  1.00 80.46           C  
ATOM    930 HG11 VAL A  62      15.693  47.351 -14.377  1.00 80.46           H  
ATOM    931 HG12 VAL A  62      14.793  47.415 -12.852  1.00 80.46           H  
ATOM    932 HG13 VAL A  62      13.924  47.285 -14.399  1.00 80.46           H  
ATOM    933  CG2 VAL A  62      13.601  44.944 -13.076  1.00 80.46           C  
ATOM    934 HG21 VAL A  62      13.675  43.871 -12.899  1.00 80.46           H  
ATOM    935 HG22 VAL A  62      12.755  45.140 -13.735  1.00 80.46           H  
ATOM    936 HG23 VAL A  62      13.451  45.453 -12.124  1.00 80.46           H  
ATOM    937  N   ARG A  63      16.627  42.940 -14.538  1.00 81.30           N  
ATOM    938  H   ARG A  63      17.278  43.678 -14.311  1.00 81.30           H  
ATOM    939  CA  ARG A  63      16.933  41.571 -14.099  1.00 81.30           C  
ATOM    940  HA  ARG A  63      16.309  40.872 -14.656  1.00 81.30           H  
ATOM    941  C   ARG A  63      16.570  41.400 -12.631  1.00 81.30           C  
ATOM    942  CB  ARG A  63      18.404  41.226 -14.336  1.00 81.30           C  
ATOM    943  HB2 ARG A  63      19.026  42.109 -14.185  1.00 81.30           H  
ATOM    944  HB3 ARG A  63      18.704  40.468 -13.612  1.00 81.30           H  
ATOM    945  O   ARG A  63      16.986  42.201 -11.804  1.00 81.30           O  
ATOM    946  CG  ARG A  63      18.614  40.651 -15.737  1.00 81.30           C  
ATOM    947  HG2 ARG A  63      18.351  41.395 -16.488  1.00 81.30           H  
ATOM    948  HG3 ARG A  63      17.982  39.771 -15.861  1.00 81.30           H  
ATOM    949  CD  ARG A  63      20.081  40.249 -15.891  1.00 81.30           C  
ATOM    950  HD2 ARG A  63      20.689  41.153 -15.870  1.00 81.30           H  
ATOM    951  HD3 ARG A  63      20.361  39.614 -15.050  1.00 81.30           H  
ATOM    952  NE  ARG A  63      20.307  39.512 -17.145  1.00 81.30           N  
ATOM    953  HE  ARG A  63      19.482  39.279 -17.679  1.00 81.30           H  
ATOM    954  NH1 ARG A  63      22.592  39.424 -17.003  1.00 81.30           N  
ATOM    955 HH11 ARG A  63      23.486  39.116 -17.359  1.00 81.30           H  
ATOM    956 HH12 ARG A  63      22.532  39.966 -16.152  1.00 81.30           H  
ATOM    957  NH2 ARG A  63      21.550  38.438 -18.718  1.00 81.30           N  
ATOM    958 HH21 ARG A  63      20.699  38.198 -19.207  1.00 81.30           H  
ATOM    959 HH22 ARG A  63      22.445  38.142 -19.078  1.00 81.30           H  
ATOM    960  CZ  ARG A  63      21.478  39.130 -17.616  1.00 81.30           C  
ATOM    961  N   LEU A  64      15.857  40.325 -12.316  1.00 81.55           N  
ATOM    962  H   LEU A  64      15.634  39.671 -13.052  1.00 81.55           H  
ATOM    963  CA  LEU A  64      15.395  40.004 -10.969  1.00 81.55           C  
ATOM    964  HA  LEU A  64      15.761  40.759 -10.273  1.00 81.55           H  
ATOM    965  C   LEU A  64      15.972  38.669 -10.499  1.00 81.55           C  
ATOM    966  CB  LEU A  64      13.854  40.017 -10.928  1.00 81.55           C  
ATOM    967  HB2 LEU A  64      13.529  39.714  -9.933  1.00 81.55           H  
ATOM    968  HB3 LEU A  64      13.485  39.281 -11.642  1.00 81.55           H  
ATOM    969  O   LEU A  64      16.260  37.776 -11.299  1.00 81.55           O  
ATOM    970  CG  LEU A  64      13.230  41.388 -11.254  1.00 81.55           C  
ATOM    971  HG  LEU A  64      13.600  41.725 -12.222  1.00 81.55           H  
ATOM    972  CD1 LEU A  64      11.708  41.292 -11.353  1.00 81.55           C  
ATOM    973 HD11 LEU A  64      11.318  42.229 -11.749  1.00 81.55           H  
ATOM    974 HD12 LEU A  64      11.275  41.124 -10.367  1.00 81.55           H  
ATOM    975 HD13 LEU A  64      11.423  40.485 -12.027  1.00 81.55           H  
ATOM    976  CD2 LEU A  64      13.580  42.441 -10.204  1.00 81.55           C  
ATOM    977 HD21 LEU A  64      13.090  43.381 -10.458  1.00 81.55           H  
ATOM    978 HD22 LEU A  64      13.261  42.120  -9.212  1.00 81.55           H  
ATOM    979 HD23 LEU A  64      14.653  42.632 -10.193  1.00 81.55           H  
ATOM    980  N   SER A  65      16.125  38.540  -9.180  1.00 73.22           N  
ATOM    981  H   SER A  65      15.865  39.322  -8.595  1.00 73.22           H  
ATOM    982  CA  SER A  65      16.572  37.309  -8.522  1.00 73.22           C  
ATOM    983  HA  SER A  65      17.597  37.098  -8.827  1.00 73.22           H  
ATOM    984  C   SER A  65      15.695  36.112  -8.907  1.00 73.22           C  
ATOM    985  CB  SER A  65      16.551  37.495  -6.998  1.00 73.22           C  
ATOM    986  HB2 SER A  65      17.296  38.235  -6.706  1.00 73.22           H  
ATOM    987  HB3 SER A  65      15.565  37.842  -6.690  1.00 73.22           H  
ATOM    988  O   SER A  65      14.479  36.229  -9.068  1.00 73.22           O  
ATOM    989  OG  SER A  65      16.819  36.266  -6.357  1.00 73.22           O  
ATOM    990  HG  SER A  65      16.625  36.340  -5.420  1.00 73.22           H  
ATOM    991  N   THR A  66      16.292  34.925  -9.010  1.00 68.92           N  
ATOM    992  H   THR A  66      17.267  34.845  -8.761  1.00 68.92           H  
ATOM    993  CA  THR A  66      15.545  33.680  -9.225  1.00 68.92           C  
ATOM    994  HA  THR A  66      14.906  33.814 -10.098  1.00 68.92           H  
ATOM    995  C   THR A  66      14.628  33.332  -8.052  1.00 68.92           C  
ATOM    996  CB  THR A  66      16.489  32.500  -9.495  1.00 68.92           C  
ATOM    997  HB  THR A  66      15.946  31.563  -9.377  1.00 68.92           H  
ATOM    998  O   THR A  66      13.582  32.735  -8.287  1.00 68.92           O  
ATOM    999  CG2 THR A  66      17.081  32.555 -10.903  1.00 68.92           C  
ATOM   1000 HG21 THR A  66      17.648  33.477 -11.033  1.00 68.92           H  
ATOM   1001 HG22 THR A  66      17.747  31.704 -11.050  1.00 68.92           H  
ATOM   1002 HG23 THR A  66      16.290  32.513 -11.652  1.00 68.92           H  
ATOM   1003  OG1 THR A  66      17.574  32.537  -8.600  1.00 68.92           O  
ATOM   1004  HG1 THR A  66      17.856  31.638  -8.417  1.00 68.92           H  
ATOM   1005  N   THR A  67      14.978  33.736  -6.828  1.00 71.43           N  
ATOM   1006  H   THR A  67      15.858  34.218  -6.712  1.00 71.43           H  
ATOM   1007  CA  THR A  67      14.221  33.501  -5.586  1.00 71.43           C  
ATOM   1008  HA  THR A  67      13.545  32.661  -5.746  1.00 71.43           H  
ATOM   1009  C   THR A  67      13.333  34.678  -5.185  1.00 71.43           C  
ATOM   1010  CB  THR A  67      15.165  33.117  -4.432  1.00 71.43           C  
ATOM   1011  HB  THR A  67      14.630  33.104  -3.482  1.00 71.43           H  
ATOM   1012  O   THR A  67      12.789  34.673  -4.087  1.00 71.43           O  
ATOM   1013  CG2 THR A  67      15.763  31.729  -4.670  1.00 71.43           C  
ATOM   1014 HG21 THR A  67      16.362  31.724  -5.580  1.00 71.43           H  
ATOM   1015 HG22 THR A  67      16.400  31.470  -3.823  1.00 71.43           H  
ATOM   1016 HG23 THR A  67      14.965  30.991  -4.749  1.00 71.43           H  
ATOM   1017  OG1 THR A  67      16.242  34.018  -4.362  1.00 71.43           O  
ATOM   1018  HG1 THR A  67      15.976  34.753  -3.805  1.00 71.43           H  
ATOM   1019  N   LEU A  68      13.119  35.651  -6.082  1.00 80.87           N  
ATOM   1020  H   LEU A  68      13.606  35.574  -6.964  1.00 80.87           H  
ATOM   1021  CA  LEU A  68      12.384  36.901  -5.835  1.00 80.87           C  
ATOM   1022  HA  LEU A  68      13.040  37.584  -5.296  1.00 80.87           H  
ATOM   1023  C   LEU A  68      11.104  36.728  -4.998  1.00 80.87           C  
ATOM   1024  CB  LEU A  68      12.033  37.498  -7.211  1.00 80.87           C  
ATOM   1025  HB2 LEU A  68      11.408  36.782  -7.744  1.00 80.87           H  
ATOM   1026  HB3 LEU A  68      12.951  37.630  -7.784  1.00 80.87           H  
ATOM   1027  O   LEU A  68      10.906  37.447  -4.022  1.00 80.87           O  
ATOM   1028  CG  LEU A  68      11.311  38.854  -7.168  1.00 80.87           C  
ATOM   1029  HG  LEU A  68      10.514  38.839  -6.425  1.00 80.87           H  
ATOM   1030  CD1 LEU A  68      12.298  39.977  -6.838  1.00 80.87           C  
ATOM   1031 HD11 LEU A  68      13.123  39.985  -7.551  1.00 80.87           H  
ATOM   1032 HD12 LEU A  68      12.701  39.839  -5.835  1.00 80.87           H  
ATOM   1033 HD13 LEU A  68      11.799  40.945  -6.878  1.00 80.87           H  
ATOM   1034  CD2 LEU A  68      10.671  39.103  -8.534  1.00 80.87           C  
ATOM   1035 HD21 LEU A  68      11.419  39.010  -9.321  1.00 80.87           H  
ATOM   1036 HD22 LEU A  68       9.881  38.371  -8.702  1.00 80.87           H  
ATOM   1037 HD23 LEU A  68      10.229  40.099  -8.568  1.00 80.87           H  
ATOM   1038  N   ALA A  69      10.242  35.778  -5.373  1.00 81.00           N  
ATOM   1039  H   ALA A  69      10.475  35.205  -6.172  1.00 81.00           H  
ATOM   1040  CA  ALA A  69       8.957  35.553  -4.708  1.00 81.00           C  
ATOM   1041  HA  ALA A  69       8.473  36.517  -4.554  1.00 81.00           H  
ATOM   1042  C   ALA A  69       9.088  34.896  -3.320  1.00 81.00           C  
ATOM   1043  CB  ALA A  69       8.074  34.719  -5.642  1.00 81.00           C  
ATOM   1044  HB1 ALA A  69       8.003  35.193  -6.621  1.00 81.00           H  
ATOM   1045  HB2 ALA A  69       8.487  33.715  -5.746  1.00 81.00           H  
ATOM   1046  HB3 ALA A  69       7.072  34.646  -5.218  1.00 81.00           H  
ATOM   1047  O   ALA A  69       8.182  35.017  -2.503  1.00 81.00           O  
ATOM   1048  N   PHE A  70      10.206  34.228  -3.033  1.00 75.07           N  
ATOM   1049  H   PHE A  70      10.953  34.228  -3.713  1.00 75.07           H  
ATOM   1050  CA  PHE A  70      10.508  33.673  -1.711  1.00 75.07           C  
ATOM   1051  HA  PHE A  70       9.577  33.414  -1.207  1.00 75.07           H  
ATOM   1052  C   PHE A  70      11.225  34.699  -0.822  1.00 75.07           C  
ATOM   1053  CB  PHE A  70      11.332  32.387  -1.873  1.00 75.07           C  
ATOM   1054  HB2 PHE A  70      11.553  31.992  -0.882  1.00 75.07           H  
ATOM   1055  HB3 PHE A  70      12.284  32.627  -2.345  1.00 75.07           H  
ATOM   1056  O   PHE A  70      10.938  34.781   0.371  1.00 75.07           O  
ATOM   1057  CG  PHE A  70      10.629  31.302  -2.672  1.00 75.07           C  
ATOM   1058  CD1 PHE A  70       9.555  30.594  -2.100  1.00 75.07           C  
ATOM   1059  HD1 PHE A  70       9.232  30.820  -1.094  1.00 75.07           H  
ATOM   1060  CD2 PHE A  70      11.025  31.019  -3.994  1.00 75.07           C  
ATOM   1061  HD2 PHE A  70      11.844  31.564  -4.439  1.00 75.07           H  
ATOM   1062  CE1 PHE A  70       8.876  29.614  -2.846  1.00 75.07           C  
ATOM   1063  HE1 PHE A  70       8.028  29.098  -2.421  1.00 75.07           H  
ATOM   1064  CE2 PHE A  70      10.348  30.035  -4.739  1.00 75.07           C  
ATOM   1065  HE2 PHE A  70      10.644  29.827  -5.757  1.00 75.07           H  
ATOM   1066  CZ  PHE A  70       9.273  29.335  -4.165  1.00 75.07           C  
ATOM   1067  HZ  PHE A  70       8.730  28.599  -4.740  1.00 75.07           H  
ATOM   1068  N   ASP A  71      12.100  35.522  -1.412  1.00 76.28           N  
ATOM   1069  H   ASP A  71      12.339  35.344  -2.377  1.00 76.28           H  
ATOM   1070  CA  ASP A  71      12.809  36.611  -0.730  1.00 76.28           C  
ATOM   1071  HA  ASP A  71      13.293  36.218   0.164  1.00 76.28           H  
ATOM   1072  C   ASP A  71      11.835  37.726  -0.295  1.00 76.28           C  
ATOM   1073  CB  ASP A  71      13.899  37.178  -1.666  1.00 76.28           C  
ATOM   1074  HB2 ASP A  71      14.392  38.008  -1.160  1.00 76.28           H  
ATOM   1075  HB3 ASP A  71      13.419  37.572  -2.563  1.00 76.28           H  
ATOM   1076  O   ASP A  71      11.946  38.288   0.800  1.00 76.28           O  
ATOM   1077  CG  ASP A  71      14.973  36.161  -2.083  1.00 76.28           C  
ATOM   1078  OD1 ASP A  71      15.303  35.269  -1.274  1.00 76.28           O  
ATOM   1079  OD2 ASP A  71      15.470  36.257  -3.235  1.00 76.28           O  
ATOM   1080  N   HIS A  72      10.824  38.005  -1.128  1.00 87.72           N  
ATOM   1081  H   HIS A  72      10.822  37.533  -2.021  1.00 87.72           H  
ATOM   1082  CA  HIS A  72       9.797  39.024  -0.903  1.00 87.72           C  
ATOM   1083  HA  HIS A  72       9.924  39.446   0.094  1.00 87.72           H  
ATOM   1084  C   HIS A  72       8.384  38.416  -0.984  1.00 87.72           C  
ATOM   1085  CB  HIS A  72      10.001  40.173  -1.898  1.00 87.72           C  
ATOM   1086  HB2 HIS A  72       9.814  39.812  -2.909  1.00 87.72           H  
ATOM   1087  HB3 HIS A  72       9.281  40.959  -1.671  1.00 87.72           H  
ATOM   1088  O   HIS A  72       7.673  38.642  -1.960  1.00 87.72           O  
ATOM   1089  CG  HIS A  72      11.386  40.749  -1.842  1.00 87.72           C  
ATOM   1090  CD2 HIS A  72      12.419  40.433  -2.680  1.00 87.72           C  
ATOM   1091  HD2 HIS A  72      12.369  39.758  -3.521  1.00 87.72           H  
ATOM   1092  ND1 HIS A  72      11.895  41.560  -0.853  1.00 87.72           N  
ATOM   1093  HD1 HIS A  72      11.377  41.973  -0.091  1.00 87.72           H  
ATOM   1094  CE1 HIS A  72      13.207  41.717  -1.087  1.00 87.72           C  
ATOM   1095  HE1 HIS A  72      13.885  42.302  -0.483  1.00 87.72           H  
ATOM   1096  NE2 HIS A  72      13.569  41.054  -2.190  1.00 87.72           N  
ATOM   1097  N   PRO A  73       7.945  37.667   0.046  1.00 83.45           N  
ATOM   1098  CA  PRO A  73       6.808  36.743  -0.034  1.00 83.45           C  
ATOM   1099  HA  PRO A  73       6.857  36.197  -0.976  1.00 83.45           H  
ATOM   1100  C   PRO A  73       5.418  37.390  -0.001  1.00 83.45           C  
ATOM   1101  CB  PRO A  73       7.030  35.751   1.116  1.00 83.45           C  
ATOM   1102  HB2 PRO A  73       7.702  34.960   0.783  1.00 83.45           H  
ATOM   1103  HB3 PRO A  73       6.107  35.317   1.500  1.00 83.45           H  
ATOM   1104  O   PRO A  73       4.439  36.683   0.194  1.00 83.45           O  
ATOM   1105  CG  PRO A  73       7.734  36.606   2.164  1.00 83.45           C  
ATOM   1106  HG2 PRO A  73       8.300  35.998   2.870  1.00 83.45           H  
ATOM   1107  HG3 PRO A  73       7.007  37.232   2.681  1.00 83.45           H  
ATOM   1108  CD  PRO A  73       8.649  37.471   1.304  1.00 83.45           C  
ATOM   1109  HD2 PRO A  73       9.577  36.931   1.120  1.00 83.45           H  
ATOM   1110  HD3 PRO A  73       8.857  38.420   1.800  1.00 83.45           H  
ATOM   1111  N   THR A  74       5.301  38.709  -0.154  1.00 87.58           N  
ATOM   1112  H   THR A  74       6.113  39.209  -0.485  1.00 87.58           H  
ATOM   1113  CA  THR A  74       4.014  39.418  -0.249  1.00 87.58           C  
ATOM   1114  HA  THR A  74       3.242  38.715  -0.563  1.00 87.58           H  
ATOM   1115  C   THR A  74       4.113  40.503  -1.314  1.00 87.58           C  
ATOM   1116  CB  THR A  74       3.557  40.048   1.083  1.00 87.58           C  
ATOM   1117  HB  THR A  74       2.533  40.396   0.950  1.00 87.58           H  
ATOM   1118  O   THR A  74       5.210  40.994  -1.604  1.00 87.58           O  
ATOM   1119  CG2 THR A  74       3.570  39.089   2.270  1.00 87.58           C  
ATOM   1120 HG21 THR A  74       4.586  38.759   2.488  1.00 87.58           H  
ATOM   1121 HG22 THR A  74       3.147  39.580   3.147  1.00 87.58           H  
ATOM   1122 HG23 THR A  74       2.952  38.224   2.032  1.00 87.58           H  
ATOM   1123  OG1 THR A  74       4.345  41.162   1.462  1.00 87.58           O  
ATOM   1124  HG1 THR A  74       3.838  41.581   2.161  1.00 87.58           H  
ATOM   1125  N   VAL A  75       2.977  40.940  -1.871  1.00 88.77           N  
ATOM   1126  H   VAL A  75       2.103  40.533  -1.571  1.00 88.77           H  
ATOM   1127  CA  VAL A  75       2.950  42.030  -2.866  1.00 88.77           C  
ATOM   1128  HA  VAL A  75       3.504  41.722  -3.753  1.00 88.77           H  
ATOM   1129  C   VAL A  75       3.635  43.279  -2.311  1.00 88.77           C  
ATOM   1130  CB  VAL A  75       1.503  42.363  -3.280  1.00 88.77           C  
ATOM   1131  HB  VAL A  75       0.931  42.587  -2.380  1.00 88.77           H  
ATOM   1132  O   VAL A  75       4.456  43.889  -2.990  1.00 88.77           O  
ATOM   1133  CG1 VAL A  75       1.401  43.586  -4.200  1.00 88.77           C  
ATOM   1134 HG11 VAL A  75       1.941  43.415  -5.131  1.00 88.77           H  
ATOM   1135 HG12 VAL A  75       0.352  43.780  -4.421  1.00 88.77           H  
ATOM   1136 HG13 VAL A  75       1.794  44.478  -3.711  1.00 88.77           H  
ATOM   1137  CG2 VAL A  75       0.847  41.176  -3.992  1.00 88.77           C  
ATOM   1138 HG21 VAL A  75       1.478  40.825  -4.808  1.00 88.77           H  
ATOM   1139 HG22 VAL A  75      -0.120  41.465  -4.403  1.00 88.77           H  
ATOM   1140 HG23 VAL A  75       0.665  40.374  -3.276  1.00 88.77           H  
ATOM   1141  N   GLN A  76       3.356  43.636  -1.056  1.00 84.52           N  
ATOM   1142  H   GLN A  76       2.685  43.082  -0.544  1.00 84.52           H  
ATOM   1143  CA  GLN A  76       3.914  44.836  -0.422  1.00 84.52           C  
ATOM   1144  HA  GLN A  76       3.679  45.704  -1.038  1.00 84.52           H  
ATOM   1145  C   GLN A  76       5.439  44.777  -0.289  1.00 84.52           C  
ATOM   1146  CB  GLN A  76       3.261  45.013   0.950  1.00 84.52           C  
ATOM   1147  HB2 GLN A  76       3.784  45.785   1.514  1.00 84.52           H  
ATOM   1148  HB3 GLN A  76       3.364  44.070   1.487  1.00 84.52           H  
ATOM   1149  O   GLN A  76       6.116  45.741  -0.651  1.00 84.52           O  
ATOM   1150  CG  GLN A  76       1.779  45.417   0.817  1.00 84.52           C  
ATOM   1151  HG2 GLN A  76       1.368  45.051  -0.124  1.00 84.52           H  
ATOM   1152  HG3 GLN A  76       1.702  46.504   0.807  1.00 84.52           H  
ATOM   1153  CD  GLN A  76       0.895  44.862   1.926  1.00 84.52           C  
ATOM   1154  NE2 GLN A  76      -0.386  45.153   1.911  1.00 84.52           N  
ATOM   1155 HE21 GLN A  76      -0.945  44.689   2.613  1.00 84.52           H  
ATOM   1156 HE22 GLN A  76      -0.795  45.681   1.153  1.00 84.52           H  
ATOM   1157  OE1 GLN A  76       1.331  44.159   2.819  1.00 84.52           O  
ATOM   1158  N   ARG A  77       5.996  43.645   0.169  1.00 87.47           N  
ATOM   1159  H   ARG A  77       5.394  42.861   0.378  1.00 87.47           H  
ATOM   1160  CA  ARG A  77       7.455  43.480   0.280  1.00 87.47           C  
ATOM   1161  HA  ARG A  77       7.873  44.320   0.836  1.00 87.47           H  
ATOM   1162  C   ARG A  77       8.135  43.516  -1.081  1.00 87.47           C  
ATOM   1163  CB  ARG A  77       7.801  42.168   0.992  1.00 87.47           C  
ATOM   1164  HB2 ARG A  77       7.215  41.349   0.574  1.00 87.47           H  
ATOM   1165  HB3 ARG A  77       8.857  41.954   0.824  1.00 87.47           H  
ATOM   1166  O   ARG A  77       9.216  44.088  -1.205  1.00 87.47           O  
ATOM   1167  CG  ARG A  77       7.565  42.270   2.500  1.00 87.47           C  
ATOM   1168  HG2 ARG A  77       6.499  42.370   2.705  1.00 87.47           H  
ATOM   1169  HG3 ARG A  77       8.088  43.144   2.890  1.00 87.47           H  
ATOM   1170  CD  ARG A  77       8.112  41.015   3.180  1.00 87.47           C  
ATOM   1171  HD2 ARG A  77       7.567  40.152   2.799  1.00 87.47           H  
ATOM   1172  HD3 ARG A  77       9.168  40.909   2.928  1.00 87.47           H  
ATOM   1173  NE  ARG A  77       7.958  41.087   4.641  1.00 87.47           N  
ATOM   1174  HE  ARG A  77       7.451  41.882   5.002  1.00 87.47           H  
ATOM   1175  NH1 ARG A  77       9.028  39.115   5.129  1.00 87.47           N  
ATOM   1176 HH11 ARG A  77       9.257  39.004   4.152  1.00 87.47           H  
ATOM   1177 HH12 ARG A  77       9.315  38.408   5.792  1.00 87.47           H  
ATOM   1178  NH2 ARG A  77       8.099  40.311   6.774  1.00 87.47           N  
ATOM   1179 HH21 ARG A  77       8.376  39.589   7.424  1.00 87.47           H  
ATOM   1180 HH22 ARG A  77       7.553  41.100   7.088  1.00 87.47           H  
ATOM   1181  CZ  ARG A  77       8.363  40.174   5.504  1.00 87.47           C  
ATOM   1182  N   LEU A  78       7.501  42.927  -2.092  1.00 89.68           N  
ATOM   1183  H   LEU A  78       6.637  42.437  -1.909  1.00 89.68           H  
ATOM   1184  CA  LEU A  78       8.038  42.905  -3.446  1.00 89.68           C  
ATOM   1185  HA  LEU A  78       9.076  42.579  -3.386  1.00 89.68           H  
ATOM   1186  C   LEU A  78       8.047  44.310  -4.072  1.00 89.68           C  
ATOM   1187  CB  LEU A  78       7.241  41.860  -4.242  1.00 89.68           C  
ATOM   1188  HB2 LEU A  78       7.311  40.909  -3.714  1.00 89.68           H  
ATOM   1189  HB3 LEU A  78       6.190  42.149  -4.263  1.00 89.68           H  
ATOM   1190  O   LEU A  78       9.040  44.712  -4.672  1.00 89.68           O  
ATOM   1191  CG  LEU A  78       7.722  41.651  -5.684  1.00 89.68           C  
ATOM   1192  HG  LEU A  78       7.481  42.532  -6.278  1.00 89.68           H  
ATOM   1193  CD1 LEU A  78       9.223  41.388  -5.772  1.00 89.68           C  
ATOM   1194 HD11 LEU A  78       9.479  41.200  -6.814  1.00 89.68           H  
ATOM   1195 HD12 LEU A  78       9.493  40.528  -5.158  1.00 89.68           H  
ATOM   1196 HD13 LEU A  78       9.789  42.262  -5.451  1.00 89.68           H  
ATOM   1197  CD2 LEU A  78       7.006  40.438  -6.278  1.00 89.68           C  
ATOM   1198 HD21 LEU A  78       5.926  40.575  -6.226  1.00 89.68           H  
ATOM   1199 HD22 LEU A  78       7.304  40.303  -7.318  1.00 89.68           H  
ATOM   1200 HD23 LEU A  78       7.270  39.541  -5.719  1.00 89.68           H  
ATOM   1201  N   VAL A  79       6.995  45.103  -3.856  1.00 87.72           N  
ATOM   1202  H   VAL A  79       6.197  44.709  -3.378  1.00 87.72           H  
ATOM   1203  CA  VAL A  79       6.928  46.509  -4.295  1.00 87.72           C  
ATOM   1204  HA  VAL A  79       7.106  46.552  -5.369  1.00 87.72           H  
ATOM   1205  C   VAL A  79       8.004  47.369  -3.631  1.00 87.72           C  
ATOM   1206  CB  VAL A  79       5.529  47.083  -4.008  1.00 87.72           C  
ATOM   1207  HB  VAL A  79       5.252  46.845  -2.981  1.00 87.72           H  
ATOM   1208  O   VAL A  79       8.647  48.162  -4.315  1.00 87.72           O  
ATOM   1209  CG1 VAL A  79       5.436  48.608  -4.178  1.00 87.72           C  
ATOM   1210 HG11 VAL A  79       5.995  49.105  -3.385  1.00 87.72           H  
ATOM   1211 HG12 VAL A  79       4.395  48.927  -4.119  1.00 87.72           H  
ATOM   1212 HG13 VAL A  79       5.848  48.904  -5.142  1.00 87.72           H  
ATOM   1213  CG2 VAL A  79       4.500  46.446  -4.942  1.00 87.72           C  
ATOM   1214 HG21 VAL A  79       4.614  46.839  -5.952  1.00 87.72           H  
ATOM   1215 HG22 VAL A  79       4.626  45.364  -4.985  1.00 87.72           H  
ATOM   1216 HG23 VAL A  79       3.502  46.651  -4.555  1.00 87.72           H  
ATOM   1217  N   GLU A  80       8.217  47.231  -2.318  1.00 83.38           N  
ATOM   1218  H   GLU A  80       7.654  46.572  -1.799  1.00 83.38           H  
ATOM   1219  CA  GLU A  80       9.252  47.991  -1.600  1.00 83.38           C  
ATOM   1220  HA  GLU A  80       9.091  49.058  -1.758  1.00 83.38           H  
ATOM   1221  C   GLU A  80      10.656  47.692  -2.112  1.00 83.38           C  
ATOM   1222  CB  GLU A  80       9.201  47.696  -0.096  1.00 83.38           C  
ATOM   1223  HB2 GLU A  80      10.113  48.075   0.364  1.00 83.38           H  
ATOM   1224  HB3 GLU A  80       9.140  46.621   0.074  1.00 83.38           H  
ATOM   1225  O   GLU A  80      11.448  48.616  -2.304  1.00 83.38           O  
ATOM   1226  CG  GLU A  80       8.010  48.402   0.549  1.00 83.38           C  
ATOM   1227  HG2 GLU A  80       8.053  49.455   0.268  1.00 83.38           H  
ATOM   1228  HG3 GLU A  80       7.078  48.002   0.149  1.00 83.38           H  
ATOM   1229  CD  GLU A  80       7.991  48.305   2.077  1.00 83.38           C  
ATOM   1230  OE1 GLU A  80       7.203  49.103   2.637  1.00 83.38           O  
ATOM   1231  OE2 GLU A  80       8.755  47.510   2.664  1.00 83.38           O  
ATOM   1232  N   HIS A  81      10.942  46.418  -2.379  1.00 86.85           N  
ATOM   1233  H   HIS A  81      10.248  45.711  -2.185  1.00 86.85           H  
ATOM   1234  CA  HIS A  81      12.213  45.999  -2.949  1.00 86.85           C  
ATOM   1235  HA  HIS A  81      13.021  46.340  -2.301  1.00 86.85           H  
ATOM   1236  C   HIS A  81      12.451  46.620  -4.333  1.00 86.85           C  
ATOM   1237  CB  HIS A  81      12.233  44.472  -2.991  1.00 86.85           C  
ATOM   1238  HB2 HIS A  81      12.217  44.099  -1.967  1.00 86.85           H  
ATOM   1239  HB3 HIS A  81      11.340  44.106  -3.497  1.00 86.85           H  
ATOM   1240  O   HIS A  81      13.468  47.280  -4.550  1.00 86.85           O  
ATOM   1241  CG  HIS A  81      13.440  43.921  -3.696  1.00 86.85           C  
ATOM   1242  CD2 HIS A  81      13.426  43.031  -4.734  1.00 86.85           C  
ATOM   1243  HD2 HIS A  81      12.546  42.575  -5.163  1.00 86.85           H  
ATOM   1244  ND1 HIS A  81      14.755  44.266  -3.476  1.00 86.85           N  
ATOM   1245  HD1 HIS A  81      15.094  45.028  -2.906  1.00 86.85           H  
ATOM   1246  CE1 HIS A  81      15.507  43.607  -4.375  1.00 86.85           C  
ATOM   1247  HE1 HIS A  81      16.563  43.763  -4.536  1.00 86.85           H  
ATOM   1248  NE2 HIS A  81      14.739  42.826  -5.151  1.00 86.85           N  
ATOM   1249  N   LEU A  82      11.474  46.503  -5.236  1.00 86.02           N  
ATOM   1250  H   LEU A  82      10.658  45.961  -4.991  1.00 86.02           H  
ATOM   1251  CA  LEU A  82      11.573  47.048  -6.592  1.00 86.02           C  
ATOM   1252  HA  LEU A  82      12.475  46.659  -7.064  1.00 86.02           H  
ATOM   1253  C   LEU A  82      11.694  48.582  -6.613  1.00 86.02           C  
ATOM   1254  CB  LEU A  82      10.340  46.590  -7.384  1.00 86.02           C  
ATOM   1255  HB2 LEU A  82      10.316  47.127  -8.332  1.00 86.02           H  
ATOM   1256  HB3 LEU A  82       9.455  46.866  -6.811  1.00 86.02           H  
ATOM   1257  O   LEU A  82      12.323  49.142  -7.510  1.00 86.02           O  
ATOM   1258  CG  LEU A  82      10.293  45.080  -7.678  1.00 86.02           C  
ATOM   1259  HG  LEU A  82      10.453  44.510  -6.764  1.00 86.02           H  
ATOM   1260  CD1 LEU A  82       8.919  44.720  -8.238  1.00 86.02           C  
ATOM   1261 HD11 LEU A  82       8.882  43.655  -8.469  1.00 86.02           H  
ATOM   1262 HD12 LEU A  82       8.713  45.300  -9.138  1.00 86.02           H  
ATOM   1263 HD13 LEU A  82       8.164  44.939  -7.482  1.00 86.02           H  
ATOM   1264  CD2 LEU A  82      11.355  44.656  -8.688  1.00 86.02           C  
ATOM   1265 HD21 LEU A  82      11.265  45.240  -9.604  1.00 86.02           H  
ATOM   1266 HD22 LEU A  82      12.350  44.794  -8.265  1.00 86.02           H  
ATOM   1267 HD23 LEU A  82      11.227  43.599  -8.919  1.00 86.02           H  
ATOM   1268  N   LEU A  83      11.133  49.279  -5.618  1.00 78.08           N  
ATOM   1269  H   LEU A  83      10.604  48.771  -4.923  1.00 78.08           H  
ATOM   1270  CA  LEU A  83      11.239  50.735  -5.509  1.00 78.08           C  
ATOM   1271  HA  LEU A  83      10.891  51.161  -6.450  1.00 78.08           H  
ATOM   1272  C   LEU A  83      12.682  51.209  -5.277  1.00 78.08           C  
ATOM   1273  CB  LEU A  83      10.353  51.224  -4.350  1.00 78.08           C  
ATOM   1274  HB2 LEU A  83      10.949  51.264  -3.438  1.00 78.08           H  
ATOM   1275  HB3 LEU A  83       9.551  50.509  -4.163  1.00 78.08           H  
ATOM   1276  O   LEU A  83      13.070  52.273  -5.767  1.00 78.08           O  
ATOM   1277  CG  LEU A  83       9.743  52.601  -4.652  1.00 78.08           C  
ATOM   1278  HG  LEU A  83      10.257  53.081  -5.486  1.00 78.08           H  
ATOM   1279  CD1 LEU A  83       8.272  52.442  -5.002  1.00 78.08           C  
ATOM   1280 HD11 LEU A  83       7.874  53.417  -5.285  1.00 78.08           H  
ATOM   1281 HD12 LEU A  83       8.169  51.756  -5.843  1.00 78.08           H  
ATOM   1282 HD13 LEU A  83       7.731  52.038  -4.147  1.00 78.08           H  
ATOM   1283  CD2 LEU A  83       9.813  53.540  -3.452  1.00 78.08           C  
ATOM   1284 HD21 LEU A  83       9.266  54.455  -3.680  1.00 78.08           H  
ATOM   1285 HD22 LEU A  83       9.371  53.059  -2.579  1.00 78.08           H  
ATOM   1286 HD23 LEU A  83      10.857  53.776  -3.245  1.00 78.08           H  
ATOM   1287  N   VAL A  84      13.456  50.436  -4.508  1.00 71.62           N  
ATOM   1288  H   VAL A  84      13.075  49.559  -4.182  1.00 71.62           H  
ATOM   1289  CA  VAL A  84      14.861  50.732  -4.207  1.00 71.62           C  
ATOM   1290  HA  VAL A  84      14.951  51.787  -3.950  1.00 71.62           H  
ATOM   1291  C   VAL A  84      15.724  50.508  -5.446  1.00 71.62           C  
ATOM   1292  CB  VAL A  84      15.358  49.903  -3.004  1.00 71.62           C  
ATOM   1293  HB  VAL A  84      15.180  48.844  -3.190  1.00 71.62           H  
ATOM   1294  O   VAL A  84      16.503  51.396  -5.791  1.00 71.62           O  
ATOM   1295  CG1 VAL A  84      16.856  50.101  -2.737  1.00 71.62           C  
ATOM   1296 HG11 VAL A  84      17.434  49.700  -3.569  1.00 71.62           H  
ATOM   1297 HG12 VAL A  84      17.083  51.160  -2.616  1.00 71.62           H  
ATOM   1298 HG13 VAL A  84      17.148  49.554  -1.839  1.00 71.62           H  
ATOM   1299  CG2 VAL A  84      14.609  50.313  -1.726  1.00 71.62           C  
ATOM   1300 HG21 VAL A  84      13.541  50.135  -1.849  1.00 71.62           H  
ATOM   1301 HG22 VAL A  84      14.956  49.708  -0.888  1.00 71.62           H  
ATOM   1302 HG23 VAL A  84      14.778  51.368  -1.512  1.00 71.62           H  
ATOM   1303  N   ASP A  85      15.536  49.386  -6.141  1.00 64.96           N  
ATOM   1304  H   ASP A  85      14.900  48.691  -5.777  1.00 64.96           H  
ATOM   1305  CA  ASP A  85      16.381  49.000  -7.277  1.00 64.96           C  
ATOM   1306  HA  ASP A  85      17.423  49.188  -7.018  1.00 64.96           H  
ATOM   1307  C   ASP A  85      16.115  49.827  -8.544  1.00 64.96           C  
ATOM   1308  CB  ASP A  85      16.221  47.492  -7.549  1.00 64.96           C  
ATOM   1309  HB2 ASP A  85      16.561  47.286  -8.564  1.00 64.96           H  
ATOM   1310  HB3 ASP A  85      15.167  47.221  -7.491  1.00 64.96           H  
ATOM   1311  O   ASP A  85      17.054  50.257  -9.213  1.00 64.96           O  
ATOM   1312  CG  ASP A  85      17.043  46.605  -6.600  1.00 64.96           C  
ATOM   1313  OD1 ASP A  85      17.877  47.146  -5.836  1.00 64.96           O  
ATOM   1314  OD2 ASP A  85      16.850  45.374  -6.659  1.00 64.96           O  
ATOM   1315  N   VAL A  86      14.851  50.126  -8.865  1.00 57.10           N  
ATOM   1316  H   VAL A  86      14.107  49.731  -8.309  1.00 57.10           H  
ATOM   1317  CA  VAL A  86      14.516  50.919 -10.066  1.00 57.10           C  
ATOM   1318  HA  VAL A  86      15.158  50.588 -10.883  1.00 57.10           H  
ATOM   1319  C   VAL A  86      14.805  52.415  -9.852  1.00 57.10           C  
ATOM   1320  CB  VAL A  86      13.052  50.664 -10.492  1.00 57.10           C  
ATOM   1321  HB  VAL A  86      12.388  50.999  -9.695  1.00 57.10           H  
ATOM   1322  O   VAL A  86      15.103  53.150 -10.797  1.00 57.10           O  
ATOM   1323  CG1 VAL A  86      12.680  51.414 -11.781  1.00 57.10           C  
ATOM   1324 HG11 VAL A  86      11.671  51.142 -12.090  1.00 57.10           H  
ATOM   1325 HG12 VAL A  86      12.715  52.491 -11.618  1.00 57.10           H  
ATOM   1326 HG13 VAL A  86      13.377  51.146 -12.575  1.00 57.10           H  
ATOM   1327  CG2 VAL A  86      12.779  49.177 -10.767  1.00 57.10           C  
ATOM   1328 HG21 VAL A  86      13.035  48.563  -9.904  1.00 57.10           H  
ATOM   1329 HG22 VAL A  86      13.374  48.841 -11.617  1.00 57.10           H  
ATOM   1330 HG23 VAL A  86      11.723  49.025 -10.990  1.00 57.10           H  
ATOM   1331  N   GLY A  87      14.740  52.907  -8.609  1.00 47.63           N  
ATOM   1332  H   GLY A  87      14.545  52.261  -7.858  1.00 47.63           H  
ATOM   1333  CA  GLY A  87      14.933  54.325  -8.284  1.00 47.63           C  
ATOM   1334  HA2 GLY A  87      14.644  54.471  -7.243  1.00 47.63           H  
ATOM   1335  HA3 GLY A  87      14.282  54.930  -8.915  1.00 47.63           H  
ATOM   1336  C   GLY A  87      16.373  54.829  -8.446  1.00 47.63           C  
ATOM   1337  O   GLY A  87      16.583  56.002  -8.775  1.00 47.63           O  
ATOM   1338  N   THR A  88      17.374  53.975  -8.234  1.00 44.60           N  
ATOM   1339  H   THR A  88      17.170  53.020  -7.975  1.00 44.60           H  
ATOM   1340  CA  THR A  88      18.800  54.337  -8.315  1.00 44.60           C  
ATOM   1341  HA  THR A  88      18.944  55.261  -7.755  1.00 44.60           H  
ATOM   1342  C   THR A  88      19.255  54.634  -9.740  1.00 44.60           C  
ATOM   1343  CB  THR A  88      19.706  53.253  -7.692  1.00 44.60           C  
ATOM   1344  HB  THR A  88      20.593  53.104  -8.308  1.00 44.60           H  
ATOM   1345  O   THR A  88      19.961  55.623  -9.944  1.00 44.60           O  
ATOM   1346  CG2 THR A  88      20.140  53.648  -6.281  1.00 44.60           C  
ATOM   1347 HG21 THR A  88      20.763  52.859  -5.862  1.00 44.60           H  
ATOM   1348 HG22 THR A  88      20.710  54.577  -6.314  1.00 44.60           H  
ATOM   1349 HG23 THR A  88      19.258  53.773  -5.653  1.00 44.60           H  
ATOM   1350  OG1 THR A  88      19.005  52.045  -7.573  1.00 44.60           O  
ATOM   1351  HG1 THR A  88      19.591  51.285  -7.567  1.00 44.60           H  
ATOM   1352  N   GLU A  89      18.817  53.865 -10.741  1.00 39.27           N  
ATOM   1353  H   GLU A  89      18.256  53.052 -10.526  1.00 39.27           H  
ATOM   1354  CA  GLU A  89      19.216  54.093 -12.142  1.00 39.27           C  
ATOM   1355  HA  GLU A  89      20.302  54.175 -12.195  1.00 39.27           H  
ATOM   1356  C   GLU A  89      18.655  55.390 -12.743  1.00 39.27           C  
ATOM   1357  CB  GLU A  89      18.784  52.922 -13.029  1.00 39.27           C  
ATOM   1358  HB2 GLU A  89      18.835  53.263 -14.063  1.00 39.27           H  
ATOM   1359  HB3 GLU A  89      17.752  52.651 -12.809  1.00 39.27           H  
ATOM   1360  O   GLU A  89      19.203  55.935 -13.703  1.00 39.27           O  
ATOM   1361  CG  GLU A  89      19.700  51.698 -12.895  1.00 39.27           C  
ATOM   1362  HG2 GLU A  89      20.735  52.039 -12.868  1.00 39.27           H  
ATOM   1363  HG3 GLU A  89      19.485  51.191 -11.955  1.00 39.27           H  
ATOM   1364  CD  GLU A  89      19.523  50.731 -14.076  1.00 39.27           C  
ATOM   1365  OE1 GLU A  89      20.491  49.984 -14.345  1.00 39.27           O  
ATOM   1366  OE2 GLU A  89      18.467  50.812 -14.744  1.00 39.27           O  
ATOM   1367  N   VAL A  90      17.574  55.941 -12.183  1.00 34.95           N  
ATOM   1368  H   VAL A  90      17.139  55.451 -11.415  1.00 34.95           H  
ATOM   1369  CA  VAL A  90      16.977  57.185 -12.697  1.00 34.95           C  
ATOM   1370  HA  VAL A  90      16.922  57.101 -13.782  1.00 34.95           H  
ATOM   1371  C   VAL A  90      17.852  58.412 -12.412  1.00 34.95           C  
ATOM   1372  CB  VAL A  90      15.541  57.370 -12.173  1.00 34.95           C  
ATOM   1373  HB  VAL A  90      15.554  57.396 -11.084  1.00 34.95           H  
ATOM   1374  O   VAL A  90      17.747  59.407 -13.129  1.00 34.95           O  
ATOM   1375  CG1 VAL A  90      14.898  58.672 -12.678  1.00 34.95           C  
ATOM   1376 HG11 VAL A  90      13.828  58.667 -12.466  1.00 34.95           H  
ATOM   1377 HG12 VAL A  90      15.335  59.519 -12.151  1.00 34.95           H  
ATOM   1378 HG13 VAL A  90      15.079  58.799 -13.745  1.00 34.95           H  
ATOM   1379  CG2 VAL A  90      14.653  56.203 -12.624  1.00 34.95           C  
ATOM   1380 HG21 VAL A  90      13.628  56.351 -12.284  1.00 34.95           H  
ATOM   1381 HG22 VAL A  90      15.011  55.275 -12.179  1.00 34.95           H  
ATOM   1382 HG23 VAL A  90      14.678  56.091 -13.708  1.00 34.95           H  
ATOM   1383  N   ARG A  91      18.761  58.362 -11.427  1.00 32.93           N  
ATOM   1384  H   ARG A  91      18.875  57.481 -10.947  1.00 32.93           H  
ATOM   1385  CA  ARG A  91      19.723  59.450 -11.145  1.00 32.93           C  
ATOM   1386  HA  ARG A  91      19.236  60.403 -11.348  1.00 32.93           H  
ATOM   1387  C   ARG A  91      20.928  59.444 -12.097  1.00 32.93           C  
ATOM   1388  CB  ARG A  91      20.150  59.431  -9.671  1.00 32.93           C  
ATOM   1389  HB2 ARG A  91      20.439  58.420  -9.388  1.00 32.93           H  
ATOM   1390  HB3 ARG A  91      21.014  60.082  -9.540  1.00 32.93           H  
ATOM   1391  O   ARG A  91      22.051  59.718 -11.681  1.00 32.93           O  
ATOM   1392  CG  ARG A  91      19.059  59.952  -8.736  1.00 32.93           C  
ATOM   1393  HG2 ARG A  91      18.205  59.276  -8.743  1.00 32.93           H  
ATOM   1394  HG3 ARG A  91      18.746  60.946  -9.057  1.00 32.93           H  
ATOM   1395  CD  ARG A  91      19.658  60.031  -7.330  1.00 32.93           C  
ATOM   1396  HD2 ARG A  91      20.571  60.625  -7.368  1.00 32.93           H  
ATOM   1397  HD3 ARG A  91      19.909  59.019  -7.010  1.00 32.93           H  
ATOM   1398  NE  ARG A  91      18.725  60.641  -6.369  1.00 32.93           N  
ATOM   1399  HE  ARG A  91      17.824  60.920  -6.730  1.00 32.93           H  
ATOM   1400  NH1 ARG A  91      20.054  60.375  -4.519  1.00 32.93           N  
ATOM   1401 HH11 ARG A  91      20.732  59.905  -5.102  1.00 32.93           H  
ATOM   1402 HH12 ARG A  91      20.185  60.417  -3.518  1.00 32.93           H  
ATOM   1403  NH2 ARG A  91      18.039  61.314  -4.306  1.00 32.93           N  
ATOM   1404 HH21 ARG A  91      18.189  61.362  -3.308  1.00 32.93           H  
ATOM   1405 HH22 ARG A  91      17.146  61.581  -4.697  1.00 32.93           H  
ATOM   1406  CZ  ARG A  91      18.944  60.777  -5.074  1.00 32.93           C  
ATOM   1407  N   GLY A  92      20.689  59.113 -13.361  1.00 29.59           N  
ATOM   1408  H   GLY A  92      19.735  58.894 -13.610  1.00 29.59           H  
ATOM   1409  CA  GLY A  92      21.690  59.152 -14.416  1.00 29.59           C  
ATOM   1410  HA2 GLY A  92      21.290  58.637 -15.290  1.00 29.59           H  
ATOM   1411  HA3 GLY A  92      22.580  58.613 -14.091  1.00 29.59           H  
ATOM   1412  C   GLY A  92      22.110  60.571 -14.819  1.00 29.59           C  
ATOM   1413  O   GLY A  92      22.111  61.514 -14.030  1.00 29.59           O  
ATOM   1414  N   GLU A  93      22.494  60.685 -16.087  1.00 29.63           N  
ATOM   1415  H   GLU A  93      22.351  59.882 -16.683  1.00 29.63           H  
ATOM   1416  CA  GLU A  93      23.414  61.689 -16.627  1.00 29.63           C  
ATOM   1417  HA  GLU A  93      24.389  61.500 -16.178  1.00 29.63           H  
ATOM   1418  C   GLU A  93      23.074  63.159 -16.345  1.00 29.63           C  
ATOM   1419  CB  GLU A  93      23.566  61.467 -18.138  1.00 29.63           C  
ATOM   1420  HB2 GLU A  93      22.576  61.437 -18.593  1.00 29.63           H  
ATOM   1421  HB3 GLU A  93      24.122  62.301 -18.567  1.00 29.63           H  
ATOM   1422  O   GLU A  93      21.974  63.655 -16.597  1.00 29.63           O  
ATOM   1423  CG  GLU A  93      24.335  60.171 -18.435  1.00 29.63           C  
ATOM   1424  HG2 GLU A  93      25.328  60.249 -17.992  1.00 29.63           H  
ATOM   1425  HG3 GLU A  93      23.824  59.333 -17.962  1.00 29.63           H  
ATOM   1426  CD  GLU A  93      24.453  59.881 -19.937  1.00 29.63           C  
ATOM   1427  OE1 GLU A  93      25.515  59.353 -20.334  1.00 29.63           O  
ATOM   1428  OE2 GLU A  93      23.478  60.172 -20.666  1.00 29.63           O  
ATOM   1429  N   ALA A  94      24.100  63.884 -15.891  1.00 35.87           N  
ATOM   1430  H   ALA A  94      24.983  63.416 -15.739  1.00 35.87           H  
ATOM   1431  CA  ALA A  94      24.085  65.334 -15.814  1.00 35.87           C  
ATOM   1432  HA  ALA A  94      23.240  65.613 -15.184  1.00 35.87           H  
ATOM   1433  C   ALA A  94      23.918  65.938 -17.226  1.00 35.87           C  
ATOM   1434  CB  ALA A  94      25.381  65.807 -15.144  1.00 35.87           C  
ATOM   1435  HB1 ALA A  94      25.463  65.369 -14.148  1.00 35.87           H  
ATOM   1436  HB2 ALA A  94      25.373  66.893 -15.058  1.00 35.87           H  
ATOM   1437  HB3 ALA A  94      26.239  65.505 -15.745  1.00 35.87           H  
ATOM   1438  O   ALA A  94      24.592  65.497 -18.160  1.00 35.87           O  
ATOM   1439  N   PRO A  95      23.060  66.957 -17.404  1.00 37.10           N  
ATOM   1440  CA  PRO A  95      22.802  67.550 -18.712  1.00 37.10           C  
ATOM   1441  HA  PRO A  95      22.406  66.779 -19.373  1.00 37.10           H  
ATOM   1442  C   PRO A  95      24.093  68.112 -19.333  1.00 37.10           C  
ATOM   1443  CB  PRO A  95      21.715  68.607 -18.482  1.00 37.10           C  
ATOM   1444  HB2 PRO A  95      21.880  69.503 -19.080  1.00 37.10           H  
ATOM   1445  HB3 PRO A  95      20.742  68.174 -18.716  1.00 37.10           H  
ATOM   1446  O   PRO A  95      24.801  68.910 -18.719  1.00 37.10           O  
ATOM   1447  CG  PRO A  95      21.784  68.907 -16.984  1.00 37.10           C  
ATOM   1448  HG2 PRO A  95      22.529  69.684 -16.807  1.00 37.10           H  
ATOM   1449  HG3 PRO A  95      20.816  69.208 -16.585  1.00 37.10           H  
ATOM   1450  CD  PRO A  95      22.267  67.599 -16.372  1.00 37.10           C  
ATOM   1451  HD2 PRO A  95      22.858  67.804 -15.479  1.00 37.10           H  
ATOM   1452  HD3 PRO A  95      21.414  66.965 -16.128  1.00 37.10           H  
ATOM   1453  N   SER A  96      24.403  67.668 -20.555  1.00 40.56           N  
ATOM   1454  H   SER A  96      23.790  66.973 -20.959  1.00 40.56           H  
ATOM   1455  CA  SER A  96      25.634  68.001 -21.284  1.00 40.56           C  
ATOM   1456  HA  SER A  96      26.482  67.646 -20.698  1.00 40.56           H  
ATOM   1457  C   SER A  96      25.795  69.509 -21.511  1.00 40.56           C  
ATOM   1458  CB  SER A  96      25.642  67.260 -22.627  1.00 40.56           C  
ATOM   1459  HB2 SER A  96      24.682  67.411 -23.121  1.00 40.56           H  
ATOM   1460  HB3 SER A  96      25.778  66.193 -22.446  1.00 40.56           H  
ATOM   1461  O   SER A  96      24.876  70.185 -21.975  1.00 40.56           O  
ATOM   1462  OG  SER A  96      26.665  67.734 -23.485  1.00 40.56           O  
ATOM   1463  HG  SER A  96      26.671  67.171 -24.262  1.00 40.56           H  
ATOM   1464  N   ALA A  97      26.999  70.028 -21.249  1.00 47.57           N  
ATOM   1465  H   ALA A  97      27.699  69.411 -20.862  1.00 47.57           H  
ATOM   1466  CA  ALA A  97      27.346  71.442 -21.417  1.00 47.57           C  
ATOM   1467  HA  ALA A  97      26.681  72.038 -20.792  1.00 47.57           H  
ATOM   1468  C   ALA A  97      27.197  71.950 -22.866  1.00 47.57           C  
ATOM   1469  CB  ALA A  97      28.789  71.628 -20.926  1.00 47.57           C  
ATOM   1470  HB1 ALA A  97      28.868  71.319 -19.883  1.00 47.57           H  
ATOM   1471  HB2 ALA A  97      29.065  72.680 -21.003  1.00 47.57           H  
ATOM   1472  HB3 ALA A  97      29.473  71.036 -21.534  1.00 47.57           H  
ATOM   1473  O   ALA A  97      26.941  73.136 -23.074  1.00 47.57           O  
ATOM   1474  N   LEU A  98      27.344  71.065 -23.862  1.00 50.33           N  
ATOM   1475  H   LEU A  98      27.464  70.093 -23.615  1.00 50.33           H  
ATOM   1476  CA  LEU A  98      27.330  71.422 -25.287  1.00 50.33           C  
ATOM   1477  HA  LEU A  98      28.052  72.221 -25.457  1.00 50.33           H  
ATOM   1478  C   LEU A  98      25.975  71.975 -25.745  1.00 50.33           C  
ATOM   1479  CB  LEU A  98      27.727  70.194 -26.129  1.00 50.33           C  
ATOM   1480  HB2 LEU A  98      27.455  70.376 -27.168  1.00 50.33           H  
ATOM   1481  HB3 LEU A  98      27.145  69.337 -25.788  1.00 50.33           H  
ATOM   1482  O   LEU A  98      25.948  72.921 -26.523  1.00 50.33           O  
ATOM   1483  CG  LEU A  98      29.228  69.855 -26.075  1.00 50.33           C  
ATOM   1484  HG  LEU A  98      29.570  69.875 -25.041  1.00 50.33           H  
ATOM   1485  CD1 LEU A  98      29.470  68.451 -26.629  1.00 50.33           C  
ATOM   1486 HD11 LEU A  98      30.532  68.213 -26.582  1.00 50.33           H  
ATOM   1487 HD12 LEU A  98      28.922  67.720 -26.034  1.00 50.33           H  
ATOM   1488 HD13 LEU A  98      29.134  68.397 -27.664  1.00 50.33           H  
ATOM   1489  CD2 LEU A  98      30.063  70.841 -26.898  1.00 50.33           C  
ATOM   1490 HD21 LEU A  98      29.723  70.844 -27.933  1.00 50.33           H  
ATOM   1491 HD22 LEU A  98      29.967  71.848 -26.492  1.00 50.33           H  
ATOM   1492 HD23 LEU A  98      31.113  70.552 -26.866  1.00 50.33           H  
ATOM   1493  N   ALA A  99      24.863  71.471 -25.203  1.00 47.53           N  
ATOM   1494  H   ALA A  99      24.942  70.742 -24.508  1.00 47.53           H  
ATOM   1495  CA  ALA A  99      23.522  71.919 -25.591  1.00 47.53           C  
ATOM   1496  HA  ALA A  99      23.418  71.810 -26.671  1.00 47.53           H  
ATOM   1497  C   ALA A  99      23.261  73.405 -25.261  1.00 47.53           C  
ATOM   1498  CB  ALA A  99      22.504  71.002 -24.905  1.00 47.53           C  
ATOM   1499  HB1 ALA A  99      21.499  71.277 -25.225  1.00 47.53           H  
ATOM   1500  HB2 ALA A  99      22.576  71.103 -23.822  1.00 47.53           H  
ATOM   1501  HB3 ALA A  99      22.689  69.965 -25.187  1.00 47.53           H  
ATOM   1502  O   ALA A  99      22.390  74.036 -25.856  1.00 47.53           O  
ATOM   1503  N   GLY A 100      24.024  73.988 -24.326  1.00 50.99           N  
ATOM   1504  H   GLY A 100      24.753  73.439 -23.894  1.00 50.99           H  
ATOM   1505  CA  GLY A 100      23.945  75.416 -24.012  1.00 50.99           C  
ATOM   1506  HA2 GLY A 100      22.902  75.699 -23.876  1.00 50.99           H  
ATOM   1507  HA3 GLY A 100      24.479  75.597 -23.079  1.00 50.99           H  
ATOM   1508  C   GLY A 100      24.553  76.328 -25.085  1.00 50.99           C  
ATOM   1509  O   GLY A 100      24.142  77.483 -25.189  1.00 50.99           O  
ATOM   1510  N   LEU A 101      25.508  75.833 -25.885  1.00 55.06           N  
ATOM   1511  H   LEU A 101      25.718  74.846 -25.831  1.00 55.06           H  
ATOM   1512  CA  LEU A 101      26.168  76.609 -26.946  1.00 55.06           C  
ATOM   1513  HA  LEU A 101      26.404  77.600 -26.560  1.00 55.06           H  
ATOM   1514  C   LEU A 101      25.243  76.844 -28.150  1.00 55.06           C  
ATOM   1515  CB  LEU A 101      27.485  75.913 -27.355  1.00 55.06           C  
ATOM   1516  HB2 LEU A 101      27.377  74.835 -27.233  1.00 55.06           H  
ATOM   1517  HB3 LEU A 101      27.668  76.084 -28.416  1.00 55.06           H  
ATOM   1518  O   LEU A 101      25.200  77.965 -28.655  1.00 55.06           O  
ATOM   1519  CG  LEU A 101      28.702  76.410 -26.554  1.00 55.06           C  
ATOM   1520  HG  LEU A 101      28.390  76.681 -25.545  1.00 55.06           H  
ATOM   1521  CD1 LEU A 101      29.775  75.328 -26.437  1.00 55.06           C  
ATOM   1522 HD11 LEU A 101      30.093  75.017 -27.433  1.00 55.06           H  
ATOM   1523 HD12 LEU A 101      29.361  74.467 -25.911  1.00 55.06           H  
ATOM   1524 HD13 LEU A 101      30.630  75.708 -25.878  1.00 55.06           H  
ATOM   1525  CD2 LEU A 101      29.328  77.634 -27.230  1.00 55.06           C  
ATOM   1526 HD21 LEU A 101      28.577  78.418 -27.326  1.00 55.06           H  
ATOM   1527 HD22 LEU A 101      29.686  77.367 -28.224  1.00 55.06           H  
ATOM   1528 HD23 LEU A 101      30.160  78.005 -26.631  1.00 55.06           H  
ATOM   1529  N   ASP A 102      24.450  75.845 -28.547  1.00 52.54           N  
ATOM   1530  H   ASP A 102      24.604  74.928 -28.153  1.00 52.54           H  
ATOM   1531  CA  ASP A 102      23.557  75.924 -29.717  1.00 52.54           C  
ATOM   1532  HA  ASP A 102      24.150  76.119 -30.611  1.00 52.54           H  
ATOM   1533  C   ASP A 102      22.509  77.044 -29.584  1.00 52.54           C  
ATOM   1534  CB  ASP A 102      22.825  74.581 -29.900  1.00 52.54           C  
ATOM   1535  HB2 ASP A 102      22.253  74.368 -28.997  1.00 52.54           H  
ATOM   1536  HB3 ASP A 102      22.117  74.683 -30.723  1.00 52.54           H  
ATOM   1537  O   ASP A 102      22.209  77.770 -30.535  1.00 52.54           O  
ATOM   1538  CG  ASP A 102      23.737  73.387 -30.206  1.00 52.54           C  
ATOM   1539  OD1 ASP A 102      24.875  73.607 -30.670  1.00 52.54           O  
ATOM   1540  OD2 ASP A 102      23.282  72.250 -29.946  1.00 52.54           O  
ATOM   1541  N   ALA A 103      21.968  77.237 -28.376  1.00 55.20           N  
ATOM   1542  H   ALA A 103      22.249  76.617 -27.629  1.00 55.20           H  
ATOM   1543  CA  ALA A 103      20.977  78.279 -28.111  1.00 55.20           C  
ATOM   1544  HA  ALA A 103      20.147  78.150 -28.806  1.00 55.20           H  
ATOM   1545  C   ALA A 103      21.539  79.697 -28.327  1.00 55.20           C  
ATOM   1546  CB  ALA A 103      20.454  78.096 -26.682  1.00 55.20           C  
ATOM   1547  HB1 ALA A 103      21.271  78.210 -25.970  1.00 55.20           H  
ATOM   1548  HB2 ALA A 103      20.021  77.101 -26.574  1.00 55.20           H  
ATOM   1549  HB3 ALA A 103      19.688  78.843 -26.475  1.00 55.20           H  
ATOM   1550  O   ALA A 103      20.807  80.597 -28.746  1.00 55.20           O  
ATOM   1551  N   LEU A 104      22.838  79.898 -28.067  1.00 58.32           N  
ATOM   1552  H   LEU A 104      23.404  79.097 -27.825  1.00 58.32           H  
ATOM   1553  CA  LEU A 104      23.507  81.177 -28.289  1.00 58.32           C  
ATOM   1554  HA  LEU A 104      22.894  81.961 -27.844  1.00 58.32           H  
ATOM   1555  C   LEU A 104      23.627  81.483 -29.790  1.00 58.32           C  
ATOM   1556  CB  LEU A 104      24.884  81.153 -27.600  1.00 58.32           C  
ATOM   1557  HB2 LEU A 104      25.523  80.462 -28.150  1.00 58.32           H  
ATOM   1558  HB3 LEU A 104      24.777  80.769 -26.586  1.00 58.32           H  
ATOM   1559  O   LEU A 104      23.389  82.623 -30.186  1.00 58.32           O  
ATOM   1560  CG  LEU A 104      25.580  82.526 -27.548  1.00 58.32           C  
ATOM   1561  HG  LEU A 104      25.522  83.014 -28.521  1.00 58.32           H  
ATOM   1562  CD1 LEU A 104      24.956  83.442 -26.491  1.00 58.32           C  
ATOM   1563 HD11 LEU A 104      23.914  83.638 -26.747  1.00 58.32           H  
ATOM   1564 HD12 LEU A 104      25.003  82.968 -25.510  1.00 58.32           H  
ATOM   1565 HD13 LEU A 104      25.490  84.392 -26.466  1.00 58.32           H  
ATOM   1566  CD2 LEU A 104      27.060  82.351 -27.203  1.00 58.32           C  
ATOM   1567 HD21 LEU A 104      27.160  81.863 -26.234  1.00 58.32           H  
ATOM   1568 HD22 LEU A 104      27.553  83.323 -27.182  1.00 58.32           H  
ATOM   1569 HD23 LEU A 104      27.535  81.733 -27.964  1.00 58.32           H  
ATOM   1570  N   GLU A 105      23.948  80.482 -30.621  1.00 56.11           N  
ATOM   1571  H   GLU A 105      24.091  79.558 -30.238  1.00 56.11           H  
ATOM   1572  CA  GLU A 105      24.075  80.650 -32.076  1.00 56.11           C  
ATOM   1573  HA  GLU A 105      24.820  81.422 -32.273  1.00 56.11           H  
ATOM   1574  C   GLU A 105      22.770  81.123 -32.723  1.00 56.11           C  
ATOM   1575  CB  GLU A 105      24.529  79.348 -32.762  1.00 56.11           C  
ATOM   1576  HB2 GLU A 105      24.187  79.374 -33.797  1.00 56.11           H  
ATOM   1577  HB3 GLU A 105      24.072  78.489 -32.273  1.00 56.11           H  
ATOM   1578  O   GLU A 105      22.781  82.047 -33.539  1.00 56.11           O  
ATOM   1579  CG  GLU A 105      26.055  79.191 -32.786  1.00 56.11           C  
ATOM   1580  HG2 GLU A 105      26.488  80.114 -33.171  1.00 56.11           H  
ATOM   1581  HG3 GLU A 105      26.414  79.055 -31.766  1.00 56.11           H  
ATOM   1582  CD  GLU A 105      26.528  78.018 -33.665  1.00 56.11           C  
ATOM   1583  OE1 GLU A 105      27.730  78.032 -34.021  1.00 56.11           O  
ATOM   1584  OE2 GLU A 105      25.693  77.160 -34.026  1.00 56.11           O  
ATOM   1585  N   ALA A 106      21.635  80.537 -32.329  1.00 55.05           N  
ATOM   1586  H   ALA A 106      21.701  79.768 -31.678  1.00 55.05           H  
ATOM   1587  CA  ALA A 106      20.336  80.856 -32.920  1.00 55.05           C  
ATOM   1588  HA  ALA A 106      20.417  80.754 -34.002  1.00 55.05           H  
ATOM   1589  C   ALA A 106      19.868  82.293 -32.631  1.00 55.05           C  
ATOM   1590  CB  ALA A 106      19.314  79.836 -32.414  1.00 55.05           C  
ATOM   1591  HB1 ALA A 106      19.642  78.828 -32.669  1.00 55.05           H  
ATOM   1592  HB2 ALA A 106      19.215  79.914 -31.331  1.00 55.05           H  
ATOM   1593  HB3 ALA A 106      18.346  80.024 -32.879  1.00 55.05           H  
ATOM   1594  O   ALA A 106      19.147  82.873 -33.441  1.00 55.05           O  
ATOM   1595  N   ALA A 107      20.273  82.876 -31.499  1.00 58.17           N  
ATOM   1596  H   ALA A 107      20.861  82.342 -30.874  1.00 58.17           H  
ATOM   1597  CA  ALA A 107      19.892  84.233 -31.107  1.00 58.17           C  
ATOM   1598  HA  ALA A 107      18.862  84.408 -31.417  1.00 58.17           H  
ATOM   1599  C   ALA A 107      20.750  85.330 -31.773  1.00 58.17           C  
ATOM   1600  CB  ALA A 107      19.941  84.315 -29.578  1.00 58.17           C  
ATOM   1601  HB1 ALA A 107      19.609  85.301 -29.253  1.00 58.17           H  
ATOM   1602  HB2 ALA A 107      19.286  83.558 -29.146  1.00 58.17           H  
ATOM   1603  HB3 ALA A 107      20.960  84.145 -29.230  1.00 58.17           H  
ATOM   1604  O   ALA A 107      20.354  86.498 -31.787  1.00 58.17           O  
ATOM   1605  N   LEU A 108      21.906  84.980 -32.356  1.00 59.77           N  
ATOM   1606  H   LEU A 108      22.170  84.005 -32.332  1.00 59.77           H  
ATOM   1607  CA  LEU A 108      22.813  85.930 -33.020  1.00 59.77           C  
ATOM   1608  HA  LEU A 108      23.163  86.634 -32.264  1.00 59.77           H  
ATOM   1609  C   LEU A 108      22.178  86.794 -34.134  1.00 59.77           C  
ATOM   1610  CB  LEU A 108      24.030  85.178 -33.600  1.00 59.77           C  
ATOM   1611  HB2 LEU A 108      24.548  85.833 -34.301  1.00 59.77           H  
ATOM   1612  HB3 LEU A 108      23.671  84.325 -34.175  1.00 59.77           H  
ATOM   1613  O   LEU A 108      22.552  87.967 -34.229  1.00 59.77           O  
ATOM   1614  CG  LEU A 108      25.058  84.699 -32.560  1.00 59.77           C  
ATOM   1615  HG  LEU A 108      24.545  84.191 -31.743  1.00 59.77           H  
ATOM   1616  CD1 LEU A 108      26.043  83.724 -33.204  1.00 59.77           C  
ATOM   1617 HD11 LEU A 108      25.498  82.922 -33.701  1.00 59.77           H  
ATOM   1618 HD12 LEU A 108      26.657  84.236 -33.945  1.00 59.77           H  
ATOM   1619 HD13 LEU A 108      26.682  83.286 -32.437  1.00 59.77           H  
ATOM   1620  CD2 LEU A 108      25.873  85.869 -31.995  1.00 59.77           C  
ATOM   1621 HD21 LEU A 108      26.614  85.483 -31.295  1.00 59.77           H  
ATOM   1622 HD22 LEU A 108      26.376  86.404 -32.800  1.00 59.77           H  
ATOM   1623 HD23 LEU A 108      25.216  86.551 -31.456  1.00 59.77           H  
ATOM   1624  N   PRO A 109      21.256  86.300 -34.992  1.00 57.63           N  
ATOM   1625  CA  PRO A 109      20.764  87.067 -36.140  1.00 57.63           C  
ATOM   1626  HA  PRO A 109      21.616  87.361 -36.754  1.00 57.63           H  
ATOM   1627  C   PRO A 109      19.973  88.323 -35.757  1.00 57.63           C  
ATOM   1628  CB  PRO A 109      19.872  86.105 -36.939  1.00 57.63           C  
ATOM   1629  HB2 PRO A 109      18.826  86.243 -36.666  1.00 57.63           H  
ATOM   1630  HB3 PRO A 109      20.000  86.239 -38.013  1.00 57.63           H  
ATOM   1631  O   PRO A 109      20.057  89.345 -36.448  1.00 57.63           O  
ATOM   1632  CG  PRO A 109      20.314  84.716 -36.493  1.00 57.63           C  
ATOM   1633  HG2 PRO A 109      19.510  83.985 -36.572  1.00 57.63           H  
ATOM   1634  HG3 PRO A 109      21.185  84.400 -37.068  1.00 57.63           H  
ATOM   1635  CD  PRO A 109      20.719  84.952 -35.047  1.00 57.63           C  
ATOM   1636  HD2 PRO A 109      19.830  84.921 -34.418  1.00 57.63           H  
ATOM   1637  HD3 PRO A 109      21.440  84.192 -34.743  1.00 57.63           H  
ATOM   1638  N   GLU A 110      19.205  88.249 -34.666  1.00 57.39           N  
ATOM   1639  H   GLU A 110      19.218  87.400 -34.120  1.00 57.39           H  
ATOM   1640  CA  GLU A 110      18.272  89.304 -34.251  1.00 57.39           C  
ATOM   1641  HA  GLU A 110      17.824  89.741 -35.144  1.00 57.39           H  
ATOM   1642  C   GLU A 110      18.949  90.467 -33.520  1.00 57.39           C  
ATOM   1643  CB  GLU A 110      17.122  88.728 -33.410  1.00 57.39           C  
ATOM   1644  HB2 GLU A 110      17.520  88.234 -32.524  1.00 57.39           H  
ATOM   1645  HB3 GLU A 110      16.515  89.573 -33.085  1.00 57.39           H  
ATOM   1646  O   GLU A 110      18.298  91.470 -33.226  1.00 57.39           O  
ATOM   1647  CG  GLU A 110      16.243  87.743 -34.205  1.00 57.39           C  
ATOM   1648  HG2 GLU A 110      16.552  86.725 -33.966  1.00 57.39           H  
ATOM   1649  HG3 GLU A 110      16.421  87.893 -35.269  1.00 57.39           H  
ATOM   1650  CD  GLU A 110      14.733  87.908 -33.945  1.00 57.39           C  
ATOM   1651  OE1 GLU A 110      13.961  87.523 -34.853  1.00 57.39           O  
ATOM   1652  OE2 GLU A 110      14.348  88.442 -32.880  1.00 57.39           O  
ATOM   1653  N   VAL A 111      20.261  90.382 -33.264  1.00 59.50           N  
ATOM   1654  H   VAL A 111      20.749  89.535 -33.520  1.00 59.50           H  
ATOM   1655  CA  VAL A 111      20.992  91.451 -32.577  1.00 59.50           C  
ATOM   1656  HA  VAL A 111      20.521  91.571 -31.601  1.00 59.50           H  
ATOM   1657  C   VAL A 111      20.882  92.748 -33.401  1.00 59.50           C  
ATOM   1658  CB  VAL A 111      22.452  91.077 -32.287  1.00 59.50           C  
ATOM   1659  HB  VAL A 111      22.959  90.877 -33.231  1.00 59.50           H  
ATOM   1660  O   VAL A 111      21.317  92.772 -34.565  1.00 59.50           O  
ATOM   1661  CG1 VAL A 111      23.181  92.234 -31.567  1.00 59.50           C  
ATOM   1662 HG11 VAL A 111      22.838  93.215 -31.896  1.00 59.50           H  
ATOM   1663 HG12 VAL A 111      23.036  92.172 -30.489  1.00 59.50           H  
ATOM   1664 HG13 VAL A 111      24.245  92.208 -31.805  1.00 59.50           H  
ATOM   1665  CG2 VAL A 111      22.490  89.813 -31.407  1.00 59.50           C  
ATOM   1666 HG21 VAL A 111      23.511  89.452 -31.286  1.00 59.50           H  
ATOM   1667 HG22 VAL A 111      21.927  89.001 -31.868  1.00 59.50           H  
ATOM   1668 HG23 VAL A 111      22.054  90.016 -30.429  1.00 59.50           H  
ATOM   1669  N   PRO A 112      20.320  93.833 -32.824  1.00 64.61           N  
ATOM   1670  CA  PRO A 112      20.082  95.096 -33.519  1.00 64.61           C  
ATOM   1671  HA  PRO A 112      19.358  94.913 -34.312  1.00 64.61           H  
ATOM   1672  C   PRO A 112      21.360  95.702 -34.108  1.00 64.61           C  
ATOM   1673  CB  PRO A 112      19.464  96.038 -32.478  1.00 64.61           C  
ATOM   1674  HB2 PRO A 112      18.734  96.713 -32.925  1.00 64.61           H  
ATOM   1675  HB3 PRO A 112      20.244  96.606 -31.972  1.00 64.61           H  
ATOM   1676  O   PRO A 112      22.416  95.695 -33.479  1.00 64.61           O  
ATOM   1677  CG  PRO A 112      18.817  95.092 -31.474  1.00 64.61           C  
ATOM   1678  HG2 PRO A 112      17.839  94.781 -31.841  1.00 64.61           H  
ATOM   1679  HG3 PRO A 112      18.734  95.541 -30.484  1.00 64.61           H  
ATOM   1680  CD  PRO A 112      19.761  93.900 -31.478  1.00 64.61           C  
ATOM   1681  HD2 PRO A 112      20.562  94.060 -30.756  1.00 64.61           H  
ATOM   1682  HD3 PRO A 112      19.186  93.010 -31.219  1.00 64.61           H  
ATOM   1683  N   ALA A 113      21.264  96.287 -35.307  1.00 58.49           N  
ATOM   1684  H   ALA A 113      20.362  96.277 -35.761  1.00 58.49           H  
ATOM   1685  CA  ALA A 113      22.419  96.763 -36.078  1.00 58.49           C  
ATOM   1686  HA  ALA A 113      23.038  95.901 -36.330  1.00 58.49           H  
ATOM   1687  C   ALA A 113      23.326  97.761 -35.336  1.00 58.49           C  
ATOM   1688  CB  ALA A 113      21.903  97.391 -37.378  1.00 58.49           C  
ATOM   1689  HB1 ALA A 113      21.331  96.655 -37.944  1.00 58.49           H  
ATOM   1690  HB2 ALA A 113      21.270  98.249 -37.155  1.00 58.49           H  
ATOM   1691  HB3 ALA A 113      22.748  97.721 -37.982  1.00 58.49           H  
ATOM   1692  O   ALA A 113      24.537  97.732 -35.524  1.00 58.49           O  
ATOM   1693  N   THR A 114      22.746  98.629 -34.505  1.00 59.74           N  
ATOM   1694  H   THR A 114      21.751  98.566 -34.344  1.00 59.74           H  
ATOM   1695  CA  THR A 114      23.470  99.657 -33.737  1.00 59.74           C  
ATOM   1696  HA  THR A 114      24.130 100.216 -34.400  1.00 59.74           H  
ATOM   1697  C   THR A 114      24.341  99.074 -32.634  1.00 59.74           C  
ATOM   1698  CB  THR A 114      22.475 100.623 -33.079  1.00 59.74           C  
ATOM   1699  HB  THR A 114      22.985 101.234 -32.335  1.00 59.74           H  
ATOM   1700  O   THR A 114      25.386  99.630 -32.325  1.00 59.74           O  
ATOM   1701  CG2 THR A 114      21.836 101.546 -34.116  1.00 59.74           C  
ATOM   1702 HG21 THR A 114      21.255 100.965 -34.833  1.00 59.74           H  
ATOM   1703 HG22 THR A 114      21.177 102.251 -33.609  1.00 59.74           H  
ATOM   1704 HG23 THR A 114      22.613 102.101 -34.641  1.00 59.74           H  
ATOM   1705  OG1 THR A 114      21.418  99.906 -32.469  1.00 59.74           O  
ATOM   1706  HG1 THR A 114      21.661  99.722 -31.559  1.00 59.74           H  
ATOM   1707  N   GLU A 115      23.908  97.963 -32.043  1.00 61.99           N  
ATOM   1708  H   GLU A 115      23.046  97.545 -32.363  1.00 61.99           H  
ATOM   1709  CA  GLU A 115      24.627  97.271 -30.973  1.00 61.99           C  
ATOM   1710  HA  GLU A 115      25.279  97.968 -30.446  1.00 61.99           H  
ATOM   1711  C   GLU A 115      25.519  96.159 -31.528  1.00 61.99           C  
ATOM   1712  CB  GLU A 115      23.624  96.704 -29.962  1.00 61.99           C  
ATOM   1713  HB2 GLU A 115      22.909  96.071 -30.487  1.00 61.99           H  
ATOM   1714  HB3 GLU A 115      24.167  96.095 -29.239  1.00 61.99           H  
ATOM   1715  O   GLU A 115      26.433  95.718 -30.836  1.00 61.99           O  
ATOM   1716  CG  GLU A 115      22.877  97.817 -29.209  1.00 61.99           C  
ATOM   1717  HG2 GLU A 115      22.374  98.459 -29.932  1.00 61.99           H  
ATOM   1718  HG3 GLU A 115      23.604  98.425 -28.670  1.00 61.99           H  
ATOM   1719  CD  GLU A 115      21.833  97.277 -28.222  1.00 61.99           C  
ATOM   1720  OE1 GLU A 115      21.005  98.104 -27.776  1.00 61.99           O  
ATOM   1721  OE2 GLU A 115      21.841  96.056 -27.945  1.00 61.99           O  
ATOM   1722  N   ARG A 116      25.306  95.726 -32.785  1.00 56.29           N  
ATOM   1723  H   ARG A 116      24.491  96.085 -33.262  1.00 56.29           H  
ATOM   1724  CA  ARG A 116      26.117  94.686 -33.440  1.00 56.29           C  
ATOM   1725  HA  ARG A 116      25.971  93.741 -32.918  1.00 56.29           H  
ATOM   1726  C   ARG A 116      27.600  94.974 -33.367  1.00 56.29           C  
ATOM   1727  CB  ARG A 116      25.773  94.516 -34.927  1.00 56.29           C  
ATOM   1728  HB2 ARG A 116      25.571  95.487 -35.379  1.00 56.29           H  
ATOM   1729  HB3 ARG A 116      26.632  94.085 -35.442  1.00 56.29           H  
ATOM   1730  O   ARG A 116      28.354  94.041 -33.158  1.00 56.29           O  
ATOM   1731  CG  ARG A 116      24.603  93.566 -35.145  1.00 56.29           C  
ATOM   1732  HG2 ARG A 116      23.718  93.976 -34.659  1.00 56.29           H  
ATOM   1733  HG3 ARG A 116      24.822  92.593 -34.705  1.00 56.29           H  
ATOM   1734  CD  ARG A 116      24.337  93.399 -36.641  1.00 56.29           C  
ATOM   1735  HD2 ARG A 116      24.360  94.377 -37.124  1.00 56.29           H  
ATOM   1736  HD3 ARG A 116      25.119  92.773 -37.070  1.00 56.29           H  
ATOM   1737  NE  ARG A 116      23.021  92.780 -36.844  1.00 56.29           N  
ATOM   1738  HE  ARG A 116      22.495  92.560 -36.010  1.00 56.29           H  
ATOM   1739  NH1 ARG A 116      22.967  92.821 -39.131  1.00 56.29           N  
ATOM   1740 HH11 ARG A 116      22.518  92.542 -39.992  1.00 56.29           H  
ATOM   1741 HH12 ARG A 116      23.873  93.268 -39.121  1.00 56.29           H  
ATOM   1742  NH2 ARG A 116      21.298  91.857 -37.978  1.00 56.29           N  
ATOM   1743 HH21 ARG A 116      20.851  91.542 -38.827  1.00 56.29           H  
ATOM   1744 HH22 ARG A 116      20.947  91.484 -37.107  1.00 56.29           H  
ATOM   1745  CZ  ARG A 116      22.434  92.492 -37.984  1.00 56.29           C  
ATOM   1746  N   GLU A 117      28.026  96.216 -33.555  1.00 62.48           N  
ATOM   1747  H   GLU A 117      27.345  96.944 -33.719  1.00 62.48           H  
ATOM   1748  CA  GLU A 117      29.450  96.559 -33.566  1.00 62.48           C  
ATOM   1749  HA  GLU A 117      29.966  95.875 -34.239  1.00 62.48           H  
ATOM   1750  C   GLU A 117      30.073  96.389 -32.173  1.00 62.48           C  
ATOM   1751  CB  GLU A 117      29.586  97.984 -34.121  1.00 62.48           C  
ATOM   1752  HB2 GLU A 117      29.395  98.710 -33.330  1.00 62.48           H  
ATOM   1753  HB3 GLU A 117      28.825  98.114 -34.890  1.00 62.48           H  
ATOM   1754  O   GLU A 117      31.162  95.835 -32.037  1.00 62.48           O  
ATOM   1755  CG  GLU A 117      30.944  98.259 -34.777  1.00 62.48           C  
ATOM   1756  HG2 GLU A 117      31.219  97.397 -35.386  1.00 62.48           H  
ATOM   1757  HG3 GLU A 117      31.699  98.381 -34.001  1.00 62.48           H  
ATOM   1758  CD  GLU A 117      30.900  99.510 -35.673  1.00 62.48           C  
ATOM   1759  OE1 GLU A 117      31.681  99.548 -36.651  1.00 62.48           O  
ATOM   1760  OE2 GLU A 117      30.095 100.425 -35.385  1.00 62.48           O  
ATOM   1761  N   GLU A 118      29.340  96.760 -31.120  1.00 64.88           N  
ATOM   1762  H   GLU A 118      28.419  97.142 -31.281  1.00 64.88           H  
ATOM   1763  CA  GLU A 118      29.771  96.570 -29.735  1.00 64.88           C  
ATOM   1764  HA  GLU A 118      30.818  96.863 -29.667  1.00 64.88           H  
ATOM   1765  C   GLU A 118      29.673  95.099 -29.305  1.00 64.88           C  
ATOM   1766  CB  GLU A 118      28.962  97.497 -28.817  1.00 64.88           C  
ATOM   1767  HB2 GLU A 118      28.918  98.487 -29.271  1.00 64.88           H  
ATOM   1768  HB3 GLU A 118      27.947  97.114 -28.706  1.00 64.88           H  
ATOM   1769  O   GLU A 118      30.577  94.595 -28.636  1.00 64.88           O  
ATOM   1770  CG  GLU A 118      29.636  97.623 -27.443  1.00 64.88           C  
ATOM   1771  HG2 GLU A 118      30.675  97.917 -27.591  1.00 64.88           H  
ATOM   1772  HG3 GLU A 118      29.636  96.646 -26.959  1.00 64.88           H  
ATOM   1773  CD  GLU A 118      28.966  98.636 -26.502  1.00 64.88           C  
ATOM   1774  OE1 GLU A 118      29.567  98.861 -25.423  1.00 64.88           O  
ATOM   1775  OE2 GLU A 118      27.875  99.147 -26.829  1.00 64.88           O  
ATOM   1776  N   LEU A 119      28.632  94.378 -29.741  1.00 58.78           N  
ATOM   1777  H   LEU A 119      27.905  94.862 -30.249  1.00 58.78           H  
ATOM   1778  CA  LEU A 119      28.505  92.934 -29.558  1.00 58.78           C  
ATOM   1779  HA  LEU A 119      28.573  92.715 -28.492  1.00 58.78           H  
ATOM   1780  C   LEU A 119      29.643  92.204 -30.267  1.00 58.78           C  
ATOM   1781  CB  LEU A 119      27.153  92.421 -30.083  1.00 58.78           C  
ATOM   1782  HB2 LEU A 119      26.342  93.019 -29.667  1.00 58.78           H  
ATOM   1783  HB3 LEU A 119      27.133  92.547 -31.165  1.00 58.78           H  
ATOM   1784  O   LEU A 119      30.263  91.354 -29.645  1.00 58.78           O  
ATOM   1785  CG  LEU A 119      26.947  90.930 -29.725  1.00 58.78           C  
ATOM   1786  HG  LEU A 119      27.904  90.431 -29.575  1.00 58.78           H  
ATOM   1787  CD1 LEU A 119      26.150  90.777 -28.432  1.00 58.78           C  
ATOM   1788 HD11 LEU A 119      26.667  91.287 -27.618  1.00 58.78           H  
ATOM   1789 HD12 LEU A 119      25.157  91.208 -28.554  1.00 58.78           H  
ATOM   1790 HD13 LEU A 119      26.050  89.720 -28.186  1.00 58.78           H  
ATOM   1791  CD2 LEU A 119      26.239  90.179 -30.843  1.00 58.78           C  
ATOM   1792 HD21 LEU A 119      26.125  89.129 -30.575  1.00 58.78           H  
ATOM   1793 HD22 LEU A 119      26.813  90.251 -31.767  1.00 58.78           H  
ATOM   1794 HD23 LEU A 119      25.248  90.612 -30.984  1.00 58.78           H  
ATOM   1795  N   VAL A 120      29.957  92.550 -31.517  1.00 61.58           N  
ATOM   1796  H   VAL A 120      29.394  93.258 -31.967  1.00 61.58           H  
ATOM   1797  CA  VAL A 120      31.101  92.014 -32.260  1.00 61.58           C  
ATOM   1798  HA  VAL A 120      31.017  90.928 -32.292  1.00 61.58           H  
ATOM   1799  C   VAL A 120      32.372  92.333 -31.502  1.00 61.58           C  
ATOM   1800  CB  VAL A 120      31.163  92.520 -33.715  1.00 61.58           C  
ATOM   1801  HB  VAL A 120      31.002  93.598 -33.733  1.00 61.58           H  
ATOM   1802  O   VAL A 120      33.085  91.400 -31.205  1.00 61.58           O  
ATOM   1803  CG1 VAL A 120      32.505  92.217 -34.394  1.00 61.58           C  
ATOM   1804 HG11 VAL A 120      32.746  91.157 -34.317  1.00 61.58           H  
ATOM   1805 HG12 VAL A 120      32.464  92.496 -35.447  1.00 61.58           H  
ATOM   1806 HG13 VAL A 120      33.304  92.801 -33.936  1.00 61.58           H  
ATOM   1807  CG2 VAL A 120      30.085  91.830 -34.562  1.00 61.58           C  
ATOM   1808 HG21 VAL A 120      30.029  92.307 -35.540  1.00 61.58           H  
ATOM   1809 HG22 VAL A 120      29.109  91.898 -34.080  1.00 61.58           H  
ATOM   1810 HG23 VAL A 120      30.328  90.775 -34.688  1.00 61.58           H  
ATOM   1811  N   GLN A 121      32.622  93.565 -31.051  1.00 62.29           N  
ATOM   1812  H   GLN A 121      32.015  94.320 -31.336  1.00 62.29           H  
ATOM   1813  CA  GLN A 121      33.810  93.874 -30.239  1.00 62.29           C  
ATOM   1814  HA  GLN A 121      34.707  93.639 -30.812  1.00 62.29           H  
ATOM   1815  C   GLN A 121      33.869  93.094 -28.922  1.00 62.29           C  
ATOM   1816  CB  GLN A 121      33.821  95.357 -29.869  1.00 62.29           C  
ATOM   1817  HB2 GLN A 121      32.824  95.663 -29.553  1.00 62.29           H  
ATOM   1818  HB3 GLN A 121      34.501  95.504 -29.030  1.00 62.29           H  
ATOM   1819  O   GLN A 121      34.947  92.840 -28.379  1.00 62.29           O  
ATOM   1820  CG  GLN A 121      34.299  96.255 -31.007  1.00 62.29           C  
ATOM   1821  HG2 GLN A 121      35.322  95.990 -31.276  1.00 62.29           H  
ATOM   1822  HG3 GLN A 121      33.672  96.111 -31.887  1.00 62.29           H  
ATOM   1823  CD  GLN A 121      34.262  97.723 -30.601  1.00 62.29           C  
ATOM   1824  NE2 GLN A 121      34.453  98.626 -31.534  1.00 62.29           N  
ATOM   1825 HE21 GLN A 121      34.304  99.586 -31.259  1.00 62.29           H  
ATOM   1826 HE22 GLN A 121      34.479  98.340 -32.503  1.00 62.29           H  
ATOM   1827  OE1 GLN A 121      34.091  98.088 -29.445  1.00 62.29           O  
ATOM   1828  N   ARG A 122      32.721  92.775 -28.323  1.00 63.23           N  
ATOM   1829  H   ARG A 122      31.864  93.075 -28.766  1.00 63.23           H  
ATOM   1830  CA  ARG A 122      32.650  92.061 -27.046  1.00 63.23           C  
ATOM   1831  HA  ARG A 122      33.504  92.360 -26.437  1.00 63.23           H  
ATOM   1832  C   ARG A 122      32.796  90.555 -27.248  1.00 63.23           C  
ATOM   1833  CB  ARG A 122      31.373  92.485 -26.315  1.00 63.23           C  
ATOM   1834  HB2 ARG A 122      30.518  91.926 -26.696  1.00 63.23           H  
ATOM   1835  HB3 ARG A 122      31.205  93.545 -26.503  1.00 63.23           H  
ATOM   1836  O   ARG A 122      33.575  89.949 -26.522  1.00 63.23           O  
ATOM   1837  CG  ARG A 122      31.490  92.325 -24.799  1.00 63.23           C  
ATOM   1838  HG2 ARG A 122      32.395  92.818 -24.444  1.00 63.23           H  
ATOM   1839  HG3 ARG A 122      31.526  91.265 -24.544  1.00 63.23           H  
ATOM   1840  CD  ARG A 122      30.270  92.982 -24.149  1.00 63.23           C  
ATOM   1841  HD2 ARG A 122      29.372  92.487 -24.519  1.00 63.23           H  
ATOM   1842  HD3 ARG A 122      30.235  94.031 -24.443  1.00 63.23           H  
ATOM   1843  NE  ARG A 122      30.315  92.882 -22.680  1.00 63.23           N  
ATOM   1844  HE  ARG A 122      31.058  92.327 -22.281  1.00 63.23           H  
ATOM   1845  NH1 ARG A 122      28.373  94.045 -22.283  1.00 63.23           N  
ATOM   1846 HH11 ARG A 122      27.679  94.420 -21.652  1.00 63.23           H  
ATOM   1847 HH12 ARG A 122      28.265  94.206 -23.274  1.00 63.23           H  
ATOM   1848  NH2 ARG A 122      29.521  93.192 -20.568  1.00 63.23           N  
ATOM   1849 HH21 ARG A 122      30.275  92.632 -20.196  1.00 63.23           H  
ATOM   1850 HH22 ARG A 122      28.799  93.545 -19.956  1.00 63.23           H  
ATOM   1851  CZ  ARG A 122      29.407  93.373 -21.855  1.00 63.23           C  
ATOM   1852  N   LEU A 123      32.161  89.993 -28.274  1.00 56.58           N  
ATOM   1853  H   LEU A 123      31.558  90.589 -28.823  1.00 56.58           H  
ATOM   1854  CA  LEU A 123      32.368  88.635 -28.774  1.00 56.58           C  
ATOM   1855  HA  LEU A 123      32.210  87.923 -27.965  1.00 56.58           H  
ATOM   1856  C   LEU A 123      33.799  88.459 -29.260  1.00 56.58           C  
ATOM   1857  CB  LEU A 123      31.401  88.325 -29.933  1.00 56.58           C  
ATOM   1858  HB2 LEU A 123      31.790  87.477 -30.497  1.00 56.58           H  
ATOM   1859  HB3 LEU A 123      31.383  89.177 -30.612  1.00 56.58           H  
ATOM   1860  O   LEU A 123      34.412  87.474 -28.902  1.00 56.58           O  
ATOM   1861  CG  LEU A 123      29.968  87.980 -29.500  1.00 56.58           C  
ATOM   1862  HG  LEU A 123      29.599  88.734 -28.805  1.00 56.58           H  
ATOM   1863  CD1 LEU A 123      29.062  87.954 -30.729  1.00 56.58           C  
ATOM   1864 HD11 LEU A 123      29.072  88.929 -31.216  1.00 56.58           H  
ATOM   1865 HD12 LEU A 123      29.403  87.196 -31.434  1.00 56.58           H  
ATOM   1866 HD13 LEU A 123      28.041  87.720 -30.427  1.00 56.58           H  
ATOM   1867  CD2 LEU A 123      29.894  86.602 -28.833  1.00 56.58           C  
ATOM   1868 HD21 LEU A 123      30.470  86.593 -27.908  1.00 56.58           H  
ATOM   1869 HD22 LEU A 123      28.857  86.370 -28.592  1.00 56.58           H  
ATOM   1870 HD23 LEU A 123      30.277  85.835 -29.507  1.00 56.58           H  
ATOM   1871  N   GLU A 124      34.363  89.421 -29.986  1.00 58.08           N  
ATOM   1872  H   GLU A 124      33.759  90.165 -30.305  1.00 58.08           H  
ATOM   1873  CA  GLU A 124      35.757  89.480 -30.421  1.00 58.08           C  
ATOM   1874  HA  GLU A 124      36.011  88.567 -30.959  1.00 58.08           H  
ATOM   1875  C   GLU A 124      36.690  89.604 -29.234  1.00 58.08           C  
ATOM   1876  CB  GLU A 124      36.047  90.675 -31.339  1.00 58.08           C  
ATOM   1877  HB2 GLU A 124      37.125  90.841 -31.354  1.00 58.08           H  
ATOM   1878  HB3 GLU A 124      35.590  91.568 -30.911  1.00 58.08           H  
ATOM   1879  O   GLU A 124      37.735  88.986 -29.278  1.00 58.08           O  
ATOM   1880  CG  GLU A 124      35.612  90.470 -32.795  1.00 58.08           C  
ATOM   1881  HG2 GLU A 124      36.154  89.610 -33.187  1.00 58.08           H  
ATOM   1882  HG3 GLU A 124      34.549  90.233 -32.846  1.00 58.08           H  
ATOM   1883  CD  GLU A 124      35.920  91.703 -33.661  1.00 58.08           C  
ATOM   1884  OE1 GLU A 124      36.044  91.509 -34.890  1.00 58.08           O  
ATOM   1885  OE2 GLU A 124      36.086  92.810 -33.095  1.00 58.08           O  
ATOM   1886  N   ARG A 125      36.351  90.339 -28.164  1.00 61.74           N  
ATOM   1887  H   ARG A 125      35.525  90.916 -28.234  1.00 61.74           H  
ATOM   1888  CA  ARG A 125      37.137  90.341 -26.917  1.00 61.74           C  
ATOM   1889  HA  ARG A 125      38.189  90.473 -27.169  1.00 61.74           H  
ATOM   1890  C   ARG A 125      37.060  89.005 -26.195  1.00 61.74           C  
ATOM   1891  CB  ARG A 125      36.705  91.471 -25.974  1.00 61.74           C  
ATOM   1892  HB2 ARG A 125      36.915  91.178 -24.946  1.00 61.74           H  
ATOM   1893  HB3 ARG A 125      35.632  91.640 -26.062  1.00 61.74           H  
ATOM   1894  O   ARG A 125      38.076  88.548 -25.687  1.00 61.74           O  
ATOM   1895  CG  ARG A 125      37.486  92.759 -26.260  1.00 61.74           C  
ATOM   1896  HG2 ARG A 125      38.548  92.563 -26.110  1.00 61.74           H  
ATOM   1897  HG3 ARG A 125      37.340  93.068 -27.294  1.00 61.74           H  
ATOM   1898  CD  ARG A 125      37.065  93.889 -25.315  1.00 61.74           C  
ATOM   1899  HD2 ARG A 125      37.096  93.530 -24.286  1.00 61.74           H  
ATOM   1900  HD3 ARG A 125      37.784  94.700 -25.427  1.00 61.74           H  
ATOM   1901  NE  ARG A 125      35.716  94.389 -25.641  1.00 61.74           N  
ATOM   1902  HE  ARG A 125      35.254  93.934 -26.415  1.00 61.74           H  
ATOM   1903  NH1 ARG A 125      35.726  96.211 -24.243  1.00 61.74           N  
ATOM   1904 HH11 ARG A 125      35.277  97.060 -23.927  1.00 61.74           H  
ATOM   1905 HH12 ARG A 125      36.658  95.964 -23.943  1.00 61.74           H  
ATOM   1906  NH2 ARG A 125      33.958  95.838 -25.554  1.00 61.74           N  
ATOM   1907 HH21 ARG A 125      33.545  96.712 -25.259  1.00 61.74           H  
ATOM   1908 HH22 ARG A 125      33.521  95.366 -26.333  1.00 61.74           H  
ATOM   1909  CZ  ARG A 125      35.139  95.470 -25.144  1.00 61.74           C  
ATOM   1910  N   MET A 126      35.891  88.372 -26.165  1.00 55.46           N  
ATOM   1911  H   MET A 126      35.089  88.827 -26.578  1.00 55.46           H  
ATOM   1912  CA  MET A 126      35.720  87.032 -25.601  1.00 55.46           C  
ATOM   1913  HA  MET A 126      36.141  87.011 -24.596  1.00 55.46           H  
ATOM   1914  C   MET A 126      36.498  85.995 -26.425  1.00 55.46           C  
ATOM   1915  CB  MET A 126      34.225  86.690 -25.503  1.00 55.46           C  
ATOM   1916  HB2 MET A 126      33.732  86.890 -26.454  1.00 55.46           H  
ATOM   1917  HB3 MET A 126      34.124  85.627 -25.282  1.00 55.46           H  
ATOM   1918  O   MET A 126      37.281  85.233 -25.867  1.00 55.46           O  
ATOM   1919  CG  MET A 126      33.533  87.487 -24.389  1.00 55.46           C  
ATOM   1920  HG2 MET A 126      33.950  87.180 -23.430  1.00 55.46           H  
ATOM   1921  HG3 MET A 126      33.753  88.547 -24.518  1.00 55.46           H  
ATOM   1922  SD  MET A 126      31.729  87.302 -24.318  1.00 55.46           S  
ATOM   1923  CE  MET A 126      31.598  85.560 -23.821  1.00 55.46           C  
ATOM   1924  HE1 MET A 126      30.549  85.306 -23.669  1.00 55.46           H  
ATOM   1925  HE2 MET A 126      32.003  84.918 -24.603  1.00 55.46           H  
ATOM   1926  HE3 MET A 126      32.145  85.396 -22.892  1.00 55.46           H  
ATOM   1927  N   LEU A 127      36.387  86.044 -27.754  1.00 50.45           N  
ATOM   1928  H   LEU A 127      35.699  86.677 -28.134  1.00 50.45           H  
ATOM   1929  CA  LEU A 127      37.180  85.278 -28.717  1.00 50.45           C  
ATOM   1930  HA  LEU A 127      37.071  84.216 -28.499  1.00 50.45           H  
ATOM   1931  C   LEU A 127      38.666  85.612 -28.617  1.00 50.45           C  
ATOM   1932  CB  LEU A 127      36.688  85.550 -30.156  1.00 50.45           C  
ATOM   1933  HB2 LEU A 127      37.545  85.661 -30.821  1.00 50.45           H  
ATOM   1934  HB3 LEU A 127      36.172  86.509 -30.196  1.00 50.45           H  
ATOM   1935  O   LEU A 127      39.480  84.713 -28.728  1.00 50.45           O  
ATOM   1936  CG  LEU A 127      35.783  84.436 -30.710  1.00 50.45           C  
ATOM   1937  HG  LEU A 127      35.281  83.923 -29.890  1.00 50.45           H  
ATOM   1938  CD1 LEU A 127      34.713  85.001 -31.643  1.00 50.45           C  
ATOM   1939 HD11 LEU A 127      35.173  85.533 -32.476  1.00 50.45           H  
ATOM   1940 HD12 LEU A 127      34.072  85.686 -31.088  1.00 50.45           H  
ATOM   1941 HD13 LEU A 127      34.096  84.189 -32.027  1.00 50.45           H  
ATOM   1942  CD2 LEU A 127      36.632  83.434 -31.497  1.00 50.45           C  
ATOM   1943 HD21 LEU A 127      35.998  82.612 -31.832  1.00 50.45           H  
ATOM   1944 HD22 LEU A 127      37.412  83.028 -30.853  1.00 50.45           H  
ATOM   1945 HD23 LEU A 127      37.080  83.913 -32.368  1.00 50.45           H  
ATOM   1946  N   ALA A 128      39.050  86.870 -28.410  1.00 51.59           N  
ATOM   1947  H   ALA A 128      38.336  87.584 -28.411  1.00 51.59           H  
ATOM   1948  CA  ALA A 128      40.440  87.315 -28.317  1.00 51.59           C  
ATOM   1949  HA  ALA A 128      41.011  86.809 -29.095  1.00 51.59           H  
ATOM   1950  C   ALA A 128      41.071  86.950 -26.976  1.00 51.59           C  
ATOM   1951  CB  ALA A 128      40.563  88.824 -28.561  1.00 51.59           C  
ATOM   1952  HB1 ALA A 128      40.219  89.071 -29.565  1.00 51.59           H  
ATOM   1953  HB2 ALA A 128      41.608  89.122 -28.473  1.00 51.59           H  
ATOM   1954  HB3 ALA A 128      39.981  89.371 -27.819  1.00 51.59           H  
ATOM   1955  O   ALA A 128      42.284  86.800 -26.925  1.00 51.59           O  
ATOM   1956  N   ALA A 129      40.271  86.786 -25.921  1.00 48.15           N  
ATOM   1957  H   ALA A 129      39.302  87.055 -26.008  1.00 48.15           H  
ATOM   1958  CA  ALA A 129      40.692  86.194 -24.656  1.00 48.15           C  
ATOM   1959  HA  ALA A 129      41.686  86.561 -24.403  1.00 48.15           H  
ATOM   1960  C   ALA A 129      40.778  84.661 -24.746  1.00 48.15           C  
ATOM   1961  CB  ALA A 129      39.716  86.644 -23.564  1.00 48.15           C  
ATOM   1962  HB1 ALA A 129      40.032  86.233 -22.604  1.00 48.15           H  
ATOM   1963  HB2 ALA A 129      39.709  87.732 -23.500  1.00 48.15           H  
ATOM   1964  HB3 ALA A 129      38.711  86.288 -23.788  1.00 48.15           H  
ATOM   1965  O   ALA A 129      41.623  84.064 -24.088  1.00 48.15           O  
ATOM   1966  N   LEU A 130      39.950  84.032 -25.589  1.00 44.25           N  
ATOM   1967  H   LEU A 130      39.189  84.564 -25.986  1.00 44.25           H  
ATOM   1968  CA  LEU A 130      40.041  82.608 -25.942  1.00 44.25           C  
ATOM   1969  HA  LEU A 130      40.218  82.024 -25.038  1.00 44.25           H  
ATOM   1970  C   LEU A 130      41.209  82.304 -26.896  1.00 44.25           C  
ATOM   1971  CB  LEU A 130      38.706  82.175 -26.579  1.00 44.25           C  
ATOM   1972  HB2 LEU A 130      38.311  83.002 -27.169  1.00 44.25           H  
ATOM   1973  HB3 LEU A 130      38.882  81.349 -27.269  1.00 44.25           H  
ATOM   1974  O   LEU A 130      41.834  81.253 -26.797  1.00 44.25           O  
ATOM   1975  CG  LEU A 130      37.648  81.732 -25.555  1.00 44.25           C  
ATOM   1976  HG  LEU A 130      37.692  82.375 -24.676  1.00 44.25           H  
ATOM   1977  CD1 LEU A 130      36.246  81.828 -26.156  1.00 44.25           C  
ATOM   1978 HD11 LEU A 130      35.509  81.494 -25.425  1.00 44.25           H  
ATOM   1979 HD12 LEU A 130      36.174  81.203 -27.046  1.00 44.25           H  
ATOM   1980 HD13 LEU A 130      36.028  82.863 -26.422  1.00 44.25           H  
ATOM   1981  CD2 LEU A 130      37.892  80.279 -25.139  1.00 44.25           C  
ATOM   1982 HD21 LEU A 130      37.812  79.619 -26.003  1.00 44.25           H  
ATOM   1983 HD22 LEU A 130      37.151  79.982 -24.397  1.00 44.25           H  
ATOM   1984 HD23 LEU A 130      38.884  80.175 -24.700  1.00 44.25           H  
ATOM   1985  N   ARG A 131      41.532  83.223 -27.813  1.00 41.77           N  
ATOM   1986  H   ARG A 131      40.916  84.021 -27.871  1.00 41.77           H  
ATOM   1987  CA  ARG A 131      42.551  83.063 -28.867  1.00 41.77           C  
ATOM   1988  HA  ARG A 131      42.218  82.273 -29.540  1.00 41.77           H  
ATOM   1989  C   ARG A 131      43.929  82.613 -28.384  1.00 41.77           C  
ATOM   1990  CB  ARG A 131      42.743  84.367 -29.661  1.00 41.77           C  
ATOM   1991  HB2 ARG A 131      42.480  85.222 -29.039  1.00 41.77           H  
ATOM   1992  HB3 ARG A 131      43.795  84.475 -29.926  1.00 41.77           H  
ATOM   1993  O   ARG A 131      44.490  81.757 -29.067  1.00 41.77           O  
ATOM   1994  CG  ARG A 131      41.947  84.391 -30.969  1.00 41.77           C  
ATOM   1995  HG2 ARG A 131      42.223  83.533 -31.581  1.00 41.77           H  
ATOM   1996  HG3 ARG A 131      40.879  84.344 -30.757  1.00 41.77           H  
ATOM   1997  CD  ARG A 131      42.270  85.680 -31.733  1.00 41.77           C  
ATOM   1998  HD2 ARG A 131      42.140  86.525 -31.057  1.00 41.77           H  
ATOM   1999  HD3 ARG A 131      43.309  85.645 -32.059  1.00 41.77           H  
ATOM   2000  NE  ARG A 131      41.385  85.850 -32.898  1.00 41.77           N  
ATOM   2001  HE  ARG A 131      40.771  85.079 -33.116  1.00 41.77           H  
ATOM   2002  NH1 ARG A 131      42.021  87.989 -33.444  1.00 41.77           N  
ATOM   2003 HH11 ARG A 131      42.712  87.961 -32.708  1.00 41.77           H  
ATOM   2004 HH12 ARG A 131      41.879  88.826 -33.992  1.00 41.77           H  
ATOM   2005  NH2 ARG A 131      40.369  87.008 -34.576  1.00 41.77           N  
ATOM   2006 HH21 ARG A 131      40.218  87.869 -35.081  1.00 41.77           H  
ATOM   2007 HH22 ARG A 131      39.740  86.233 -34.735  1.00 41.77           H  
ATOM   2008  CZ  ARG A 131      41.266  86.942 -33.633  1.00 41.77           C  
ATOM   2009  N   PRO A 132      44.506  83.156 -27.290  1.00 38.90           N  
ATOM   2010  CA  PRO A 132      45.879  82.854 -26.901  1.00 38.90           C  
ATOM   2011  HA  PRO A 132      46.558  83.169 -27.694  1.00 38.90           H  
ATOM   2012  C   PRO A 132      46.074  81.360 -26.642  1.00 38.90           C  
ATOM   2013  CB  PRO A 132      46.154  83.671 -25.630  1.00 38.90           C  
ATOM   2014  HB2 PRO A 132      47.158  84.095 -25.639  1.00 38.90           H  
ATOM   2015  HB3 PRO A 132      46.018  83.049 -24.746  1.00 38.90           H  
ATOM   2016  O   PRO A 132      47.178  80.854 -26.794  1.00 38.90           O  
ATOM   2017  CG  PRO A 132      45.086  84.760 -25.638  1.00 38.90           C  
ATOM   2018  HG2 PRO A 132      44.827  85.090 -24.632  1.00 38.90           H  
ATOM   2019  HG3 PRO A 132      45.414  85.598 -26.253  1.00 38.90           H  
ATOM   2020  CD  PRO A 132      43.925  84.053 -26.316  1.00 38.90           C  
ATOM   2021  HD2 PRO A 132      43.263  84.776 -26.793  1.00 38.90           H  
ATOM   2022  HD3 PRO A 132      43.388  83.456 -25.580  1.00 38.90           H  
ATOM   2023  N   VAL A 133      44.993  80.649 -26.299  1.00 34.65           N  
ATOM   2024  H   VAL A 133      44.104  81.122 -26.224  1.00 34.65           H  
ATOM   2025  CA  VAL A 133      45.010  79.209 -26.037  1.00 34.65           C  
ATOM   2026  HA  VAL A 133      45.749  79.003 -25.262  1.00 34.65           H  
ATOM   2027  C   VAL A 133      45.421  78.416 -27.277  1.00 34.65           C  
ATOM   2028  CB  VAL A 133      43.630  78.738 -25.536  1.00 34.65           C  
ATOM   2029  HB  VAL A 133      42.895  78.872 -26.330  1.00 34.65           H  
ATOM   2030  O   VAL A 133      46.202  77.479 -27.165  1.00 34.65           O  
ATOM   2031  CG1 VAL A 133      43.653  77.254 -25.151  1.00 34.65           C  
ATOM   2032 HG11 VAL A 133      42.680  76.956 -24.761  1.00 34.65           H  
ATOM   2033 HG12 VAL A 133      43.868  76.636 -26.022  1.00 34.65           H  
ATOM   2034 HG13 VAL A 133      44.414  77.075 -24.391  1.00 34.65           H  
ATOM   2035  CG2 VAL A 133      43.170  79.528 -24.300  1.00 34.65           C  
ATOM   2036 HG21 VAL A 133      43.048  80.585 -24.536  1.00 34.65           H  
ATOM   2037 HG22 VAL A 133      43.899  79.421 -23.497  1.00 34.65           H  
ATOM   2038 HG23 VAL A 133      42.206  79.149 -23.961  1.00 34.65           H  
ATOM   2039  N   ALA A 134      44.929  78.789 -28.463  1.00 30.51           N  
ATOM   2040  H   ALA A 134      44.357  79.619 -28.517  1.00 30.51           H  
ATOM   2041  CA  ALA A 134      45.170  78.015 -29.681  1.00 30.51           C  
ATOM   2042  HA  ALA A 134      44.936  76.968 -29.488  1.00 30.51           H  
ATOM   2043  C   ALA A 134      46.633  78.077 -30.148  1.00 30.51           C  
ATOM   2044  CB  ALA A 134      44.230  78.536 -30.775  1.00 30.51           C  
ATOM   2045  HB1 ALA A 134      44.372  77.949 -31.683  1.00 30.51           H  
ATOM   2046  HB2 ALA A 134      43.194  78.436 -30.450  1.00 30.51           H  
ATOM   2047  HB3 ALA A 134      44.445  79.583 -30.988  1.00 30.51           H  
ATOM   2048  O   ALA A 134      47.149  77.111 -30.703  1.00 30.51           O  
ATOM   2049  N   GLN A 135      47.284  79.229 -29.957  1.00 28.54           N  
ATOM   2050  H   GLN A 135      46.828  79.941 -29.405  1.00 28.54           H  
ATOM   2051  CA  GLN A 135      48.541  79.577 -30.631  1.00 28.54           C  
ATOM   2052  HA  GLN A 135      48.431  79.433 -31.706  1.00 28.54           H  
ATOM   2053  C   GLN A 135      49.741  78.744 -30.198  1.00 28.54           C  
ATOM   2054  CB  GLN A 135      48.879  81.045 -30.347  1.00 28.54           C  
ATOM   2055  HB2 GLN A 135      48.798  81.237 -29.277  1.00 28.54           H  
ATOM   2056  HB3 GLN A 135      49.908  81.239 -30.650  1.00 28.54           H  
ATOM   2057  O   GLN A 135      50.677  78.587 -30.973  1.00 28.54           O  
ATOM   2058  CG  GLN A 135      47.979  82.008 -31.120  1.00 28.54           C  
ATOM   2059  HG2 GLN A 135      46.938  81.857 -30.832  1.00 28.54           H  
ATOM   2060  HG3 GLN A 135      48.078  81.802 -32.186  1.00 28.54           H  
ATOM   2061  CD  GLN A 135      48.345  83.464 -30.858  1.00 28.54           C  
ATOM   2062  NE2 GLN A 135      48.059  84.354 -31.781  1.00 28.54           N  
ATOM   2063 HE21 GLN A 135      48.429  85.275 -31.594  1.00 28.54           H  
ATOM   2064 HE22 GLN A 135      47.753  84.044 -32.692  1.00 28.54           H  
ATOM   2065  OE1 GLN A 135      48.860  83.857 -29.826  1.00 28.54           O  
ATOM   2066  N   ALA A 136      49.744  78.236 -28.965  1.00 25.17           N  
ATOM   2067  H   ALA A 136      48.918  78.354 -28.396  1.00 25.17           H  
ATOM   2068  CA  ALA A 136      50.959  77.736 -28.321  1.00 25.17           C  
ATOM   2069  HA  ALA A 136      51.713  78.522 -28.382  1.00 25.17           H  
ATOM   2070  C   ALA A 136      51.584  76.493 -28.991  1.00 25.17           C  
ATOM   2071  CB  ALA A 136      50.643  77.500 -26.841  1.00 25.17           C  
ATOM   2072  HB1 ALA A 136      49.895  76.714 -26.743  1.00 25.17           H  
ATOM   2073  HB2 ALA A 136      50.264  78.418 -26.390  1.00 25.17           H  
ATOM   2074  HB3 ALA A 136      51.549  77.197 -26.317  1.00 25.17           H  
ATOM   2075  O   ALA A 136      52.639  76.035 -28.558  1.00 25.17           O  
ATOM   2076  N   ALA A 137      50.964  75.967 -30.051  1.00 26.08           N  
ATOM   2077  H   ALA A 137      50.140  76.448 -30.383  1.00 26.08           H  
ATOM   2078  CA  ALA A 137      51.466  74.879 -30.886  1.00 26.08           C  
ATOM   2079  HA  ALA A 137      51.640  74.007 -30.256  1.00 26.08           H  
ATOM   2080  C   ALA A 137      52.795  75.190 -31.613  1.00 26.08           C  
ATOM   2081  CB  ALA A 137      50.360  74.550 -31.898  1.00 26.08           C  
ATOM   2082  HB1 ALA A 137      49.438  74.296 -31.375  1.00 26.08           H  
ATOM   2083  HB2 ALA A 137      50.665  73.701 -32.509  1.00 26.08           H  
ATOM   2084  HB3 ALA A 137      50.184  75.409 -32.546  1.00 26.08           H  
ATOM   2085  O   ALA A 137      53.361  74.302 -32.240  1.00 26.08           O  
ATOM   2086  N   ASP A 138      53.275  76.433 -31.544  1.00 23.96           N  
ATOM   2087  H   ASP A 138      52.706  77.100 -31.042  1.00 23.96           H  
ATOM   2088  CA  ASP A 138      54.305  77.024 -32.411  1.00 23.96           C  
ATOM   2089  HA  ASP A 138      53.935  77.049 -33.436  1.00 23.96           H  
ATOM   2090  C   ASP A 138      55.682  76.337 -32.470  1.00 23.96           C  
ATOM   2091  CB  ASP A 138      54.552  78.469 -31.908  1.00 23.96           C  
ATOM   2092  HB2 ASP A 138      55.604  78.723 -32.034  1.00 23.96           H  
ATOM   2093  HB3 ASP A 138      54.352  78.525 -30.838  1.00 23.96           H  
ATOM   2094  O   ASP A 138      56.448  76.618 -33.391  1.00 23.96           O  
ATOM   2095  CG  ASP A 138      53.760  79.565 -32.628  1.00 23.96           C  
ATOM   2096  OD1 ASP A 138      53.136  79.284 -33.676  1.00 23.96           O  
ATOM   2097  OD2 ASP A 138      53.838  80.715 -32.138  1.00 23.96           O  
ATOM   2098  N   ALA A 139      56.080  75.592 -31.437  1.00 21.40           N  
ATOM   2099  H   ALA A 139      55.368  75.306 -30.780  1.00 21.40           H  
ATOM   2100  CA  ALA A 139      57.478  75.611 -30.994  1.00 21.40           C  
ATOM   2101  HA  ALA A 139      57.760  76.664 -30.962  1.00 21.40           H  
ATOM   2102  C   ALA A 139      58.533  74.944 -31.917  1.00 21.40           C  
ATOM   2103  CB  ALA A 139      57.538  75.112 -29.545  1.00 21.40           C  
ATOM   2104  HB1 ALA A 139      57.304  74.048 -29.518  1.00 21.40           H  
ATOM   2105  HB2 ALA A 139      58.530  75.271 -29.123  1.00 21.40           H  
ATOM   2106  HB3 ALA A 139      56.810  75.651 -28.937  1.00 21.40           H  
ATOM   2107  O   ALA A 139      58.251  74.313 -32.930  1.00 21.40           O  
ATOM   2108  N   SER A 140      59.796  75.150 -31.521  1.00 20.75           N  
ATOM   2109  H   SER A 140      59.906  75.476 -30.571  1.00 20.75           H  
ATOM   2110  CA  SER A 140      61.041  75.105 -32.307  1.00 20.75           C  
ATOM   2111  HA  SER A 140      60.954  75.872 -33.076  1.00 20.75           H  
ATOM   2112  C   SER A 140      61.380  73.793 -33.034  1.00 20.75           C  
ATOM   2113  CB  SER A 140      62.207  75.492 -31.387  1.00 20.75           C  
ATOM   2114  HB2 SER A 140      62.092  76.533 -31.085  1.00 20.75           H  
ATOM   2115  HB3 SER A 140      63.150  75.389 -31.922  1.00 20.75           H  
ATOM   2116  O   SER A 140      60.892  72.718 -32.705  1.00 20.75           O  
ATOM   2117  OG  SER A 140      62.225  74.680 -30.228  1.00 20.75           O  
ATOM   2118  HG  SER A 140      63.073  74.752 -29.784  1.00 20.75           H  
ATOM   2119  N   GLY A 141      62.265  73.895 -34.042  1.00 21.08           N  
ATOM   2120  H   GLY A 141      62.651  74.809 -34.230  1.00 21.08           H  
ATOM   2121  CA  GLY A 141      62.227  72.948 -35.162  1.00 21.08           C  
ATOM   2122  HA2 GLY A 141      61.493  72.171 -34.951  1.00 21.08           H  
ATOM   2123  HA3 GLY A 141      61.843  73.488 -36.028  1.00 21.08           H  
ATOM   2124  C   GLY A 141      63.483  72.213 -35.636  1.00 21.08           C  
ATOM   2125  O   GLY A 141      63.347  71.430 -36.571  1.00 21.08           O  
ATOM   2126  N   THR A 142      64.703  72.456 -35.141  1.00 20.94           N  
ATOM   2127  H   THR A 142      64.821  73.067 -34.345  1.00 20.94           H  
ATOM   2128  CA  THR A 142      65.898  72.015 -35.900  1.00 20.94           C  
ATOM   2129  HA  THR A 142      65.687  72.255 -36.942  1.00 20.94           H  
ATOM   2130  C   THR A 142      66.155  70.511 -35.877  1.00 20.94           C  
ATOM   2131  CB  THR A 142      67.189  72.766 -35.545  1.00 20.94           C  
ATOM   2132  HB  THR A 142      68.039  72.085 -35.595  1.00 20.94           H  
ATOM   2133  O   THR A 142      66.291  69.893 -34.825  1.00 20.94           O  
ATOM   2134  CG2 THR A 142      67.433  73.895 -36.546  1.00 20.94           C  
ATOM   2135 HG21 THR A 142      68.325  74.451 -36.254  1.00 20.94           H  
ATOM   2136 HG22 THR A 142      67.593  73.478 -37.540  1.00 20.94           H  
ATOM   2137 HG23 THR A 142      66.578  74.570 -36.565  1.00 20.94           H  
ATOM   2138  OG1 THR A 142      67.129  73.319 -34.252  1.00 20.94           O  
ATOM   2139  HG1 THR A 142      67.151  72.590 -33.627  1.00 20.94           H  
ATOM   2140  N   GLY A 143      66.325  69.950 -37.074  1.00 19.91           N  
ATOM   2141  H   GLY A 143      66.166  70.532 -37.884  1.00 19.91           H  
ATOM   2142  CA  GLY A 143      66.465  68.517 -37.323  1.00 19.91           C  
ATOM   2143  HA2 GLY A 143      66.181  68.305 -38.354  1.00 19.91           H  
ATOM   2144  HA3 GLY A 143      65.778  67.980 -36.669  1.00 19.91           H  
ATOM   2145  C   GLY A 143      67.859  67.960 -37.088  1.00 19.91           C  
ATOM   2146  O   GLY A 143      68.303  67.155 -37.898  1.00 19.91           O  
ATOM   2147  N   ALA A 144      68.568  68.404 -36.048  1.00 20.83           N  
ATOM   2148  H   ALA A 144      68.093  68.983 -35.369  1.00 20.83           H  
ATOM   2149  CA  ALA A 144      69.994  68.125 -35.853  1.00 20.83           C  
ATOM   2150  HA  ALA A 144      70.502  68.303 -36.800  1.00 20.83           H  
ATOM   2151  C   ALA A 144      70.295  66.661 -35.476  1.00 20.83           C  
ATOM   2152  CB  ALA A 144      70.550  69.126 -34.826  1.00 20.83           C  
ATOM   2153  HB1 ALA A 144      70.334  70.146 -35.143  1.00 20.83           H  
ATOM   2154  HB2 ALA A 144      70.100  68.945 -33.850  1.00 20.83           H  
ATOM   2155  HB3 ALA A 144      71.630  69.008 -34.744  1.00 20.83           H  
ATOM   2156  O   ALA A 144      71.231  66.428 -34.719  1.00 20.83           O  
ATOM   2157  N   ASN A 145      69.473  65.707 -35.934  1.00 22.56           N  
ATOM   2158  H   ASN A 145      68.844  65.954 -36.685  1.00 22.56           H  
ATOM   2159  CA  ASN A 145      69.290  64.414 -35.302  1.00 22.56           C  
ATOM   2160  HA  ASN A 145      68.867  64.639 -34.323  1.00 22.56           H  
ATOM   2161  C   ASN A 145      70.657  63.728 -35.149  1.00 22.56           C  
ATOM   2162  CB  ASN A 145      68.247  63.573 -36.062  1.00 22.56           C  
ATOM   2163  HB2 ASN A 145      68.732  63.012 -36.860  1.00 22.56           H  
ATOM   2164  HB3 ASN A 145      67.497  64.228 -36.504  1.00 22.56           H  
ATOM   2165  O   ASN A 145      71.281  63.394 -36.162  1.00 22.56           O  
ATOM   2166  CG  ASN A 145      67.512  62.612 -35.138  1.00 22.56           C  
ATOM   2167  ND2 ASN A 145      66.661  61.771 -35.671  1.00 22.56           N  
ATOM   2168 HD21 ASN A 145      66.558  61.705 -36.673  1.00 22.56           H  
ATOM   2169 HD22 ASN A 145      66.215  61.138 -35.023  1.00 22.56           H  
ATOM   2170  OD1 ASN A 145      67.638  62.631 -33.928  1.00 22.56           O  
ATOM   2171  N   PRO A 146      71.168  63.661 -33.907  1.00 21.23           N  
ATOM   2172  CA  PRO A 146      72.591  63.531 -33.643  1.00 21.23           C  
ATOM   2173  HA  PRO A 146      73.130  64.308 -34.186  1.00 21.23           H  
ATOM   2174  C   PRO A 146      73.066  62.165 -34.116  1.00 21.23           C  
ATOM   2175  CB  PRO A 146      72.762  63.771 -32.139  1.00 21.23           C  
ATOM   2176  HB2 PRO A 146      72.992  64.822 -31.966  1.00 21.23           H  
ATOM   2177  HB3 PRO A 146      73.537  63.138 -31.705  1.00 21.23           H  
ATOM   2178  O   PRO A 146      72.574  61.133 -33.672  1.00 21.23           O  
ATOM   2179  CG  PRO A 146      71.386  63.457 -31.560  1.00 21.23           C  
ATOM   2180  HG2 PRO A 146      71.201  63.988 -30.626  1.00 21.23           H  
ATOM   2181  HG3 PRO A 146      71.285  62.381 -31.420  1.00 21.23           H  
ATOM   2182  CD  PRO A 146      70.454  63.913 -32.668  1.00 21.23           C  
ATOM   2183  HD2 PRO A 146      70.264  64.981 -32.565  1.00 21.23           H  
ATOM   2184  HD3 PRO A 146      69.523  63.349 -32.609  1.00 21.23           H  
ATOM   2185  N   SER A 147      73.993  62.179 -35.070  1.00 21.33           N  
ATOM   2186  H   SER A 147      74.326  63.068 -35.414  1.00 21.33           H  
ATOM   2187  CA  SER A 147      74.379  60.995 -35.836  1.00 21.33           C  
ATOM   2188  HA  SER A 147      73.493  60.397 -36.051  1.00 21.33           H  
ATOM   2189  C   SER A 147      75.391  60.087 -35.142  1.00 21.33           C  
ATOM   2190  CB  SER A 147      74.992  61.466 -37.161  1.00 21.33           C  
ATOM   2191  HB2 SER A 147      75.300  60.602 -37.751  1.00 21.33           H  
ATOM   2192  HB3 SER A 147      74.234  62.014 -37.721  1.00 21.33           H  
ATOM   2193  O   SER A 147      75.462  58.916 -35.484  1.00 21.33           O  
ATOM   2194  OG  SER A 147      76.108  62.319 -36.939  1.00 21.33           O  
ATOM   2195  HG  SER A 147      76.899  61.775 -36.944  1.00 21.33           H  
ATOM   2196  N   GLY A 148      76.248  60.681 -34.308  1.00 20.66           N  
ATOM   2197  H   GLY A 148      75.951  61.573 -33.940  1.00 20.66           H  
ATOM   2198  CA  GLY A 148      77.699  60.520 -34.452  1.00 20.66           C  
ATOM   2199  HA2 GLY A 148      78.190  61.333 -33.917  1.00 20.66           H  
ATOM   2200  HA3 GLY A 148      77.948  60.632 -35.507  1.00 20.66           H  
ATOM   2201  C   GLY A 148      78.354  59.221 -33.981  1.00 20.66           C  
ATOM   2202  O   GLY A 148      77.800  58.455 -33.202  1.00 20.66           O  
ATOM   2203  N   ASP A 149      79.599  59.085 -34.446  1.00 20.48           N  
ATOM   2204  H   ASP A 149      79.933  59.837 -35.031  1.00 20.48           H  
ATOM   2205  CA  ASP A 149      80.509  57.921 -34.454  1.00 20.48           C  
ATOM   2206  HA  ASP A 149      79.984  57.043 -34.830  1.00 20.48           H  
ATOM   2207  C   ASP A 149      81.168  57.550 -33.117  1.00 20.48           C  
ATOM   2208  CB  ASP A 149      81.670  58.276 -35.407  1.00 20.48           C  
ATOM   2209  HB2 ASP A 149      82.396  57.463 -35.417  1.00 20.48           H  
ATOM   2210  HB3 ASP A 149      82.178  59.165 -35.032  1.00 20.48           H  
ATOM   2211  O   ASP A 149      82.032  56.679 -33.064  1.00 20.48           O  
ATOM   2212  CG  ASP A 149      81.251  58.503 -36.854  1.00 20.48           C  
ATOM   2213  OD1 ASP A 149      80.459  57.688 -37.373  1.00 20.48           O  
ATOM   2214  OD2 ASP A 149      81.710  59.511 -37.440  1.00 20.48           O  
ATOM   2215  N   ASP A 150      80.869  58.312 -32.078  1.00 22.53           N  
ATOM   2216  H   ASP A 150      80.072  58.924 -32.175  1.00 22.53           H  
ATOM   2217  CA  ASP A 150      81.755  58.514 -30.932  1.00 22.53           C  
ATOM   2218  HA  ASP A 150      82.748  58.757 -31.309  1.00 22.53           H  
ATOM   2219  C   ASP A 150      81.908  57.233 -30.077  1.00 22.53           C  
ATOM   2220  CB  ASP A 150      81.159  59.718 -30.173  1.00 22.53           C  
ATOM   2221  HB2 ASP A 150      80.847  59.414 -29.174  1.00 22.53           H  
ATOM   2222  HB3 ASP A 150      80.235  60.045 -30.651  1.00 22.53           H  
ATOM   2223  O   ASP A 150      81.154  56.277 -30.218  1.00 22.53           O  
ATOM   2224  CG  ASP A 150      82.070  60.950 -30.120  1.00 22.53           C  
ATOM   2225  OD1 ASP A 150      83.024  61.051 -30.923  1.00 22.53           O  
ATOM   2226  OD2 ASP A 150      81.780  61.820 -29.270  1.00 22.53           O  
ATOM   2227  N   LEU A 151      82.781  57.082 -29.080  1.00 19.71           N  
ATOM   2228  H   LEU A 151      82.688  56.148 -28.705  1.00 19.71           H  
ATOM   2229  CA  LEU A 151      83.957  57.826 -28.612  1.00 19.71           C  
ATOM   2230  HA  LEU A 151      84.599  58.076 -29.457  1.00 19.71           H  
ATOM   2231  C   LEU A 151      84.705  56.929 -27.627  1.00 19.71           C  
ATOM   2232  CB  LEU A 151      83.580  59.091 -27.800  1.00 19.71           C  
ATOM   2233  HB2 LEU A 151      83.591  58.896 -26.727  1.00 19.71           H  
ATOM   2234  HB3 LEU A 151      82.547  59.372 -28.005  1.00 19.71           H  
ATOM   2235  O   LEU A 151      85.915  56.750 -27.708  1.00 19.71           O  
ATOM   2236  CG  LEU A 151      84.471  60.317 -28.043  1.00 19.71           C  
ATOM   2237  HG  LEU A 151      84.432  60.622 -29.088  1.00 19.71           H  
ATOM   2238  CD1 LEU A 151      83.983  61.455 -27.144  1.00 19.71           C  
ATOM   2239 HD11 LEU A 151      82.897  61.543 -27.187  1.00 19.71           H  
ATOM   2240 HD12 LEU A 151      84.271  61.271 -26.109  1.00 19.71           H  
ATOM   2241 HD13 LEU A 151      84.416  62.393 -27.493  1.00 19.71           H  
ATOM   2242  CD2 LEU A 151      85.946  60.092 -27.728  1.00 19.71           C  
ATOM   2243 HD21 LEU A 151      86.491  61.027 -27.853  1.00 19.71           H  
ATOM   2244 HD22 LEU A 151      86.063  59.722 -26.710  1.00 19.71           H  
ATOM   2245 HD23 LEU A 151      86.356  59.360 -28.424  1.00 19.71           H  
ATOM   2246  N   GLY A 152      83.980  56.437 -26.617  1.00 24.54           N  
ATOM   2247  H   GLY A 152      82.983  56.599 -26.636  1.00 24.54           H  
ATOM   2248  CA  GLY A 152      84.572  55.910 -25.392  1.00 24.54           C  
ATOM   2249  HA2 GLY A 152      83.825  55.903 -24.598  1.00 24.54           H  
ATOM   2250  HA3 GLY A 152      85.405  56.544 -25.087  1.00 24.54           H  
ATOM   2251  C   GLY A 152      85.094  54.495 -25.573  1.00 24.54           C  
ATOM   2252  O   GLY A 152      84.836  53.662 -24.719  1.00 24.54           O  
ATOM   2253  N   GLU A 153      85.720  54.213 -26.717  1.00 27.17           N  
ATOM   2254  H   GLU A 153      85.904  54.979 -27.348  1.00 27.17           H  
ATOM   2255  CA  GLU A 153      85.951  52.870 -27.227  1.00 27.17           C  
ATOM   2256  HA  GLU A 153      85.005  52.359 -27.407  1.00 27.17           H  
ATOM   2257  C   GLU A 153      86.750  52.037 -26.241  1.00 27.17           C  
ATOM   2258  CB  GLU A 153      86.769  52.921 -28.534  1.00 27.17           C  
ATOM   2259  HB2 GLU A 153      87.636  53.563 -28.378  1.00 27.17           H  
ATOM   2260  HB3 GLU A 153      87.125  51.911 -28.740  1.00 27.17           H  
ATOM   2261  O   GLU A 153      86.324  50.972 -25.810  1.00 27.17           O  
ATOM   2262  CG  GLU A 153      86.048  53.403 -29.791  1.00 27.17           C  
ATOM   2263  HG2 GLU A 153      85.780  54.453 -29.671  1.00 27.17           H  
ATOM   2264  HG3 GLU A 153      85.133  52.823 -29.911  1.00 27.17           H  
ATOM   2265  CD  GLU A 153      86.950  53.226 -31.030  1.00 27.17           C  
ATOM   2266  OE1 GLU A 153      86.394  53.059 -32.136  1.00 27.17           O  
ATOM   2267  OE2 GLU A 153      88.197  53.234 -30.872  1.00 27.17           O  
ATOM   2268  N   ALA A 154      87.990  52.473 -26.035  1.00 21.99           N  
ATOM   2269  H   ALA A 154      88.183  53.400 -26.388  1.00 21.99           H  
ATOM   2270  CA  ALA A 154      89.019  51.485 -26.264  1.00 21.99           C  
ATOM   2271  HA  ALA A 154      88.624  50.706 -26.917  1.00 21.99           H  
ATOM   2272  C   ALA A 154      89.418  50.773 -24.982  1.00 21.99           C  
ATOM   2273  CB  ALA A 154      90.188  52.137 -27.026  1.00 21.99           C  
ATOM   2274  HB1 ALA A 154      89.837  52.489 -27.996  1.00 21.99           H  
ATOM   2275  HB2 ALA A 154      90.594  52.982 -26.470  1.00 21.99           H  
ATOM   2276  HB3 ALA A 154      90.970  51.397 -27.194  1.00 21.99           H  
ATOM   2277  O   ALA A 154      89.176  49.589 -24.800  1.00 21.99           O  
ATOM   2278  N   GLY A 155      90.265  51.458 -24.229  1.00 26.61           N  
ATOM   2279  H   GLY A 155      90.257  52.459 -24.361  1.00 26.61           H  
ATOM   2280  CA  GLY A 155      91.574  50.833 -24.165  1.00 26.61           C  
ATOM   2281  HA2 GLY A 155      91.742  50.208 -25.042  1.00 26.61           H  
ATOM   2282  HA3 GLY A 155      92.336  51.613 -24.173  1.00 26.61           H  
ATOM   2283  C   GLY A 155      91.780  49.962 -22.952  1.00 26.61           C  
ATOM   2284  O   GLY A 155      91.967  48.757 -23.050  1.00 26.61           O  
ATOM   2285  N   VAL A 156      92.016  50.668 -21.860  1.00 24.37           N  
ATOM   2286  H   VAL A 156      91.675  51.618 -21.827  1.00 24.37           H  
ATOM   2287  CA  VAL A 156      93.167  50.339 -21.028  1.00 24.37           C  
ATOM   2288  HA  VAL A 156      93.702  49.504 -21.479  1.00 24.37           H  
ATOM   2289  C   VAL A 156      92.682  49.839 -19.678  1.00 24.37           C  
ATOM   2290  CB  VAL A 156      94.145  51.545 -20.927  1.00 24.37           C  
ATOM   2291  HB  VAL A 156      94.021  52.079 -19.985  1.00 24.37           H  
ATOM   2292  O   VAL A 156      91.607  49.271 -19.545  1.00 24.37           O  
ATOM   2293  CG1 VAL A 156      95.567  51.009 -21.033  1.00 24.37           C  
ATOM   2294 HG11 VAL A 156      95.661  50.075 -20.478  1.00 24.37           H  
ATOM   2295 HG12 VAL A 156      95.816  50.781 -22.069  1.00 24.37           H  
ATOM   2296 HG13 VAL A 156      96.276  51.741 -20.645  1.00 24.37           H  
ATOM   2297  CG2 VAL A 156      94.035  52.620 -22.019  1.00 24.37           C  
ATOM   2298 HG21 VAL A 156      94.807  53.373 -21.859  1.00 24.37           H  
ATOM   2299 HG22 VAL A 156      94.174  52.172 -23.003  1.00 24.37           H  
ATOM   2300 HG23 VAL A 156      93.065  53.112 -21.963  1.00 24.37           H  
ATOM   2301  N   ASP A 157      93.382  50.167 -18.607  1.00 22.82           N  
ATOM   2302  H   ASP A 157      92.768  50.409 -17.842  1.00 22.82           H  
ATOM   2303  CA  ASP A 157      94.384  49.257 -18.092  1.00 22.82           C  
ATOM   2304  HA  ASP A 157      94.868  48.685 -18.883  1.00 22.82           H  
ATOM   2305  C   ASP A 157      93.529  48.332 -17.248  1.00 22.82           C  
ATOM   2306  CB  ASP A 157      95.442  50.015 -17.271  1.00 22.82           C  
ATOM   2307  HB2 ASP A 157      94.983  50.859 -16.755  1.00 22.82           H  
ATOM   2308  HB3 ASP A 157      95.833  49.340 -16.509  1.00 22.82           H  
ATOM   2309  O   ASP A 157      93.013  48.741 -16.201  1.00 22.82           O  
ATOM   2310  CG  ASP A 157      96.631  50.487 -18.113  1.00 22.82           C  
ATOM   2311  OD1 ASP A 157      97.283  49.613 -18.728  1.00 22.82           O  
ATOM   2312  OD2 ASP A 157      96.903  51.710 -18.124  1.00 22.82           O  
ATOM   2313  N   GLU A 158      93.228  47.172 -17.831  1.00 28.46           N  
ATOM   2314  H   GLU A 158      93.626  46.952 -18.732  1.00 28.46           H  
ATOM   2315  CA  GLU A 158      92.228  46.259 -17.308  1.00 28.46           C  
ATOM   2316  HA  GLU A 158      91.274  46.786 -17.289  1.00 28.46           H  
ATOM   2317  C   GLU A 158      92.609  45.906 -15.871  1.00 28.46           C  
ATOM   2318  CB  GLU A 158      92.061  45.038 -18.221  1.00 28.46           C  
ATOM   2319  HB2 GLU A 158      91.523  44.262 -17.677  1.00 28.46           H  
ATOM   2320  HB3 GLU A 158      93.045  44.657 -18.494  1.00 28.46           H  
ATOM   2321  O   GLU A 158      93.720  45.465 -15.565  1.00 28.46           O  
ATOM   2322  CG  GLU A 158      91.249  45.398 -19.479  1.00 28.46           C  
ATOM   2323  HG2 GLU A 158      91.744  46.221 -19.995  1.00 28.46           H  
ATOM   2324  HG3 GLU A 158      90.261  45.740 -19.168  1.00 28.46           H  
ATOM   2325  CD  GLU A 158      91.113  44.220 -20.455  1.00 28.46           C  
ATOM   2326  OE1 GLU A 158      90.007  44.044 -21.016  1.00 28.46           O  
ATOM   2327  OE2 GLU A 158      92.116  43.489 -20.635  1.00 28.46           O  
ATOM   2328  N   LEU A 159      91.689  46.273 -14.984  1.00 22.34           N  
ATOM   2329  H   LEU A 159      90.812  46.601 -15.362  1.00 22.34           H  
ATOM   2330  CA  LEU A 159      91.934  46.547 -13.580  1.00 22.34           C  
ATOM   2331  HA  LEU A 159      92.673  47.348 -13.541  1.00 22.34           H  
ATOM   2332  C   LEU A 159      92.491  45.310 -12.837  1.00 22.34           C  
ATOM   2333  CB  LEU A 159      90.599  47.054 -12.988  1.00 22.34           C  
ATOM   2334  HB2 LEU A 159      89.973  47.474 -13.776  1.00 22.34           H  
ATOM   2335  HB3 LEU A 159      90.063  46.186 -12.603  1.00 22.34           H  
ATOM   2336  O   LEU A 159      92.004  44.199 -13.026  1.00 22.34           O  
ATOM   2337  CG  LEU A 159      90.744  48.112 -11.881  1.00 22.34           C  
ATOM   2338  HG  LEU A 159      91.713  48.005 -11.394  1.00 22.34           H  
ATOM   2339  CD1 LEU A 159      90.613  49.532 -12.443  1.00 22.34           C  
ATOM   2340 HD11 LEU A 159      91.361  49.680 -13.222  1.00 22.34           H  
ATOM   2341 HD12 LEU A 159      89.623  49.678 -12.874  1.00 22.34           H  
ATOM   2342 HD13 LEU A 159      90.778  50.262 -11.650  1.00 22.34           H  
ATOM   2343  CD2 LEU A 159      89.654  47.924 -10.826  1.00 22.34           C  
ATOM   2344 HD21 LEU A 159      88.670  48.004 -11.286  1.00 22.34           H  
ATOM   2345 HD22 LEU A 159      89.758  46.938 -10.373  1.00 22.34           H  
ATOM   2346 HD23 LEU A 159      89.758  48.681 -10.048  1.00 22.34           H  
ATOM   2347  N   LEU A 160      93.488  45.571 -11.976  1.00 21.02           N  
ATOM   2348  H   LEU A 160      93.827  46.520 -12.050  1.00 21.02           H  
ATOM   2349  CA  LEU A 160      94.164  44.757 -10.934  1.00 21.02           C  
ATOM   2350  HA  LEU A 160      95.022  44.237 -11.360  1.00 21.02           H  
ATOM   2351  C   LEU A 160      93.283  43.709 -10.206  1.00 21.02           C  
ATOM   2352  CB  LEU A 160      94.604  45.817  -9.895  1.00 21.02           C  
ATOM   2353  HB2 LEU A 160      93.747  46.464  -9.706  1.00 21.02           H  
ATOM   2354  HB3 LEU A 160      94.801  45.362  -8.924  1.00 21.02           H  
ATOM   2355  O   LEU A 160      92.067  43.735 -10.281  1.00 21.02           O  
ATOM   2356  CG  LEU A 160      95.795  46.718 -10.274  1.00 21.02           C  
ATOM   2357  HG  LEU A 160      95.543  47.276 -11.176  1.00 21.02           H  
ATOM   2358  CD1 LEU A 160      96.020  47.717  -9.136  1.00 21.02           C  
ATOM   2359 HD11 LEU A 160      96.924  48.296  -9.323  1.00 21.02           H  
ATOM   2360 HD12 LEU A 160      95.171  48.397  -9.069  1.00 21.02           H  
ATOM   2361 HD13 LEU A 160      96.134  47.183  -8.192  1.00 21.02           H  
ATOM   2362  CD2 LEU A 160      97.124  45.996 -10.514  1.00 21.02           C  
ATOM   2363 HD21 LEU A 160      97.533  45.620  -9.576  1.00 21.02           H  
ATOM   2364 HD22 LEU A 160      97.839  46.697 -10.945  1.00 21.02           H  
ATOM   2365 HD23 LEU A 160      96.992  45.175 -11.218  1.00 21.02           H  
ATOM   2366  N   GLU A 161      93.716  42.843  -9.287  1.00 21.78           N  
ATOM   2367  H   GLU A 161      92.897  42.362  -8.943  1.00 21.78           H  
ATOM   2368  CA  GLU A 161      94.976  42.217  -8.835  1.00 21.78           C  
ATOM   2369  HA  GLU A 161      95.441  41.650  -9.642  1.00 21.78           H  
ATOM   2370  C   GLU A 161      94.574  41.264  -7.700  1.00 21.78           C  
ATOM   2371  CB  GLU A 161      95.992  43.209  -8.223  1.00 21.78           C  
ATOM   2372  HB2 GLU A 161      95.503  43.766  -7.424  1.00 21.78           H  
ATOM   2373  HB3 GLU A 161      96.287  43.894  -9.018  1.00 21.78           H  
ATOM   2374  O   GLU A 161      94.997  40.112  -7.658  1.00 21.78           O  
ATOM   2375  CG  GLU A 161      97.310  42.602  -7.708  1.00 21.78           C  
ATOM   2376  HG2 GLU A 161      97.874  42.239  -8.567  1.00 21.78           H  
ATOM   2377  HG3 GLU A 161      97.099  41.747  -7.065  1.00 21.78           H  
ATOM   2378  CD  GLU A 161      98.160  43.606  -6.903  1.00 21.78           C  
ATOM   2379  OE1 GLU A 161      99.399  43.608  -7.089  1.00 21.78           O  
ATOM   2380  OE2 GLU A 161      97.580  44.318  -6.052  1.00 21.78           O  
ATOM   2381  N   ALA A 162      93.784  41.790  -6.752  1.00 22.01           N  
ATOM   2382  H   ALA A 162      93.431  42.719  -6.928  1.00 22.01           H  
ATOM   2383  CA  ALA A 162      93.754  41.349  -5.362  1.00 22.01           C  
ATOM   2384  HA  ALA A 162      94.785  41.149  -5.069  1.00 22.01           H  
ATOM   2385  C   ALA A 162      92.983  40.035  -5.156  1.00 22.01           C  
ATOM   2386  CB  ALA A 162      93.268  42.511  -4.487  1.00 22.01           C  
ATOM   2387  HB1 ALA A 162      92.240  42.764  -4.746  1.00 22.01           H  
ATOM   2388  HB2 ALA A 162      93.303  42.220  -3.437  1.00 22.01           H  
ATOM   2389  HB3 ALA A 162      93.905  43.383  -4.638  1.00 22.01           H  
ATOM   2390  O   ALA A 162      91.905  39.999  -4.577  1.00 22.01           O  
ATOM   2391  N   LEU A 163      93.619  38.958  -5.608  1.00 19.84           N  
ATOM   2392  H   LEU A 163      94.405  39.157  -6.209  1.00 19.84           H  
ATOM   2393  CA  LEU A 163      93.248  37.556  -5.493  1.00 19.84           C  
ATOM   2394  HA  LEU A 163      92.299  37.389  -6.003  1.00 19.84           H  
ATOM   2395  C   LEU A 163      93.040  37.141  -4.025  1.00 19.84           C  
ATOM   2396  CB  LEU A 163      94.362  36.760  -6.206  1.00 19.84           C  
ATOM   2397  HB2 LEU A 163      95.321  37.252  -6.040  1.00 19.84           H  
ATOM   2398  HB3 LEU A 163      94.428  35.764  -5.768  1.00 19.84           H  
ATOM   2399  O   LEU A 163      91.947  36.812  -3.600  1.00 19.84           O  
ATOM   2400  CG  LEU A 163      94.154  36.516  -7.703  1.00 19.84           C  
ATOM   2401  HG  LEU A 163      93.502  37.281  -8.126  1.00 19.84           H  
ATOM   2402  CD1 LEU A 163      95.495  36.544  -8.438  1.00 19.84           C  
ATOM   2403 HD11 LEU A 163      95.943  37.532  -8.337  1.00 19.84           H  
ATOM   2404 HD12 LEU A 163      96.167  35.790  -8.028  1.00 19.84           H  
ATOM   2405 HD13 LEU A 163      95.331  36.348  -9.497  1.00 19.84           H  
ATOM   2406  CD2 LEU A 163      93.535  35.129  -7.904  1.00 19.84           C  
ATOM   2407 HD21 LEU A 163      93.340  34.968  -8.964  1.00 19.84           H  
ATOM   2408 HD22 LEU A 163      92.588  35.069  -7.368  1.00 19.84           H  
ATOM   2409 HD23 LEU A 163      94.202  34.347  -7.540  1.00 19.84           H  
ATOM   2410  N   GLY A 164      94.049  37.106  -3.157  1.00 29.13           N  
ATOM   2411  H   GLY A 164      93.660  37.230  -2.233  1.00 29.13           H  
ATOM   2412  CA  GLY A 164      94.960  35.955  -3.244  1.00 29.13           C  
ATOM   2413  HA2 GLY A 164      95.617  35.948  -2.373  1.00 29.13           H  
ATOM   2414  HA3 GLY A 164      95.632  36.053  -4.097  1.00 29.13           H  
ATOM   2415  C   GLY A 164      94.196  34.615  -3.349  1.00 29.13           C  
ATOM   2416  O   GLY A 164      94.409  33.867  -4.290  1.00 29.13           O  
ATOM   2417  N   ARG A 165      93.221  34.332  -2.489  1.00 21.51           N  
ATOM   2418  H   ARG A 165      92.556  33.689  -2.894  1.00 21.51           H  
ATOM   2419  CA  ARG A 165      93.369  34.194  -1.026  1.00 21.51           C  
ATOM   2420  HA  ARG A 165      94.035  33.351  -0.839  1.00 21.51           H  
ATOM   2421  C   ARG A 165      92.076  33.764  -0.339  1.00 21.51           C  
ATOM   2422  CB  ARG A 165      93.917  35.443  -0.291  1.00 21.51           C  
ATOM   2423  HB2 ARG A 165      93.368  35.630   0.632  1.00 21.51           H  
ATOM   2424  HB3 ARG A 165      93.754  36.355  -0.865  1.00 21.51           H  
ATOM   2425  O   ARG A 165      92.140  33.630   0.877  1.00 21.51           O  
ATOM   2426  CG  ARG A 165      95.387  35.263   0.118  1.00 21.51           C  
ATOM   2427  HG2 ARG A 165      95.427  34.457   0.852  1.00 21.51           H  
ATOM   2428  HG3 ARG A 165      96.021  34.951  -0.711  1.00 21.51           H  
ATOM   2429  CD  ARG A 165      95.950  36.523   0.785  1.00 21.51           C  
ATOM   2430  HD2 ARG A 165      95.315  36.756   1.639  1.00 21.51           H  
ATOM   2431  HD3 ARG A 165      96.948  36.290   1.156  1.00 21.51           H  
ATOM   2432  NE  ARG A 165      96.031  37.697  -0.113  1.00 21.51           N  
ATOM   2433  HE  ARG A 165      95.887  37.541  -1.100  1.00 21.51           H  
ATOM   2434  NH1 ARG A 165      96.426  39.245   1.534  1.00 21.51           N  
ATOM   2435 HH11 ARG A 165      96.543  40.208   1.816  1.00 21.51           H  
ATOM   2436 HH12 ARG A 165      96.325  38.512   2.222  1.00 21.51           H  
ATOM   2437  NH2 ARG A 165      96.325  39.911  -0.593  1.00 21.51           N  
ATOM   2438 HH21 ARG A 165      96.175  39.726  -1.575  1.00 21.51           H  
ATOM   2439 HH22 ARG A 165      96.472  40.865  -0.298  1.00 21.51           H  
ATOM   2440  CZ  ARG A 165      96.259  38.941   0.276  1.00 21.51           C  
ATOM   2441  N   GLU A 166      90.958  33.554  -1.039  1.00 20.05           N  
ATOM   2442  H   GLU A 166      90.910  33.769  -2.024  1.00 20.05           H  
ATOM   2443  CA  GLU A 166      89.829  32.813  -0.453  1.00 20.05           C  
ATOM   2444  HA  GLU A 166      89.507  33.315   0.460  1.00 20.05           H  
ATOM   2445  C   GLU A 166      90.340  31.426  -0.043  1.00 20.05           C  
ATOM   2446  CB  GLU A 166      88.618  32.764  -1.400  1.00 20.05           C  
ATOM   2447  HB2 GLU A 166      88.051  31.853  -1.212  1.00 20.05           H  
ATOM   2448  HB3 GLU A 166      88.961  32.761  -2.435  1.00 20.05           H  
ATOM   2449  O   GLU A 166      90.551  30.535  -0.861  1.00 20.05           O  
ATOM   2450  CG  GLU A 166      87.696  33.966  -1.129  1.00 20.05           C  
ATOM   2451  HG2 GLU A 166      88.268  34.883  -1.269  1.00 20.05           H  
ATOM   2452  HG3 GLU A 166      87.380  33.928  -0.087  1.00 20.05           H  
ATOM   2453  CD  GLU A 166      86.456  34.009  -2.035  1.00 20.05           C  
ATOM   2454  OE1 GLU A 166      85.438  34.578  -1.580  1.00 20.05           O  
ATOM   2455  OE2 GLU A 166      86.551  33.524  -3.185  1.00 20.05           O  
ATOM   2456  N   LEU A 167      90.716  31.356   1.230  1.00 21.11           N  
ATOM   2457  H   LEU A 167      90.478  32.150   1.808  1.00 21.11           H  
ATOM   2458  CA  LEU A 167      91.485  30.319   1.894  1.00 21.11           C  
ATOM   2459  HA  LEU A 167      91.885  29.626   1.154  1.00 21.11           H  
ATOM   2460  C   LEU A 167      90.555  29.533   2.810  1.00 21.11           C  
ATOM   2461  CB  LEU A 167      92.634  30.969   2.705  1.00 21.11           C  
ATOM   2462  HB2 LEU A 167      92.823  30.382   3.604  1.00 21.11           H  
ATOM   2463  HB3 LEU A 167      92.305  31.951   3.044  1.00 21.11           H  
ATOM   2464  O   LEU A 167      89.497  30.026   3.200  1.00 21.11           O  
ATOM   2465  CG  LEU A 167      93.961  31.104   1.940  1.00 21.11           C  
ATOM   2466  HG  LEU A 167      93.770  31.431   0.918  1.00 21.11           H  
ATOM   2467  CD1 LEU A 167      94.869  32.135   2.618  1.00 21.11           C  
ATOM   2468 HD11 LEU A 167      94.357  33.098   2.636  1.00 21.11           H  
ATOM   2469 HD12 LEU A 167      95.802  32.225   2.062  1.00 21.11           H  
ATOM   2470 HD13 LEU A 167      95.078  31.821   3.641  1.00 21.11           H  
ATOM   2471  CD2 LEU A 167      94.720  29.774   1.908  1.00 21.11           C  
ATOM   2472 HD21 LEU A 167      94.112  29.016   1.416  1.00 21.11           H  
ATOM   2473 HD22 LEU A 167      94.940  29.437   2.921  1.00 21.11           H  
ATOM   2474 HD23 LEU A 167      95.649  29.886   1.348  1.00 21.11           H  
ATOM   2475  N   ASP A 168      91.046  28.347   3.166  1.00 22.19           N  
ATOM   2476  H   ASP A 168      91.915  28.088   2.721  1.00 22.19           H  
ATOM   2477  CA  ASP A 168      90.455  27.256   3.954  1.00 22.19           C  
ATOM   2478  HA  ASP A 168      89.530  26.939   3.473  1.00 22.19           H  
ATOM   2479  C   ASP A 168      90.109  27.629   5.413  1.00 22.19           C  
ATOM   2480  CB  ASP A 168      91.448  26.075   3.917  1.00 22.19           C  
ATOM   2481  HB2 ASP A 168      92.384  26.383   4.383  1.00 22.19           H  
ATOM   2482  HB3 ASP A 168      91.039  25.250   4.500  1.00 22.19           H  
ATOM   2483  O   ASP A 168      90.582  26.999   6.360  1.00 22.19           O  
ATOM   2484  CG  ASP A 168      91.736  25.538   2.514  1.00 22.19           C  
ATOM   2485  OD1 ASP A 168      90.766  25.279   1.774  1.00 22.19           O  
ATOM   2486  OD2 ASP A 168      92.939  25.392   2.191  1.00 22.19           O  
ATOM   2487  N   GLY A 169      89.349  28.708   5.595  1.00 22.20           N  
ATOM   2488  H   GLY A 169      89.004  29.170   4.766  1.00 22.20           H  
ATOM   2489  CA  GLY A 169      88.902  29.214   6.890  1.00 22.20           C  
ATOM   2490  HA2 GLY A 169      89.764  29.307   7.550  1.00 22.20           H  
ATOM   2491  HA3 GLY A 169      88.456  30.200   6.759  1.00 22.20           H  
ATOM   2492  C   GLY A 169      87.869  28.321   7.584  1.00 22.20           C  
ATOM   2493  O   GLY A 169      87.285  27.434   6.962  1.00 22.20           O  
ATOM   2494  N   ASP A 170      87.678  28.600   8.877  1.00 21.30           N  
ATOM   2495  H   ASP A 170      88.181  29.381   9.274  1.00 21.30           H  
ATOM   2496  CA  ASP A 170      86.782  27.883   9.802  1.00 21.30           C  
ATOM   2497  HA  ASP A 170      87.044  26.825   9.794  1.00 21.30           H  
ATOM   2498  C   ASP A 170      85.292  27.947   9.419  1.00 21.30           C  
ATOM   2499  CB  ASP A 170      86.979  28.422  11.243  1.00 21.30           C  
ATOM   2500  HB2 ASP A 170      86.108  28.136  11.831  1.00 21.30           H  
ATOM   2501  HB3 ASP A 170      86.995  29.511  11.211  1.00 21.30           H  
ATOM   2502  O   ASP A 170      84.795  29.061   9.121  1.00 21.30           O  
ATOM   2503  CG  ASP A 170      88.214  27.917  12.020  1.00 21.30           C  
ATOM   2504  OD1 ASP A 170      88.679  26.775  11.797  1.00 21.30           O  
ATOM   2505  OD2 ASP A 170      88.678  28.675  12.909  1.00 21.30           O  
ATOM   2506  OXT ASP A 170      84.650  26.876   9.515  1.00 21.30           O  
TER    2507      ASP A 170                                                       
ATOM   2507  N   MET B   1       9.292 -38.095  42.346  1.00 74.94           N  
ATOM   2508  H   MET B   1       9.930 -38.439  43.049  1.00 74.94           H  
ATOM   2509  H2  MET B   1       9.269 -38.752  41.579  1.00 74.94           H  
ATOM   2510  H3  MET B   1       8.371 -37.992  42.746  1.00 74.94           H  
ATOM   2511  CA  MET B   1       9.767 -36.793  41.862  1.00 74.94           C  
ATOM   2512  HA  MET B   1      10.791 -36.922  41.509  1.00 74.94           H  
ATOM   2513  C   MET B   1       9.773 -35.830  43.037  1.00 74.94           C  
ATOM   2514  CB  MET B   1       8.933 -36.310  40.668  1.00 74.94           C  
ATOM   2515  HB2 MET B   1       8.045 -35.775  41.005  1.00 74.94           H  
ATOM   2516  HB3 MET B   1       8.617 -37.172  40.081  1.00 74.94           H  
ATOM   2517  O   MET B   1       8.705 -35.537  43.576  1.00 74.94           O  
ATOM   2518  CG  MET B   1       9.773 -35.417  39.762  1.00 74.94           C  
ATOM   2519  HG2 MET B   1      10.070 -34.548  40.349  1.00 74.94           H  
ATOM   2520  HG3 MET B   1      10.666 -35.952  39.440  1.00 74.94           H  
ATOM   2521  SD  MET B   1       8.909 -34.786  38.307  1.00 74.94           S  
ATOM   2522  CE  MET B   1       8.733 -36.253  37.257  1.00 74.94           C  
ATOM   2523  HE1 MET B   1       9.715 -36.679  37.054  1.00 74.94           H  
ATOM   2524  HE2 MET B   1       8.095 -36.993  37.741  1.00 74.94           H  
ATOM   2525  HE3 MET B   1       8.283 -35.954  36.311  1.00 74.94           H  
ATOM   2526  N   THR B   2      10.960 -35.461  43.509  1.00 83.90           N  
ATOM   2527  H   THR B   2      11.773 -35.730  42.974  1.00 83.90           H  
ATOM   2528  CA  THR B   2      11.152 -34.426  44.533  1.00 83.90           C  
ATOM   2529  HA  THR B   2      10.610 -34.708  45.435  1.00 83.90           H  
ATOM   2530  C   THR B   2      10.585 -33.096  44.041  1.00 83.90           C  
ATOM   2531  CB  THR B   2      12.637 -34.252  44.895  1.00 83.90           C  
ATOM   2532  HB  THR B   2      12.715 -33.508  45.688  1.00 83.90           H  
ATOM   2533  O   THR B   2      10.341 -32.922  42.845  1.00 83.90           O  
ATOM   2534  CG2 THR B   2      13.286 -35.548  45.381  1.00 83.90           C  
ATOM   2535 HG21 THR B   2      12.719 -35.955  46.219  1.00 83.90           H  
ATOM   2536 HG22 THR B   2      14.302 -35.336  45.714  1.00 83.90           H  
ATOM   2537 HG23 THR B   2      13.328 -36.283  44.578  1.00 83.90           H  
ATOM   2538  OG1 THR B   2      13.365 -33.799  43.784  1.00 83.90           O  
ATOM   2539  HG1 THR B   2      13.643 -34.564  43.275  1.00 83.90           H  
ATOM   2540  N   ASP B   3      10.350 -32.153  44.950  1.00 75.71           N  
ATOM   2541  H   ASP B   3      10.548 -32.311  45.927  1.00 75.71           H  
ATOM   2542  CA  ASP B   3       9.849 -30.836  44.552  1.00 75.71           C  
ATOM   2543  HA  ASP B   3       8.917 -30.979  44.005  1.00 75.71           H  
ATOM   2544  C   ASP B   3      10.831 -30.135  43.595  1.00 75.71           C  
ATOM   2545  CB  ASP B   3       9.553 -30.016  45.813  1.00 75.71           C  
ATOM   2546  HB2 ASP B   3       9.178 -30.677  46.595  1.00 75.71           H  
ATOM   2547  HB3 ASP B   3      10.469 -29.550  46.176  1.00 75.71           H  
ATOM   2548  O   ASP B   3      10.429 -29.638  42.547  1.00 75.71           O  
ATOM   2549  CG  ASP B   3       8.478 -28.966  45.543  1.00 75.71           C  
ATOM   2550  OD1 ASP B   3       7.405 -29.385  45.046  1.00 75.71           O  
ATOM   2551  OD2 ASP B   3       8.734 -27.789  45.868  1.00 75.71           O  
ATOM   2552  N   SER B   4      12.138 -30.247  43.863  1.00 72.82           N  
ATOM   2553  H   SER B   4      12.422 -30.633  44.752  1.00 72.82           H  
ATOM   2554  CA  SER B   4      13.200 -29.760  42.974  1.00 72.82           C  
ATOM   2555  HA  SER B   4      13.097 -28.681  42.865  1.00 72.82           H  
ATOM   2556  C   SER B   4      13.140 -30.370  41.568  1.00 72.82           C  
ATOM   2557  CB  SER B   4      14.573 -30.055  43.587  1.00 72.82           C  
ATOM   2558  HB2 SER B   4      14.683 -31.130  43.728  1.00 72.82           H  
ATOM   2559  HB3 SER B   4      15.356 -29.707  42.914  1.00 72.82           H  
ATOM   2560  O   SER B   4      13.272 -29.640  40.589  1.00 72.82           O  
ATOM   2561  OG  SER B   4      14.706 -29.403  44.837  1.00 72.82           O  
ATOM   2562  HG  SER B   4      15.247 -28.620  44.708  1.00 72.82           H  
ATOM   2563  N   GLU B   5      12.902 -31.681  41.436  1.00 78.69           N  
ATOM   2564  H   GLU B   5      12.783 -32.239  42.270  1.00 78.69           H  
ATOM   2565  CA  GLU B   5      12.777 -32.336  40.123  1.00 78.69           C  
ATOM   2566  HA  GLU B   5      13.651 -32.101  39.514  1.00 78.69           H  
ATOM   2567  C   GLU B   5      11.548 -31.838  39.344  1.00 78.69           C  
ATOM   2568  CB  GLU B   5      12.696 -33.858  40.294  1.00 78.69           C  
ATOM   2569  HB2 GLU B   5      12.326 -34.295  39.367  1.00 78.69           H  
ATOM   2570  HB3 GLU B   5      11.980 -34.057  41.092  1.00 78.69           H  
ATOM   2571  O   GLU B   5      11.657 -31.559  38.150  1.00 78.69           O  
ATOM   2572  CG  GLU B   5      14.024 -34.551  40.630  1.00 78.69           C  
ATOM   2573  HG2 GLU B   5      14.678 -34.485  39.760  1.00 78.69           H  
ATOM   2574  HG3 GLU B   5      14.511 -34.027  41.453  1.00 78.69           H  
ATOM   2575  CD  GLU B   5      13.819 -36.025  41.027  1.00 78.69           C  
ATOM   2576  OE1 GLU B   5      14.722 -36.842  40.775  1.00 78.69           O  
ATOM   2577  OE2 GLU B   5      12.774 -36.338  41.656  1.00 78.69           O  
ATOM   2578  N   LYS B   6      10.398 -31.659  40.014  1.00 83.13           N  
ATOM   2579  H   LYS B   6      10.395 -31.850  41.006  1.00 83.13           H  
ATOM   2580  CA  LYS B   6       9.178 -31.128  39.378  1.00 83.13           C  
ATOM   2581  HA  LYS B   6       8.937 -31.722  38.497  1.00 83.13           H  
ATOM   2582  C   LYS B   6       9.382 -29.696  38.894  1.00 83.13           C  
ATOM   2583  CB  LYS B   6       7.998 -31.143  40.356  1.00 83.13           C  
ATOM   2584  HB2 LYS B   6       7.165 -30.610  39.897  1.00 83.13           H  
ATOM   2585  HB3 LYS B   6       8.282 -30.607  41.261  1.00 83.13           H  
ATOM   2586  O   LYS B   6       9.049 -29.363  37.759  1.00 83.13           O  
ATOM   2587  CG  LYS B   6       7.519 -32.548  40.728  1.00 83.13           C  
ATOM   2588  HG2 LYS B   6       8.339 -33.114  41.169  1.00 83.13           H  
ATOM   2589  HG3 LYS B   6       7.152 -33.062  39.840  1.00 83.13           H  
ATOM   2590  CD  LYS B   6       6.385 -32.416  41.745  1.00 83.13           C  
ATOM   2591  HD2 LYS B   6       6.720 -31.775  42.561  1.00 83.13           H  
ATOM   2592  HD3 LYS B   6       5.525 -31.951  41.264  1.00 83.13           H  
ATOM   2593  CE  LYS B   6       5.999 -33.779  42.313  1.00 83.13           C  
ATOM   2594  HE2 LYS B   6       6.896 -34.236  42.732  1.00 83.13           H  
ATOM   2595  HE3 LYS B   6       5.631 -34.408  41.503  1.00 83.13           H  
ATOM   2596  NZ  LYS B   6       4.973 -33.606  43.366  1.00 83.13           N  
ATOM   2597  HZ1 LYS B   6       4.139 -33.187  42.979  1.00 83.13           H  
ATOM   2598  HZ2 LYS B   6       4.739 -34.487  43.802  1.00 83.13           H  
ATOM   2599  HZ3 LYS B   6       5.326 -32.976  44.072  1.00 83.13           H  
ATOM   2600  N   VAL B   7       9.935 -28.838  39.753  1.00 82.43           N  
ATOM   2601  H   VAL B   7      10.174 -29.168  40.677  1.00 82.43           H  
ATOM   2602  CA  VAL B   7      10.166 -27.429  39.419  1.00 82.43           C  
ATOM   2603  HA  VAL B   7       9.236 -27.008  39.037  1.00 82.43           H  
ATOM   2604  C   VAL B   7      11.198 -27.299  38.293  1.00 82.43           C  
ATOM   2605  CB  VAL B   7      10.553 -26.623  40.671  1.00 82.43           C  
ATOM   2606  HB  VAL B   7      11.468 -27.031  41.103  1.00 82.43           H  
ATOM   2607  O   VAL B   7      11.021 -26.460  37.410  1.00 82.43           O  
ATOM   2608  CG1 VAL B   7      10.765 -25.153  40.320  1.00 82.43           C  
ATOM   2609 HG11 VAL B   7      11.056 -24.606  41.216  1.00 82.43           H  
ATOM   2610 HG12 VAL B   7       9.842 -24.726  39.927  1.00 82.43           H  
ATOM   2611 HG13 VAL B   7      11.541 -25.054  39.560  1.00 82.43           H  
ATOM   2612  CG2 VAL B   7       9.437 -26.622  41.726  1.00 82.43           C  
ATOM   2613 HG21 VAL B   7       9.153 -27.636  42.007  1.00 82.43           H  
ATOM   2614 HG22 VAL B   7       9.777 -26.111  42.627  1.00 82.43           H  
ATOM   2615 HG23 VAL B   7       8.549 -26.119  41.344  1.00 82.43           H  
ATOM   2616  N   ALA B   8      12.220 -28.162  38.249  1.00 78.43           N  
ATOM   2617  H   ALA B   8      12.346 -28.814  39.010  1.00 78.43           H  
ATOM   2618  CA  ALA B   8      13.175 -28.202  37.143  1.00 78.43           C  
ATOM   2619  HA  ALA B   8      13.624 -27.213  37.040  1.00 78.43           H  
ATOM   2620  C   ALA B   8      12.509 -28.544  35.795  1.00 78.43           C  
ATOM   2621  CB  ALA B   8      14.287 -29.200  37.488  1.00 78.43           C  
ATOM   2622  HB1 ALA B   8      15.027 -29.214  36.688  1.00 78.43           H  
ATOM   2623  HB2 ALA B   8      13.870 -30.200  37.608  1.00 78.43           H  
ATOM   2624  HB3 ALA B   8      14.774 -28.902  38.415  1.00 78.43           H  
ATOM   2625  O   ALA B   8      12.863 -27.958  34.769  1.00 78.43           O  
ATOM   2626  N   GLU B   9      11.525 -29.448  35.779  1.00 84.24           N  
ATOM   2627  H   GLU B   9      11.289 -29.927  36.636  1.00 84.24           H  
ATOM   2628  CA  GLU B   9      10.749 -29.774  34.576  1.00 84.24           C  
ATOM   2629  HA  GLU B   9      11.451 -29.977  33.766  1.00 84.24           H  
ATOM   2630  C   GLU B   9       9.879 -28.601  34.104  1.00 84.24           C  
ATOM   2631  CB  GLU B   9       9.893 -31.031  34.819  1.00 84.24           C  
ATOM   2632  HB2 GLU B   9       8.841 -30.797  34.657  1.00 84.24           H  
ATOM   2633  HB3 GLU B   9      10.012 -31.379  35.845  1.00 84.24           H  
ATOM   2634  O   GLU B   9       9.905 -28.248  32.920  1.00 84.24           O  
ATOM   2635  CG  GLU B   9      10.313 -32.148  33.857  1.00 84.24           C  
ATOM   2636  HG2 GLU B   9      10.220 -31.779  32.836  1.00 84.24           H  
ATOM   2637  HG3 GLU B   9      11.365 -32.375  34.030  1.00 84.24           H  
ATOM   2638  CD  GLU B   9       9.489 -33.436  34.002  1.00 84.24           C  
ATOM   2639  OE1 GLU B   9       9.852 -34.390  33.279  1.00 84.24           O  
ATOM   2640  OE2 GLU B   9       8.532 -33.467  34.806  1.00 84.24           O  
ATOM   2641  N   TYR B  10       9.177 -27.936  35.029  1.00 84.47           N  
ATOM   2642  H   TYR B  10       9.163 -28.298  35.972  1.00 84.47           H  
ATOM   2643  CA  TYR B  10       8.391 -26.740  34.714  1.00 84.47           C  
ATOM   2644  HA  TYR B  10       7.698 -26.984  33.910  1.00 84.47           H  
ATOM   2645  C   TYR B  10       9.265 -25.592  34.204  1.00 84.47           C  
ATOM   2646  CB  TYR B  10       7.588 -26.283  35.939  1.00 84.47           C  
ATOM   2647  HB2 TYR B  10       7.177 -25.295  35.732  1.00 84.47           H  
ATOM   2648  HB3 TYR B  10       8.261 -26.181  36.790  1.00 84.47           H  
ATOM   2649  O   TYR B  10       8.917 -24.954  33.209  1.00 84.47           O  
ATOM   2650  CG  TYR B  10       6.427 -27.185  36.304  1.00 84.47           C  
ATOM   2651  CD1 TYR B  10       5.422 -27.456  35.353  1.00 84.47           C  
ATOM   2652  HD1 TYR B  10       5.479 -27.032  34.362  1.00 84.47           H  
ATOM   2653  CD2 TYR B  10       6.329 -27.725  37.600  1.00 84.47           C  
ATOM   2654  HD2 TYR B  10       7.096 -27.517  38.331  1.00 84.47           H  
ATOM   2655  CE1 TYR B  10       4.334 -28.281  35.692  1.00 84.47           C  
ATOM   2656  HE1 TYR B  10       3.561 -28.501  34.970  1.00 84.47           H  
ATOM   2657  CE2 TYR B  10       5.238 -28.545  37.946  1.00 84.47           C  
ATOM   2658  HE2 TYR B  10       5.170 -28.957  38.942  1.00 84.47           H  
ATOM   2659  OH  TYR B  10       3.181 -29.610  37.314  1.00 84.47           O  
ATOM   2660  HH  TYR B  10       3.227 -29.907  38.226  1.00 84.47           H  
ATOM   2661  CZ  TYR B  10       4.241 -28.826  36.987  1.00 84.47           C  
ATOM   2662  N   LEU B  11      10.425 -25.355  34.829  1.00 81.80           N  
ATOM   2663  H   LEU B  11      10.647 -25.892  35.655  1.00 81.80           H  
ATOM   2664  CA  LEU B  11      11.365 -24.329  34.383  1.00 81.80           C  
ATOM   2665  HA  LEU B  11      10.821 -23.387  34.321  1.00 81.80           H  
ATOM   2666  C   LEU B  11      11.886 -24.641  32.978  1.00 81.80           C  
ATOM   2667  CB  LEU B  11      12.504 -24.191  35.410  1.00 81.80           C  
ATOM   2668  HB2 LEU B  11      12.071 -24.050  36.401  1.00 81.80           H  
ATOM   2669  HB3 LEU B  11      13.074 -25.120  35.426  1.00 81.80           H  
ATOM   2670  O   LEU B  11      11.920 -23.750  32.128  1.00 81.80           O  
ATOM   2671  CG  LEU B  11      13.463 -23.018  35.124  1.00 81.80           C  
ATOM   2672  HG  LEU B  11      13.864 -23.108  34.115  1.00 81.80           H  
ATOM   2673  CD1 LEU B  11      12.769 -21.661  35.271  1.00 81.80           C  
ATOM   2674 HD11 LEU B  11      13.495 -20.861  35.126  1.00 81.80           H  
ATOM   2675 HD12 LEU B  11      11.991 -21.547  34.517  1.00 81.80           H  
ATOM   2676 HD13 LEU B  11      12.337 -21.575  36.268  1.00 81.80           H  
ATOM   2677  CD2 LEU B  11      14.631 -23.056  36.108  1.00 81.80           C  
ATOM   2678 HD21 LEU B  11      15.333 -22.254  35.879  1.00 81.80           H  
ATOM   2679 HD22 LEU B  11      15.154 -24.009  36.027  1.00 81.80           H  
ATOM   2680 HD23 LEU B  11      14.264 -22.932  37.127  1.00 81.80           H  
ATOM   2681  N   ARG B  12      12.216 -25.908  32.691  1.00 83.62           N  
ATOM   2682  H   ARG B  12      12.162 -26.595  33.430  1.00 83.62           H  
ATOM   2683  CA  ARG B  12      12.634 -26.333  31.348  1.00 83.62           C  
ATOM   2684  HA  ARG B  12      13.506 -25.746  31.062  1.00 83.62           H  
ATOM   2685  C   ARG B  12      11.548 -26.033  30.314  1.00 83.62           C  
ATOM   2686  CB  ARG B  12      13.016 -27.820  31.365  1.00 83.62           C  
ATOM   2687  HB2 ARG B  12      12.129 -28.425  31.558  1.00 83.62           H  
ATOM   2688  HB3 ARG B  12      13.726 -27.986  32.174  1.00 83.62           H  
ATOM   2689  O   ARG B  12      11.860 -25.449  29.278  1.00 83.62           O  
ATOM   2690  CG  ARG B  12      13.656 -28.270  30.040  1.00 83.62           C  
ATOM   2691  HG2 ARG B  12      14.597 -27.741  29.893  1.00 83.62           H  
ATOM   2692  HG3 ARG B  12      12.992 -28.032  29.209  1.00 83.62           H  
ATOM   2693  CD  ARG B  12      13.910 -29.783  30.018  1.00 83.62           C  
ATOM   2694  HD2 ARG B  12      14.337 -30.051  29.052  1.00 83.62           H  
ATOM   2695  HD3 ARG B  12      12.949 -30.289  30.109  1.00 83.62           H  
ATOM   2696  NE  ARG B  12      14.838 -30.206  31.089  1.00 83.62           N  
ATOM   2697  HE  ARG B  12      15.688 -29.669  31.184  1.00 83.62           H  
ATOM   2698  NH1 ARG B  12      13.604 -31.956  31.950  1.00 83.62           N  
ATOM   2699 HH11 ARG B  12      13.461 -32.674  32.646  1.00 83.62           H  
ATOM   2700 HH12 ARG B  12      12.876 -31.804  31.267  1.00 83.62           H  
ATOM   2701  NH2 ARG B  12      15.556 -31.418  32.876  1.00 83.62           N  
ATOM   2702 HH21 ARG B  12      16.386 -30.846  32.942  1.00 83.62           H  
ATOM   2703 HH22 ARG B  12      15.395 -32.154  33.548  1.00 83.62           H  
ATOM   2704  CZ  ARG B  12      14.659 -31.188  31.959  1.00 83.62           C  
ATOM   2705  N   ARG B  13      10.285 -26.376  30.599  1.00 86.44           N  
ATOM   2706  H   ARG B  13      10.111 -26.849  31.474  1.00 86.44           H  
ATOM   2707  CA  ARG B  13       9.155 -26.107  29.695  1.00 86.44           C  
ATOM   2708  HA  ARG B  13       9.401 -26.526  28.720  1.00 86.44           H  
ATOM   2709  C   ARG B  13       8.951 -24.611  29.460  1.00 86.44           C  
ATOM   2710  CB  ARG B  13       7.875 -26.776  30.235  1.00 86.44           C  
ATOM   2711  HB2 ARG B  13       8.062 -27.835  30.408  1.00 86.44           H  
ATOM   2712  HB3 ARG B  13       7.615 -26.322  31.191  1.00 86.44           H  
ATOM   2713  O   ARG B  13       8.897 -24.197  28.307  1.00 86.44           O  
ATOM   2714  CG  ARG B  13       6.675 -26.627  29.282  1.00 86.44           C  
ATOM   2715  HG2 ARG B  13       5.772 -26.958  29.794  1.00 86.44           H  
ATOM   2716  HG3 ARG B  13       6.540 -25.575  29.030  1.00 86.44           H  
ATOM   2717  CD  ARG B  13       6.839 -27.456  28.002  1.00 86.44           C  
ATOM   2718  HD2 ARG B  13       6.541 -28.482  28.215  1.00 86.44           H  
ATOM   2719  HD3 ARG B  13       7.882 -27.457  27.684  1.00 86.44           H  
ATOM   2720  NE  ARG B  13       6.041 -26.904  26.900  1.00 86.44           N  
ATOM   2721  HE  ARG B  13       5.830 -25.917  26.934  1.00 86.44           H  
ATOM   2722  NH1 ARG B  13       6.032 -28.754  25.524  1.00 86.44           N  
ATOM   2723 HH11 ARG B  13       5.780 -29.164  24.636  1.00 86.44           H  
ATOM   2724 HH12 ARG B  13       6.457 -29.305  26.256  1.00 86.44           H  
ATOM   2725  NH2 ARG B  13       5.191 -26.809  24.820  1.00 86.44           N  
ATOM   2726 HH21 ARG B  13       4.991 -27.202  23.911  1.00 86.44           H  
ATOM   2727 HH22 ARG B  13       5.320 -25.811  24.900  1.00 86.44           H  
ATOM   2728  CZ  ARG B  13       5.750 -27.501  25.761  1.00 86.44           C  
ATOM   2729  N   ALA B  14       8.914 -23.806  30.522  1.00 85.89           N  
ATOM   2730  H   ALA B  14       8.956 -24.218  31.443  1.00 85.89           H  
ATOM   2731  CA  ALA B  14       8.752 -22.356  30.416  1.00 85.89           C  
ATOM   2732  HA  ALA B  14       7.812 -22.143  29.906  1.00 85.89           H  
ATOM   2733  C   ALA B  14       9.878 -21.711  29.592  1.00 85.89           C  
ATOM   2734  CB  ALA B  14       8.690 -21.765  31.830  1.00 85.89           C  
ATOM   2735  HB1 ALA B  14       8.544 -20.686  31.770  1.00 85.89           H  
ATOM   2736  HB2 ALA B  14       9.614 -21.971  32.369  1.00 85.89           H  
ATOM   2737  HB3 ALA B  14       7.854 -22.202  32.376  1.00 85.89           H  
ATOM   2738  O   ALA B  14       9.619 -20.846  28.759  1.00 85.89           O  
ATOM   2739  N   THR B  15      11.120 -22.168  29.775  1.00 86.28           N  
ATOM   2740  H   THR B  15      11.272 -22.867  30.489  1.00 86.28           H  
ATOM   2741  CA  THR B  15      12.274 -21.653  29.023  1.00 86.28           C  
ATOM   2742  HA  THR B  15      12.255 -20.564  29.078  1.00 86.28           H  
ATOM   2743  C   THR B  15      12.202 -22.041  27.541  1.00 86.28           C  
ATOM   2744  CB  THR B  15      13.603 -22.134  29.629  1.00 86.28           C  
ATOM   2745  HB  THR B  15      13.780 -23.171  29.345  1.00 86.28           H  
ATOM   2746  O   THR B  15      12.515 -21.220  26.678  1.00 86.28           O  
ATOM   2747  CG2 THR B  15      14.776 -21.265  29.176  1.00 86.28           C  
ATOM   2748 HG21 THR B  15      14.868 -21.294  28.090  1.00 86.28           H  
ATOM   2749 HG22 THR B  15      15.700 -21.643  29.616  1.00 86.28           H  
ATOM   2750 HG23 THR B  15      14.626 -20.236  29.500  1.00 86.28           H  
ATOM   2751  OG1 THR B  15      13.607 -22.041  31.033  1.00 86.28           O  
ATOM   2752  HG1 THR B  15      12.959 -22.649  31.396  1.00 86.28           H  
ATOM   2753  N   LEU B  16      11.754 -23.265  27.224  1.00 89.30           N  
ATOM   2754  H   LEU B  16      11.507 -23.897  27.972  1.00 89.30           H  
ATOM   2755  CA  LEU B  16      11.541 -23.714  25.842  1.00 89.30           C  
ATOM   2756  HA  LEU B  16      12.444 -23.512  25.265  1.00 89.30           H  
ATOM   2757  C   LEU B  16      10.418 -22.932  25.150  1.00 89.30           C  
ATOM   2758  CB  LEU B  16      11.242 -25.226  25.811  1.00 89.30           C  
ATOM   2759  HB2 LEU B  16      10.477 -25.445  26.556  1.00 89.30           H  
ATOM   2760  HB3 LEU B  16      10.823 -25.478  24.837  1.00 89.30           H  
ATOM   2761  O   LEU B  16      10.625 -22.440  24.041  1.00 89.30           O  
ATOM   2762  CG  LEU B  16      12.460 -26.132  26.056  1.00 89.30           C  
ATOM   2763  HG  LEU B  16      12.966 -25.838  26.976  1.00 89.30           H  
ATOM   2764  CD1 LEU B  16      11.996 -27.583  26.193  1.00 89.30           C  
ATOM   2765 HD11 LEU B  16      11.304 -27.664  27.032  1.00 89.30           H  
ATOM   2766 HD12 LEU B  16      12.852 -28.231  26.378  1.00 89.30           H  
ATOM   2767 HD13 LEU B  16      11.493 -27.901  25.280  1.00 89.30           H  
ATOM   2768  CD2 LEU B  16      13.471 -26.068  24.908  1.00 89.30           C  
ATOM   2769 HD21 LEU B  16      12.978 -26.316  23.968  1.00 89.30           H  
ATOM   2770 HD22 LEU B  16      14.277 -26.778  25.092  1.00 89.30           H  
ATOM   2771 HD23 LEU B  16      13.901 -25.068  24.846  1.00 89.30           H  
ATOM   2772  N   ASP B  17       9.273 -22.764  25.814  1.00 90.15           N  
ATOM   2773  H   ASP B  17       9.158 -23.222  26.707  1.00 90.15           H  
ATOM   2774  CA  ASP B  17       8.143 -21.994  25.284  1.00 90.15           C  
ATOM   2775  HA  ASP B  17       7.882 -22.381  24.299  1.00 90.15           H  
ATOM   2776  C   ASP B  17       8.515 -20.507  25.106  1.00 90.15           C  
ATOM   2777  CB  ASP B  17       6.915 -22.157  26.205  1.00 90.15           C  
ATOM   2778  HB2 ASP B  17       6.154 -21.443  25.889  1.00 90.15           H  
ATOM   2779  HB3 ASP B  17       7.203 -21.901  27.224  1.00 90.15           H  
ATOM   2780  O   ASP B  17       8.126 -19.892  24.114  1.00 90.15           O  
ATOM   2781  CG  ASP B  17       6.265 -23.554  26.197  1.00 90.15           C  
ATOM   2782  OD1 ASP B  17       6.383 -24.312  25.210  1.00 90.15           O  
ATOM   2783  OD2 ASP B  17       5.555 -23.892  27.169  1.00 90.15           O  
ATOM   2784  N   LEU B  18       9.317 -19.927  26.013  1.00 89.19           N  
ATOM   2785  H   LEU B  18       9.555 -20.452  26.843  1.00 89.19           H  
ATOM   2786  CA  LEU B  18       9.825 -18.552  25.889  1.00 89.19           C  
ATOM   2787  HA  LEU B  18       8.984 -17.879  25.725  1.00 89.19           H  
ATOM   2788  C   LEU B  18      10.756 -18.403  24.684  1.00 89.19           C  
ATOM   2789  CB  LEU B  18      10.542 -18.147  27.193  1.00 89.19           C  
ATOM   2790  HB2 LEU B  18      11.286 -18.907  27.431  1.00 89.19           H  
ATOM   2791  HB3 LEU B  18       9.810 -18.136  28.000  1.00 89.19           H  
ATOM   2792  O   LEU B  18      10.663 -17.420  23.948  1.00 89.19           O  
ATOM   2793  CG  LEU B  18      11.258 -16.780  27.145  1.00 89.19           C  
ATOM   2794  HG  LEU B  18      12.043 -16.800  26.390  1.00 89.19           H  
ATOM   2795  CD1 LEU B  18      10.308 -15.626  26.836  1.00 89.19           C  
ATOM   2796 HD11 LEU B  18       9.861 -15.744  25.848  1.00 89.19           H  
ATOM   2797 HD12 LEU B  18      10.843 -14.677  26.866  1.00 89.19           H  
ATOM   2798 HD13 LEU B  18       9.519 -15.608  27.588  1.00 89.19           H  
ATOM   2799  CD2 LEU B  18      11.916 -16.498  28.496  1.00 89.19           C  
ATOM   2800 HD21 LEU B  18      11.158 -16.463  29.278  1.00 89.19           H  
ATOM   2801 HD22 LEU B  18      12.439 -15.542  28.467  1.00 89.19           H  
ATOM   2802 HD23 LEU B  18      12.632 -17.286  28.730  1.00 89.19           H  
ATOM   2803  N   ARG B  19      11.654 -19.371  24.472  1.00 89.68           N  
ATOM   2804  H   ARG B  19      11.685 -20.144  25.122  1.00 89.68           H  
ATOM   2805  CA  ARG B  19      12.553 -19.370  23.314  1.00 89.68           C  
ATOM   2806  HA  ARG B  19      13.089 -18.421  23.296  1.00 89.68           H  
ATOM   2807  C   ARG B  19      11.762 -19.431  22.006  1.00 89.68           C  
ATOM   2808  CB  ARG B  19      13.565 -20.514  23.443  1.00 89.68           C  
ATOM   2809  HB2 ARG B  19      13.042 -21.469  23.390  1.00 89.68           H  
ATOM   2810  HB3 ARG B  19      14.055 -20.443  24.415  1.00 89.68           H  
ATOM   2811  O   ARG B  19      12.056 -18.643  21.114  1.00 89.68           O  
ATOM   2812  CG  ARG B  19      14.637 -20.443  22.344  1.00 89.68           C  
ATOM   2813  HG2 ARG B  19      14.178 -20.545  21.361  1.00 89.68           H  
ATOM   2814  HG3 ARG B  19      15.132 -19.473  22.393  1.00 89.68           H  
ATOM   2815  CD  ARG B  19      15.694 -21.537  22.516  1.00 89.68           C  
ATOM   2816  HD2 ARG B  19      16.114 -21.468  23.520  1.00 89.68           H  
ATOM   2817  HD3 ARG B  19      16.489 -21.359  21.792  1.00 89.68           H  
ATOM   2818  NE  ARG B  19      15.130 -22.881  22.290  1.00 89.68           N  
ATOM   2819  HE  ARG B  19      14.205 -22.917  21.885  1.00 89.68           H  
ATOM   2820  NH1 ARG B  19      16.981 -24.091  22.905  1.00 89.68           N  
ATOM   2821 HH11 ARG B  19      17.473 -24.973  22.937  1.00 89.68           H  
ATOM   2822 HH12 ARG B  19      17.476 -23.226  23.065  1.00 89.68           H  
ATOM   2823  NH2 ARG B  19      15.166 -25.149  22.145  1.00 89.68           N  
ATOM   2824 HH21 ARG B  19      15.670 -26.023  22.191  1.00 89.68           H  
ATOM   2825 HH22 ARG B  19      14.256 -25.127  21.707  1.00 89.68           H  
ATOM   2826  CZ  ARG B  19      15.758 -24.030  22.452  1.00 89.68           C  
ATOM   2827  N   ALA B  20      10.752 -20.301  21.928  1.00 94.00           N  
ATOM   2828  H   ALA B  20      10.576 -20.910  22.714  1.00 94.00           H  
ATOM   2829  CA  ALA B  20       9.870 -20.406  20.766  1.00 94.00           C  
ATOM   2830  HA  ALA B  20      10.474 -20.587  19.877  1.00 94.00           H  
ATOM   2831  C   ALA B  20       9.082 -19.107  20.523  1.00 94.00           C  
ATOM   2832  CB  ALA B  20       8.940 -21.608  20.970  1.00 94.00           C  
ATOM   2833  HB1 ALA B  20       8.309 -21.456  21.846  1.00 94.00           H  
ATOM   2834  HB2 ALA B  20       8.305 -21.725  20.092  1.00 94.00           H  
ATOM   2835  HB3 ALA B  20       9.528 -22.516  21.102  1.00 94.00           H  
ATOM   2836  O   ALA B  20       9.059 -18.607  19.405  1.00 94.00           O  
ATOM   2837  N   ALA B  21       8.518 -18.500  21.574  1.00 94.21           N  
ATOM   2838  H   ALA B  21       8.522 -18.966  22.470  1.00 94.21           H  
ATOM   2839  CA  ALA B  21       7.792 -17.236  21.448  1.00 94.21           C  
ATOM   2840  HA  ALA B  21       7.009 -17.368  20.701  1.00 94.21           H  
ATOM   2841  C   ALA B  21       8.696 -16.088  20.959  1.00 94.21           C  
ATOM   2842  CB  ALA B  21       7.130 -16.910  22.793  1.00 94.21           C  
ATOM   2843  HB1 ALA B  21       7.889 -16.768  23.563  1.00 94.21           H  
ATOM   2844  HB2 ALA B  21       6.470 -17.727  23.086  1.00 94.21           H  
ATOM   2845  HB3 ALA B  21       6.539 -16.000  22.694  1.00 94.21           H  
ATOM   2846  O   ALA B  21       8.333 -15.356  20.046  1.00 94.21           O  
ATOM   2847  N   ARG B  22       9.910 -15.950  21.509  1.00 92.01           N  
ATOM   2848  H   ARG B  22      10.168 -16.580  22.255  1.00 92.01           H  
ATOM   2849  CA  ARG B  22      10.880 -14.939  21.041  1.00 92.01           C  
ATOM   2850  HA  ARG B  22      10.406 -13.958  21.036  1.00 92.01           H  
ATOM   2851  C   ARG B  22      11.329 -15.164  19.601  1.00 92.01           C  
ATOM   2852  CB  ARG B  22      12.111 -14.919  21.951  1.00 92.01           C  
ATOM   2853  HB2 ARG B  22      12.450 -15.939  22.134  1.00 92.01           H  
ATOM   2854  HB3 ARG B  22      12.909 -14.376  21.443  1.00 92.01           H  
ATOM   2855  O   ARG B  22      11.664 -14.202  18.921  1.00 92.01           O  
ATOM   2856  CG  ARG B  22      11.829 -14.211  23.277  1.00 92.01           C  
ATOM   2857  HG2 ARG B  22      11.046 -14.735  23.826  1.00 92.01           H  
ATOM   2858  HG3 ARG B  22      11.500 -13.191  23.075  1.00 92.01           H  
ATOM   2859  CD  ARG B  22      13.112 -14.177  24.111  1.00 92.01           C  
ATOM   2860  HD2 ARG B  22      13.381 -15.200  24.373  1.00 92.01           H  
ATOM   2861  HD3 ARG B  22      13.909 -13.737  23.513  1.00 92.01           H  
ATOM   2862  NE  ARG B  22      12.935 -13.376  25.334  1.00 92.01           N  
ATOM   2863  HE  ARG B  22      12.081 -12.841  25.402  1.00 92.01           H  
ATOM   2864  NH1 ARG B  22      14.941 -13.883  26.331  1.00 92.01           N  
ATOM   2865 HH11 ARG B  22      15.591 -13.739  27.091  1.00 92.01           H  
ATOM   2866 HH12 ARG B  22      15.210 -14.399  25.506  1.00 92.01           H  
ATOM   2867  NH2 ARG B  22      13.485 -12.554  27.383  1.00 92.01           N  
ATOM   2868 HH21 ARG B  22      12.610 -12.052  27.421  1.00 92.01           H  
ATOM   2869 HH22 ARG B  22      14.099 -12.507  28.183  1.00 92.01           H  
ATOM   2870  CZ  ARG B  22      13.786 -13.273  26.339  1.00 92.01           C  
ATOM   2871  N   GLN B  23      11.390 -16.417  19.163  1.00 93.64           N  
ATOM   2872  H   GLN B  23      11.112 -17.169  19.777  1.00 93.64           H  
ATOM   2873  CA  GLN B  23      11.708 -16.742  17.781  1.00 93.64           C  
ATOM   2874  HA  GLN B  23      12.565 -16.143  17.471  1.00 93.64           H  
ATOM   2875  C   GLN B  23      10.561 -16.348  16.844  1.00 93.64           C  
ATOM   2876  CB  GLN B  23      12.117 -18.214  17.708  1.00 93.64           C  
ATOM   2877  HB2 GLN B  23      11.297 -18.856  18.030  1.00 93.64           H  
ATOM   2878  HB3 GLN B  23      12.968 -18.366  18.372  1.00 93.64           H  
ATOM   2879  O   GLN B  23      10.821 -15.635  15.883  1.00 93.64           O  
ATOM   2880  CG  GLN B  23      12.515 -18.586  16.282  1.00 93.64           C  
ATOM   2881  HG2 GLN B  23      13.178 -17.828  15.863  1.00 93.64           H  
ATOM   2882  HG3 GLN B  23      11.606 -18.612  15.680  1.00 93.64           H  
ATOM   2883  CD  GLN B  23      13.206 -19.934  16.169  1.00 93.64           C  
ATOM   2884  NE2 GLN B  23      13.342 -20.412  14.956  1.00 93.64           N  
ATOM   2885 HE21 GLN B  23      13.759 -21.321  14.817  1.00 93.64           H  
ATOM   2886 HE22 GLN B  23      12.817 -19.964  14.217  1.00 93.64           H  
ATOM   2887  OE1 GLN B  23      13.653 -20.534  17.144  1.00 93.64           O  
ATOM   2888  N   ARG B  24       9.309 -16.667  17.200  1.00 94.84           N  
ATOM   2889  H   ARG B  24       9.173 -17.291  17.982  1.00 94.84           H  
ATOM   2890  CA  ARG B  24       8.127 -16.248  16.431  1.00 94.84           C  
ATOM   2891  HA  ARG B  24       8.239 -16.646  15.422  1.00 94.84           H  
ATOM   2892  C   ARG B  24       8.021 -14.727  16.277  1.00 94.84           C  
ATOM   2893  CB  ARG B  24       6.858 -16.842  17.070  1.00 94.84           C  
ATOM   2894  HB2 ARG B  24       6.960 -17.927  17.103  1.00 94.84           H  
ATOM   2895  HB3 ARG B  24       6.772 -16.481  18.095  1.00 94.84           H  
ATOM   2896  O   ARG B  24       7.680 -14.257  15.204  1.00 94.84           O  
ATOM   2897  CG  ARG B  24       5.552 -16.500  16.326  1.00 94.84           C  
ATOM   2898  HG2 ARG B  24       4.722 -17.000  16.825  1.00 94.84           H  
ATOM   2899  HG3 ARG B  24       5.371 -15.426  16.365  1.00 94.84           H  
ATOM   2900  CD  ARG B  24       5.593 -16.953  14.862  1.00 94.84           C  
ATOM   2901  HD2 ARG B  24       5.811 -18.020  14.821  1.00 94.84           H  
ATOM   2902  HD3 ARG B  24       6.396 -16.423  14.349  1.00 94.84           H  
ATOM   2903  NE  ARG B  24       4.334 -16.685  14.146  1.00 94.84           N  
ATOM   2904  HE  ARG B  24       3.547 -16.264  14.619  1.00 94.84           H  
ATOM   2905  NH1 ARG B  24       5.131 -17.215  12.053  1.00 94.84           N  
ATOM   2906 HH11 ARG B  24       5.004 -17.185  11.052  1.00 94.84           H  
ATOM   2907 HH12 ARG B  24       6.051 -17.396  12.430  1.00 94.84           H  
ATOM   2908  NH2 ARG B  24       3.026 -16.499  12.320  1.00 94.84           N  
ATOM   2909 HH21 ARG B  24       2.352 -16.068  12.936  1.00 94.84           H  
ATOM   2910 HH22 ARG B  24       2.877 -16.470  11.321  1.00 94.84           H  
ATOM   2911  CZ  ARG B  24       4.174 -16.806  12.842  1.00 94.84           C  
ATOM   2912  N   ILE B  25       8.348 -13.954  17.317  1.00 95.91           N  
ATOM   2913  H   ILE B  25       8.546 -14.405  18.199  1.00 95.91           H  
ATOM   2914  CA  ILE B  25       8.378 -12.479  17.228  1.00 95.91           C  
ATOM   2915  HA  ILE B  25       7.401 -12.124  16.901  1.00 95.91           H  
ATOM   2916  C   ILE B  25       9.384 -12.014  16.167  1.00 95.91           C  
ATOM   2917  CB  ILE B  25       8.690 -11.841  18.600  1.00 95.91           C  
ATOM   2918  HB  ILE B  25       9.599 -12.299  18.992  1.00 95.91           H  
ATOM   2919  O   ILE B  25       9.041 -11.190  15.329  1.00 95.91           O  
ATOM   2920  CG1 ILE B  25       7.533 -12.104  19.584  1.00 95.91           C  
ATOM   2921 HG12 ILE B  25       6.664 -11.514  19.294  1.00 95.91           H  
ATOM   2922 HG13 ILE B  25       7.250 -13.155  19.536  1.00 95.91           H  
ATOM   2923  CG2 ILE B  25       8.927 -10.324  18.487  1.00 95.91           C  
ATOM   2924 HG21 ILE B  25       8.065  -9.838  18.029  1.00 95.91           H  
ATOM   2925 HG22 ILE B  25       9.113  -9.867  19.459  1.00 95.91           H  
ATOM   2926 HG23 ILE B  25       9.795 -10.104  17.866  1.00 95.91           H  
ATOM   2927  CD1 ILE B  25       7.893 -11.796  21.041  1.00 95.91           C  
ATOM   2928 HD11 ILE B  25       7.999 -10.722  21.195  1.00 95.91           H  
ATOM   2929 HD12 ILE B  25       7.091 -12.163  21.682  1.00 95.91           H  
ATOM   2930 HD13 ILE B  25       8.820 -12.300  21.315  1.00 95.91           H  
ATOM   2931  N   ARG B  26      10.605 -12.569  16.167  1.00 95.09           N  
ATOM   2932  H   ARG B  26      10.802 -13.306  16.829  1.00 95.09           H  
ATOM   2933  CA  ARG B  26      11.615 -12.220  15.156  1.00 95.09           C  
ATOM   2934  HA  ARG B  26      11.729 -11.136  15.123  1.00 95.09           H  
ATOM   2935  C   ARG B  26      11.180 -12.602  13.746  1.00 95.09           C  
ATOM   2936  CB  ARG B  26      12.968 -12.862  15.468  1.00 95.09           C  
ATOM   2937  HB2 ARG B  26      12.830 -13.924  15.673  1.00 95.09           H  
ATOM   2938  HB3 ARG B  26      13.599 -12.765  14.584  1.00 95.09           H  
ATOM   2939  O   ARG B  26      11.417 -11.826  12.837  1.00 95.09           O  
ATOM   2940  CG  ARG B  26      13.679 -12.174  16.638  1.00 95.09           C  
ATOM   2941  HG2 ARG B  26      13.746 -11.105  16.433  1.00 95.09           H  
ATOM   2942  HG3 ARG B  26      13.116 -12.321  17.559  1.00 95.09           H  
ATOM   2943  CD  ARG B  26      15.099 -12.731  16.789  1.00 95.09           C  
ATOM   2944  HD2 ARG B  26      15.640 -12.136  17.524  1.00 95.09           H  
ATOM   2945  HD3 ARG B  26      15.617 -12.613  15.837  1.00 95.09           H  
ATOM   2946  NE  ARG B  26      15.087 -14.161  17.158  1.00 95.09           N  
ATOM   2947  HE  ARG B  26      14.963 -14.798  16.384  1.00 95.09           H  
ATOM   2948  NH1 ARG B  26      15.283 -13.900  19.424  1.00 95.09           N  
ATOM   2949 HH11 ARG B  26      15.387 -14.288  20.350  1.00 95.09           H  
ATOM   2950 HH12 ARG B  26      15.265 -12.904  19.254  1.00 95.09           H  
ATOM   2951  NH2 ARG B  26      15.109 -15.957  18.550  1.00 95.09           N  
ATOM   2952 HH21 ARG B  26      15.115 -16.364  19.474  1.00 95.09           H  
ATOM   2953 HH22 ARG B  26      15.026 -16.545  17.733  1.00 95.09           H  
ATOM   2954  CZ  ARG B  26      15.156 -14.665  18.374  1.00 95.09           C  
ATOM   2955  N   GLU B  27      10.528 -13.749  13.571  1.00 95.35           N  
ATOM   2956  H   GLU B  27      10.399 -14.365  14.361  1.00 95.35           H  
ATOM   2957  CA  GLU B  27       9.977 -14.162  12.271  1.00 95.35           C  
ATOM   2958  HA  GLU B  27      10.772 -14.159  11.526  1.00 95.35           H  
ATOM   2959  C   GLU B  27       8.878 -13.190  11.786  1.00 95.35           C  
ATOM   2960  CB  GLU B  27       9.432 -15.598  12.385  1.00 95.35           C  
ATOM   2961  HB2 GLU B  27       8.872 -15.843  11.483  1.00 95.35           H  
ATOM   2962  HB3 GLU B  27       8.743 -15.630  13.230  1.00 95.35           H  
ATOM   2963  O   GLU B  27       8.830 -12.809  10.622  1.00 95.35           O  
ATOM   2964  CG  GLU B  27      10.538 -16.659  12.576  1.00 95.35           C  
ATOM   2965  HG2 GLU B  27      11.055 -16.799  11.627  1.00 95.35           H  
ATOM   2966  HG3 GLU B  27      11.270 -16.290  13.293  1.00 95.35           H  
ATOM   2967  CD  GLU B  27      10.023 -18.020  13.088  1.00 95.35           C  
ATOM   2968  OE1 GLU B  27      10.887 -18.887  13.389  1.00 95.35           O  
ATOM   2969  OE2 GLU B  27       8.792 -18.170  13.303  1.00 95.35           O  
ATOM   2970  N   LEU B  28       8.017 -12.709  12.683  1.00 96.61           N  
ATOM   2971  H   LEU B  28       8.063 -13.047  13.634  1.00 96.61           H  
ATOM   2972  CA  LEU B  28       6.965 -11.753  12.320  1.00 96.61           C  
ATOM   2973  HA  LEU B  28       6.469 -12.102  11.414  1.00 96.61           H  
ATOM   2974  C   LEU B  28       7.502 -10.349  12.000  1.00 96.61           C  
ATOM   2975  CB  LEU B  28       5.949 -11.688  13.467  1.00 96.61           C  
ATOM   2976  HB2 LEU B  28       6.495 -11.543  14.399  1.00 96.61           H  
ATOM   2977  HB3 LEU B  28       5.308 -10.818  13.324  1.00 96.61           H  
ATOM   2978  O   LEU B  28       6.961  -9.673  11.128  1.00 96.61           O  
ATOM   2979  CG  LEU B  28       5.062 -12.938  13.576  1.00 96.61           C  
ATOM   2980  HG  LEU B  28       5.668 -13.843  13.526  1.00 96.61           H  
ATOM   2981  CD1 LEU B  28       4.357 -12.910  14.931  1.00 96.61           C  
ATOM   2982 HD11 LEU B  28       3.742 -12.013  15.007  1.00 96.61           H  
ATOM   2983 HD12 LEU B  28       3.724 -13.791  15.028  1.00 96.61           H  
ATOM   2984 HD13 LEU B  28       5.098 -12.912  15.731  1.00 96.61           H  
ATOM   2985  CD2 LEU B  28       4.016 -12.982  12.461  1.00 96.61           C  
ATOM   2986 HD21 LEU B  28       4.503 -13.127  11.497  1.00 96.61           H  
ATOM   2987 HD22 LEU B  28       3.447 -12.053  12.443  1.00 96.61           H  
ATOM   2988 HD23 LEU B  28       3.326 -13.808  12.632  1.00 96.61           H  
ATOM   2989  N   GLU B  29       8.536  -9.894  12.712  1.00 95.09           N  
ATOM   2990  H   GLU B  29       8.884 -10.477  13.460  1.00 95.09           H  
ATOM   2991  CA  GLU B  29       9.054  -8.524  12.592  1.00 95.09           C  
ATOM   2992  HA  GLU B  29       8.261  -7.861  12.247  1.00 95.09           H  
ATOM   2993  C   GLU B  29      10.192  -8.402  11.572  1.00 95.09           C  
ATOM   2994  CB  GLU B  29       9.527  -8.019  13.970  1.00 95.09           C  
ATOM   2995  HB2 GLU B  29      10.054  -7.074  13.835  1.00 95.09           H  
ATOM   2996  HB3 GLU B  29      10.228  -8.741  14.388  1.00 95.09           H  
ATOM   2997  O   GLU B  29      10.225  -7.460  10.789  1.00 95.09           O  
ATOM   2998  CG  GLU B  29       8.368  -7.783  14.956  1.00 95.09           C  
ATOM   2999  HG2 GLU B  29       7.809  -8.712  15.068  1.00 95.09           H  
ATOM   3000  HG3 GLU B  29       7.697  -7.039  14.528  1.00 95.09           H  
ATOM   3001  CD  GLU B  29       8.818  -7.316  16.356  1.00 95.09           C  
ATOM   3002  OE1 GLU B  29       7.979  -6.722  17.084  1.00 95.09           O  
ATOM   3003  OE2 GLU B  29       9.967  -7.604  16.762  1.00 95.09           O  
ATOM   3004  N   SER B  30      11.151  -9.327  11.583  1.00 94.23           N  
ATOM   3005  H   SER B  30      11.044 -10.131  12.185  1.00 94.23           H  
ATOM   3006  CA  SER B  30      12.453  -9.155  10.928  1.00 94.23           C  
ATOM   3007  HA  SER B  30      12.325  -8.465  10.094  1.00 94.23           H  
ATOM   3008  C   SER B  30      12.999 -10.432  10.285  1.00 94.23           C  
ATOM   3009  CB  SER B  30      13.460  -8.498  11.891  1.00 94.23           C  
ATOM   3010  HB2 SER B  30      14.451  -8.481  11.439  1.00 94.23           H  
ATOM   3011  HB3 SER B  30      13.156  -7.462  12.045  1.00 94.23           H  
ATOM   3012  O   SER B  30      14.214 -10.565  10.134  1.00 94.23           O  
ATOM   3013  OG  SER B  30      13.516  -9.137  13.160  1.00 94.23           O  
ATOM   3014  HG  SER B  30      12.878  -8.683  13.715  1.00 94.23           H  
ATOM   3015  N   ASP B  31      12.130 -11.360   9.857  1.00 96.91           N  
ATOM   3016  H   ASP B  31      11.147 -11.270  10.072  1.00 96.91           H  
ATOM   3017  CA  ASP B  31      12.592 -12.525   9.090  1.00 96.91           C  
ATOM   3018  HA  ASP B  31      13.274 -13.065   9.746  1.00 96.91           H  
ATOM   3019  C   ASP B  31      13.314 -12.054   7.814  1.00 96.91           C  
ATOM   3020  CB  ASP B  31      11.454 -13.492   8.723  1.00 96.91           C  
ATOM   3021  HB2 ASP B  31      10.966 -13.165   7.805  1.00 96.91           H  
ATOM   3022  HB3 ASP B  31      10.720 -13.469   9.528  1.00 96.91           H  
ATOM   3023  O   ASP B  31      12.755 -11.226   7.068  1.00 96.91           O  
ATOM   3024  CG  ASP B  31      11.875 -14.961   8.584  1.00 96.91           C  
ATOM   3025  OD1 ASP B  31      13.041 -15.293   8.895  1.00 96.91           O  
ATOM   3026  OD2 ASP B  31      11.002 -15.775   8.215  1.00 96.91           O  
ATOM   3027  N   PRO B  32      14.547 -12.527   7.558  1.00 98.39           N  
ATOM   3028  CA  PRO B  32      15.247 -12.250   6.315  1.00 98.39           C  
ATOM   3029  HA  PRO B  32      15.299 -11.170   6.174  1.00 98.39           H  
ATOM   3030  C   PRO B  32      14.523 -12.895   5.131  1.00 98.39           C  
ATOM   3031  CB  PRO B  32      16.663 -12.806   6.494  1.00 98.39           C  
ATOM   3032  HB2 PRO B  32      17.408 -12.120   6.090  1.00 98.39           H  
ATOM   3033  HB3 PRO B  32      16.748 -13.786   6.024  1.00 98.39           H  
ATOM   3034  O   PRO B  32      14.118 -14.058   5.186  1.00 98.39           O  
ATOM   3035  CG  PRO B  32      16.830 -12.958   8.003  1.00 98.39           C  
ATOM   3036  HG2 PRO B  32      17.157 -12.011   8.434  1.00 98.39           H  
ATOM   3037  HG3 PRO B  32      17.523 -13.760   8.256  1.00 98.39           H  
ATOM   3038  CD  PRO B  32      15.415 -13.265   8.464  1.00 98.39           C  
ATOM   3039  HD2 PRO B  32      15.226 -14.333   8.362  1.00 98.39           H  
ATOM   3040  HD3 PRO B  32      15.299 -12.949   9.501  1.00 98.39           H  
ATOM   3041  N   ILE B  33      14.392 -12.155   4.034  1.00 98.92           N  
ATOM   3042  H   ILE B  33      14.782 -11.223   4.030  1.00 98.92           H  
ATOM   3043  CA  ILE B  33      13.712 -12.619   2.819  1.00 98.92           C  
ATOM   3044  HA  ILE B  33      13.212 -13.568   3.009  1.00 98.92           H  
ATOM   3045  C   ILE B  33      14.760 -12.872   1.735  1.00 98.92           C  
ATOM   3046  CB  ILE B  33      12.629 -11.600   2.403  1.00 98.92           C  
ATOM   3047  HB  ILE B  33      13.119 -10.644   2.216  1.00 98.92           H  
ATOM   3048  O   ILE B  33      15.532 -11.982   1.404  1.00 98.92           O  
ATOM   3049  CG1 ILE B  33      11.577 -11.344   3.510  1.00 98.92           C  
ATOM   3050 HG12 ILE B  33      12.060 -10.849   4.352  1.00 98.92           H  
ATOM   3051 HG13 ILE B  33      10.830 -10.651   3.124  1.00 98.92           H  
ATOM   3052  CG2 ILE B  33      11.936 -12.005   1.093  1.00 98.92           C  
ATOM   3053 HG21 ILE B  33      12.658 -12.048   0.278  1.00 98.92           H  
ATOM   3054 HG22 ILE B  33      11.460 -12.981   1.194  1.00 98.92           H  
ATOM   3055 HG23 ILE B  33      11.178 -11.265   0.834  1.00 98.92           H  
ATOM   3056  CD1 ILE B  33      10.846 -12.586   4.040  1.00 98.92           C  
ATOM   3057 HD11 ILE B  33      10.063 -12.273   4.731  1.00 98.92           H  
ATOM   3058 HD12 ILE B  33      11.540 -13.229   4.581  1.00 98.92           H  
ATOM   3059 HD13 ILE B  33      10.387 -13.144   3.224  1.00 98.92           H  
ATOM   3060  N   ALA B  34      14.815 -14.079   1.186  1.00 98.90           N  
ATOM   3061  H   ALA B  34      14.070 -14.729   1.394  1.00 98.90           H  
ATOM   3062  CA  ALA B  34      15.701 -14.424   0.083  1.00 98.90           C  
ATOM   3063  HA  ALA B  34      16.655 -13.912   0.210  1.00 98.90           H  
ATOM   3064  C   ALA B  34      15.099 -13.989  -1.259  1.00 98.90           C  
ATOM   3065  CB  ALA B  34      15.969 -15.932   0.114  1.00 98.90           C  
ATOM   3066  HB1 ALA B  34      16.554 -16.218  -0.760  1.00 98.90           H  
ATOM   3067  HB2 ALA B  34      15.025 -16.478   0.093  1.00 98.90           H  
ATOM   3068  HB3 ALA B  34      16.524 -16.192   1.015  1.00 98.90           H  
ATOM   3069  O   ALA B  34      13.920 -14.231  -1.526  1.00 98.90           O  
ATOM   3070  N   ILE B  35      15.931 -13.401  -2.118  1.00 98.93           N  
ATOM   3071  H   ILE B  35      16.881 -13.233  -1.820  1.00 98.93           H  
ATOM   3072  CA  ILE B  35      15.648 -13.265  -3.548  1.00 98.93           C  
ATOM   3073  HA  ILE B  35      14.575 -13.155  -3.702  1.00 98.93           H  
ATOM   3074  C   ILE B  35      16.111 -14.562  -4.206  1.00 98.93           C  
ATOM   3075  CB  ILE B  35      16.360 -12.033  -4.154  1.00 98.93           C  
ATOM   3076  HB  ILE B  35      17.438 -12.180  -4.084  1.00 98.93           H  
ATOM   3077  O   ILE B  35      17.316 -14.816  -4.258  1.00 98.93           O  
ATOM   3078  CG1 ILE B  35      16.004 -10.740  -3.386  1.00 98.93           C  
ATOM   3079 HG12 ILE B  35      16.257 -10.861  -2.333  1.00 98.93           H  
ATOM   3080 HG13 ILE B  35      14.932 -10.557  -3.458  1.00 98.93           H  
ATOM   3081  CG2 ILE B  35      15.975 -11.921  -5.641  1.00 98.93           C  
ATOM   3082 HG21 ILE B  35      14.902 -11.754  -5.733  1.00 98.93           H  
ATOM   3083 HG22 ILE B  35      16.223 -12.838  -6.175  1.00 98.93           H  
ATOM   3084 HG23 ILE B  35      16.515 -11.105  -6.122  1.00 98.93           H  
ATOM   3085  CD1 ILE B  35      16.742  -9.491  -3.879  1.00 98.93           C  
ATOM   3086 HD11 ILE B  35      16.535  -8.661  -3.203  1.00 98.93           H  
ATOM   3087 HD12 ILE B  35      17.816  -9.677  -3.893  1.00 98.93           H  
ATOM   3088 HD13 ILE B  35      16.406  -9.217  -4.878  1.00 98.93           H  
ATOM   3089  N   VAL B  36      15.171 -15.387  -4.668  1.00 98.72           N  
ATOM   3090  H   VAL B  36      14.205 -15.099  -4.613  1.00 98.72           H  
ATOM   3091  CA  VAL B  36      15.478 -16.724  -5.205  1.00 98.72           C  
ATOM   3092  HA  VAL B  36      16.483 -16.982  -4.870  1.00 98.72           H  
ATOM   3093  C   VAL B  36      15.551 -16.773  -6.726  1.00 98.72           C  
ATOM   3094  CB  VAL B  36      14.540 -17.815  -4.659  1.00 98.72           C  
ATOM   3095  HB  VAL B  36      14.829 -18.762  -5.114  1.00 98.72           H  
ATOM   3096  O   VAL B  36      16.260 -17.592  -7.293  1.00 98.72           O  
ATOM   3097  CG1 VAL B  36      14.680 -17.951  -3.137  1.00 98.72           C  
ATOM   3098 HG11 VAL B  36      14.079 -18.793  -2.796  1.00 98.72           H  
ATOM   3099 HG12 VAL B  36      15.723 -18.148  -2.890  1.00 98.72           H  
ATOM   3100 HG13 VAL B  36      14.350 -17.041  -2.636  1.00 98.72           H  
ATOM   3101  CG2 VAL B  36      13.061 -17.577  -4.983  1.00 98.72           C  
ATOM   3102 HG21 VAL B  36      12.694 -16.689  -4.469  1.00 98.72           H  
ATOM   3103 HG22 VAL B  36      12.926 -17.470  -6.059  1.00 98.72           H  
ATOM   3104 HG23 VAL B  36      12.479 -18.439  -4.655  1.00 98.72           H  
ATOM   3105  N   GLY B  37      14.873 -15.852  -7.402  1.00 98.75           N  
ATOM   3106  H   GLY B  37      14.327 -15.180  -6.881  1.00 98.75           H  
ATOM   3107  CA  GLY B  37      14.945 -15.692  -8.848  1.00 98.75           C  
ATOM   3108  HA2 GLY B  37      14.194 -16.310  -9.341  1.00 98.75           H  
ATOM   3109  HA3 GLY B  37      15.929 -15.996  -9.206  1.00 98.75           H  
ATOM   3110  C   GLY B  37      14.706 -14.247  -9.239  1.00 98.75           C  
ATOM   3111  O   GLY B  37      14.119 -13.473  -8.479  1.00 98.75           O  
ATOM   3112  N   ALA B  38      15.188 -13.872 -10.415  1.00 98.83           N  
ATOM   3113  H   ALA B  38      15.649 -14.552 -11.002  1.00 98.83           H  
ATOM   3114  CA  ALA B  38      15.012 -12.536 -10.955  1.00 98.83           C  
ATOM   3115  HA  ALA B  38      14.016 -12.180 -10.688  1.00 98.83           H  
ATOM   3116  C   ALA B  38      15.116 -12.543 -12.481  1.00 98.83           C  
ATOM   3117  CB  ALA B  38      16.056 -11.603 -10.334  1.00 98.83           C  
ATOM   3118  HB1 ALA B  38      15.986 -10.631 -10.823  1.00 98.83           H  
ATOM   3119  HB2 ALA B  38      15.870 -11.491  -9.266  1.00 98.83           H  
ATOM   3120  HB3 ALA B  38      17.059 -12.005 -10.475  1.00 98.83           H  
ATOM   3121  O   ALA B  38      15.872 -13.324 -13.060  1.00 98.83           O  
ATOM   3122  N   ALA B  39      14.386 -11.644 -13.125  1.00 98.83           N  
ATOM   3123  H   ALA B  39      13.771 -11.046 -12.593  1.00 98.83           H  
ATOM   3124  CA  ALA B  39      14.507 -11.369 -14.549  1.00 98.83           C  
ATOM   3125  HA  ALA B  39      15.528 -11.575 -14.871  1.00 98.83           H  
ATOM   3126  C   ALA B  39      14.232  -9.889 -14.821  1.00 98.83           C  
ATOM   3127  CB  ALA B  39      13.561 -12.283 -15.333  1.00 98.83           C  
ATOM   3128  HB1 ALA B  39      13.651 -12.095 -16.403  1.00 98.83           H  
ATOM   3129  HB2 ALA B  39      13.802 -13.329 -15.142  1.00 98.83           H  
ATOM   3130  HB3 ALA B  39      12.532 -12.089 -15.031  1.00 98.83           H  
ATOM   3131  O   ALA B  39      13.616  -9.187 -14.009  1.00 98.83           O  
ATOM   3132  N   CYS B  40      14.710  -9.406 -15.963  1.00 98.70           N  
ATOM   3133  H   CYS B  40      15.160 -10.021 -16.626  1.00 98.70           H  
ATOM   3134  CA  CYS B  40      14.528  -8.026 -16.374  1.00 98.70           C  
ATOM   3135  HA  CYS B  40      13.532  -7.708 -16.067  1.00 98.70           H  
ATOM   3136  C   CYS B  40      14.614  -7.866 -17.889  1.00 98.70           C  
ATOM   3137  CB  CYS B  40      15.572  -7.133 -15.686  1.00 98.70           C  
ATOM   3138  HB2 CYS B  40      15.391  -7.134 -14.611  1.00 98.70           H  
ATOM   3139  HB3 CYS B  40      15.452  -6.115 -16.056  1.00 98.70           H  
ATOM   3140  O   CYS B  40      15.396  -8.545 -18.545  1.00 98.70           O  
ATOM   3141  SG  CYS B  40      17.277  -7.688 -16.010  1.00 98.70           S  
ATOM   3142  HG  CYS B  40      17.170  -7.828 -17.335  1.00 98.70           H  
ATOM   3143  N   ARG B  41      13.887  -6.876 -18.407  1.00 98.46           N  
ATOM   3144  H   ARG B  41      13.287  -6.371 -17.770  1.00 98.46           H  
ATOM   3145  CA  ARG B  41      14.104  -6.285 -19.727  1.00 98.46           C  
ATOM   3146  HA  ARG B  41      14.979  -6.741 -20.192  1.00 98.46           H  
ATOM   3147  C   ARG B  41      14.402  -4.806 -19.555  1.00 98.46           C  
ATOM   3148  CB  ARG B  41      12.881  -6.492 -20.637  1.00 98.46           C  
ATOM   3149  HB2 ARG B  41      12.810  -5.625 -21.294  1.00 98.46           H  
ATOM   3150  HB3 ARG B  41      11.965  -6.519 -20.047  1.00 98.46           H  
ATOM   3151  O   ARG B  41      13.535  -4.070 -19.078  1.00 98.46           O  
ATOM   3152  CG  ARG B  41      12.980  -7.758 -21.506  1.00 98.46           C  
ATOM   3153  HG2 ARG B  41      12.405  -8.564 -21.051  1.00 98.46           H  
ATOM   3154  HG3 ARG B  41      14.019  -8.079 -21.588  1.00 98.46           H  
ATOM   3155  CD  ARG B  41      12.452  -7.460 -22.917  1.00 98.46           C  
ATOM   3156  HD2 ARG B  41      11.383  -7.252 -22.863  1.00 98.46           H  
ATOM   3157  HD3 ARG B  41      12.968  -6.580 -23.301  1.00 98.46           H  
ATOM   3158  NE  ARG B  41      12.685  -8.581 -23.842  1.00 98.46           N  
ATOM   3159  HE  ARG B  41      12.888  -9.483 -23.436  1.00 98.46           H  
ATOM   3160  NH1 ARG B  41      12.392  -7.446 -25.832  1.00 98.46           N  
ATOM   3161 HH11 ARG B  41      11.908  -6.696 -25.360  1.00 98.46           H  
ATOM   3162 HH12 ARG B  41      12.406  -7.493 -26.841  1.00 98.46           H  
ATOM   3163  NH2 ARG B  41      13.194  -9.516 -25.851  1.00 98.46           N  
ATOM   3164 HH21 ARG B  41      13.585 -10.317 -25.377  1.00 98.46           H  
ATOM   3165 HH22 ARG B  41      13.662  -9.324 -26.725  1.00 98.46           H  
ATOM   3166  CZ  ARG B  41      12.744  -8.511 -25.163  1.00 98.46           C  
ATOM   3167  N   PHE B  42      15.591  -4.369 -19.965  1.00 98.56           N  
ATOM   3168  H   PHE B  42      16.197  -5.026 -20.435  1.00 98.56           H  
ATOM   3169  CA  PHE B  42      16.017  -2.969 -19.886  1.00 98.56           C  
ATOM   3170  HA  PHE B  42      15.141  -2.372 -19.634  1.00 98.56           H  
ATOM   3171  C   PHE B  42      16.533  -2.441 -21.239  1.00 98.56           C  
ATOM   3172  CB  PHE B  42      17.048  -2.761 -18.755  1.00 98.56           C  
ATOM   3173  HB2 PHE B  42      17.974  -3.276 -19.009  1.00 98.56           H  
ATOM   3174  HB3 PHE B  42      17.299  -1.702 -18.697  1.00 98.56           H  
ATOM   3175  O   PHE B  42      16.872  -3.214 -22.142  1.00 98.56           O  
ATOM   3176  CG  PHE B  42      16.634  -3.190 -17.360  1.00 98.56           C  
ATOM   3177  CD1 PHE B  42      15.325  -2.971 -16.889  1.00 98.56           C  
ATOM   3178  HD1 PHE B  42      14.588  -2.494 -17.517  1.00 98.56           H  
ATOM   3179  CD2 PHE B  42      17.592  -3.748 -16.493  1.00 98.56           C  
ATOM   3180  HD2 PHE B  42      18.606  -3.909 -16.828  1.00 98.56           H  
ATOM   3181  CE1 PHE B  42      14.968  -3.330 -15.581  1.00 98.56           C  
ATOM   3182  HE1 PHE B  42      13.961  -3.156 -15.232  1.00 98.56           H  
ATOM   3183  CE2 PHE B  42      17.239  -4.097 -15.181  1.00 98.56           C  
ATOM   3184  HE2 PHE B  42      17.971  -4.546 -14.527  1.00 98.56           H  
ATOM   3185  CZ  PHE B  42      15.931  -3.885 -14.723  1.00 98.56           C  
ATOM   3186  HZ  PHE B  42      15.675  -4.152 -13.709  1.00 98.56           H  
ATOM   3187  N   PRO B  43      16.587  -1.109 -21.424  1.00 97.85           N  
ATOM   3188  CA  PRO B  43      17.143  -0.497 -22.621  1.00 97.85           C  
ATOM   3189  HA  PRO B  43      16.532  -0.786 -23.476  1.00 97.85           H  
ATOM   3190  C   PRO B  43      18.596  -0.915 -22.861  1.00 97.85           C  
ATOM   3191  CB  PRO B  43      17.020   1.012 -22.398  1.00 97.85           C  
ATOM   3192  HB2 PRO B  43      16.852   1.544 -23.335  1.00 97.85           H  
ATOM   3193  HB3 PRO B  43      17.910   1.390 -21.896  1.00 97.85           H  
ATOM   3194  O   PRO B  43      19.308  -1.319 -21.947  1.00 97.85           O  
ATOM   3195  CG  PRO B  43      15.837   1.134 -21.443  1.00 97.85           C  
ATOM   3196  HG2 PRO B  43      14.898   1.036 -21.988  1.00 97.85           H  
ATOM   3197  HG3 PRO B  43      15.864   2.061 -20.871  1.00 97.85           H  
ATOM   3198  CD  PRO B  43      16.048  -0.081 -20.552  1.00 97.85           C  
ATOM   3199  HD2 PRO B  43      16.772   0.164 -19.775  1.00 97.85           H  
ATOM   3200  HD3 PRO B  43      15.099  -0.389 -20.114  1.00 97.85           H  
ATOM   3201  N   GLY B  44      19.059  -0.775 -24.103  1.00 96.87           N  
ATOM   3202  H   GLY B  44      18.434  -0.400 -24.802  1.00 96.87           H  
ATOM   3203  CA  GLY B  44      20.429  -1.148 -24.475  1.00 96.87           C  
ATOM   3204  HA2 GLY B  44      21.099  -0.986 -23.631  1.00 96.87           H  
ATOM   3205  HA3 GLY B  44      20.763  -0.512 -25.294  1.00 96.87           H  
ATOM   3206  C   GLY B  44      20.595  -2.607 -24.905  1.00 96.87           C  
ATOM   3207  O   GLY B  44      21.714  -3.008 -25.192  1.00 96.87           O  
ATOM   3208  N   GLY B  45      19.498  -3.362 -25.041  1.00 95.70           N  
ATOM   3209  H   GLY B  45      18.620  -2.991 -24.709  1.00 95.70           H  
ATOM   3210  CA  GLY B  45      19.534  -4.783 -25.415  1.00 95.70           C  
ATOM   3211  HA2 GLY B  45      18.598  -5.049 -25.907  1.00 95.70           H  
ATOM   3212  HA3 GLY B  45      20.355  -4.974 -26.105  1.00 95.70           H  
ATOM   3213  C   GLY B  45      19.699  -5.717 -24.217  1.00 95.70           C  
ATOM   3214  O   GLY B  45      20.210  -6.817 -24.375  1.00 95.70           O  
ATOM   3215  N   VAL B  46      19.300  -5.263 -23.027  1.00 97.87           N  
ATOM   3216  H   VAL B  46      18.837  -4.368 -22.965  1.00 97.87           H  
ATOM   3217  CA  VAL B  46      19.290  -6.089 -21.822  1.00 97.87           C  
ATOM   3218  HA  VAL B  46      20.159  -6.747 -21.818  1.00 97.87           H  
ATOM   3219  C   VAL B  46      18.028  -6.938 -21.831  1.00 97.87           C  
ATOM   3220  CB  VAL B  46      19.346  -5.210 -20.572  1.00 97.87           C  
ATOM   3221  HB  VAL B  46      18.535  -4.485 -20.632  1.00 97.87           H  
ATOM   3222  O   VAL B  46      16.928  -6.421 -21.621  1.00 97.87           O  
ATOM   3223  CG1 VAL B  46      19.187  -6.020 -19.288  1.00 97.87           C  
ATOM   3224 HG11 VAL B  46      18.196  -6.468 -19.229  1.00 97.87           H  
ATOM   3225 HG12 VAL B  46      19.933  -6.815 -19.275  1.00 97.87           H  
ATOM   3226 HG13 VAL B  46      19.319  -5.370 -18.423  1.00 97.87           H  
ATOM   3227  CG2 VAL B  46      20.666  -4.442 -20.499  1.00 97.87           C  
ATOM   3228 HG21 VAL B  46      20.754  -3.790 -21.369  1.00 97.87           H  
ATOM   3229 HG22 VAL B  46      20.688  -3.834 -19.595  1.00 97.87           H  
ATOM   3230 HG23 VAL B  46      21.502  -5.141 -20.493  1.00 97.87           H  
ATOM   3231  N   GLU B  47      18.197  -8.231 -22.070  1.00 95.50           N  
ATOM   3232  H   GLU B  47      19.132  -8.565 -22.256  1.00 95.50           H  
ATOM   3233  CA  GLU B  47      17.111  -9.220 -22.039  1.00 95.50           C  
ATOM   3234  HA  GLU B  47      16.154  -8.705 -21.952  1.00 95.50           H  
ATOM   3235  C   GLU B  47      17.194 -10.134 -20.812  1.00 95.50           C  
ATOM   3236  CB  GLU B  47      17.075 -10.021 -23.349  1.00 95.50           C  
ATOM   3237  HB2 GLU B  47      16.184 -10.648 -23.313  1.00 95.50           H  
ATOM   3238  HB3 GLU B  47      17.953 -10.662 -23.420  1.00 95.50           H  
ATOM   3239  O   GLU B  47      16.302 -10.936 -20.557  1.00 95.50           O  
ATOM   3240  CG  GLU B  47      17.009  -9.102 -24.584  1.00 95.50           C  
ATOM   3241  HG2 GLU B  47      16.453  -8.203 -24.317  1.00 95.50           H  
ATOM   3242  HG3 GLU B  47      18.019  -8.796 -24.857  1.00 95.50           H  
ATOM   3243  CD  GLU B  47      16.313  -9.727 -25.802  1.00 95.50           C  
ATOM   3244  OE1 GLU B  47      15.934  -8.938 -26.700  1.00 95.50           O  
ATOM   3245  OE2 GLU B  47      16.030 -10.944 -25.807  1.00 95.50           O  
ATOM   3246  N   ASP B  48      18.270 -10.010 -20.038  1.00 96.21           N  
ATOM   3247  H   ASP B  48      18.976  -9.333 -20.291  1.00 96.21           H  
ATOM   3248  CA  ASP B  48      18.522 -10.815 -18.860  1.00 96.21           C  
ATOM   3249  HA  ASP B  48      17.582 -10.933 -18.321  1.00 96.21           H  
ATOM   3250  C   ASP B  48      19.518 -10.166 -17.881  1.00 96.21           C  
ATOM   3251  CB  ASP B  48      19.002 -12.204 -19.292  1.00 96.21           C  
ATOM   3252  HB2 ASP B  48      18.157 -12.791 -19.652  1.00 96.21           H  
ATOM   3253  HB3 ASP B  48      19.400 -12.661 -18.386  1.00 96.21           H  
ATOM   3254  O   ASP B  48      20.031  -9.069 -18.092  1.00 96.21           O  
ATOM   3255  CG  ASP B  48      20.149 -12.267 -20.292  1.00 96.21           C  
ATOM   3256  OD1 ASP B  48      21.046 -11.401 -20.193  1.00 96.21           O  
ATOM   3257  OD2 ASP B  48      20.147 -13.222 -21.095  1.00 96.21           O  
ATOM   3258  N   LEU B  49      19.775 -10.852 -16.763  1.00 97.66           N  
ATOM   3259  H   LEU B  49      19.414 -11.794 -16.704  1.00 97.66           H  
ATOM   3260  CA  LEU B  49      20.710 -10.428 -15.726  1.00 97.66           C  
ATOM   3261  HA  LEU B  49      20.457  -9.420 -15.398  1.00 97.66           H  
ATOM   3262  C   LEU B  49      22.163 -10.387 -16.221  1.00 97.66           C  
ATOM   3263  CB  LEU B  49      20.586 -11.419 -14.559  1.00 97.66           C  
ATOM   3264  HB2 LEU B  49      21.392 -11.228 -13.850  1.00 97.66           H  
ATOM   3265  HB3 LEU B  49      20.743 -12.425 -14.948  1.00 97.66           H  
ATOM   3266  O   LEU B  49      22.923  -9.510 -15.814  1.00 97.66           O  
ATOM   3267  CG  LEU B  49      19.250 -11.385 -13.800  1.00 97.66           C  
ATOM   3268  HG  LEU B  49      18.434 -11.610 -14.486  1.00 97.66           H  
ATOM   3269  CD1 LEU B  49      19.279 -12.464 -12.718  1.00 97.66           C  
ATOM   3270 HD11 LEU B  49      19.526 -13.426 -13.167  1.00 97.66           H  
ATOM   3271 HD12 LEU B  49      20.025 -12.222 -11.961  1.00 97.66           H  
ATOM   3272 HD13 LEU B  49      18.295 -12.544 -12.256  1.00 97.66           H  
ATOM   3273  CD2 LEU B  49      18.976 -10.036 -13.128  1.00 97.66           C  
ATOM   3274 HD21 LEU B  49      18.847  -9.265 -13.887  1.00 97.66           H  
ATOM   3275 HD22 LEU B  49      18.054 -10.102 -12.550  1.00 97.66           H  
ATOM   3276 HD23 LEU B  49      19.803  -9.767 -12.472  1.00 97.66           H  
ATOM   3277  N   GLU B  50      22.551 -11.323 -17.086  1.00 95.73           N  
ATOM   3278  H   GLU B  50      21.888 -12.029 -17.373  1.00 95.73           H  
ATOM   3279  CA  GLU B  50      23.900 -11.433 -17.634  1.00 95.73           C  
ATOM   3280  HA  GLU B  50      24.622 -11.400 -16.818  1.00 95.73           H  
ATOM   3281  C   GLU B  50      24.218 -10.252 -18.563  1.00 95.73           C  
ATOM   3282  CB  GLU B  50      24.055 -12.780 -18.366  1.00 95.73           C  
ATOM   3283  HB2 GLU B  50      23.323 -12.859 -19.170  1.00 95.73           H  
ATOM   3284  HB3 GLU B  50      25.044 -12.784 -18.825  1.00 95.73           H  
ATOM   3285  O   GLU B  50      25.213  -9.551 -18.358  1.00 95.73           O  
ATOM   3286  CG  GLU B  50      23.968 -14.023 -17.454  1.00 95.73           C  
ATOM   3287  HG2 GLU B  50      24.455 -14.844 -17.979  1.00 95.73           H  
ATOM   3288  HG3 GLU B  50      24.548 -13.831 -16.551  1.00 95.73           H  
ATOM   3289  CD  GLU B  50      22.548 -14.496 -17.060  1.00 95.73           C  
ATOM   3290  OE1 GLU B  50      22.439 -15.494 -16.315  1.00 95.73           O  
ATOM   3291  OE2 GLU B  50      21.523 -13.892 -17.457  1.00 95.73           O  
ATOM   3292  N   SER B  51      23.333  -9.963 -19.520  1.00 97.28           N  
ATOM   3293  H   SER B  51      22.544 -10.581 -19.644  1.00 97.28           H  
ATOM   3294  CA  SER B  51      23.426  -8.780 -20.382  1.00 97.28           C  
ATOM   3295  HA  SER B  51      24.410  -8.781 -20.852  1.00 97.28           H  
ATOM   3296  C   SER B  51      23.306  -7.480 -19.586  1.00 97.28           C  
ATOM   3297  CB  SER B  51      22.379  -8.828 -21.503  1.00 97.28           C  
ATOM   3298  HB2 SER B  51      22.446  -7.915 -22.095  1.00 97.28           H  
ATOM   3299  HB3 SER B  51      22.593  -9.676 -22.153  1.00 97.28           H  
ATOM   3300  O   SER B  51      23.975  -6.498 -19.918  1.00 97.28           O  
ATOM   3301  OG  SER B  51      21.067  -8.963 -20.997  1.00 97.28           O  
ATOM   3302  HG  SER B  51      21.005  -9.871 -20.690  1.00 97.28           H  
ATOM   3303  N   TYR B  52      22.535  -7.462 -18.490  1.00 98.44           N  
ATOM   3304  H   TYR B  52      21.935  -8.253 -18.305  1.00 98.44           H  
ATOM   3305  CA  TYR B  52      22.487  -6.296 -17.610  1.00 98.44           C  
ATOM   3306  HA  TYR B  52      22.267  -5.447 -18.256  1.00 98.44           H  
ATOM   3307  C   TYR B  52      23.833  -6.038 -16.924  1.00 98.44           C  
ATOM   3308  CB  TYR B  52      21.384  -6.423 -16.545  1.00 98.44           C  
ATOM   3309  HB2 TYR B  52      21.650  -7.231 -15.864  1.00 98.44           H  
ATOM   3310  HB3 TYR B  52      20.440  -6.707 -17.010  1.00 98.44           H  
ATOM   3311  O   TYR B  52      24.332  -4.910 -16.926  1.00 98.44           O  
ATOM   3312  CG  TYR B  52      21.151  -5.162 -15.723  1.00 98.44           C  
ATOM   3313  CD1 TYR B  52      20.646  -5.271 -14.412  1.00 98.44           C  
ATOM   3314  HD1 TYR B  52      20.408  -6.245 -14.011  1.00 98.44           H  
ATOM   3315  CD2 TYR B  52      21.448  -3.885 -16.246  1.00 98.44           C  
ATOM   3316  HD2 TYR B  52      21.847  -3.761 -17.242  1.00 98.44           H  
ATOM   3317  CE1 TYR B  52      20.443  -4.115 -13.631  1.00 98.44           C  
ATOM   3318  HE1 TYR B  52      20.046  -4.183 -12.629  1.00 98.44           H  
ATOM   3319  CE2 TYR B  52      21.271  -2.737 -15.465  1.00 98.44           C  
ATOM   3320  HE2 TYR B  52      21.567  -1.782 -15.871  1.00 98.44           H  
ATOM   3321  OH  TYR B  52      20.548  -1.726 -13.428  1.00 98.44           O  
ATOM   3322  HH  TYR B  52      20.750  -0.939 -13.939  1.00 98.44           H  
ATOM   3323  CZ  TYR B  52      20.746  -2.847 -14.164  1.00 98.44           C  
ATOM   3324  N   TRP B  53      24.451  -7.081 -16.365  1.00 98.18           N  
ATOM   3325  H   TRP B  53      23.998  -7.982 -16.392  1.00 98.18           H  
ATOM   3326  CA  TRP B  53      25.775  -6.977 -15.753  1.00 98.18           C  
ATOM   3327  HA  TRP B  53      25.742  -6.219 -14.970  1.00 98.18           H  
ATOM   3328  C   TRP B  53      26.838  -6.536 -16.760  1.00 98.18           C  
ATOM   3329  CB  TRP B  53      26.171  -8.315 -15.129  1.00 98.18           C  
ATOM   3330  HB2 TRP B  53      26.168  -9.089 -15.896  1.00 98.18           H  
ATOM   3331  HB3 TRP B  53      25.434  -8.592 -14.375  1.00 98.18           H  
ATOM   3332  O   TRP B  53      27.671  -5.680 -16.447  1.00 98.18           O  
ATOM   3333  CG  TRP B  53      27.518  -8.272 -14.482  1.00 98.18           C  
ATOM   3334  CD1 TRP B  53      28.599  -8.997 -14.850  1.00 98.18           C  
ATOM   3335  HD1 TRP B  53      28.612  -9.724 -15.648  1.00 98.18           H  
ATOM   3336  CD2 TRP B  53      27.961  -7.412 -13.390  1.00 98.18           C  
ATOM   3337  CE2 TRP B  53      29.341  -7.676 -13.145  1.00 98.18           C  
ATOM   3338  CE3 TRP B  53      27.330  -6.445 -12.576  1.00 98.18           C  
ATOM   3339  HE3 TRP B  53      26.283  -6.231 -12.726  1.00 98.18           H  
ATOM   3340  NE1 TRP B  53      29.674  -8.659 -14.051  1.00 98.18           N  
ATOM   3341  HE1 TRP B  53      30.578  -9.106 -14.113  1.00 98.18           H  
ATOM   3342  CH2 TRP B  53      29.407  -6.053 -11.359  1.00 98.18           C  
ATOM   3343  HH2 TRP B  53      29.957  -5.534 -10.588  1.00 98.18           H  
ATOM   3344  CZ2 TRP B  53      30.064  -7.009 -12.149  1.00 98.18           C  
ATOM   3345  HZ2 TRP B  53      31.107  -7.237 -11.987  1.00 98.18           H  
ATOM   3346  CZ3 TRP B  53      28.043  -5.781 -11.561  1.00 98.18           C  
ATOM   3347  HZ3 TRP B  53      27.537  -5.069 -10.926  1.00 98.18           H  
ATOM   3348  N   GLN B  54      26.777  -7.068 -17.981  1.00 97.72           N  
ATOM   3349  H   GLN B  54      26.105  -7.800 -18.160  1.00 97.72           H  
ATOM   3350  CA  GLN B  54      27.675  -6.675 -19.058  1.00 97.72           C  
ATOM   3351  HA  GLN B  54      28.699  -6.819 -18.713  1.00 97.72           H  
ATOM   3352  C   GLN B  54      27.516  -5.186 -19.408  1.00 97.72           C  
ATOM   3353  CB  GLN B  54      27.444  -7.612 -20.247  1.00 97.72           C  
ATOM   3354  HB2 GLN B  54      26.473  -7.419 -20.703  1.00 97.72           H  
ATOM   3355  HB3 GLN B  54      27.471  -8.642 -19.891  1.00 97.72           H  
ATOM   3356  O   GLN B  54      28.504  -4.457 -19.443  1.00 97.72           O  
ATOM   3357  CG  GLN B  54      28.555  -7.426 -21.279  1.00 97.72           C  
ATOM   3358  HG2 GLN B  54      29.523  -7.459 -20.781  1.00 97.72           H  
ATOM   3359  HG3 GLN B  54      28.448  -6.445 -21.743  1.00 97.72           H  
ATOM   3360  CD  GLN B  54      28.558  -8.476 -22.379  1.00 97.72           C  
ATOM   3361  NE2 GLN B  54      29.510  -8.375 -23.275  1.00 97.72           N  
ATOM   3362 HE21 GLN B  54      29.469  -9.015 -24.056  1.00 97.72           H  
ATOM   3363 HE22 GLN B  54      30.054  -7.524 -23.273  1.00 97.72           H  
ATOM   3364  OE1 GLN B  54      27.738  -9.377 -22.464  1.00 97.72           O  
ATOM   3365  N   LEU B  55      26.279  -4.693 -19.536  1.00 98.18           N  
ATOM   3366  H   LEU B  55      25.504  -5.342 -19.514  1.00 98.18           H  
ATOM   3367  CA  LEU B  55      25.988  -3.272 -19.762  1.00 98.18           C  
ATOM   3368  HA  LEU B  55      26.453  -2.980 -20.704  1.00 98.18           H  
ATOM   3369  C   LEU B  55      26.588  -2.373 -18.664  1.00 98.18           C  
ATOM   3370  CB  LEU B  55      24.456  -3.122 -19.898  1.00 98.18           C  
ATOM   3371  HB2 LEU B  55      24.140  -3.801 -20.690  1.00 98.18           H  
ATOM   3372  HB3 LEU B  55      23.960  -3.441 -18.981  1.00 98.18           H  
ATOM   3373  O   LEU B  55      27.165  -1.322 -18.958  1.00 98.18           O  
ATOM   3374  CG  LEU B  55      23.983  -1.703 -20.261  1.00 98.18           C  
ATOM   3375  HG  LEU B  55      24.726  -1.257 -20.922  1.00 98.18           H  
ATOM   3376  CD1 LEU B  55      22.689  -1.712 -21.066  1.00 98.18           C  
ATOM   3377 HD11 LEU B  55      22.769  -2.411 -21.898  1.00 98.18           H  
ATOM   3378 HD12 LEU B  55      21.854  -1.993 -20.425  1.00 98.18           H  
ATOM   3379 HD13 LEU B  55      22.503  -0.715 -21.466  1.00 98.18           H  
ATOM   3380  CD2 LEU B  55      23.744  -0.798 -19.044  1.00 98.18           C  
ATOM   3381 HD21 LEU B  55      23.048  -1.278 -18.357  1.00 98.18           H  
ATOM   3382 HD22 LEU B  55      24.683  -0.597 -18.527  1.00 98.18           H  
ATOM   3383 HD23 LEU B  55      23.335   0.157 -19.375  1.00 98.18           H  
ATOM   3384  N   LEU B  56      26.465  -2.784 -17.398  1.00 97.94           N  
ATOM   3385  H   LEU B  56      25.974  -3.653 -17.239  1.00 97.94           H  
ATOM   3386  CA  LEU B  56      26.979  -2.041 -16.243  1.00 97.94           C  
ATOM   3387  HA  LEU B  56      26.648  -1.005 -16.311  1.00 97.94           H  
ATOM   3388  C   LEU B  56      28.512  -2.011 -16.198  1.00 97.94           C  
ATOM   3389  CB  LEU B  56      26.430  -2.675 -14.952  1.00 97.94           C  
ATOM   3390  HB2 LEU B  56      26.964  -2.251 -14.102  1.00 97.94           H  
ATOM   3391  HB3 LEU B  56      26.651  -3.742 -14.972  1.00 97.94           H  
ATOM   3392  O   LEU B  56      29.098  -0.957 -15.957  1.00 97.94           O  
ATOM   3393  CG  LEU B  56      24.921  -2.486 -14.723  1.00 97.94           C  
ATOM   3394  HG  LEU B  56      24.361  -2.762 -15.617  1.00 97.94           H  
ATOM   3395  CD1 LEU B  56      24.483  -3.390 -13.569  1.00 97.94           C  
ATOM   3396 HD11 LEU B  56      24.542  -4.428 -13.894  1.00 97.94           H  
ATOM   3397 HD12 LEU B  56      25.134  -3.250 -12.706  1.00 97.94           H  
ATOM   3398 HD13 LEU B  56      23.447  -3.184 -13.299  1.00 97.94           H  
ATOM   3399  CD2 LEU B  56      24.576  -1.034 -14.383  1.00 97.94           C  
ATOM   3400 HD21 LEU B  56      25.170  -0.696 -13.534  1.00 97.94           H  
ATOM   3401 HD22 LEU B  56      24.786  -0.400 -15.245  1.00 97.94           H  
ATOM   3402 HD23 LEU B  56      23.514  -0.957 -14.149  1.00 97.94           H  
ATOM   3403  N   THR B  57      29.163  -3.152 -16.422  1.00 96.54           N  
ATOM   3404  H   THR B  57      28.619  -3.971 -16.655  1.00 96.54           H  
ATOM   3405  CA  THR B  57      30.629  -3.282 -16.355  1.00 96.54           C  
ATOM   3406  HA  THR B  57      30.984  -2.743 -15.476  1.00 96.54           H  
ATOM   3407  C   THR B  57      31.341  -2.654 -17.544  1.00 96.54           C  
ATOM   3408  CB  THR B  57      31.076  -4.741 -16.222  1.00 96.54           C  
ATOM   3409  HB  THR B  57      32.138  -4.810 -16.455  1.00 96.54           H  
ATOM   3410  O   THR B  57      32.412  -2.074 -17.368  1.00 96.54           O  
ATOM   3411  CG2 THR B  57      30.872  -5.242 -14.801  1.00 96.54           C  
ATOM   3412 HG21 THR B  57      29.817  -5.195 -14.534  1.00 96.54           H  
ATOM   3413 HG22 THR B  57      31.450  -4.634 -14.104  1.00 96.54           H  
ATOM   3414 HG23 THR B  57      31.221  -6.273 -14.737  1.00 96.54           H  
ATOM   3415  OG1 THR B  57      30.366  -5.598 -17.080  1.00 96.54           O  
ATOM   3416  HG1 THR B  57      29.466  -5.682 -16.758  1.00 96.54           H  
ATOM   3417  N   GLU B  58      30.730  -2.681 -18.728  1.00 96.83           N  
ATOM   3418  H   GLU B  58      29.906  -3.254 -18.840  1.00 96.83           H  
ATOM   3419  CA  GLU B  58      31.209  -1.941 -19.900  1.00 96.83           C  
ATOM   3420  HA  GLU B  58      32.287  -2.080 -19.985  1.00 96.83           H  
ATOM   3421  C   GLU B  58      30.979  -0.422 -19.772  1.00 96.83           C  
ATOM   3422  CB  GLU B  58      30.560  -2.507 -21.175  1.00 96.83           C  
ATOM   3423  HB2 GLU B  58      29.477  -2.526 -21.048  1.00 96.83           H  
ATOM   3424  HB3 GLU B  58      30.800  -1.844 -22.007  1.00 96.83           H  
ATOM   3425  O   GLU B  58      31.481   0.353 -20.587  1.00 96.83           O  
ATOM   3426  CG  GLU B  58      31.068  -3.919 -21.527  1.00 96.83           C  
ATOM   3427  HG2 GLU B  58      32.147  -3.867 -21.672  1.00 96.83           H  
ATOM   3428  HG3 GLU B  58      30.882  -4.592 -20.690  1.00 96.83           H  
ATOM   3429  CD  GLU B  58      30.426  -4.508 -22.799  1.00 96.83           C  
ATOM   3430  OE1 GLU B  58      30.671  -5.711 -23.072  1.00 96.83           O  
ATOM   3431  OE2 GLU B  58      29.734  -3.759 -23.527  1.00 96.83           O  
ATOM   3432  N   GLY B  59      30.251   0.029 -18.740  1.00 96.74           N  
ATOM   3433  H   GLY B  59      29.883  -0.648 -18.087  1.00 96.74           H  
ATOM   3434  CA  GLY B  59      29.981   1.446 -18.496  1.00 96.74           C  
ATOM   3435  HA2 GLY B  59      30.923   1.993 -18.467  1.00 96.74           H  
ATOM   3436  HA3 GLY B  59      29.483   1.545 -17.532  1.00 96.74           H  
ATOM   3437  C   GLY B  59      29.088   2.076 -19.566  1.00 96.74           C  
ATOM   3438  O   GLY B  59      29.190   3.273 -19.835  1.00 96.74           O  
ATOM   3439  N   VAL B  60      28.227   1.280 -20.205  1.00 97.25           N  
ATOM   3440  H   VAL B  60      28.162   0.314 -19.917  1.00 97.25           H  
ATOM   3441  CA  VAL B  60      27.362   1.751 -21.288  1.00 97.25           C  
ATOM   3442  HA  VAL B  60      27.976   2.318 -21.988  1.00 97.25           H  
ATOM   3443  C   VAL B  60      26.286   2.679 -20.726  1.00 97.25           C  
ATOM   3444  CB  VAL B  60      26.751   0.566 -22.051  1.00 97.25           C  
ATOM   3445  HB  VAL B  60      26.272  -0.070 -21.306  1.00 97.25           H  
ATOM   3446  O   VAL B  60      25.648   2.391 -19.709  1.00 97.25           O  
ATOM   3447  CG1 VAL B  60      25.711   0.986 -23.104  1.00 97.25           C  
ATOM   3448 HG11 VAL B  60      24.856   1.461 -22.623  1.00 97.25           H  
ATOM   3449 HG12 VAL B  60      26.162   1.669 -23.824  1.00 97.25           H  
ATOM   3450 HG13 VAL B  60      25.351   0.099 -23.626  1.00 97.25           H  
ATOM   3451  CG2 VAL B  60      27.824  -0.269 -22.753  1.00 97.25           C  
ATOM   3452 HG21 VAL B  60      28.338   0.324 -23.510  1.00 97.25           H  
ATOM   3453 HG22 VAL B  60      27.375  -1.145 -23.221  1.00 97.25           H  
ATOM   3454 HG23 VAL B  60      28.556  -0.622 -22.028  1.00 97.25           H  
ATOM   3455  N   VAL B  61      26.065   3.792 -21.428  1.00 97.20           N  
ATOM   3456  H   VAL B  61      26.663   3.971 -22.222  1.00 97.20           H  
ATOM   3457  CA  VAL B  61      24.993   4.750 -21.144  1.00 97.20           C  
ATOM   3458  HA  VAL B  61      24.463   4.439 -20.243  1.00 97.20           H  
ATOM   3459  C   VAL B  61      24.011   4.772 -22.305  1.00 97.20           C  
ATOM   3460  CB  VAL B  61      25.533   6.158 -20.883  1.00 97.20           C  
ATOM   3461  HB  VAL B  61      26.066   6.478 -21.779  1.00 97.20           H  
ATOM   3462  O   VAL B  61      24.327   5.244 -23.402  1.00 97.20           O  
ATOM   3463  CG1 VAL B  61      24.389   7.131 -20.564  1.00 97.20           C  
ATOM   3464 HG11 VAL B  61      24.795   8.100 -20.276  1.00 97.20           H  
ATOM   3465 HG12 VAL B  61      23.722   7.244 -21.419  1.00 97.20           H  
ATOM   3466 HG13 VAL B  61      23.809   6.745 -19.726  1.00 97.20           H  
ATOM   3467  CG2 VAL B  61      26.530   6.199 -19.738  1.00 97.20           C  
ATOM   3468 HG21 VAL B  61      26.041   5.848 -18.829  1.00 97.20           H  
ATOM   3469 HG22 VAL B  61      26.893   7.216 -19.586  1.00 97.20           H  
ATOM   3470 HG23 VAL B  61      27.380   5.558 -19.973  1.00 97.20           H  
ATOM   3471  N   VAL B  62      22.798   4.304 -22.048  1.00 96.97           N  
ATOM   3472  H   VAL B  62      22.598   4.012 -21.102  1.00 96.97           H  
ATOM   3473  CA  VAL B  62      21.722   4.196 -23.025  1.00 96.97           C  
ATOM   3474  HA  VAL B  62      22.170   4.031 -24.005  1.00 96.97           H  
ATOM   3475  C   VAL B  62      20.921   5.493 -23.062  1.00 96.97           C  
ATOM   3476  CB  VAL B  62      20.810   2.993 -22.726  1.00 96.97           C  
ATOM   3477  HB  VAL B  62      20.211   3.190 -21.837  1.00 96.97           H  
ATOM   3478  O   VAL B  62      20.268   5.875 -22.098  1.00 96.97           O  
ATOM   3479  CG1 VAL B  62      19.875   2.767 -23.923  1.00 96.97           C  
ATOM   3480 HG11 VAL B  62      19.212   3.623 -24.050  1.00 96.97           H  
ATOM   3481 HG12 VAL B  62      19.260   1.886 -23.743  1.00 96.97           H  
ATOM   3482 HG13 VAL B  62      20.455   2.611 -24.833  1.00 96.97           H  
ATOM   3483  CG2 VAL B  62      21.606   1.704 -22.491  1.00 96.97           C  
ATOM   3484 HG21 VAL B  62      22.239   1.804 -21.609  1.00 96.97           H  
ATOM   3485 HG22 VAL B  62      20.914   0.885 -22.298  1.00 96.97           H  
ATOM   3486 HG23 VAL B  62      22.226   1.468 -23.357  1.00 96.97           H  
ATOM   3487  N   SER B  63      20.960   6.178 -24.203  1.00 96.01           N  
ATOM   3488  H   SER B  63      21.566   5.841 -24.936  1.00 96.01           H  
ATOM   3489  CA  SER B  63      20.077   7.307 -24.501  1.00 96.01           C  
ATOM   3490  HA  SER B  63      19.101   7.130 -24.048  1.00 96.01           H  
ATOM   3491  C   SER B  63      19.910   7.429 -26.012  1.00 96.01           C  
ATOM   3492  CB  SER B  63      20.643   8.597 -23.905  1.00 96.01           C  
ATOM   3493  HB2 SER B  63      20.706   8.494 -22.821  1.00 96.01           H  
ATOM   3494  HB3 SER B  63      21.642   8.779 -24.302  1.00 96.01           H  
ATOM   3495  O   SER B  63      20.830   7.840 -26.727  1.00 96.01           O  
ATOM   3496  OG  SER B  63      19.807   9.691 -24.221  1.00 96.01           O  
ATOM   3497  HG  SER B  63      19.464  10.029 -23.390  1.00 96.01           H  
ATOM   3498  N   THR B  64      18.747   7.048 -26.527  1.00 94.03           N  
ATOM   3499  H   THR B  64      18.011   6.756 -25.900  1.00 94.03           H  
ATOM   3500  CA  THR B  64      18.423   7.089 -27.962  1.00 94.03           C  
ATOM   3501  HA  THR B  64      19.294   7.421 -28.527  1.00 94.03           H  
ATOM   3502  C   THR B  64      17.321   8.107 -28.223  1.00 94.03           C  
ATOM   3503  CB  THR B  64      18.055   5.698 -28.504  1.00 94.03           C  
ATOM   3504  HB  THR B  64      17.794   5.781 -29.559  1.00 94.03           H  
ATOM   3505  O   THR B  64      16.668   8.564 -27.287  1.00 94.03           O  
ATOM   3506  CG2 THR B  64      19.222   4.717 -28.371  1.00 94.03           C  
ATOM   3507 HG21 THR B  64      20.070   5.074 -28.955  1.00 94.03           H  
ATOM   3508 HG22 THR B  64      19.513   4.609 -27.327  1.00 94.03           H  
ATOM   3509 HG23 THR B  64      18.914   3.744 -28.753  1.00 94.03           H  
ATOM   3510  OG1 THR B  64      16.969   5.138 -27.819  1.00 94.03           O  
ATOM   3511  HG1 THR B  64      16.166   5.529 -28.170  1.00 94.03           H  
ATOM   3512  N   GLU B  65      17.124   8.509 -29.482  1.00 92.35           N  
ATOM   3513  H   GLU B  65      17.643   8.083 -30.236  1.00 92.35           H  
ATOM   3514  CA  GLU B  65      15.870   9.186 -29.838  1.00 92.35           C  
ATOM   3515  HA  GLU B  65      15.715  10.019 -29.153  1.00 92.35           H  
ATOM   3516  C   GLU B  65      14.675   8.253 -29.622  1.00 92.35           C  
ATOM   3517  CB  GLU B  65      15.879   9.758 -31.269  1.00 92.35           C  
ATOM   3518  HB2 GLU B  65      16.296   9.030 -31.964  1.00 92.35           H  
ATOM   3519  HB3 GLU B  65      14.846   9.956 -31.555  1.00 92.35           H  
ATOM   3520  O   GLU B  65      14.822   7.026 -29.586  1.00 92.35           O  
ATOM   3521  CG  GLU B  65      16.653  11.086 -31.358  1.00 92.35           C  
ATOM   3522  HG2 GLU B  65      17.719  10.871 -31.426  1.00 92.35           H  
ATOM   3523  HG3 GLU B  65      16.492  11.649 -30.439  1.00 92.35           H  
ATOM   3524  CD  GLU B  65      16.220  11.985 -32.532  1.00 92.35           C  
ATOM   3525  OE1 GLU B  65      16.354  13.231 -32.374  1.00 92.35           O  
ATOM   3526  OE2 GLU B  65      15.791  11.442 -33.571  1.00 92.35           O  
ATOM   3527  N   VAL B  66      13.503   8.861 -29.445  1.00 92.18           N  
ATOM   3528  H   VAL B  66      13.481   9.870 -29.452  1.00 92.18           H  
ATOM   3529  CA  VAL B  66      12.229   8.148 -29.349  1.00 92.18           C  
ATOM   3530  HA  VAL B  66      12.247   7.517 -28.461  1.00 92.18           H  
ATOM   3531  C   VAL B  66      12.019   7.285 -30.601  1.00 92.18           C  
ATOM   3532  CB  VAL B  66      11.067   9.134 -29.168  1.00 92.18           C  
ATOM   3533  HB  VAL B  66      11.145   9.917 -29.922  1.00 92.18           H  
ATOM   3534  O   VAL B  66      12.090   7.809 -31.716  1.00 92.18           O  
ATOM   3535  CG1 VAL B  66       9.706   8.447 -29.308  1.00 92.18           C  
ATOM   3536 HG11 VAL B  66       9.566   8.086 -30.327  1.00 92.18           H  
ATOM   3537 HG12 VAL B  66       9.616   7.618 -28.606  1.00 92.18           H  
ATOM   3538 HG13 VAL B  66       8.914   9.173 -29.125  1.00 92.18           H  
ATOM   3539  CG2 VAL B  66      11.126   9.780 -27.777  1.00 92.18           C  
ATOM   3540 HG21 VAL B  66      12.155   9.984 -27.481  1.00 92.18           H  
ATOM   3541 HG22 VAL B  66      10.656   9.129 -27.040  1.00 92.18           H  
ATOM   3542 HG23 VAL B  66      10.589  10.727 -27.808  1.00 92.18           H  
ATOM   3543  N   PRO B  67      11.735   5.981 -30.440  1.00 91.62           N  
ATOM   3544  CA  PRO B  67      11.394   5.107 -31.552  1.00 91.62           C  
ATOM   3545  HA  PRO B  67      12.237   5.088 -32.243  1.00 91.62           H  
ATOM   3546  C   PRO B  67      10.136   5.586 -32.296  1.00 91.62           C  
ATOM   3547  CB  PRO B  67      11.233   3.719 -30.930  1.00 91.62           C  
ATOM   3548  HB2 PRO B  67      11.576   2.933 -31.603  1.00 91.62           H  
ATOM   3549  HB3 PRO B  67      10.197   3.559 -30.633  1.00 91.62           H  
ATOM   3550  O   PRO B  67       9.133   5.960 -31.683  1.00 91.62           O  
ATOM   3551  CG  PRO B  67      12.084   3.768 -29.672  1.00 91.62           C  
ATOM   3552  HG2 PRO B  67      13.129   3.599 -29.930  1.00 91.62           H  
ATOM   3553  HG3 PRO B  67      11.754   3.048 -28.923  1.00 91.62           H  
ATOM   3554  CD  PRO B  67      11.897   5.207 -29.219  1.00 91.62           C  
ATOM   3555  HD2 PRO B  67      12.790   5.516 -28.675  1.00 91.62           H  
ATOM   3556  HD3 PRO B  67      11.011   5.306 -28.593  1.00 91.62           H  
ATOM   3557  N   ALA B  68      10.187   5.585 -33.631  1.00 87.16           N  
ATOM   3558  H   ALA B  68      11.023   5.233 -34.073  1.00 87.16           H  
ATOM   3559  CA  ALA B  68       9.127   6.136 -34.482  1.00 87.16           C  
ATOM   3560  HA  ALA B  68       8.940   7.166 -34.177  1.00 87.16           H  
ATOM   3561  C   ALA B  68       7.791   5.378 -34.367  1.00 87.16           C  
ATOM   3562  CB  ALA B  68       9.632   6.132 -35.930  1.00 87.16           C  
ATOM   3563  HB1 ALA B  68      10.546   6.720 -36.004  1.00 87.16           H  
ATOM   3564  HB2 ALA B  68       9.827   5.109 -36.253  1.00 87.16           H  
ATOM   3565  HB3 ALA B  68       8.875   6.572 -36.578  1.00 87.16           H  
ATOM   3566  O   ALA B  68       6.726   5.954 -34.581  1.00 87.16           O  
ATOM   3567  N   ASP B  69       7.846   4.101 -33.993  1.00 82.92           N  
ATOM   3568  H   ASP B  69       8.746   3.710 -33.755  1.00 82.92           H  
ATOM   3569  CA  ASP B  69       6.711   3.239 -33.654  1.00 82.92           C  
ATOM   3570  HA  ASP B  69       5.993   3.258 -34.473  1.00 82.92           H  
ATOM   3571  C   ASP B  69       5.973   3.685 -32.383  1.00 82.92           C  
ATOM   3572  CB  ASP B  69       7.215   1.795 -33.482  1.00 82.92           C  
ATOM   3573  HB2 ASP B  69       6.375   1.141 -33.249  1.00 82.92           H  
ATOM   3574  HB3 ASP B  69       7.657   1.457 -34.419  1.00 82.92           H  
ATOM   3575  O   ASP B  69       4.876   3.199 -32.114  1.00 82.92           O  
ATOM   3576  CG  ASP B  69       8.264   1.717 -32.370  1.00 82.92           C  
ATOM   3577  OD1 ASP B  69       9.338   2.320 -32.590  1.00 82.92           O  
ATOM   3578  OD2 ASP B  69       7.958   1.232 -31.266  1.00 82.92           O  
ATOM   3579  N   ARG B  70       6.507   4.641 -31.615  1.00 87.24           N  
ATOM   3580  H   ARG B  70       7.438   4.955 -31.850  1.00 87.24           H  
ATOM   3581  CA  ARG B  70       5.833   5.253 -30.459  1.00 87.24           C  
ATOM   3582  HA  ARG B  70       5.040   4.596 -30.102  1.00 87.24           H  
ATOM   3583  C   ARG B  70       5.185   6.561 -30.831  1.00 87.24           C  
ATOM   3584  CB  ARG B  70       6.798   5.456 -29.306  1.00 87.24           C  
ATOM   3585  HB2 ARG B  70       6.243   5.785 -28.428  1.00 87.24           H  
ATOM   3586  HB3 ARG B  70       7.542   6.210 -29.561  1.00 87.24           H  
ATOM   3587  O   ARG B  70       3.970   6.716 -30.765  1.00 87.24           O  
ATOM   3588  CG  ARG B  70       7.494   4.140 -29.021  1.00 87.24           C  
ATOM   3589  HG2 ARG B  70       8.101   3.823 -29.870  1.00 87.24           H  
ATOM   3590  HG3 ARG B  70       6.776   3.362 -28.762  1.00 87.24           H  
ATOM   3591  CD  ARG B  70       8.388   4.431 -27.863  1.00 87.24           C  
ATOM   3592  HD2 ARG B  70       7.738   4.529 -26.993  1.00 87.24           H  
ATOM   3593  HD3 ARG B  70       8.946   5.353 -28.023  1.00 87.24           H  
ATOM   3594  NE  ARG B  70       9.305   3.321 -27.697  1.00 87.24           N  
ATOM   3595  HE  ARG B  70       9.375   2.641 -28.439  1.00 87.24           H  
ATOM   3596  NH1 ARG B  70       9.692   3.887 -25.586  1.00 87.24           N  
ATOM   3597 HH11 ARG B  70       9.569   3.401 -24.709  1.00 87.24           H  
ATOM   3598 HH12 ARG B  70       9.027   4.634 -25.725  1.00 87.24           H  
ATOM   3599  NH2 ARG B  70      10.540   1.966 -26.425  1.00 87.24           N  
ATOM   3600 HH21 ARG B  70      10.655   1.300 -27.176  1.00 87.24           H  
ATOM   3601 HH22 ARG B  70      10.662   1.619 -25.485  1.00 87.24           H  
ATOM   3602  CZ  ARG B  70       9.870   3.061 -26.563  1.00 87.24           C  
ATOM   3603  N   TRP B  71       6.015   7.495 -31.254  1.00 81.01           N  
ATOM   3604  H   TRP B  71       7.001   7.277 -31.278  1.00 81.01           H  
ATOM   3605  CA  TRP B  71       5.610   8.760 -31.825  1.00 81.01           C  
ATOM   3606  HA  TRP B  71       4.840   8.577 -32.574  1.00 81.01           H  
ATOM   3607  C   TRP B  71       6.819   9.368 -32.528  1.00 81.01           C  
ATOM   3608  CB  TRP B  71       5.033   9.682 -30.739  1.00 81.01           C  
ATOM   3609  HB2 TRP B  71       4.815  10.651 -31.189  1.00 81.01           H  
ATOM   3610  HB3 TRP B  71       4.078   9.276 -30.407  1.00 81.01           H  
ATOM   3611  O   TRP B  71       7.968   9.061 -32.214  1.00 81.01           O  
ATOM   3612  CG  TRP B  71       5.884   9.910 -29.529  1.00 81.01           C  
ATOM   3613  CD1 TRP B  71       5.900   9.153 -28.406  1.00 81.01           C  
ATOM   3614  HD1 TRP B  71       5.295   8.272 -28.250  1.00 81.01           H  
ATOM   3615  CD2 TRP B  71       6.819  10.999 -29.291  1.00 81.01           C  
ATOM   3616  CE2 TRP B  71       7.346  10.862 -27.972  1.00 81.01           C  
ATOM   3617  CE3 TRP B  71       7.242  12.111 -30.048  1.00 81.01           C  
ATOM   3618  HE3 TRP B  71       6.847  12.257 -31.043  1.00 81.01           H  
ATOM   3619  NE1 TRP B  71       6.767   9.709 -27.485  1.00 81.01           N  
ATOM   3620  HE1 TRP B  71       6.925   9.320 -26.567  1.00 81.01           H  
ATOM   3621  CH2 TRP B  71       8.688  12.854 -28.230  1.00 81.01           C  
ATOM   3622  HH2 TRP B  71       9.424  13.547 -27.850  1.00 81.01           H  
ATOM   3623  CZ2 TRP B  71       8.260  11.778 -27.436  1.00 81.01           C  
ATOM   3624  HZ2 TRP B  71       8.651  11.640 -26.439  1.00 81.01           H  
ATOM   3625  CZ3 TRP B  71       8.174  13.025 -29.524  1.00 81.01           C  
ATOM   3626  HZ3 TRP B  71       8.521  13.849 -30.129  1.00 81.01           H  
ATOM   3627  N   ASN B  72       6.569  10.222 -33.513  1.00 77.82           N  
ATOM   3628  H   ASN B  72       5.616  10.468 -33.741  1.00 77.82           H  
ATOM   3629  CA  ASN B  72       7.648  10.813 -34.284  1.00 77.82           C  
ATOM   3630  HA  ASN B  72       8.370  10.033 -34.526  1.00 77.82           H  
ATOM   3631  C   ASN B  72       8.371  11.887 -33.457  1.00 77.82           C  
ATOM   3632  CB  ASN B  72       7.076  11.337 -35.604  1.00 77.82           C  
ATOM   3633  HB2 ASN B  72       6.524  10.543 -36.106  1.00 77.82           H  
ATOM   3634  HB3 ASN B  72       6.388  12.158 -35.403  1.00 77.82           H  
ATOM   3635  O   ASN B  72       7.852  12.989 -33.264  1.00 77.82           O  
ATOM   3636  CG  ASN B  72       8.155  11.820 -36.553  1.00 77.82           C  
ATOM   3637  ND2 ASN B  72       7.763  12.325 -37.693  1.00 77.82           N  
ATOM   3638 HD21 ASN B  72       8.469  12.792 -38.243  1.00 77.82           H  
ATOM   3639 HD22 ASN B  72       6.816  12.671 -37.734  1.00 77.82           H  
ATOM   3640  OD1 ASN B  72       9.346  11.767 -36.281  1.00 77.82           O  
ATOM   3641  N   GLY B  73       9.583  11.566 -32.995  1.00 71.53           N  
ATOM   3642  H   GLY B  73       9.888  10.610 -33.111  1.00 71.53           H  
ATOM   3643  CA  GLY B  73      10.432  12.461 -32.206  1.00 71.53           C  
ATOM   3644  HA2 GLY B  73      11.412  11.994 -32.098  1.00 71.53           H  
ATOM   3645  HA3 GLY B  73      10.011  12.587 -31.209  1.00 71.53           H  
ATOM   3646  C   GLY B  73      10.643  13.838 -32.844  1.00 71.53           C  
ATOM   3647  O   GLY B  73      10.714  14.836 -32.130  1.00 71.53           O  
ATOM   3648  N   ALA B  74      10.694  13.905 -34.180  1.00 67.07           N  
ATOM   3649  H   ALA B  74      10.576  13.054 -34.709  1.00 67.07           H  
ATOM   3650  CA  ALA B  74      10.862  15.155 -34.918  1.00 67.07           C  
ATOM   3651  HA  ALA B  74      11.692  15.710 -34.479  1.00 67.07           H  
ATOM   3652  C   ALA B  74       9.620  16.056 -34.843  1.00 67.07           C  
ATOM   3653  CB  ALA B  74      11.219  14.817 -36.369  1.00 67.07           C  
ATOM   3654  HB1 ALA B  74      10.396  14.279 -36.840  1.00 67.07           H  
ATOM   3655  HB2 ALA B  74      12.116  14.199 -36.397  1.00 67.07           H  
ATOM   3656  HB3 ALA B  74      11.400  15.738 -36.922  1.00 67.07           H  
ATOM   3657  O   ALA B  74       9.758  17.260 -34.639  1.00 67.07           O  
ATOM   3658  N   ASP B  75       8.421  15.477 -34.943  1.00 64.01           N  
ATOM   3659  H   ASP B  75       8.375  14.476 -35.069  1.00 64.01           H  
ATOM   3660  CA  ASP B  75       7.157  16.225 -34.875  1.00 64.01           C  
ATOM   3661  HA  ASP B  75       7.217  17.091 -35.534  1.00 64.01           H  
ATOM   3662  C   ASP B  75       6.888  16.733 -33.454  1.00 64.01           C  
ATOM   3663  CB  ASP B  75       5.989  15.338 -35.339  1.00 64.01           C  
ATOM   3664  HB2 ASP B  75       5.928  14.464 -34.690  1.00 64.01           H  
ATOM   3665  HB3 ASP B  75       5.062  15.899 -35.226  1.00 64.01           H  
ATOM   3666  O   ASP B  75       6.295  17.795 -33.254  1.00 64.01           O  
ATOM   3667  CG  ASP B  75       6.090  14.878 -36.798  1.00 64.01           C  
ATOM   3668  OD1 ASP B  75       6.793  15.531 -37.598  1.00 64.01           O  
ATOM   3669  OD2 ASP B  75       5.489  13.825 -37.115  1.00 64.01           O  
ATOM   3670  N   GLY B  76       7.363  15.982 -32.458  1.00 63.10           N  
ATOM   3671  H   GLY B  76       7.787  15.097 -32.697  1.00 63.10           H  
ATOM   3672  CA  GLY B  76       7.314  16.384 -31.060  1.00 63.10           C  
ATOM   3673  HA2 GLY B  76       6.405  16.959 -30.885  1.00 63.10           H  
ATOM   3674  HA3 GLY B  76       7.259  15.500 -30.424  1.00 63.10           H  
ATOM   3675  C   GLY B  76       8.497  17.242 -30.613  1.00 63.10           C  
ATOM   3676  O   GLY B  76       8.531  17.612 -29.448  1.00 63.10           O  
ATOM   3677  N   ARG B  77       9.473  17.588 -31.463  1.00 69.69           N  
ATOM   3678  H   ARG B  77       9.411  17.300 -32.430  1.00 69.69           H  
ATOM   3679  CA  ARG B  77      10.562  18.487 -31.048  1.00 69.69           C  
ATOM   3680  HA  ARG B  77      10.768  18.296 -29.995  1.00 69.69           H  
ATOM   3681  C   ARG B  77      10.103  19.939 -31.170  1.00 69.69           C  
ATOM   3682  CB  ARG B  77      11.856  18.187 -31.815  1.00 69.69           C  
ATOM   3683  HB2 ARG B  77      11.746  18.493 -32.855  1.00 69.69           H  
ATOM   3684  HB3 ARG B  77      12.051  17.115 -31.783  1.00 69.69           H  
ATOM   3685  O   ARG B  77       9.920  20.448 -32.272  1.00 69.69           O  
ATOM   3686  CG  ARG B  77      13.036  18.931 -31.166  1.00 69.69           C  
ATOM   3687  HG2 ARG B  77      12.825  20.000 -31.178  1.00 69.69           H  
ATOM   3688  HG3 ARG B  77      13.146  18.617 -30.128  1.00 69.69           H  
ATOM   3689  CD  ARG B  77      14.355  18.705 -31.911  1.00 69.69           C  
ATOM   3690  HD2 ARG B  77      15.028  19.514 -31.627  1.00 69.69           H  
ATOM   3691  HD3 ARG B  77      14.172  18.792 -32.982  1.00 69.69           H  
ATOM   3692  NE  ARG B  77      14.972  17.389 -31.621  1.00 69.69           N  
ATOM   3693  HE  ARG B  77      14.396  16.575 -31.778  1.00 69.69           H  
ATOM   3694  NH1 ARG B  77      17.066  18.130 -31.042  1.00 69.69           N  
ATOM   3695 HH11 ARG B  77      16.703  19.072 -31.034  1.00 69.69           H  
ATOM   3696 HH12 ARG B  77      17.997  17.928 -30.706  1.00 69.69           H  
ATOM   3697  NH2 ARG B  77      16.691  15.937 -31.180  1.00 69.69           N  
ATOM   3698 HH21 ARG B  77      17.667  15.762 -30.983  1.00 69.69           H  
ATOM   3699 HH22 ARG B  77      16.187  15.143 -31.549  1.00 69.69           H  
ATOM   3700  CZ  ARG B  77      16.229  17.155 -31.279  1.00 69.69           C  
ATOM   3701  N   GLY B  78       9.935  20.608 -30.035  1.00 63.45           N  
ATOM   3702  H   GLY B  78      10.122  20.124 -29.169  1.00 63.45           H  
ATOM   3703  CA  GLY B  78       9.542  22.018 -29.983  1.00 63.45           C  
ATOM   3704  HA2 GLY B  78       9.128  22.326 -30.943  1.00 63.45           H  
ATOM   3705  HA3 GLY B  78       8.766  22.157 -29.230  1.00 63.45           H  
ATOM   3706  C   GLY B  78      10.672  22.969 -29.607  1.00 63.45           C  
ATOM   3707  O   GLY B  78      11.782  22.531 -29.286  1.00 63.45           O  
ATOM   3708  N   PRO B  79      10.386  24.283 -29.598  1.00 55.68           N  
ATOM   3709  CA  PRO B  79      11.237  25.265 -28.939  1.00 55.68           C  
ATOM   3710  HA  PRO B  79      12.199  25.301 -29.452  1.00 55.68           H  
ATOM   3711  C   PRO B  79      11.448  24.892 -27.461  1.00 55.68           C  
ATOM   3712  CB  PRO B  79      10.520  26.617 -29.081  1.00 55.68           C  
ATOM   3713  HB2 PRO B  79      10.056  26.895 -28.134  1.00 55.68           H  
ATOM   3714  HB3 PRO B  79      11.205  27.401 -29.403  1.00 55.68           H  
ATOM   3715  O   PRO B  79      10.621  24.212 -26.854  1.00 55.68           O  
ATOM   3716  CG  PRO B  79       9.421  26.379 -30.117  1.00 55.68           C  
ATOM   3717  HG2 PRO B  79       9.807  26.588 -31.115  1.00 55.68           H  
ATOM   3718  HG3 PRO B  79       8.537  26.983 -29.913  1.00 55.68           H  
ATOM   3719  CD  PRO B  79       9.125  24.890 -29.993  1.00 55.68           C  
ATOM   3720  HD2 PRO B  79       8.761  24.500 -30.943  1.00 55.68           H  
ATOM   3721  HD3 PRO B  79       8.385  24.726 -29.210  1.00 55.68           H  
ATOM   3722  N   GLY B  80      12.547  25.364 -26.866  1.00 53.28           N  
ATOM   3723  H   GLY B  80      13.166  25.946 -27.411  1.00 53.28           H  
ATOM   3724  CA  GLY B  80      12.990  24.975 -25.518  1.00 53.28           C  
ATOM   3725  HA2 GLY B  80      13.908  25.514 -25.286  1.00 53.28           H  
ATOM   3726  HA3 GLY B  80      13.223  23.910 -25.521  1.00 53.28           H  
ATOM   3727  C   GLY B  80      12.008  25.231 -24.361  1.00 53.28           C  
ATOM   3728  O   GLY B  80      12.267  24.757 -23.260  1.00 53.28           O  
ATOM   3729  N   SER B  81      10.904  25.951 -24.582  1.00 51.05           N  
ATOM   3730  H   SER B  81      10.692  26.261 -25.519  1.00 51.05           H  
ATOM   3731  CA  SER B  81       9.878  26.224 -23.566  1.00 51.05           C  
ATOM   3732  HA  SER B  81      10.367  26.406 -22.609  1.00 51.05           H  
ATOM   3733  C   SER B  81       8.902  25.059 -23.342  1.00 51.05           C  
ATOM   3734  CB  SER B  81       9.106  27.501 -23.938  1.00 51.05           C  
ATOM   3735  HB2 SER B  81       8.333  27.685 -23.192  1.00 51.05           H  
ATOM   3736  HB3 SER B  81       9.789  28.350 -23.936  1.00 51.05           H  
ATOM   3737  O   SER B  81       8.259  25.004 -22.300  1.00 51.05           O  
ATOM   3738  OG  SER B  81       8.520  27.379 -25.227  1.00 51.05           O  
ATOM   3739  HG  SER B  81       7.847  28.055 -25.336  1.00 51.05           H  
ATOM   3740  N   GLY B  82       8.769  24.114 -24.285  1.00 51.91           N  
ATOM   3741  H   GLY B  82       9.315  24.199 -25.131  1.00 51.91           H  
ATOM   3742  CA  GLY B  82       7.782  23.027 -24.180  1.00 51.91           C  
ATOM   3743  HA2 GLY B  82       7.958  22.472 -23.258  1.00 51.91           H  
ATOM   3744  HA3 GLY B  82       7.907  22.347 -25.022  1.00 51.91           H  
ATOM   3745  C   GLY B  82       6.315  23.493 -24.169  1.00 51.91           C  
ATOM   3746  O   GLY B  82       5.444  22.719 -23.793  1.00 51.91           O  
ATOM   3747  N   GLU B  83       6.021  24.740 -24.552  1.00 55.30           N  
ATOM   3748  H   GLU B  83       6.783  25.358 -24.793  1.00 55.30           H  
ATOM   3749  CA  GLU B  83       4.680  25.349 -24.436  1.00 55.30           C  
ATOM   3750  HA  GLU B  83       4.372  25.358 -23.391  1.00 55.30           H  
ATOM   3751  C   GLU B  83       3.596  24.577 -25.199  1.00 55.30           C  
ATOM   3752  CB  GLU B  83       4.745  26.801 -24.936  1.00 55.30           C  
ATOM   3753  HB2 GLU B  83       3.740  27.160 -25.158  1.00 55.30           H  
ATOM   3754  HB3 GLU B  83       5.325  26.815 -25.859  1.00 55.30           H  
ATOM   3755  O   GLU B  83       2.478  24.422 -24.710  1.00 55.30           O  
ATOM   3756  CG  GLU B  83       5.363  27.726 -23.872  1.00 55.30           C  
ATOM   3757  HG2 GLU B  83       6.193  27.206 -23.395  1.00 55.30           H  
ATOM   3758  HG3 GLU B  83       4.617  27.915 -23.100  1.00 55.30           H  
ATOM   3759  CD  GLU B  83       5.891  29.056 -24.433  1.00 55.30           C  
ATOM   3760  OE1 GLU B  83       6.073  30.000 -23.636  1.00 55.30           O  
ATOM   3761  OE2 GLU B  83       6.329  29.064 -25.608  1.00 55.30           O  
ATOM   3762  N   ALA B  84       3.928  24.012 -26.363  1.00 62.58           N  
ATOM   3763  H   ALA B  84       4.876  24.112 -26.696  1.00 62.58           H  
ATOM   3764  CA  ALA B  84       2.969  23.221 -27.121  1.00 62.58           C  
ATOM   3765  HA  ALA B  84       2.040  23.790 -27.115  1.00 62.58           H  
ATOM   3766  C   ALA B  84       2.719  21.838 -26.462  1.00 62.58           C  
ATOM   3767  CB  ALA B  84       3.426  23.130 -28.579  1.00 62.58           C  
ATOM   3768  HB1 ALA B  84       2.733  22.513 -29.150  1.00 62.58           H  
ATOM   3769  HB2 ALA B  84       4.427  22.702 -28.629  1.00 62.58           H  
ATOM   3770  HB3 ALA B  84       3.453  24.130 -29.013  1.00 62.58           H  
ATOM   3771  O   ALA B  84       3.667  21.102 -26.186  1.00 62.58           O  
ATOM   3772  N   PRO B  85       1.454  21.393 -26.311  1.00 65.04           N  
ATOM   3773  CA  PRO B  85       1.054  20.245 -25.472  1.00 65.04           C  
ATOM   3774  HA  PRO B  85       1.433  20.403 -24.462  1.00 65.04           H  
ATOM   3775  C   PRO B  85       1.550  18.861 -25.929  1.00 65.04           C  
ATOM   3776  CB  PRO B  85      -0.481  20.295 -25.438  1.00 65.04           C  
ATOM   3777  HB2 PRO B  85      -0.937  19.305 -25.430  1.00 65.04           H  
ATOM   3778  HB3 PRO B  85      -0.799  20.853 -24.557  1.00 65.04           H  
ATOM   3779  O   PRO B  85       1.358  17.861 -25.239  1.00 65.04           O  
ATOM   3780  CG  PRO B  85      -0.865  21.080 -26.690  1.00 65.04           C  
ATOM   3781  HG2 PRO B  85      -0.872  20.415 -27.554  1.00 65.04           H  
ATOM   3782  HG3 PRO B  85      -1.828  21.579 -26.578  1.00 65.04           H  
ATOM   3783  CD  PRO B  85       0.277  22.077 -26.818  1.00 65.04           C  
ATOM   3784  HD2 PRO B  85       0.072  22.950 -26.199  1.00 65.04           H  
ATOM   3785  HD3 PRO B  85       0.398  22.374 -27.860  1.00 65.04           H  
ATOM   3786  N   ARG B  86       2.165  18.772 -27.108  1.00 72.10           N  
ATOM   3787  H   ARG B  86       2.332  19.645 -27.587  1.00 72.10           H  
ATOM   3788  CA  ARG B  86       2.767  17.544 -27.653  1.00 72.10           C  
ATOM   3789  HA  ARG B  86       2.806  16.786 -26.870  1.00 72.10           H  
ATOM   3790  C   ARG B  86       4.228  17.741 -28.047  1.00 72.10           C  
ATOM   3791  CB  ARG B  86       1.905  17.013 -28.811  1.00 72.10           C  
ATOM   3792  HB2 ARG B  86       2.463  16.255 -29.360  1.00 72.10           H  
ATOM   3793  HB3 ARG B  86       1.667  17.826 -29.496  1.00 72.10           H  
ATOM   3794  O   ARG B  86       4.780  16.895 -28.746  1.00 72.10           O  
ATOM   3795  CG  ARG B  86       0.617  16.358 -28.299  1.00 72.10           C  
ATOM   3796  HG2 ARG B  86       0.009  17.077 -27.751  1.00 72.10           H  
ATOM   3797  HG3 ARG B  86       0.894  15.547 -27.625  1.00 72.10           H  
ATOM   3798  CD  ARG B  86      -0.194  15.792 -29.471  1.00 72.10           C  
ATOM   3799  HD2 ARG B  86      -0.807  16.592 -29.888  1.00 72.10           H  
ATOM   3800  HD3 ARG B  86       0.490  15.441 -30.244  1.00 72.10           H  
ATOM   3801  NE  ARG B  86      -1.033  14.653 -29.048  1.00 72.10           N  
ATOM   3802  HE  ARG B  86      -0.786  14.213 -28.173  1.00 72.10           H  
ATOM   3803  NH1 ARG B  86      -2.390  14.552 -30.899  1.00 72.10           N  
ATOM   3804 HH11 ARG B  86      -1.966  15.398 -31.253  1.00 72.10           H  
ATOM   3805 HH12 ARG B  86      -3.114  14.078 -31.419  1.00 72.10           H  
ATOM   3806  NH2 ARG B  86      -2.575  12.988 -29.323  1.00 72.10           N  
ATOM   3807 HH21 ARG B  86      -2.230  12.485 -28.518  1.00 72.10           H  
ATOM   3808 HH22 ARG B  86      -3.276  12.527 -29.885  1.00 72.10           H  
ATOM   3809  CZ  ARG B  86      -1.994  14.076 -29.752  1.00 72.10           C  
ATOM   3810  N   GLN B  87       4.836  18.850 -27.626  1.00 79.60           N  
ATOM   3811  H   GLN B  87       4.366  19.466 -26.979  1.00 79.60           H  
ATOM   3812  CA  GLN B  87       6.225  19.144 -27.920  1.00 79.60           C  
ATOM   3813  HA  GLN B  87       6.581  18.381 -28.612  1.00 79.60           H  
ATOM   3814  C   GLN B  87       7.099  19.065 -26.674  1.00 79.60           C  
ATOM   3815  CB  GLN B  87       6.386  20.485 -28.630  1.00 79.60           C  
ATOM   3816  HB2 GLN B  87       7.458  20.665 -28.714  1.00 79.60           H  
ATOM   3817  HB3 GLN B  87       5.950  21.278 -28.024  1.00 79.60           H  
ATOM   3818  O   GLN B  87       6.781  19.590 -25.614  1.00 79.60           O  
ATOM   3819  CG  GLN B  87       5.788  20.468 -30.046  1.00 79.60           C  
ATOM   3820  HG2 GLN B  87       6.186  19.608 -30.585  1.00 79.60           H  
ATOM   3821  HG3 GLN B  87       4.705  20.359 -29.985  1.00 79.60           H  
ATOM   3822  CD  GLN B  87       6.105  21.723 -30.856  1.00 79.60           C  
ATOM   3823  NE2 GLN B  87       5.934  21.672 -32.157  1.00 79.60           N  
ATOM   3824 HE21 GLN B  87       5.725  20.790 -32.601  1.00 79.60           H  
ATOM   3825 HE22 GLN B  87       6.205  22.496 -32.674  1.00 79.60           H  
ATOM   3826  OE1 GLN B  87       6.517  22.758 -30.358  1.00 79.60           O  
ATOM   3827  N   THR B  88       8.246  18.425 -26.831  1.00 85.60           N  
ATOM   3828  H   THR B  88       8.446  18.048 -27.746  1.00 85.60           H  
ATOM   3829  CA  THR B  88       9.300  18.308 -25.836  1.00 85.60           C  
ATOM   3830  HA  THR B  88       9.043  18.911 -24.966  1.00 85.60           H  
ATOM   3831  C   THR B  88      10.597  18.848 -26.419  1.00 85.60           C  
ATOM   3832  CB  THR B  88       9.436  16.853 -25.367  1.00 85.60           C  
ATOM   3833  HB  THR B  88       8.503  16.560 -24.886  1.00 85.60           H  
ATOM   3834  O   THR B  88      10.862  18.739 -27.619  1.00 85.60           O  
ATOM   3835  CG2 THR B  88       9.742  15.859 -26.488  1.00 85.60           C  
ATOM   3836 HG21 THR B  88      10.638  16.156 -27.034  1.00 85.60           H  
ATOM   3837 HG22 THR B  88       8.899  15.808 -27.177  1.00 85.60           H  
ATOM   3838 HG23 THR B  88       9.906  14.874 -26.052  1.00 85.60           H  
ATOM   3839  OG1 THR B  88      10.483  16.732 -24.437  1.00 85.60           O  
ATOM   3840  HG1 THR B  88      10.208  17.168 -23.628  1.00 85.60           H  
ATOM   3841  N   TYR B  89      11.441  19.416 -25.565  1.00 83.26           N  
ATOM   3842  H   TYR B  89      11.178  19.493 -24.593  1.00 83.26           H  
ATOM   3843  CA  TYR B  89      12.815  19.742 -25.945  1.00 83.26           C  
ATOM   3844  HA  TYR B  89      12.821  20.040 -26.993  1.00 83.26           H  
ATOM   3845  C   TYR B  89      13.753  18.520 -25.845  1.00 83.26           C  
ATOM   3846  CB  TYR B  89      13.289  20.964 -25.150  1.00 83.26           C  
ATOM   3847  HB2 TYR B  89      14.280  21.250 -25.503  1.00 83.26           H  
ATOM   3848  HB3 TYR B  89      12.615  21.791 -25.375  1.00 83.26           H  
ATOM   3849  O   TYR B  89      14.903  18.609 -26.273  1.00 83.26           O  
ATOM   3850  CG  TYR B  89      13.341  20.770 -23.650  1.00 83.26           C  
ATOM   3851  CD1 TYR B  89      12.297  21.238 -22.835  1.00 83.26           C  
ATOM   3852  HD1 TYR B  89      11.482  21.807 -23.258  1.00 83.26           H  
ATOM   3853  CD2 TYR B  89      14.459  20.156 -23.058  1.00 83.26           C  
ATOM   3854  HD2 TYR B  89      15.292  19.857 -23.678  1.00 83.26           H  
ATOM   3855  CE1 TYR B  89      12.351  21.016 -21.449  1.00 83.26           C  
ATOM   3856  HE1 TYR B  89      11.600  21.451 -20.806  1.00 83.26           H  
ATOM   3857  CE2 TYR B  89      14.488  19.899 -21.671  1.00 83.26           C  
ATOM   3858  HE2 TYR B  89      15.330  19.394 -21.222  1.00 83.26           H  
ATOM   3859  OH  TYR B  89      13.391  20.002 -19.537  1.00 83.26           O  
ATOM   3860  HH  TYR B  89      14.194  19.563 -19.248  1.00 83.26           H  
ATOM   3861  CZ  TYR B  89      13.407  20.294 -20.864  1.00 83.26           C  
ATOM   3862  N   VAL B  90      13.273  17.373 -25.332  1.00 87.36           N  
ATOM   3863  H   VAL B  90      12.312  17.355 -25.022  1.00 87.36           H  
ATOM   3864  CA  VAL B  90      14.045  16.126 -25.156  1.00 87.36           C  
ATOM   3865  HA  VAL B  90      14.990  16.226 -25.691  1.00 87.36           H  
ATOM   3866  C   VAL B  90      13.302  14.924 -25.744  1.00 87.36           C  
ATOM   3867  CB  VAL B  90      14.397  15.831 -23.679  1.00 87.36           C  
ATOM   3868  HB  VAL B  90      13.526  15.455 -23.142  1.00 87.36           H  
ATOM   3869  O   VAL B  90      12.783  14.086 -25.008  1.00 87.36           O  
ATOM   3870  CG1 VAL B  90      15.532  14.806 -23.576  1.00 87.36           C  
ATOM   3871 HG11 VAL B  90      15.734  14.603 -22.524  1.00 87.36           H  
ATOM   3872 HG12 VAL B  90      15.241  13.867 -24.047  1.00 87.36           H  
ATOM   3873 HG13 VAL B  90      16.436  15.194 -24.045  1.00 87.36           H  
ATOM   3874  CG2 VAL B  90      14.838  17.078 -22.951  1.00 87.36           C  
ATOM   3875 HG21 VAL B  90      15.235  16.831 -21.966  1.00 87.36           H  
ATOM   3876 HG22 VAL B  90      15.584  17.595 -23.555  1.00 87.36           H  
ATOM   3877 HG23 VAL B  90      13.944  17.683 -22.804  1.00 87.36           H  
ATOM   3878  N   PRO B  91      13.284  14.747 -27.073  1.00 87.89           N  
ATOM   3879  CA  PRO B  91      12.765  13.525 -27.686  1.00 87.89           C  
ATOM   3880  HA  PRO B  91      11.840  13.225 -27.193  1.00 87.89           H  
ATOM   3881  C   PRO B  91      13.768  12.356 -27.549  1.00 87.89           C  
ATOM   3882  CB  PRO B  91      12.440  13.936 -29.125  1.00 87.89           C  
ATOM   3883  HB2 PRO B  91      11.466  14.423 -29.152  1.00 87.89           H  
ATOM   3884  HB3 PRO B  91      12.455  13.102 -29.826  1.00 87.89           H  
ATOM   3885  O   PRO B  91      14.040  11.648 -28.518  1.00 87.89           O  
ATOM   3886  CG  PRO B  91      13.527  14.966 -29.429  1.00 87.89           C  
ATOM   3887  HG2 PRO B  91      13.213  15.650 -30.218  1.00 87.89           H  
ATOM   3888  HG3 PRO B  91      14.448  14.454 -29.705  1.00 87.89           H  
ATOM   3889  CD  PRO B  91      13.717  15.691 -28.095  1.00 87.89           C  
ATOM   3890  HD2 PRO B  91      13.078  16.573 -28.065  1.00 87.89           H  
ATOM   3891  HD3 PRO B  91      14.761  15.976 -27.962  1.00 87.89           H  
ATOM   3892  N   ARG B  92      14.374  12.176 -26.364  1.00 92.57           N  
ATOM   3893  H   ARG B  92      14.010  12.706 -25.585  1.00 92.57           H  
ATOM   3894  CA  ARG B  92      15.390  11.155 -26.057  1.00 92.57           C  
ATOM   3895  HA  ARG B  92      15.299  10.364 -26.801  1.00 92.57           H  
ATOM   3896  C   ARG B  92      15.157  10.502 -24.695  1.00 92.57           C  
ATOM   3897  CB  ARG B  92      16.818  11.732 -26.099  1.00 92.57           C  
ATOM   3898  HB2 ARG B  92      16.902  12.537 -25.369  1.00 92.57           H  
ATOM   3899  HB3 ARG B  92      17.513  10.943 -25.811  1.00 92.57           H  
ATOM   3900  O   ARG B  92      14.638  11.137 -23.782  1.00 92.57           O  
ATOM   3901  CG  ARG B  92      17.226  12.263 -27.477  1.00 92.57           C  
ATOM   3902  HG2 ARG B  92      17.005  11.513 -28.236  1.00 92.57           H  
ATOM   3903  HG3 ARG B  92      16.651  13.163 -27.696  1.00 92.57           H  
ATOM   3904  CD  ARG B  92      18.719  12.602 -27.536  1.00 92.57           C  
ATOM   3905  HD2 ARG B  92      18.885  13.231 -28.411  1.00 92.57           H  
ATOM   3906  HD3 ARG B  92      18.993  13.163 -26.642  1.00 92.57           H  
ATOM   3907  NE  ARG B  92      19.556  11.391 -27.657  1.00 92.57           N  
ATOM   3908  HE  ARG B  92      19.080  10.501 -27.610  1.00 92.57           H  
ATOM   3909  NH1 ARG B  92      21.582  12.455 -27.734  1.00 92.57           N  
ATOM   3910 HH11 ARG B  92      22.590  12.409 -27.757  1.00 92.57           H  
ATOM   3911 HH12 ARG B  92      21.112  13.296 -27.432  1.00 92.57           H  
ATOM   3912  NH2 ARG B  92      21.510  10.245 -27.961  1.00 92.57           N  
ATOM   3913 HH21 ARG B  92      22.519  10.240 -28.021  1.00 92.57           H  
ATOM   3914 HH22 ARG B  92      21.058   9.376 -27.715  1.00 92.57           H  
ATOM   3915  CZ  ARG B  92      20.869  11.364 -27.789  1.00 92.57           C  
ATOM   3916  N   GLY B  93      15.597   9.256 -24.555  1.00 95.00           N  
ATOM   3917  H   GLY B  93      16.010   8.798 -25.355  1.00 95.00           H  
ATOM   3918  CA  GLY B  93      15.482   8.476 -23.323  1.00 95.00           C  
ATOM   3919  HA2 GLY B  93      16.016   8.976 -22.516  1.00 95.00           H  
ATOM   3920  HA3 GLY B  93      14.431   8.405 -23.041  1.00 95.00           H  
ATOM   3921  C   GLY B  93      16.036   7.059 -23.470  1.00 95.00           C  
ATOM   3922  O   GLY B  93      16.669   6.726 -24.475  1.00 95.00           O  
ATOM   3923  N   GLY B  94      15.805   6.229 -22.453  1.00 97.33           N  
ATOM   3924  H   GLY B  94      15.290   6.587 -21.661  1.00 97.33           H  
ATOM   3925  CA  GLY B  94      16.095   4.795 -22.485  1.00 97.33           C  
ATOM   3926  HA2 GLY B  94      16.336   4.456 -21.477  1.00 97.33           H  
ATOM   3927  HA3 GLY B  94      16.955   4.597 -23.124  1.00 97.33           H  
ATOM   3928  C   GLY B  94      14.885   4.006 -22.983  1.00 97.33           C  
ATOM   3929  O   GLY B  94      13.850   3.985 -22.328  1.00 97.33           O  
ATOM   3930  N   PHE B  95      15.000   3.335 -24.125  1.00 97.18           N  
ATOM   3931  H   PHE B  95      15.867   3.388 -24.640  1.00 97.18           H  
ATOM   3932  CA  PHE B  95      13.865   2.687 -24.783  1.00 97.18           C  
ATOM   3933  HA  PHE B  95      12.978   2.749 -24.153  1.00 97.18           H  
ATOM   3934  C   PHE B  95      14.109   1.193 -25.021  1.00 97.18           C  
ATOM   3935  CB  PHE B  95      13.590   3.476 -26.068  1.00 97.18           C  
ATOM   3936  HB2 PHE B  95      14.491   3.463 -26.681  1.00 97.18           H  
ATOM   3937  HB3 PHE B  95      12.816   2.975 -26.650  1.00 97.18           H  
ATOM   3938  O   PHE B  95      15.197   0.799 -25.457  1.00 97.18           O  
ATOM   3939  CG  PHE B  95      13.168   4.921 -25.829  1.00 97.18           C  
ATOM   3940  CD1 PHE B  95      12.098   5.232 -24.977  1.00 97.18           C  
ATOM   3941  HD1 PHE B  95      11.653   4.453 -24.374  1.00 97.18           H  
ATOM   3942  CD2 PHE B  95      13.871   5.981 -26.422  1.00 97.18           C  
ATOM   3943  HD2 PHE B  95      14.722   5.777 -27.054  1.00 97.18           H  
ATOM   3944  CE1 PHE B  95      11.621   6.547 -24.857  1.00 97.18           C  
ATOM   3945  HE1 PHE B  95      10.764   6.758 -24.234  1.00 97.18           H  
ATOM   3946  CE2 PHE B  95      13.469   7.311 -26.221  1.00 97.18           C  
ATOM   3947  HE2 PHE B  95      14.023   8.112 -26.686  1.00 97.18           H  
ATOM   3948  CZ  PHE B  95      12.322   7.595 -25.465  1.00 97.18           C  
ATOM   3949  HZ  PHE B  95      12.008   8.617 -25.318  1.00 97.18           H  
ATOM   3950  N   LEU B  96      13.102   0.362 -24.731  1.00 97.34           N  
ATOM   3951  H   LEU B  96      12.241   0.734 -24.357  1.00 97.34           H  
ATOM   3952  CA  LEU B  96      13.101  -1.053 -25.099  1.00 97.34           C  
ATOM   3953  HA  LEU B  96      14.070  -1.482 -24.844  1.00 97.34           H  
ATOM   3954  C   LEU B  96      12.923  -1.213 -26.611  1.00 97.34           C  
ATOM   3955  CB  LEU B  96      12.001  -1.815 -24.335  1.00 97.34           C  
ATOM   3956  HB2 LEU B  96      11.948  -2.833 -24.721  1.00 97.34           H  
ATOM   3957  HB3 LEU B  96      11.046  -1.333 -24.544  1.00 97.34           H  
ATOM   3958  O   LEU B  96      12.290  -0.389 -27.278  1.00 97.34           O  
ATOM   3959  CG  LEU B  96      12.186  -1.884 -22.811  1.00 97.34           C  
ATOM   3960  HG  LEU B  96      12.236  -0.876 -22.400  1.00 97.34           H  
ATOM   3961  CD1 LEU B  96      11.006  -2.613 -22.174  1.00 97.34           C  
ATOM   3962 HD11 LEU B  96      11.132  -2.663 -21.092  1.00 97.34           H  
ATOM   3963 HD12 LEU B  96      10.088  -2.065 -22.388  1.00 97.34           H  
ATOM   3964 HD13 LEU B  96      10.920  -3.624 -22.573  1.00 97.34           H  
ATOM   3965  CD2 LEU B  96      13.462  -2.626 -22.423  1.00 97.34           C  
ATOM   3966 HD21 LEU B  96      13.521  -2.672 -21.336  1.00 97.34           H  
ATOM   3967 HD22 LEU B  96      13.453  -3.639 -22.827  1.00 97.34           H  
ATOM   3968 HD23 LEU B  96      14.332  -2.088 -22.799  1.00 97.34           H  
ATOM   3969  N   ARG B  97      13.498  -2.291 -27.144  1.00 91.35           N  
ATOM   3970  H   ARG B  97      13.879  -2.979 -26.510  1.00 91.35           H  
ATOM   3971  CA  ARG B  97      13.358  -2.682 -28.549  1.00 91.35           C  
ATOM   3972  HA  ARG B  97      13.091  -1.809 -29.144  1.00 91.35           H  
ATOM   3973  C   ARG B  97      12.222  -3.689 -28.690  1.00 91.35           C  
ATOM   3974  CB  ARG B  97      14.670  -3.273 -29.085  1.00 91.35           C  
ATOM   3975  HB2 ARG B  97      14.864  -4.222 -28.583  1.00 91.35           H  
ATOM   3976  HB3 ARG B  97      14.550  -3.472 -30.150  1.00 91.35           H  
ATOM   3977  O   ARG B  97      11.973  -4.450 -27.756  1.00 91.35           O  
ATOM   3978  CG  ARG B  97      15.878  -2.347 -28.889  1.00 91.35           C  
ATOM   3979  HG2 ARG B  97      16.069  -2.218 -27.824  1.00 91.35           H  
ATOM   3980  HG3 ARG B  97      15.675  -1.376 -29.339  1.00 91.35           H  
ATOM   3981  CD  ARG B  97      17.111  -2.972 -29.545  1.00 91.35           C  
ATOM   3982  HD2 ARG B  97      17.194  -4.004 -29.204  1.00 91.35           H  
ATOM   3983  HD3 ARG B  97      16.973  -2.975 -30.627  1.00 91.35           H  
ATOM   3984  NE  ARG B  97      18.343  -2.242 -29.190  1.00 91.35           N  
ATOM   3985  HE  ARG B  97      18.228  -1.406 -28.635  1.00 91.35           H  
ATOM   3986  NH1 ARG B  97      19.806  -3.702 -30.182  1.00 91.35           N  
ATOM   3987 HH11 ARG B  97      20.739  -4.074 -30.281  1.00 91.35           H  
ATOM   3988 HH12 ARG B  97      19.018  -4.250 -30.497  1.00 91.35           H  
ATOM   3989  NH2 ARG B  97      20.600  -2.011 -28.960  1.00 91.35           N  
ATOM   3990 HH21 ARG B  97      21.521  -2.416 -29.052  1.00 91.35           H  
ATOM   3991 HH22 ARG B  97      20.460  -1.237 -28.326  1.00 91.35           H  
ATOM   3992  CZ  ARG B  97      19.573  -2.649 -29.450  1.00 91.35           C  
ATOM   3993  N   GLU B  98      11.600  -3.703 -29.867  1.00 88.99           N  
ATOM   3994  H   GLU B  98      11.864  -3.025 -30.567  1.00 88.99           H  
ATOM   3995  CA  GLU B  98      10.662  -4.752 -30.289  1.00 88.99           C  
ATOM   3996  HA  GLU B  98      10.194  -4.422 -31.216  1.00 88.99           H  
ATOM   3997  C   GLU B  98       9.505  -4.971 -29.294  1.00 88.99           C  
ATOM   3998  CB  GLU B  98      11.437  -6.044 -30.613  1.00 88.99           C  
ATOM   3999  HB2 GLU B  98      10.751  -6.738 -31.098  1.00 88.99           H  
ATOM   4000  HB3 GLU B  98      11.802  -6.487 -29.687  1.00 88.99           H  
ATOM   4001  O   GLU B  98       9.099  -6.097 -29.016  1.00 88.99           O  
ATOM   4002  CG  GLU B  98      12.607  -5.863 -31.587  1.00 88.99           C  
ATOM   4003  HG2 GLU B  98      12.245  -5.345 -32.475  1.00 88.99           H  
ATOM   4004  HG3 GLU B  98      13.373  -5.241 -31.123  1.00 88.99           H  
ATOM   4005  CD  GLU B  98      13.250  -7.198 -31.998  1.00 88.99           C  
ATOM   4006  OE1 GLU B  98      13.977  -7.176 -33.019  1.00 88.99           O  
ATOM   4007  OE2 GLU B  98      13.064  -8.205 -31.281  1.00 88.99           O  
ATOM   4008  N   VAL B  99       8.975  -3.884 -28.730  1.00 90.14           N  
ATOM   4009  H   VAL B  99       9.286  -2.983 -29.064  1.00 90.14           H  
ATOM   4010  CA  VAL B  99       7.913  -3.913 -27.705  1.00 90.14           C  
ATOM   4011  HA  VAL B  99       8.181  -4.677 -26.976  1.00 90.14           H  
ATOM   4012  C   VAL B  99       6.555  -4.369 -28.250  1.00 90.14           C  
ATOM   4013  CB  VAL B  99       7.802  -2.558 -26.971  1.00 90.14           C  
ATOM   4014  HB  VAL B  99       6.770  -2.391 -26.663  1.00 90.14           H  
ATOM   4015  O   VAL B  99       5.663  -4.753 -27.494  1.00 90.14           O  
ATOM   4016  CG1 VAL B  99       8.655  -2.639 -25.702  1.00 90.14           C  
ATOM   4017 HG11 VAL B  99       8.211  -3.351 -25.007  1.00 90.14           H  
ATOM   4018 HG12 VAL B  99       9.660  -2.973 -25.959  1.00 90.14           H  
ATOM   4019 HG13 VAL B  99       8.731  -1.667 -25.214  1.00 90.14           H  
ATOM   4020  CG2 VAL B  99       8.259  -1.338 -27.793  1.00 90.14           C  
ATOM   4021 HG21 VAL B  99       8.016  -0.424 -27.251  1.00 90.14           H  
ATOM   4022 HG22 VAL B  99       9.335  -1.365 -27.964  1.00 90.14           H  
ATOM   4023 HG23 VAL B  99       7.740  -1.321 -28.751  1.00 90.14           H  
ATOM   4024  N   GLU B 100       6.388  -4.369 -29.568  1.00 88.55           N  
ATOM   4025  H   GLU B 100       7.049  -3.841 -30.120  1.00 88.55           H  
ATOM   4026  CA  GLU B 100       5.273  -4.992 -30.275  1.00 88.55           C  
ATOM   4027  HA  GLU B 100       4.352  -4.679 -29.784  1.00 88.55           H  
ATOM   4028  C   GLU B 100       5.288  -6.529 -30.221  1.00 88.55           C  
ATOM   4029  CB  GLU B 100       5.198  -4.490 -31.732  1.00 88.55           C  
ATOM   4030  HB2 GLU B 100       4.814  -3.470 -31.737  1.00 88.55           H  
ATOM   4031  HB3 GLU B 100       4.452  -5.094 -32.249  1.00 88.55           H  
ATOM   4032  O   GLU B 100       4.225  -7.141 -30.348  1.00 88.55           O  
ATOM   4033  CG  GLU B 100       6.504  -4.548 -32.553  1.00 88.55           C  
ATOM   4034  HG2 GLU B 100       6.225  -4.591 -33.606  1.00 88.55           H  
ATOM   4035  HG3 GLU B 100       7.035  -5.471 -32.320  1.00 88.55           H  
ATOM   4036  CD  GLU B 100       7.441  -3.340 -32.357  1.00 88.55           C  
ATOM   4037  OE1 GLU B 100       8.441  -3.258 -33.100  1.00 88.55           O  
ATOM   4038  OE2 GLU B 100       7.184  -2.534 -31.437  1.00 88.55           O  
ATOM   4039  N   THR B 101       6.445  -7.153 -30.002  1.00 92.25           N  
ATOM   4040  H   THR B 101       7.272  -6.600 -29.827  1.00 92.25           H  
ATOM   4041  CA  THR B 101       6.605  -8.615 -29.995  1.00 92.25           C  
ATOM   4042  HA  THR B 101       5.954  -9.015 -30.773  1.00 92.25           H  
ATOM   4043  C   THR B 101       6.162  -9.204 -28.662  1.00 92.25           C  
ATOM   4044  CB  THR B 101       8.045  -9.065 -30.305  1.00 92.25           C  
ATOM   4045  HB  THR B 101       8.545  -9.409 -29.399  1.00 92.25           H  
ATOM   4046  O   THR B 101       6.520  -8.697 -27.605  1.00 92.25           O  
ATOM   4047  CG2 THR B 101       8.072 -10.167 -31.362  1.00 92.25           C  
ATOM   4048 HG21 THR B 101       7.526 -11.038 -30.999  1.00 92.25           H  
ATOM   4049 HG22 THR B 101       7.625  -9.806 -32.288  1.00 92.25           H  
ATOM   4050 HG23 THR B 101       9.106 -10.453 -31.551  1.00 92.25           H  
ATOM   4051  OG1 THR B 101       8.785  -8.025 -30.865  1.00 92.25           O  
ATOM   4052  HG1 THR B 101       9.067  -7.458 -30.143  1.00 92.25           H  
ATOM   4053  N   PHE B 102       5.349 -10.259 -28.714  1.00 94.92           N  
ATOM   4054  H   PHE B 102       5.074 -10.620 -29.616  1.00 94.92           H  
ATOM   4055  CA  PHE B 102       4.820 -10.951 -27.537  1.00 94.92           C  
ATOM   4056  HA  PHE B 102       5.603 -11.060 -26.786  1.00 94.92           H  
ATOM   4057  C   PHE B 102       4.310 -12.340 -27.933  1.00 94.92           C  
ATOM   4058  CB  PHE B 102       3.669 -10.111 -26.965  1.00 94.92           C  
ATOM   4059  HB2 PHE B 102       4.095  -9.179 -26.593  1.00 94.92           H  
ATOM   4060  HB3 PHE B 102       2.974  -9.866 -27.768  1.00 94.92           H  
ATOM   4061  O   PHE B 102       3.567 -12.458 -28.915  1.00 94.92           O  
ATOM   4062  CG  PHE B 102       2.905 -10.763 -25.830  1.00 94.92           C  
ATOM   4063  CD1 PHE B 102       1.526 -11.025 -25.947  1.00 94.92           C  
ATOM   4064  HD1 PHE B 102       1.003 -10.765 -26.855  1.00 94.92           H  
ATOM   4065  CD2 PHE B 102       3.582 -11.100 -24.647  1.00 94.92           C  
ATOM   4066  HD2 PHE B 102       4.636 -10.886 -24.546  1.00 94.92           H  
ATOM   4067  CE1 PHE B 102       0.833 -11.630 -24.882  1.00 94.92           C  
ATOM   4068  HE1 PHE B 102      -0.224 -11.833 -24.968  1.00 94.92           H  
ATOM   4069  CE2 PHE B 102       2.897 -11.721 -23.593  1.00 94.92           C  
ATOM   4070  HE2 PHE B 102       3.434 -11.994 -22.697  1.00 94.92           H  
ATOM   4071  CZ  PHE B 102       1.526 -11.992 -23.714  1.00 94.92           C  
ATOM   4072  HZ  PHE B 102       1.015 -12.483 -22.899  1.00 94.92           H  
ATOM   4073  N   ASP B 103       4.642 -13.387 -27.172  1.00 95.41           N  
ATOM   4074  H   ASP B 103       5.254 -13.240 -26.382  1.00 95.41           H  
ATOM   4075  CA  ASP B 103       4.114 -14.736 -27.434  1.00 95.41           C  
ATOM   4076  HA  ASP B 103       4.016 -14.837 -28.515  1.00 95.41           H  
ATOM   4077  C   ASP B 103       2.698 -14.916 -26.860  1.00 95.41           C  
ATOM   4078  CB  ASP B 103       5.090 -15.850 -27.025  1.00 95.41           C  
ATOM   4079  HB2 ASP B 103       5.127 -15.930 -25.938  1.00 95.41           H  
ATOM   4080  HB3 ASP B 103       6.086 -15.588 -27.382  1.00 95.41           H  
ATOM   4081  O   ASP B 103       2.450 -15.611 -25.872  1.00 95.41           O  
ATOM   4082  CG  ASP B 103       4.696 -17.211 -27.638  1.00 95.41           C  
ATOM   4083  OD1 ASP B 103       3.521 -17.388 -28.062  1.00 95.41           O  
ATOM   4084  OD2 ASP B 103       5.560 -18.116 -27.682  1.00 95.41           O  
ATOM   4085  N   ALA B 104       1.721 -14.287 -27.515  1.00 94.62           N  
ATOM   4086  H   ALA B 104       2.001 -13.656 -28.252  1.00 94.62           H  
ATOM   4087  CA  ALA B 104       0.325 -14.333 -27.087  1.00 94.62           C  
ATOM   4088  HA  ALA B 104       0.258 -13.878 -26.099  1.00 94.62           H  
ATOM   4089  C   ALA B 104      -0.210 -15.774 -26.955  1.00 94.62           C  
ATOM   4090  CB  ALA B 104      -0.498 -13.498 -28.077  1.00 94.62           C  
ATOM   4091  HB1 ALA B 104      -0.531 -13.992 -29.048  1.00 94.62           H  
ATOM   4092  HB2 ALA B 104      -1.512 -13.377 -27.696  1.00 94.62           H  
ATOM   4093  HB3 ALA B 104      -0.049 -12.512 -28.191  1.00 94.62           H  
ATOM   4094  O   ALA B 104      -0.919 -16.092 -25.998  1.00 94.62           O  
ATOM   4095  N   ALA B 105       0.171 -16.676 -27.867  1.00 91.93           N  
ATOM   4096  H   ALA B 105       0.908 -16.413 -28.506  1.00 91.93           H  
ATOM   4097  CA  ALA B 105      -0.284 -18.065 -27.855  1.00 91.93           C  
ATOM   4098  HA  ALA B 105      -1.370 -18.070 -27.770  1.00 91.93           H  
ATOM   4099  C   ALA B 105       0.275 -18.852 -26.659  1.00 91.93           C  
ATOM   4100  CB  ALA B 105       0.106 -18.718 -29.185  1.00 91.93           C  
ATOM   4101  HB1 ALA B 105      -0.338 -18.165 -30.012  1.00 91.93           H  
ATOM   4102  HB2 ALA B 105      -0.253 -19.747 -29.207  1.00 91.93           H  
ATOM   4103  HB3 ALA B 105       1.190 -18.714 -29.293  1.00 91.93           H  
ATOM   4104  O   ALA B 105      -0.433 -19.688 -26.085  1.00 91.93           O  
ATOM   4105  N   PHE B 106       1.513 -18.571 -26.241  1.00 95.89           N  
ATOM   4106  H   PHE B 106       2.077 -17.916 -26.763  1.00 95.89           H  
ATOM   4107  CA  PHE B 106       2.089 -19.143 -25.028  1.00 95.89           C  
ATOM   4108  HA  PHE B 106       2.151 -20.224 -25.150  1.00 95.89           H  
ATOM   4109  C   PHE B 106       1.227 -18.846 -23.799  1.00 95.89           C  
ATOM   4110  CB  PHE B 106       3.507 -18.614 -24.839  1.00 95.89           C  
ATOM   4111  HB2 PHE B 106       3.496 -17.537 -24.669  1.00 95.89           H  
ATOM   4112  HB3 PHE B 106       4.062 -18.815 -25.756  1.00 95.89           H  
ATOM   4113  O   PHE B 106       0.893 -19.775 -23.052  1.00 95.89           O  
ATOM   4114  CG  PHE B 106       4.248 -19.276 -23.710  1.00 95.89           C  
ATOM   4115  CD1 PHE B 106       4.096 -18.821 -22.387  1.00 95.89           C  
ATOM   4116  HD1 PHE B 106       3.472 -17.968 -22.170  1.00 95.89           H  
ATOM   4117  CD2 PHE B 106       5.118 -20.338 -23.998  1.00 95.89           C  
ATOM   4118  HD2 PHE B 106       5.289 -20.629 -25.024  1.00 95.89           H  
ATOM   4119  CE1 PHE B 106       4.801 -19.450 -21.349  1.00 95.89           C  
ATOM   4120  HE1 PHE B 106       4.720 -19.079 -20.338  1.00 95.89           H  
ATOM   4121  CE2 PHE B 106       5.823 -20.964 -22.962  1.00 95.89           C  
ATOM   4122  HE2 PHE B 106       6.543 -21.733 -23.196  1.00 95.89           H  
ATOM   4123  CZ  PHE B 106       5.662 -20.522 -21.640  1.00 95.89           C  
ATOM   4124  HZ  PHE B 106       6.251 -20.969 -20.853  1.00 95.89           H  
ATOM   4125  N   PHE B 107       0.782 -17.596 -23.661  1.00 95.72           N  
ATOM   4126  H   PHE B 107       1.129 -16.908 -24.314  1.00 95.72           H  
ATOM   4127  CA  PHE B 107      -0.037 -17.113 -22.546  1.00 95.72           C  
ATOM   4128  HA  PHE B 107       0.234 -17.704 -21.671  1.00 95.72           H  
ATOM   4129  C   PHE B 107      -1.553 -17.296 -22.733  1.00 95.72           C  
ATOM   4130  CB  PHE B 107       0.349 -15.667 -22.212  1.00 95.72           C  
ATOM   4131  HB2 PHE B 107       0.203 -15.046 -23.095  1.00 95.72           H  
ATOM   4132  HB3 PHE B 107      -0.301 -15.289 -21.423  1.00 95.72           H  
ATOM   4133  O   PHE B 107      -2.332 -16.814 -21.918  1.00 95.72           O  
ATOM   4134  CG  PHE B 107       1.780 -15.549 -21.732  1.00 95.72           C  
ATOM   4135  CD1 PHE B 107       2.121 -15.948 -20.427  1.00 95.72           C  
ATOM   4136  HD1 PHE B 107       1.343 -16.265 -19.749  1.00 95.72           H  
ATOM   4137  CD2 PHE B 107       2.782 -15.086 -22.600  1.00 95.72           C  
ATOM   4138  HD2 PHE B 107       2.538 -14.755 -23.598  1.00 95.72           H  
ATOM   4139  CE1 PHE B 107       3.461 -15.916 -20.001  1.00 95.72           C  
ATOM   4140  HE1 PHE B 107       3.725 -16.211 -18.996  1.00 95.72           H  
ATOM   4141  CE2 PHE B 107       4.119 -15.055 -22.178  1.00 95.72           C  
ATOM   4142  HE2 PHE B 107       4.884 -14.716 -22.862  1.00 95.72           H  
ATOM   4143  CZ  PHE B 107       4.462 -15.475 -20.882  1.00 95.72           C  
ATOM   4144  HZ  PHE B 107       5.493 -15.456 -20.562  1.00 95.72           H  
ATOM   4145  N   HIS B 108      -1.986 -18.029 -23.769  1.00 90.66           N  
ATOM   4146  H   HIS B 108      -1.290 -18.349 -24.427  1.00 90.66           H  
ATOM   4147  CA  HIS B 108      -3.407 -18.252 -24.103  1.00 90.66           C  
ATOM   4148  HA  HIS B 108      -3.432 -18.795 -25.048  1.00 90.66           H  
ATOM   4149  C   HIS B 108      -4.184 -16.949 -24.376  1.00 90.66           C  
ATOM   4150  CB  HIS B 108      -4.116 -19.138 -23.057  1.00 90.66           C  
ATOM   4151  HB2 HIS B 108      -4.132 -18.623 -22.097  1.00 90.66           H  
ATOM   4152  HB3 HIS B 108      -5.156 -19.256 -23.362  1.00 90.66           H  
ATOM   4153  O   HIS B 108      -5.395 -16.881 -24.179  1.00 90.66           O  
ATOM   4154  CG  HIS B 108      -3.577 -20.530 -22.833  1.00 90.66           C  
ATOM   4155  CD2 HIS B 108      -2.292 -20.874 -22.527  1.00 90.66           C  
ATOM   4156  HD2 HIS B 108      -1.470 -20.177 -22.454  1.00 90.66           H  
ATOM   4157  ND1 HIS B 108      -4.386 -21.644 -22.613  1.00 90.66           N  
ATOM   4158  CE1 HIS B 108      -3.592 -22.612 -22.157  1.00 90.66           C  
ATOM   4159  HE1 HIS B 108      -3.952 -23.560 -21.786  1.00 90.66           H  
ATOM   4160  NE2 HIS B 108      -2.325 -22.180 -22.081  1.00 90.66           N  
ATOM   4161  HE2 HIS B 108      -1.660 -22.600 -21.449  1.00 90.66           H  
ATOM   4162  N   ILE B 109      -3.496 -15.921 -24.869  1.00 91.47           N  
ATOM   4163  H   ILE B 109      -2.513 -16.056 -25.054  1.00 91.47           H  
ATOM   4164  CA  ILE B 109      -4.064 -14.628 -25.250  1.00 91.47           C  
ATOM   4165  HA  ILE B 109      -5.026 -14.496 -24.755  1.00 91.47           H  
ATOM   4166  C   ILE B 109      -4.308 -14.634 -26.760  1.00 91.47           C  
ATOM   4167  CB  ILE B 109      -3.137 -13.494 -24.759  1.00 91.47           C  
ATOM   4168  HB  ILE B 109      -2.118 -13.716 -25.078  1.00 91.47           H  
ATOM   4169  O   ILE B 109      -3.442 -15.000 -27.558  1.00 91.47           O  
ATOM   4170  CG1 ILE B 109      -3.186 -13.438 -23.214  1.00 91.47           C  
ATOM   4171 HG12 ILE B 109      -4.144 -13.027 -22.895  1.00 91.47           H  
ATOM   4172 HG13 ILE B 109      -3.108 -14.444 -22.803  1.00 91.47           H  
ATOM   4173  CG2 ILE B 109      -3.541 -12.129 -25.337  1.00 91.47           C  
ATOM   4174 HG21 ILE B 109      -4.550 -11.881 -25.007  1.00 91.47           H  
ATOM   4175 HG22 ILE B 109      -3.503 -12.150 -26.426  1.00 91.47           H  
ATOM   4176 HG23 ILE B 109      -2.855 -11.353 -24.998  1.00 91.47           H  
ATOM   4177  CD1 ILE B 109      -2.059 -12.621 -22.584  1.00 91.47           C  
ATOM   4178 HD11 ILE B 109      -1.102 -13.042 -22.891  1.00 91.47           H  
ATOM   4179 HD12 ILE B 109      -2.138 -12.678 -21.498  1.00 91.47           H  
ATOM   4180 HD13 ILE B 109      -2.119 -11.575 -22.887  1.00 91.47           H  
ATOM   4181  N   SER B 110      -5.509 -14.241 -27.182  1.00 84.42           N  
ATOM   4182  H   SER B 110      -6.169 -13.914 -26.491  1.00 84.42           H  
ATOM   4183  CA  SER B 110      -5.819 -14.164 -28.614  1.00 84.42           C  
ATOM   4184  HA  SER B 110      -5.484 -15.099 -29.064  1.00 84.42           H  
ATOM   4185  C   SER B 110      -5.067 -12.999 -29.278  1.00 84.42           C  
ATOM   4186  CB  SER B 110      -7.327 -14.055 -28.853  1.00 84.42           C  
ATOM   4187  HB2 SER B 110      -7.848 -14.800 -28.252  1.00 84.42           H  
ATOM   4188  HB3 SER B 110      -7.529 -14.258 -29.905  1.00 84.42           H  
ATOM   4189  O   SER B 110      -4.849 -11.978 -28.624  1.00 84.42           O  
ATOM   4190  OG  SER B 110      -7.815 -12.763 -28.545  1.00 84.42           O  
ATOM   4191  HG  SER B 110      -7.822 -12.661 -27.591  1.00 84.42           H  
ATOM   4192  N   PRO B 111      -4.747 -13.055 -30.586  1.00 84.46           N  
ATOM   4193  CA  PRO B 111      -4.128 -11.922 -31.283  1.00 84.46           C  
ATOM   4194  HA  PRO B 111      -3.128 -11.763 -30.878  1.00 84.46           H  
ATOM   4195  C   PRO B 111      -4.930 -10.616 -31.153  1.00 84.46           C  
ATOM   4196  CB  PRO B 111      -4.019 -12.364 -32.746  1.00 84.46           C  
ATOM   4197  HB2 PRO B 111      -4.919 -12.085 -33.295  1.00 84.46           H  
ATOM   4198  HB3 PRO B 111      -3.137 -11.942 -33.227  1.00 84.46           H  
ATOM   4199  O   PRO B 111      -4.360  -9.535 -31.043  1.00 84.46           O  
ATOM   4200  CG  PRO B 111      -3.938 -13.887 -32.653  1.00 84.46           C  
ATOM   4201  HG2 PRO B 111      -2.914 -14.183 -32.426  1.00 84.46           H  
ATOM   4202  HG3 PRO B 111      -4.284 -14.369 -33.567  1.00 84.46           H  
ATOM   4203  CD  PRO B 111      -4.838 -14.213 -31.462  1.00 84.46           C  
ATOM   4204  HD2 PRO B 111      -5.868 -14.340 -31.797  1.00 84.46           H  
ATOM   4205  HD3 PRO B 111      -4.481 -15.118 -30.971  1.00 84.46           H  
ATOM   4206  N   ARG B 112      -6.266 -10.720 -31.110  1.00 78.53           N  
ATOM   4207  H   ARG B 112      -6.659 -11.650 -31.140  1.00 78.53           H  
ATOM   4208  CA  ARG B 112      -7.178  -9.582 -30.933  1.00 78.53           C  
ATOM   4209  HA  ARG B 112      -6.910  -8.798 -31.642  1.00 78.53           H  
ATOM   4210  C   ARG B 112      -7.056  -8.950 -29.544  1.00 78.53           C  
ATOM   4211  CB  ARG B 112      -8.604 -10.066 -31.228  1.00 78.53           C  
ATOM   4212  HB2 ARG B 112      -8.643 -10.435 -32.253  1.00 78.53           H  
ATOM   4213  HB3 ARG B 112      -8.844 -10.889 -30.554  1.00 78.53           H  
ATOM   4214  O   ARG B 112      -7.054  -7.727 -29.430  1.00 78.53           O  
ATOM   4215  CG  ARG B 112      -9.656  -8.964 -31.059  1.00 78.53           C  
ATOM   4216  HG2 ARG B 112      -9.431  -8.119 -31.710  1.00 78.53           H  
ATOM   4217  HG3 ARG B 112      -9.652  -8.625 -30.023  1.00 78.53           H  
ATOM   4218  CD  ARG B 112     -11.042  -9.522 -31.395  1.00 78.53           C  
ATOM   4219  HD2 ARG B 112     -11.097 -10.562 -31.075  1.00 78.53           H  
ATOM   4220  HD3 ARG B 112     -11.182  -9.476 -32.475  1.00 78.53           H  
ATOM   4221  NE  ARG B 112     -12.098  -8.770 -30.700  1.00 78.53           N  
ATOM   4222  HE  ARG B 112     -11.798  -8.080 -30.026  1.00 78.53           H  
ATOM   4223  NH1 ARG B 112     -13.907  -9.634 -31.824  1.00 78.53           N  
ATOM   4224 HH11 ARG B 112     -13.275 -10.165 -32.405  1.00 78.53           H  
ATOM   4225 HH12 ARG B 112     -14.899  -9.621 -32.013  1.00 78.53           H  
ATOM   4226  NH2 ARG B 112     -14.204  -8.099 -30.226  1.00 78.53           N  
ATOM   4227 HH21 ARG B 112     -15.204  -8.161 -30.349  1.00 78.53           H  
ATOM   4228 HH22 ARG B 112     -13.806  -7.462 -29.550  1.00 78.53           H  
ATOM   4229  CZ  ARG B 112     -13.396  -8.847 -30.918  1.00 78.53           C  
ATOM   4230  N   GLU B 113      -6.947  -9.769 -28.502  1.00 83.17           N  
ATOM   4231  H   GLU B 113      -6.911 -10.765 -28.666  1.00 83.17           H  
ATOM   4232  CA  GLU B 113      -6.687  -9.280 -27.147  1.00 83.17           C  
ATOM   4233  HA  GLU B 113      -7.384  -8.473 -26.916  1.00 83.17           H  
ATOM   4234  C   GLU B 113      -5.274  -8.692 -27.048  1.00 83.17           C  
ATOM   4235  CB  GLU B 113      -6.927 -10.408 -26.137  1.00 83.17           C  
ATOM   4236  HB2 GLU B 113      -6.267 -11.242 -26.377  1.00 83.17           H  
ATOM   4237  HB3 GLU B 113      -7.958 -10.747 -26.243  1.00 83.17           H  
ATOM   4238  O   GLU B 113      -5.128  -7.586 -26.540  1.00 83.17           O  
ATOM   4239  CG  GLU B 113      -6.697  -9.961 -24.682  1.00 83.17           C  
ATOM   4240  HG2 GLU B 113      -5.662  -9.638 -24.566  1.00 83.17           H  
ATOM   4241  HG3 GLU B 113      -7.340  -9.107 -24.472  1.00 83.17           H  
ATOM   4242  CD  GLU B 113      -6.975 -11.072 -23.660  1.00 83.17           C  
ATOM   4243  OE1 GLU B 113      -6.944 -10.754 -22.444  1.00 83.17           O  
ATOM   4244  OE2 GLU B 113      -7.192 -12.228 -24.095  1.00 83.17           O  
ATOM   4245  N   ALA B 114      -4.261  -9.356 -27.618  1.00 89.05           N  
ATOM   4246  H   ALA B 114      -4.453 -10.262 -28.023  1.00 89.05           H  
ATOM   4247  CA  ALA B 114      -2.870  -8.899 -27.606  1.00 89.05           C  
ATOM   4248  HA  ALA B 114      -2.543  -8.826 -26.569  1.00 89.05           H  
ATOM   4249  C   ALA B 114      -2.679  -7.511 -28.244  1.00 89.05           C  
ATOM   4250  CB  ALA B 114      -1.999  -9.947 -28.310  1.00 89.05           C  
ATOM   4251  HB1 ALA B 114      -2.290 -10.036 -29.357  1.00 89.05           H  
ATOM   4252  HB2 ALA B 114      -2.108 -10.914 -27.820  1.00 89.05           H  
ATOM   4253  HB3 ALA B 114      -0.954  -9.642 -28.259  1.00 89.05           H  
ATOM   4254  O   ALA B 114      -1.917  -6.706 -27.717  1.00 89.05           O  
ATOM   4255  N   MET B 115      -3.404  -7.191 -29.326  1.00 84.03           N  
ATOM   4256  H   MET B 115      -3.962  -7.911 -29.762  1.00 84.03           H  
ATOM   4257  CA  MET B 115      -3.388  -5.843 -29.922  1.00 84.03           C  
ATOM   4258  HA  MET B 115      -2.358  -5.553 -30.133  1.00 84.03           H  
ATOM   4259  C   MET B 115      -3.980  -4.753 -29.022  1.00 84.03           C  
ATOM   4260  CB  MET B 115      -4.198  -5.804 -31.223  1.00 84.03           C  
ATOM   4261  HB2 MET B 115      -5.171  -6.267 -31.060  1.00 84.03           H  
ATOM   4262  HB3 MET B 115      -4.364  -4.758 -31.483  1.00 84.03           H  
ATOM   4263  O   MET B 115      -3.728  -3.578 -29.250  1.00 84.03           O  
ATOM   4264  CG  MET B 115      -3.515  -6.445 -32.428  1.00 84.03           C  
ATOM   4265  HG2 MET B 115      -2.450  -6.220 -32.396  1.00 84.03           H  
ATOM   4266  HG3 MET B 115      -3.635  -7.527 -32.372  1.00 84.03           H  
ATOM   4267  SD  MET B 115      -4.161  -5.854 -34.024  1.00 84.03           S  
ATOM   4268  CE  MET B 115      -5.955  -5.830 -33.727  1.00 84.03           C  
ATOM   4269  HE1 MET B 115      -6.284  -6.806 -33.369  1.00 84.03           H  
ATOM   4270  HE2 MET B 115      -6.474  -5.597 -34.656  1.00 84.03           H  
ATOM   4271  HE3 MET B 115      -6.203  -5.066 -32.990  1.00 84.03           H  
ATOM   4272  N   SER B 116      -4.814  -5.119 -28.050  1.00 85.26           N  
ATOM   4273  H   SER B 116      -4.938  -6.105 -27.870  1.00 85.26           H  
ATOM   4274  CA  SER B 116      -5.455  -4.172 -27.123  1.00 85.26           C  
ATOM   4275  HA  SER B 116      -5.368  -3.157 -27.512  1.00 85.26           H  
ATOM   4276  C   SER B 116      -4.794  -4.190 -25.740  1.00 85.26           C  
ATOM   4277  CB  SER B 116      -6.942  -4.495 -26.990  1.00 85.26           C  
ATOM   4278  HB2 SER B 116      -7.459  -3.652 -26.532  1.00 85.26           H  
ATOM   4279  HB3 SER B 116      -7.045  -5.365 -26.341  1.00 85.26           H  
ATOM   4280  O   SER B 116      -5.202  -3.448 -24.845  1.00 85.26           O  
ATOM   4281  OG  SER B 116      -7.530  -4.794 -28.245  1.00 85.26           O  
ATOM   4282  HG  SER B 116      -7.053  -5.534 -28.628  1.00 85.26           H  
ATOM   4283  N   LEU B 117      -3.797  -5.061 -25.566  1.00 90.99           N  
ATOM   4284  H   LEU B 117      -3.494  -5.594 -26.369  1.00 90.99           H  
ATOM   4285  CA  LEU B 117      -3.106  -5.330 -24.319  1.00 90.99           C  
ATOM   4286  HA  LEU B 117      -3.793  -5.142 -23.494  1.00 90.99           H  
ATOM   4287  C   LEU B 117      -1.903  -4.397 -24.181  1.00 90.99           C  
ATOM   4288  CB  LEU B 117      -2.708  -6.817 -24.314  1.00 90.99           C  
ATOM   4289  HB2 LEU B 117      -3.584  -7.416 -24.564  1.00 90.99           H  
ATOM   4290  HB3 LEU B 117      -1.957  -6.975 -25.088  1.00 90.99           H  
ATOM   4291  O   LEU B 117      -0.976  -4.429 -25.001  1.00 90.99           O  
ATOM   4292  CG  LEU B 117      -2.152  -7.336 -22.984  1.00 90.99           C  
ATOM   4293  HG  LEU B 117      -1.273  -6.760 -22.696  1.00 90.99           H  
ATOM   4294  CD1 LEU B 117      -3.196  -7.269 -21.877  1.00 90.99           C  
ATOM   4295 HD11 LEU B 117      -4.149  -7.674 -22.217  1.00 90.99           H  
ATOM   4296 HD12 LEU B 117      -2.837  -7.844 -21.023  1.00 90.99           H  
ATOM   4297 HD13 LEU B 117      -3.307  -6.232 -21.559  1.00 90.99           H  
ATOM   4298  CD2 LEU B 117      -1.761  -8.804 -23.142  1.00 90.99           C  
ATOM   4299 HD21 LEU B 117      -1.103  -8.926 -24.003  1.00 90.99           H  
ATOM   4300 HD22 LEU B 117      -1.241  -9.145 -22.246  1.00 90.99           H  
ATOM   4301 HD23 LEU B 117      -2.658  -9.403 -23.299  1.00 90.99           H  
ATOM   4302  N   ASP B 118      -1.913  -3.597 -23.117  1.00 92.98           N  
ATOM   4303  H   ASP B 118      -2.702  -3.618 -22.487  1.00 92.98           H  
ATOM   4304  CA  ASP B 118      -0.804  -2.727 -22.740  1.00 92.98           C  
ATOM   4305  HA  ASP B 118      -0.757  -1.895 -23.443  1.00 92.98           H  
ATOM   4306  C   ASP B 118       0.521  -3.515 -22.763  1.00 92.98           C  
ATOM   4307  CB  ASP B 118      -1.102  -2.130 -21.355  1.00 92.98           C  
ATOM   4308  HB2 ASP B 118      -1.231  -2.946 -20.644  1.00 92.98           H  
ATOM   4309  HB3 ASP B 118      -2.041  -1.581 -21.415  1.00 92.98           H  
ATOM   4310  O   ASP B 118       0.606  -4.582 -22.138  1.00 92.98           O  
ATOM   4311  CG  ASP B 118      -0.032  -1.183 -20.806  1.00 92.98           C  
ATOM   4312  OD1 ASP B 118       1.009  -0.991 -21.464  1.00 92.98           O  
ATOM   4313  OD2 ASP B 118      -0.235  -0.680 -19.678  1.00 92.98           O  
ATOM   4314  N   PRO B 119       1.560  -3.029 -23.476  1.00 94.73           N  
ATOM   4315  CA  PRO B 119       2.895  -3.618 -23.436  1.00 94.73           C  
ATOM   4316  HA  PRO B 119       2.881  -4.562 -23.981  1.00 94.73           H  
ATOM   4317  C   PRO B 119       3.410  -3.875 -22.012  1.00 94.73           C  
ATOM   4318  CB  PRO B 119       3.804  -2.629 -24.168  1.00 94.73           C  
ATOM   4319  HB2 PRO B 119       4.582  -3.143 -24.733  1.00 94.73           H  
ATOM   4320  HB3 PRO B 119       4.256  -1.940 -23.454  1.00 94.73           H  
ATOM   4321  O   PRO B 119       4.135  -4.843 -21.803  1.00 94.73           O  
ATOM   4322  CG  PRO B 119       2.873  -1.839 -25.081  1.00 94.73           C  
ATOM   4323  HG2 PRO B 119       2.796  -2.344 -26.044  1.00 94.73           H  
ATOM   4324  HG3 PRO B 119       3.225  -0.817 -25.225  1.00 94.73           H  
ATOM   4325  CD  PRO B 119       1.529  -1.872 -24.365  1.00 94.73           C  
ATOM   4326  HD2 PRO B 119       0.724  -1.962 -25.094  1.00 94.73           H  
ATOM   4327  HD3 PRO B 119       1.407  -0.950 -23.796  1.00 94.73           H  
ATOM   4328  N   GLN B 120       2.994  -3.083 -21.016  1.00 96.56           N  
ATOM   4329  H   GLN B 120       2.386  -2.306 -21.232  1.00 96.56           H  
ATOM   4330  CA  GLN B 120       3.346  -3.323 -19.614  1.00 96.56           C  
ATOM   4331  HA  GLN B 120       4.433  -3.330 -19.531  1.00 96.56           H  
ATOM   4332  C   GLN B 120       2.834  -4.678 -19.099  1.00 96.56           C  
ATOM   4333  CB  GLN B 120       2.792  -2.199 -18.729  1.00 96.56           C  
ATOM   4334  HB2 GLN B 120       3.047  -2.415 -17.691  1.00 96.56           H  
ATOM   4335  HB3 GLN B 120       1.705  -2.185 -18.808  1.00 96.56           H  
ATOM   4336  O   GLN B 120       3.580  -5.403 -18.444  1.00 96.56           O  
ATOM   4337  CG  GLN B 120       3.358  -0.819 -19.088  1.00 96.56           C  
ATOM   4338  HG2 GLN B 120       3.045  -0.533 -20.092  1.00 96.56           H  
ATOM   4339  HG3 GLN B 120       4.446  -0.870 -19.063  1.00 96.56           H  
ATOM   4340  CD  GLN B 120       2.918   0.271 -18.124  1.00 96.56           C  
ATOM   4341  NE2 GLN B 120       1.637   0.469 -17.915  1.00 96.56           N  
ATOM   4342 HE21 GLN B 120       1.400   1.240 -17.307  1.00 96.56           H  
ATOM   4343 HE22 GLN B 120       0.954  -0.005 -18.489  1.00 96.56           H  
ATOM   4344  OE1 GLN B 120       3.739   0.972 -17.558  1.00 96.56           O  
ATOM   4345  N   GLN B 121       1.590  -5.062 -19.422  1.00 96.55           N  
ATOM   4346  H   GLN B 121       1.058  -4.481 -20.054  1.00 96.55           H  
ATOM   4347  CA  GLN B 121       1.041  -6.370 -19.033  1.00 96.55           C  
ATOM   4348  HA  GLN B 121       1.214  -6.521 -17.967  1.00 96.55           H  
ATOM   4349  C   GLN B 121       1.747  -7.518 -19.771  1.00 96.55           C  
ATOM   4350  CB  GLN B 121      -0.477  -6.443 -19.291  1.00 96.55           C  
ATOM   4351  HB2 GLN B 121      -0.806  -7.441 -19.001  1.00 96.55           H  
ATOM   4352  HB3 GLN B 121      -0.676  -6.317 -20.355  1.00 96.55           H  
ATOM   4353  O   GLN B 121       1.965  -8.581 -19.191  1.00 96.55           O  
ATOM   4354  CG  GLN B 121      -1.303  -5.409 -18.504  1.00 96.55           C  
ATOM   4355  HG2 GLN B 121      -0.921  -5.363 -17.484  1.00 96.55           H  
ATOM   4356  HG3 GLN B 121      -1.158  -4.424 -18.948  1.00 96.55           H  
ATOM   4357  CD  GLN B 121      -2.808  -5.709 -18.451  1.00 96.55           C  
ATOM   4358  NE2 GLN B 121      -3.630  -4.808 -17.966  1.00 96.55           N  
ATOM   4359 HE21 GLN B 121      -3.292  -3.942 -17.571  1.00 96.55           H  
ATOM   4360 HE22 GLN B 121      -4.615  -5.028 -17.983  1.00 96.55           H  
ATOM   4361  OE1 GLN B 121      -3.296  -6.773 -18.810  1.00 96.55           O  
ATOM   4362  N   ARG B 122       2.125  -7.301 -21.038  1.00 96.94           N  
ATOM   4363  H   ARG B 122       1.929  -6.391 -21.430  1.00 96.94           H  
ATOM   4364  CA  ARG B 122       2.867  -8.277 -21.856  1.00 96.94           C  
ATOM   4365  HA  ARG B 122       2.359  -9.241 -21.828  1.00 96.94           H  
ATOM   4366  C   ARG B 122       4.262  -8.547 -21.294  1.00 96.94           C  
ATOM   4367  CB  ARG B 122       2.941  -7.797 -23.314  1.00 96.94           C  
ATOM   4368  HB2 ARG B 122       3.619  -8.451 -23.863  1.00 96.94           H  
ATOM   4369  HB3 ARG B 122       3.336  -6.783 -23.364  1.00 96.94           H  
ATOM   4370  O   ARG B 122       4.595  -9.700 -21.039  1.00 96.94           O  
ATOM   4371  CG  ARG B 122       1.557  -7.851 -23.969  1.00 96.94           C  
ATOM   4372  HG2 ARG B 122       1.179  -8.867 -23.849  1.00 96.94           H  
ATOM   4373  HG3 ARG B 122       0.875  -7.162 -23.470  1.00 96.94           H  
ATOM   4374  CD  ARG B 122       1.601  -7.543 -25.466  1.00 96.94           C  
ATOM   4375  HD2 ARG B 122       2.549  -7.901 -25.867  1.00 96.94           H  
ATOM   4376  HD3 ARG B 122       0.795  -8.093 -25.951  1.00 96.94           H  
ATOM   4377  NE  ARG B 122       1.424  -6.114 -25.769  1.00 96.94           N  
ATOM   4378  HE  ARG B 122       0.801  -5.584 -25.178  1.00 96.94           H  
ATOM   4379  NH1 ARG B 122       2.538  -6.112 -27.782  1.00 96.94           N  
ATOM   4380 HH11 ARG B 122       2.924  -5.609 -28.568  1.00 96.94           H  
ATOM   4381 HH12 ARG B 122       2.964  -6.999 -27.556  1.00 96.94           H  
ATOM   4382  NH2 ARG B 122       1.406  -4.303 -27.114  1.00 96.94           N  
ATOM   4383 HH21 ARG B 122       1.660  -3.849 -27.979  1.00 96.94           H  
ATOM   4384 HH22 ARG B 122       0.685  -3.928 -26.514  1.00 96.94           H  
ATOM   4385  CZ  ARG B 122       1.803  -5.518 -26.883  1.00 96.94           C  
ATOM   4386  N   LEU B 123       5.019  -7.485 -21.014  1.00 97.23           N  
ATOM   4387  H   LEU B 123       4.669  -6.571 -21.264  1.00 97.23           H  
ATOM   4388  CA  LEU B 123       6.340  -7.574 -20.390  1.00 97.23           C  
ATOM   4389  HA  LEU B 123       6.985  -8.200 -21.007  1.00 97.23           H  
ATOM   4390  C   LEU B 123       6.271  -8.237 -19.013  1.00 97.23           C  
ATOM   4391  CB  LEU B 123       6.943  -6.164 -20.261  1.00 97.23           C  
ATOM   4392  HB2 LEU B 123       7.777  -6.205 -19.560  1.00 97.23           H  
ATOM   4393  HB3 LEU B 123       6.189  -5.502 -19.834  1.00 97.23           H  
ATOM   4394  O   LEU B 123       7.089  -9.100 -18.713  1.00 97.23           O  
ATOM   4395  CG  LEU B 123       7.459  -5.568 -21.581  1.00 97.23           C  
ATOM   4396  HG  LEU B 123       6.695  -5.654 -22.354  1.00 97.23           H  
ATOM   4397  CD1 LEU B 123       7.775  -4.086 -21.373  1.00 97.23           C  
ATOM   4398 HD11 LEU B 123       6.873  -3.560 -21.061  1.00 97.23           H  
ATOM   4399 HD12 LEU B 123       8.548  -3.964 -20.614  1.00 97.23           H  
ATOM   4400 HD13 LEU B 123       8.116  -3.651 -22.313  1.00 97.23           H  
ATOM   4401  CD2 LEU B 123       8.738  -6.260 -22.059  1.00 97.23           C  
ATOM   4402 HD21 LEU B 123       9.094  -5.778 -22.969  1.00 97.23           H  
ATOM   4403 HD22 LEU B 123       9.508  -6.207 -21.289  1.00 97.23           H  
ATOM   4404 HD23 LEU B 123       8.533  -7.305 -22.292  1.00 97.23           H  
ATOM   4405  N   LEU B 124       5.280  -7.884 -18.187  1.00 98.11           N  
ATOM   4406  H   LEU B 124       4.656  -7.138 -18.459  1.00 98.11           H  
ATOM   4407  CA  LEU B 124       5.108  -8.513 -16.878  1.00 98.11           C  
ATOM   4408  HA  LEU B 124       6.028  -8.377 -16.309  1.00 98.11           H  
ATOM   4409  C   LEU B 124       4.896 -10.027 -16.988  1.00 98.11           C  
ATOM   4410  CB  LEU B 124       3.938  -7.858 -16.125  1.00 98.11           C  
ATOM   4411  HB2 LEU B 124       3.575  -8.549 -15.365  1.00 98.11           H  
ATOM   4412  HB3 LEU B 124       3.120  -7.694 -16.827  1.00 98.11           H  
ATOM   4413  O   LEU B 124       5.468 -10.756 -16.181  1.00 98.11           O  
ATOM   4414  CG  LEU B 124       4.292  -6.534 -15.427  1.00 98.11           C  
ATOM   4415  HG  LEU B 124       4.798  -5.867 -16.126  1.00 98.11           H  
ATOM   4416  CD1 LEU B 124       2.995  -5.873 -14.958  1.00 98.11           C  
ATOM   4417 HD11 LEU B 124       2.440  -6.551 -14.309  1.00 98.11           H  
ATOM   4418 HD12 LEU B 124       3.222  -4.957 -14.413  1.00 98.11           H  
ATOM   4419 HD13 LEU B 124       2.387  -5.622 -15.827  1.00 98.11           H  
ATOM   4420  CD2 LEU B 124       5.188  -6.739 -14.200  1.00 98.11           C  
ATOM   4421 HD21 LEU B 124       5.384  -5.776 -13.728  1.00 98.11           H  
ATOM   4422 HD22 LEU B 124       6.143  -7.170 -14.500  1.00 98.11           H  
ATOM   4423 HD23 LEU B 124       4.701  -7.402 -13.485  1.00 98.11           H  
ATOM   4424  N   LEU B 125       4.112 -10.510 -17.958  1.00 98.35           N  
ATOM   4425  H   LEU B 125       3.691  -9.856 -18.603  1.00 98.35           H  
ATOM   4426  CA  LEU B 125       3.878 -11.946 -18.164  1.00 98.35           C  
ATOM   4427  HA  LEU B 125       3.505 -12.380 -17.237  1.00 98.35           H  
ATOM   4428  C   LEU B 125       5.172 -12.698 -18.493  1.00 98.35           C  
ATOM   4429  CB  LEU B 125       2.841 -12.153 -19.283  1.00 98.35           C  
ATOM   4430  HB2 LEU B 125       2.934 -13.167 -19.674  1.00 98.35           H  
ATOM   4431  HB3 LEU B 125       3.070 -11.474 -20.105  1.00 98.35           H  
ATOM   4432  O   LEU B 125       5.490 -13.683 -17.825  1.00 98.35           O  
ATOM   4433  CG  LEU B 125       1.387 -11.943 -18.840  1.00 98.35           C  
ATOM   4434  HG  LEU B 125       1.304 -11.038 -18.238  1.00 98.35           H  
ATOM   4435  CD1 LEU B 125       0.501 -11.808 -20.078  1.00 98.35           C  
ATOM   4436 HD11 LEU B 125       0.596 -12.704 -20.691  1.00 98.35           H  
ATOM   4437 HD12 LEU B 125      -0.538 -11.688 -19.770  1.00 98.35           H  
ATOM   4438 HD13 LEU B 125       0.812 -10.935 -20.651  1.00 98.35           H  
ATOM   4439  CD2 LEU B 125       0.859 -13.136 -18.035  1.00 98.35           C  
ATOM   4440 HD21 LEU B 125      -0.104 -12.888 -17.588  1.00 98.35           H  
ATOM   4441 HD22 LEU B 125       0.744 -14.005 -18.684  1.00 98.35           H  
ATOM   4442 HD23 LEU B 125       1.558 -13.403 -17.243  1.00 98.35           H  
ATOM   4443  N   GLU B 126       5.918 -12.220 -19.490  1.00 98.39           N  
ATOM   4444  H   GLU B 126       5.602 -11.397 -19.981  1.00 98.39           H  
ATOM   4445  CA  GLU B 126       7.170 -12.845 -19.936  1.00 98.39           C  
ATOM   4446  HA  GLU B 126       7.000 -13.902 -20.140  1.00 98.39           H  
ATOM   4447  C   GLU B 126       8.240 -12.796 -18.841  1.00 98.39           C  
ATOM   4448  CB  GLU B 126       7.648 -12.183 -21.243  1.00 98.39           C  
ATOM   4449  HB2 GLU B 126       7.630 -11.100 -21.125  1.00 98.39           H  
ATOM   4450  HB3 GLU B 126       8.670 -12.500 -21.449  1.00 98.39           H  
ATOM   4451  O   GLU B 126       8.738 -13.838 -18.412  1.00 98.39           O  
ATOM   4452  CG  GLU B 126       6.756 -12.606 -22.425  1.00 98.39           C  
ATOM   4453  HG2 GLU B 126       5.718 -12.371 -22.188  1.00 98.39           H  
ATOM   4454  HG3 GLU B 126       6.840 -13.688 -22.530  1.00 98.39           H  
ATOM   4455  CD  GLU B 126       7.104 -11.954 -23.774  1.00 98.39           C  
ATOM   4456  OE1 GLU B 126       6.544 -12.431 -24.797  1.00 98.39           O  
ATOM   4457  OE2 GLU B 126       7.848 -10.949 -23.780  1.00 98.39           O  
ATOM   4458  N   VAL B 127       8.509 -11.610 -18.288  1.00 98.52           N  
ATOM   4459  H   VAL B 127       8.034 -10.795 -18.648  1.00 98.52           H  
ATOM   4460  CA  VAL B 127       9.558 -11.423 -17.276  1.00 98.52           C  
ATOM   4461  HA  VAL B 127      10.478 -11.865 -17.660  1.00 98.52           H  
ATOM   4462  C   VAL B 127       9.218 -12.160 -15.972  1.00 98.52           C  
ATOM   4463  CB  VAL B 127       9.820  -9.919 -17.046  1.00 98.52           C  
ATOM   4464  HB  VAL B 127       8.906  -9.444 -16.688  1.00 98.52           H  
ATOM   4465  O   VAL B 127      10.114 -12.667 -15.299  1.00 98.52           O  
ATOM   4466  CG1 VAL B 127      10.931  -9.659 -16.023  1.00 98.52           C  
ATOM   4467 HG11 VAL B 127      11.854 -10.118 -16.379  1.00 98.52           H  
ATOM   4468 HG12 VAL B 127      11.086  -8.588 -15.895  1.00 98.52           H  
ATOM   4469 HG13 VAL B 127      10.672 -10.091 -15.056  1.00 98.52           H  
ATOM   4470  CG2 VAL B 127      10.286  -9.222 -18.335  1.00 98.52           C  
ATOM   4471 HG21 VAL B 127       9.543  -9.325 -19.126  1.00 98.52           H  
ATOM   4472 HG22 VAL B 127      10.455  -8.161 -18.155  1.00 98.52           H  
ATOM   4473 HG23 VAL B 127      11.209  -9.682 -18.687  1.00 98.52           H  
ATOM   4474  N   SER B 128       7.935 -12.294 -15.609  1.00 98.72           N  
ATOM   4475  H   SER B 128       7.219 -11.882 -16.189  1.00 98.72           H  
ATOM   4476  CA  SER B 128       7.543 -13.114 -14.450  1.00 98.72           C  
ATOM   4477  HA  SER B 128       8.148 -12.821 -13.592  1.00 98.72           H  
ATOM   4478  C   SER B 128       7.790 -14.602 -14.688  1.00 98.72           C  
ATOM   4479  CB  SER B 128       6.073 -12.929 -14.076  1.00 98.72           C  
ATOM   4480  HB2 SER B 128       5.441 -13.198 -14.923  1.00 98.72           H  
ATOM   4481  HB3 SER B 128       5.833 -13.584 -13.239  1.00 98.72           H  
ATOM   4482  O   SER B 128       8.295 -15.277 -13.792  1.00 98.72           O  
ATOM   4483  OG  SER B 128       5.819 -11.594 -13.700  1.00 98.72           O  
ATOM   4484  HG  SER B 128       5.717 -11.116 -14.527  1.00 98.72           H  
ATOM   4485  N   TRP B 129       7.463 -15.119 -15.879  1.00 98.61           N  
ATOM   4486  H   TRP B 129       7.106 -14.507 -16.599  1.00 98.61           H  
ATOM   4487  CA  TRP B 129       7.739 -16.514 -16.237  1.00 98.61           C  
ATOM   4488  HA  TRP B 129       7.237 -17.173 -15.528  1.00 98.61           H  
ATOM   4489  C   TRP B 129       9.239 -16.816 -16.152  1.00 98.61           C  
ATOM   4490  CB  TRP B 129       7.196 -16.809 -17.643  1.00 98.61           C  
ATOM   4491  HB2 TRP B 129       6.140 -16.544 -17.673  1.00 98.61           H  
ATOM   4492  HB3 TRP B 129       7.710 -16.185 -18.375  1.00 98.61           H  
ATOM   4493  O   TRP B 129       9.653 -17.771 -15.492  1.00 98.61           O  
ATOM   4494  CG  TRP B 129       7.338 -18.240 -18.061  1.00 98.61           C  
ATOM   4495  CD1 TRP B 129       8.459 -18.813 -18.558  1.00 98.61           C  
ATOM   4496  HD1 TRP B 129       9.394 -18.301 -18.725  1.00 98.61           H  
ATOM   4497  CD2 TRP B 129       6.358 -19.312 -17.953  1.00 98.61           C  
ATOM   4498  CE2 TRP B 129       6.970 -20.527 -18.383  1.00 98.61           C  
ATOM   4499  CE3 TRP B 129       5.022 -19.384 -17.499  1.00 98.61           C  
ATOM   4500  HE3 TRP B 129       4.548 -18.483 -17.140  1.00 98.61           H  
ATOM   4501  NE1 TRP B 129       8.254 -20.168 -18.730  1.00 98.61           N  
ATOM   4502  HE1 TRP B 129       9.012 -20.808 -18.923  1.00 98.61           H  
ATOM   4503  CH2 TRP B 129       4.956 -21.790 -17.919  1.00 98.61           C  
ATOM   4504  HH2 TRP B 129       4.433 -22.733 -17.863  1.00 98.61           H  
ATOM   4505  CZ2 TRP B 129       6.292 -21.753 -18.354  1.00 98.61           C  
ATOM   4506  HZ2 TRP B 129       6.812 -22.658 -18.633  1.00 98.61           H  
ATOM   4507  CZ3 TRP B 129       4.322 -20.607 -17.495  1.00 98.61           C  
ATOM   4508  HZ3 TRP B 129       3.309 -20.646 -17.123  1.00 98.61           H  
ATOM   4509  N   GLU B 130      10.059 -15.953 -16.749  1.00 98.50           N  
ATOM   4510  H   GLU B 130       9.652 -15.199 -17.284  1.00 98.50           H  
ATOM   4511  CA  GLU B 130      11.519 -16.061 -16.735  1.00 98.50           C  
ATOM   4512  HA  GLU B 130      11.823 -17.012 -17.171  1.00 98.50           H  
ATOM   4513  C   GLU B 130      12.102 -15.982 -15.320  1.00 98.50           C  
ATOM   4514  CB  GLU B 130      12.105 -14.921 -17.569  1.00 98.50           C  
ATOM   4515  HB2 GLU B 130      11.684 -13.984 -17.202  1.00 98.50           H  
ATOM   4516  HB3 GLU B 130      13.185 -14.894 -17.426  1.00 98.50           H  
ATOM   4517  O   GLU B 130      13.011 -16.744 -14.986  1.00 98.50           O  
ATOM   4518  CG  GLU B 130      11.818 -15.069 -19.070  1.00 98.50           C  
ATOM   4519  HG2 GLU B 130      12.380 -15.926 -19.442  1.00 98.50           H  
ATOM   4520  HG3 GLU B 130      10.760 -15.276 -19.229  1.00 98.50           H  
ATOM   4521  CD  GLU B 130      12.208 -13.815 -19.863  1.00 98.50           C  
ATOM   4522  OE1 GLU B 130      12.079 -13.880 -21.105  1.00 98.50           O  
ATOM   4523  OE2 GLU B 130      12.653 -12.825 -19.233  1.00 98.50           O  
ATOM   4524  N   ALA B 131      11.578 -15.100 -14.461  1.00 98.79           N  
ATOM   4525  H   ALA B 131      10.873 -14.460 -14.799  1.00 98.79           H  
ATOM   4526  CA  ALA B 131      12.038 -14.972 -13.080  1.00 98.79           C  
ATOM   4527  HA  ALA B 131      13.114 -14.797 -13.094  1.00 98.79           H  
ATOM   4528  C   ALA B 131      11.790 -16.256 -12.267  1.00 98.79           C  
ATOM   4529  CB  ALA B 131      11.363 -13.753 -12.436  1.00 98.79           C  
ATOM   4530  HB1 ALA B 131      11.558 -12.861 -13.030  1.00 98.79           H  
ATOM   4531  HB2 ALA B 131      11.766 -13.595 -11.436  1.00 98.79           H  
ATOM   4532  HB3 ALA B 131      10.286 -13.910 -12.373  1.00 98.79           H  
ATOM   4533  O   ALA B 131      12.647 -16.648 -11.472  1.00 98.79           O  
ATOM   4534  N   ILE B 132      10.656 -16.933 -12.490  1.00 98.74           N  
ATOM   4535  H   ILE B 132      10.005 -16.554 -13.163  1.00 98.74           H  
ATOM   4536  CA  ILE B 132      10.338 -18.226 -11.861  1.00 98.74           C  
ATOM   4537  HA  ILE B 132      10.522 -18.155 -10.789  1.00 98.74           H  
ATOM   4538  C   ILE B 132      11.258 -19.329 -12.404  1.00 98.74           C  
ATOM   4539  CB  ILE B 132       8.850 -18.583 -12.071  1.00 98.74           C  
ATOM   4540  HB  ILE B 132       8.669 -18.635 -13.145  1.00 98.74           H  
ATOM   4541  O   ILE B 132      11.830 -20.094 -11.626  1.00 98.74           O  
ATOM   4542  CG1 ILE B 132       7.888 -17.537 -11.463  1.00 98.74           C  
ATOM   4543 HG12 ILE B 132       7.786 -17.697 -10.389  1.00 98.74           H  
ATOM   4544 HG13 ILE B 132       8.291 -16.534 -11.603  1.00 98.74           H  
ATOM   4545  CG2 ILE B 132       8.539 -19.954 -11.447  1.00 98.74           C  
ATOM   4546 HG21 ILE B 132       7.474 -20.173 -11.528  1.00 98.74           H  
ATOM   4547 HG22 ILE B 132       8.816 -19.953 -10.393  1.00 98.74           H  
ATOM   4548 HG23 ILE B 132       9.084 -20.746 -11.960  1.00 98.74           H  
ATOM   4549  CD1 ILE B 132       6.504 -17.579 -12.128  1.00 98.74           C  
ATOM   4550 HD11 ILE B 132       6.612 -17.494 -13.210  1.00 98.74           H  
ATOM   4551 HD12 ILE B 132       5.986 -18.510 -11.897  1.00 98.74           H  
ATOM   4552 HD13 ILE B 132       5.905 -16.737 -11.784  1.00 98.74           H  
ATOM   4553  N   GLU B 133      11.484 -19.382 -13.720  1.00 98.03           N  
ATOM   4554  H   GLU B 133      10.980 -18.751 -14.329  1.00 98.03           H  
ATOM   4555  CA  GLU B 133      12.416 -20.349 -14.316  1.00 98.03           C  
ATOM   4556  HA  GLU B 133      12.112 -21.352 -14.019  1.00 98.03           H  
ATOM   4557  C   GLU B 133      13.861 -20.151 -13.829  1.00 98.03           C  
ATOM   4558  CB  GLU B 133      12.392 -20.260 -15.850  1.00 98.03           C  
ATOM   4559  HB2 GLU B 133      13.263 -20.795 -16.229  1.00 98.03           H  
ATOM   4560  HB3 GLU B 133      12.474 -19.218 -16.161  1.00 98.03           H  
ATOM   4561  O   GLU B 133      14.582 -21.138 -13.625  1.00 98.03           O  
ATOM   4562  CG  GLU B 133      11.143 -20.895 -16.475  1.00 98.03           C  
ATOM   4563  HG2 GLU B 133      10.268 -20.288 -16.241  1.00 98.03           H  
ATOM   4564  HG3 GLU B 133      10.999 -21.880 -16.029  1.00 98.03           H  
ATOM   4565  CD  GLU B 133      11.265 -21.064 -17.999  1.00 98.03           C  
ATOM   4566  OE1 GLU B 133      10.530 -21.921 -18.551  1.00 98.03           O  
ATOM   4567  OE2 GLU B 133      12.116 -20.397 -18.627  1.00 98.03           O  
ATOM   4568  N   ARG B 134      14.284 -18.894 -13.615  1.00 97.74           N  
ATOM   4569  H   ARG B 134      13.659 -18.149 -13.888  1.00 97.74           H  
ATOM   4570  CA  ARG B 134      15.575 -18.528 -13.007  1.00 97.74           C  
ATOM   4571  HA  ARG B 134      16.368 -19.112 -13.474  1.00 97.74           H  
ATOM   4572  C   ARG B 134      15.664 -18.876 -11.523  1.00 97.74           C  
ATOM   4573  CB  ARG B 134      15.873 -17.029 -13.209  1.00 97.74           C  
ATOM   4574  HB2 ARG B 134      16.555 -16.716 -12.419  1.00 97.74           H  
ATOM   4575  HB3 ARG B 134      14.962 -16.443 -13.083  1.00 97.74           H  
ATOM   4576  O   ARG B 134      16.768 -19.112 -11.047  1.00 97.74           O  
ATOM   4577  CG  ARG B 134      16.515 -16.703 -14.572  1.00 97.74           C  
ATOM   4578  HG2 ARG B 134      15.782 -16.216 -15.215  1.00 97.74           H  
ATOM   4579  HG3 ARG B 134      16.849 -17.619 -15.058  1.00 97.74           H  
ATOM   4580  CD  ARG B 134      17.734 -15.783 -14.369  1.00 97.74           C  
ATOM   4581  HD2 ARG B 134      17.418 -14.829 -13.946  1.00 97.74           H  
ATOM   4582  HD3 ARG B 134      18.406 -16.251 -13.650  1.00 97.74           H  
ATOM   4583  NE  ARG B 134      18.492 -15.555 -15.606  1.00 97.74           N  
ATOM   4584  HE  ARG B 134      19.293 -16.144 -15.783  1.00 97.74           H  
ATOM   4585  NH1 ARG B 134      17.354 -13.735 -16.430  1.00 97.74           N  
ATOM   4586 HH11 ARG B 134      17.073 -13.216 -17.250  1.00 97.74           H  
ATOM   4587 HH12 ARG B 134      16.809 -13.700 -15.580  1.00 97.74           H  
ATOM   4588  NH2 ARG B 134      18.931 -14.796 -17.643  1.00 97.74           N  
ATOM   4589 HH21 ARG B 134      19.927 -14.931 -17.537  1.00 97.74           H  
ATOM   4590 HH22 ARG B 134      18.719 -14.227 -18.449  1.00 97.74           H  
ATOM   4591  CZ  ARG B 134      18.254 -14.675 -16.549  1.00 97.74           C  
ATOM   4592  N   ALA B 135      14.538 -18.981 -10.816  1.00 97.94           N  
ATOM   4593  H   ALA B 135      13.662 -18.741 -11.257  1.00 97.94           H  
ATOM   4594  CA  ALA B 135      14.500 -19.525  -9.458  1.00 97.94           C  
ATOM   4595  HA  ALA B 135      15.333 -19.097  -8.900  1.00 97.94           H  
ATOM   4596  C   ALA B 135      14.693 -21.053  -9.414  1.00 97.94           C  
ATOM   4597  CB  ALA B 135      13.194 -19.102  -8.765  1.00 97.94           C  
ATOM   4598  HB1 ALA B 135      13.031 -18.028  -8.860  1.00 97.94           H  
ATOM   4599  HB2 ALA B 135      13.251 -19.359  -7.708  1.00 97.94           H  
ATOM   4600  HB3 ALA B 135      12.346 -19.630  -9.200  1.00 97.94           H  
ATOM   4601  O   ALA B 135      14.674 -21.642  -8.339  1.00 97.94           O  
ATOM   4602  N   GLY B 136      14.850 -21.721 -10.565  1.00 97.06           N  
ATOM   4603  H   GLY B 136      14.841 -21.201 -11.431  1.00 97.06           H  
ATOM   4604  CA  GLY B 136      14.920 -23.181 -10.630  1.00 97.06           C  
ATOM   4605  HA2 GLY B 136      15.624 -23.545  -9.882  1.00 97.06           H  
ATOM   4606  HA3 GLY B 136      15.272 -23.473 -11.619  1.00 97.06           H  
ATOM   4607  C   GLY B 136      13.567 -23.854 -10.386  1.00 97.06           C  
ATOM   4608  O   GLY B 136      13.527 -25.016  -9.989  1.00 97.06           O  
ATOM   4609  N   GLN B 137      12.463 -23.147 -10.629  1.00 97.24           N  
ATOM   4610  H   GLN B 137      12.552 -22.203 -10.975  1.00 97.24           H  
ATOM   4611  CA  GLN B 137      11.108 -23.639 -10.397  1.00 97.24           C  
ATOM   4612  HA  GLN B 137      11.145 -24.594  -9.873  1.00 97.24           H  
ATOM   4613  C   GLN B 137      10.378 -23.858 -11.726  1.00 97.24           C  
ATOM   4614  CB  GLN B 137      10.359 -22.643  -9.498  1.00 97.24           C  
ATOM   4615  HB2 GLN B 137      10.345 -21.673  -9.994  1.00 97.24           H  
ATOM   4616  HB3 GLN B 137       9.332 -22.983  -9.368  1.00 97.24           H  
ATOM   4617  O   GLN B 137      10.531 -23.072 -12.657  1.00 97.24           O  
ATOM   4618  CG  GLN B 137      11.012 -22.480  -8.113  1.00 97.24           C  
ATOM   4619  HG2 GLN B 137      12.055 -22.185  -8.225  1.00 97.24           H  
ATOM   4620  HG3 GLN B 137      10.988 -23.434  -7.586  1.00 97.24           H  
ATOM   4621  CD  GLN B 137      10.330 -21.425  -7.250  1.00 97.24           C  
ATOM   4622  NE2 GLN B 137      10.834 -21.182  -6.059  1.00 97.24           N  
ATOM   4623 HE21 GLN B 137      10.352 -20.478  -5.519  1.00 97.24           H  
ATOM   4624 HE22 GLN B 137      11.675 -21.648  -5.751  1.00 97.24           H  
ATOM   4625  OE1 GLN B 137       9.332 -20.813  -7.613  1.00 97.24           O  
ATOM   4626  N   ASP B 138       9.557 -24.910 -11.805  1.00 97.20           N  
ATOM   4627  H   ASP B 138       9.465 -25.512 -10.999  1.00 97.20           H  
ATOM   4628  CA  ASP B 138       8.574 -25.070 -12.880  1.00 97.20           C  
ATOM   4629  HA  ASP B 138       9.047 -24.839 -13.834  1.00 97.20           H  
ATOM   4630  C   ASP B 138       7.398 -24.103 -12.629  1.00 97.20           C  
ATOM   4631  CB  ASP B 138       8.098 -26.538 -12.951  1.00 97.20           C  
ATOM   4632  HB2 ASP B 138       7.767 -26.854 -11.961  1.00 97.20           H  
ATOM   4633  HB3 ASP B 138       8.942 -27.164 -13.237  1.00 97.20           H  
ATOM   4634  O   ASP B 138       6.657 -24.308 -11.662  1.00 97.20           O  
ATOM   4635  CG  ASP B 138       6.950 -26.770 -13.947  1.00 97.20           C  
ATOM   4636  OD1 ASP B 138       6.594 -25.828 -14.690  1.00 97.20           O  
ATOM   4637  OD2 ASP B 138       6.401 -27.888 -14.008  1.00 97.20           O  
ATOM   4638  N   PRO B 139       7.155 -23.092 -13.486  1.00 97.66           N  
ATOM   4639  CA  PRO B 139       6.042 -22.162 -13.288  1.00 97.66           C  
ATOM   4640  HA  PRO B 139       6.187 -21.637 -12.344  1.00 97.66           H  
ATOM   4641  C   PRO B 139       4.672 -22.849 -13.240  1.00 97.66           C  
ATOM   4642  CB  PRO B 139       6.135 -21.169 -14.450  1.00 97.66           C  
ATOM   4643  HB2 PRO B 139       5.509 -21.515 -15.273  1.00 97.66           H  
ATOM   4644  HB3 PRO B 139       5.847 -20.162 -14.147  1.00 97.66           H  
ATOM   4645  O   PRO B 139       3.776 -22.397 -12.532  1.00 97.66           O  
ATOM   4646  CG  PRO B 139       7.601 -21.231 -14.873  1.00 97.66           C  
ATOM   4647  HG2 PRO B 139       7.751 -20.941 -15.913  1.00 97.66           H  
ATOM   4648  HG3 PRO B 139       8.208 -20.604 -14.220  1.00 97.66           H  
ATOM   4649  CD  PRO B 139       7.951 -22.693 -14.641  1.00 97.66           C  
ATOM   4650  HD2 PRO B 139       9.024 -22.785 -14.473  1.00 97.66           H  
ATOM   4651  HD3 PRO B 139       7.662 -23.283 -15.510  1.00 97.66           H  
ATOM   4652  N   SER B 140       4.512 -23.982 -13.932  1.00 94.84           N  
ATOM   4653  H   SER B 140       5.327 -24.380 -14.377  1.00 94.84           H  
ATOM   4654  CA  SER B 140       3.276 -24.773 -13.906  1.00 94.84           C  
ATOM   4655  HA  SER B 140       2.431 -24.120 -14.125  1.00 94.84           H  
ATOM   4656  C   SER B 140       3.024 -25.429 -12.546  1.00 94.84           C  
ATOM   4657  CB  SER B 140       3.328 -25.882 -14.959  1.00 94.84           C  
ATOM   4658  HB2 SER B 140       4.121 -26.588 -14.711  1.00 94.84           H  
ATOM   4659  HB3 SER B 140       2.379 -26.418 -14.954  1.00 94.84           H  
ATOM   4660  O   SER B 140       1.871 -25.677 -12.192  1.00 94.84           O  
ATOM   4661  OG  SER B 140       3.552 -25.359 -16.253  1.00 94.84           O  
ATOM   4662  HG  SER B 140       4.442 -25.000 -16.277  1.00 94.84           H  
ATOM   4663  N   ALA B 141       4.082 -25.703 -11.779  1.00 95.67           N  
ATOM   4664  H   ALA B 141       4.998 -25.418 -12.094  1.00 95.67           H  
ATOM   4665  CA  ALA B 141       3.993 -26.316 -10.457  1.00 95.67           C  
ATOM   4666  HA  ALA B 141       3.241 -27.104 -10.492  1.00 95.67           H  
ATOM   4667  C   ALA B 141       3.549 -25.327  -9.366  1.00 95.67           C  
ATOM   4668  CB  ALA B 141       5.341 -26.967 -10.127  1.00 95.67           C  
ATOM   4669  HB1 ALA B 141       5.627 -27.653 -10.924  1.00 95.67           H  
ATOM   4670  HB2 ALA B 141       5.258 -27.522  -9.193  1.00 95.67           H  
ATOM   4671  HB3 ALA B 141       6.110 -26.203 -10.011  1.00 95.67           H  
ATOM   4672  O   ALA B 141       3.168 -25.759  -8.281  1.00 95.67           O  
ATOM   4673  N   LEU B 142       3.552 -24.017  -9.648  1.00 97.13           N  
ATOM   4674  H   LEU B 142       3.896 -23.719 -10.550  1.00 97.13           H  
ATOM   4675  CA  LEU B 142       3.015 -22.992  -8.745  1.00 97.13           C  
ATOM   4676  HA  LEU B 142       3.255 -23.266  -7.718  1.00 97.13           H  
ATOM   4677  C   LEU B 142       1.485 -22.886  -8.797  1.00 97.13           C  
ATOM   4678  CB  LEU B 142       3.652 -21.627  -9.057  1.00 97.13           C  
ATOM   4679  HB2 LEU B 142       3.406 -21.355 -10.083  1.00 97.13           H  
ATOM   4680  HB3 LEU B 142       3.196 -20.883  -8.403  1.00 97.13           H  
ATOM   4681  O   LEU B 142       0.895 -22.144  -8.017  1.00 97.13           O  
ATOM   4682  CG  LEU B 142       5.176 -21.553  -8.871  1.00 97.13           C  
ATOM   4683  HG  LEU B 142       5.667 -22.237  -9.563  1.00 97.13           H  
ATOM   4684  CD1 LEU B 142       5.631 -20.129  -9.183  1.00 97.13           C  
ATOM   4685 HD11 LEU B 142       6.716 -20.067  -9.096  1.00 97.13           H  
ATOM   4686 HD12 LEU B 142       5.165 -19.425  -8.494  1.00 97.13           H  
ATOM   4687 HD13 LEU B 142       5.341 -19.880 -10.204  1.00 97.13           H  
ATOM   4688  CD2 LEU B 142       5.609 -21.887  -7.441  1.00 97.13           C  
ATOM   4689 HD21 LEU B 142       6.685 -21.740  -7.344  1.00 97.13           H  
ATOM   4690 HD22 LEU B 142       5.392 -22.933  -7.221  1.00 97.13           H  
ATOM   4691 HD23 LEU B 142       5.090 -21.244  -6.730  1.00 97.13           H  
ATOM   4692  N   ARG B 143       0.817 -23.606  -9.702  1.00 96.61           N  
ATOM   4693  H   ARG B 143       1.338 -24.219 -10.312  1.00 96.61           H  
ATOM   4694  CA  ARG B 143      -0.641 -23.557  -9.807  1.00 96.61           C  
ATOM   4695  HA  ARG B 143      -0.913 -22.521 -10.007  1.00 96.61           H  
ATOM   4696  C   ARG B 143      -1.298 -23.969  -8.484  1.00 96.61           C  
ATOM   4697  CB  ARG B 143      -1.086 -24.427 -10.983  1.00 96.61           C  
ATOM   4698  HB2 ARG B 143      -0.467 -24.190 -11.848  1.00 96.61           H  
ATOM   4699  HB3 ARG B 143      -0.945 -25.478 -10.729  1.00 96.61           H  
ATOM   4700  O   ARG B 143      -0.964 -24.995  -7.903  1.00 96.61           O  
ATOM   4701  CG  ARG B 143      -2.549 -24.165 -11.347  1.00 96.61           C  
ATOM   4702  HG2 ARG B 143      -3.195 -24.377 -10.495  1.00 96.61           H  
ATOM   4703  HG3 ARG B 143      -2.663 -23.120 -11.634  1.00 96.61           H  
ATOM   4704  CD  ARG B 143      -2.946 -25.066 -12.515  1.00 96.61           C  
ATOM   4705  HD2 ARG B 143      -2.893 -26.103 -12.182  1.00 96.61           H  
ATOM   4706  HD3 ARG B 143      -2.229 -24.941 -13.327  1.00 96.61           H  
ATOM   4707  NE  ARG B 143      -4.313 -24.778 -12.982  1.00 96.61           N  
ATOM   4708  HE  ARG B 143      -5.060 -25.228 -12.473  1.00 96.61           H  
ATOM   4709  NH1 ARG B 143      -3.780 -23.183 -14.555  1.00 96.61           N  
ATOM   4710 HH11 ARG B 143      -4.073 -22.451 -15.186  1.00 96.61           H  
ATOM   4711 HH12 ARG B 143      -2.845 -23.137 -14.176  1.00 96.61           H  
ATOM   4712  NH2 ARG B 143      -5.890 -23.881 -14.344  1.00 96.61           N  
ATOM   4713 HH21 ARG B 143      -6.603 -24.346 -13.800  1.00 96.61           H  
ATOM   4714 HH22 ARG B 143      -6.163 -23.172 -15.010  1.00 96.61           H  
ATOM   4715  CZ  ARG B 143      -4.650 -23.952 -13.956  1.00 96.61           C  
ATOM   4716  N   GLU B 144      -2.263 -23.167  -8.056  1.00 96.53           N  
ATOM   4717  H   GLU B 144      -2.421 -22.326  -8.592  1.00 96.53           H  
ATOM   4718  CA  GLU B 144      -3.003 -23.241  -6.790  1.00 96.53           C  
ATOM   4719  HA  GLU B 144      -3.683 -22.389  -6.819  1.00 96.53           H  
ATOM   4720  C   GLU B 144      -2.168 -23.003  -5.521  1.00 96.53           C  
ATOM   4721  CB  GLU B 144      -3.915 -24.476  -6.706  1.00 96.53           C  
ATOM   4722  HB2 GLU B 144      -3.321 -25.377  -6.550  1.00 96.53           H  
ATOM   4723  HB3 GLU B 144      -4.564 -24.341  -5.841  1.00 96.53           H  
ATOM   4724  O   GLU B 144      -2.626 -23.264  -4.407  1.00 96.53           O  
ATOM   4725  CG  GLU B 144      -4.775 -24.638  -7.971  1.00 96.53           C  
ATOM   4726  HG2 GLU B 144      -4.299 -25.366  -8.629  1.00 96.53           H  
ATOM   4727  HG3 GLU B 144      -4.810 -23.691  -8.508  1.00 96.53           H  
ATOM   4728  CD  GLU B 144      -6.223 -25.065  -7.704  1.00 96.53           C  
ATOM   4729  OE1 GLU B 144      -7.051 -24.765  -8.598  1.00 96.53           O  
ATOM   4730  OE2 GLU B 144      -6.488 -25.757  -6.693  1.00 96.53           O  
ATOM   4731  N   SER B 145      -0.960 -22.453  -5.656  1.00 97.36           N  
ATOM   4732  H   SER B 145      -0.599 -22.246  -6.577  1.00 97.36           H  
ATOM   4733  CA  SER B 145      -0.160 -22.036  -4.507  1.00 97.36           C  
ATOM   4734  HA  SER B 145      -0.254 -22.812  -3.747  1.00 97.36           H  
ATOM   4735  C   SER B 145      -0.652 -20.699  -3.921  1.00 97.36           C  
ATOM   4736  CB  SER B 145       1.322 -21.937  -4.885  1.00 97.36           C  
ATOM   4737  HB2 SER B 145       1.619 -22.801  -5.479  1.00 97.36           H  
ATOM   4738  HB3 SER B 145       1.926 -21.904  -3.978  1.00 97.36           H  
ATOM   4739  O   SER B 145      -1.203 -19.846  -4.632  1.00 97.36           O  
ATOM   4740  OG  SER B 145       1.522 -20.747  -5.612  1.00 97.36           O  
ATOM   4741  HG  SER B 145       2.444 -20.481  -5.618  1.00 97.36           H  
ATOM   4742  N   PRO B 146      -0.382 -20.431  -2.630  1.00 97.97           N  
ATOM   4743  CA  PRO B 146      -0.554 -19.112  -2.029  1.00 97.97           C  
ATOM   4744  HA  PRO B 146      -1.472 -18.649  -2.392  1.00 97.97           H  
ATOM   4745  C   PRO B 146       0.625 -18.188  -2.391  1.00 97.97           C  
ATOM   4746  CB  PRO B 146      -0.698 -19.396  -0.530  1.00 97.97           C  
ATOM   4747  HB2 PRO B 146      -1.717 -19.721  -0.319  1.00 97.97           H  
ATOM   4748  HB3 PRO B 146      -0.443 -18.543   0.098  1.00 97.97           H  
ATOM   4749  O   PRO B 146       1.255 -17.596  -1.515  1.00 97.97           O  
ATOM   4750  CG  PRO B 146       0.258 -20.570  -0.333  1.00 97.97           C  
ATOM   4751  HG2 PRO B 146       1.281 -20.200  -0.261  1.00 97.97           H  
ATOM   4752  HG3 PRO B 146       0.003 -21.160   0.548  1.00 97.97           H  
ATOM   4753  CD  PRO B 146       0.094 -21.375  -1.623  1.00 97.97           C  
ATOM   4754  HD2 PRO B 146      -0.657 -22.151  -1.474  1.00 97.97           H  
ATOM   4755  HD3 PRO B 146       1.048 -21.820  -1.906  1.00 97.97           H  
ATOM   4756  N   THR B 147       0.980 -18.083  -3.675  1.00 98.78           N  
ATOM   4757  H   THR B 147       0.476 -18.622  -4.364  1.00 98.78           H  
ATOM   4758  CA  THR B 147       1.986 -17.117  -4.141  1.00 98.78           C  
ATOM   4759  HA  THR B 147       2.749 -17.035  -3.367  1.00 98.78           H  
ATOM   4760  C   THR B 147       1.342 -15.744  -4.327  1.00 98.78           C  
ATOM   4761  CB  THR B 147       2.691 -17.588  -5.421  1.00 98.78           C  
ATOM   4762  HB  THR B 147       1.942 -17.762  -6.193  1.00 98.78           H  
ATOM   4763  O   THR B 147       0.356 -15.620  -5.050  1.00 98.78           O  
ATOM   4764  CG2 THR B 147       3.734 -16.601  -5.949  1.00 98.78           C  
ATOM   4765 HG21 THR B 147       4.228 -17.029  -6.821  1.00 98.78           H  
ATOM   4766 HG22 THR B 147       4.473 -16.379  -5.180  1.00 98.78           H  
ATOM   4767 HG23 THR B 147       3.250 -15.674  -6.255  1.00 98.78           H  
ATOM   4768  OG1 THR B 147       3.399 -18.784  -5.166  1.00 98.78           O  
ATOM   4769  HG1 THR B 147       3.977 -18.621  -4.417  1.00 98.78           H  
ATOM   4770  N   GLY B 148       1.876 -14.718  -3.660  1.00 98.83           N  
ATOM   4771  H   GLY B 148       2.707 -14.888  -3.112  1.00 98.83           H  
ATOM   4772  CA  GLY B 148       1.420 -13.333  -3.808  1.00 98.83           C  
ATOM   4773  HA2 GLY B 148       0.337 -13.321  -3.926  1.00 98.83           H  
ATOM   4774  HA3 GLY B 148       1.666 -12.763  -2.912  1.00 98.83           H  
ATOM   4775  C   GLY B 148       2.045 -12.634  -5.019  1.00 98.83           C  
ATOM   4776  O   GLY B 148       3.138 -12.997  -5.452  1.00 98.83           O  
ATOM   4777  N   VAL B 149       1.372 -11.612  -5.544  1.00 98.92           N  
ATOM   4778  H   VAL B 149       0.498 -11.357  -5.108  1.00 98.92           H  
ATOM   4779  CA  VAL B 149       1.820 -10.783  -6.671  1.00 98.92           C  
ATOM   4780  HA  VAL B 149       2.871 -10.990  -6.876  1.00 98.92           H  
ATOM   4781  C   VAL B 149       1.686  -9.304  -6.304  1.00 98.92           C  
ATOM   4782  CB  VAL B 149       1.033 -11.115  -7.954  1.00 98.92           C  
ATOM   4783  HB  VAL B 149      -0.033 -11.015  -7.749  1.00 98.92           H  
ATOM   4784  O   VAL B 149       0.590  -8.807  -6.050  1.00 98.92           O  
ATOM   4785  CG1 VAL B 149       1.403 -10.175  -9.109  1.00 98.92           C  
ATOM   4786 HG11 VAL B 149       2.469 -10.239  -9.324  1.00 98.92           H  
ATOM   4787 HG12 VAL B 149       1.136  -9.147  -8.862  1.00 98.92           H  
ATOM   4788 HG13 VAL B 149       0.833 -10.457  -9.994  1.00 98.92           H  
ATOM   4789  CG2 VAL B 149       1.301 -12.549  -8.425  1.00 98.92           C  
ATOM   4790 HG21 VAL B 149       2.366 -12.698  -8.605  1.00 98.92           H  
ATOM   4791 HG22 VAL B 149       0.758 -12.740  -9.351  1.00 98.92           H  
ATOM   4792 HG23 VAL B 149       0.954 -13.260  -7.676  1.00 98.92           H  
ATOM   4793  N   PHE B 150       2.802  -8.579  -6.309  1.00 98.88           N  
ATOM   4794  H   PHE B 150       3.669  -9.042  -6.541  1.00 98.88           H  
ATOM   4795  CA  PHE B 150       2.856  -7.161  -5.951  1.00 98.88           C  
ATOM   4796  HA  PHE B 150       1.847  -6.768  -5.826  1.00 98.88           H  
ATOM   4797  C   PHE B 150       3.534  -6.384  -7.078  1.00 98.88           C  
ATOM   4798  CB  PHE B 150       3.597  -6.984  -4.616  1.00 98.88           C  
ATOM   4799  HB2 PHE B 150       3.604  -5.925  -4.361  1.00 98.88           H  
ATOM   4800  HB3 PHE B 150       4.635  -7.292  -4.742  1.00 98.88           H  
ATOM   4801  O   PHE B 150       4.713  -6.601  -7.356  1.00 98.88           O  
ATOM   4802  CG  PHE B 150       3.003  -7.762  -3.456  1.00 98.88           C  
ATOM   4803  CD1 PHE B 150       2.111  -7.136  -2.566  1.00 98.88           C  
ATOM   4804  HD1 PHE B 150       1.860  -6.094  -2.702  1.00 98.88           H  
ATOM   4805  CD2 PHE B 150       3.332  -9.119  -3.272  1.00 98.88           C  
ATOM   4806  HD2 PHE B 150       4.012  -9.606  -3.956  1.00 98.88           H  
ATOM   4807  CE1 PHE B 150       1.542  -7.866  -1.506  1.00 98.88           C  
ATOM   4808  HE1 PHE B 150       0.856  -7.390  -0.821  1.00 98.88           H  
ATOM   4809  CE2 PHE B 150       2.751  -9.853  -2.223  1.00 98.88           C  
ATOM   4810  HE2 PHE B 150       2.987 -10.899  -2.094  1.00 98.88           H  
ATOM   4811  CZ  PHE B 150       1.851  -9.226  -1.345  1.00 98.88           C  
ATOM   4812  HZ  PHE B 150       1.390  -9.797  -0.552  1.00 98.88           H  
ATOM   4813  N   VAL B 151       2.806  -5.483  -7.735  1.00 98.64           N  
ATOM   4814  H   VAL B 151       1.841  -5.350  -7.468  1.00 98.64           H  
ATOM   4815  CA  VAL B 151       3.313  -4.752  -8.906  1.00 98.64           C  
ATOM   4816  HA  VAL B 151       4.330  -5.078  -9.125  1.00 98.64           H  
ATOM   4817  C   VAL B 151       3.373  -3.257  -8.617  1.00 98.64           C  
ATOM   4818  CB  VAL B 151       2.482  -5.070 -10.164  1.00 98.64           C  
ATOM   4819  HB  VAL B 151       1.439  -4.809  -9.984  1.00 98.64           H  
ATOM   4820  O   VAL B 151       2.352  -2.635  -8.339  1.00 98.64           O  
ATOM   4821  CG1 VAL B 151       2.977  -4.286 -11.385  1.00 98.64           C  
ATOM   4822 HG11 VAL B 151       2.374  -4.550 -12.254  1.00 98.64           H  
ATOM   4823 HG12 VAL B 151       2.864  -3.215 -11.216  1.00 98.64           H  
ATOM   4824 HG13 VAL B 151       4.024  -4.513 -11.586  1.00 98.64           H  
ATOM   4825  CG2 VAL B 151       2.564  -6.564 -10.511  1.00 98.64           C  
ATOM   4826 HG21 VAL B 151       2.121  -7.158  -9.711  1.00 98.64           H  
ATOM   4827 HG22 VAL B 151       2.013  -6.764 -11.430  1.00 98.64           H  
ATOM   4828 HG23 VAL B 151       3.603  -6.864 -10.646  1.00 98.64           H  
ATOM   4829  N   GLY B 152       4.567  -2.673  -8.710  1.00 97.21           N  
ATOM   4830  H   GLY B 152       5.359  -3.253  -8.945  1.00 97.21           H  
ATOM   4831  CA  GLY B 152       4.745  -1.225  -8.752  1.00 97.21           C  
ATOM   4832  HA2 GLY B 152       4.031  -0.738  -8.088  1.00 97.21           H  
ATOM   4833  HA3 GLY B 152       5.755  -0.974  -8.427  1.00 97.21           H  
ATOM   4834  C   GLY B 152       4.563  -0.716 -10.177  1.00 97.21           C  
ATOM   4835  O   GLY B 152       5.342  -1.075 -11.060  1.00 97.21           O  
ATOM   4836  N   ALA B 153       3.554   0.111 -10.415  1.00 86.06           N  
ATOM   4837  H   ALA B 153       2.965   0.422  -9.655  1.00 86.06           H  
ATOM   4838  CA  ALA B 153       3.259   0.619 -11.750  1.00 86.06           C  
ATOM   4839  HA  ALA B 153       4.175   0.649 -12.339  1.00 86.06           H  
ATOM   4840  C   ALA B 153       2.735   2.058 -11.696  1.00 86.06           C  
ATOM   4841  CB  ALA B 153       2.309  -0.362 -12.446  1.00 86.06           C  
ATOM   4842  HB1 ALA B 153       1.444  -0.554 -11.810  1.00 86.06           H  
ATOM   4843  HB2 ALA B 153       2.829  -1.302 -12.626  1.00 86.06           H  
ATOM   4844  HB3 ALA B 153       1.995   0.042 -13.408  1.00 86.06           H  
ATOM   4845  O   ALA B 153       2.356   2.558 -10.640  1.00 86.06           O  
ATOM   4846  N   GLY B 154       2.784   2.729 -12.843  1.00 81.93           N  
ATOM   4847  H   GLY B 154       3.055   2.227 -13.677  1.00 81.93           H  
ATOM   4848  CA  GLY B 154       2.382   4.121 -13.009  1.00 81.93           C  
ATOM   4849  HA2 GLY B 154       3.250   4.690 -13.342  1.00 81.93           H  
ATOM   4850  HA3 GLY B 154       2.039   4.542 -12.064  1.00 81.93           H  
ATOM   4851  C   GLY B 154       1.261   4.275 -14.041  1.00 81.93           C  
ATOM   4852  O   GLY B 154       0.617   3.294 -14.413  1.00 81.93           O  
ATOM   4853  N   PRO B 155       1.018   5.501 -14.525  1.00 76.93           N  
ATOM   4854  CA  PRO B 155      -0.037   5.778 -15.494  1.00 76.93           C  
ATOM   4855  HA  PRO B 155      -0.998   5.580 -15.019  1.00 76.93           H  
ATOM   4856  C   PRO B 155       0.091   4.933 -16.770  1.00 76.93           C  
ATOM   4857  CB  PRO B 155       0.075   7.275 -15.805  1.00 76.93           C  
ATOM   4858  HB2 PRO B 155      -0.906   7.732 -15.938  1.00 76.93           H  
ATOM   4859  HB3 PRO B 155       0.685   7.428 -16.694  1.00 76.93           H  
ATOM   4860  O   PRO B 155       1.180   4.774 -17.318  1.00 76.93           O  
ATOM   4861  CG  PRO B 155       0.809   7.854 -14.595  1.00 76.93           C  
ATOM   4862  HG2 PRO B 155       0.092   8.069 -13.803  1.00 76.93           H  
ATOM   4863  HG3 PRO B 155       1.375   8.749 -14.854  1.00 76.93           H  
ATOM   4864  CD  PRO B 155       1.722   6.716 -14.156  1.00 76.93           C  
ATOM   4865  HD2 PRO B 155       1.896   6.775 -13.081  1.00 76.93           H  
ATOM   4866  HD3 PRO B 155       2.666   6.767 -14.698  1.00 76.93           H  
ATOM   4867  N   ASN B 156      -1.034   4.428 -17.278  1.00 80.99           N  
ATOM   4868  H   ASN B 156      -1.906   4.612 -16.804  1.00 80.99           H  
ATOM   4869  CA  ASN B 156      -1.091   3.760 -18.578  1.00 80.99           C  
ATOM   4870  HA  ASN B 156      -0.161   3.214 -18.737  1.00 80.99           H  
ATOM   4871  C   ASN B 156      -1.224   4.806 -19.700  1.00 80.99           C  
ATOM   4872  CB  ASN B 156      -2.241   2.735 -18.564  1.00 80.99           C  
ATOM   4873  HB2 ASN B 156      -3.156   3.222 -18.226  1.00 80.99           H  
ATOM   4874  HB3 ASN B 156      -2.002   1.937 -17.861  1.00 80.99           H  
ATOM   4875  O   ASN B 156      -2.144   5.620 -19.696  1.00 80.99           O  
ATOM   4876  CG  ASN B 156      -2.544   2.132 -19.928  1.00 80.99           C  
ATOM   4877  ND2 ASN B 156      -2.480   0.843 -20.098  1.00 80.99           N  
ATOM   4878 HD21 ASN B 156      -1.889   0.284 -19.500  1.00 80.99           H  
ATOM   4879 HD22 ASN B 156      -2.744   0.507 -21.014  1.00 80.99           H  
ATOM   4880  OD1 ASN B 156      -2.846   2.807 -20.894  1.00 80.99           O  
ATOM   4881  N   GLU B 157      -0.333   4.741 -20.690  1.00 86.12           N  
ATOM   4882  H   GLU B 157       0.461   4.128 -20.568  1.00 86.12           H  
ATOM   4883  CA  GLU B 157      -0.379   5.588 -21.892  1.00 86.12           C  
ATOM   4884  HA  GLU B 157      -1.045   6.434 -21.720  1.00 86.12           H  
ATOM   4885  C   GLU B 157      -0.926   4.846 -23.133  1.00 86.12           C  
ATOM   4886  CB  GLU B 157       1.031   6.146 -22.160  1.00 86.12           C  
ATOM   4887  HB2 GLU B 157       1.019   6.670 -23.116  1.00 86.12           H  
ATOM   4888  HB3 GLU B 157       1.721   5.305 -22.238  1.00 86.12           H  
ATOM   4889  O   GLU B 157      -1.188   5.460 -24.169  1.00 86.12           O  
ATOM   4890  CG  GLU B 157       1.553   7.119 -21.081  1.00 86.12           C  
ATOM   4891  HG2 GLU B 157       0.849   7.946 -20.994  1.00 86.12           H  
ATOM   4892  HG3 GLU B 157       1.595   6.603 -20.121  1.00 86.12           H  
ATOM   4893  CD  GLU B 157       2.952   7.687 -21.401  1.00 86.12           C  
ATOM   4894  OE1 GLU B 157       3.413   8.627 -20.709  1.00 86.12           O  
ATOM   4895  OE2 GLU B 157       3.572   7.252 -22.397  1.00 86.12           O  
ATOM   4896  N   TYR B 158      -1.100   3.521 -23.063  1.00 88.17           N  
ATOM   4897  H   TYR B 158      -1.028   3.081 -22.157  1.00 88.17           H  
ATOM   4898  CA  TYR B 158      -1.510   2.700 -24.206  1.00 88.17           C  
ATOM   4899  HA  TYR B 158      -0.959   3.054 -25.077  1.00 88.17           H  
ATOM   4900  C   TYR B 158      -3.000   2.834 -24.549  1.00 88.17           C  
ATOM   4901  CB  TYR B 158      -1.122   1.235 -23.964  1.00 88.17           C  
ATOM   4902  HB2 TYR B 158      -0.083   1.193 -23.636  1.00 88.17           H  
ATOM   4903  HB3 TYR B 158      -1.724   0.830 -23.151  1.00 88.17           H  
ATOM   4904  O   TYR B 158      -3.363   2.737 -25.722  1.00 88.17           O  
ATOM   4905  CG  TYR B 158      -1.254   0.362 -25.199  1.00 88.17           C  
ATOM   4906  CD1 TYR B 158      -2.152  -0.722 -25.232  1.00 88.17           C  
ATOM   4907  HD1 TYR B 158      -2.778  -0.936 -24.378  1.00 88.17           H  
ATOM   4908  CD2 TYR B 158      -0.453   0.634 -26.325  1.00 88.17           C  
ATOM   4909  HD2 TYR B 158       0.208   1.488 -26.321  1.00 88.17           H  
ATOM   4910  CE1 TYR B 158      -2.204  -1.558 -26.363  1.00 88.17           C  
ATOM   4911  HE1 TYR B 158      -2.863  -2.413 -26.392  1.00 88.17           H  
ATOM   4912  CE2 TYR B 158      -0.512  -0.187 -27.463  1.00 88.17           C  
ATOM   4913  HE2 TYR B 158       0.114   0.020 -28.318  1.00 88.17           H  
ATOM   4914  OH  TYR B 158      -1.392  -2.119 -28.547  1.00 88.17           O  
ATOM   4915  HH  TYR B 158      -0.914  -1.761 -29.299  1.00 88.17           H  
ATOM   4916  CZ  TYR B 158      -1.380  -1.295 -27.473  1.00 88.17           C  
ATOM   4917  N   ALA B 159      -3.853   3.141 -23.568  1.00 79.81           N  
ATOM   4918  H   ALA B 159      -3.500   3.169 -22.623  1.00 79.81           H  
ATOM   4919  CA  ALA B 159      -5.289   3.317 -23.772  1.00 79.81           C  
ATOM   4920  HA  ALA B 159      -5.701   2.373 -24.131  1.00 79.81           H  
ATOM   4921  C   ALA B 159      -5.613   4.394 -24.825  1.00 79.81           C  
ATOM   4922  CB  ALA B 159      -5.933   3.643 -22.421  1.00 79.81           C  
ATOM   4923  HB1 ALA B 159      -7.012   3.739 -22.540  1.00 79.81           H  
ATOM   4924  HB2 ALA B 159      -5.530   4.577 -22.029  1.00 79.81           H  
ATOM   4925  HB3 ALA B 159      -5.724   2.845 -21.709  1.00 79.81           H  
ATOM   4926  O   ALA B 159      -6.515   4.190 -25.637  1.00 79.81           O  
ATOM   4927  N   GLU B 160      -4.852   5.499 -24.877  1.00 76.16           N  
ATOM   4928  H   GLU B 160      -4.112   5.608 -24.198  1.00 76.16           H  
ATOM   4929  CA  GLU B 160      -5.005   6.522 -25.926  1.00 76.16           C  
ATOM   4930  HA  GLU B 160      -6.038   6.871 -25.944  1.00 76.16           H  
ATOM   4931  C   GLU B 160      -4.721   5.952 -27.321  1.00 76.16           C  
ATOM   4932  CB  GLU B 160      -4.081   7.735 -25.685  1.00 76.16           C  
ATOM   4933  HB2 GLU B 160      -3.955   8.254 -26.636  1.00 76.16           H  
ATOM   4934  HB3 GLU B 160      -3.100   7.397 -25.351  1.00 76.16           H  
ATOM   4935  O   GLU B 160      -5.466   6.221 -28.258  1.00 76.16           O  
ATOM   4936  CG  GLU B 160      -4.660   8.744 -24.683  1.00 76.16           C  
ATOM   4937  HG2 GLU B 160      -5.693   8.952 -24.966  1.00 76.16           H
[truncated: 1,854,667 more chars]
