# Supplementary material for: Module-Based Polyketide Synthase Engineering for de Novo Polyketide Biosynthesis
Source: ACS Synth Biol. 2023 Oct 23;12(11):3148–55. doi: 10.1021/acssynbio.3c00282 (PMC10661043; doi:10.1021/acssynbio.3c00282)
Supplement: Supplementary file 2 — sb3c00282_si_002.zip [file sb3c00282_si_002.zip › Final_PKS_Structures/menzella_pdbs/eryM6_ACP_gelM3_KSAT_dimer.pdb]

ATOM      1  N   LEU A   1     -10.429  -4.029 -61.970  1.00 27.20           N  
ATOM      2  H   LEU A   1      -9.923  -3.980 -61.097  1.00 27.20           H  
ATOM      3  H2  LEU A   1      -9.877  -4.538 -62.645  1.00 27.20           H  
ATOM      4  H3  LEU A   1     -11.287  -4.539 -61.815  1.00 27.20           H  
ATOM      5  CA  LEU A   1     -10.735  -2.668 -62.480  1.00 27.20           C  
ATOM      6  HA  LEU A   1     -11.263  -2.781 -63.427  1.00 27.20           H  
ATOM      7  C   LEU A   1      -9.473  -1.890 -62.848  1.00 27.20           C  
ATOM      8  CB  LEU A   1     -11.669  -1.880 -61.544  1.00 27.20           C  
ATOM      9  HB2 LEU A   1     -11.709  -0.842 -61.875  1.00 27.20           H  
ATOM     10  HB3 LEU A   1     -11.264  -1.896 -60.533  1.00 27.20           H  
ATOM     11  O   LEU A   1      -9.307  -1.615 -64.025  1.00 27.20           O  
ATOM     12  CG  LEU A   1     -13.107  -2.443 -61.535  1.00 27.20           C  
ATOM     13  HG  LEU A   1     -13.068  -3.495 -61.254  1.00 27.20           H  
ATOM     14  CD1 LEU A   1     -13.956  -1.704 -60.507  1.00 27.20           C  
ATOM     15 HD11 LEU A   1     -14.959  -2.131 -60.479  1.00 27.20           H  
ATOM     16 HD12 LEU A   1     -13.520  -1.797 -59.513  1.00 27.20           H  
ATOM     17 HD13 LEU A   1     -14.035  -0.647 -60.765  1.00 27.20           H  
ATOM     18  CD2 LEU A   1     -13.780  -2.327 -62.905  1.00 27.20           C  
ATOM     19 HD21 LEU A   1     -13.282  -2.943 -63.654  1.00 27.20           H  
ATOM     20 HD22 LEU A   1     -13.793  -1.289 -63.235  1.00 27.20           H  
ATOM     21 HD23 LEU A   1     -14.812  -2.671 -62.831  1.00 27.20           H  
ATOM     22  N   THR A   2      -8.559  -1.599 -61.914  1.00 25.87           N  
ATOM     23  H   THR A   2      -8.717  -1.851 -60.949  1.00 25.87           H  
ATOM     24  CA  THR A   2      -7.300  -0.847 -62.160  1.00 25.87           C  
ATOM     25  HA  THR A   2      -7.538   0.207 -62.302  1.00 25.87           H  
ATOM     26  C   THR A   2      -6.507  -1.282 -63.403  1.00 25.87           C  
ATOM     27  CB  THR A   2      -6.368  -0.970 -60.941  1.00 25.87           C  
ATOM     28  HB  THR A   2      -5.358  -0.663 -61.214  1.00 25.87           H  
ATOM     29  O   THR A   2      -6.070  -0.432 -64.174  1.00 25.87           O  
ATOM     30  CG2 THR A   2      -6.845  -0.111 -59.772  1.00 25.87           C  
ATOM     31 HG21 THR A   2      -7.836  -0.423 -59.440  1.00 25.87           H  
ATOM     32 HG22 THR A   2      -6.882   0.935 -60.075  1.00 25.87           H  
ATOM     33 HG23 THR A   2      -6.146  -0.202 -58.941  1.00 25.87           H  
ATOM     34  OG1 THR A   2      -6.362  -2.312 -60.497  1.00 25.87           O  
ATOM     35  HG1 THR A   2      -5.737  -2.369 -59.771  1.00 25.87           H  
ATOM     36  N   ALA A   3      -6.378  -2.591 -63.651  1.00 35.86           N  
ATOM     37  H   ALA A   3      -6.651  -3.235 -62.923  1.00 35.86           H  
ATOM     38  CA  ALA A   3      -5.677  -3.130 -64.823  1.00 35.86           C  
ATOM     39  HA  ALA A   3      -4.643  -2.789 -64.788  1.00 35.86           H  
ATOM     40  C   ALA A   3      -6.251  -2.676 -66.186  1.00 35.86           C  
ATOM     41  CB  ALA A   3      -5.679  -4.660 -64.710  1.00 35.86           C  
ATOM     42  HB1 ALA A   3      -5.210  -4.968 -63.776  1.00 35.86           H  
ATOM     43  HB2 ALA A   3      -5.112  -5.084 -65.539  1.00 35.86           H  
ATOM     44  HB3 ALA A   3      -6.699  -5.042 -64.752  1.00 35.86           H  
ATOM     45  O   ALA A   3      -5.504  -2.606 -67.159  1.00 35.86           O  
ATOM     46  N   LEU A   4      -7.542  -2.324 -66.268  1.00 35.26           N  
ATOM     47  H   LEU A   4      -8.094  -2.297 -65.423  1.00 35.26           H  
ATOM     48  CA  LEU A   4      -8.183  -1.875 -67.511  1.00 35.26           C  
ATOM     49  HA  LEU A   4      -8.036  -2.643 -68.271  1.00 35.26           H  
ATOM     50  C   LEU A   4      -7.542  -0.581 -68.039  1.00 35.26           C  
ATOM     51  CB  LEU A   4      -9.694  -1.707 -67.251  1.00 35.26           C  
ATOM     52  HB2 LEU A   4     -10.088  -2.646 -66.863  1.00 35.26           H  
ATOM     53  HB3 LEU A   4      -9.828  -0.941 -66.488  1.00 35.26           H  
ATOM     54  O   LEU A   4      -7.195  -0.502 -69.213  1.00 35.26           O  
ATOM     55  CG  LEU A   4     -10.531  -1.297 -68.479  1.00 35.26           C  
ATOM     56  HG  LEU A   4     -10.157  -0.353 -68.876  1.00 35.26           H  
ATOM     57  CD1 LEU A   4     -10.500  -2.354 -69.582  1.00 35.26           C  
ATOM     58 HD11 LEU A   4     -10.828  -3.320 -69.199  1.00 35.26           H  
ATOM     59 HD12 LEU A   4     -11.159  -2.050 -70.395  1.00 35.26           H  
ATOM     60 HD13 LEU A   4      -9.493  -2.440 -69.990  1.00 35.26           H  
ATOM     61  CD2 LEU A   4     -11.984  -1.095 -68.046  1.00 35.26           C  
ATOM     62 HD21 LEU A   4     -12.574  -0.770 -68.903  1.00 35.26           H  
ATOM     63 HD22 LEU A   4     -12.400  -2.026 -67.662  1.00 35.26           H  
ATOM     64 HD23 LEU A   4     -12.040  -0.321 -67.279  1.00 35.26           H  
ATOM     65  N   GLY A   5      -7.295   0.392 -67.154  1.00 37.19           N  
ATOM     66  H   GLY A   5      -7.547   0.240 -66.188  1.00 37.19           H  
ATOM     67  CA  GLY A   5      -6.643   1.657 -67.517  1.00 37.19           C  
ATOM     68  HA2 GLY A   5      -6.692   2.338 -66.667  1.00 37.19           H  
ATOM     69  HA3 GLY A   5      -7.177   2.111 -68.352  1.00 37.19           H  
ATOM     70  C   GLY A   5      -5.171   1.502 -67.918  1.00 37.19           C  
ATOM     71  O   GLY A   5      -4.636   2.333 -68.650  1.00 37.19           O  
ATOM     72  N   ALA A   6      -4.505   0.425 -67.485  1.00 40.12           N  
ATOM     73  H   ALA A   6      -4.995  -0.256 -66.921  1.00 40.12           H  
ATOM     74  CA  ALA A   6      -3.153   0.117 -67.941  1.00 40.12           C  
ATOM     75  HA  ALA A   6      -2.557   1.028 -67.892  1.00 40.12           H  
ATOM     76  C   ALA A   6      -3.158  -0.343 -69.408  1.00 40.12           C  
ATOM     77  CB  ALA A   6      -2.513  -0.915 -67.005  1.00 40.12           C  
ATOM     78  HB1 ALA A   6      -1.477  -1.081 -67.301  1.00 40.12           H  
ATOM     79  HB2 ALA A   6      -2.535  -0.550 -65.978  1.00 40.12           H  
ATOM     80  HB3 ALA A   6      -3.045  -1.865 -67.062  1.00 40.12           H  
ATOM     81  O   ALA A   6      -2.384   0.184 -70.209  1.00 40.12           O  
ATOM     82  N   TYR A   7      -4.047  -1.277 -69.765  1.00 42.94           N  
ATOM     83  H   TYR A   7      -4.672  -1.649 -69.065  1.00 42.94           H  
ATOM     84  CA  TYR A   7      -4.161  -1.777 -71.136  1.00 42.94           C  
ATOM     85  HA  TYR A   7      -3.158  -2.005 -71.495  1.00 42.94           H  
ATOM     86  C   TYR A   7      -4.718  -0.734 -72.110  1.00 42.94           C  
ATOM     87  CB  TYR A   7      -4.960  -3.084 -71.166  1.00 42.94           C  
ATOM     88  HB2 TYR A   7      -5.828  -3.005 -70.512  1.00 42.94           H  
ATOM     89  HB3 TYR A   7      -5.329  -3.246 -72.179  1.00 42.94           H  
ATOM     90  O   TYR A   7      -4.196  -0.645 -73.215  1.00 42.94           O  
ATOM     91  CG  TYR A   7      -4.117  -4.288 -70.788  1.00 42.94           C  
ATOM     92  CD1 TYR A   7      -3.194  -4.804 -71.718  1.00 42.94           C  
ATOM     93  HD1 TYR A   7      -3.106  -4.355 -72.697  1.00 42.94           H  
ATOM     94  CD2 TYR A   7      -4.238  -4.880 -69.515  1.00 42.94           C  
ATOM     95  HD2 TYR A   7      -4.949  -4.485 -68.804  1.00 42.94           H  
ATOM     96  CE1 TYR A   7      -2.393  -5.911 -71.380  1.00 42.94           C  
ATOM     97  HE1 TYR A   7      -1.689  -6.321 -72.089  1.00 42.94           H  
ATOM     98  CE2 TYR A   7      -3.442  -5.993 -69.175  1.00 42.94           C  
ATOM     99  HE2 TYR A   7      -3.542  -6.452 -68.203  1.00 42.94           H  
ATOM    100  OH  TYR A   7      -1.748  -7.584 -69.797  1.00 42.94           O  
ATOM    101  HH  TYR A   7      -1.953  -7.942 -68.930  1.00 42.94           H  
ATOM    102  CZ  TYR A   7      -2.519  -6.510 -70.110  1.00 42.94           C  
ATOM    103  N   ASP A   8      -5.671   0.106 -71.692  1.00 44.87           N  
ATOM    104  H   ASP A   8      -6.105  -0.054 -70.795  1.00 44.87           H  
ATOM    105  CA  ASP A   8      -6.162   1.241 -72.490  1.00 44.87           C  
ATOM    106  HA  ASP A   8      -6.645   0.869 -73.394  1.00 44.87           H  
ATOM    107  C   ASP A   8      -5.019   2.175 -72.930  1.00 44.87           C  
ATOM    108  CB  ASP A   8      -7.209   2.000 -71.666  1.00 44.87           C  
ATOM    109  HB2 ASP A   8      -6.771   2.301 -70.715  1.00 44.87           H  
ATOM    110  HB3 ASP A   8      -8.050   1.338 -71.456  1.00 44.87           H  
ATOM    111  O   ASP A   8      -4.835   2.435 -74.119  1.00 44.87           O  
ATOM    112  CG  ASP A   8      -7.710   3.238 -72.410  1.00 44.87           C  
ATOM    113  OD1 ASP A   8      -8.531   3.057 -73.333  1.00 44.87           O  
ATOM    114  OD2 ASP A   8      -7.241   4.341 -72.050  1.00 44.87           O  
ATOM    115  N   ARG A   9      -4.146   2.585 -71.998  1.00 48.69           N  
ATOM    116  H   ARG A   9      -4.358   2.380 -71.032  1.00 48.69           H  
ATOM    117  CA  ARG A   9      -2.974   3.409 -72.336  1.00 48.69           C  
ATOM    118  HA  ARG A   9      -3.335   4.270 -72.898  1.00 48.69           H  
ATOM    119  C   ARG A   9      -1.978   2.681 -73.246  1.00 48.69           C  
ATOM    120  CB  ARG A   9      -2.308   3.896 -71.044  1.00 48.69           C  
ATOM    121  HB2 ARG A   9      -1.875   3.038 -70.528  1.00 48.69           H  
ATOM    122  HB3 ARG A   9      -3.068   4.338 -70.400  1.00 48.69           H  
ATOM    123  O   ARG A   9      -1.337   3.324 -74.077  1.00 48.69           O  
ATOM    124  CG  ARG A   9      -1.225   4.954 -71.325  1.00 48.69           C  
ATOM    125  HG2 ARG A   9      -1.691   5.817 -71.800  1.00 48.69           H  
ATOM    126  HG3 ARG A   9      -0.466   4.555 -71.999  1.00 48.69           H  
ATOM    127  CD  ARG A   9      -0.528   5.412 -70.041  1.00 48.69           C  
ATOM    128  HD2 ARG A   9       0.114   6.259 -70.284  1.00 48.69           H  
ATOM    129  HD3 ARG A   9      -1.284   5.759 -69.337  1.00 48.69           H  
ATOM    130  NE  ARG A   9       0.245   4.310 -69.429  1.00 48.69           N  
ATOM    131  HE  ARG A   9      -0.298   3.501 -69.162  1.00 48.69           H  
ATOM    132  NH1 ARG A   9       2.358   5.223 -69.520  1.00 48.69           N  
ATOM    133 HH11 ARG A   9       1.967   6.060 -69.928  1.00 48.69           H  
ATOM    134 HH12 ARG A   9       3.347   5.159 -69.322  1.00 48.69           H  
ATOM    135  NH2 ARG A   9       2.068   3.179 -68.679  1.00 48.69           N  
ATOM    136 HH21 ARG A   9       1.473   2.399 -68.437  1.00 48.69           H  
ATOM    137 HH22 ARG A   9       3.060   3.127 -68.497  1.00 48.69           H  
ATOM    138  CZ  ARG A   9       1.548   4.247 -69.215  1.00 48.69           C  
ATOM    139  N   LEU A  10      -1.811   1.365 -73.085  1.00 53.64           N  
ATOM    140  H   LEU A  10      -2.397   0.894 -72.411  1.00 53.64           H  
ATOM    141  CA  LEU A  10      -0.915   0.570 -73.931  1.00 53.64           C  
ATOM    142  HA  LEU A  10       0.041   1.088 -74.010  1.00 53.64           H  
ATOM    143  C   LEU A  10      -1.440   0.449 -75.370  1.00 53.64           C  
ATOM    144  CB  LEU A  10      -0.677  -0.821 -73.310  1.00 53.64           C  
ATOM    145  HB2 LEU A  10      -0.198  -1.456 -74.055  1.00 53.64           H  
ATOM    146  HB3 LEU A  10      -1.645  -1.267 -73.081  1.00 53.64           H  
ATOM    147  O   LEU A  10      -0.640   0.539 -76.298  1.00 53.64           O  
ATOM    148  CG  LEU A  10       0.196  -0.832 -72.040  1.00 53.64           C  
ATOM    149  HG  LEU A  10      -0.194  -0.121 -71.311  1.00 53.64           H  
ATOM    150  CD1 LEU A  10       0.187  -2.230 -71.419  1.00 53.64           C  
ATOM    151 HD11 LEU A  10      -0.834  -2.507 -71.155  1.00 53.64           H  
ATOM    152 HD12 LEU A  10       0.582  -2.960 -72.125  1.00 53.64           H  
ATOM    153 HD13 LEU A  10       0.791  -2.240 -70.512  1.00 53.64           H  
ATOM    154  CD2 LEU A  10       1.652  -0.450 -72.324  1.00 53.64           C  
ATOM    155 HD21 LEU A  10       1.707   0.580 -72.676  1.00 53.64           H  
ATOM    156 HD22 LEU A  10       2.067  -1.115 -73.081  1.00 53.64           H  
ATOM    157 HD23 LEU A  10       2.239  -0.539 -71.410  1.00 53.64           H  
ATOM    158  N   THR A  11      -2.751   0.282 -75.570  1.00 58.96           N  
ATOM    159  H   THR A  11      -3.366   0.209 -74.773  1.00 58.96           H  
ATOM    160  CA  THR A  11      -3.354   0.069 -76.898  1.00 58.96           C  
ATOM    161  HA  THR A  11      -2.612  -0.397 -77.545  1.00 58.96           H  
ATOM    162  C   THR A  11      -3.783   1.365 -77.591  1.00 58.96           C  
ATOM    163  CB  THR A  11      -4.542  -0.902 -76.824  1.00 58.96           C  
ATOM    164  HB  THR A  11      -4.984  -0.998 -77.816  1.00 58.96           H  
ATOM    165  O   THR A  11      -3.625   1.477 -78.805  1.00 58.96           O  
ATOM    166  CG2 THR A  11      -4.131  -2.294 -76.339  1.00 58.96           C  
ATOM    167 HG21 THR A  11      -3.357  -2.695 -76.994  1.00 58.96           H  
ATOM    168 HG22 THR A  11      -4.994  -2.959 -76.367  1.00 58.96           H  
ATOM    169 HG23 THR A  11      -3.751  -2.245 -75.319  1.00 58.96           H  
ATOM    170  OG1 THR A  11      -5.511  -0.403 -75.939  1.00 58.96           O  
ATOM    171  HG1 THR A  11      -6.190  -1.069 -75.810  1.00 58.96           H  
ATOM    172  N   GLY A  12      -4.244   2.386 -76.863  1.00 61.22           N  
ATOM    173  H   GLY A  12      -4.418   2.219 -75.882  1.00 61.22           H  
ATOM    174  CA  GLY A  12      -4.785   3.624 -77.440  1.00 61.22           C  
ATOM    175  HA2 GLY A  12      -5.156   4.246 -76.625  1.00 61.22           H  
ATOM    176  HA3 GLY A  12      -5.626   3.375 -78.087  1.00 61.22           H  
ATOM    177  C   GLY A  12      -3.772   4.445 -78.250  1.00 61.22           C  
ATOM    178  O   GLY A  12      -4.103   4.980 -79.314  1.00 61.22           O  
ATOM    179  N   GLN A  13      -2.512   4.495 -77.798  1.00 64.80           N  
ATOM    180  H   GLN A  13      -2.316   4.042 -76.917  1.00 64.80           H  
ATOM    181  CA  GLN A  13      -1.402   5.116 -78.542  1.00 64.80           C  
ATOM    182  HA  GLN A  13      -1.820   5.888 -79.188  1.00 64.80           H  
ATOM    183  C   GLN A  13      -0.664   4.139 -79.475  1.00 64.80           C  
ATOM    184  CB  GLN A  13      -0.444   5.835 -77.576  1.00 64.80           C  
ATOM    185  HB2 GLN A  13       0.221   6.474 -78.158  1.00 64.80           H  
ATOM    186  HB3 GLN A  13      -1.028   6.474 -76.913  1.00 64.80           H  
ATOM    187  O   GLN A  13       0.182   4.562 -80.264  1.00 64.80           O  
ATOM    188  CG  GLN A  13       0.414   4.877 -76.735  1.00 64.80           C  
ATOM    189  HG2 GLN A  13      -0.234   4.206 -76.171  1.00 64.80           H  
ATOM    190  HG3 GLN A  13       1.032   4.269 -77.396  1.00 64.80           H  
ATOM    191  CD  GLN A  13       1.342   5.592 -75.755  1.00 64.80           C  
ATOM    192  NE2 GLN A  13       2.237   4.872 -75.117  1.00 64.80           N  
ATOM    193 HE21 GLN A  13       2.856   5.382 -74.504  1.00 64.80           H  
ATOM    194 HE22 GLN A  13       2.254   3.869 -75.240  1.00 64.80           H  
ATOM    195  OE1 GLN A  13       1.314   6.794 -75.546  1.00 64.80           O  
ATOM    196  N   TRP A  14      -0.963   2.839 -79.402  1.00 66.89           N  
ATOM    197  H   TRP A  14      -1.734   2.543 -78.821  1.00 66.89           H  
ATOM    198  CA  TRP A  14      -0.377   1.845 -80.294  1.00 66.89           C  
ATOM    199  HA  TRP A  14       0.687   2.061 -80.392  1.00 66.89           H  
ATOM    200  C   TRP A  14      -1.003   1.941 -81.685  1.00 66.89           C  
ATOM    201  CB  TRP A  14      -0.506   0.446 -79.688  1.00 66.89           C  
ATOM    202  HB2 TRP A  14      -1.561   0.231 -79.516  1.00 66.89           H  
ATOM    203  HB3 TRP A  14      -0.002   0.445 -78.721  1.00 66.89           H  
ATOM    204  O   TRP A  14      -2.192   2.218 -81.855  1.00 66.89           O  
ATOM    205  CG  TRP A  14       0.057  -0.683 -80.492  1.00 66.89           C  
ATOM    206  CD1 TRP A  14       1.359  -1.044 -80.541  1.00 66.89           C  
ATOM    207  HD1 TRP A  14       2.154  -0.548 -80.005  1.00 66.89           H  
ATOM    208  CD2 TRP A  14      -0.662  -1.662 -81.304  1.00 66.89           C  
ATOM    209  CE2 TRP A  14       0.278  -2.616 -81.795  1.00 66.89           C  
ATOM    210  CE3 TRP A  14      -2.018  -1.861 -81.644  1.00 66.89           C  
ATOM    211  HE3 TRP A  14      -2.760  -1.164 -81.285  1.00 66.89           H  
ATOM    212  NE1 TRP A  14       1.496  -2.174 -81.324  1.00 66.89           N  
ATOM    213  HE1 TRP A  14       2.371  -2.659 -81.458  1.00 66.89           H  
ATOM    214  CH2 TRP A  14      -1.467  -3.916 -82.851  1.00 66.89           C  
ATOM    215  HH2 TRP A  14      -1.788  -4.781 -83.412  1.00 66.89           H  
ATOM    216  CZ2 TRP A  14      -0.106  -3.730 -82.556  1.00 66.89           C  
ATOM    217  HZ2 TRP A  14       0.627  -4.451 -82.886  1.00 66.89           H  
ATOM    218  CZ3 TRP A  14      -2.416  -2.976 -82.409  1.00 66.89           C  
ATOM    219  HZ3 TRP A  14      -3.461  -3.125 -82.637  1.00 66.89           H  
ATOM    220  N   ARG A  15      -0.187   1.724 -82.712  1.00 70.90           N  
ATOM    221  H   ARG A  15       0.766   1.456 -82.510  1.00 70.90           H  
ATOM    222  CA  ARG A  15      -0.635   1.592 -84.097  1.00 70.90           C  
ATOM    223  HA  ARG A  15      -1.719   1.479 -84.107  1.00 70.90           H  
ATOM    224  C   ARG A  15      -0.031   0.300 -84.636  1.00 70.90           C  
ATOM    225  CB  ARG A  15      -0.240   2.831 -84.925  1.00 70.90           C  
ATOM    226  HB2 ARG A  15      -0.495   2.653 -85.970  1.00 70.90           H  
ATOM    227  HB3 ARG A  15       0.840   2.965 -84.865  1.00 70.90           H  
ATOM    228  O   ARG A  15       1.179   0.113 -84.466  1.00 70.90           O  
ATOM    229  CG  ARG A  15      -0.925   4.133 -84.463  1.00 70.90           C  
ATOM    230  HG2 ARG A  15      -0.509   4.963 -85.034  1.00 70.90           H  
ATOM    231  HG3 ARG A  15      -0.706   4.307 -83.410  1.00 70.90           H  
ATOM    232  CD  ARG A  15      -2.448   4.108 -84.674  1.00 70.90           C  
ATOM    233  HD2 ARG A  15      -2.877   3.231 -84.189  1.00 70.90           H  
ATOM    234  HD3 ARG A  15      -2.652   4.022 -85.741  1.00 70.90           H  
ATOM    235  NE  ARG A  15      -3.104   5.325 -84.152  1.00 70.90           N  
ATOM    236  HE  ARG A  15      -3.164   6.113 -84.780  1.00 70.90           H  
ATOM    237  NH1 ARG A  15      -3.683   4.534 -82.056  1.00 70.90           N  
ATOM    238 HH11 ARG A  15      -4.045   4.698 -81.127  1.00 70.90           H  
ATOM    239 HH12 ARG A  15      -3.214   3.652 -82.203  1.00 70.90           H  
ATOM    240  NH2 ARG A  15      -4.263   6.578 -82.637  1.00 70.90           N  
ATOM    241 HH21 ARG A  15      -4.339   7.344 -83.291  1.00 70.90           H  
ATOM    242 HH22 ARG A  15      -4.690   6.628 -81.723  1.00 70.90           H  
ATOM    243  CZ  ARG A  15      -3.674   5.465 -82.963  1.00 70.90           C  
ATOM    244  N   PRO A  16      -0.835  -0.597 -85.232  1.00 75.78           N  
ATOM    245  CA  PRO A  16      -0.314  -1.849 -85.747  1.00 75.78           C  
ATOM    246  HA  PRO A  16       0.180  -2.402 -84.948  1.00 75.78           H  
ATOM    247  C   PRO A  16       0.699  -1.559 -86.857  1.00 75.78           C  
ATOM    248  CB  PRO A  16      -1.538  -2.635 -86.223  1.00 75.78           C  
ATOM    249  HB2 PRO A  16      -1.954  -3.201 -85.389  1.00 75.78           H  
ATOM    250  HB3 PRO A  16      -1.308  -3.314 -87.044  1.00 75.78           H  
ATOM    251  O   PRO A  16       0.527  -0.631 -87.650  1.00 75.78           O  
ATOM    252  CG  PRO A  16      -2.530  -1.543 -86.616  1.00 75.78           C  
ATOM    253  HG2 PRO A  16      -3.561  -1.893 -86.571  1.00 75.78           H  
ATOM    254  HG3 PRO A  16      -2.293  -1.169 -87.613  1.00 75.78           H  
ATOM    255  CD  PRO A  16      -2.248  -0.462 -85.571  1.00 75.78           C  
ATOM    256  HD2 PRO A  16      -2.470   0.520 -85.987  1.00 75.78           H  
ATOM    257  HD3 PRO A  16      -2.851  -0.645 -84.682  1.00 75.78           H  
ATOM    258  N   ARG A  17       1.776  -2.344 -86.896  1.00 76.31           N  
ATOM    259  H   ARG A  17       1.801  -3.130 -86.262  1.00 76.31           H  
ATOM    260  CA  ARG A  17       2.699  -2.362 -88.033  1.00 76.31           C  
ATOM    261  HA  ARG A  17       2.701  -1.384 -88.515  1.00 76.31           H  
ATOM    262  C   ARG A  17       2.193  -3.352 -89.070  1.00 76.31           C  
ATOM    263  CB  ARG A  17       4.125  -2.713 -87.592  1.00 76.31           C  
ATOM    264  HB2 ARG A  17       4.100  -3.556 -86.901  1.00 76.31           H  
ATOM    265  HB3 ARG A  17       4.696  -3.012 -88.470  1.00 76.31           H  
ATOM    266  O   ARG A  17       1.610  -4.372 -88.712  1.00 76.31           O  
ATOM    267  CG  ARG A  17       4.827  -1.514 -86.945  1.00 76.31           C  
ATOM    268  HG2 ARG A  17       4.840  -0.688 -87.656  1.00 76.31           H  
ATOM    269  HG3 ARG A  17       4.291  -1.206 -86.047  1.00 76.31           H  
ATOM    270  CD  ARG A  17       6.267  -1.895 -86.584  1.00 76.31           C  
ATOM    271  HD2 ARG A  17       6.730  -2.361 -87.453  1.00 76.31           H  
ATOM    272  HD3 ARG A  17       6.241  -2.619 -85.770  1.00 76.31           H  
ATOM    273  NE  ARG A  17       7.060  -0.715 -86.192  1.00 76.31           N  
ATOM    274  HE  ARG A  17       6.593   0.178 -86.250  1.00 76.31           H  
ATOM    275  NH1 ARG A  17       9.011  -1.827 -85.718  1.00 76.31           N  
ATOM    276 HH11 ARG A  17       9.988  -1.819 -85.461  1.00 76.31           H  
ATOM    277 HH12 ARG A  17       8.547  -2.697 -85.936  1.00 76.31           H  
ATOM    278  NH2 ARG A  17       8.952   0.399 -85.584  1.00 76.31           N  
ATOM    279 HH21 ARG A  17       8.463   1.278 -85.678  1.00 76.31           H  
ATOM    280 HH22 ARG A  17       9.927   0.390 -85.319  1.00 76.31           H  
ATOM    281  CZ  ARG A  17       8.332  -0.719 -85.833  1.00 76.31           C  
ATOM    282  N   GLU A  18       2.469  -3.045 -90.329  1.00 71.09           N  
ATOM    283  H   GLU A  18       2.944  -2.180 -90.541  1.00 71.09           H  
ATOM    284  CA  GLU A  18       2.257  -3.970 -91.434  1.00 71.09           C  
ATOM    285  HA  GLU A  18       1.203  -4.244 -91.473  1.00 71.09           H  
ATOM    286  C   GLU A  18       3.093  -5.239 -91.227  1.00 71.09           C  
ATOM    287  CB  GLU A  18       2.622  -3.251 -92.736  1.00 71.09           C  
ATOM    288  HB2 GLU A  18       2.114  -2.287 -92.743  1.00 71.09           H  
ATOM    289  HB3 GLU A  18       3.696  -3.070 -92.750  1.00 71.09           H  
ATOM    290  O   GLU A  18       4.210  -5.195 -90.702  1.00 71.09           O  
ATOM    291  CG  GLU A  18       2.217  -4.025 -93.997  1.00 71.09           C  
ATOM    292  HG2 GLU A  18       1.157  -4.273 -93.932  1.00 71.09           H  
ATOM    293  HG3 GLU A  18       2.784  -4.955 -94.040  1.00 71.09           H  
ATOM    294  CD  GLU A  18       2.477  -3.215 -95.278  1.00 71.09           C  
ATOM    295  OE1 GLU A  18       2.113  -3.723 -96.357  1.00 71.09           O  
ATOM    296  OE2 GLU A  18       3.042  -2.099 -95.174  1.00 71.09           O  
ATOM    297  N   THR A  19       2.537  -6.374 -91.633  1.00 78.28           N  
ATOM    298  H   THR A  19       1.640  -6.339 -92.097  1.00 78.28           H  
ATOM    299  CA  THR A  19       3.200  -7.674 -91.621  1.00 78.28           C  
ATOM    300  HA  THR A  19       4.277  -7.525 -91.700  1.00 78.28           H  
ATOM    301  C   THR A  19       2.737  -8.459 -92.840  1.00 78.28           C  
ATOM    302  CB  THR A  19       2.922  -8.423 -90.307  1.00 78.28           C  
ATOM    303  HB  THR A  19       3.298  -7.818 -89.482  1.00 78.28           H  
ATOM    304  O   THR A  19       1.570  -8.382 -93.206  1.00 78.28           O  
ATOM    305  CG2 THR A  19       1.451  -8.742 -90.024  1.00 78.28           C  
ATOM    306 HG21 THR A  19       0.881  -7.815 -89.963  1.00 78.28           H  
ATOM    307 HG22 THR A  19       1.027  -9.357 -90.818  1.00 78.28           H  
ATOM    308 HG23 THR A  19       1.358  -9.267 -89.074  1.00 78.28           H  
ATOM    309  OG1 THR A  19       3.626  -9.639 -90.310  1.00 78.28           O  
ATOM    310  HG1 THR A  19       3.228 -10.198 -89.639  1.00 78.28           H  
ATOM    311  N   GLY A  20       3.628  -9.237 -93.459  1.00 74.47           N  
ATOM    312  H   GLY A  20       4.563  -9.288 -93.081  1.00 74.47           H  
ATOM    313  CA  GLY A  20       3.289 -10.106 -94.596  1.00 74.47           C  
ATOM    314  HA2 GLY A  20       4.201 -10.393 -95.120  1.00 74.47           H  
ATOM    315  HA3 GLY A  20       2.655  -9.555 -95.289  1.00 74.47           H  
ATOM    316  C   GLY A  20       2.542 -11.384 -94.197  1.00 74.47           C  
ATOM    317  O   GLY A  20       2.612 -12.377 -94.915  1.00 74.47           O  
ATOM    318  N   LEU A  21       1.908 -11.399 -93.020  1.00 79.60           N  
ATOM    319  H   LEU A  21       1.764 -10.506 -92.570  1.00 79.60           H  
ATOM    320  CA  LEU A  21       1.133 -12.530 -92.524  1.00 79.60           C  
ATOM    321  HA  LEU A  21       1.539 -13.448 -92.948  1.00 79.60           H  
ATOM    322  C   LEU A  21      -0.328 -12.367 -92.963  1.00 79.60           C  
ATOM    323  CB  LEU A  21       1.236 -12.632 -90.991  1.00 79.60           C  
ATOM    324  HB2 LEU A  21       0.895 -11.692 -90.558  1.00 79.60           H  
ATOM    325  HB3 LEU A  21       0.554 -13.412 -90.653  1.00 79.60           H  
ATOM    326  O   LEU A  21      -0.934 -11.346 -92.619  1.00 79.60           O  
ATOM    327  CG  LEU A  21       2.645 -12.951 -90.463  1.00 79.60           C  
ATOM    328  HG  LEU A  21       3.355 -12.214 -90.838  1.00 79.60           H  
ATOM    329  CD1 LEU A  21       2.644 -12.879 -88.934  1.00 79.60           C  
ATOM    330 HD11 LEU A  21       2.296 -11.899 -88.607  1.00 79.60           H  
ATOM    331 HD12 LEU A  21       1.978 -13.642 -88.531  1.00 79.60           H  
ATOM    332 HD13 LEU A  21       3.653 -13.047 -88.556  1.00 79.60           H  
ATOM    333  CD2 LEU A  21       3.130 -14.342 -90.875  1.00 79.60           C  
ATOM    334 HD21 LEU A  21       4.094 -14.552 -90.411  1.00 79.60           H  
ATOM    335 HD22 LEU A  21       2.408 -15.098 -90.567  1.00 79.60           H  
ATOM    336 HD23 LEU A  21       3.256 -14.387 -91.957  1.00 79.60           H  
ATOM    337  N   PRO A  22      -0.910 -13.362 -93.659  1.00 81.02           N  
ATOM    338  CA  PRO A  22      -2.337 -13.390 -93.940  1.00 81.02           C  
ATOM    339  HA  PRO A  22      -2.564 -12.614 -94.671  1.00 81.02           H  
ATOM    340  C   PRO A  22      -3.143 -13.154 -92.661  1.00 81.02           C  
ATOM    341  CB  PRO A  22      -2.608 -14.766 -94.560  1.00 81.02           C  
ATOM    342  HB2 PRO A  22      -2.810 -15.500 -93.780  1.00 81.02           H  
ATOM    343  HB3 PRO A  22      -3.423 -14.734 -95.283  1.00 81.02           H  
ATOM    344  O   PRO A  22      -2.872 -13.755 -91.621  1.00 81.02           O  
ATOM    345  CG  PRO A  22      -1.278 -15.115 -95.219  1.00 81.02           C  
ATOM    346  HG2 PRO A  22      -1.155 -16.191 -95.343  1.00 81.02           H  
ATOM    347  HG3 PRO A  22      -1.195 -14.602 -96.178  1.00 81.02           H  
ATOM    348  CD  PRO A  22      -0.268 -14.536 -94.233  1.00 81.02           C  
ATOM    349  HD2 PRO A  22       0.650 -14.274 -94.760  1.00 81.02           H  
ATOM    350  HD3 PRO A  22      -0.063 -15.261 -93.444  1.00 81.02           H  
ATOM    351  N   THR A  23      -4.117 -12.252 -92.733  1.00 88.38           N  
ATOM    352  H   THR A  23      -4.296 -11.805 -93.621  1.00 88.38           H  
ATOM    353  CA  THR A  23      -4.987 -11.898 -91.609  1.00 88.38           C  
ATOM    354  HA  THR A  23      -4.695 -12.457 -90.719  1.00 88.38           H  
ATOM    355  C   THR A  23      -6.420 -12.274 -91.960  1.00 88.38           C  
ATOM    356  CB  THR A  23      -4.852 -10.402 -91.280  1.00 88.38           C  
ATOM    357  HB  THR A  23      -5.064  -9.816 -92.174  1.00 88.38           H  
ATOM    358  O   THR A  23      -6.911 -11.873 -93.011  1.00 88.38           O  
ATOM    359  CG2 THR A  23      -5.783  -9.952 -90.151  1.00 88.38           C  
ATOM    360 HG21 THR A  23      -5.558  -8.920 -89.881  1.00 88.38           H  
ATOM    361 HG22 THR A  23      -6.821 -10.001 -90.480  1.00 88.38           H  
ATOM    362 HG23 THR A  23      -5.645 -10.590 -89.278  1.00 88.38           H  
ATOM    363  OG1 THR A  23      -3.535 -10.117 -90.854  1.00 88.38           O  
ATOM    364  HG1 THR A  23      -2.936 -10.459 -91.522  1.00 88.38           H  
ATOM    365  N   LEU A  24      -7.094 -13.012 -91.076  1.00 86.82           N  
ATOM    366  H   LEU A  24      -6.611 -13.348 -90.255  1.00 86.82           H  
ATOM    367  CA  LEU A  24      -8.528 -13.286 -91.163  1.00 86.82           C  
ATOM    368  HA  LEU A  24      -8.885 -13.016 -92.157  1.00 86.82           H  
ATOM    369  C   LEU A  24      -9.262 -12.421 -90.131  1.00 86.82           C  
ATOM    370  CB  LEU A  24      -8.769 -14.794 -90.962  1.00 86.82           C  
ATOM    371  HB2 LEU A  24      -8.205 -15.342 -91.717  1.00 86.82           H  
ATOM    372  HB3 LEU A  24      -8.384 -15.081 -89.983  1.00 86.82           H  
ATOM    373  O   LEU A  24      -9.136 -12.639 -88.926  1.00 86.82           O  
ATOM    374  CG  LEU A  24     -10.249 -15.215 -91.051  1.00 86.82           C  
ATOM    375  HG  LEU A  24     -10.835 -14.654 -90.324  1.00 86.82           H  
ATOM    376  CD1 LEU A  24     -10.837 -14.977 -92.443  1.00 86.82           C  
ATOM    377 HD11 LEU A  24     -10.888 -13.909 -92.655  1.00 86.82           H  
ATOM    378 HD12 LEU A  24     -10.215 -15.463 -93.195  1.00 86.82           H  
ATOM    379 HD13 LEU A  24     -11.844 -15.391 -92.495  1.00 86.82           H  
ATOM    380  CD2 LEU A  24     -10.387 -16.702 -90.720  1.00 86.82           C  
ATOM    381 HD21 LEU A  24     -11.437 -16.995 -90.750  1.00 86.82           H  
ATOM    382 HD22 LEU A  24      -9.994 -16.894 -89.721  1.00 86.82           H  
ATOM    383 HD23 LEU A  24      -9.830 -17.296 -91.443  1.00 86.82           H  
ATOM    384  N   LEU A  25     -10.024 -11.433 -90.597  1.00 90.50           N  
ATOM    385  H   LEU A  25     -10.080 -11.310 -91.598  1.00 90.50           H  
ATOM    386  CA  LEU A  25     -10.846 -10.574 -89.749  1.00 90.50           C  
ATOM    387  HA  LEU A  25     -10.378 -10.519 -88.766  1.00 90.50           H  
ATOM    388  C   LEU A  25     -12.246 -11.174 -89.590  1.00 90.50           C  
ATOM    389  CB  LEU A  25     -10.888  -9.155 -90.339  1.00 90.50           C  
ATOM    390  HB2 LEU A  25     -11.398  -9.203 -91.301  1.00 90.50           H  
ATOM    391  HB3 LEU A  25      -9.868  -8.812 -90.512  1.00 90.50           H  
ATOM    392  O   LEU A  25     -13.019 -11.237 -90.547  1.00 90.50           O  
ATOM    393  CG  LEU A  25     -11.616  -8.127 -89.452  1.00 90.50           C  
ATOM    394  HG  LEU A  25     -12.622  -8.480 -89.226  1.00 90.50           H  
ATOM    395  CD1 LEU A  25     -10.874  -7.865 -88.138  1.00 90.50           C  
ATOM    396 HD11 LEU A  25     -10.873  -8.763 -87.520  1.00 90.50           H  
ATOM    397 HD12 LEU A  25      -9.848  -7.561 -88.342  1.00 90.50           H  
ATOM    398 HD13 LEU A  25     -11.381  -7.075 -87.583  1.00 90.50           H  
ATOM    399  CD2 LEU A  25     -11.733  -6.801 -90.199  1.00 90.50           C  
ATOM    400 HD21 LEU A  25     -10.744  -6.432 -90.471  1.00 90.50           H  
ATOM    401 HD22 LEU A  25     -12.313  -6.944 -91.111  1.00 90.50           H  
ATOM    402 HD23 LEU A  25     -12.245  -6.066 -89.577  1.00 90.50           H  
ATOM    403  N   VAL A  26     -12.590 -11.561 -88.364  1.00 90.70           N  
ATOM    404  H   VAL A  26     -11.902 -11.491 -87.627  1.00 90.70           H  
ATOM    405  CA  VAL A  26     -13.920 -12.074 -88.015  1.00 90.70           C  
ATOM    406  HA  VAL A  26     -14.410 -12.429 -88.921  1.00 90.70           H  
ATOM    407  C   VAL A  26     -14.761 -10.936 -87.435  1.00 90.70           C  
ATOM    408  CB  VAL A  26     -13.818 -13.275 -87.056  1.00 90.70           C  
ATOM    409  HB  VAL A  26     -13.430 -12.940 -86.094  1.00 90.70           H  
ATOM    410  O   VAL A  26     -14.397 -10.341 -86.422  1.00 90.70           O  
ATOM    411  CG1 VAL A  26     -15.195 -13.908 -86.838  1.00 90.70           C  
ATOM    412 HG11 VAL A  26     -15.608 -14.254 -87.786  1.00 90.70           H  
ATOM    413 HG12 VAL A  26     -15.105 -14.753 -86.155  1.00 90.70           H  
ATOM    414 HG13 VAL A  26     -15.872 -13.180 -86.393  1.00 90.70           H  
ATOM    415  CG2 VAL A  26     -12.882 -14.367 -87.599  1.00 90.70           C  
ATOM    416 HG21 VAL A  26     -11.863 -13.990 -87.684  1.00 90.70           H  
ATOM    417 HG22 VAL A  26     -12.867 -15.216 -86.915  1.00 90.70           H  
ATOM    418 HG23 VAL A  26     -13.219 -14.704 -88.579  1.00 90.70           H  
ATOM    419  N   SER A  27     -15.880 -10.622 -88.085  1.00 87.94           N  
ATOM    420  H   SER A  27     -16.120 -11.176 -88.894  1.00 87.94           H  
ATOM    421  CA  SER A  27     -16.822  -9.572 -87.679  1.00 87.94           C  
ATOM    422  HA  SER A  27     -16.367  -8.983 -86.883  1.00 87.94           H  
ATOM    423  C   SER A  27     -18.121 -10.153 -87.115  1.00 87.94           C  
ATOM    424  CB  SER A  27     -17.095  -8.608 -88.844  1.00 87.94           C  
ATOM    425  HB2 SER A  27     -16.158  -8.142 -89.147  1.00 87.94           H  
ATOM    426  HB3 SER A  27     -17.778  -7.827 -88.509  1.00 87.94           H  
ATOM    427  O   SER A  27     -18.538 -11.248 -87.495  1.00 87.94           O  
ATOM    428  OG  SER A  27     -17.665  -9.259 -89.962  1.00 87.94           O  
ATOM    429  HG  SER A  27     -17.091  -9.981 -90.229  1.00 87.94           H  
ATOM    430  N   ALA A  28     -18.766  -9.407 -86.218  1.00 83.42           N  
ATOM    431  H   ALA A  28     -18.364  -8.529 -85.925  1.00 83.42           H  
ATOM    432  CA  ALA A  28     -20.135  -9.683 -85.793  1.00 83.42           C  
ATOM    433  HA  ALA A  28     -20.198 -10.709 -85.430  1.00 83.42           H  
ATOM    434  C   ALA A  28     -21.114  -9.539 -86.975  1.00 83.42           C  
ATOM    435  CB  ALA A  28     -20.479  -8.741 -84.632  1.00 83.42           C  
ATOM    436  HB1 ALA A  28     -19.890  -9.003 -83.753  1.00 83.42           H  
ATOM    437  HB2 ALA A  28     -20.279  -7.705 -84.908  1.00 83.42           H  
ATOM    438  HB3 ALA A  28     -21.536  -8.833 -84.380  1.00 83.42           H  
ATOM    439  O   ALA A  28     -20.904  -8.725 -87.880  1.00 83.42           O  
ATOM    440  N   GLY A  29     -22.177 -10.338 -86.965  1.00 89.23           N  
ATOM    441  H   GLY A  29     -22.242 -11.015 -86.219  1.00 89.23           H  
ATOM    442  CA  GLY A  29     -23.220 -10.374 -87.991  1.00 89.23           C  
ATOM    443  HA2 GLY A  29     -23.622 -11.386 -88.039  1.00 89.23           H  
ATOM    444  HA3 GLY A  29     -22.798 -10.116 -88.962  1.00 89.23           H  
ATOM    445  C   GLY A  29     -24.375  -9.423 -87.688  1.00 89.23           C  
ATOM    446  O   GLY A  29     -25.032  -8.948 -88.615  1.00 89.23           O  
ATOM    447  N   GLU A  30     -24.560  -9.082 -86.412  1.00 81.23           N  
ATOM    448  H   GLU A  30     -23.975  -9.505 -85.706  1.00 81.23           H  
ATOM    449  CA  GLU A  30     -25.563  -8.136 -85.932  1.00 81.23           C  
ATOM    450  HA  GLU A  30     -26.136  -7.779 -86.788  1.00 81.23           H  
ATOM    451  C   GLU A  30     -24.881  -6.926 -85.255  1.00 81.23           C  
ATOM    452  CB  GLU A  30     -26.563  -8.853 -85.005  1.00 81.23           C  
ATOM    453  HB2 GLU A  30     -26.035  -9.288 -84.156  1.00 81.23           H  
ATOM    454  HB3 GLU A  30     -27.278  -8.117 -84.638  1.00 81.23           H  
ATOM    455  O   GLU A  30     -23.911  -7.098 -84.510  1.00 81.23           O  
ATOM    456  CG  GLU A  30     -27.318  -9.958 -85.773  1.00 81.23           C  
ATOM    457  HG2 GLU A  30     -27.788  -9.509 -86.647  1.00 81.23           H  
ATOM    458  HG3 GLU A  30     -26.599 -10.697 -86.129  1.00 81.23           H  
ATOM    459  CD  GLU A  30     -28.397 -10.694 -84.965  1.00 81.23           C  
ATOM    460  OE1 GLU A  30     -28.734 -11.825 -85.388  1.00 81.23           O  
ATOM    461  OE2 GLU A  30     -28.928 -10.112 -83.994  1.00 81.23           O  
ATOM    462  N   PRO A  31     -25.344  -5.682 -85.494  1.00 71.73           N  
ATOM    463  CA  PRO A  31     -24.891  -4.533 -84.720  1.00 71.73           C  
ATOM    464  HA  PRO A  31     -23.802  -4.532 -84.673  1.00 71.73           H  
ATOM    465  C   PRO A  31     -25.451  -4.584 -83.292  1.00 71.73           C  
ATOM    466  CB  PRO A  31     -25.367  -3.284 -85.470  1.00 71.73           C  
ATOM    467  HB2 PRO A  31     -25.890  -2.598 -84.804  1.00 71.73           H  
ATOM    468  HB3 PRO A  31     -24.514  -2.768 -85.909  1.00 71.73           H  
ATOM    469  O   PRO A  31     -26.478  -5.205 -83.034  1.00 71.73           O  
ATOM    470  CG  PRO A  31     -26.303  -3.776 -86.577  1.00 71.73           C  
ATOM    471  HG2 PRO A  31     -27.294  -3.336 -86.466  1.00 71.73           H  
ATOM    472  HG3 PRO A  31     -25.890  -3.514 -87.552  1.00 71.73           H  
ATOM    473  CD  PRO A  31     -26.378  -5.296 -86.437  1.00 71.73           C  
ATOM    474  HD2 PRO A  31     -27.352  -5.584 -86.041  1.00 71.73           H  
ATOM    475  HD3 PRO A  31     -26.212  -5.758 -87.410  1.00 71.73           H  
ATOM    476  N   MET A  32     -24.851  -3.819 -82.375  1.00 67.96           N  
ATOM    477  H   MET A  32     -24.014  -3.331 -82.660  1.00 67.96           H  
ATOM    478  CA  MET A  32     -25.249  -3.725 -80.955  1.00 67.96           C  
ATOM    479  HA  MET A  32     -25.265  -4.742 -80.561  1.00 67.96           H  
ATOM    480  C   MET A  32     -26.652  -3.112 -80.694  1.00 67.96           C  
ATOM    481  CB  MET A  32     -24.176  -2.913 -80.206  1.00 67.96           C  
ATOM    482  HB2 MET A  32     -24.495  -1.873 -80.129  1.00 67.96           H  
ATOM    483  HB3 MET A  32     -23.238  -2.921 -80.762  1.00 67.96           H  
ATOM    484  O   MET A  32     -26.966  -2.709 -79.575  1.00 67.96           O  
ATOM    485  CG  MET A  32     -23.913  -3.467 -78.804  1.00 67.96           C  
ATOM    486  HG2 MET A  32     -24.818  -3.937 -78.421  1.00 67.96           H  
ATOM    487  HG3 MET A  32     -23.663  -2.640 -78.139  1.00 67.96           H  
ATOM    488  SD  MET A  32     -22.557  -4.666 -78.754  1.00 67.96           S  
ATOM    489  CE  MET A  32     -21.144  -3.534 -78.870  1.00 67.96           C  
ATOM    490  HE1 MET A  32     -21.270  -2.719 -78.158  1.00 67.96           H  
ATOM    491  HE2 MET A  32     -20.223  -4.065 -78.626  1.00 67.96           H  
ATOM    492  HE3 MET A  32     -21.072  -3.132 -79.881  1.00 67.96           H  
ATOM    493  N   GLY A  33     -27.462  -2.933 -81.737  1.00 66.13           N  
ATOM    494  H   GLY A  33     -27.201  -3.400 -82.594  1.00 66.13           H  
ATOM    495  CA  GLY A  33     -28.711  -2.179 -81.754  1.00 66.13           C  
ATOM    496  HA2 GLY A  33     -28.670  -1.395 -80.998  1.00 66.13           H  
ATOM    497  HA3 GLY A  33     -29.537  -2.850 -81.520  1.00 66.13           H  
ATOM    498  C   GLY A  33     -28.962  -1.536 -83.126  1.00 66.13           C  
ATOM    499  O   GLY A  33     -28.296  -1.877 -84.105  1.00 66.13           O  
ATOM    500  N   PRO A  34     -29.910  -0.587 -83.233  1.00 63.73           N  
ATOM    501  CA  PRO A  34     -30.183   0.113 -84.487  1.00 63.73           C  
ATOM    502  HA  PRO A  34     -30.414  -0.626 -85.254  1.00 63.73           H  
ATOM    503  C   PRO A  34     -28.983   0.963 -84.938  1.00 63.73           C  
ATOM    504  CB  PRO A  34     -31.433   0.968 -84.218  1.00 63.73           C  
ATOM    505  HB2 PRO A  34     -31.156   1.992 -83.969  1.00 63.73           H  
ATOM    506  HB3 PRO A  34     -32.110   0.962 -85.072  1.00 63.73           H  
ATOM    507  O   PRO A  34     -28.622   1.923 -84.257  1.00 63.73           O  
ATOM    508  CG  PRO A  34     -32.073   0.318 -82.990  1.00 63.73           C  
ATOM    509  HG2 PRO A  34     -32.694  -0.522 -83.301  1.00 63.73           H  
ATOM    510  HG3 PRO A  34     -32.654   1.033 -82.407  1.00 63.73           H  
ATOM    511  CD  PRO A  34     -30.866  -0.200 -82.212  1.00 63.73           C  
ATOM    512  HD2 PRO A  34     -30.442   0.599 -81.604  1.00 63.73           H  
ATOM    513  HD3 PRO A  34     -31.159  -1.042 -81.585  1.00 63.73           H  
ATOM    514  N   TRP A  35     -28.404   0.651 -86.102  1.00 65.27           N  
ATOM    515  H   TRP A  35     -28.724  -0.165 -86.603  1.00 65.27           H  
ATOM    516  CA  TRP A  35     -27.320   1.431 -86.719  1.00 65.27           C  
ATOM    517  HA  TRP A  35     -27.072   2.239 -86.031  1.00 65.27           H  
ATOM    518  C   TRP A  35     -27.772   2.023 -88.071  1.00 65.27           C  
ATOM    519  CB  TRP A  35     -26.050   0.580 -86.845  1.00 65.27           C  
ATOM    520  HB2 TRP A  35     -26.080  -0.221 -86.106  1.00 65.27           H  
ATOM    521  HB3 TRP A  35     -26.015   0.110 -87.828  1.00 65.27           H  
ATOM    522  O   TRP A  35     -28.455   1.316 -88.815  1.00 65.27           O  
ATOM    523  CG  TRP A  35     -24.786   1.347 -86.609  1.00 65.27           C  
ATOM    524  CD1 TRP A  35     -24.063   2.005 -87.543  1.00 65.27           C  
ATOM    525  HD1 TRP A  35     -24.305   2.071 -88.593  1.00 65.27           H  
ATOM    526  CD2 TRP A  35     -24.071   1.546 -85.348  1.00 65.27           C  
ATOM    527  CE2 TRP A  35     -22.889   2.302 -85.612  1.00 65.27           C  
ATOM    528  CE3 TRP A  35     -24.287   1.138 -84.013  1.00 65.27           C  
ATOM    529  HE3 TRP A  35     -25.171   0.564 -83.778  1.00 65.27           H  
ATOM    530  NE1 TRP A  35     -22.947   2.568 -86.961  1.00 65.27           N  
ATOM    531  HE1 TRP A  35     -22.258   3.085 -87.489  1.00 65.27           H  
ATOM    532  CH2 TRP A  35     -22.195   2.185 -83.298  1.00 65.27           C  
ATOM    533  HH2 TRP A  35     -21.482   2.409 -82.518  1.00 65.27           H  
ATOM    534  CZ2 TRP A  35     -21.955   2.614 -84.615  1.00 65.27           C  
ATOM    535  HZ2 TRP A  35     -21.061   3.165 -84.866  1.00 65.27           H  
ATOM    536  CZ3 TRP A  35     -23.361   1.456 -82.998  1.00 65.27           C  
ATOM    537  HZ3 TRP A  35     -23.541   1.125 -81.986  1.00 65.27           H  
ATOM    538  N   PRO A  36     -27.464   3.295 -88.414  1.00 72.23           N  
ATOM    539  CA  PRO A  36     -28.050   3.945 -89.600  1.00 72.23           C  
ATOM    540  HA  PRO A  36     -29.121   3.747 -89.614  1.00 72.23           H  
ATOM    541  C   PRO A  36     -27.460   3.502 -90.949  1.00 72.23           C  
ATOM    542  CB  PRO A  36     -27.821   5.451 -89.407  1.00 72.23           C  
ATOM    543  HB2 PRO A  36     -28.696   6.030 -89.701  1.00 72.23           H  
ATOM    544  HB3 PRO A  36     -26.950   5.776 -89.976  1.00 72.23           H  
ATOM    545  O   PRO A  36     -28.127   3.609 -91.977  1.00 72.23           O  
ATOM    546  CG  PRO A  36     -27.521   5.605 -87.919  1.00 72.23           C  
ATOM    547  HG2 PRO A  36     -28.452   5.658 -87.355  1.00 72.23           H  
ATOM    548  HG3 PRO A  36     -26.894   6.474 -87.718  1.00 72.23           H  
ATOM    549  CD  PRO A  36     -26.799   4.303 -87.596  1.00 72.23           C  
ATOM    550  HD2 PRO A  36     -26.872   4.119 -86.524  1.00 72.23           H  
ATOM    551  HD3 PRO A  36     -25.752   4.375 -87.891  1.00 72.23           H  
ATOM    552  N   ASP A  37     -26.203   3.065 -90.942  1.00 68.48           N  
ATOM    553  H   ASP A  37     -25.739   2.981 -90.049  1.00 68.48           H  
ATOM    554  CA  ASP A  37     -25.382   2.695 -92.098  1.00 68.48           C  
ATOM    555  HA  ASP A  37     -26.028   2.326 -92.894  1.00 68.48           H  
ATOM    556  C   ASP A  37     -24.419   1.541 -91.720  1.00 68.48           C  
ATOM    557  CB  ASP A  37     -24.655   3.959 -92.614  1.00 68.48           C  
ATOM    558  HB2 ASP A  37     -24.019   3.689 -93.457  1.00 68.48           H  
ATOM    559  HB3 ASP A  37     -25.407   4.652 -92.989  1.00 68.48           H  
ATOM    560  O   ASP A  37     -24.516   0.973 -90.633  1.00 68.48           O  
ATOM    561  CG  ASP A  37     -23.803   4.686 -91.565  1.00 68.48           C  
ATOM    562  OD1 ASP A  37     -23.292   4.006 -90.646  1.00 68.48           O  
ATOM    563  OD2 ASP A  37     -23.640   5.918 -91.694  1.00 68.48           O  
ATOM    564  N   ASP A  38     -23.486   1.155 -92.596  1.00 65.54           N  
ATOM    565  H   ASP A  38     -23.453   1.604 -93.500  1.00 65.54           H  
ATOM    566  CA  ASP A  38     -22.539   0.051 -92.341  1.00 65.54           C  
ATOM    567  HA  ASP A  38     -23.080  -0.739 -91.820  1.00 65.54           H  
ATOM    568  C   ASP A  38     -21.358   0.411 -91.399  1.00 65.54           C  
ATOM    569  CB  ASP A  38     -22.063  -0.548 -93.682  1.00 65.54           C  
ATOM    570  HB2 ASP A  38     -21.099  -1.038 -93.551  1.00 65.54           H  
ATOM    571  HB3 ASP A  38     -21.916   0.252 -94.407  1.00 65.54           H  
ATOM    572  O   ASP A  38     -20.427  -0.382 -91.253  1.00 65.54           O  
ATOM    573  CG  ASP A  38     -23.023  -1.606 -94.238  1.00 65.54           C  
ATOM    574  OD1 ASP A  38     -23.095  -2.710 -93.630  1.00 65.54           O  
ATOM    575  OD2 ASP A  38     -23.623  -1.332 -95.301  1.00 65.54           O  
ATOM    576  N   SER A  39     -21.360   1.572 -90.727  1.00 70.23           N  
ATOM    577  H   SER A  39     -22.169   2.173 -90.806  1.00 70.23           H  
ATOM    578  CA  SER A  39     -20.205   2.075 -89.947  1.00 70.23           C  
ATOM    579  HA  SER A  39     -19.318   1.897 -90.555  1.00 70.23           H  
ATOM    580  C   SER A  39     -19.916   1.369 -88.605  1.00 70.23           C  
ATOM    581  CB  SER A  39     -20.298   3.595 -89.753  1.00 70.23           C  
ATOM    582  HB2 SER A  39     -20.385   4.079 -90.726  1.00 70.23           H  
ATOM    583  HB3 SER A  39     -19.386   3.952 -89.274  1.00 70.23           H  
ATOM    584  O   SER A  39     -19.113   1.860 -87.814  1.00 70.23           O  
ATOM    585  OG  SER A  39     -21.408   3.957 -88.958  1.00 70.23           O  
ATOM    586  HG  SER A  39     -22.151   4.047 -89.560  1.00 70.23           H  
ATOM    587  N   TRP A  40     -20.546   0.223 -88.329  1.00 70.96           N  
ATOM    588  H   TRP A  40     -21.162  -0.148 -89.038  1.00 70.96           H  
ATOM    589  CA  TRP A  40     -20.460  -0.493 -87.046  1.00 70.96           C  
ATOM    590  HA  TRP A  40     -20.161   0.207 -86.266  1.00 70.96           H  
ATOM    591  C   TRP A  40     -19.453  -1.652 -87.003  1.00 70.96           C  
ATOM    592  CB  TRP A  40     -21.855  -1.011 -86.694  1.00 70.96           C  
ATOM    593  HB2 TRP A  40     -22.528  -0.157 -86.611  1.00 70.96           H  
ATOM    594  HB3 TRP A  40     -21.819  -1.483 -85.713  1.00 70.96           H  
ATOM    595  O   TRP A  40     -19.134  -2.144 -85.920  1.00 70.96           O  
ATOM    596  CG  TRP A  40     -22.464  -1.972 -87.665  1.00 70.96           C  
ATOM    597  CD1 TRP A  40     -23.228  -1.645 -88.732  1.00 70.96           C  
ATOM    598  HD1 TRP A  40     -23.487  -0.636 -89.020  1.00 70.96           H  
ATOM    599  CD2 TRP A  40     -22.428  -3.428 -87.628  1.00 70.96           C  
ATOM    600  CE2 TRP A  40     -23.244  -3.923 -88.689  1.00 70.96           C  
ATOM    601  CE3 TRP A  40     -21.822  -4.373 -86.775  1.00 70.96           C  
ATOM    602  HE3 TRP A  40     -21.207  -4.033 -85.955  1.00 70.96           H  
ATOM    603  NE1 TRP A  40     -23.665  -2.793 -89.360  1.00 70.96           N  
ATOM    604  HE1 TRP A  40     -24.273  -2.776 -90.166  1.00 70.96           H  
ATOM    605  CH2 TRP A  40     -22.850  -6.205 -88.016  1.00 70.96           C  
ATOM    606  HH2 TRP A  40     -23.006  -7.266 -88.144  1.00 70.96           H  
ATOM    607  CZ2 TRP A  40     -23.478  -5.292 -88.875  1.00 70.96           C  
ATOM    608  HZ2 TRP A  40     -24.138  -5.644 -89.654  1.00 70.96           H  
ATOM    609  CZ3 TRP A  40     -22.029  -5.749 -86.972  1.00 70.96           C  
ATOM    610  HZ3 TRP A  40     -21.583  -6.468 -86.301  1.00 70.96           H  
ATOM    611  N   LYS A  41     -18.979  -2.130 -88.158  1.00 74.77           N  
ATOM    612  H   LYS A  41     -19.238  -1.647 -89.007  1.00 74.77           H  
ATOM    613  CA  LYS A  41     -18.124  -3.327 -88.252  1.00 74.77           C  
ATOM    614  HA  LYS A  41     -18.467  -4.035 -87.498  1.00 74.77           H  
ATOM    615  C   LYS A  41     -16.653  -3.005 -87.940  1.00 74.77           C  
ATOM    616  CB  LYS A  41     -18.284  -3.980 -89.635  1.00 74.77           C  
ATOM    617  HB2 LYS A  41     -17.546  -4.772 -89.757  1.00 74.77           H  
ATOM    618  HB3 LYS A  41     -18.112  -3.229 -90.407  1.00 74.77           H  
ATOM    619  O   LYS A  41     -16.199  -1.901 -88.246  1.00 74.77           O  
ATOM    620  CG  LYS A  41     -19.687  -4.583 -89.793  1.00 74.77           C  
ATOM    621  HG2 LYS A  41     -19.808  -5.406 -89.089  1.00 74.77           H  
ATOM    622  HG3 LYS A  41     -20.430  -3.817 -89.571  1.00 74.77           H  
ATOM    623  CD  LYS A  41     -19.941  -5.084 -91.218  1.00 74.77           C  
ATOM    624  HD2 LYS A  41     -19.255  -5.897 -91.460  1.00 74.77           H  
ATOM    625  HD3 LYS A  41     -19.787  -4.255 -91.908  1.00 74.77           H  
ATOM    626  CE  LYS A  41     -21.391  -5.569 -91.299  1.00 74.77           C  
ATOM    627  HE2 LYS A  41     -21.445  -6.583 -90.902  1.00 74.77           H  
ATOM    628  HE3 LYS A  41     -21.987  -4.929 -90.650  1.00 74.77           H  
ATOM    629  NZ  LYS A  41     -21.945  -5.486 -92.673  1.00 74.77           N  
ATOM    630  HZ1 LYS A  41     -22.862  -5.907 -92.707  1.00 74.77           H  
ATOM    631  HZ2 LYS A  41     -21.336  -5.939 -93.340  1.00 74.77           H  
ATOM    632  HZ3 LYS A  41     -22.078  -4.523 -92.948  1.00 74.77           H  
ATOM    633  N   PRO A  42     -15.878  -3.952 -87.374  1.00 80.69           N  
ATOM    634  CA  PRO A  42     -14.438  -3.773 -87.205  1.00 80.69           C  
ATOM    635  HA  PRO A  42     -14.245  -2.882 -86.608  1.00 80.69           H  
ATOM    636  C   PRO A  42     -13.745  -3.623 -88.567  1.00 80.69           C  
ATOM    637  CB  PRO A  42     -13.954  -5.014 -86.447  1.00 80.69           C  
ATOM    638  HB2 PRO A  42     -14.039  -4.840 -85.374  1.00 80.69           H  
ATOM    639  HB3 PRO A  42     -12.932  -5.287 -86.708  1.00 80.69           H  
ATOM    640  O   PRO A  42     -14.135  -4.254 -89.547  1.00 80.69           O  
ATOM    641  CG  PRO A  42     -14.955  -6.090 -86.868  1.00 80.69           C  
ATOM    642  HG2 PRO A  42     -14.675  -6.493 -87.842  1.00 80.69           H  
ATOM    643  HG3 PRO A  42     -15.029  -6.889 -86.130  1.00 80.69           H  
ATOM    644  CD  PRO A  42     -16.263  -5.305 -86.990  1.00 80.69           C  
ATOM    645  HD2 PRO A  42     -16.769  -5.274 -86.025  1.00 80.69           H  
ATOM    646  HD3 PRO A  42     -16.906  -5.769 -87.737  1.00 80.69           H  
ATOM    647  N   THR A  43     -12.685  -2.816 -88.615  1.00 79.74           N  
ATOM    648  H   THR A  43     -12.432  -2.307 -87.781  1.00 79.74           H  
ATOM    649  CA  THR A  43     -11.894  -2.557 -89.829  1.00 79.74           C  
ATOM    650  HA  THR A  43     -12.215  -3.224 -90.629  1.00 79.74           H  
ATOM    651  C   THR A  43     -10.412  -2.799 -89.573  1.00 79.74           C  
ATOM    652  CB  THR A  43     -12.061  -1.108 -90.318  1.00 79.74           C  
ATOM    653  HB  THR A  43     -11.427  -0.968 -91.193  1.00 79.74           H  
ATOM    654  O   THR A  43      -9.897  -2.373 -88.536  1.00 79.74           O  
ATOM    655  CG2 THR A  43     -13.497  -0.766 -90.707  1.00 79.74           C  
ATOM    656 HG21 THR A  43     -14.147  -0.811 -89.833  1.00 79.74           H  
ATOM    657 HG22 THR A  43     -13.531   0.242 -91.121  1.00 79.74           H  
ATOM    658 HG23 THR A  43     -13.856  -1.474 -91.454  1.00 79.74           H  
ATOM    659  OG1 THR A  43     -11.649  -0.202 -89.315  1.00 79.74           O  
ATOM    660  HG1 THR A  43     -10.916  -0.609 -88.847  1.00 79.74           H  
ATOM    661  N   TRP A  44      -9.702  -3.384 -90.539  1.00 82.98           N  
ATOM    662  H   TRP A  44     -10.174  -3.712 -91.369  1.00 82.98           H  
ATOM    663  CA  TRP A  44      -8.248  -3.562 -90.495  1.00 82.98           C  
ATOM    664  HA  TRP A  44      -7.870  -3.112 -89.577  1.00 82.98           H  
ATOM    665  C   TRP A  44      -7.575  -2.863 -91.695  1.00 82.98           C  
ATOM    666  CB  TRP A  44      -7.942  -5.059 -90.422  1.00 82.98           C  
ATOM    667  HB2 TRP A  44      -8.162  -5.523 -91.384  1.00 82.98           H  
ATOM    668  HB3 TRP A  44      -8.604  -5.514 -89.685  1.00 82.98           H  
ATOM    669  O   TRP A  44      -8.146  -2.883 -92.785  1.00 82.98           O  
ATOM    670  CG  TRP A  44      -6.547  -5.398 -90.016  1.00 82.98           C  
ATOM    671  CD1 TRP A  44      -5.630  -6.025 -90.785  1.00 82.98           C  
ATOM    672  HD1 TRP A  44      -5.801  -6.367 -91.795  1.00 82.98           H  
ATOM    673  CD2 TRP A  44      -5.912  -5.180 -88.719  1.00 82.98           C  
ATOM    674  CE2 TRP A  44      -4.586  -5.703 -88.777  1.00 82.98           C  
ATOM    675  CE3 TRP A  44      -6.326  -4.592 -87.503  1.00 82.98           C  
ATOM    676  HE3 TRP A  44      -7.331  -4.205 -87.422  1.00 82.98           H  
ATOM    677  NE1 TRP A  44      -4.479  -6.231 -90.049  1.00 82.98           N  
ATOM    678  HE1 TRP A  44      -3.722  -6.810 -90.382  1.00 82.98           H  
ATOM    679  CH2 TRP A  44      -4.160  -5.066 -86.477  1.00 82.98           C  
ATOM    680  HH2 TRP A  44      -3.514  -5.049 -85.612  1.00 82.98           H  
ATOM    681  CZ2 TRP A  44      -3.715  -5.649 -87.678  1.00 82.98           C  
ATOM    682  HZ2 TRP A  44      -2.728  -6.081 -87.751  1.00 82.98           H  
ATOM    683  CZ3 TRP A  44      -5.460  -4.535 -86.393  1.00 82.98           C  
ATOM    684  HZ3 TRP A  44      -5.807  -4.105 -85.465  1.00 82.98           H  
ATOM    685  N   PRO A  45      -6.409  -2.200 -91.533  1.00 79.38           N  
ATOM    686  CA  PRO A  45      -5.838  -1.350 -92.585  1.00 79.38           C  
ATOM    687  HA  PRO A  45      -6.635  -0.853 -93.138  1.00 79.38           H  
ATOM    688  C   PRO A  45      -4.957  -2.085 -93.609  1.00 79.38           C  
ATOM    689  CB  PRO A  45      -5.027  -0.294 -91.827  1.00 79.38           C  
ATOM    690  HB2 PRO A  45      -4.209   0.110 -92.423  1.00 79.38           H  
ATOM    691  HB3 PRO A  45      -5.690   0.507 -91.498  1.00 79.38           H  
ATOM    692  O   PRO A  45      -4.659  -1.512 -94.654  1.00 79.38           O  
ATOM    693  CG  PRO A  45      -4.516  -1.067 -90.613  1.00 79.38           C  
ATOM    694  HG2 PRO A  45      -3.646  -1.659 -90.895  1.00 79.38           H  
ATOM    695  HG3 PRO A  45      -4.277  -0.407 -89.780  1.00 79.38           H  
ATOM    696  CD  PRO A  45      -5.685  -1.996 -90.284  1.00 79.38           C  
ATOM    697  HD2 PRO A  45      -5.301  -2.937 -89.889  1.00 79.38           H  
ATOM    698  HD3 PRO A  45      -6.336  -1.515 -89.555  1.00 79.38           H  
ATOM    699  N   PHE A  46      -4.504  -3.305 -93.308  1.00 83.39           N  
ATOM    700  H   PHE A  46      -4.837  -3.741 -92.460  1.00 83.39           H  
ATOM    701  CA  PHE A  46      -3.643  -4.112 -94.188  1.00 83.39           C  
ATOM    702  HA  PHE A  46      -3.158  -3.458 -94.912  1.00 83.39           H  
ATOM    703  C   PHE A  46      -4.469  -5.121 -94.993  1.00 83.39           C  
ATOM    704  CB  PHE A  46      -2.544  -4.788 -93.351  1.00 83.39           C  
ATOM    705  HB2 PHE A  46      -1.829  -5.265 -94.021  1.00 83.39           H  
ATOM    706  HB3 PHE A  46      -3.000  -5.570 -92.744  1.00 83.39           H  
ATOM    707  O   PHE A  46      -5.655  -5.295 -94.717  1.00 83.39           O  
ATOM    708  CG  PHE A  46      -1.788  -3.827 -92.450  1.00 83.39           C  
ATOM    709  CD1 PHE A  46      -1.177  -2.681 -92.995  1.00 83.39           C  
ATOM    710  HD1 PHE A  46      -1.190  -2.516 -94.063  1.00 83.39           H  
ATOM    711  CD2 PHE A  46      -1.738  -4.044 -91.062  1.00 83.39           C  
ATOM    712  HD2 PHE A  46      -2.184  -4.930 -90.635  1.00 83.39           H  
ATOM    713  CE1 PHE A  46      -0.561  -1.738 -92.155  1.00 83.39           C  
ATOM    714  HE1 PHE A  46      -0.099  -0.863 -92.586  1.00 83.39           H  
ATOM    715  CE2 PHE A  46      -1.111  -3.107 -90.224  1.00 83.39           C  
ATOM    716  HE2 PHE A  46      -1.062  -3.291 -89.161  1.00 83.39           H  
ATOM    717  CZ  PHE A  46      -0.538  -1.945 -90.766  1.00 83.39           C  
ATOM    718  HZ  PHE A  46      -0.062  -1.222 -90.120  1.00 83.39           H  
ATOM    719  N   GLU A  47      -3.864  -5.794 -95.973  1.00 82.71           N  
ATOM    720  H   GLU A  47      -2.876  -5.659 -96.139  1.00 82.71           H  
ATOM    721  CA  GLU A  47      -4.530  -6.866 -96.725  1.00 82.71           C  
ATOM    722  HA  GLU A  47      -5.412  -6.445 -97.207  1.00 82.71           H  
ATOM    723  C   GLU A  47      -4.997  -7.985 -95.776  1.00 82.71           C  
ATOM    724  CB  GLU A  47      -3.594  -7.374 -97.834  1.00 82.71           C  
ATOM    725  HB2 GLU A  47      -2.719  -7.840 -97.382  1.00 82.71           H  
ATOM    726  HB3 GLU A  47      -3.266  -6.513 -98.417  1.00 82.71           H  
ATOM    727  O   GLU A  47      -4.234  -8.474 -94.939  1.00 82.71           O  
ATOM    728  CG  GLU A  47      -4.277  -8.371 -98.786  1.00 82.71           C  
ATOM    729  HG2 GLU A  47      -4.472  -9.300 -98.249  1.00 82.71           H  
ATOM    730  HG3 GLU A  47      -5.235  -7.951 -99.090  1.00 82.71           H  
ATOM    731  CD  GLU A  47      -3.431  -8.669-100.038  1.00 82.71           C  
ATOM    732  OE1 GLU A  47      -4.042  -8.934-101.099  1.00 82.71           O  
ATOM    733  OE2 GLU A  47      -2.184  -8.589 -99.950  1.00 82.71           O  
ATOM    734  N   HIS A  48      -6.282  -8.330 -95.854  1.00 87.53           N  
ATOM    735  H   HIS A  48      -6.869  -7.918 -96.565  1.00 87.53           H  
ATOM    736  CA  HIS A  48      -6.925  -9.315 -94.991  1.00 87.53           C  
ATOM    737  HA  HIS A  48      -6.223 -10.129 -94.811  1.00 87.53           H  
ATOM    738  C   HIS A  48      -8.163  -9.903 -95.671  1.00 87.53           C  
ATOM    739  CB  HIS A  48      -7.298  -8.680 -93.635  1.00 87.53           C  
ATOM    740  HB2 HIS A  48      -7.669  -9.463 -92.974  1.00 87.53           H  
ATOM    741  HB3 HIS A  48      -6.396  -8.269 -93.181  1.00 87.53           H  
ATOM    742  O   HIS A  48      -8.877  -9.201 -96.390  1.00 87.53           O  
ATOM    743  CG  HIS A  48      -8.343  -7.591 -93.680  1.00 87.53           C  
ATOM    744  CD2 HIS A  48      -9.662  -7.709 -93.337  1.00 87.53           C  
ATOM    745  HD2 HIS A  48     -10.148  -8.623 -93.029  1.00 87.53           H  
ATOM    746  ND1 HIS A  48      -8.143  -6.281 -94.034  1.00 87.53           N  
ATOM    747  HD1 HIS A  48      -7.276  -5.888 -94.372  1.00 87.53           H  
ATOM    748  CE1 HIS A  48      -9.306  -5.625 -93.909  1.00 87.53           C  
ATOM    749  HE1 HIS A  48      -9.448  -4.578 -94.135  1.00 87.53           H  
ATOM    750  NE2 HIS A  48     -10.263  -6.447 -93.454  1.00 87.53           N  
ATOM    751  N   ASP A  49      -8.449 -11.168 -95.378  1.00 85.76           N  
ATOM    752  H   ASP A  49      -7.842 -11.658 -94.738  1.00 85.76           H  
ATOM    753  CA  ASP A  49      -9.757 -11.760 -95.639  1.00 85.76           C  
ATOM    754  HA  ASP A  49     -10.133 -11.403 -96.598  1.00 85.76           H  
ATOM    755  C   ASP A  49     -10.727 -11.328 -94.535  1.00 85.76           C  
ATOM    756  CB  ASP A  49      -9.653 -13.288 -95.700  1.00 85.76           C  
ATOM    757  HB2 ASP A  49      -9.195 -13.653 -94.781  1.00 85.76           H  
ATOM    758  HB3 ASP A  49     -10.657 -13.708 -95.765  1.00 85.76           H  
ATOM    759  O   ASP A  49     -10.329 -11.151 -93.380  1.00 85.76           O  
ATOM    760  CG  ASP A  49      -8.852 -13.770 -96.910  1.00 85.76           C  
ATOM    761  OD1 ASP A  49      -9.180 -13.320 -98.030  1.00 85.76           O  
ATOM    762  OD2 ASP A  49      -7.951 -14.613 -96.693  1.00 85.76           O  
ATOM    763  N   THR A  50     -12.015 -11.180 -94.851  1.00 88.13           N  
ATOM    764  H   THR A  50     -12.313 -11.374 -95.797  1.00 88.13           H  
ATOM    765  CA  THR A  50     -13.036 -10.873 -93.843  1.00 88.13           C  
ATOM    766  HA  THR A  50     -12.592 -11.072 -92.868  1.00 88.13           H  
ATOM    767  C   THR A  50     -14.240 -11.800 -93.939  1.00 88.13           C  
ATOM    768  CB  THR A  50     -13.418  -9.385 -93.829  1.00 88.13           C  
ATOM    769  HB  THR A  50     -12.502  -8.796 -93.786  1.00 88.13           H  
ATOM    770  O   THR A  50     -14.728 -12.112 -95.025  1.00 88.13           O  
ATOM    771  CG2 THR A  50     -14.234  -8.927 -95.039  1.00 88.13           C  
ATOM    772 HG21 THR A  50     -13.689  -9.153 -95.956  1.00 88.13           H  
ATOM    773 HG22 THR A  50     -14.390  -7.850 -94.976  1.00 88.13           H  
ATOM    774 HG23 THR A  50     -15.202  -9.429 -95.055  1.00 88.13           H  
ATOM    775  OG1 THR A  50     -14.173  -9.108 -92.670  1.00 88.13           O  
ATOM    776  HG1 THR A  50     -13.693  -9.458 -91.916  1.00 88.13           H  
ATOM    777  N   VAL A  51     -14.714 -12.247 -92.778  1.00 89.61           N  
ATOM    778  H   VAL A  51     -14.262 -11.927 -91.933  1.00 89.61           H  
ATOM    779  CA  VAL A  51     -15.883 -13.117 -92.613  1.00 89.61           C  
ATOM    780  HA  VAL A  51     -16.461 -13.104 -93.537  1.00 89.61           H  
ATOM    781  C   VAL A  51     -16.785 -12.565 -91.510  1.00 89.61           C  
ATOM    782  CB  VAL A  51     -15.479 -14.582 -92.338  1.00 89.61           C  
ATOM    783  HB  VAL A  51     -16.391 -15.159 -92.181  1.00 89.61           H  
ATOM    784  O   VAL A  51     -16.321 -11.877 -90.598  1.00 89.61           O  
ATOM    785  CG1 VAL A  51     -14.750 -15.196 -93.540  1.00 89.61           C  
ATOM    786 HG11 VAL A  51     -14.523 -16.244 -93.344  1.00 89.61           H  
ATOM    787 HG12 VAL A  51     -15.377 -15.125 -94.429  1.00 89.61           H  
ATOM    788 HG13 VAL A  51     -13.815 -14.667 -93.729  1.00 89.61           H  
ATOM    789  CG2 VAL A  51     -14.602 -14.736 -91.090  1.00 89.61           C  
ATOM    790 HG21 VAL A  51     -13.677 -14.169 -91.197  1.00 89.61           H  
ATOM    791 HG22 VAL A  51     -14.355 -15.787 -90.940  1.00 89.61           H  
ATOM    792 HG23 VAL A  51     -15.143 -14.383 -90.212  1.00 89.61           H  
ATOM    793  N   ALA A  52     -18.080 -12.857 -91.588  1.00 89.45           N  
ATOM    794  H   ALA A  52     -18.400 -13.480 -92.315  1.00 89.45           H  
ATOM    795  CA  ALA A  52     -19.057 -12.483 -90.569  1.00 89.45           C  
ATOM    796  HA  ALA A  52     -18.570 -11.891 -89.794  1.00 89.45           H  
ATOM    797  C   ALA A  52     -19.632 -13.737 -89.902  1.00 89.45           C  
ATOM    798  CB  ALA A  52     -20.140 -11.598 -91.196  1.00 89.45           C  
ATOM    799  HB1 ALA A  52     -20.679 -12.152 -91.964  1.00 89.45           H  
ATOM    800  HB2 ALA A  52     -19.682 -10.711 -91.633  1.00 89.45           H  
ATOM    801  HB3 ALA A  52     -20.840 -11.283 -90.421  1.00 89.45           H  
ATOM    802  O   ALA A  52     -19.954 -14.706 -90.589  1.00 89.45           O  
ATOM    803  N   VAL A  53     -19.781 -13.702 -88.579  1.00 90.26           N  
ATOM    804  H   VAL A  53     -19.524 -12.854 -88.094  1.00 90.26           H  
ATOM    805  CA  VAL A  53     -20.398 -14.766 -87.768  1.00 90.26           C  
ATOM    806  HA  VAL A  53     -20.742 -15.552 -88.440  1.00 90.26           H  
ATOM    807  C   VAL A  53     -21.621 -14.225 -87.018  1.00 90.26           C  
ATOM    808  CB  VAL A  53     -19.394 -15.403 -86.788  1.00 90.26           C  
ATOM    809  HB  VAL A  53     -19.927 -16.119 -86.163  1.00 90.26           H  
ATOM    810  O   VAL A  53     -21.687 -13.019 -86.805  1.00 90.26           O  
ATOM    811  CG1 VAL A  53     -18.313 -16.175 -87.551  1.00 90.26           C  
ATOM    812 HG11 VAL A  53     -18.787 -16.901 -88.212  1.00 90.26           H  
ATOM    813 HG12 VAL A  53     -17.671 -16.703 -86.846  1.00 90.26           H  
ATOM    814 HG13 VAL A  53     -17.711 -15.493 -88.151  1.00 90.26           H  
ATOM    815  CG2 VAL A  53     -18.728 -14.378 -85.869  1.00 90.26           C  
ATOM    816 HG21 VAL A  53     -18.127 -13.681 -86.453  1.00 90.26           H  
ATOM    817 HG22 VAL A  53     -19.496 -13.819 -85.334  1.00 90.26           H  
ATOM    818 HG23 VAL A  53     -18.098 -14.886 -85.139  1.00 90.26           H  
ATOM    819  N   PRO A  54     -22.602 -15.060 -86.628  1.00 85.42           N  
ATOM    820  CA  PRO A  54     -23.791 -14.592 -85.910  1.00 85.42           C  
ATOM    821  HA  PRO A  54     -24.329 -13.896 -86.555  1.00 85.42           H  
ATOM    822  C   PRO A  54     -23.477 -13.883 -84.584  1.00 85.42           C  
ATOM    823  CB  PRO A  54     -24.659 -15.836 -85.691  1.00 85.42           C  
ATOM    824  HB2 PRO A  54     -25.722 -15.604 -85.754  1.00 85.42           H  
ATOM    825  HB3 PRO A  54     -24.427 -16.292 -84.728  1.00 85.42           H  
ATOM    826  O   PRO A  54     -22.387 -14.037 -84.030  1.00 85.42           O  
ATOM    827  CG  PRO A  54     -24.214 -16.781 -86.803  1.00 85.42           C  
ATOM    828  HG2 PRO A  54     -24.400 -17.824 -86.547  1.00 85.42           H  
ATOM    829  HG3 PRO A  54     -24.712 -16.514 -87.735  1.00 85.42           H  
ATOM    830  CD  PRO A  54     -22.721 -16.481 -86.911  1.00 85.42           C  
ATOM    831  HD2 PRO A  54     -22.177 -17.046 -86.154  1.00 85.42           H  
ATOM    832  HD3 PRO A  54     -22.368 -16.739 -87.909  1.00 85.42           H  
ATOM    833  N   GLY A  55     -24.466 -13.149 -84.070  1.00 80.42           N  
ATOM    834  H   GLY A  55     -25.341 -13.092 -84.570  1.00 80.42           H  
ATOM    835  CA  GLY A  55     -24.375 -12.387 -82.825  1.00 80.42           C  
ATOM    836  HA2 GLY A  55     -23.762 -12.924 -82.100  1.00 80.42           H  
ATOM    837  HA3 GLY A  55     -25.373 -12.291 -82.398  1.00 80.42           H  
ATOM    838  C   GLY A  55     -23.788 -10.984 -82.986  1.00 80.42           C  
ATOM    839  O   GLY A  55     -23.334 -10.581 -84.063  1.00 80.42           O  
ATOM    840  N   ASP A  56     -23.820 -10.256 -81.875  1.00 72.20           N  
ATOM    841  H   ASP A  56     -24.203 -10.706 -81.056  1.00 72.20           H  
ATOM    842  CA  ASP A  56     -23.200  -8.950 -81.661  1.00 72.20           C  
ATOM    843  HA  ASP A  56     -23.138  -8.432 -82.619  1.00 72.20           H  
ATOM    844  C   ASP A  56     -21.761  -9.091 -81.116  1.00 72.20           C  
ATOM    845  CB  ASP A  56     -24.109  -8.117 -80.737  1.00 72.20           C  
ATOM    846  HB2 ASP A  56     -23.749  -7.088 -80.716  1.00 72.20           H  
ATOM    847  HB3 ASP A  56     -25.121  -8.101 -81.141  1.00 72.20           H  
ATOM    848  O   ASP A  56     -21.240 -10.194 -80.947  1.00 72.20           O  
ATOM    849  CG  ASP A  56     -24.125  -8.673 -79.311  1.00 72.20           C  
ATOM    850  OD1 ASP A  56     -23.154  -8.391 -78.576  1.00 72.20           O  
ATOM    851  OD2 ASP A  56     -25.044  -9.446 -78.972  1.00 72.20           O  
ATOM    852  N   HIS A  57     -21.098  -7.969 -80.819  1.00 68.63           N  
ATOM    853  H   HIS A  57     -21.611  -7.101 -80.863  1.00 68.63           H  
ATOM    854  CA  HIS A  57     -19.710  -7.942 -80.333  1.00 68.63           C  
ATOM    855  HA  HIS A  57     -19.066  -8.357 -81.108  1.00 68.63           H  
ATOM    856  C   HIS A  57     -19.462  -8.763 -79.049  1.00 68.63           C  
ATOM    857  CB  HIS A  57     -19.334  -6.476 -80.095  1.00 68.63           C  
ATOM    858  HB2 HIS A  57     -19.958  -6.104 -79.283  1.00 68.63           H  
ATOM    859  HB3 HIS A  57     -19.554  -5.897 -80.992  1.00 68.63           H  
ATOM    860  O   HIS A  57     -18.346  -9.237 -78.840  1.00 68.63           O  
ATOM    861  CG  HIS A  57     -17.888  -6.248 -79.728  1.00 68.63           C  
ATOM    862  CD2 HIS A  57     -17.398  -5.925 -78.490  1.00 68.63           C  
ATOM    863  HD2 HIS A  57     -17.986  -5.797 -77.593  1.00 68.63           H  
ATOM    864  ND1 HIS A  57     -16.811  -6.338 -80.578  1.00 68.63           N  
ATOM    865  HD1 HIS A  57     -16.842  -6.660 -81.535  1.00 68.63           H  
ATOM    866  CE1 HIS A  57     -15.701  -6.071 -79.870  1.00 68.63           C  
ATOM    867  HE1 HIS A  57     -14.695  -6.100 -80.262  1.00 68.63           H  
ATOM    868  NE2 HIS A  57     -16.007  -5.793 -78.594  1.00 68.63           N  
ATOM    869  N   PHE A  58     -20.470  -8.936 -78.189  1.00 62.62           N  
ATOM    870  H   PHE A  58     -21.377  -8.560 -78.425  1.00 62.62           H  
ATOM    871  CA  PHE A  58     -20.375  -9.704 -76.947  1.00 62.62           C  
ATOM    872  HA  PHE A  58     -19.339  -9.709 -76.610  1.00 62.62           H  
ATOM    873  C   PHE A  58     -20.791 -11.174 -77.122  1.00 62.62           C  
ATOM    874  CB  PHE A  58     -21.224  -9.017 -75.866  1.00 62.62           C  
ATOM    875  HB2 PHE A  58     -21.117  -9.578 -74.938  1.00 62.62           H  
ATOM    876  HB3 PHE A  58     -22.274  -9.074 -76.154  1.00 62.62           H  
ATOM    877  O   PHE A  58     -20.183 -12.057 -76.511  1.00 62.62           O  
ATOM    878  CG  PHE A  58     -20.859  -7.568 -75.587  1.00 62.62           C  
ATOM    879  CD1 PHE A  58     -19.606  -7.251 -75.030  1.00 62.62           C  
ATOM    880  HD1 PHE A  58     -18.900  -8.040 -74.817  1.00 62.62           H  
ATOM    881  CD2 PHE A  58     -21.770  -6.534 -75.877  1.00 62.62           C  
ATOM    882  HD2 PHE A  58     -22.721  -6.772 -76.329  1.00 62.62           H  
ATOM    883  CE1 PHE A  58     -19.265  -5.912 -74.760  1.00 62.62           C  
ATOM    884  HE1 PHE A  58     -18.297  -5.677 -74.343  1.00 62.62           H  
ATOM    885  CE2 PHE A  58     -21.437  -5.197 -75.592  1.00 62.62           C  
ATOM    886  HE2 PHE A  58     -22.145  -4.413 -75.817  1.00 62.62           H  
ATOM    887  CZ  PHE A  58     -20.183  -4.884 -75.038  1.00 62.62           C  
ATOM    888  HZ  PHE A  58     -19.925  -3.856 -74.832  1.00 62.62           H  
ATOM    889  N   THR A  59     -21.794 -11.458 -77.959  1.00 70.32           N  
ATOM    890  H   THR A  59     -22.266 -10.694 -78.420  1.00 70.32           H  
ATOM    891  CA  THR A  59     -22.351 -12.815 -78.138  1.00 70.32           C  
ATOM    892  HA  THR A  59     -22.226 -13.367 -77.207  1.00 70.32           H  
ATOM    893  C   THR A  59     -21.638 -13.645 -79.213  1.00 70.32           C  
ATOM    894  CB  THR A  59     -23.863 -12.768 -78.408  1.00 70.32           C  
ATOM    895  HB  THR A  59     -24.211 -13.767 -78.669  1.00 70.32           H  
ATOM    896  O   THR A  59     -21.596 -14.871 -79.092  1.00 70.32           O  
ATOM    897  CG2 THR A  59     -24.640 -12.284 -77.186  1.00 70.32           C  
ATOM    898 HG21 THR A  59     -24.341 -11.272 -76.914  1.00 70.32           H  
ATOM    899 HG22 THR A  59     -24.467 -12.958 -76.348  1.00 70.32           H  
ATOM    900 HG23 THR A  59     -25.706 -12.292 -77.415  1.00 70.32           H  
ATOM    901  OG1 THR A  59     -24.137 -11.888 -79.470  1.00 70.32           O  
ATOM    902  HG1 THR A  59     -24.586 -11.120 -79.110  1.00 70.32           H  
ATOM    903  N   MET A  60     -20.977 -13.015 -80.198  1.00 82.42           N  
ATOM    904  H   MET A  60     -21.093 -12.014 -80.267  1.00 82.42           H  
ATOM    905  CA  MET A  60     -20.318 -13.698 -81.330  1.00 82.42           C  
ATOM    906  HA  MET A  60     -21.094 -14.227 -81.883  1.00 82.42           H  
ATOM    907  C   MET A  60     -19.266 -14.759 -80.946  1.00 82.42           C  
ATOM    908  CB  MET A  60     -19.696 -12.667 -82.293  1.00 82.42           C  
ATOM    909  HB2 MET A  60     -19.320 -13.208 -83.161  1.00 82.42           H  
ATOM    910  HB3 MET A  60     -20.470 -11.984 -82.644  1.00 82.42           H  
ATOM    911  O   MET A  60     -18.981 -15.654 -81.740  1.00 82.42           O  
ATOM    912  CG  MET A  60     -18.536 -11.862 -81.679  1.00 82.42           C  
ATOM    913  HG2 MET A  60     -17.791 -12.561 -81.298  1.00 82.42           H  
ATOM    914  HG3 MET A  60     -18.918 -11.292 -80.832  1.00 82.42           H  
ATOM    915  SD  MET A  60     -17.666 -10.704 -82.782  1.00 82.42           S  
ATOM    916  CE  MET A  60     -16.912 -11.855 -83.961  1.00 82.42           C  
ATOM    917  HE1 MET A  60     -17.695 -12.311 -84.567  1.00 82.42           H  
ATOM    918  HE2 MET A  60     -16.231 -11.310 -84.614  1.00 82.42           H  
ATOM    919  HE3 MET A  60     -16.362 -12.628 -83.425  1.00 82.42           H  
ATOM    920  N   VAL A  61     -18.689 -14.682 -79.739  1.00 76.48           N  
ATOM    921  H   VAL A  61     -18.983 -13.918 -79.146  1.00 76.48           H  
ATOM    922  CA  VAL A  61     -17.790 -15.716 -79.188  1.00 76.48           C  
ATOM    923  HA  VAL A  61     -17.486 -16.388 -79.991  1.00 76.48           H  
ATOM    924  C   VAL A  61     -18.508 -16.585 -78.154  1.00 76.48           C  
ATOM    925  CB  VAL A  61     -16.499 -15.104 -78.601  1.00 76.48           C  
ATOM    926  HB  VAL A  61     -16.764 -14.419 -77.796  1.00 76.48           H  
ATOM    927  O   VAL A  61     -18.476 -17.806 -78.274  1.00 76.48           O  
ATOM    928  CG1 VAL A  61     -15.562 -16.180 -78.035  1.00 76.48           C  
ATOM    929 HG11 VAL A  61     -16.034 -16.695 -77.198  1.00 76.48           H  
ATOM    930 HG12 VAL A  61     -14.643 -15.721 -77.671  1.00 76.48           H  
ATOM    931 HG13 VAL A  61     -15.319 -16.909 -78.808  1.00 76.48           H  
ATOM    932  CG2 VAL A  61     -15.702 -14.326 -79.656  1.00 76.48           C  
ATOM    933 HG21 VAL A  61     -16.287 -13.482 -80.020  1.00 76.48           H  
ATOM    934 HG22 VAL A  61     -14.785 -13.934 -79.215  1.00 76.48           H  
ATOM    935 HG23 VAL A  61     -15.449 -14.979 -80.492  1.00 76.48           H  
ATOM    936  N   GLN A  62     -19.161 -15.973 -77.157  1.00 61.36           N  
ATOM    937  H   GLN A  62     -19.212 -14.964 -77.160  1.00 61.36           H  
ATOM    938  CA  GLN A  62     -19.776 -16.680 -76.021  1.00 61.36           C  
ATOM    939  HA  GLN A  62     -19.017 -17.288 -75.529  1.00 61.36           H  
ATOM    940  C   GLN A  62     -20.896 -17.650 -76.423  1.00 61.36           C  
ATOM    941  CB  GLN A  62     -20.319 -15.642 -75.018  1.00 61.36           C  
ATOM    942  HB2 GLN A  62     -20.641 -14.751 -75.557  1.00 61.36           H  
ATOM    943  HB3 GLN A  62     -21.196 -16.042 -74.509  1.00 61.36           H  
ATOM    944  O   GLN A  62     -21.038 -18.694 -75.794  1.00 61.36           O  
ATOM    945  CG  GLN A  62     -19.283 -15.246 -73.955  1.00 61.36           C  
ATOM    946  HG2 GLN A  62     -19.551 -14.266 -73.561  1.00 61.36           H  
ATOM    947  HG3 GLN A  62     -18.293 -15.169 -74.404  1.00 61.36           H  
ATOM    948  CD  GLN A  62     -19.247 -16.240 -72.795  1.00 61.36           C  
ATOM    949  NE2 GLN A  62     -20.046 -16.046 -71.769  1.00 61.36           N  
ATOM    950 HE21 GLN A  62     -20.745 -15.318 -71.803  1.00 61.36           H  
ATOM    951 HE22 GLN A  62     -20.043 -16.782 -71.077  1.00 61.36           H  
ATOM    952  OE1 GLN A  62     -18.506 -17.206 -72.781  1.00 61.36           O  
ATOM    953  N   GLU A  63     -21.675 -17.328 -77.459  1.00 73.19           N  
ATOM    954  H   GLU A  63     -21.546 -16.431 -77.907  1.00 73.19           H  
ATOM    955  CA  GLU A  63     -22.824 -18.138 -77.896  1.00 73.19           C  
ATOM    956  HA  GLU A  63     -22.976 -18.962 -77.199  1.00 73.19           H  
ATOM    957  C   GLU A  63     -22.612 -18.793 -79.275  1.00 73.19           C  
ATOM    958  CB  GLU A  63     -24.104 -17.279 -77.858  1.00 73.19           C  
ATOM    959  HB2 GLU A  63     -24.934 -17.896 -78.201  1.00 73.19           H  
ATOM    960  HB3 GLU A  63     -23.996 -16.431 -78.534  1.00 73.19           H  
ATOM    961  O   GLU A  63     -23.379 -19.672 -79.675  1.00 73.19           O  
ATOM    962  CG  GLU A  63     -24.409 -16.771 -76.433  1.00 73.19           C  
ATOM    963  HG2 GLU A  63     -24.387 -17.623 -75.753  1.00 73.19           H  
ATOM    964  HG3 GLU A  63     -23.621 -16.082 -76.128  1.00 73.19           H  
ATOM    965  CD  GLU A  63     -25.766 -16.065 -76.281  1.00 73.19           C  
ATOM    966  OE1 GLU A  63     -25.900 -15.313 -75.286  1.00 73.19           O  
ATOM    967  OE2 GLU A  63     -26.671 -16.307 -77.110  1.00 73.19           O  
ATOM    968  N   HIS A  64     -21.570 -18.392 -80.017  1.00 79.64           N  
ATOM    969  H   HIS A  64     -20.985 -17.666 -79.632  1.00 79.64           H  
ATOM    970  CA  HIS A  64     -21.394 -18.746 -81.435  1.00 79.64           C  
ATOM    971  HA  HIS A  64     -22.034 -19.601 -81.652  1.00 79.64           H  
ATOM    972  C   HIS A  64     -19.981 -19.236 -81.825  1.00 79.64           C  
ATOM    973  CB  HIS A  64     -21.901 -17.581 -82.304  1.00 79.64           C  
ATOM    974  HB2 HIS A  64     -21.320 -16.687 -82.078  1.00 79.64           H  
ATOM    975  HB3 HIS A  64     -21.748 -17.820 -83.356  1.00 79.64           H  
ATOM    976  O   HIS A  64     -19.626 -19.230 -83.007  1.00 79.64           O  
ATOM    977  CG  HIS A  64     -23.368 -17.266 -82.121  1.00 79.64           C  
ATOM    978  CD2 HIS A  64     -23.922 -16.019 -82.051  1.00 79.64           C  
ATOM    979  HD2 HIS A  64     -23.380 -15.086 -82.080  1.00 79.64           H  
ATOM    980  ND1 HIS A  64     -24.392 -18.172 -81.946  1.00 79.64           N  
ATOM    981  HD1 HIS A  64     -24.265 -19.106 -81.583  1.00 79.64           H  
ATOM    982  CE1 HIS A  64     -25.535 -17.478 -81.810  1.00 79.64           C  
ATOM    983  HE1 HIS A  64     -26.492 -17.901 -81.544  1.00 79.64           H  
ATOM    984  NE2 HIS A  64     -25.303 -16.164 -81.908  1.00 79.64           N  
ATOM    985  N   ALA A  65     -19.188 -19.731 -80.868  1.00 81.00           N  
ATOM    986  H   ALA A  65     -19.518 -19.686 -79.914  1.00 81.00           H  
ATOM    987  CA  ALA A  65     -17.816 -20.217 -81.085  1.00 81.00           C  
ATOM    988  HA  ALA A  65     -17.183 -19.352 -81.281  1.00 81.00           H  
ATOM    989  C   ALA A  65     -17.643 -21.189 -82.283  1.00 81.00           C  
ATOM    990  CB  ALA A  65     -17.341 -20.869 -79.780  1.00 81.00           C  
ATOM    991  HB1 ALA A  65     -16.309 -21.201 -79.892  1.00 81.00           H  
ATOM    992  HB2 ALA A  65     -17.966 -21.730 -79.541  1.00 81.00           H  
ATOM    993  HB3 ALA A  65     -17.393 -20.151 -78.962  1.00 81.00           H  
ATOM    994  O   ALA A  65     -16.710 -21.031 -83.075  1.00 81.00           O  
ATOM    995  N   ASP A  66     -18.562 -22.144 -82.485  1.00 82.60           N  
ATOM    996  H   ASP A  66     -19.248 -22.304 -81.761  1.00 82.60           H  
ATOM    997  CA  ASP A  66     -18.541 -23.108 -83.605  1.00 82.60           C  
ATOM    998  HA  ASP A  66     -17.613 -23.679 -83.567  1.00 82.60           H  
ATOM    999  C   ASP A  66     -18.651 -22.474 -85.005  1.00 82.60           C  
ATOM   1000  CB  ASP A  66     -19.715 -24.083 -83.454  1.00 82.60           C  
ATOM   1001  HB2 ASP A  66     -20.647 -23.522 -83.381  1.00 82.60           H  
ATOM   1002  HB3 ASP A  66     -19.777 -24.713 -84.340  1.00 82.60           H  
ATOM   1003  O   ASP A  66     -18.335 -23.108 -86.020  1.00 82.60           O  
ATOM   1004  CG  ASP A  66     -19.547 -24.978 -82.235  1.00 82.60           C  
ATOM   1005  OD1 ASP A  66     -18.882 -26.024 -82.392  1.00 82.60           O  
ATOM   1006  OD2 ASP A  66     -20.081 -24.583 -81.178  1.00 82.60           O  
ATOM   1007  N   ALA A  67     -19.141 -21.234 -85.106  1.00 85.05           N  
ATOM   1008  H   ALA A  67     -19.371 -20.737 -84.258  1.00 85.05           H  
ATOM   1009  CA  ALA A  67     -19.124 -20.489 -86.362  1.00 85.05           C  
ATOM   1010  HA  ALA A  67     -19.447 -21.142 -87.173  1.00 85.05           H  
ATOM   1011  C   ALA A  67     -17.696 -20.029 -86.697  1.00 85.05           C  
ATOM   1012  CB  ALA A  67     -20.117 -19.324 -86.272  1.00 85.05           C  
ATOM   1013  HB1 ALA A  67     -20.183 -18.826 -87.239  1.00 85.05           H  
ATOM   1014  HB2 ALA A  67     -21.103 -19.692 -85.991  1.00 85.05           H  
ATOM   1015  HB3 ALA A  67     -19.783 -18.600 -85.529  1.00 85.05           H  
ATOM   1016  O   ALA A  67     -17.236 -20.224 -87.821  1.00 85.05           O  
ATOM   1017  N   ILE A  68     -16.970 -19.500 -85.706  1.00 87.39           N  
ATOM   1018  H   ILE A  68     -17.387 -19.454 -84.788  1.00 87.39           H  
ATOM   1019  CA  ILE A  68     -15.595 -19.004 -85.863  1.00 87.39           C  
ATOM   1020  HA  ILE A  68     -15.578 -18.288 -86.684  1.00 87.39           H  
ATOM   1021  C   ILE A  68     -14.645 -20.149 -86.240  1.00 87.39           C  
ATOM   1022  CB  ILE A  68     -15.126 -18.276 -84.577  1.00 87.39           C  
ATOM   1023  HB  ILE A  68     -15.098 -18.994 -83.758  1.00 87.39           H  
ATOM   1024  O   ILE A  68     -13.869 -20.017 -87.188  1.00 87.39           O  
ATOM   1025  CG1 ILE A  68     -16.110 -17.144 -84.192  1.00 87.39           C  
ATOM   1026 HG12 ILE A  68     -17.102 -17.564 -84.025  1.00 87.39           H  
ATOM   1027 HG13 ILE A  68     -16.181 -16.435 -85.017  1.00 87.39           H  
ATOM   1028  CG2 ILE A  68     -13.701 -17.724 -84.778  1.00 87.39           C  
ATOM   1029 HG21 ILE A  68     -13.696 -16.988 -85.582  1.00 87.39           H  
ATOM   1030 HG22 ILE A  68     -13.007 -18.527 -85.026  1.00 87.39           H  
ATOM   1031 HG23 ILE A  68     -13.336 -17.263 -83.860  1.00 87.39           H  
ATOM   1032  CD1 ILE A  68     -15.741 -16.373 -82.920  1.00 87.39           C  
ATOM   1033 HD11 ILE A  68     -14.823 -15.804 -83.065  1.00 87.39           H  
ATOM   1034 HD12 ILE A  68     -15.622 -17.066 -82.087  1.00 87.39           H  
ATOM   1035 HD13 ILE A  68     -16.539 -15.668 -82.687  1.00 87.39           H  
ATOM   1036  N   ALA A  69     -14.743 -21.293 -85.553  1.00 84.88           N  
ATOM   1037  H   ALA A  69     -15.391 -21.330 -84.780  1.00 84.88           H  
ATOM   1038  CA  ALA A  69     -13.871 -22.447 -85.788  1.00 84.88           C  
ATOM   1039  HA  ALA A  69     -12.844 -22.158 -85.569  1.00 84.88           H  
ATOM   1040  C   ALA A  69     -13.906 -22.935 -87.251  1.00 84.88           C  
ATOM   1041  CB  ALA A  69     -14.279 -23.558 -84.812  1.00 84.88           C  
ATOM   1042  HB1 ALA A  69     -15.310 -23.864 -84.995  1.00 84.88           H  
ATOM   1043  HB2 ALA A  69     -14.191 -23.202 -83.786  1.00 84.88           H  
ATOM   1044  HB3 ALA A  69     -13.624 -24.419 -84.943  1.00 84.88           H  
ATOM   1045  O   ALA A  69     -12.858 -23.158 -87.857  1.00 84.88           O  
ATOM   1046  N   ARG A  70     -15.103 -23.019 -87.854  1.00 85.09           N  
ATOM   1047  H   ARG A  70     -15.918 -22.779 -87.308  1.00 85.09           H  
ATOM   1048  CA  ARG A  70     -15.277 -23.431 -89.259  1.00 85.09           C  
ATOM   1049  HA  ARG A  70     -14.729 -24.359 -89.427  1.00 85.09           H  
ATOM   1050  C   ARG A  70     -14.685 -22.443 -90.264  1.00 85.09           C  
ATOM   1051  CB  ARG A  70     -16.764 -23.661 -89.557  1.00 85.09           C  
ATOM   1052  HB2 ARG A  70     -16.910 -23.684 -90.637  1.00 85.09           H  
ATOM   1053  HB3 ARG A  70     -17.351 -22.838 -89.149  1.00 85.09           H  
ATOM   1054  O   ARG A  70     -14.207 -22.872 -91.310  1.00 85.09           O  
ATOM   1055  CG  ARG A  70     -17.240 -25.002 -88.983  1.00 85.09           C  
ATOM   1056  HG2 ARG A  70     -17.068 -25.034 -87.907  1.00 85.09           H  
ATOM   1057  HG3 ARG A  70     -16.668 -25.805 -89.448  1.00 85.09           H  
ATOM   1058  CD  ARG A  70     -18.725 -25.229 -89.270  1.00 85.09           C  
ATOM   1059  HD2 ARG A  70     -18.962 -26.267 -89.038  1.00 85.09           H  
ATOM   1060  HD3 ARG A  70     -18.909 -25.056 -90.330  1.00 85.09           H  
ATOM   1061  NE  ARG A  70     -19.565 -24.349 -88.440  1.00 85.09           N  
ATOM   1062  HE  ARG A  70     -19.125 -23.969 -87.614  1.00 85.09           H  
ATOM   1063  NH1 ARG A  70     -21.505 -24.489 -89.662  1.00 85.09           N  
ATOM   1064 HH11 ARG A  70     -21.020 -25.077 -90.324  1.00 85.09           H  
ATOM   1065 HH12 ARG A  70     -22.476 -24.238 -89.785  1.00 85.09           H  
ATOM   1066  NH2 ARG A  70     -21.457 -23.314 -87.757  1.00 85.09           N  
ATOM   1067 HH21 ARG A  70     -20.948 -23.020 -86.935  1.00 85.09           H  
ATOM   1068 HH22 ARG A  70     -22.439 -23.096 -87.849  1.00 85.09           H  
ATOM   1069  CZ  ARG A  70     -20.835 -24.053 -88.629  1.00 85.09           C  
ATOM   1070  N   HIS A  71     -14.698 -21.143 -89.966  1.00 85.50           N  
ATOM   1071  H   HIS A  71     -15.095 -20.844 -89.087  1.00 85.50           H  
ATOM   1072  CA  HIS A  71     -14.061 -20.150 -90.835  1.00 85.50           C  
ATOM   1073  HA  HIS A  71     -14.353 -20.349 -91.866  1.00 85.50           H  
ATOM   1074  C   HIS A  71     -12.533 -20.245 -90.805  1.00 85.50           C  
ATOM   1075  CB  HIS A  71     -14.534 -18.738 -90.471  1.00 85.50           C  
ATOM   1076  HB2 HIS A  71     -13.841 -18.022 -90.911  1.00 85.50           H  
ATOM   1077  HB3 HIS A  71     -14.517 -18.601 -89.390  1.00 85.50           H  
ATOM   1078  O   HIS A  71     -11.907 -20.106 -91.852  1.00 85.50           O  
ATOM   1079  CG  HIS A  71     -15.907 -18.434 -91.009  1.00 85.50           C  
ATOM   1080  CD2 HIS A  71     -17.045 -18.208 -90.286  1.00 85.50           C  
ATOM   1081  HD2 HIS A  71     -17.119 -18.206 -89.209  1.00 85.50           H  
ATOM   1082  ND1 HIS A  71     -16.244 -18.328 -92.339  1.00 85.50           N  
ATOM   1083  HD1 HIS A  71     -15.610 -18.424 -93.120  1.00 85.50           H  
ATOM   1084  CE1 HIS A  71     -17.555 -18.049 -92.414  1.00 85.50           C  
ATOM   1085  HE1 HIS A  71     -18.108 -17.898 -93.329  1.00 85.50           H  
ATOM   1086  NE2 HIS A  71     -18.090 -17.976 -91.187  1.00 85.50           N  
ATOM   1087  N   ILE A  72     -11.940 -20.523 -89.639  1.00 81.10           N  
ATOM   1088  H   ILE A  72     -12.515 -20.620 -88.814  1.00 81.10           H  
ATOM   1089  CA  ILE A  72     -10.489 -20.714 -89.513  1.00 81.10           C  
ATOM   1090  HA  ILE A  72      -9.988 -19.882 -90.009  1.00 81.10           H  
ATOM   1091  C   ILE A  72     -10.047 -21.987 -90.251  1.00 81.10           C  
ATOM   1092  CB  ILE A  72     -10.065 -20.703 -88.025  1.00 81.10           C  
ATOM   1093  HB  ILE A  72     -10.648 -21.454 -87.492  1.00 81.10           H  
ATOM   1094  O   ILE A  72      -9.099 -21.931 -91.027  1.00 81.10           O  
ATOM   1095  CG1 ILE A  72     -10.349 -19.314 -87.401  1.00 81.10           C  
ATOM   1096 HG12 ILE A  72     -11.380 -19.025 -87.608  1.00 81.10           H  
ATOM   1097 HG13 ILE A  72      -9.699 -18.572 -87.863  1.00 81.10           H  
ATOM   1098  CG2 ILE A  72      -8.571 -21.056 -87.876  1.00 81.10           C  
ATOM   1099 HG21 ILE A  72      -8.380 -22.060 -88.255  1.00 81.10           H  
ATOM   1100 HG22 ILE A  72      -7.960 -20.346 -88.433  1.00 81.10           H  
ATOM   1101 HG23 ILE A  72      -8.275 -21.049 -86.828  1.00 81.10           H  
ATOM   1102  CD1 ILE A  72     -10.167 -19.255 -85.879  1.00 81.10           C  
ATOM   1103 HD11 ILE A  72     -10.767 -20.031 -85.404  1.00 81.10           H  
ATOM   1104 HD12 ILE A  72      -9.119 -19.384 -85.609  1.00 81.10           H  
ATOM   1105 HD13 ILE A  72     -10.496 -18.281 -85.517  1.00 81.10           H  
ATOM   1106  N   ASP A  73     -10.749 -23.110 -90.070  1.00 73.90           N  
ATOM   1107  H   ASP A  73     -11.505 -23.109 -89.401  1.00 73.90           H  
ATOM   1108  CA  ASP A  73     -10.428 -24.381 -90.741  1.00 73.90           C  
ATOM   1109  HA  ASP A  73      -9.420 -24.689 -90.462  1.00 73.90           H  
ATOM   1110  C   ASP A  73     -10.462 -24.260 -92.277  1.00 73.90           C  
ATOM   1111  CB  ASP A  73     -11.405 -25.452 -90.240  1.00 73.90           C  
ATOM   1112  HB2 ASP A  73     -11.344 -25.509 -89.153  1.00 73.90           H  
ATOM   1113  HB3 ASP A  73     -12.423 -25.165 -90.501  1.00 73.90           H  
ATOM   1114  O   ASP A  73      -9.487 -24.582 -92.958  1.00 73.90           O  
ATOM   1115  CG  ASP A  73     -11.089 -26.830 -90.825  1.00 73.90           C  
ATOM   1116  OD1 ASP A  73     -10.097 -27.432 -90.359  1.00 73.90           O  
ATOM   1117  OD2 ASP A  73     -11.862 -27.268 -91.705  1.00 73.90           O  
ATOM   1118  N   ALA A  74     -11.537 -23.676 -92.821  1.00 78.14           N  
ATOM   1119  H   ALA A  74     -12.309 -23.432 -92.217  1.00 78.14           H  
ATOM   1120  CA  ALA A  74     -11.677 -23.450 -94.260  1.00 78.14           C  
ATOM   1121  HA  ALA A  74     -11.611 -24.414 -94.765  1.00 78.14           H  
ATOM   1122  C   ALA A  74     -10.569 -22.550 -94.843  1.00 78.14           C  
ATOM   1123  CB  ALA A  74     -13.067 -22.854 -94.512  1.00 78.14           C  
ATOM   1124  HB1 ALA A  74     -13.210 -22.707 -95.583  1.00 78.14           H  
ATOM   1125  HB2 ALA A  74     -13.831 -23.535 -94.138  1.00 78.14           H  
ATOM   1126  HB3 ALA A  74     -13.157 -21.895 -94.001  1.00 78.14           H  
ATOM   1127  O   ALA A  74     -10.140 -22.764 -95.975  1.00 78.14           O  
ATOM   1128  N   TRP A  75     -10.098 -21.566 -94.070  1.00 78.83           N  
ATOM   1129  H   TRP A  75     -10.496 -21.458 -93.149  1.00 78.83           H  
ATOM   1130  CA  TRP A  75      -9.021 -20.648 -94.452  1.00 78.83           C  
ATOM   1131  HA  TRP A  75      -9.175 -20.319 -95.480  1.00 78.83           H  
ATOM   1132  C   TRP A  75      -7.629 -21.303 -94.395  1.00 78.83           C  
ATOM   1133  CB  TRP A  75      -9.127 -19.432 -93.527  1.00 78.83           C  
ATOM   1134  HB2 TRP A  75     -10.135 -19.025 -93.611  1.00 78.83           H  
ATOM   1135  HB3 TRP A  75      -8.996 -19.758 -92.496  1.00 78.83           H  
ATOM   1136  O   TRP A  75      -6.781 -21.051 -95.253  1.00 78.83           O  
ATOM   1137  CG  TRP A  75      -8.177 -18.310 -93.782  1.00 78.83           C  
ATOM   1138  CD1 TRP A  75      -8.249 -17.445 -94.816  1.00 78.83           C  
ATOM   1139  HD1 TRP A  75      -8.983 -17.472 -95.607  1.00 78.83           H  
ATOM   1140  CD2 TRP A  75      -7.045 -17.873 -92.971  1.00 78.83           C  
ATOM   1141  CE2 TRP A  75      -6.510 -16.686 -93.557  1.00 78.83           C  
ATOM   1142  CE3 TRP A  75      -6.443 -18.341 -91.781  1.00 78.83           C  
ATOM   1143  HE3 TRP A  75      -6.823 -19.243 -91.325  1.00 78.83           H  
ATOM   1144  NE1 TRP A  75      -7.272 -16.482 -94.691  1.00 78.83           N  
ATOM   1145  HE1 TRP A  75      -7.209 -15.718 -95.348  1.00 78.83           H  
ATOM   1146  CH2 TRP A  75      -4.874 -16.471 -91.780  1.00 78.83           C  
ATOM   1147  HH2 TRP A  75      -4.054 -15.942 -91.318  1.00 78.83           H  
ATOM   1148  CZ2 TRP A  75      -5.458 -15.978 -92.963  1.00 78.83           C  
ATOM   1149  HZ2 TRP A  75      -5.119 -15.059 -93.416  1.00 78.83           H  
ATOM   1150  CZ3 TRP A  75      -5.362 -17.653 -91.196  1.00 78.83           C  
ATOM   1151  HZ3 TRP A  75      -4.911 -18.031 -90.290  1.00 78.83           H  
ATOM   1152  N   LEU A  76      -7.401 -22.207 -93.436  1.00 66.39           N  
ATOM   1153  H   LEU A  76      -8.128 -22.374 -92.755  1.00 66.39           H  
ATOM   1154  CA  LEU A  76      -6.164 -22.991 -93.345  1.00 66.39           C  
ATOM   1155  HA  LEU A  76      -5.313 -22.326 -93.491  1.00 66.39           H  
ATOM   1156  C   LEU A  76      -6.056 -24.064 -94.442  1.00 66.39           C  
ATOM   1157  CB  LEU A  76      -6.071 -23.637 -91.951  1.00 66.39           C  
ATOM   1158  HB2 LEU A  76      -6.993 -24.188 -91.766  1.00 66.39           H  
ATOM   1159  HB3 LEU A  76      -5.254 -24.358 -91.958  1.00 66.39           H  
ATOM   1160  O   LEU A  76      -4.950 -24.359 -94.891  1.00 66.39           O  
ATOM   1161  CG  LEU A  76      -5.836 -22.653 -90.790  1.00 66.39           C  
ATOM   1162  HG  LEU A  76      -6.608 -21.883 -90.782  1.00 66.39           H  
ATOM   1163  CD1 LEU A  76      -5.896 -23.416 -89.465  1.00 66.39           C  
ATOM   1164 HD11 LEU A  76      -6.871 -23.895 -89.372  1.00 66.39           H  
ATOM   1165 HD12 LEU A  76      -5.119 -24.179 -89.435  1.00 66.39           H  
ATOM   1166 HD13 LEU A  76      -5.767 -22.724 -88.633  1.00 66.39           H  
ATOM   1167  CD2 LEU A  76      -4.475 -21.955 -90.872  1.00 66.39           C  
ATOM   1168 HD21 LEU A  76      -3.678 -22.695 -90.941  1.00 66.39           H  
ATOM   1169 HD22 LEU A  76      -4.326 -21.336 -89.987  1.00 66.39           H  
ATOM   1170 HD23 LEU A  76      -4.447 -21.306 -91.748  1.00 66.39           H  
ATOM   1171  N   GLY A  77      -7.180 -24.636 -94.887  1.00 63.05           N  
ATOM   1172  H   GLY A  77      -8.041 -24.411 -94.411  1.00 63.05           H  
ATOM   1173  CA  GLY A  77      -7.213 -25.672 -95.930  1.00 63.05           C  
ATOM   1174  HA2 GLY A  77      -8.191 -26.152 -95.903  1.00 63.05           H  
ATOM   1175  HA3 GLY A  77      -6.456 -26.423 -95.707  1.00 63.05           H  
ATOM   1176  C   GLY A  77      -6.975 -25.174 -97.365  1.00 63.05           C  
ATOM   1177  O   GLY A  77      -6.800 -25.989 -98.273  1.00 63.05           O  
ATOM   1178  N   THR A  78      -6.987 -23.856 -97.593  1.00 47.62           N  
ATOM   1179  H   THR A  78      -7.192 -23.247 -96.814  1.00 47.62           H  
ATOM   1180  CA  THR A  78      -6.774 -23.241 -98.915  1.00 47.62           C  
ATOM   1181  HA  THR A  78      -7.265 -23.897 -99.635  1.00 47.62           H  
ATOM   1182  C   THR A  78      -5.304 -23.228 -99.384  1.00 47.62           C  
ATOM   1183  CB  THR A  78      -7.475 -21.865 -99.032  1.00 47.62           C  
ATOM   1184  HB  THR A  78      -6.880 -21.181 -99.636  1.00 47.62           H  
ATOM   1185  O   THR A  78      -4.418 -23.814 -98.772  1.00 47.62           O  
ATOM   1186  CG2 THR A  78      -8.837 -22.037 -99.709  1.00 47.62           C  
ATOM   1187 HG21 THR A  78      -9.330 -21.067 -99.779  1.00 47.62           H  
ATOM   1188 HG22 THR A  78      -8.710 -22.443-100.713  1.00 47.62           H  
ATOM   1189 HG23 THR A  78      -9.458 -22.707 -99.115  1.00 47.62           H  
ATOM   1190  OG1 THR A  78      -7.776 -21.233 -97.813  1.00 47.62           O  
ATOM   1191  HG1 THR A  78      -7.019 -21.176 -97.226  1.00 47.62           H  
ATOM   1192  N   GLU A  79      -5.050 -22.637-100.558  1.00 38.85           N  
ATOM   1193  H   GLU A  79      -5.797 -22.080-100.949  1.00 38.85           H  
ATOM   1194  CA  GLU A  79      -3.942 -22.925-101.491  1.00 38.85           C  
ATOM   1195  HA  GLU A  79      -3.900 -24.010-101.583  1.00 38.85           H  
ATOM   1196  C   GLU A  79      -2.512 -22.492-101.061  1.00 38.85           C  
ATOM   1197  CB  GLU A  79      -4.350 -22.355-102.873  1.00 38.85           C  
ATOM   1198  HB2 GLU A  79      -5.429 -22.456-102.990  1.00 38.85           H  
ATOM   1199  HB3 GLU A  79      -4.110 -21.293-102.906  1.00 38.85           H  
ATOM   1200  O   GLU A  79      -1.729 -22.026-101.890  1.00 38.85           O  
ATOM   1201  CG  GLU A  79      -3.701 -23.084-104.064  1.00 38.85           C  
ATOM   1202  HG2 GLU A  79      -3.976 -24.137-104.008  1.00 38.85           H  
ATOM   1203  HG3 GLU A  79      -2.614 -23.037-103.988  1.00 38.85           H  
ATOM   1204  CD  GLU A  79      -4.108 -22.532-105.442  1.00 38.85           C  
ATOM   1205  OE1 GLU A  79      -4.001 -23.330-106.412  1.00 38.85           O  
ATOM   1206  OE2 GLU A  79      -4.461 -21.340-105.550  1.00 38.85           O  
ATOM   1207  N   VAL A  80      -2.111 -22.664 -99.795  1.00 36.96           N  
ATOM   1208  H   VAL A  80      -2.778 -23.062 -99.149  1.00 36.96           H  
ATOM   1209  CA  VAL A  80      -0.779 -22.279 -99.269  1.00 36.96           C  
ATOM   1210  HA  VAL A  80      -0.536 -21.317 -99.720  1.00 36.96           H  
ATOM   1211  C   VAL A  80       0.321 -23.262 -99.726  1.00 36.96           C  
ATOM   1212  CB  VAL A  80      -0.798 -22.037 -97.740  1.00 36.96           C  
ATOM   1213  HB  VAL A  80      -0.848 -22.991 -97.216  1.00 36.96           H  
ATOM   1214  O   VAL A  80       0.954 -23.967 -98.947  1.00 36.96           O  
ATOM   1215  CG1 VAL A  80       0.463 -21.275 -97.298  1.00 36.96           C  
ATOM   1216 HG11 VAL A  80       0.515 -20.308 -97.797  1.00 36.96           H  
ATOM   1217 HG12 VAL A  80       0.433 -21.118 -96.220  1.00 36.96           H  
ATOM   1218 HG13 VAL A  80       1.358 -21.853 -97.529  1.00 36.96           H  
ATOM   1219  CG2 VAL A  80      -1.999 -21.183 -97.303  1.00 36.96           C  
ATOM   1220 HG21 VAL A  80      -2.929 -21.727 -97.466  1.00 36.96           H  
ATOM   1221 HG22 VAL A  80      -2.026 -20.247 -97.861  1.00 36.96           H  
ATOM   1222 HG23 VAL A  80      -1.934 -20.965 -96.237  1.00 36.96           H  
ATOM   1223  N   ARG A  81       0.534 -23.319-101.046  1.00 30.49           N  
ATOM   1224  H   ARG A  81      -0.085 -22.738-101.593  1.00 30.49           H  
ATOM   1225  CA  ARG A  81       1.443 -24.225-101.775  1.00 30.49           C  
ATOM   1226  HA  ARG A  81       1.425 -25.215-101.319  1.00 30.49           H  
ATOM   1227  C   ARG A  81       2.912 -23.802-101.813  1.00 30.49           C  
ATOM   1228  CB  ARG A  81       0.976 -24.294-103.239  1.00 30.49           C  
ATOM   1229  HB2 ARG A  81       0.710 -23.292-103.576  1.00 30.49           H  
ATOM   1230  HB3 ARG A  81       1.807 -24.630-103.860  1.00 30.49           H  
ATOM   1231  O   ARG A  81       3.729 -24.591-102.279  1.00 30.49           O  
ATOM   1232  CG  ARG A  81      -0.186 -25.248-103.509  1.00 30.49           C  
ATOM   1233  HG2 ARG A  81      -1.072 -24.939-102.954  1.00 30.49           H  
ATOM   1234  HG3 ARG A  81       0.101 -26.260-103.222  1.00 30.49           H  
ATOM   1235  CD  ARG A  81      -0.449 -25.180-105.017  1.00 30.49           C  
ATOM   1236  HD2 ARG A  81      -0.871 -24.199-105.235  1.00 30.49           H  
ATOM   1237  HD3 ARG A  81       0.495 -25.277-105.553  1.00 30.49           H  
ATOM   1238  NE  ARG A  81      -1.350 -26.245-105.486  1.00 30.49           N  
ATOM   1239  HE  ARG A  81      -1.412 -27.078-104.918  1.00 30.49           H  
ATOM   1240  NH1 ARG A  81      -2.173 -25.100-107.295  1.00 30.49           N  
ATOM   1241 HH11 ARG A  81      -3.066 -24.628-107.311  1.00 30.49           H  
ATOM   1242 HH12 ARG A  81      -1.463 -24.405-107.114  1.00 30.49           H  
ATOM   1243  NH2 ARG A  81      -2.976 -27.106-106.830  1.00 30.49           N  
ATOM   1244 HH21 ARG A  81      -3.083 -27.906-106.222  1.00 30.49           H  
ATOM   1245 HH22 ARG A  81      -3.598 -26.937-107.608  1.00 30.49           H  
ATOM   1246  CZ  ARG A  81      -2.153 -26.148-106.528  1.00 30.49           C  
ATOM   1247  N   GLY A  82       3.209 -22.541-101.491  1.00 29.41           N  
ATOM   1248  H   GLY A  82       2.477 -21.994-101.059  1.00 29.41           H  
ATOM   1249  CA  GLY A  82       4.433 -21.852-101.922  1.00 29.41           C  
ATOM   1250  HA2 GLY A  82       4.517 -20.901-101.396  1.00 29.41           H  
ATOM   1251  HA3 GLY A  82       4.358 -21.643-102.990  1.00 29.41           H  
ATOM   1252  C   GLY A  82       5.717 -22.645-101.665  1.00 29.41           C  
ATOM   1253  O   GLY A  82       5.892 -23.191-100.579  1.00 29.41           O  
ATOM   1254  N   GLU A  83       6.608 -22.700-102.662  1.00 28.18           N  
ATOM   1255  H   GLU A  83       6.403 -22.224-103.530  1.00 28.18           H  
ATOM   1256  CA  GLU A  83       7.859 -23.468-102.605  1.00 28.18           C  
ATOM   1257  HA  GLU A  83       7.615 -24.521-102.463  1.00 28.18           H  
ATOM   1258  C   GLU A  83       8.727 -23.023-101.416  1.00 28.18           C  
ATOM   1259  CB  GLU A  83       8.644 -23.340-103.928  1.00 28.18           C  
ATOM   1260  HB2 GLU A  83       9.619 -23.808-103.793  1.00 28.18           H  
ATOM   1261  HB3 GLU A  83       8.796 -22.284-104.151  1.00 28.18           H  
ATOM   1262  O   GLU A  83       9.429 -22.011-101.476  1.00 28.18           O  
ATOM   1263  CG  GLU A  83       7.950 -24.021-105.121  1.00 28.18           C  
ATOM   1264  HG2 GLU A  83       6.996 -23.528-105.304  1.00 28.18           H  
ATOM   1265  HG3 GLU A  83       7.746 -25.058-104.853  1.00 28.18           H  
ATOM   1266  CD  GLU A  83       8.794 -23.977-106.410  1.00 28.18           C  
ATOM   1267  OE1 GLU A  83       8.733 -24.966-107.176  1.00 28.18           O  
ATOM   1268  OE2 GLU A  83       9.474 -22.952-106.643  1.00 28.18           O  
ATOM   1269  N   ALA A  84       8.670 -23.784-100.319  1.00 31.97           N  
ATOM   1270  H   ALA A  84       7.974 -24.514-100.285  1.00 31.97           H  
ATOM   1271  CA  ALA A  84       9.457 -23.526 -99.120  1.00 31.97           C  
ATOM   1272  HA  ALA A  84       9.178 -22.542 -98.744  1.00 31.97           H  
ATOM   1273  C   ALA A  84      10.963 -23.573 -99.475  1.00 31.97           C  
ATOM   1274  CB  ALA A  84       9.066 -24.546 -98.044  1.00 31.97           C  
ATOM   1275  HB1 ALA A  84       8.001 -24.464 -97.828  1.00 31.97           H  
ATOM   1276  HB2 ALA A  84       9.288 -25.555 -98.389  1.00 31.97           H  
ATOM   1277  HB3 ALA A  84       9.631 -24.349 -97.133  1.00 31.97           H  
ATOM   1278  O   ALA A  84      11.424 -24.612 -99.961  1.00 31.97           O  
ATOM   1279  N   PRO A  85      11.735 -22.480 -99.284  1.00 29.00           N  
ATOM   1280  CA  PRO A  85      13.082 -22.365 -99.848  1.00 29.00           C  
ATOM   1281  HA  PRO A  85      12.974 -22.404-100.932  1.00 29.00           H  
ATOM   1282  C   PRO A  85      14.066 -23.467 -99.423  1.00 29.00           C  
ATOM   1283  CB  PRO A  85      13.579 -20.970 -99.466  1.00 29.00           C  
ATOM   1284  HB2 PRO A  85      14.047 -20.996 -98.482  1.00 29.00           H  
ATOM   1285  HB3 PRO A  85      14.267 -20.566-100.210  1.00 29.00           H  
ATOM   1286  O   PRO A  85      13.989 -24.023 -98.330  1.00 29.00           O  
ATOM   1287  CG  PRO A  85      12.286 -20.163 -99.395  1.00 29.00           C  
ATOM   1288  HG2 PRO A  85      12.388 -19.284 -98.758  1.00 29.00           H  
ATOM   1289  HG3 PRO A  85      11.973 -19.878-100.399  1.00 29.00           H  
ATOM   1290  CD  PRO A  85      11.294 -21.169 -98.817  1.00 29.00           C  
ATOM   1291  HD2 PRO A  85      10.297 -20.914 -99.175  1.00 29.00           H  
ATOM   1292  HD3 PRO A  85      11.326 -21.143 -97.728  1.00 29.00           H  
ATOM   1293  N   SER A  86      15.023 -23.771-100.309  1.00 27.99           N  
ATOM   1294  H   SER A  86      15.034 -23.252-101.175  1.00 27.99           H  
ATOM   1295  CA  SER A  86      15.866 -24.971-100.211  1.00 27.99           C  
ATOM   1296  HA  SER A  86      15.193 -25.828-100.193  1.00 27.99           H  
ATOM   1297  C   SER A  86      16.746 -25.037 -98.955  1.00 27.99           C  
ATOM   1298  CB  SER A  86      16.756 -25.100-101.454  1.00 27.99           C  
ATOM   1299  HB2 SER A  86      16.186 -24.839-102.346  1.00 27.99           H  
ATOM   1300  HB3 SER A  86      17.088 -26.134-101.549  1.00 27.99           H  
ATOM   1301  O   SER A  86      17.351 -24.040 -98.560  1.00 27.99           O  
ATOM   1302  OG  SER A  86      17.898 -24.269-101.352  1.00 27.99           O  
ATOM   1303  HG  SER A  86      17.736 -23.623-100.661  1.00 27.99           H  
ATOM   1304  N   ALA A  87      16.948 -26.250 -98.434  1.00 29.96           N  
ATOM   1305  H   ALA A  87      16.391 -27.016 -98.785  1.00 29.96           H  
ATOM   1306  CA  ALA A  87      17.809 -26.518 -97.279  1.00 29.96           C  
ATOM   1307  HA  ALA A  87      17.450 -25.928 -96.435  1.00 29.96           H  
ATOM   1308  C   ALA A  87      19.303 -26.166 -97.477  1.00 29.96           C  
ATOM   1309  CB  ALA A  87      17.654 -28.007 -96.939  1.00 29.96           C  
ATOM   1310  HB1 ALA A  87      16.609 -28.236 -96.732  1.00 29.96           H  
ATOM   1311  HB2 ALA A  87      18.007 -28.623 -97.766  1.00 29.96           H  
ATOM   1312  HB3 ALA A  87      18.243 -28.238 -96.051  1.00 29.96           H  
ATOM   1313  O   ALA A  87      20.004 -25.921 -96.500  1.00 29.96           O  
ATOM   1314  N   LEU A  88      19.799 -26.159 -98.721  1.00 27.59           N  
ATOM   1315  H   LEU A  88      19.153 -26.306 -99.483  1.00 27.59           H  
ATOM   1316  CA  LEU A  88      21.230 -26.039 -99.046  1.00 27.59           C  
ATOM   1317  HA  LEU A  88      21.798 -26.723 -98.415  1.00 27.59           H  
ATOM   1318  C   LEU A  88      21.822 -24.643 -98.785  1.00 27.59           C  
ATOM   1319  CB  LEU A  88      21.419 -26.441-100.524  1.00 27.59           C  
ATOM   1320  HB2 LEU A  88      20.560 -26.094-101.099  1.00 27.59           H  
ATOM   1321  HB3 LEU A  88      22.294 -25.933-100.930  1.00 27.59           H  
ATOM   1322  O   LEU A  88      22.970 -24.535 -98.370  1.00 27.59           O  
ATOM   1323  CG  LEU A  88      21.604 -27.960-100.709  1.00 27.59           C  
ATOM   1324  HG  LEU A  88      21.046 -28.493 -99.939  1.00 27.59           H  
ATOM   1325  CD1 LEU A  88      21.078 -28.420-102.068  1.00 27.59           C  
ATOM   1326 HD11 LEU A  88      20.013 -28.201-102.144  1.00 27.59           H  
ATOM   1327 HD12 LEU A  88      21.609 -27.900-102.865  1.00 27.59           H  
ATOM   1328 HD13 LEU A  88      21.226 -29.495-102.175  1.00 27.59           H  
ATOM   1329  CD2 LEU A  88      23.082 -28.342-100.615  1.00 27.59           C  
ATOM   1330 HD21 LEU A  88      23.194 -29.423-100.698  1.00 27.59           H  
ATOM   1331 HD22 LEU A  88      23.484 -28.020 -99.654  1.00 27.59           H  
ATOM   1332 HD23 LEU A  88      23.650 -27.857-101.409  1.00 27.59           H  
ATOM   1333  N   ALA A  89      21.047 -23.580 -99.013  1.00 29.53           N  
ATOM   1334  H   ALA A  89      20.089 -23.741 -99.288  1.00 29.53           H  
ATOM   1335  CA  ALA A  89      21.575 -22.215 -99.127  1.00 29.53           C  
ATOM   1336  HA  ALA A  89      22.401 -22.223 -99.838  1.00 29.53           H  
ATOM   1337  C   ALA A  89      22.127 -21.611 -97.818  1.00 29.53           C  
ATOM   1338  CB  ALA A  89      20.450 -21.342 -99.699  1.00 29.53           C  
ATOM   1339  HB1 ALA A  89      19.607 -21.316 -99.009  1.00 29.53           H  
ATOM   1340  HB2 ALA A  89      20.124 -21.738-100.661  1.00 29.53           H  
ATOM   1341  HB3 ALA A  89      20.821 -20.327 -99.846  1.00 29.53           H  
ATOM   1342  O   ALA A  89      22.881 -20.642 -97.857  1.00 29.53           O  
ATOM   1343  N   GLY A  90      21.737 -22.145 -96.656  1.00 30.62           N  
ATOM   1344  H   GLY A  90      21.153 -22.969 -96.684  1.00 30.62           H  
ATOM   1345  CA  GLY A  90      22.092 -21.573 -95.352  1.00 30.62           C  
ATOM   1346  HA2 GLY A  90      21.410 -21.970 -94.600  1.00 30.62           H  
ATOM   1347  HA3 GLY A  90      21.966 -20.491 -95.389  1.00 30.62           H  
ATOM   1348  C   GLY A  90      23.520 -21.860 -94.878  1.00 30.62           C  
ATOM   1349  O   GLY A  90      23.967 -21.227 -93.925  1.00 30.62           O  
ATOM   1350  N   LEU A  91      24.227 -22.808 -95.507  1.00 32.29           N  
ATOM   1351  H   LEU A  91      23.820 -23.260 -96.313  1.00 32.29           H  
ATOM   1352  CA  LEU A  91      25.561 -23.238 -95.071  1.00 32.29           C  
ATOM   1353  HA  LEU A  91      25.584 -23.223 -93.981  1.00 32.29           H  
ATOM   1354  C   LEU A  91      26.673 -22.290 -95.561  1.00 32.29           C  
ATOM   1355  CB  LEU A  91      25.799 -24.685 -95.558  1.00 32.29           C  
ATOM   1356  HB2 LEU A  91      24.849 -25.194 -95.718  1.00 32.29           H  
ATOM   1357  HB3 LEU A  91      26.304 -24.645 -96.523  1.00 32.29           H  
ATOM   1358  O   LEU A  91      27.569 -21.939 -94.798  1.00 32.29           O  
ATOM   1359  CG  LEU A  91      26.642 -25.511 -94.568  1.00 32.29           C  
ATOM   1360  HG  LEU A  91      27.368 -24.866 -94.072  1.00 32.29           H  
ATOM   1361  CD1 LEU A  91      25.746 -26.170 -93.513  1.00 32.29           C  
ATOM   1362 HD11 LEU A  91      26.362 -26.718 -92.800  1.00 32.29           H  
ATOM   1363 HD12 LEU A  91      25.190 -25.400 -92.977  1.00 32.29           H  
ATOM   1364 HD13 LEU A  91      25.044 -26.854 -93.990  1.00 32.29           H  
ATOM   1365  CD2 LEU A  91      27.407 -26.620 -95.288  1.00 32.29           C  
ATOM   1366 HD21 LEU A  91      26.711 -27.279 -95.808  1.00 32.29           H  
ATOM   1367 HD22 LEU A  91      28.084 -26.173 -96.015  1.00 32.29           H  
ATOM   1368 HD23 LEU A  91      27.995 -27.192 -94.570  1.00 32.29           H  
ATOM   1369  N   ASP A  92      26.590 -21.858 -96.824  1.00 33.10           N  
ATOM   1370  H   ASP A  92      25.843 -22.234 -97.389  1.00 33.10           H  
ATOM   1371  CA  ASP A  92      27.682 -21.195 -97.559  1.00 33.10           C  
ATOM   1372  HA  ASP A  92      28.564 -21.836 -97.547  1.00 33.10           H  
ATOM   1373  C   ASP A  92      28.081 -19.827 -96.981  1.00 33.10           C  
ATOM   1374  CB  ASP A  92      27.250 -20.981 -99.022  1.00 33.10           C  
ATOM   1375  HB2 ASP A  92      26.364 -20.346 -99.035  1.00 33.10           H  
ATOM   1376  HB3 ASP A  92      28.045 -20.446 -99.542  1.00 33.10           H  
ATOM   1377  O   ASP A  92      29.258 -19.462 -96.948  1.00 33.10           O  
ATOM   1378  CG  ASP A  92      26.952 -22.261 -99.813  1.00 33.10           C  
ATOM   1379  OD1 ASP A  92      27.459 -23.336 -99.425  1.00 33.10           O  
ATOM   1380  OD2 ASP A  92      26.202 -22.145-100.809  1.00 33.10           O  
ATOM   1381  N   ALA A  93      27.099 -19.053 -96.505  1.00 34.79           N  
ATOM   1382  H   ALA A  93      26.159 -19.422 -96.533  1.00 34.79           H  
ATOM   1383  CA  ALA A  93      27.314 -17.688 -96.017  1.00 34.79           C  
ATOM   1384  HA  ALA A  93      27.807 -17.120 -96.806  1.00 34.79           H  
ATOM   1385  C   ALA A  93      28.232 -17.614 -94.777  1.00 34.79           C  
ATOM   1386  CB  ALA A  93      25.942 -17.053 -95.752  1.00 34.79           C  
ATOM   1387  HB1 ALA A  93      25.425 -17.603 -94.966  1.00 34.79           H  
ATOM   1388  HB2 ALA A  93      26.075 -16.019 -95.436  1.00 34.79           H  
ATOM   1389  HB3 ALA A  93      25.343 -17.073 -96.663  1.00 34.79           H  
ATOM   1390  O   ALA A  93      28.736 -16.539 -94.452  1.00 34.79           O  
ATOM   1391  N   LEU A  94      28.470 -18.753 -94.117  1.00 34.05           N  
ATOM   1392  H   LEU A  94      28.049 -19.596 -94.480  1.00 34.05           H  
ATOM   1393  CA  LEU A  94      29.378 -18.906 -92.983  1.00 34.05           C  
ATOM   1394  HA  LEU A  94      29.112 -18.172 -92.222  1.00 34.05           H  
ATOM   1395  C   LEU A  94      30.855 -18.682 -93.365  1.00 34.05           C  
ATOM   1396  CB  LEU A  94      29.169 -20.330 -92.434  1.00 34.05           C  
ATOM   1397  HB2 LEU A  94      29.613 -21.030 -93.141  1.00 34.05           H  
ATOM   1398  HB3 LEU A  94      28.103 -20.553 -92.387  1.00 34.05           H  
ATOM   1399  O   LEU A  94      31.596 -18.084 -92.589  1.00 34.05           O  
ATOM   1400  CG  LEU A  94      29.778 -20.568 -91.042  1.00 34.05           C  
ATOM   1401  HG  LEU A  94      30.759 -20.098 -90.973  1.00 34.05           H  
ATOM   1402  CD1 LEU A  94      28.872 -20.012 -89.941  1.00 34.05           C  
ATOM   1403 HD11 LEU A  94      29.325 -20.194 -88.966  1.00 34.05           H  
ATOM   1404 HD12 LEU A  94      28.753 -18.936 -90.074  1.00 34.05           H  
ATOM   1405 HD13 LEU A  94      27.893 -20.490 -89.982  1.00 34.05           H  
ATOM   1406  CD2 LEU A  94      29.956 -22.067 -90.797  1.00 34.05           C  
ATOM   1407 HD21 LEU A  94      30.379 -22.233 -89.807  1.00 34.05           H  
ATOM   1408 HD22 LEU A  94      30.636 -22.477 -91.544  1.00 34.05           H  
ATOM   1409 HD23 LEU A  94      28.994 -22.573 -90.876  1.00 34.05           H  
ATOM   1410  N   GLU A  95      31.294 -19.150 -94.542  1.00 36.98           N  
ATOM   1411  H   GLU A  95      30.638 -19.601 -95.164  1.00 36.98           H  
ATOM   1412  CA  GLU A  95      32.702 -19.042 -94.962  1.00 36.98           C  
ATOM   1413  HA  GLU A  95      33.349 -19.211 -94.101  1.00 36.98           H  
ATOM   1414  C   GLU A  95      33.055 -17.648 -95.499  1.00 36.98           C  
ATOM   1415  CB  GLU A  95      33.053 -20.090 -96.039  1.00 36.98           C  
ATOM   1416  HB2 GLU A  95      33.970 -19.766 -96.531  1.00 36.98           H  
ATOM   1417  HB3 GLU A  95      32.263 -20.120 -96.789  1.00 36.98           H  
ATOM   1418  O   GLU A  95      34.147 -17.142 -95.251  1.00 36.98           O  
ATOM   1419  CG  GLU A  95      33.311 -21.502 -95.489  1.00 36.98           C  
ATOM   1420  HG2 GLU A  95      32.367 -21.931 -95.151  1.00 36.98           H  
ATOM   1421  HG3 GLU A  95      33.970 -21.420 -94.624  1.00 36.98           H  
ATOM   1422  CD  GLU A  95      33.962 -22.429 -96.536  1.00 36.98           C  
ATOM   1423  OE1 GLU A  95      34.834 -23.237 -96.135  1.00 36.98           O  
ATOM   1424  OE2 GLU A  95      33.615 -22.318 -97.734  1.00 36.98           O  
ATOM   1425  N   ALA A  96      32.161 -17.003 -96.252  1.00 37.53           N  
ATOM   1426  H   ALA A  96      31.272 -17.452 -96.415  1.00 37.53           H  
ATOM   1427  CA  ALA A  96      32.547 -15.862 -97.089  1.00 37.53           C  
ATOM   1428  HA  ALA A  96      33.359 -16.184 -97.741  1.00 37.53           H  
ATOM   1429  C   ALA A  96      33.068 -14.639 -96.303  1.00 37.53           C  
ATOM   1430  CB  ALA A  96      31.349 -15.495 -97.970  1.00 37.53           C  
ATOM   1431  HB1 ALA A  96      31.052 -16.357 -98.567  1.00 37.53           H  
ATOM   1432  HB2 ALA A  96      31.624 -14.678 -98.638  1.00 37.53           H  
ATOM   1433  HB3 ALA A  96      30.510 -15.183 -97.349  1.00 37.53           H  
ATOM   1434  O   ALA A  96      34.033 -14.001 -96.725  1.00 37.53           O  
ATOM   1435  N   ALA A  97      32.453 -14.318 -95.160  1.00 33.88           N  
ATOM   1436  H   ALA A  97      31.699 -14.912 -94.848  1.00 33.88           H  
ATOM   1437  CA  ALA A  97      32.788 -13.141 -94.348  1.00 33.88           C  
ATOM   1438  HA  ALA A  97      33.102 -12.346 -95.024  1.00 33.88           H  
ATOM   1439  C   ALA A  97      33.973 -13.357 -93.377  1.00 33.88           C  
ATOM   1440  CB  ALA A  97      31.513 -12.656 -93.648  1.00 33.88           C  
ATOM   1441  HB1 ALA A  97      31.721 -11.733 -93.107  1.00 33.88           H  
ATOM   1442  HB2 ALA A  97      30.733 -12.464 -94.385  1.00 33.88           H  
ATOM   1443  HB3 ALA A  97      31.166 -13.411 -92.942  1.00 33.88           H  
ATOM   1444  O   ALA A  97      34.298 -12.468 -92.590  1.00 33.88           O  
ATOM   1445  N   LEU A  98      34.653 -14.510 -93.458  1.00 38.71           N  
ATOM   1446  H   LEU A  98      34.327 -15.194 -94.125  1.00 38.71           H  
ATOM   1447  CA  LEU A  98      35.857 -14.857 -92.687  1.00 38.71           C  
ATOM   1448  HA  LEU A  98      35.538 -15.100 -91.673  1.00 38.71           H  
ATOM   1449  C   LEU A  98      36.951 -13.773 -92.537  1.00 38.71           C  
ATOM   1450  CB  LEU A  98      36.518 -16.099 -93.331  1.00 38.71           C  
ATOM   1451  HB2 LEU A  98      37.594 -16.065 -93.159  1.00 38.71           H  
ATOM   1452  HB3 LEU A  98      36.377 -16.056 -94.411  1.00 38.71           H  
ATOM   1453  O   LEU A  98      37.588 -13.788 -91.487  1.00 38.71           O  
ATOM   1454  CG  LEU A  98      36.020 -17.457 -92.806  1.00 38.71           C  
ATOM   1455  HG  LEU A  98      34.930 -17.487 -92.813  1.00 38.71           H  
ATOM   1456  CD1 LEU A  98      36.569 -18.588 -93.682  1.00 38.71           C  
ATOM   1457 HD11 LEU A  98      36.169 -19.543 -93.342  1.00 38.71           H  
ATOM   1458 HD12 LEU A  98      36.256 -18.443 -94.716  1.00 38.71           H  
ATOM   1459 HD13 LEU A  98      37.658 -18.610 -93.639  1.00 38.71           H  
ATOM   1460  CD2 LEU A  98      36.515 -17.723 -91.381  1.00 38.71           C  
ATOM   1461 HD21 LEU A  98      37.604 -17.686 -91.345  1.00 38.71           H  
ATOM   1462 HD22 LEU A  98      36.106 -16.977 -90.699  1.00 38.71           H  
ATOM   1463 HD23 LEU A  98      36.172 -18.705 -91.057  1.00 38.71           H  
ATOM   1464  N   PRO A  99      37.277 -12.905 -93.524  1.00 40.86           N  
ATOM   1465  CA  PRO A  99      38.544 -12.161 -93.488  1.00 40.86           C  
ATOM   1466  HA  PRO A  99      39.348 -12.860 -93.255  1.00 40.86           H  
ATOM   1467  C   PRO A  99      38.617 -11.000 -92.497  1.00 40.86           C  
ATOM   1468  CB  PRO A  99      38.758 -11.615 -94.905  1.00 40.86           C  
ATOM   1469  HB2 PRO A  99      39.808 -11.649 -95.193  1.00 40.86           H  
ATOM   1470  HB3 PRO A  99      38.380 -10.596 -94.981  1.00 40.86           H  
ATOM   1471  O   PRO A  99      39.702 -10.686 -92.013  1.00 40.86           O  
ATOM   1472  CG  PRO A  99      37.905 -12.520 -95.784  1.00 40.86           C  
ATOM   1473  HG2 PRO A  99      37.582 -12.018 -96.696  1.00 40.86           H  
ATOM   1474  HG3 PRO A  99      38.453 -13.433 -96.016  1.00 40.86           H  
ATOM   1475  CD  PRO A  99      36.730 -12.848 -94.875  1.00 40.86           C  
ATOM   1476  HD2 PRO A  99      36.300 -13.796 -95.196  1.00 40.86           H  
ATOM   1477  HD3 PRO A  99      35.984 -12.055 -94.933  1.00 40.86           H  
ATOM   1478  N   GLU A 100      37.502 -10.310 -92.252  1.00 39.66           N  
ATOM   1479  H   GLU A 100      36.630 -10.642 -92.638  1.00 39.66           H  
ATOM   1480  CA  GLU A 100      37.537  -8.929 -91.733  1.00 39.66           C  
ATOM   1481  HA  GLU A 100      38.401  -8.431 -92.172  1.00 39.66           H  
ATOM   1482  C   GLU A 100      37.762  -8.835 -90.215  1.00 39.66           C  
ATOM   1483  CB  GLU A 100      36.297  -8.147 -92.209  1.00 39.66           C  
ATOM   1484  HB2 GLU A 100      35.397  -8.572 -91.764  1.00 39.66           H  
ATOM   1485  HB3 GLU A 100      36.400  -7.113 -91.879  1.00 39.66           H  
ATOM   1486  O   GLU A 100      37.898  -7.735 -89.686  1.00 39.66           O  
ATOM   1487  CG  GLU A 100      36.180  -8.170 -93.746  1.00 39.66           C  
ATOM   1488  HG2 GLU A 100      37.181  -8.062 -94.165  1.00 39.66           H  
ATOM   1489  HG3 GLU A 100      35.799  -9.143 -94.059  1.00 39.66           H  
ATOM   1490  CD  GLU A 100      35.290  -7.062 -94.334  1.00 39.66           C  
ATOM   1491  OE1 GLU A 100      35.557  -6.688 -95.501  1.00 39.66           O  
ATOM   1492  OE2 GLU A 100      34.364  -6.594 -93.637  1.00 39.66           O  
ATOM   1493  N   VAL A 101      37.842  -9.995 -89.547  1.00 37.88           N  
ATOM   1494  H   VAL A 101      37.791 -10.812 -90.139  1.00 37.88           H  
ATOM   1495  CA  VAL A 101      37.878 -10.259 -88.096  1.00 37.88           C  
ATOM   1496  HA  VAL A 101      36.845 -10.400 -87.778  1.00 37.88           H  
ATOM   1497  C   VAL A 101      38.474  -9.122 -87.246  1.00 37.88           C  
ATOM   1498  CB  VAL A 101      38.633 -11.581 -87.792  1.00 37.88           C  
ATOM   1499  HB  VAL A 101      39.710 -11.423 -87.845  1.00 37.88           H  
ATOM   1500  O   VAL A 101      39.669  -9.140 -86.922  1.00 37.88           O  
ATOM   1501  CG1 VAL A 101      38.282 -12.109 -86.392  1.00 37.88           C  
ATOM   1502 HG11 VAL A 101      37.211 -12.297 -86.326  1.00 37.88           H  
ATOM   1503 HG12 VAL A 101      38.565 -11.372 -85.641  1.00 37.88           H  
ATOM   1504 HG13 VAL A 101      38.831 -13.031 -86.198  1.00 37.88           H  
ATOM   1505  CG2 VAL A 101      38.316 -12.704 -88.779  1.00 37.88           C  
ATOM   1506 HG21 VAL A 101      37.238 -12.826 -88.889  1.00 37.88           H  
ATOM   1507 HG22 VAL A 101      38.759 -12.461 -89.744  1.00 37.88           H  
ATOM   1508 HG23 VAL A 101      38.755 -13.646 -88.449  1.00 37.88           H  
ATOM   1509  N   PRO A 102      37.647  -8.178 -86.758  1.00 43.76           N  
ATOM   1510  CA  PRO A 102      38.034  -7.335 -85.642  1.00 43.76           C  
ATOM   1511  HA  PRO A 102      38.998  -6.871 -85.851  1.00 43.76           H  
ATOM   1512  C   PRO A 102      38.126  -8.212 -84.387  1.00 43.76           C  
ATOM   1513  CB  PRO A 102      36.948  -6.251 -85.527  1.00 43.76           C  
ATOM   1514  HB2 PRO A 102      36.317  -6.438 -84.658  1.00 43.76           H  
ATOM   1515  HB3 PRO A 102      37.383  -5.254 -85.469  1.00 43.76           H  
ATOM   1516  O   PRO A 102      37.550  -9.300 -84.314  1.00 43.76           O  
ATOM   1517  CG  PRO A 102      36.107  -6.411 -86.797  1.00 43.76           C  
ATOM   1518  HG2 PRO A 102      36.537  -5.821 -87.607  1.00 43.76           H  
ATOM   1519  HG3 PRO A 102      35.064  -6.140 -86.634  1.00 43.76           H  
ATOM   1520  CD  PRO A 102      36.263  -7.895 -87.107  1.00 43.76           C  
ATOM   1521  HD2 PRO A 102      35.598  -8.479 -86.471  1.00 43.76           H  
ATOM   1522  HD3 PRO A 102      36.036  -8.091 -88.155  1.00 43.76           H  
ATOM   1523  N   ALA A 103      38.805  -7.734 -83.345  1.00 40.27           N  
ATOM   1524  H   ALA A 103      39.273  -6.843 -83.422  1.00 40.27           H  
ATOM   1525  CA  ALA A 103      38.819  -8.456 -82.071  1.00 40.27           C  
ATOM   1526  HA  ALA A 103      39.179  -9.470 -82.246  1.00 40.27           H  
ATOM   1527  C   ALA A 103      37.415  -8.570 -81.434  1.00 40.27           C  
ATOM   1528  CB  ALA A 103      39.798  -7.744 -81.129  1.00 40.27           C  
ATOM   1529  HB1 ALA A 103      39.464  -6.724 -80.942  1.00 40.27           H  
ATOM   1530  HB2 ALA A 103      40.793  -7.726 -81.573  1.00 40.27           H  
ATOM   1531  HB3 ALA A 103      39.842  -8.281 -80.181  1.00 40.27           H  
ATOM   1532  O   ALA A 103      37.143  -9.544 -80.736  1.00 40.27           O  
ATOM   1533  N   THR A 104      36.565  -7.563 -81.664  1.00 40.66           N  
ATOM   1534  H   THR A 104      36.855  -6.846 -82.314  1.00 40.66           H  
ATOM   1535  CA  THR A 104      35.441  -7.170 -80.801  1.00 40.66           C  
ATOM   1536  HA  THR A 104      35.612  -7.553 -79.795  1.00 40.66           H  
ATOM   1537  C   THR A 104      34.071  -7.705 -81.219  1.00 40.66           C  
ATOM   1538  CB  THR A 104      35.380  -5.632 -80.723  1.00 40.66           C  
ATOM   1539  HB  THR A 104      34.385  -5.317 -80.409  1.00 40.66           H  
ATOM   1540  O   THR A 104      33.403  -8.341 -80.417  1.00 40.66           O  
ATOM   1541  CG2 THR A 104      36.405  -5.074 -79.737  1.00 40.66           C  
ATOM   1542 HG21 THR A 104      36.327  -3.987 -79.708  1.00 40.66           H  
ATOM   1543 HG22 THR A 104      36.199  -5.467 -78.741  1.00 40.66           H  
ATOM   1544 HG23 THR A 104      37.413  -5.359 -80.038  1.00 40.66           H  
ATOM   1545  OG1 THR A 104      35.689  -5.056 -81.984  1.00 40.66           O  
ATOM   1546  HG1 THR A 104      34.982  -4.443 -82.199  1.00 40.66           H  
ATOM   1547  N   GLU A 105      33.623  -7.471 -82.456  1.00 42.27           N  
ATOM   1548  H   GLU A 105      34.213  -6.953 -83.091  1.00 42.27           H  
ATOM   1549  CA  GLU A 105      32.201  -7.642 -82.843  1.00 42.27           C  
ATOM   1550  HA  GLU A 105      31.571  -7.083 -82.152  1.00 42.27           H  
ATOM   1551  C   GLU A 105      31.684  -9.092 -82.816  1.00 42.27           C  
ATOM   1552  CB  GLU A 105      31.988  -7.073 -84.252  1.00 42.27           C  
ATOM   1553  HB2 GLU A 105      30.972  -7.297 -84.576  1.00 42.27           H  
ATOM   1554  HB3 GLU A 105      32.686  -7.562 -84.931  1.00 42.27           H  
ATOM   1555  O   GLU A 105      30.479  -9.331 -82.798  1.00 42.27           O  
ATOM   1556  CG  GLU A 105      32.182  -5.552 -84.304  1.00 42.27           C  
ATOM   1557  HG2 GLU A 105      31.501  -5.087 -83.591  1.00 42.27           H  
ATOM   1558  HG3 GLU A 105      33.201  -5.309 -84.002  1.00 42.27           H  
ATOM   1559  CD  GLU A 105      31.936  -4.988 -85.709  1.00 42.27           C  
ATOM   1560  OE1 GLU A 105      31.469  -3.830 -85.788  1.00 42.27           O  
ATOM   1561  OE2 GLU A 105      32.284  -5.692 -86.682  1.00 42.27           O  
ATOM   1562  N   ARG A 106      32.592 -10.072 -82.780  1.00 42.97           N  
ATOM   1563  H   ARG A 106      33.554  -9.770 -82.722  1.00 42.97           H  
ATOM   1564  CA  ARG A 106      32.314 -11.521 -82.824  1.00 42.97           C  
ATOM   1565  HA  ARG A 106      31.768 -11.739 -83.742  1.00 42.97           H  
ATOM   1566  C   ARG A 106      31.435 -12.036 -81.665  1.00 42.97           C  
ATOM   1567  CB  ARG A 106      33.691 -12.210 -82.856  1.00 42.97           C  
ATOM   1568  HB2 ARG A 106      34.167 -12.052 -81.889  1.00 42.97           H  
ATOM   1569  HB3 ARG A 106      34.303 -11.720 -83.614  1.00 42.97           H  
ATOM   1570  O   ARG A 106      31.014 -13.188 -81.682  1.00 42.97           O  
ATOM   1571  CG  ARG A 106      33.667 -13.714 -83.183  1.00 42.97           C  
ATOM   1572  HG2 ARG A 106      33.098 -14.261 -82.432  1.00 42.97           H  
ATOM   1573  HG3 ARG A 106      33.194 -13.861 -84.155  1.00 42.97           H  
ATOM   1574  CD  ARG A 106      35.087 -14.291 -83.223  1.00 42.97           C  
ATOM   1575  HD2 ARG A 106      35.029 -15.339 -83.518  1.00 42.97           H  
ATOM   1576  HD3 ARG A 106      35.654 -13.749 -83.979  1.00 42.97           H  
ATOM   1577  NE  ARG A 106      35.734 -14.192 -81.897  1.00 42.97           N  
ATOM   1578  HE  ARG A 106      35.118 -14.285 -81.102  1.00 42.97           H  
ATOM   1579  NH1 ARG A 106      37.873 -13.705 -82.581  1.00 42.97           N  
ATOM   1580 HH11 ARG A 106      38.791 -13.341 -82.369  1.00 42.97           H  
ATOM   1581 HH12 ARG A 106      37.572 -13.805 -83.540  1.00 42.97           H  
ATOM   1582  NH2 ARG A 106      37.352 -13.621 -80.411  1.00 42.97           N  
ATOM   1583 HH21 ARG A 106      38.264 -13.230 -80.222  1.00 42.97           H  
ATOM   1584 HH22 ARG A 106      36.655 -13.600 -79.681  1.00 42.97           H  
ATOM   1585  CZ  ARG A 106      36.982 -13.848 -81.639  1.00 42.97           C  
ATOM   1586  N   GLU A 107      31.215 -11.213 -80.647  1.00 46.58           N  
ATOM   1587  H   GLU A 107      31.559 -10.269 -80.752  1.00 46.58           H  
ATOM   1588  CA  GLU A 107      30.708 -11.575 -79.322  1.00 46.58           C  
ATOM   1589  HA  GLU A 107      31.106 -12.552 -79.048  1.00 46.58           H  
ATOM   1590  C   GLU A 107      29.168 -11.675 -79.232  1.00 46.58           C  
ATOM   1591  CB  GLU A 107      31.310 -10.524 -78.369  1.00 46.58           C  
ATOM   1592  HB2 GLU A 107      30.770  -9.583 -78.478  1.00 46.58           H  
ATOM   1593  HB3 GLU A 107      32.340 -10.352 -78.681  1.00 46.58           H  
ATOM   1594  O   GLU A 107      28.650 -12.599 -78.606  1.00 46.58           O  
ATOM   1595  CG  GLU A 107      31.368 -10.915 -76.889  1.00 46.58           C  
ATOM   1596  HG2 GLU A 107      31.668 -11.960 -76.818  1.00 46.58           H  
ATOM   1597  HG3 GLU A 107      30.375 -10.815 -76.449  1.00 46.58           H  
ATOM   1598  CD  GLU A 107      32.383 -10.035 -76.132  1.00 46.58           C  
ATOM   1599  OE1 GLU A 107      33.187 -10.615 -75.365  1.00 46.58           O  
ATOM   1600  OE2 GLU A 107      32.380  -8.802 -76.343  1.00 46.58           O  
ATOM   1601  N   GLU A 108      28.419 -10.773 -79.880  1.00 45.83           N  
ATOM   1602  H   GLU A 108      28.893 -10.041 -80.391  1.00 45.83           H  
ATOM   1603  CA  GLU A 108      26.957 -10.656 -79.694  1.00 45.83           C  
ATOM   1604  HA  GLU A 108      26.718 -10.781 -78.638  1.00 45.83           H  
ATOM   1605  C   GLU A 108      26.126 -11.701 -80.460  1.00 45.83           C  
ATOM   1606  CB  GLU A 108      26.469  -9.265 -80.143  1.00 45.83           C  
ATOM   1607  HB2 GLU A 108      25.399  -9.330 -80.343  1.00 45.83           H  
ATOM   1608  HB3 GLU A 108      26.965  -8.995 -81.075  1.00 45.83           H  
ATOM   1609  O   GLU A 108      25.146 -12.240 -79.937  1.00 45.83           O  
ATOM   1610  CG  GLU A 108      26.660  -8.152 -79.105  1.00 45.83           C  
ATOM   1611  HG2 GLU A 108      26.259  -8.495 -78.151  1.00 45.83           H  
ATOM   1612  HG3 GLU A 108      27.726  -7.961 -78.978  1.00 45.83           H  
ATOM   1613  CD  GLU A 108      25.942  -6.858 -79.532  1.00 45.83           C  
ATOM   1614  OE1 GLU A 108      25.309  -6.222 -78.658  1.00 45.83           O  
ATOM   1615  OE2 GLU A 108      25.985  -6.532 -80.740  1.00 45.83           O  
ATOM   1616  N   LEU A 109      26.464 -11.944 -81.731  1.00 39.74           N  
ATOM   1617  H   LEU A 109      27.302 -11.492 -82.067  1.00 39.74           H  
ATOM   1618  CA  LEU A 109      25.499 -12.436 -82.727  1.00 39.74           C  
ATOM   1619  HA  LEU A 109      24.653 -11.749 -82.725  1.00 39.74           H  
ATOM   1620  C   LEU A 109      24.942 -13.842 -82.424  1.00 39.74           C  
ATOM   1621  CB  LEU A 109      26.175 -12.397 -84.113  1.00 39.74           C  
ATOM   1622  HB2 LEU A 109      26.832 -11.530 -84.181  1.00 39.74           H  
ATOM   1623  HB3 LEU A 109      26.798 -13.285 -84.215  1.00 39.74           H  
ATOM   1624  O   LEU A 109      23.780 -14.135 -82.719  1.00 39.74           O  
ATOM   1625  CG  LEU A 109      25.170 -12.336 -85.280  1.00 39.74           C  
ATOM   1626  HG  LEU A 109      24.320 -12.986 -85.074  1.00 39.74           H  
ATOM   1627  CD1 LEU A 109      24.664 -10.907 -85.499  1.00 39.74           C  
ATOM   1628 HD11 LEU A 109      23.948 -10.892 -86.321  1.00 39.74           H  
ATOM   1629 HD12 LEU A 109      24.177 -10.540 -84.596  1.00 39.74           H  
ATOM   1630 HD13 LEU A 109      25.498 -10.249 -85.742  1.00 39.74           H  
ATOM   1631  CD2 LEU A 109      25.821 -12.813 -86.577  1.00 39.74           C  
ATOM   1632 HD21 LEU A 109      26.153 -13.845 -86.465  1.00 39.74           H  
ATOM   1633 HD22 LEU A 109      25.101 -12.764 -87.394  1.00 39.74           H  
ATOM   1634 HD23 LEU A 109      26.679 -12.185 -86.816  1.00 39.74           H  
ATOM   1635  N   VAL A 110      25.767 -14.701 -81.818  1.00 40.79           N  
ATOM   1636  H   VAL A 110      26.673 -14.345 -81.550  1.00 40.79           H  
ATOM   1637  CA  VAL A 110      25.478 -16.126 -81.572  1.00 40.79           C  
ATOM   1638  HA  VAL A 110      25.290 -16.615 -82.528  1.00 40.79           H  
ATOM   1639  C   VAL A 110      24.219 -16.320 -80.714  1.00 40.79           C  
ATOM   1640  CB  VAL A 110      26.704 -16.806 -80.917  1.00 40.79           C  
ATOM   1641  HB  VAL A 110      26.909 -16.321 -79.963  1.00 40.79           H  
ATOM   1642  O   VAL A 110      23.399 -17.186 -81.011  1.00 40.79           O  
ATOM   1643  CG1 VAL A 110      26.480 -18.301 -80.659  1.00 40.79           C  
ATOM   1644 HG11 VAL A 110      27.378 -18.746 -80.230  1.00 40.79           H  
ATOM   1645 HG12 VAL A 110      26.235 -18.813 -81.590  1.00 40.79           H  
ATOM   1646 HG13 VAL A 110      25.665 -18.451 -79.951  1.00 40.79           H  
ATOM   1647  CG2 VAL A 110      27.953 -16.679 -81.805  1.00 40.79           C  
ATOM   1648 HG21 VAL A 110      28.238 -15.633 -81.921  1.00 40.79           H  
ATOM   1649 HG22 VAL A 110      28.790 -17.199 -81.340  1.00 40.79           H  
ATOM   1650 HG23 VAL A 110      27.763 -17.114 -82.786  1.00 40.79           H  
ATOM   1651  N   GLN A 111      24.004 -15.460 -79.710  1.00 49.13           N  
ATOM   1652  H   GLN A 111      24.657 -14.697 -79.606  1.00 49.13           H  
ATOM   1653  CA  GLN A 111      22.962 -15.614 -78.678  1.00 49.13           C  
ATOM   1654  HA  GLN A 111      23.124 -16.546 -78.137  1.00 49.13           H  
ATOM   1655  C   GLN A 111      21.512 -15.608 -79.196  1.00 49.13           C  
ATOM   1656  CB  GLN A 111      23.056 -14.427 -77.707  1.00 49.13           C  
ATOM   1657  HB2 GLN A 111      22.287 -14.559 -76.945  1.00 49.13           H  
ATOM   1658  HB3 GLN A 111      22.831 -13.512 -78.254  1.00 49.13           H  
ATOM   1659  O   GLN A 111      20.564 -15.934 -78.465  1.00 49.13           O  
ATOM   1660  CG  GLN A 111      24.396 -14.237 -76.986  1.00 49.13           C  
ATOM   1661  HG2 GLN A 111      25.185 -14.040 -77.713  1.00 49.13           H  
ATOM   1662  HG3 GLN A 111      24.647 -15.145 -76.437  1.00 49.13           H  
ATOM   1663  CD  GLN A 111      24.338 -13.066 -76.006  1.00 49.13           C  
ATOM   1664  NE2 GLN A 111      25.441 -12.713 -75.388  1.00 49.13           N  
ATOM   1665 HE21 GLN A 111      26.326 -13.126 -75.646  1.00 49.13           H  
ATOM   1666 HE22 GLN A 111      25.383 -11.890 -74.806  1.00 49.13           H  
ATOM   1667  OE1 GLN A 111      23.304 -12.457 -75.763  1.00 49.13           O  
ATOM   1668  N   ARG A 112      21.285 -15.093 -80.410  1.00 42.92           N  
ATOM   1669  H   ARG A 112      22.092 -14.839 -80.964  1.00 42.92           H  
ATOM   1670  CA  ARG A 112      19.935 -14.755 -80.879  1.00 42.92           C  
ATOM   1671  HA  ARG A 112      19.302 -14.596 -80.005  1.00 42.92           H  
ATOM   1672  C   ARG A 112      19.272 -15.886 -81.657  1.00 42.92           C  
ATOM   1673  CB  ARG A 112      19.988 -13.435 -81.657  1.00 42.92           C  
ATOM   1674  HB2 ARG A 112      20.387 -13.610 -82.657  1.00 42.92           H  
ATOM   1675  HB3 ARG A 112      20.654 -12.747 -81.137  1.00 42.92           H  
ATOM   1676  O   ARG A 112      18.071 -16.090 -81.492  1.00 42.92           O  
ATOM   1677  CG  ARG A 112      18.598 -12.790 -81.744  1.00 42.92           C  
ATOM   1678  HG2 ARG A 112      18.202 -12.654 -80.738  1.00 42.92           H  
ATOM   1679  HG3 ARG A 112      17.925 -13.432 -82.312  1.00 42.92           H  
ATOM   1680  CD  ARG A 112      18.698 -11.426 -82.431  1.00 42.92           C  
ATOM   1681  HD2 ARG A 112      19.440 -10.824 -81.906  1.00 42.92           H  
ATOM   1682  HD3 ARG A 112      19.033 -11.578 -83.457  1.00 42.92           H  
ATOM   1683  NE  ARG A 112      17.403 -10.720 -82.422  1.00 42.92           N  
ATOM   1684  HE  ARG A 112      16.637 -11.182 -81.954  1.00 42.92           H  
ATOM   1685  NH1 ARG A 112      18.086  -8.887 -83.621  1.00 42.92           N  
ATOM   1686 HH11 ARG A 112      19.012  -9.285 -83.680  1.00 42.92           H  
ATOM   1687 HH12 ARG A 112      17.910  -7.975 -84.017  1.00 42.92           H  
ATOM   1688  NH2 ARG A 112      15.987  -8.994 -82.870  1.00 42.92           N  
ATOM   1689 HH21 ARG A 112      15.818  -8.093 -83.295  1.00 42.92           H  
ATOM   1690 HH22 ARG A 112      15.246  -9.474 -82.380  1.00 42.92           H  
ATOM   1691  CZ  ARG A 112      17.166  -9.542 -82.970  1.00 42.92           C  
ATOM   1692  N   LEU A 113      20.038 -16.601 -82.484  1.00 34.86           N  
ATOM   1693  H   LEU A 113      21.031 -16.418 -82.484  1.00 34.86           H  
ATOM   1694  CA  LEU A 113      19.505 -17.570 -83.449  1.00 34.86           C  
ATOM   1695  HA  LEU A 113      18.695 -17.087 -83.995  1.00 34.86           H  
ATOM   1696  C   LEU A 113      18.911 -18.816 -82.769  1.00 34.86           C  
ATOM   1697  CB  LEU A 113      20.625 -17.973 -84.436  1.00 34.86           C  
ATOM   1698  HB2 LEU A 113      21.501 -17.338 -84.307  1.00 34.86           H  
ATOM   1699  HB3 LEU A 113      20.949 -18.987 -84.199  1.00 34.86           H  
ATOM   1700  O   LEU A 113      17.879 -19.331 -83.197  1.00 34.86           O  
ATOM   1701  CG  LEU A 113      20.171 -17.915 -85.909  1.00 34.86           C  
ATOM   1702  HG  LEU A 113      19.085 -17.994 -85.967  1.00 34.86           H  
ATOM   1703  CD1 LEU A 113      20.610 -16.597 -86.552  1.00 34.86           C  
ATOM   1704 HD11 LEU A 113      20.245 -16.550 -87.578  1.00 34.86           H  
ATOM   1705 HD12 LEU A 113      20.198 -15.758 -85.991  1.00 34.86           H  
ATOM   1706 HD13 LEU A 113      21.698 -16.527 -86.560  1.00 34.86           H  
ATOM   1707  CD2 LEU A 113      20.760 -19.067 -86.719  1.00 34.86           C  
ATOM   1708 HD21 LEU A 113      20.432 -18.996 -87.756  1.00 34.86           H  
ATOM   1709 HD22 LEU A 113      21.848 -19.034 -86.683  1.00 34.86           H  
ATOM   1710 HD23 LEU A 113      20.415 -20.017 -86.310  1.00 34.86           H  
ATOM   1711  N   GLU A 114      19.551 -19.271 -81.689  1.00 39.69           N  
ATOM   1712  H   GLU A 114      20.395 -18.792 -81.411  1.00 39.69           H  
ATOM   1713  CA  GLU A 114      19.282 -20.554 -81.023  1.00 39.69           C  
ATOM   1714  HA  GLU A 114      19.517 -21.372 -81.704  1.00 39.69           H  
ATOM   1715  C   GLU A 114      17.818 -20.723 -80.589  1.00 39.69           C  
ATOM   1716  CB  GLU A 114      20.191 -20.671 -79.788  1.00 39.69           C  
ATOM   1717  HB2 GLU A 114      19.948 -19.859 -79.102  1.00 39.69           H  
ATOM   1718  HB3 GLU A 114      19.980 -21.617 -79.289  1.00 39.69           H  
ATOM   1719  O   GLU A 114      17.238 -21.797 -80.743  1.00 39.69           O  
ATOM   1720  CG  GLU A 114      21.689 -20.619 -80.131  1.00 39.69           C  
ATOM   1721  HG2 GLU A 114      21.919 -19.670 -80.615  1.00 39.69           H  
ATOM   1722  HG3 GLU A 114      21.911 -21.420 -80.837  1.00 39.69           H  
ATOM   1723  CD  GLU A 114      22.563 -20.759 -78.877  1.00 39.69           C  
ATOM   1724  OE1 GLU A 114      23.514 -21.569 -78.925  1.00 39.69           O  
ATOM   1725  OE2 GLU A 114      22.259 -20.056 -77.886  1.00 39.69           O  
ATOM   1726  N   ARG A 115      17.188 -19.649 -80.091  1.00 43.49           N  
ATOM   1727  H   ARG A 115      17.715 -18.787 -80.063  1.00 43.49           H  
ATOM   1728  CA  ARG A 115      15.833 -19.696 -79.514  1.00 43.49           C  
ATOM   1729  HA  ARG A 115      15.784 -20.545 -78.832  1.00 43.49           H  
ATOM   1730  C   ARG A 115      14.716 -19.970 -80.524  1.00 43.49           C  
ATOM   1731  CB  ARG A 115      15.553 -18.406 -78.721  1.00 43.49           C  
ATOM   1732  HB2 ARG A 115      14.476 -18.270 -78.626  1.00 43.49           H  
ATOM   1733  HB3 ARG A 115      15.959 -17.548 -79.256  1.00 43.49           H  
ATOM   1734  O   ARG A 115      13.667 -20.457 -80.118  1.00 43.49           O  
ATOM   1735  CG  ARG A 115      16.143 -18.491 -77.305  1.00 43.49           C  
ATOM   1736  HG2 ARG A 115      15.654 -19.311 -76.779  1.00 43.49           H  
ATOM   1737  HG3 ARG A 115      17.210 -18.707 -77.355  1.00 43.49           H  
ATOM   1738  CD  ARG A 115      15.916 -17.202 -76.504  1.00 43.49           C  
ATOM   1739  HD2 ARG A 115      16.069 -17.439 -75.451  1.00 43.49           H  
ATOM   1740  HD3 ARG A 115      14.890 -16.861 -76.640  1.00 43.49           H  
ATOM   1741  NE  ARG A 115      16.869 -16.152 -76.910  1.00 43.49           N  
ATOM   1742  HE  ARG A 115      17.381 -16.318 -77.765  1.00 43.49           H  
ATOM   1743  NH1 ARG A 115      16.739 -14.822 -75.038  1.00 43.49           N  
ATOM   1744 HH11 ARG A 115      17.122 -14.077 -74.474  1.00 43.49           H  
ATOM   1745 HH12 ARG A 115      15.974 -15.386 -74.697  1.00 43.49           H  
ATOM   1746  NH2 ARG A 115      18.306 -14.432 -76.589  1.00 43.49           N  
ATOM   1747 HH21 ARG A 115      18.900 -14.818 -77.309  1.00 43.49           H  
ATOM   1748 HH22 ARG A 115      18.695 -13.708 -76.003  1.00 43.49           H  
ATOM   1749  CZ  ARG A 115      17.289 -15.136 -76.180  1.00 43.49           C  
ATOM   1750  N   MET A 116      14.903 -19.669 -81.813  1.00 29.90           N  
ATOM   1751  H   MET A 116      15.812 -19.340 -82.106  1.00 29.90           H  
ATOM   1752  CA  MET A 116      13.844 -19.861 -82.819  1.00 29.90           C  
ATOM   1753  HA  MET A 116      12.887 -19.569 -82.386  1.00 29.90           H  
ATOM   1754  C   MET A 116      13.675 -21.321 -83.261  1.00 29.90           C  
ATOM   1755  CB  MET A 116      14.095 -18.978 -84.049  1.00 29.90           C  
ATOM   1756  HB2 MET A 116      15.140 -19.046 -84.352  1.00 29.90           H  
ATOM   1757  HB3 MET A 116      13.478 -19.347 -84.869  1.00 29.90           H  
ATOM   1758  O   MET A 116      12.580 -21.713 -83.655  1.00 29.90           O  
ATOM   1759  CG  MET A 116      13.721 -17.514 -83.792  1.00 29.90           C  
ATOM   1760  HG2 MET A 116      12.690 -17.472 -83.441  1.00 29.90           H  
ATOM   1761  HG3 MET A 116      14.364 -17.128 -83.001  1.00 29.90           H  
ATOM   1762  SD  MET A 116      13.875 -16.419 -85.233  1.00 29.90           S  
ATOM   1763  CE  MET A 116      12.613 -17.107 -86.345  1.00 29.90           C  
ATOM   1764  HE1 MET A 116      11.652 -17.150 -85.831  1.00 29.90           H  
ATOM   1765  HE2 MET A 116      12.901 -18.108 -86.665  1.00 29.90           H  
ATOM   1766  HE3 MET A 116      12.521 -16.470 -87.224  1.00 29.90           H  
ATOM   1767  N   LEU A 117      14.727 -22.142 -83.185  1.00 29.49           N  
ATOM   1768  H   LEU A 117      15.574 -21.784 -82.767  1.00 29.49           H  
ATOM   1769  CA  LEU A 117      14.772 -23.507 -83.740  1.00 29.49           C  
ATOM   1770  HA  LEU A 117      14.272 -23.489 -84.709  1.00 29.49           H  
ATOM   1771  C   LEU A 117      13.994 -24.559 -82.911  1.00 29.49           C  
ATOM   1772  CB  LEU A 117      16.253 -23.886 -83.963  1.00 29.49           C  
ATOM   1773  HB2 LEU A 117      16.334 -24.953 -84.171  1.00 29.49           H  
ATOM   1774  HB3 LEU A 117      16.796 -23.694 -83.037  1.00 29.49           H  
ATOM   1775  O   LEU A 117      14.257 -25.757 -83.008  1.00 29.49           O  
ATOM   1776  CG  LEU A 117      16.932 -23.127 -85.120  1.00 29.49           C  
ATOM   1777  HG  LEU A 117      16.717 -22.061 -85.043  1.00 29.49           H  
ATOM   1778  CD1 LEU A 117      18.448 -23.314 -85.051  1.00 29.49           C  
ATOM   1779 HD11 LEU A 117      18.703 -24.371 -85.128  1.00 29.49           H  
ATOM   1780 HD12 LEU A 117      18.925 -22.766 -85.863  1.00 29.49           H  
ATOM   1781 HD13 LEU A 117      18.820 -22.921 -84.105  1.00 29.49           H  
ATOM   1782  CD2 LEU A 117      16.458 -23.638 -86.485  1.00 29.49           C  
ATOM   1783 HD21 LEU A 117      15.390 -23.456 -86.606  1.00 29.49           H  
ATOM   1784 HD22 LEU A 117      16.657 -24.706 -86.579  1.00 29.49           H  
ATOM   1785 HD23 LEU A 117      16.985 -23.106 -87.277  1.00 29.49           H  
ATOM   1786  N   ALA A 118      13.043 -24.124 -82.082  1.00 32.77           N  
ATOM   1787  H   ALA A 118      12.824 -23.139 -82.114  1.00 32.77           H  
ATOM   1788  CA  ALA A 118      12.480 -24.906 -80.983  1.00 32.77           C  
ATOM   1789  HA  ALA A 118      13.300 -25.400 -80.462  1.00 32.77           H  
ATOM   1790  C   ALA A 118      11.481 -26.013 -81.390  1.00 32.77           C  
ATOM   1791  CB  ALA A 118      11.835 -23.908 -80.011  1.00 32.77           C  
ATOM   1792  HB1 ALA A 118      11.450 -24.443 -79.142  1.00 32.77           H  
ATOM   1793  HB2 ALA A 118      12.577 -23.184 -79.674  1.00 32.77           H  
ATOM   1794  HB3 ALA A 118      11.014 -23.381 -80.497  1.00 32.77           H  
ATOM   1795  O   ALA A 118      11.505 -27.096 -80.811  1.00 32.77           O  
ATOM   1796  N   ALA A 119      10.570 -25.749 -82.335  1.00 27.90           N  
ATOM   1797  H   ALA A 119      10.635 -24.852 -82.795  1.00 27.90           H  
ATOM   1798  CA  ALA A 119       9.256 -26.416 -82.341  1.00 27.90           C  
ATOM   1799  HA  ALA A 119       8.998 -26.675 -81.314  1.00 27.90           H  
ATOM   1800  C   ALA A 119       9.121 -27.727 -83.158  1.00 27.90           C  
ATOM   1801  CB  ALA A 119       8.235 -25.375 -82.821  1.00 27.90           C  
ATOM   1802  HB1 ALA A 119       7.233 -25.801 -82.774  1.00 27.90           H  
ATOM   1803  HB2 ALA A 119       8.267 -24.494 -82.179  1.00 27.90           H  
ATOM   1804  HB3 ALA A 119       8.446 -25.083 -83.850  1.00 27.90           H  
ATOM   1805  O   ALA A 119       8.287 -28.570 -82.844  1.00 27.90           O  
ATOM   1806  N   LEU A 120       9.883 -27.898 -84.242  1.00 25.11           N  
ATOM   1807  H   LEU A 120      10.616 -27.218 -84.384  1.00 25.11           H  
ATOM   1808  CA  LEU A 120       9.457 -28.681 -85.423  1.00 25.11           C  
ATOM   1809  HA  LEU A 120       8.371 -28.622 -85.482  1.00 25.11           H  
ATOM   1810  C   LEU A 120       9.761 -30.206 -85.424  1.00 25.11           C  
ATOM   1811  CB  LEU A 120      10.042 -27.984 -86.680  1.00 25.11           C  
ATOM   1812  HB2 LEU A 120       9.948 -28.633 -87.550  1.00 25.11           H  
ATOM   1813  HB3 LEU A 120      11.109 -27.829 -86.517  1.00 25.11           H  
ATOM   1814  O   LEU A 120      10.016 -30.754 -86.493  1.00 25.11           O  
ATOM   1815  CG  LEU A 120       9.388 -26.652 -87.077  1.00 25.11           C  
ATOM   1816  HG  LEU A 120       9.322 -25.997 -86.208  1.00 25.11           H  
ATOM   1817  CD1 LEU A 120      10.253 -25.970 -88.139  1.00 25.11           C  
ATOM   1818 HD11 LEU A 120      10.338 -26.606 -89.021  1.00 25.11           H  
ATOM   1819 HD12 LEU A 120       9.799 -25.022 -88.429  1.00 25.11           H  
ATOM   1820 HD13 LEU A 120      11.247 -25.771 -87.740  1.00 25.11           H  
ATOM   1821  CD2 LEU A 120       7.992 -26.864 -87.668  1.00 25.11           C  
ATOM   1822 HD21 LEU A 120       7.326 -27.298 -86.923  1.00 25.11           H  
ATOM   1823 HD22 LEU A 120       8.042 -27.524 -88.534  1.00 25.11           H  
ATOM   1824 HD23 LEU A 120       7.574 -25.906 -87.978  1.00 25.11           H  
ATOM   1825  N   ARG A 121       9.809 -30.927 -84.291  1.00 24.82           N  
ATOM   1826  H   ARG A 121       9.501 -30.482 -83.438  1.00 24.82           H  
ATOM   1827  CA  ARG A 121      10.406 -32.297 -84.239  1.00 24.82           C  
ATOM   1828  HA  ARG A 121      10.866 -32.516 -85.203  1.00 24.82           H  
ATOM   1829  C   ARG A 121       9.419 -33.477 -84.012  1.00 24.82           C  
ATOM   1830  CB  ARG A 121      11.560 -32.309 -83.215  1.00 24.82           C  
ATOM   1831  HB2 ARG A 121      11.204 -31.916 -82.262  1.00 24.82           H  
ATOM   1832  HB3 ARG A 121      11.872 -33.341 -83.058  1.00 24.82           H  
ATOM   1833  O   ARG A 121       9.323 -33.952 -82.885  1.00 24.82           O  
ATOM   1834  CG  ARG A 121      12.790 -31.513 -83.681  1.00 24.82           C  
ATOM   1835  HG2 ARG A 121      13.137 -31.918 -84.632  1.00 24.82           H  
ATOM   1836  HG3 ARG A 121      12.527 -30.464 -83.815  1.00 24.82           H  
ATOM   1837  CD  ARG A 121      13.912 -31.626 -82.640  1.00 24.82           C  
ATOM   1838  HD2 ARG A 121      13.573 -31.148 -81.720  1.00 24.82           H  
ATOM   1839  HD3 ARG A 121      14.101 -32.680 -82.438  1.00 24.82           H  
ATOM   1840  NE  ARG A 121      15.162 -30.990 -83.102  1.00 24.82           N  
ATOM   1841  HE  ARG A 121      15.168 -30.637 -84.049  1.00 24.82           H  
ATOM   1842  NH1 ARG A 121      16.335 -31.166 -81.133  1.00 24.82           N  
ATOM   1843 HH11 ARG A 121      17.168 -30.984 -80.592  1.00 24.82           H  
ATOM   1844 HH12 ARG A 121      15.519 -31.566 -80.693  1.00 24.82           H  
ATOM   1845  NH2 ARG A 121      17.305 -30.230 -82.909  1.00 24.82           N  
ATOM   1846 HH21 ARG A 121      18.124 -30.053 -82.345  1.00 24.82           H  
ATOM   1847 HH22 ARG A 121      17.273 -29.892 -83.860  1.00 24.82           H  
ATOM   1848  CZ  ARG A 121      16.256 -30.800 -82.383  1.00 24.82           C  
ATOM   1849  N   PRO A 122       8.767 -34.040 -85.057  1.00 27.06           N  
ATOM   1850  CA  PRO A 122       7.768 -35.124 -84.936  1.00 27.06           C  
ATOM   1851  HA  PRO A 122       7.289 -35.073 -83.958  1.00 27.06           H  
ATOM   1852  C   PRO A 122       8.278 -36.580 -85.119  1.00 27.06           C  
ATOM   1853  CB  PRO A 122       6.724 -34.771 -86.006  1.00 27.06           C  
ATOM   1854  HB2 PRO A 122       6.117 -35.621 -86.318  1.00 27.06           H  
ATOM   1855  HB3 PRO A 122       6.080 -33.971 -85.640  1.00 27.06           H  
ATOM   1856  O   PRO A 122       7.470 -37.484 -85.298  1.00 27.06           O  
ATOM   1857  CG  PRO A 122       7.598 -34.248 -87.142  1.00 27.06           C  
ATOM   1858  HG2 PRO A 122       8.074 -35.079 -87.663  1.00 27.06           H  
ATOM   1859  HG3 PRO A 122       7.032 -33.627 -87.837  1.00 27.06           H  
ATOM   1860  CD  PRO A 122       8.644 -33.437 -86.381  1.00 27.06           C  
ATOM   1861  HD2 PRO A 122       9.593 -33.437 -86.917  1.00 27.06           H  
ATOM   1862  HD3 PRO A 122       8.263 -32.421 -86.272  1.00 27.06           H  
ATOM   1863  N   VAL A 123       9.590 -36.844 -85.136  1.00 25.75           N  
ATOM   1864  H   VAL A 123      10.204 -36.079 -84.892  1.00 25.75           H  
ATOM   1865  CA  VAL A 123      10.228 -38.046 -85.754  1.00 25.75           C  
ATOM   1866  HA  VAL A 123       9.743 -38.184 -86.721  1.00 25.75           H  
ATOM   1867  C   VAL A 123      10.045 -39.401 -85.009  1.00 25.75           C  
ATOM   1868  CB  VAL A 123      11.739 -37.780 -86.032  1.00 25.75           C  
ATOM   1869  HB  VAL A 123      12.311 -38.023 -85.136  1.00 25.75           H  
ATOM   1870  O   VAL A 123      10.888 -40.284 -85.131  1.00 25.75           O  
ATOM   1871  CG1 VAL A 123      12.296 -38.599 -87.211  1.00 25.75           C  
ATOM   1872 HG11 VAL A 123      12.190 -39.670 -87.040  1.00 25.75           H  
ATOM   1873 HG12 VAL A 123      13.358 -38.393 -87.344  1.00 25.75           H  
ATOM   1874 HG13 VAL A 123      11.763 -38.342 -88.127  1.00 25.75           H  
ATOM   1875  CG2 VAL A 123      12.054 -36.311 -86.379  1.00 25.75           C  
ATOM   1876 HG21 VAL A 123      11.432 -35.984 -87.211  1.00 25.75           H  
ATOM   1877 HG22 VAL A 123      13.103 -36.210 -86.659  1.00 25.75           H  
ATOM   1878 HG23 VAL A 123      11.886 -35.669 -85.514  1.00 25.75           H  
ATOM   1879  N   ALA A 124       9.029 -39.578 -84.161  1.00 22.33           N  
ATOM   1880  H   ALA A 124       8.270 -38.912 -84.185  1.00 22.33           H  
ATOM   1881  CA  ALA A 124       9.010 -40.649 -83.150  1.00 22.33           C  
ATOM   1882  HA  ALA A 124       9.922 -40.533 -82.564  1.00 22.33           H  
ATOM   1883  C   ALA A 124       9.039 -42.099 -83.706  1.00 22.33           C  
ATOM   1884  CB  ALA A 124       7.841 -40.410 -82.190  1.00 22.33           C  
ATOM   1885  HB1 ALA A 124       6.899 -40.506 -82.730  1.00 22.33           H  
ATOM   1886  HB2 ALA A 124       7.863 -41.146 -81.386  1.00 22.33           H  
ATOM   1887  HB3 ALA A 124       7.908 -39.411 -81.759  1.00 22.33           H  
ATOM   1888  O   ALA A 124       8.488 -42.407 -84.761  1.00 22.33           O  
ATOM   1889  N   GLN A 125       9.703 -42.995 -82.966  1.00 24.96           N  
ATOM   1890  H   GLN A 125      10.040 -42.701 -82.060  1.00 24.96           H  
ATOM   1891  CA  GLN A 125      10.104 -44.338 -83.410  1.00 24.96           C  
ATOM   1892  HA  GLN A 125      10.511 -44.264 -84.419  1.00 24.96           H  
ATOM   1893  C   GLN A 125       8.936 -45.344 -83.450  1.00 24.96           C  
ATOM   1894  CB  GLN A 125      11.224 -44.849 -82.478  1.00 24.96           C  
ATOM   1895  HB2 GLN A 125      10.873 -44.790 -81.447  1.00 24.96           H  
ATOM   1896  HB3 GLN A 125      11.427 -45.895 -82.705  1.00 24.96           H  
ATOM   1897  O   GLN A 125       8.450 -45.781 -82.408  1.00 24.96           O  
ATOM   1898  CG  GLN A 125      12.540 -44.061 -82.620  1.00 24.96           C  
ATOM   1899  HG2 GLN A 125      12.961 -44.263 -83.605  1.00 24.96           H  
ATOM   1900  HG3 GLN A 125      12.345 -42.991 -82.550  1.00 24.96           H  
ATOM   1901  CD  GLN A 125      13.575 -44.408 -81.548  1.00 24.96           C  
ATOM   1902  NE2 GLN A 125      14.852 -44.309 -81.846  1.00 24.96           N  
ATOM   1903 HE21 GLN A 125      15.484 -44.573 -81.104  1.00 24.96           H  
ATOM   1904 HE22 GLN A 125      15.149 -44.074 -82.782  1.00 24.96           H  
ATOM   1905  OE1 GLN A 125      13.278 -44.729 -80.412  1.00 24.96           O  
ATOM   1906  N   ALA A 126       8.527 -45.761 -84.653  1.00 25.58           N  
ATOM   1907  H   ALA A 126       8.947 -45.347 -85.472  1.00 25.58           H  
ATOM   1908  CA  ALA A 126       7.630 -46.903 -84.858  1.00 25.58           C  
ATOM   1909  HA  ALA A 126       6.880 -46.897 -84.067  1.00 25.58           H  
ATOM   1910  C   ALA A 126       8.400 -48.241 -84.768  1.00 25.58           C  
ATOM   1911  CB  ALA A 126       6.901 -46.728 -86.195  1.00 25.58           C  
ATOM   1912  HB1 ALA A 126       6.356 -45.784 -86.200  1.00 25.58           H  
ATOM   1913  HB2 ALA A 126       6.195 -47.547 -86.339  1.00 25.58           H  
ATOM   1914  HB3 ALA A 126       7.621 -46.735 -87.013  1.00 25.58           H  
ATOM   1915  O   ALA A 126       9.554 -48.313 -85.188  1.00 25.58           O  
ATOM   1916  N   ALA A 127       7.768 -49.275 -84.199  1.00 22.61           N  
ATOM   1917  H   ALA A 127       6.804 -49.142 -83.928  1.00 22.61           H  
ATOM   1918  CA  ALA A 127       8.425 -50.506 -83.735  1.00 22.61           C  
ATOM   1919  HA  ALA A 127       9.466 -50.267 -83.518  1.00 22.61           H  
ATOM   1920  C   ALA A 127       8.483 -51.663 -84.779  1.00 22.61           C  
ATOM   1921  CB  ALA A 127       7.772 -50.877 -82.390  1.00 22.61           C  
ATOM   1922  HB1 ALA A 127       6.745 -51.206 -82.549  1.00 22.61           H  
ATOM   1923  HB2 ALA A 127       7.774 -50.010 -81.730  1.00 22.61           H  
ATOM   1924  HB3 ALA A 127       8.338 -51.669 -81.900  1.00 22.61           H  
ATOM   1925  O   ALA A 127       8.584 -51.427 -85.977  1.00 22.61           O  
ATOM   1926  N   ASP A 128       8.475 -52.923 -84.317  1.00 21.03           N  
ATOM   1927  H   ASP A 128       8.082 -53.013 -83.391  1.00 21.03           H  
ATOM   1928  CA  ASP A 128       9.655 -53.799 -84.477  1.00 21.03           C  
ATOM   1929  HA  ASP A 128      10.493 -53.199 -84.831  1.00 21.03           H  
ATOM   1930  C   ASP A 128       9.538 -55.020 -85.440  1.00 21.03           C  
ATOM   1931  CB  ASP A 128       9.973 -54.256 -83.032  1.00 21.03           C  
ATOM   1932  HB2 ASP A 128       9.268 -55.038 -82.752  1.00 21.03           H  
ATOM   1933  HB3 ASP A 128       9.809 -53.420 -82.351  1.00 21.03           H  
ATOM   1934  O   ASP A 128      10.542 -55.437 -86.012  1.00 21.03           O  
ATOM   1935  CG  ASP A 128      11.403 -54.735 -82.763  1.00 21.03           C  
ATOM   1936  OD1 ASP A 128      12.342 -54.108 -83.299  1.00 21.03           O  
ATOM   1937  OD2 ASP A 128      11.533 -55.665 -81.936  1.00 21.03           O  
ATOM   1938  N   ALA A 129       8.357 -55.639 -85.632  1.00 21.93           N  
ATOM   1939  H   ALA A 129       7.527 -55.185 -85.279  1.00 21.93           H  
ATOM   1940  CA  ALA A 129       8.235 -57.045 -86.106  1.00 21.93           C  
ATOM   1941  HA  ALA A 129       9.160 -57.323 -86.612  1.00 21.93           H  
ATOM   1942  C   ALA A 129       7.077 -57.292 -87.131  1.00 21.93           C  
ATOM   1943  CB  ALA A 129       8.129 -57.896 -84.828  1.00 21.93           C  
ATOM   1944  HB1 ALA A 129       8.355 -58.941 -85.035  1.00 21.93           H  
ATOM   1945  HB2 ALA A 129       7.133 -57.801 -84.394  1.00 21.93           H  
ATOM   1946  HB3 ALA A 129       8.864 -57.556 -84.098  1.00 21.93           H  
ATOM   1947  O   ALA A 129       6.255 -56.407 -87.341  1.00 21.93           O  
ATOM   1948  N   SER A 130       6.887 -58.452 -87.803  1.00 21.40           N  
ATOM   1949  H   SER A 130       6.174 -58.379 -88.515  1.00 21.40           H  
ATOM   1950  CA  SER A 130       7.394 -59.819 -87.527  1.00 21.40           C  
ATOM   1951  HA  SER A 130       8.380 -59.723 -87.071  1.00 21.40           H  
ATOM   1952  C   SER A 130       7.609 -60.782 -88.736  1.00 21.40           C  
ATOM   1953  CB  SER A 130       6.473 -60.510 -86.503  1.00 21.40           C  
ATOM   1954  HB2 SER A 130       6.519 -59.994 -85.544  1.00 21.40           H  
ATOM   1955  HB3 SER A 130       6.809 -61.536 -86.352  1.00 21.40           H  
ATOM   1956  O   SER A 130       8.758 -61.029 -89.088  1.00 21.40           O  
ATOM   1957  OG  SER A 130       5.126 -60.512 -86.944  1.00 21.40           O  
ATOM   1958  HG  SER A 130       4.734 -59.666 -86.716  1.00 21.40           H  
ATOM   1959  N   GLY A 131       6.562 -61.438 -89.282  1.00 20.52           N  
ATOM   1960  H   GLY A 131       5.649 -61.174 -88.939  1.00 20.52           H  
ATOM   1961  CA  GLY A 131       6.669 -62.751 -89.969  1.00 20.52           C  
ATOM   1962  HA2 GLY A 131       7.711 -63.073 -89.958  1.00 20.52           H  
ATOM   1963  HA3 GLY A 131       6.122 -63.470 -89.359  1.00 20.52           H  
ATOM   1964  C   GLY A 131       6.177 -62.916 -91.429  1.00 20.52           C  
ATOM   1965  O   GLY A 131       6.307 -62.032 -92.267  1.00 20.52           O  
ATOM   1966  N   THR A 132       5.715 -64.137 -91.749  1.00 23.09           N  
ATOM   1967  H   THR A 132       5.521 -64.766 -90.983  1.00 23.09           H  
ATOM   1968  CA  THR A 132       5.685 -64.768 -93.095  1.00 23.09           C  
ATOM   1969  HA  THR A 132       6.655 -64.602 -93.564  1.00 23.09           H  
ATOM   1970  C   THR A 132       4.623 -64.263 -94.080  1.00 23.09           C  
ATOM   1971  CB  THR A 132       5.469 -66.283 -92.949  1.00 23.09           C  
ATOM   1972  HB  THR A 132       5.292 -66.725 -93.930  1.00 23.09           H  
ATOM   1973  O   THR A 132       3.558 -63.819 -93.664  1.00 23.09           O  
ATOM   1974  CG2 THR A 132       6.671 -66.984 -92.317  1.00 23.09           C  
ATOM   1975 HG21 THR A 132       6.477 -68.056 -92.273  1.00 23.09           H  
ATOM   1976 HG22 THR A 132       7.561 -66.809 -92.921  1.00 23.09           H  
ATOM   1977 HG23 THR A 132       6.839 -66.613 -91.306  1.00 23.09           H  
ATOM   1978  OG1 THR A 132       4.359 -66.535 -92.117  1.00 23.09           O  
ATOM   1979  HG1 THR A 132       3.645 -65.953 -92.390  1.00 23.09           H  
ATOM   1980  N   GLY A 133       4.862 -64.430 -95.392  1.00 17.98           N  
ATOM   1981  H   GLY A 133       5.725 -64.864 -95.687  1.00 17.98           H  
ATOM   1982  CA  GLY A 133       4.035 -63.822 -96.441  1.00 17.98           C  
ATOM   1983  HA2 GLY A 133       4.627 -63.061 -96.949  1.00 17.98           H  
ATOM   1984  HA3 GLY A 133       3.196 -63.296 -95.985  1.00 17.98           H  
ATOM   1985  C   GLY A 133       3.475 -64.749 -97.528  1.00 17.98           C  
ATOM   1986  O   GLY A 133       4.149 -65.648 -98.033  1.00 17.98           O  
ATOM   1987  N   ALA A 134       2.263 -64.411 -97.974  1.00 24.71           N  
ATOM   1988  H   ALA A 134       1.777 -63.698 -97.449  1.00 24.71           H  
ATOM   1989  CA  ALA A 134       1.970 -64.415 -99.406  1.00 24.71           C  
ATOM   1990  HA  ALA A 134       2.196 -65.401 -99.811  1.00 24.71           H  
ATOM   1991  C   ALA A 134       2.873 -63.375-100.116  1.00 24.71           C  
ATOM   1992  CB  ALA A 134       0.474 -64.132 -99.604  1.00 24.71           C  
ATOM   1993  HB1 ALA A 134      -0.119 -64.883 -99.081  1.00 24.71           H  
ATOM   1994  HB2 ALA A 134       0.229 -64.163-100.665  1.00 24.71           H  
ATOM   1995  HB3 ALA A 134       0.227 -63.143 -99.217  1.00 24.71           H  
ATOM   1996  O   ALA A 134       3.423 -62.481 -99.472  1.00 24.71           O  
ATOM   1997  N   ASN A 135       3.074 -63.515-101.427  1.00 21.83           N  
ATOM   1998  H   ASN A 135       2.530 -64.206-101.924  1.00 21.83           H  
ATOM   1999  CA  ASN A 135       4.037 -62.701-102.190  1.00 21.83           C  
ATOM   2000  HA  ASN A 135       4.910 -62.562-101.552  1.00 21.83           H  
ATOM   2001  C   ASN A 135       3.499 -61.270-102.496  1.00 21.83           C  
ATOM   2002  CB  ASN A 135       4.446 -63.522-103.438  1.00 21.83           C  
ATOM   2003  HB2 ASN A 135       4.007 -63.064-104.325  1.00 21.83           H  
ATOM   2004  HB3 ASN A 135       4.053 -64.536-103.373  1.00 21.83           H  
ATOM   2005  O   ASN A 135       2.335 -61.000-102.211  1.00 21.83           O  
ATOM   2006  CG  ASN A 135       5.950 -63.658-103.642  1.00 21.83           C  
ATOM   2007  ND2 ASN A 135       6.368 -64.030-104.827  1.00 21.83           N  
ATOM   2008 HD21 ASN A 135       5.711 -64.198-105.575  1.00 21.83           H  
ATOM   2009 HD22 ASN A 135       7.370 -64.101-104.938  1.00 21.83           H  
ATOM   2010  OD1 ASN A 135       6.773 -63.429-102.776  1.00 21.83           O  
ATOM   2011  N   PRO A 136       4.290 -60.339-103.080  1.00 24.42           N  
ATOM   2012  CA  PRO A 136       3.955 -58.904-103.087  1.00 24.42           C  
ATOM   2013  HA  PRO A 136       3.427 -58.641-102.170  1.00 24.42           H  
ATOM   2014  C   PRO A 136       3.110 -58.379-104.271  1.00 24.42           C  
ATOM   2015  CB  PRO A 136       5.325 -58.212-103.089  1.00 24.42           C  
ATOM   2016  HB2 PRO A 136       5.722 -58.188-102.074  1.00 24.42           H  
ATOM   2017  HB3 PRO A 136       5.290 -57.203-103.500  1.00 24.42           H  
ATOM   2018  O   PRO A 136       2.759 -57.204-104.266  1.00 24.42           O  
ATOM   2019  CG  PRO A 136       6.173 -59.145-103.950  1.00 24.42           C  
ATOM   2020  HG2 PRO A 136       7.238 -59.025-103.751  1.00 24.42           H  
ATOM   2021  HG3 PRO A 136       5.954 -58.981-105.005  1.00 24.42           H  
ATOM   2022  CD  PRO A 136       5.669 -60.519-103.519  1.00 24.42           C  
ATOM   2023  HD2 PRO A 136       5.726 -61.198-104.370  1.00 24.42           H  
ATOM   2024  HD3 PRO A 136       6.273 -60.881-102.687  1.00 24.42           H  
ATOM   2025  N   SER A 137       2.901 -59.162-105.336  1.00 20.66           N  
ATOM   2026  H   SER A 137       3.102 -60.147-105.245  1.00 20.66           H  
ATOM   2027  CA  SER A 137       2.563 -58.670-106.698  1.00 20.66           C  
ATOM   2028  HA  SER A 137       3.069 -57.716-106.848  1.00 20.66           H  
ATOM   2029  C   SER A 137       1.064 -58.409-106.968  1.00 20.66           C  
ATOM   2030  CB  SER A 137       3.136 -59.661-107.717  1.00 20.66           C  
ATOM   2031  HB2 SER A 137       2.839 -59.377-108.727  1.00 20.66           H  
ATOM   2032  HB3 SER A 137       4.224 -59.638-107.662  1.00 20.66           H  
ATOM   2033  O   SER A 137       0.239 -58.770-106.136  1.00 20.66           O  
ATOM   2034  OG  SER A 137       2.695 -60.978-107.436  1.00 20.66           O  
ATOM   2035  HG  SER A 137       1.735 -60.982-107.423  1.00 20.66           H  
ATOM   2036  N   GLY A 138       0.686 -57.826-108.127  1.00 20.88           N  
ATOM   2037  H   GLY A 138       1.376 -57.549-108.811  1.00 20.88           H  
ATOM   2038  CA  GLY A 138      -0.674 -57.258-108.263  1.00 20.88           C  
ATOM   2039  HA2 GLY A 138      -0.691 -56.330-107.691  1.00 20.88           H  
ATOM   2040  HA3 GLY A 138      -1.379 -57.930-107.772  1.00 20.88           H  
ATOM   2041  C   GLY A 138      -1.309 -56.934-109.635  1.00 20.88           C  
ATOM   2042  O   GLY A 138      -1.839 -55.835-109.736  1.00 20.88           O  
ATOM   2043  N   ASP A 139      -1.321 -57.825-110.643  1.00 19.50           N  
ATOM   2044  H   ASP A 139      -0.873 -58.722-110.516  1.00 19.50           H  
ATOM   2045  CA  ASP A 139      -1.881 -57.508-111.990  1.00 19.50           C  
ATOM   2046  HA  ASP A 139      -1.868 -56.425-112.109  1.00 19.50           H  
ATOM   2047  C   ASP A 139      -3.360 -57.901-112.297  1.00 19.50           C  
ATOM   2048  CB  ASP A 139      -0.976 -58.072-113.111  1.00 19.50           C  
ATOM   2049  HB2 ASP A 139      -0.670 -59.083-112.842  1.00 19.50           H  
ATOM   2050  HB3 ASP A 139      -1.564 -58.145-114.026  1.00 19.50           H  
ATOM   2051  O   ASP A 139      -4.146 -57.028-112.656  1.00 19.50           O  
ATOM   2052  CG  ASP A 139       0.265 -57.237-113.464  1.00 19.50           C  
ATOM   2053  OD1 ASP A 139       0.289 -56.018-113.186  1.00 19.50           O  
ATOM   2054  OD2 ASP A 139       1.212 -57.840-114.021  1.00 19.50           O  
ATOM   2055  N   ASP A 140      -3.718 -59.198-112.329  1.00 18.90           N  
ATOM   2056  H   ASP A 140      -3.109 -59.851-111.858  1.00 18.90           H  
ATOM   2057  CA  ASP A 140      -4.390 -59.750-113.539  1.00 18.90           C  
ATOM   2058  HA  ASP A 140      -4.414 -58.942-114.271  1.00 18.90           H  
ATOM   2059  C   ASP A 140      -5.864 -60.253-113.426  1.00 18.90           C  
ATOM   2060  CB  ASP A 140      -3.464 -60.843-114.118  1.00 18.90           C  
ATOM   2061  HB2 ASP A 140      -2.430 -60.607-113.865  1.00 18.90           H  
ATOM   2062  HB3 ASP A 140      -3.701 -61.795-113.644  1.00 18.90           H  
ATOM   2063  O   ASP A 140      -6.307 -60.708-112.372  1.00 18.90           O  
ATOM   2064  CG  ASP A 140      -3.520 -61.007-115.644  1.00 18.90           C  
ATOM   2065  OD1 ASP A 140      -4.342 -60.325-116.300  1.00 18.90           O  
ATOM   2066  OD2 ASP A 140      -2.728 -61.835-116.149  1.00 18.90           O  
ATOM   2067  N   LEU A 141      -6.573 -60.239-114.575  1.00 20.88           N  
ATOM   2068  H   LEU A 141      -6.003 -60.036-115.383  1.00 20.88           H  
ATOM   2069  CA  LEU A 141      -8.038 -60.316-114.818  1.00 20.88           C  
ATOM   2070  HA  LEU A 141      -8.147 -60.064-115.873  1.00 20.88           H  
ATOM   2071  C   LEU A 141      -8.904 -59.270-114.064  1.00 20.88           C  
ATOM   2072  CB  LEU A 141      -8.611 -61.743-114.626  1.00 20.88           C  
ATOM   2073  HB2 LEU A 141      -9.698 -61.671-114.640  1.00 20.88           H  
ATOM   2074  HB3 LEU A 141      -8.330 -62.089-113.631  1.00 20.88           H  
ATOM   2075  O   LEU A 141      -8.642 -58.914-112.926  1.00 20.88           O  
ATOM   2076  CG  LEU A 141      -8.210 -62.821-115.653  1.00 20.88           C  
ATOM   2077  HG  LEU A 141      -7.139 -63.010-115.580  1.00 20.88           H  
ATOM   2078  CD1 LEU A 141      -8.964 -64.119-115.344  1.00 20.88           C  
ATOM   2079 HD11 LEU A 141      -8.643 -64.907-116.025  1.00 20.88           H  
ATOM   2080 HD12 LEU A 141      -8.750 -64.431-114.322  1.00 20.88           H  
ATOM   2081 HD13 LEU A 141     -10.039 -63.975-115.454  1.00 20.88           H  
ATOM   2082  CD2 LEU A 141      -8.548 -62.437-117.099  1.00 20.88           C  
ATOM   2083 HD21 LEU A 141      -8.352 -63.284-117.756  1.00 20.88           H  
ATOM   2084 HD22 LEU A 141      -9.599 -62.159-117.177  1.00 20.88           H  
ATOM   2085 HD23 LEU A 141      -7.914 -61.609-117.415  1.00 20.88           H  
ATOM   2086  N   GLY A 142     -10.017 -58.752-114.607  1.00 18.94           N  
ATOM   2087  H   GLY A 142     -10.515 -58.148-113.969  1.00 18.94           H  
ATOM   2088  CA  GLY A 142     -10.571 -58.869-115.965  1.00 18.94           C  
ATOM   2089  HA2 GLY A 142     -10.396 -57.934-116.496  1.00 18.94           H  
ATOM   2090  HA3 GLY A 142     -10.071 -59.668-116.513  1.00 18.94           H  
ATOM   2091  C   GLY A 142     -12.079 -59.168-116.008  1.00 18.94           C  
ATOM   2092  O   GLY A 142     -12.866 -58.359-116.492  1.00 18.94           O  
ATOM   2093  N   GLU A 143     -12.448 -60.366-115.561  1.00 20.32           N  
ATOM   2094  H   GLU A 143     -11.747 -60.904-115.071  1.00 20.32           H  
ATOM   2095  CA  GLU A 143     -13.742 -61.049-115.764  1.00 20.32           C  
ATOM   2096  HA  GLU A 143     -14.184 -60.733-116.709  1.00 20.32           H  
ATOM   2097  C   GLU A 143     -14.785 -60.771-114.656  1.00 20.32           C  
ATOM   2098  CB  GLU A 143     -13.411 -62.553-115.826  1.00 20.32           C  
ATOM   2099  HB2 GLU A 143     -14.297 -63.146-115.599  1.00 20.32           H  
ATOM   2100  HB3 GLU A 143     -12.670 -62.797-115.064  1.00 20.32           H  
ATOM   2101  O   GLU A 143     -14.454 -60.170-113.640  1.00 20.32           O  
ATOM   2102  CG  GLU A 143     -12.876 -62.957-117.209  1.00 20.32           C  
ATOM   2103  HG2 GLU A 143     -11.897 -62.502-117.360  1.00 20.32           H  
ATOM   2104  HG3 GLU A 143     -13.547 -62.556-117.969  1.00 20.32           H  
ATOM   2105  CD  GLU A 143     -12.770 -64.479-117.399  1.00 20.32           C  
ATOM   2106  OE1 GLU A 143     -12.744 -64.899-118.579  1.00 20.32           O  
ATOM   2107  OE2 GLU A 143     -12.731 -65.211-116.386  1.00 20.32           O  
ATOM   2108  N   ALA A 144     -16.052 -61.210-114.716  1.00 24.80           N  
ATOM   2109  H   ALA A 144     -16.524 -61.057-113.836  1.00 24.80           H  
ATOM   2110  CA  ALA A 144     -16.966 -61.476-115.844  1.00 24.80           C  
ATOM   2111  HA  ALA A 144     -16.764 -60.730-116.612  1.00 24.80           H  
ATOM   2112  C   ALA A 144     -18.412 -61.174-115.353  1.00 24.80           C  
ATOM   2113  CB  ALA A 144     -16.755 -62.851-116.499  1.00 24.80           C  
ATOM   2114  HB1 ALA A 144     -16.655 -63.628-115.741  1.00 24.80           H  
ATOM   2115  HB2 ALA A 144     -15.856 -62.833-117.115  1.00 24.80           H  
ATOM   2116  HB3 ALA A 144     -17.586 -63.081-117.167  1.00 24.80           H  
ATOM   2117  O   ALA A 144     -18.681 -60.017-115.058  1.00 24.80           O  
ATOM   2118  N   GLY A 145     -19.417 -62.049-115.208  1.00 33.47           N  
ATOM   2119  H   GLY A 145     -20.230 -61.594-114.819  1.00 33.47           H  
ATOM   2120  CA  GLY A 145     -19.514 -63.517-115.234  1.00 33.47           C  
ATOM   2121  HA2 GLY A 145     -18.622 -63.968-114.800  1.00 33.47           H  
ATOM   2122  HA3 GLY A 145     -19.661 -63.879-116.251  1.00 33.47           H  
ATOM   2123  C   GLY A 145     -20.707 -63.911-114.352  1.00 33.47           C  
ATOM   2124  O   GLY A 145     -20.585 -63.886-113.138  1.00 33.47           O  
ATOM   2125  N   VAL A 146     -21.888 -64.120-114.946  1.00 22.57           N  
ATOM   2126  H   VAL A 146     -21.888 -64.245-115.948  1.00 22.57           H  
ATOM   2127  CA  VAL A 146     -23.156 -63.623-114.357  1.00 22.57           C  
ATOM   2128  HA  VAL A 146     -23.003 -62.582-114.076  1.00 22.57           H  
ATOM   2129  C   VAL A 146     -23.649 -64.326-113.083  1.00 22.57           C  
ATOM   2130  CB  VAL A 146     -24.298 -63.658-115.403  1.00 22.57           C  
ATOM   2131  HB  VAL A 146     -24.560 -64.697-115.605  1.00 22.57           H  
ATOM   2132  O   VAL A 146     -24.036 -63.652-112.133  1.00 22.57           O  
ATOM   2133  CG1 VAL A 146     -25.548 -62.910-114.919  1.00 22.57           C  
ATOM   2134 HG11 VAL A 146     -25.311 -61.867-114.709  1.00 22.57           H  
ATOM   2135 HG12 VAL A 146     -25.940 -63.376-114.015  1.00 22.57           H  
ATOM   2136 HG13 VAL A 146     -26.332 -62.971-115.674  1.00 22.57           H  
ATOM   2137  CG2 VAL A 146     -23.894 -63.029-116.747  1.00 22.57           C  
ATOM   2138 HG21 VAL A 146     -24.756 -63.018-117.414  1.00 22.57           H  
ATOM   2139 HG22 VAL A 146     -23.114 -63.621-117.226  1.00 22.57           H  
ATOM   2140 HG23 VAL A 146     -23.545 -62.009-116.589  1.00 22.57           H  
ATOM   2141  N   ASP A 147     -23.763 -65.656-113.116  1.00 20.31           N  
ATOM   2142  H   ASP A 147     -23.323 -66.134-113.890  1.00 20.31           H  
ATOM   2143  CA  ASP A 147     -24.931 -66.339-112.525  1.00 20.31           C  
ATOM   2144  HA  ASP A 147     -25.695 -65.591-112.315  1.00 20.31           H  
ATOM   2145  C   ASP A 147     -24.695 -67.059-111.183  1.00 20.31           C  
ATOM   2146  CB  ASP A 147     -25.530 -67.312-113.561  1.00 20.31           C  
ATOM   2147  HB2 ASP A 147     -24.738 -67.955-113.944  1.00 20.31           H  
ATOM   2148  HB3 ASP A 147     -26.266 -67.955-113.079  1.00 20.31           H  
ATOM   2149  O   ASP A 147     -25.606 -67.724-110.682  1.00 20.31           O  
ATOM   2150  CG  ASP A 147     -26.253 -66.625-114.724  1.00 20.31           C  
ATOM   2151  OD1 ASP A 147     -27.105 -65.748-114.462  1.00 20.31           O  
ATOM   2152  OD2 ASP A 147     -25.964 -67.001-115.884  1.00 20.31           O  
ATOM   2153  N   GLU A 148     -23.520 -66.943-110.560  1.00 24.89           N  
ATOM   2154  H   GLU A 148     -22.809 -66.357-110.974  1.00 24.89           H  
ATOM   2155  CA  GLU A 148     -23.263 -67.514-109.222  1.00 24.89           C  
ATOM   2156  HA  GLU A 148     -23.828 -68.443-109.137  1.00 24.89           H  
ATOM   2157  C   GLU A 148     -23.859 -66.585-108.142  1.00 24.89           C  
ATOM   2158  CB  GLU A 148     -21.786 -67.927-109.064  1.00 24.89           C  
ATOM   2159  HB2 GLU A 148     -21.135 -67.076-109.265  1.00 24.89           H  
ATOM   2160  HB3 GLU A 148     -21.626 -68.273-108.043  1.00 24.89           H  
ATOM   2161  O   GLU A 148     -23.182 -65.869-107.412  1.00 24.89           O  
ATOM   2162  CG  GLU A 148     -21.475 -69.085-110.041  1.00 24.89           C  
ATOM   2163  HG2 GLU A 148     -22.252 -69.842-109.932  1.00 24.89           H  
ATOM   2164  HG3 GLU A 148     -21.528 -68.710-111.063  1.00 24.89           H  
ATOM   2165  CD  GLU A 148     -20.108 -69.762-109.841  1.00 24.89           C  
ATOM   2166  OE1 GLU A 148     -20.022 -70.972-110.162  1.00 24.89           O  
ATOM   2167  OE2 GLU A 148     -19.155 -69.077-109.412  1.00 24.89           O  
ATOM   2168  N   LEU A 149     -25.195 -66.538-108.158  1.00 24.39           N  
ATOM   2169  H   LEU A 149     -25.595 -67.190-108.818  1.00 24.39           H  
ATOM   2170  CA  LEU A 149     -26.011 -65.330-107.961  1.00 24.39           C  
ATOM   2171  HA  LEU A 149     -25.410 -64.448-108.181  1.00 24.39           H  
ATOM   2172  C   LEU A 149     -26.578 -65.156-106.548  1.00 24.39           C  
ATOM   2173  CB  LEU A 149     -27.121 -65.470-109.036  1.00 24.39           C  
ATOM   2174  HB2 LEU A 149     -27.542 -66.474-108.977  1.00 24.39           H  
ATOM   2175  HB3 LEU A 149     -26.598 -65.408-109.991  1.00 24.39           H  
ATOM   2176  O   LEU A 149     -26.849 -64.040-106.113  1.00 24.39           O  
ATOM   2177  CG  LEU A 149     -28.305 -64.486-109.145  1.00 24.39           C  
ATOM   2178  HG  LEU A 149     -27.936 -63.460-109.161  1.00 24.39           H  
ATOM   2179  CD1 LEU A 149     -29.022 -64.783-110.470  1.00 24.39           C  
ATOM   2180 HD11 LEU A 149     -29.841 -64.081-110.623  1.00 24.39           H  
ATOM   2181 HD12 LEU A 149     -28.323 -64.670-111.299  1.00 24.39           H  
ATOM   2182 HD13 LEU A 149     -29.403 -65.804-110.475  1.00 24.39           H  
ATOM   2183  CD2 LEU A 149     -29.400 -64.624-108.081  1.00 24.39           C  
ATOM   2184 HD21 LEU A 149     -29.690 -65.671-107.993  1.00 24.39           H  
ATOM   2185 HD22 LEU A 149     -29.050 -64.244-107.122  1.00 24.39           H  
ATOM   2186 HD23 LEU A 149     -30.269 -64.028-108.359  1.00 24.39           H  
ATOM   2187  N   LEU A 150     -26.868 -66.278-105.892  1.00 23.62           N  
ATOM   2188  H   LEU A 150     -26.444 -67.113-106.270  1.00 23.62           H  
ATOM   2189  CA  LEU A 150     -28.118 -66.453-105.141  1.00 23.62           C  
ATOM   2190  HA  LEU A 150     -28.906 -65.831-105.567  1.00 23.62           H  
ATOM   2191  C   LEU A 150     -28.038 -66.111-103.653  1.00 23.62           C  
ATOM   2192  CB  LEU A 150     -28.506 -67.938-105.276  1.00 23.62           C  
ATOM   2193  HB2 LEU A 150     -27.628 -68.530-105.017  1.00 23.62           H  
ATOM   2194  HB3 LEU A 150     -29.286 -68.175-104.552  1.00 23.62           H  
ATOM   2195  O   LEU A 150     -28.933 -65.484-103.089  1.00 23.62           O  
ATOM   2196  CG  LEU A 150     -28.983 -68.381-106.665  1.00 23.62           C  
ATOM   2197  HG  LEU A 150     -28.425 -67.854-107.439  1.00 23.62           H  
ATOM   2198  CD1 LEU A 150     -28.748 -69.880-106.844  1.00 23.62           C  
ATOM   2199 HD11 LEU A 150     -27.680 -70.092-106.785  1.00 23.62           H  
ATOM   2200 HD12 LEU A 150     -29.110 -70.198-107.822  1.00 23.62           H  
ATOM   2201 HD13 LEU A 150     -29.259 -70.439-106.060  1.00 23.62           H  
ATOM   2202  CD2 LEU A 150     -30.478 -68.110-106.844  1.00 23.62           C  
ATOM   2203 HD21 LEU A 150     -31.052 -68.758-106.181  1.00 23.62           H  
ATOM   2204 HD22 LEU A 150     -30.704 -67.074-106.593  1.00 23.62           H  
ATOM   2205 HD23 LEU A 150     -30.762 -68.303-107.878  1.00 23.62           H  
ATOM   2206  N   GLU A 151     -27.018 -66.658-103.004  1.00 26.12           N  
ATOM   2207  H   GLU A 151     -26.286 -67.064-103.569  1.00 26.12           H  
ATOM   2208  CA  GLU A 151     -27.105 -67.152-101.627  1.00 26.12           C  
ATOM   2209  HA  GLU A 151     -28.155 -67.223-101.343  1.00 26.12           H  
ATOM   2210  C   GLU A 151     -26.483 -66.171-100.631  1.00 26.12           C  
ATOM   2211  CB  GLU A 151     -26.517 -68.577-101.558  1.00 26.12           C  
ATOM   2212  HB2 GLU A 151     -26.268 -68.831-100.528  1.00 26.12           H  
ATOM   2213  HB3 GLU A 151     -25.604 -68.606-102.152  1.00 26.12           H  
ATOM   2214  O   GLU A 151     -25.647 -66.535 -99.805  1.00 26.12           O  
ATOM   2215  CG  GLU A 151     -27.521 -69.635-102.044  1.00 26.12           C  
ATOM   2216  HG2 GLU A 151     -28.338 -69.684-101.324  1.00 26.12           H  
ATOM   2217  HG3 GLU A 151     -27.952 -69.322-102.995  1.00 26.12           H  
ATOM   2218  CD  GLU A 151     -26.907 -71.032-102.229  1.00 26.12           C  
ATOM   2219  OE1 GLU A 151     -27.673 -72.013-102.088  1.00 26.12           O  
ATOM   2220  OE2 GLU A 151     -25.703 -71.117-102.557  1.00 26.12           O  
ATOM   2221  N   ALA A 152     -26.903 -64.905-100.701  1.00 24.33           N  
ATOM   2222  H   ALA A 152     -27.574 -64.673-101.420  1.00 24.33           H  
ATOM   2223  CA  ALA A 152     -26.578 -63.901 -99.692  1.00 24.33           C  
ATOM   2224  HA  ALA A 152     -25.499 -63.891 -99.541  1.00 24.33           H  
ATOM   2225  C   ALA A 152     -27.243 -64.295 -98.359  1.00 24.33           C  
ATOM   2226  CB  ALA A 152     -26.998 -62.519-100.210  1.00 24.33           C  
ATOM   2227  HB1 ALA A 152     -26.756 -61.763 -99.463  1.00 24.33           H  
ATOM   2228  HB2 ALA A 152     -26.464 -62.295-101.134  1.00 24.33           H  
ATOM   2229  HB3 ALA A 152     -28.071 -62.503-100.400  1.00 24.33           H  
ATOM   2230  O   ALA A 152     -28.383 -63.919 -98.078  1.00 24.33           O  
ATOM   2231  N   LEU A 153     -26.548 -65.151 -97.605  1.00 21.22           N  
ATOM   2232  H   LEU A 153     -25.688 -65.493 -98.008  1.00 21.22           H  
ATOM   2233  CA  LEU A 153     -27.094 -65.902 -96.479  1.00 21.22           C  
ATOM   2234  HA  LEU A 153     -27.987 -66.406 -96.851  1.00 21.22           H  
ATOM   2235  C   LEU A 153     -27.563 -64.995 -95.335  1.00 21.22           C  
ATOM   2236  CB  LEU A 153     -26.075 -66.976 -96.029  1.00 21.22           C  
ATOM   2237  HB2 LEU A 153     -25.144 -66.842 -96.580  1.00 21.22           H  
ATOM   2238  HB3 LEU A 153     -25.837 -66.845 -94.973  1.00 21.22           H  
ATOM   2239  O   LEU A 153     -27.275 -63.798 -95.289  1.00 21.22           O  
ATOM   2240  CG  LEU A 153     -26.568 -68.418 -96.260  1.00 21.22           C  
ATOM   2241  HG  LEU A 153     -26.902 -68.523 -97.292  1.00 21.22           H  
ATOM   2242  CD1 LEU A 153     -25.429 -69.409 -96.021  1.00 21.22           C  
ATOM   2243 HD11 LEU A 153     -25.775 -70.424 -96.216  1.00 21.22           H  
ATOM   2244 HD12 LEU A 153     -24.608 -69.189 -96.704  1.00 21.22           H  
ATOM   2245 HD13 LEU A 153     -25.074 -69.334 -94.993  1.00 21.22           H  
ATOM   2246  CD2 LEU A 153     -27.722 -68.793 -95.322  1.00 21.22           C  
ATOM   2247 HD21 LEU A 153     -28.606 -68.200 -95.556  1.00 21.22           H  
ATOM   2248 HD22 LEU A 153     -27.428 -68.638 -94.284  1.00 21.22           H  
ATOM   2249 HD23 LEU A 153     -27.977 -69.843 -95.464  1.00 21.22           H  
ATOM   2250  N   GLY A 154     -28.327 -65.587 -94.417  1.00 19.51           N  
ATOM   2251  H   GLY A 154     -28.463 -66.586 -94.475  1.00 19.51           H  
ATOM   2252  CA  GLY A 154     -28.985 -64.863 -93.337  1.00 19.51           C  
ATOM   2253  HA2 GLY A 154     -29.790 -64.260 -93.757  1.00 19.51           H  
ATOM   2254  HA3 GLY A 154     -29.423 -65.572 -92.634  1.00 19.51           H  
ATOM   2255  C   GLY A 154     -28.029 -63.960 -92.557  1.00 19.51           C  
ATOM   2256  O   GLY A 154     -26.989 -64.407 -92.074  1.00 19.51           O  
ATOM   2257  N   ARG A 155     -28.442 -62.699 -92.365  1.00 23.86           N  
ATOM   2258  H   ARG A 155     -29.299 -62.438 -92.831  1.00 23.86           H  
ATOM   2259  CA  ARG A 155     -28.091 -61.955 -91.146  1.00 23.86           C  
ATOM   2260  HA  ARG A 155     -27.021 -61.751 -91.099  1.00 23.86           H  
ATOM   2261  C   ARG A 155     -28.479 -62.871 -89.990  1.00 23.86           C  
ATOM   2262  CB  ARG A 155     -28.929 -60.665 -91.046  1.00 23.86           C  
ATOM   2263  HB2 ARG A 155     -29.971 -60.889 -91.277  1.00 23.86           H  
ATOM   2264  HB3 ARG A 155     -28.889 -60.314 -90.015  1.00 23.86           H  
ATOM   2265  O   ARG A 155     -29.667 -63.137 -89.872  1.00 23.86           O  
ATOM   2266  CG  ARG A 155     -28.440 -59.530 -91.949  1.00 23.86           C  
ATOM   2267  HG2 ARG A 155     -28.425 -59.851 -92.990  1.00 23.86           H  
ATOM   2268  HG3 ARG A 155     -27.424 -59.272 -91.653  1.00 23.86           H  
ATOM   2269  CD  ARG A 155     -29.330 -58.285 -91.789  1.00 23.86           C  
ATOM   2270  HD2 ARG A 155     -29.612 -58.183 -90.741  1.00 23.86           H  
ATOM   2271  HD3 ARG A 155     -28.740 -57.411 -92.067  1.00 23.86           H  
ATOM   2272  NE  ARG A 155     -30.526 -58.332 -92.656  1.00 23.86           N  
ATOM   2273  HE  ARG A 155     -30.498 -58.993 -93.420  1.00 23.86           H  
ATOM   2274  NH1 ARG A 155     -31.789 -56.756 -91.555  1.00 23.86           N  
ATOM   2275 HH11 ARG A 155     -31.127 -56.781 -90.792  1.00 23.86           H  
ATOM   2276 HH12 ARG A 155     -32.666 -56.272 -91.429  1.00 23.86           H  
ATOM   2277  NH2 ARG A 155     -32.538 -57.632 -93.462  1.00 23.86           N  
ATOM   2278 HH21 ARG A 155     -32.459 -58.297 -94.219  1.00 23.86           H  
ATOM   2279 HH22 ARG A 155     -33.389 -57.104 -93.335  1.00 23.86           H  
ATOM   2280  CZ  ARG A 155     -31.606 -57.576 -92.552  1.00 23.86           C  
ATOM   2281  N   GLU A 156     -27.515 -63.416 -89.250  1.00 20.95           N  
ATOM   2282  H   GLU A 156     -26.550 -63.253 -89.498  1.00 20.95           H  
ATOM   2283  CA  GLU A 156     -27.825 -64.592 -88.426  1.00 20.95           C  
ATOM   2284  HA  GLU A 156     -28.301 -65.333 -89.067  1.00 20.95           H  
ATOM   2285  C   GLU A 156     -28.838 -64.286 -87.319  1.00 20.95           C  
ATOM   2286  CB  GLU A 156     -26.557 -65.244 -87.845  1.00 20.95           C  
ATOM   2287  HB2 GLU A 156     -26.116 -64.570 -87.111  1.00 20.95           H  
ATOM   2288  HB3 GLU A 156     -25.832 -65.410 -88.643  1.00 20.95           H  
ATOM   2289  O   GLU A 156     -29.906 -64.885 -87.304  1.00 20.95           O  
ATOM   2290  CG  GLU A 156     -26.916 -66.601 -87.201  1.00 20.95           C  
ATOM   2291  HG2 GLU A 156     -27.809 -66.499 -86.584  1.00 20.95           H  
ATOM   2292  HG3 GLU A 156     -27.149 -67.306 -87.998  1.00 20.95           H  
ATOM   2293  CD  GLU A 156     -25.821 -67.175 -86.295  1.00 20.95           C  
ATOM   2294  OE1 GLU A 156     -25.606 -68.407 -86.357  1.00 20.95           O  
ATOM   2295  OE2 GLU A 156     -25.220 -66.386 -85.529  1.00 20.95           O  
ATOM   2296  N   LEU A 157     -28.496 -63.410 -86.372  1.00 18.10           N  
ATOM   2297  H   LEU A 157     -27.609 -62.934 -86.443  1.00 18.10           H  
ATOM   2298  CA  LEU A 157     -29.193 -63.411 -85.086  1.00 18.10           C  
ATOM   2299  HA  LEU A 157     -29.421 -64.453 -84.859  1.00 18.10           H  
ATOM   2300  C   LEU A 157     -30.563 -62.715 -85.147  1.00 18.10           C  
ATOM   2301  CB  LEU A 157     -28.257 -62.911 -83.973  1.00 18.10           C  
ATOM   2302  HB2 LEU A 157     -28.829 -62.821 -83.050  1.00 18.10           H  
ATOM   2303  HB3 LEU A 157     -27.892 -61.920 -84.243  1.00 18.10           H  
ATOM   2304  O   LEU A 157     -30.666 -61.547 -85.518  1.00 18.10           O  
ATOM   2305  CG  LEU A 157     -27.060 -63.858 -83.727  1.00 18.10           C  
ATOM   2306  HG  LEU A 157     -26.506 -63.992 -84.656  1.00 18.10           H  
ATOM   2307  CD1 LEU A 157     -26.111 -63.235 -82.703  1.00 18.10           C  
ATOM   2308 HD11 LEU A 157     -26.620 -63.111 -81.747  1.00 18.10           H  
ATOM   2309 HD12 LEU A 157     -25.246 -63.885 -82.577  1.00 18.10           H  
ATOM   2310 HD13 LEU A 157     -25.769 -62.265 -83.066  1.00 18.10           H  
ATOM   2311  CD2 LEU A 157     -27.486 -65.229 -83.189  1.00 18.10           C  
ATOM   2312 HD21 LEU A 157     -28.039 -65.777 -83.951  1.00 18.10           H  
ATOM   2313 HD22 LEU A 157     -26.597 -65.819 -82.967  1.00 18.10           H  
ATOM   2314 HD23 LEU A 157     -28.094 -65.120 -82.292  1.00 18.10           H  
ATOM   2315  N   ASP A 158     -31.585 -63.483 -84.751  1.00 20.35           N  
ATOM   2316  H   ASP A 158     -31.347 -64.438 -84.523  1.00 20.35           H  
ATOM   2317  CA  ASP A 158     -33.003 -63.292 -85.088  1.00 20.35           C  
ATOM   2318  HA  ASP A 158     -33.111 -63.223 -86.170  1.00 20.35           H  
ATOM   2319  C   ASP A 158     -33.702 -62.073 -84.468  1.00 20.35           C  
ATOM   2320  CB  ASP A 158     -33.799 -64.519 -84.591  1.00 20.35           C  
ATOM   2321  HB2 ASP A 158     -33.579 -64.682 -83.536  1.00 20.35           H  
ATOM   2322  HB3 ASP A 158     -34.863 -64.294 -84.662  1.00 20.35           H  
ATOM   2323  O   ASP A 158     -34.443 -61.385 -85.160  1.00 20.35           O  
ATOM   2324  CG  ASP A 158     -33.567 -65.818 -85.360  1.00 20.35           C  
ATOM   2325  OD1 ASP A 158     -33.920 -65.858 -86.559  1.00 20.35           O  
ATOM   2326  OD2 ASP A 158     -33.119 -66.788 -84.706  1.00 20.35           O  
ATOM   2327  N   GLY A 159     -33.587 -61.917 -83.143  1.00 20.66           N  
ATOM   2328  H   GLY A 159     -32.851 -62.455 -82.708  1.00 20.66           H  
ATOM   2329  CA  GLY A 159     -34.740 -61.577 -82.290  1.00 20.66           C  
ATOM   2330  HA2 GLY A 159     -35.416 -62.432 -82.271  1.00 20.66           H  
ATOM   2331  HA3 GLY A 159     -34.385 -61.418 -81.272  1.00 20.66           H  
ATOM   2332  C   GLY A 159     -35.557 -60.332 -82.673  1.00 20.66           C  
ATOM   2333  O   GLY A 159     -35.077 -59.221 -82.457  1.00 20.66           O  
ATOM   2334  N   ASP A 160     -36.792 -60.569 -83.148  1.00 24.67           N  
ATOM   2335  H   ASP A 160     -37.029 -61.533 -83.336  1.00 24.67           H  
ATOM   2336  CA  ASP A 160     -37.871 -59.590 -83.435  1.00 24.67           C  
ATOM   2337  HA  ASP A 160     -37.566 -58.958 -84.269  1.00 24.67           H  
ATOM   2338  C   ASP A 160     -38.178 -58.630 -82.258  1.00 24.67           C  
ATOM   2339  CB  ASP A 160     -39.173 -60.358 -83.835  1.00 24.67           C  
ATOM   2340  HB2 ASP A 160     -40.016 -59.866 -83.349  1.00 24.67           H  
ATOM   2341  HB3 ASP A 160     -39.133 -61.361 -83.411  1.00 24.67           H  
ATOM   2342  O   ASP A 160     -38.381 -59.126 -81.121  1.00 24.67           O  
ATOM   2343  CG  ASP A 160     -39.559 -60.468 -85.332  1.00 24.67           C  
ATOM   2344  OD1 ASP A 160     -39.064 -59.698 -86.189  1.00 24.67           O  
ATOM   2345  OD2 ASP A 160     -40.446 -61.315 -85.620  1.00 24.67           O  
ATOM   2346  OXT ASP A 160     -38.285 -57.408 -82.519  1.00 24.67           O  
TER    2347      ASP A 160                                                       
ATOM   2347  N   MET B   1      -6.287 -31.068  47.868  1.00 72.23           N  
ATOM   2348  H   MET B   1      -6.072 -31.601  47.038  1.00 72.23           H  
ATOM   2349  H2  MET B   1      -7.287 -30.995  47.984  1.00 72.23           H  
ATOM   2350  H3  MET B   1      -5.883 -31.538  48.665  1.00 72.23           H  
ATOM   2351  CA  MET B   1      -5.700 -29.724  47.752  1.00 72.23           C  
ATOM   2352  HA  MET B   1      -4.616 -29.823  47.683  1.00 72.23           H  
ATOM   2353  C   MET B   1      -6.013 -28.886  48.976  1.00 72.23           C  
ATOM   2354  CB  MET B   1      -6.150 -28.969  46.506  1.00 72.23           C  
ATOM   2355  HB2 MET B   1      -5.856 -27.927  46.630  1.00 72.23           H  
ATOM   2356  HB3 MET B   1      -7.233 -29.018  46.400  1.00 72.23           H  
ATOM   2357  O   MET B   1      -7.166 -28.523  49.203  1.00 72.23           O  
ATOM   2358  CG  MET B   1      -5.477 -29.470  45.236  1.00 72.23           C  
ATOM   2359  HG2 MET B   1      -5.855 -30.462  44.990  1.00 72.23           H  
ATOM   2360  HG3 MET B   1      -4.397 -29.519  45.374  1.00 72.23           H  
ATOM   2361  SD  MET B   1      -5.842 -28.332  43.889  1.00 72.23           S  
ATOM   2362  CE  MET B   1      -5.998 -29.485  42.502  1.00 72.23           C  
ATOM   2363  HE1 MET B   1      -5.046 -29.986  42.331  1.00 72.23           H  
ATOM   2364  HE2 MET B   1      -6.777 -30.220  42.705  1.00 72.23           H  
ATOM   2365  HE3 MET B   1      -6.258 -28.928  41.602  1.00 72.23           H  
ATOM   2366  N   THR B   2      -4.969 -28.591  49.738  1.00 87.12           N  
ATOM   2367  H   THR B   2      -4.087 -28.993  49.453  1.00 87.12           H  
ATOM   2368  CA  THR B   2      -4.842 -27.437  50.629  1.00 87.12           C  
ATOM   2369  HA  THR B   2      -5.576 -27.506  51.432  1.00 87.12           H  
ATOM   2370  C   THR B   2      -5.066 -26.129  49.867  1.00 87.12           C  
ATOM   2371  CB  THR B   2      -3.427 -27.402  51.238  1.00 87.12           C  
ATOM   2372  HB  THR B   2      -3.351 -26.535  51.894  1.00 87.12           H  
ATOM   2373  O   THR B   2      -5.033 -26.099  48.636  1.00 87.12           O  
ATOM   2374  CG2 THR B   2      -3.093 -28.651  52.053  1.00 87.12           C  
ATOM   2375 HG21 THR B   2      -2.111 -28.525  52.509  1.00 87.12           H  
ATOM   2376 HG22 THR B   2      -3.832 -28.787  52.842  1.00 87.12           H  
ATOM   2377 HG23 THR B   2      -3.070 -29.535  51.416  1.00 87.12           H  
ATOM   2378  OG1 THR B   2      -2.460 -27.285  50.224  1.00 87.12           O  
ATOM   2379  HG1 THR B   2      -2.398 -28.129  49.770  1.00 87.12           H  
ATOM   2380  N   ASP B   3      -5.290 -25.034  50.591  1.00 78.21           N  
ATOM   2381  H   ASP B   3      -5.316 -25.082  51.600  1.00 78.21           H  
ATOM   2382  CA  ASP B   3      -5.471 -23.721  49.966  1.00 78.21           C  
ATOM   2383  HA  ASP B   3      -6.269 -23.805  49.227  1.00 78.21           H  
ATOM   2384  C   ASP B   3      -4.205 -23.274  49.211  1.00 78.21           C  
ATOM   2385  CB  ASP B   3      -5.910 -22.725  51.047  1.00 78.21           C  
ATOM   2386  HB2 ASP B   3      -6.524 -23.238  51.787  1.00 78.21           H  
ATOM   2387  HB3 ASP B   3      -5.035 -22.322  51.557  1.00 78.21           H  
ATOM   2388  O   ASP B   3      -4.281 -22.845  48.061  1.00 78.21           O  
ATOM   2389  CG  ASP B   3      -6.753 -21.605  50.446  1.00 78.21           C  
ATOM   2390  OD1 ASP B   3      -7.771 -21.965  49.805  1.00 78.21           O  
ATOM   2391  OD2 ASP B   3      -6.386 -20.432  50.665  1.00 78.21           O  
ATOM   2392  N   SER B   4      -3.025 -23.526  49.791  1.00 76.94           N  
ATOM   2393  H   SER B   4      -3.016 -23.855  50.746  1.00 76.94           H  
ATOM   2394  CA  SER B   4      -1.719 -23.297  49.162  1.00 76.94           C  
ATOM   2395  HA  SER B   4      -1.606 -22.230  48.970  1.00 76.94           H  
ATOM   2396  C   SER B   4      -1.551 -24.028  47.823  1.00 76.94           C  
ATOM   2397  CB  SER B   4      -0.604 -23.745  50.114  1.00 76.94           C  
ATOM   2398  HB2 SER B   4      -0.658 -24.826  50.245  1.00 76.94           H  
ATOM   2399  HB3 SER B   4       0.366 -23.492  49.687  1.00 76.94           H  
ATOM   2400  O   SER B   4      -1.047 -23.433  46.875  1.00 76.94           O  
ATOM   2401  OG  SER B   4      -0.747 -23.125  51.380  1.00 76.94           O  
ATOM   2402  HG  SER B   4      -0.348 -22.252  51.337  1.00 76.94           H  
ATOM   2403  N   GLU B   5      -1.996 -25.287  47.707  1.00 80.40           N  
ATOM   2404  H   GLU B   5      -2.402 -25.737  48.515  1.00 80.40           H  
ATOM   2405  CA  GLU B   5      -1.931 -26.037  46.440  1.00 80.40           C  
ATOM   2406  HA  GLU B   5      -0.913 -26.001  46.053  1.00 80.40           H  
ATOM   2407  C   GLU B   5      -2.830 -25.416  45.359  1.00 80.40           C  
ATOM   2408  CB  GLU B   5      -2.309 -27.511  46.662  1.00 80.40           C  
ATOM   2409  HB2 GLU B   5      -3.231 -27.545  47.243  1.00 80.40           H  
ATOM   2410  HB3 GLU B   5      -2.507 -27.978  45.697  1.00 80.40           H  
ATOM   2411  O   GLU B   5      -2.378 -25.236  44.228  1.00 80.40           O  
ATOM   2412  CG  GLU B   5      -1.202 -28.321  47.361  1.00 80.40           C  
ATOM   2413  HG2 GLU B   5      -0.803 -27.749  48.198  1.00 80.40           H  
ATOM   2414  HG3 GLU B   5      -0.389 -28.485  46.655  1.00 80.40           H  
ATOM   2415  CD  GLU B   5      -1.733 -29.662  47.890  1.00 80.40           C  
ATOM   2416  OE1 GLU B   5      -1.153 -30.722  47.596  1.00 80.40           O  
ATOM   2417  OE2 GLU B   5      -2.757 -29.631  48.617  1.00 80.40           O  
ATOM   2418  N   LYS B   6      -4.063 -25.012  45.704  1.00 79.66           N  
ATOM   2419  H   LYS B   6      -4.347 -25.121  46.667  1.00 79.66           H  
ATOM   2420  CA  LYS B   6      -4.975 -24.345  44.753  1.00 79.66           C  
ATOM   2421  HA  LYS B   6      -5.109 -24.976  43.874  1.00 79.66           H  
ATOM   2422  C   LYS B   6      -4.395 -23.022  44.266  1.00 79.66           C  
ATOM   2423  CB  LYS B   6      -6.337 -24.050  45.393  1.00 79.66           C  
ATOM   2424  HB2 LYS B   6      -6.951 -23.524  44.662  1.00 79.66           H  
ATOM   2425  HB3 LYS B   6      -6.188 -23.387  46.245  1.00 79.66           H  
ATOM   2426  O   LYS B   6      -4.373 -22.743  43.070  1.00 79.66           O  
ATOM   2427  CG  LYS B   6      -7.099 -25.290  45.860  1.00 79.66           C  
ATOM   2428  HG2 LYS B   6      -6.493 -25.831  46.586  1.00 79.66           H  
ATOM   2429  HG3 LYS B   6      -7.327 -25.935  45.011  1.00 79.66           H  
ATOM   2430  CD  LYS B   6      -8.390 -24.834  46.538  1.00 79.66           C  
ATOM   2431  HD2 LYS B   6      -8.144 -24.078  47.284  1.00 79.66           H  
ATOM   2432  HD3 LYS B   6      -9.051 -24.390  45.793  1.00 79.66           H  
ATOM   2433  CE  LYS B   6      -9.086 -26.002  47.231  1.00 79.66           C  
ATOM   2434  HE2 LYS B   6      -9.429 -26.711  46.477  1.00 79.66           H  
ATOM   2435  HE3 LYS B   6      -8.361 -26.500  47.874  1.00 79.66           H  
ATOM   2436  NZ  LYS B   6     -10.215 -25.487  48.040  1.00 79.66           N  
ATOM   2437  HZ1 LYS B   6     -10.893 -25.032  47.445  1.00 79.66           H  
ATOM   2438  HZ2 LYS B   6      -9.870 -24.793  48.686  1.00 79.66           H  
ATOM   2439  HZ3 LYS B   6     -10.660 -26.228  48.562  1.00 79.66           H  
ATOM   2440  N   VAL B   7      -3.911 -22.195  45.195  1.00 79.79           N  
ATOM   2441  H   VAL B   7      -3.971 -22.476  46.163  1.00 79.79           H  
ATOM   2442  CA  VAL B   7      -3.345 -20.882  44.868  1.00 79.79           C  
ATOM   2443  HA  VAL B   7      -4.058 -20.346  44.243  1.00 79.79           H  
ATOM   2444  C   VAL B   7      -2.068 -21.029  44.032  1.00 79.79           C  
ATOM   2445  CB  VAL B   7      -3.138 -20.048  46.145  1.00 79.79           C  
ATOM   2446  HB  VAL B   7      -2.488 -20.586  46.834  1.00 79.79           H  
ATOM   2447  O   VAL B   7      -1.860 -20.238  43.113  1.00 79.79           O  
ATOM   2448  CG1 VAL B   7      -2.516 -18.688  45.824  1.00 79.79           C  
ATOM   2449 HG11 VAL B   7      -1.511 -18.821  45.423  1.00 79.79           H  
ATOM   2450 HG12 VAL B   7      -3.125 -18.157  45.093  1.00 79.79           H  
ATOM   2451 HG13 VAL B   7      -2.459 -18.098  46.738  1.00 79.79           H  
ATOM   2452  CG2 VAL B   7      -4.477 -19.743  46.836  1.00 79.79           C  
ATOM   2453 HG21 VAL B   7      -5.112 -19.142  46.186  1.00 79.79           H  
ATOM   2454 HG22 VAL B   7      -5.008 -20.662  47.085  1.00 79.79           H  
ATOM   2455 HG23 VAL B   7      -4.301 -19.203  47.766  1.00 79.79           H  
ATOM   2456  N   ALA B   8      -1.260 -22.071  44.259  1.00 79.59           N  
ATOM   2457  H   ALA B   8      -1.453 -22.682  45.040  1.00 79.59           H  
ATOM   2458  CA  ALA B   8      -0.108 -22.382  43.415  1.00 79.59           C  
ATOM   2459  HA  ALA B   8       0.521 -21.494  43.359  1.00 79.59           H  
ATOM   2460  C   ALA B   8      -0.503 -22.749  41.970  1.00 79.59           C  
ATOM   2461  CB  ALA B   8       0.708 -23.497  44.081  1.00 79.59           C  
ATOM   2462  HB1 ALA B   8       0.111 -24.405  44.159  1.00 79.59           H  
ATOM   2463  HB2 ALA B   8       1.597 -23.704  43.485  1.00 79.59           H  
ATOM   2464  HB3 ALA B   8       1.016 -23.184  45.079  1.00 79.59           H  
ATOM   2465  O   ALA B   8       0.169 -22.312  41.033  1.00 79.59           O  
ATOM   2466  N   GLU B   9      -1.595 -23.493  41.755  1.00 81.53           N  
ATOM   2467  H   GLU B   9      -2.100 -23.867  42.546  1.00 81.53           H  
ATOM   2468  CA  GLU B   9      -2.118 -23.756  40.404  1.00 81.53           C  
ATOM   2469  HA  GLU B   9      -1.302 -24.119  39.779  1.00 81.53           H  
ATOM   2470  C   GLU B   9      -2.644 -22.486  39.724  1.00 81.53           C  
ATOM   2471  CB  GLU B   9      -3.210 -24.836  40.419  1.00 81.53           C  
ATOM   2472  HB2 GLU B   9      -3.688 -24.845  39.439  1.00 81.53           H  
ATOM   2473  HB3 GLU B   9      -3.962 -24.597  41.171  1.00 81.53           H  
ATOM   2474  O   GLU B   9      -2.280 -22.215  38.576  1.00 81.53           O  
ATOM   2475  CG  GLU B   9      -2.627 -26.230  40.678  1.00 81.53           C  
ATOM   2476  HG2 GLU B   9      -1.774 -26.374  40.015  1.00 81.53           H  
ATOM   2477  HG3 GLU B   9      -2.261 -26.284  41.703  1.00 81.53           H  
ATOM   2478  CD  GLU B   9      -3.642 -27.356  40.435  1.00 81.53           C  
ATOM   2479  OE1 GLU B   9      -3.161 -28.472  40.134  1.00 81.53           O  
ATOM   2480  OE2 GLU B   9      -4.863 -27.101  40.530  1.00 81.53           O  
ATOM   2481  N   TYR B  10      -3.427 -21.660  40.430  1.00 81.53           N  
ATOM   2482  H   TYR B  10      -3.730 -21.953  41.347  1.00 81.53           H  
ATOM   2483  CA  TYR B  10      -3.920 -20.390  39.885  1.00 81.53           C  
ATOM   2484  HA  TYR B  10      -4.447 -20.600  38.954  1.00 81.53           H  
ATOM   2485  C   TYR B  10      -2.781 -19.422  39.532  1.00 81.53           C  
ATOM   2486  CB  TYR B  10      -4.902 -19.728  40.863  1.00 81.53           C  
ATOM   2487  HB2 TYR B  10      -4.420 -19.634  41.837  1.00 81.53           H  
ATOM   2488  HB3 TYR B  10      -5.109 -18.718  40.508  1.00 81.53           H  
ATOM   2489  O   TYR B  10      -2.796 -18.823  38.455  1.00 81.53           O  
ATOM   2490  CG  TYR B  10      -6.238 -20.435  41.016  1.00 81.53           C  
ATOM   2491  CD1 TYR B  10      -7.045 -20.677  39.884  1.00 81.53           C  
ATOM   2492  HD1 TYR B  10      -6.711 -20.369  38.904  1.00 81.53           H  
ATOM   2493  CD2 TYR B  10      -6.698 -20.817  42.292  1.00 81.53           C  
ATOM   2494  HD2 TYR B  10      -6.091 -20.626  43.165  1.00 81.53           H  
ATOM   2495  CE1 TYR B  10      -8.289 -21.323  40.022  1.00 81.53           C  
ATOM   2496  HE1 TYR B  10      -8.897 -21.516  39.151  1.00 81.53           H  
ATOM   2497  CE2 TYR B  10      -7.943 -21.458  42.436  1.00 81.53           C  
ATOM   2498  HE2 TYR B  10      -8.300 -21.754  43.411  1.00 81.53           H  
ATOM   2499  OH  TYR B  10      -9.937 -22.341  41.445  1.00 81.53           O  
ATOM   2500  HH  TYR B  10     -10.363 -22.481  40.596  1.00 81.53           H  
ATOM   2501  CZ  TYR B  10      -8.737 -21.720  41.301  1.00 81.53           C  
ATOM   2502  N   LEU B  11      -1.760 -19.302  40.389  1.00 77.79           N  
ATOM   2503  H   LEU B  11      -1.812 -19.795  41.269  1.00 77.79           H  
ATOM   2504  CA  LEU B  11      -0.592 -18.456  40.131  1.00 77.79           C  
ATOM   2505  HA  LEU B  11      -0.957 -17.466  39.856  1.00 77.79           H  
ATOM   2506  C   LEU B  11       0.240 -18.983  38.949  1.00 77.79           C  
ATOM   2507  CB  LEU B  11       0.233 -18.344  41.427  1.00 77.79           C  
ATOM   2508  HB2 LEU B  11      -0.430 -18.058  42.243  1.00 77.79           H  
ATOM   2509  HB3 LEU B  11       0.641 -19.327  41.661  1.00 77.79           H  
ATOM   2510  O   LEU B  11       0.708 -18.191  38.126  1.00 77.79           O  
ATOM   2511  CG  LEU B  11       1.387 -17.325  41.363  1.00 77.79           C  
ATOM   2512  HG  LEU B  11       2.033 -17.555  40.516  1.00 77.79           H  
ATOM   2513  CD1 LEU B  11       0.885 -15.883  41.233  1.00 77.79           C  
ATOM   2514 HD11 LEU B  11       0.357 -15.750  40.289  1.00 77.79           H  
ATOM   2515 HD12 LEU B  11       0.219 -15.644  42.063  1.00 77.79           H  
ATOM   2516 HD13 LEU B  11       1.731 -15.197  41.248  1.00 77.79           H  
ATOM   2517  CD2 LEU B  11       2.221 -17.418  42.640  1.00 77.79           C  
ATOM   2518 HD21 LEU B  11       2.622 -18.425  42.745  1.00 77.79           H  
ATOM   2519 HD22 LEU B  11       3.053 -16.715  42.591  1.00 77.79           H  
ATOM   2520 HD23 LEU B  11       1.605 -17.185  43.508  1.00 77.79           H  
ATOM   2521  N   ARG B  12       0.374 -20.311  38.808  1.00 79.99           N  
ATOM   2522  H   ARG B  12      -0.010 -20.905  39.529  1.00 79.99           H  
ATOM   2523  CA  ARG B  12       1.009 -20.947  37.640  1.00 79.99           C  
ATOM   2524  HA  ARG B  12       2.004 -20.522  37.508  1.00 79.99           H  
ATOM   2525  C   ARG B  12       0.235 -20.649  36.355  1.00 79.99           C  
ATOM   2526  CB  ARG B  12       1.150 -22.459  37.884  1.00 79.99           C  
ATOM   2527  HB2 ARG B  12       1.641 -22.614  38.845  1.00 79.99           H  
ATOM   2528  HB3 ARG B  12       0.160 -22.912  37.927  1.00 79.99           H  
ATOM   2529  O   ARG B  12       0.851 -20.295  35.354  1.00 79.99           O  
ATOM   2530  CG  ARG B  12       1.982 -23.161  36.794  1.00 79.99           C  
ATOM   2531  HG2 ARG B  12       3.012 -22.807  36.840  1.00 79.99           H  
ATOM   2532  HG3 ARG B  12       1.580 -22.917  35.811  1.00 79.99           H  
ATOM   2533  CD  ARG B  12       1.953 -24.689  36.942  1.00 79.99           C  
ATOM   2534  HD2 ARG B  12       2.516 -25.127  36.118  1.00 79.99           H  
ATOM   2535  HD3 ARG B  12       0.917 -25.017  36.850  1.00 79.99           H  
ATOM   2536  NE  ARG B  12       2.539 -25.145  38.221  1.00 79.99           N  
ATOM   2537  HE  ARG B  12       3.390 -24.687  38.514  1.00 79.99           H  
ATOM   2538  NH1 ARG B  12       0.967 -26.743  38.782  1.00 79.99           N  
ATOM   2539 HH11 ARG B  12       0.453 -26.562  37.932  1.00 79.99           H  
ATOM   2540 HH12 ARG B  12       0.577 -27.396  39.447  1.00 79.99           H  
ATOM   2541  NH2 ARG B  12       2.675 -26.346  40.150  1.00 79.99           N  
ATOM   2542 HH21 ARG B  12       2.287 -27.044  40.768  1.00 79.99           H  
ATOM   2543 HH22 ARG B  12       3.515 -25.849  40.411  1.00 79.99           H  
ATOM   2544  CZ  ARG B  12       2.057 -26.072  39.036  1.00 79.99           C  
ATOM   2545  N   ARG B  13      -1.101 -20.733  36.367  1.00 82.85           N  
ATOM   2546  H   ARG B  13      -1.551 -21.056  37.211  1.00 82.85           H  
ATOM   2547  CA  ARG B  13      -1.922 -20.392  35.193  1.00 82.85           C  
ATOM   2548  HA  ARG B  13      -1.525 -20.943  34.341  1.00 82.85           H  
ATOM   2549  C   ARG B  13      -1.781 -18.914  34.821  1.00 82.85           C  
ATOM   2550  CB  ARG B  13      -3.390 -20.805  35.425  1.00 82.85           C  
ATOM   2551  HB2 ARG B  13      -3.798 -20.216  36.246  1.00 82.85           H  
ATOM   2552  HB3 ARG B  13      -3.430 -21.855  35.713  1.00 82.85           H  
ATOM   2553  O   ARG B  13      -1.490 -18.616  33.668  1.00 82.85           O  
ATOM   2554  CG  ARG B  13      -4.273 -20.590  34.180  1.00 82.85           C  
ATOM   2555  HG2 ARG B  13      -5.319 -20.718  34.458  1.00 82.85           H  
ATOM   2556  HG3 ARG B  13      -4.156 -19.563  33.836  1.00 82.85           H  
ATOM   2557  CD  ARG B  13      -3.951 -21.569  33.038  1.00 82.85           C  
ATOM   2558  HD2 ARG B  13      -4.548 -22.470  33.178  1.00 82.85           H  
ATOM   2559  HD3 ARG B  13      -2.899 -21.852  33.074  1.00 82.85           H  
ATOM   2560  NE  ARG B  13      -4.210 -20.976  31.715  1.00 82.85           N  
ATOM   2561  HE  ARG B  13      -4.192 -19.968  31.648  1.00 82.85           H  
ATOM   2562  NH1 ARG B  13      -4.411 -22.920  30.492  1.00 82.85           N  
ATOM   2563 HH11 ARG B  13      -4.531 -23.363  29.592  1.00 82.85           H  
ATOM   2564 HH12 ARG B  13      -4.408 -23.462  31.344  1.00 82.85           H  
ATOM   2565  NH2 ARG B  13      -4.383 -20.951  29.459  1.00 82.85           N  
ATOM   2566 HH21 ARG B  13      -4.096 -19.984  29.513  1.00 82.85           H  
ATOM   2567 HH22 ARG B  13      -4.444 -21.399  28.556  1.00 82.85           H  
ATOM   2568  CZ  ARG B  13      -4.339 -21.618  30.568  1.00 82.85           C  
ATOM   2569  N   ALA B  14      -1.890 -18.009  35.794  1.00 81.58           N  
ATOM   2570  H   ALA B  14      -2.143 -18.327  36.718  1.00 81.58           H  
ATOM   2571  CA  ALA B  14      -1.756 -16.570  35.566  1.00 81.58           C  
ATOM   2572  HA  ALA B  14      -2.501 -16.265  34.832  1.00 81.58           H  
ATOM   2573  C   ALA B  14      -0.375 -16.179  35.003  1.00 81.58           C  
ATOM   2574  CB  ALA B  14      -2.047 -15.844  36.886  1.00 81.58           C  
ATOM   2575  HB1 ALA B  14      -3.047 -16.101  37.236  1.00 81.58           H  
ATOM   2576  HB2 ALA B  14      -1.995 -14.766  36.729  1.00 81.58           H  
ATOM   2577  HB3 ALA B  14      -1.318 -16.132  37.643  1.00 81.58           H  
ATOM   2578  O   ALA B  14      -0.293 -15.345  34.105  1.00 81.58           O  
ATOM   2579  N   THR B  15       0.709 -16.798  35.485  1.00 86.26           N  
ATOM   2580  H   THR B  15       0.590 -17.469  36.230  1.00 86.26           H  
ATOM   2581  CA  THR B  15       2.068 -16.543  34.969  1.00 86.26           C  
ATOM   2582  HA  THR B  15       2.180 -15.467  34.838  1.00 86.26           H  
ATOM   2583  C   THR B  15       2.311 -17.149  33.584  1.00 86.26           C  
ATOM   2584  CB  THR B  15       3.166 -16.990  35.948  1.00 86.26           C  
ATOM   2585  HB  THR B  15       4.120 -17.013  35.422  1.00 86.26           H  
ATOM   2586  O   THR B  15       2.987 -16.519  32.771  1.00 86.26           O  
ATOM   2587  CG2 THR B  15       3.298 -16.027  37.126  1.00 86.26           C  
ATOM   2588 HG21 THR B  15       3.575 -15.038  36.761  1.00 86.26           H  
ATOM   2589 HG22 THR B  15       2.355 -15.958  37.668  1.00 86.26           H  
ATOM   2590 HG23 THR B  15       4.076 -16.383  37.801  1.00 86.26           H  
ATOM   2591  OG1 THR B  15       2.910 -18.264  36.487  1.00 86.26           O  
ATOM   2592  HG1 THR B  15       2.191 -18.175  37.117  1.00 86.26           H  
ATOM   2593  N   LEU B  16       1.721 -18.309  33.266  1.00 85.98           N  
ATOM   2594  H   LEU B  16       1.215 -18.807  33.985  1.00 85.98           H  
ATOM   2595  CA  LEU B  16       1.732 -18.868  31.907  1.00 85.98           C  
ATOM   2596  HA  LEU B  16       2.761 -18.896  31.549  1.00 85.98           H  
ATOM   2597  C   LEU B  16       0.963 -17.979  30.917  1.00 85.98           C  
ATOM   2598  CB  LEU B  16       1.158 -20.298  31.919  1.00 85.98           C  
ATOM   2599  HB2 LEU B  16       0.918 -20.587  30.896  1.00 85.98           H  
ATOM   2600  HB3 LEU B  16       0.224 -20.293  32.481  1.00 85.98           H  
ATOM   2601  O   LEU B  16       1.509 -17.632  29.870  1.00 85.98           O  
ATOM   2602  CG  LEU B  16       2.100 -21.362  32.511  1.00 85.98           C  
ATOM   2603  HG  LEU B  16       2.469 -21.038  33.484  1.00 85.98           H  
ATOM   2604  CD1 LEU B  16       1.341 -22.679  32.688  1.00 85.98           C  
ATOM   2605 HD11 LEU B  16       2.003 -23.434  33.113  1.00 85.98           H  
ATOM   2606 HD12 LEU B  16       0.502 -22.524  33.366  1.00 85.98           H  
ATOM   2607 HD13 LEU B  16       0.967 -23.027  31.725  1.00 85.98           H  
ATOM   2608  CD2 LEU B  16       3.305 -21.633  31.605  1.00 85.98           C  
ATOM   2609 HD21 LEU B  16       2.963 -21.926  30.612  1.00 85.98           H  
ATOM   2610 HD22 LEU B  16       3.923 -20.738  31.532  1.00 85.98           H  
ATOM   2611 HD23 LEU B  16       3.907 -22.435  32.030  1.00 85.98           H  
ATOM   2612  N   ASP B  17      -0.254 -17.556  31.269  1.00 86.49           N  
ATOM   2613  H   ASP B  17      -0.653 -17.901  32.131  1.00 86.49           H  
ATOM   2614  CA  ASP B  17      -1.078 -16.678  30.429  1.00 86.49           C  
ATOM   2615  HA  ASP B  17      -1.170 -17.123  29.439  1.00 86.49           H  
ATOM   2616  C   ASP B  17      -0.426 -15.294  30.239  1.00 86.49           C  
ATOM   2617  CB  ASP B  17      -2.492 -16.543  31.033  1.00 86.49           C  
ATOM   2618  HB2 ASP B  17      -2.408 -16.251  32.080  1.00 86.49           H  
ATOM   2619  HB3 ASP B  17      -3.016 -15.744  30.507  1.00 86.49           H  
ATOM   2620  O   ASP B  17      -0.473 -14.734  29.144  1.00 86.49           O  
ATOM   2621  CG  ASP B  17      -3.349 -17.812  30.917  1.00 86.49           C  
ATOM   2622  OD1 ASP B  17      -3.180 -18.584  29.951  1.00 86.49           O  
ATOM   2623  OD2 ASP B  17      -4.254 -18.021  31.753  1.00 86.49           O  
ATOM   2624  N   LEU B  18       0.242 -14.756  31.270  1.00 86.34           N  
ATOM   2625  H   LEU B  18       0.189 -15.221  32.165  1.00 86.34           H  
ATOM   2626  CA  LEU B  18       1.016 -13.510  31.176  1.00 86.34           C  
ATOM   2627  HA  LEU B  18       0.379 -12.735  30.750  1.00 86.34           H  
ATOM   2628  C   LEU B  18       2.225 -13.656  30.246  1.00 86.34           C  
ATOM   2629  CB  LEU B  18       1.446 -13.078  32.592  1.00 86.34           C  
ATOM   2630  HB2 LEU B  18       0.550 -12.867  33.175  1.00 86.34           H  
ATOM   2631  HB3 LEU B  18       1.963 -13.914  33.064  1.00 86.34           H  
ATOM   2632  O   LEU B  18       2.515 -12.745  29.470  1.00 86.34           O  
ATOM   2633  CG  LEU B  18       2.379 -11.851  32.648  1.00 86.34           C  
ATOM   2634  HG  LEU B  18       3.311 -12.071  32.127  1.00 86.34           H  
ATOM   2635  CD1 LEU B  18       1.750 -10.605  32.030  1.00 86.34           C  
ATOM   2636 HD11 LEU B  18       2.408  -9.745  32.159  1.00 86.34           H  
ATOM   2637 HD12 LEU B  18       1.569 -10.751  30.965  1.00 86.34           H  
ATOM   2638 HD13 LEU B  18       0.803 -10.402  32.529  1.00 86.34           H  
ATOM   2639  CD2 LEU B  18       2.719 -11.531  34.104  1.00 86.34           C  
ATOM   2640 HD21 LEU B  18       1.809 -11.291  34.653  1.00 86.34           H  
ATOM   2641 HD22 LEU B  18       3.397 -10.679  34.151  1.00 86.34           H  
ATOM   2642 HD23 LEU B  18       3.200 -12.392  34.568  1.00 86.34           H  
ATOM   2643  N   ARG B  19       2.933 -14.791  30.307  1.00 87.99           N  
ATOM   2644  H   ARG B  19       2.652 -15.496  30.974  1.00 87.99           H  
ATOM   2645  CA  ARG B  19       4.065 -15.067  29.414  1.00 87.99           C  
ATOM   2646  HA  ARG B  19       4.756 -14.225  29.462  1.00 87.99           H  
ATOM   2647  C   ARG B  19       3.607 -15.155  27.959  1.00 87.99           C  
ATOM   2648  CB  ARG B  19       4.798 -16.336  29.875  1.00 87.99           C  
ATOM   2649  HB2 ARG B  19       5.053 -16.233  30.929  1.00 87.99           H  
ATOM   2650  HB3 ARG B  19       4.138 -17.196  29.762  1.00 87.99           H  
ATOM   2651  O   ARG B  19       4.242 -14.534  27.114  1.00 87.99           O  
ATOM   2652  CG  ARG B  19       6.092 -16.563  29.076  1.00 87.99           C  
ATOM   2653  HG2 ARG B  19       5.869 -16.670  28.014  1.00 87.99           H  
ATOM   2654  HG3 ARG B  19       6.742 -15.697  29.204  1.00 87.99           H  
ATOM   2655  CD  ARG B  19       6.841 -17.811  29.554  1.00 87.99           C  
ATOM   2656  HD2 ARG B  19       7.815 -17.833  29.064  1.00 87.99           H  
ATOM   2657  HD3 ARG B  19       6.993 -17.741  30.631  1.00 87.99           H  
ATOM   2658  NE  ARG B  19       6.109 -19.047  29.218  1.00 87.99           N  
ATOM   2659  HE  ARG B  19       5.356 -18.956  28.551  1.00 87.99           H  
ATOM   2660  NH1 ARG B  19       7.397 -20.516  30.426  1.00 87.99           N  
ATOM   2661 HH11 ARG B  19       7.652 -21.467  30.651  1.00 87.99           H  
ATOM   2662 HH12 ARG B  19       7.985 -19.747  30.715  1.00 87.99           H  
ATOM   2663  NH2 ARG B  19       5.719 -21.287  29.173  1.00 87.99           N  
ATOM   2664 HH21 ARG B  19       5.002 -21.142  28.477  1.00 87.99           H  
ATOM   2665 HH22 ARG B  19       5.985 -22.230  29.415  1.00 87.99           H  
ATOM   2666  CZ  ARG B  19       6.409 -20.272  29.611  1.00 87.99           C  
ATOM   2667  N   ALA B  20       2.502 -15.855  27.695  1.00 90.70           N  
ATOM   2668  H   ALA B  20       2.043 -16.337  28.455  1.00 90.70           H  
ATOM   2669  CA  ALA B  20       1.905 -15.950  26.363  1.00 90.70           C  
ATOM   2670  HA  ALA B  20       2.649 -16.340  25.668  1.00 90.70           H  
ATOM   2671  C   ALA B  20       1.466 -14.573  25.835  1.00 90.70           C  
ATOM   2672  CB  ALA B  20       0.738 -16.944  26.425  1.00 90.70           C  
ATOM   2673  HB1 ALA B  20       0.304 -17.053  25.431  1.00 90.70           H  
ATOM   2674  HB2 ALA B  20      -0.030 -16.587  27.110  1.00 90.70           H  
ATOM   2675  HB3 ALA B  20       1.095 -17.917  26.760  1.00 90.70           H  
ATOM   2676  O   ALA B  20       1.840 -14.196  24.730  1.00 90.70           O  
ATOM   2677  N   ALA B  21       0.773 -13.767  26.649  1.00 90.19           N  
ATOM   2678  H   ALA B  21       0.455 -14.124  27.538  1.00 90.19           H  
ATOM   2679  CA  ALA B  21       0.364 -12.420  26.248  1.00 90.19           C  
ATOM   2680  HA  ALA B  21      -0.213 -12.503  25.326  1.00 90.19           H  
ATOM   2681  C   ALA B  21       1.569 -11.503  25.945  1.00 90.19           C  
ATOM   2682  CB  ALA B  21      -0.547 -11.840  27.337  1.00 90.19           C  
ATOM   2683  HB1 ALA B  21       0.004 -11.736  28.273  1.00 90.19           H  
ATOM   2684  HB2 ALA B  21      -0.912 -10.863  27.021  1.00 90.19           H  
ATOM   2685  HB3 ALA B  21      -1.400 -12.500  27.493  1.00 90.19           H  
ATOM   2686  O   ALA B  21       1.595 -10.827  24.922  1.00 90.19           O  
ATOM   2687  N   ARG B  22       2.614 -11.518  26.786  1.00 89.40           N  
ATOM   2688  H   ARG B  22       2.550 -12.096  27.612  1.00 89.40           H  
ATOM   2689  CA  ARG B  22       3.853 -10.755  26.531  1.00 89.40           C  
ATOM   2690  HA  ARG B  22       3.595  -9.723  26.294  1.00 89.40           H  
ATOM   2691  C   ARG B  22       4.636 -11.245  25.314  1.00 89.40           C  
ATOM   2692  CB  ARG B  22       4.764 -10.789  27.762  1.00 89.40           C  
ATOM   2693  HB2 ARG B  22       5.761 -10.458  27.468  1.00 89.40           H  
ATOM   2694  HB3 ARG B  22       4.838 -11.810  28.136  1.00 89.40           H  
ATOM   2695  O   ARG B  22       5.417 -10.476  24.765  1.00 89.40           O  
ATOM   2696  CG  ARG B  22       4.269  -9.855  28.869  1.00 89.40           C  
ATOM   2697  HG2 ARG B  22       3.280 -10.164  29.207  1.00 89.40           H  
ATOM   2698  HG3 ARG B  22       4.212  -8.838  28.480  1.00 89.40           H  
ATOM   2699  CD  ARG B  22       5.255  -9.898  30.041  1.00 89.40           C  
ATOM   2700  HD2 ARG B  22       5.258 -10.906  30.455  1.00 89.40           H  
ATOM   2701  HD3 ARG B  22       6.252  -9.659  29.670  1.00 89.40           H  
ATOM   2702  NE  ARG B  22       4.886  -8.930  31.088  1.00 89.40           N  
ATOM   2703  HE  ARG B  22       4.104  -8.324  30.885  1.00 89.40           H  
ATOM   2704  NH1 ARG B  22       6.528  -9.460  32.606  1.00 89.40           N  
ATOM   2705 HH11 ARG B  22       6.991  -9.271  33.483  1.00 89.40           H  
ATOM   2706 HH12 ARG B  22       6.936 -10.091  31.930  1.00 89.40           H  
ATOM   2707  NH2 ARG B  22       5.011  -7.903  33.114  1.00 89.40           N  
ATOM   2708 HH21 ARG B  22       5.423  -7.796  34.030  1.00 89.40           H  
ATOM   2709 HH22 ARG B  22       4.217  -7.326  32.876  1.00 89.40           H  
ATOM   2710  CZ  ARG B  22       5.477  -8.769  32.259  1.00 89.40           C  
ATOM   2711  N   GLN B  23       4.487 -12.512  24.936  1.00 89.12           N  
ATOM   2712  H   GLN B  23       3.852 -13.105  25.450  1.00 89.12           H  
ATOM   2713  CA  GLN B  23       5.070 -13.040  23.711  1.00 89.12           C  
ATOM   2714  HA  GLN B  23       6.079 -12.643  23.601  1.00 89.12           H  
ATOM   2715  C   GLN B  23       4.295 -12.542  22.484  1.00 89.12           C  
ATOM   2716  CB  GLN B  23       5.190 -14.565  23.826  1.00 89.12           C  
ATOM   2717  HB2 GLN B  23       5.864 -14.802  24.649  1.00 89.12           H  
ATOM   2718  HB3 GLN B  23       4.214 -15.007  24.029  1.00 89.12           H  
ATOM   2719  O   GLN B  23       4.924 -11.955  21.610  1.00 89.12           O  
ATOM   2720  CG  GLN B  23       5.737 -15.153  22.527  1.00 89.12           C  
ATOM   2721  HG2 GLN B  23       4.977 -15.000  21.760  1.00 89.12           H  
ATOM   2722  HG3 GLN B  23       6.643 -14.628  22.223  1.00 89.12           H  
ATOM   2723  CD  GLN B  23       6.044 -16.641  22.594  1.00 89.12           C  
ATOM   2724  NE2 GLN B  23       6.124 -17.272  21.448  1.00 89.12           N  
ATOM   2725 HE21 GLN B  23       6.296 -18.267  21.423  1.00 89.12           H  
ATOM   2726 HE22 GLN B  23       5.850 -16.770  20.616  1.00 89.12           H  
ATOM   2727  OE1 GLN B  23       6.236 -17.226  23.657  1.00 89.12           O  
ATOM   2728  N   ARG B  24       2.957 -12.635  22.486  1.00 93.20           N  
ATOM   2729  H   ARG B  24       2.512 -13.159  23.225  1.00 93.20           H  
ATOM   2730  CA  ARG B  24       2.111 -12.128  21.390  1.00 93.20           C  
ATOM   2731  HA  ARG B  24       2.406 -12.657  20.484  1.00 93.20           H  
ATOM   2732  C   ARG B  24       2.333 -10.639  21.099  1.00 93.20           C  
ATOM   2733  CB  ARG B  24       0.631 -12.438  21.686  1.00 93.20           C  
ATOM   2734  HB2 ARG B  24       0.346 -11.953  22.620  1.00 93.20           H  
ATOM   2735  HB3 ARG B  24       0.523 -13.515  21.820  1.00 93.20           H  
ATOM   2736  O   ARG B  24       2.378 -10.256  19.941  1.00 93.20           O  
ATOM   2737  CG  ARG B  24      -0.352 -11.986  20.585  1.00 93.20           C  
ATOM   2738  HG2 ARG B  24      -1.359 -12.292  20.868  1.00 93.20           H  
ATOM   2739  HG3 ARG B  24      -0.341 -10.899  20.507  1.00 93.20           H  
ATOM   2740  CD  ARG B  24      -0.017 -12.592  19.215  1.00 93.20           C  
ATOM   2741  HD2 ARG B  24      -0.012 -13.679  19.293  1.00 93.20           H  
ATOM   2742  HD3 ARG B  24       0.980 -12.267  18.918  1.00 93.20           H  
ATOM   2743  NE  ARG B  24      -0.969 -12.180  18.167  1.00 93.20           N  
ATOM   2744  HE  ARG B  24      -1.774 -11.617  18.401  1.00 93.20           H  
ATOM   2745  NH1 ARG B  24       0.257 -12.928  16.367  1.00 93.20           N  
ATOM   2746 HH11 ARG B  24       0.989 -13.244  16.986  1.00 93.20           H  
ATOM   2747 HH12 ARG B  24       0.415 -12.895  15.370  1.00 93.20           H  
ATOM   2748  NH2 ARG B  24      -1.691 -11.869  16.058  1.00 93.20           N  
ATOM   2749 HH21 ARG B  24      -2.422 -11.315  16.481  1.00 93.20           H  
ATOM   2750 HH22 ARG B  24      -1.554 -11.833  15.058  1.00 93.20           H  
ATOM   2751  CZ  ARG B  24      -0.793 -12.335  16.869  1.00 93.20           C  
ATOM   2752  N   ILE B  25       2.530  -9.810  22.129  1.00 92.40           N  
ATOM   2753  H   ILE B  25       2.404 -10.177  23.062  1.00 92.40           H  
ATOM   2754  CA  ILE B  25       2.872  -8.384  21.948  1.00 92.40           C  
ATOM   2755  HA  ILE B  25       2.092  -7.909  21.352  1.00 92.40           H  
ATOM   2756  C   ILE B  25       4.178  -8.221  21.154  1.00 92.40           C  
ATOM   2757  CB  ILE B  25       2.946  -7.659  23.311  1.00 92.40           C  
ATOM   2758  HB  ILE B  25       3.616  -8.221  23.962  1.00 92.40           H  
ATOM   2759  O   ILE B  25       4.214  -7.455  20.199  1.00 92.40           O  
ATOM   2760  CG1 ILE B  25       1.549  -7.598  23.960  1.00 92.40           C  
ATOM   2761 HG12 ILE B  25       0.918  -6.900  23.409  1.00 92.40           H  
ATOM   2762 HG13 ILE B  25       1.081  -8.580  23.903  1.00 92.40           H  
ATOM   2763  CG2 ILE B  25       3.497  -6.230  23.172  1.00 92.40           C  
ATOM   2764 HG21 ILE B  25       3.518  -5.705  24.127  1.00 92.40           H  
ATOM   2765 HG22 ILE B  25       4.522  -6.243  22.800  1.00 92.40           H  
ATOM   2766 HG23 ILE B  25       2.895  -5.657  22.467  1.00 92.40           H  
ATOM   2767  CD1 ILE B  25       1.581  -7.194  25.438  1.00 92.40           C  
ATOM   2768 HD11 ILE B  25       0.583  -7.332  25.854  1.00 92.40           H  
ATOM   2769 HD12 ILE B  25       2.282  -7.824  25.985  1.00 92.40           H  
ATOM   2770 HD13 ILE B  25       1.862  -6.146  25.547  1.00 92.40           H  
ATOM   2771  N   ARG B  26       5.237  -8.971  21.496  1.00 91.89           N  
ATOM   2772  H   ARG B  26       5.122  -9.676  22.209  1.00 91.89           H  
ATOM   2773  CA  ARG B  26       6.507  -8.900  20.752  1.00 91.89           C  
ATOM   2774  HA  ARG B  26       6.800  -7.855  20.661  1.00 91.89           H  
ATOM   2775  C   ARG B  26       6.364  -9.393  19.316  1.00 91.89           C  
ATOM   2776  CB  ARG B  26       7.625  -9.675  21.453  1.00 91.89           C  
ATOM   2777  HB2 ARG B  26       8.457  -9.774  20.757  1.00 91.89           H  
ATOM   2778  HB3 ARG B  26       7.272 -10.674  21.710  1.00 91.89           H  
ATOM   2779  O   ARG B  26       6.938  -8.775  18.434  1.00 91.89           O  
ATOM   2780  CG  ARG B  26       8.135  -8.943  22.700  1.00 91.89           C  
ATOM   2781  HG2 ARG B  26       7.350  -8.903  23.456  1.00 91.89           H  
ATOM   2782  HG3 ARG B  26       8.408  -7.924  22.426  1.00 91.89           H  
ATOM   2783  CD  ARG B  26       9.377  -9.647  23.261  1.00 91.89           C  
ATOM   2784  HD2 ARG B  26      10.133  -9.682  22.477  1.00 91.89           H  
ATOM   2785  HD3 ARG B  26       9.788  -9.053  24.077  1.00 91.89           H  
ATOM   2786  NE  ARG B  26       9.074 -11.023  23.704  1.00 91.89           N  
ATOM   2787  HE  ARG B  26       9.144 -11.729  22.985  1.00 91.89           H  
ATOM   2788  NH1 ARG B  26       8.489 -10.533  25.860  1.00 91.89           N  
ATOM   2789 HH11 ARG B  26       8.638  -9.564  25.617  1.00 91.89           H  
ATOM   2790 HH12 ARG B  26       8.071 -10.803  26.740  1.00 91.89           H  
ATOM   2791  NH2 ARG B  26       8.329 -12.641  25.118  1.00 91.89           N  
ATOM   2792 HH21 ARG B  26       8.424 -13.301  24.359  1.00 91.89           H  
ATOM   2793 HH22 ARG B  26       7.929 -12.929  25.999  1.00 91.89           H  
ATOM   2794  CZ  ARG B  26       8.632 -11.392  24.890  1.00 91.89           C  
ATOM   2795  N   GLU B  27       5.588 -10.451  19.089  1.00 92.63           N  
ATOM   2796  H   GLU B  27       5.169 -10.924  19.877  1.00 92.63           H  
ATOM   2797  CA  GLU B  27       5.298 -10.967  17.743  1.00 92.63           C  
ATOM   2798  HA  GLU B  27       6.238 -11.201  17.242  1.00 92.63           H  
ATOM   2799  C   GLU B  27       4.560  -9.921  16.876  1.00 92.63           C  
ATOM   2800  CB  GLU B  27       4.487 -12.273  17.865  1.00 92.63           C  
ATOM   2801  HB2 GLU B  27       3.621 -12.075  18.495  1.00 92.63           H  
ATOM   2802  HB3 GLU B  27       4.128 -12.568  16.879  1.00 92.63           H  
ATOM   2803  O   GLU B  27       4.851  -9.773  15.695  1.00 92.63           O  
ATOM   2804  CG  GLU B  27       5.314 -13.437  18.455  1.00 92.63           C  
ATOM   2805  HG2 GLU B  27       5.900 -13.070  19.299  1.00 92.63           H  
ATOM   2806  HG3 GLU B  27       6.018 -13.781  17.698  1.00 92.63           H  
ATOM   2807  CD  GLU B  27       4.476 -14.630  18.957  1.00 92.63           C  
ATOM   2808  OE1 GLU B  27       5.100 -15.612  19.438  1.00 92.63           O  
ATOM   2809  OE2 GLU B  27       3.225 -14.533  18.993  1.00 92.63           O  
ATOM   2810  N   LEU B  28       3.659  -9.130  17.467  1.00 93.89           N  
ATOM   2811  H   LEU B  28       3.427  -9.304  18.434  1.00 93.89           H  
ATOM   2812  CA  LEU B  28       2.959  -8.045  16.767  1.00 93.89           C  
ATOM   2813  HA  LEU B  28       2.632  -8.402  15.790  1.00 93.89           H  
ATOM   2814  C   LEU B  28       3.844  -6.812  16.505  1.00 93.89           C  
ATOM   2815  CB  LEU B  28       1.729  -7.649  17.600  1.00 93.89           C  
ATOM   2816  HB2 LEU B  28       2.054  -7.481  18.627  1.00 93.89           H  
ATOM   2817  HB3 LEU B  28       1.335  -6.705  17.224  1.00 93.89           H  
ATOM   2818  O   LEU B  28       3.740  -6.194  15.451  1.00 93.89           O  
ATOM   2819  CG  LEU B  28       0.599  -8.692  17.586  1.00 93.89           C  
ATOM   2820  HG  LEU B  28       1.000  -9.693  17.746  1.00 93.89           H  
ATOM   2821  CD1 LEU B  28      -0.375  -8.383  18.725  1.00 93.89           C  
ATOM   2822 HD11 LEU B  28      -1.166  -9.132  18.739  1.00 93.89           H  
ATOM   2823 HD12 LEU B  28       0.154  -8.403  19.677  1.00 93.89           H  
ATOM   2824 HD13 LEU B  28      -0.817  -7.398  18.571  1.00 93.89           H  
ATOM   2825  CD2 LEU B  28      -0.159  -8.670  16.259  1.00 93.89           C  
ATOM   2826 HD21 LEU B  28      -0.489  -7.657  16.030  1.00 93.89           H  
ATOM   2827 HD22 LEU B  28      -1.040  -9.310  16.320  1.00 93.89           H  
ATOM   2828 HD23 LEU B  28       0.484  -9.026  15.454  1.00 93.89           H  
ATOM   2829  N   GLU B  29       4.695  -6.426  17.459  1.00 92.50           N  
ATOM   2830  H   GLU B  29       4.673  -6.930  18.334  1.00 92.50           H  
ATOM   2831  CA  GLU B  29       5.452  -5.160  17.400  1.00 92.50           C  
ATOM   2832  HA  GLU B  29       4.907  -4.438  16.792  1.00 92.50           H  
ATOM   2833  C   GLU B  29       6.850  -5.297  16.765  1.00 92.50           C  
ATOM   2834  CB  GLU B  29       5.583  -4.581  18.827  1.00 92.50           C  
ATOM   2835  HB2 GLU B  29       6.251  -3.720  18.796  1.00 92.50           H  
ATOM   2836  HB3 GLU B  29       6.035  -5.338  19.467  1.00 92.50           H  
ATOM   2837  O   GLU B  29       7.366  -4.344  16.179  1.00 92.50           O  
ATOM   2838  CG  GLU B  29       4.241  -4.121  19.434  1.00 92.50           C  
ATOM   2839  HG2 GLU B  29       3.835  -3.331  18.802  1.00 92.50           H  
ATOM   2840  HG3 GLU B  29       3.537  -4.953  19.415  1.00 92.50           H  
ATOM   2841  CD  GLU B  29       4.345  -3.607  20.886  1.00 92.50           C  
ATOM   2842  OE1 GLU B  29       3.471  -2.797  21.297  1.00 92.50           O  
ATOM   2843  OE2 GLU B  29       5.245  -4.047  21.637  1.00 92.50           O  
ATOM   2844  N   SER B  30       7.497  -6.457  16.927  1.00 90.38           N  
ATOM   2845  H   SER B  30       6.992  -7.228  17.340  1.00 90.38           H  
ATOM   2846  CA  SER B  30       8.953  -6.610  16.762  1.00 90.38           C  
ATOM   2847  HA  SER B  30       9.271  -5.949  15.955  1.00 90.38           H  
ATOM   2848  C   SER B  30       9.415  -8.019  16.347  1.00 90.38           C  
ATOM   2849  CB  SER B  30       9.676  -6.127  18.036  1.00 90.38           C  
ATOM   2850  HB2 SER B  30       9.518  -5.053  18.133  1.00 90.38           H  
ATOM   2851  HB3 SER B  30      10.750  -6.299  17.954  1.00 90.38           H  
ATOM   2852  O   SER B  30      10.587  -8.349  16.535  1.00 90.38           O  
ATOM   2853  OG  SER B  30       9.165  -6.768  19.196  1.00 90.38           O  
ATOM   2854  HG  SER B  30       8.210  -6.750  19.096  1.00 90.38           H  
ATOM   2855  N   ASP B  31       8.546  -8.859  15.758  1.00 93.91           N  
ATOM   2856  H   ASP B  31       7.577  -8.595  15.653  1.00 93.91           H  
ATOM   2857  CA  ASP B  31       8.987 -10.174  15.256  1.00 93.91           C  
ATOM   2858  HA  ASP B  31       9.387 -10.702  16.122  1.00 93.91           H  
ATOM   2859  C   ASP B  31      10.079  -9.993  14.182  1.00 93.91           C  
ATOM   2860  CB  ASP B  31       7.829 -11.030  14.703  1.00 93.91           C  
ATOM   2861  HB2 ASP B  31       7.603 -10.727  13.681  1.00 93.91           H  
ATOM   2862  HB3 ASP B  31       6.944 -10.840  15.311  1.00 93.91           H  
ATOM   2863  O   ASP B  31       9.912  -9.138  13.294  1.00 93.91           O  
ATOM   2864  CG  ASP B  31       8.082 -12.550  14.755  1.00 93.91           C  
ATOM   2865  OD1 ASP B  31       8.961 -12.988  15.532  1.00 93.91           O  
ATOM   2866  OD2 ASP B  31       7.359 -13.295  14.059  1.00 93.91           O  
ATOM   2867  N   PRO B  32      11.202 -10.734  14.246  1.00 96.68           N  
ATOM   2868  CA  PRO B  32      12.227 -10.690  13.214  1.00 96.68           C  
ATOM   2869  HA  PRO B  32      12.473  -9.648  13.010  1.00 96.68           H  
ATOM   2870  C   PRO B  32      11.742 -11.364  11.927  1.00 96.68           C  
ATOM   2871  CB  PRO B  32      13.458 -11.384  13.807  1.00 96.68           C  
ATOM   2872  HB2 PRO B  32      13.543 -12.403  13.429  1.00 96.68           H  
ATOM   2873  HB3 PRO B  32      14.363 -10.815  13.594  1.00 96.68           H  
ATOM   2874  O   PRO B  32      11.251 -12.495  11.943  1.00 96.68           O  
ATOM   2875  CG  PRO B  32      13.196 -11.418  15.309  1.00 96.68           C  
ATOM   2876  HG2 PRO B  32      13.682 -12.268  15.789  1.00 96.68           H  
ATOM   2877  HG3 PRO B  32      13.517 -10.479  15.761  1.00 96.68           H  
ATOM   2878  CD  PRO B  32      11.680 -11.521  15.373  1.00 96.68           C  
ATOM   2879  HD2 PRO B  32      11.337 -11.135  16.333  1.00 96.68           H  
ATOM   2880  HD3 PRO B  32      11.379 -12.561  15.245  1.00 96.68           H  
ATOM   2881  N   VAL B  33      11.930 -10.690  10.795  1.00 98.72           N  
ATOM   2882  H   VAL B  33      12.392  -9.793  10.840  1.00 98.72           H  
ATOM   2883  CA  VAL B  33      11.515 -11.189   9.477  1.00 98.72           C  
ATOM   2884  HA  VAL B  33      10.827 -12.025   9.602  1.00 98.72           H  
ATOM   2885  C   VAL B  33      12.737 -11.719   8.733  1.00 98.72           C  
ATOM   2886  CB  VAL B  33      10.743 -10.099   8.711  1.00 98.72           C  
ATOM   2887  HB  VAL B  33      11.345  -9.192   8.661  1.00 98.72           H  
ATOM   2888  O   VAL B  33      13.722 -11.007   8.556  1.00 98.72           O  
ATOM   2889  CG1 VAL B  33      10.392 -10.526   7.286  1.00 98.72           C  
ATOM   2890 HG11 VAL B  33      11.299 -10.703   6.708  1.00 98.72           H  
ATOM   2891 HG12 VAL B  33       9.794 -11.436   7.302  1.00 98.72           H  
ATOM   2892 HG13 VAL B  33       9.820  -9.736   6.799  1.00 98.72           H  
ATOM   2893  CG2 VAL B  33       9.426  -9.776   9.434  1.00 98.72           C  
ATOM   2894 HG21 VAL B  33       8.849  -9.053   8.857  1.00 98.72           H  
ATOM   2895 HG22 VAL B  33       9.628  -9.352  10.417  1.00 98.72           H  
ATOM   2896 HG23 VAL B  33       8.831 -10.682   9.552  1.00 98.72           H  
ATOM   2897  N   ALA B  34      12.698 -12.982   8.322  1.00 98.73           N  
ATOM   2898  H   ALA B  34      11.810 -13.462   8.362  1.00 98.73           H  
ATOM   2899  CA  ALA B  34      13.735 -13.615   7.524  1.00 98.73           C  
ATOM   2900  HA  ALA B  34      14.713 -13.320   7.905  1.00 98.73           H  
ATOM   2901  C   ALA B  34      13.638 -13.182   6.055  1.00 98.73           C  
ATOM   2902  CB  ALA B  34      13.600 -15.136   7.662  1.00 98.73           C  
ATOM   2903  HB1 ALA B  34      14.302 -15.629   6.989  1.00 98.73           H  
ATOM   2904  HB2 ALA B  34      13.811 -15.437   8.688  1.00 98.73           H  
ATOM   2905  HB3 ALA B  34      12.592 -15.447   7.390  1.00 98.73           H  
ATOM   2906  O   ALA B  34      12.553 -13.147   5.476  1.00 98.73           O  
ATOM   2907  N   ILE B  35      14.792 -12.921   5.443  1.00 98.79           N  
ATOM   2908  H   ILE B  35      15.637 -12.944   5.997  1.00 98.79           H  
ATOM   2909  CA  ILE B  35      14.954 -12.906   3.988  1.00 98.79           C  
ATOM   2910  HA  ILE B  35      14.017 -12.621   3.509  1.00 98.79           H  
ATOM   2911  C   ILE B  35      15.300 -14.337   3.581  1.00 98.79           C  
ATOM   2912  CB  ILE B  35      16.051 -11.902   3.566  1.00 98.79           C  
ATOM   2913  HB  ILE B  35      16.982 -12.175   4.064  1.00 98.79           H  
ATOM   2914  O   ILE B  35      16.412 -14.791   3.865  1.00 98.79           O  
ATOM   2915  CG1 ILE B  35      15.677 -10.465   3.995  1.00 98.79           C  
ATOM   2916 HG12 ILE B  35      14.818 -10.129   3.414  1.00 98.79           H  
ATOM   2917 HG13 ILE B  35      15.405 -10.451   5.050  1.00 98.79           H  
ATOM   2918  CG2 ILE B  35      16.273 -11.983   2.043  1.00 98.79           C  
ATOM   2919 HG21 ILE B  35      17.039 -11.279   1.717  1.00 98.79           H  
ATOM   2920 HG22 ILE B  35      16.606 -12.981   1.759  1.00 98.79           H  
ATOM   2921 HG23 ILE B  35      15.339 -11.774   1.521  1.00 98.79           H  
ATOM   2922  CD1 ILE B  35      16.814  -9.461   3.808  1.00 98.79           C  
ATOM   2923 HD11 ILE B  35      17.026  -9.322   2.748  1.00 98.79           H  
ATOM   2924 HD12 ILE B  35      16.525  -8.503   4.241  1.00 98.79           H  
ATOM   2925 HD13 ILE B  35      17.710  -9.829   4.308  1.00 98.79           H  
ATOM   2926  N   VAL B  36      14.363 -15.043   2.946  1.00 98.25           N  
ATOM   2927  H   VAL B  36      13.475 -14.604   2.746  1.00 98.25           H  
ATOM   2928  CA  VAL B  36      14.569 -16.445   2.531  1.00 98.25           C  
ATOM   2929  HA  VAL B  36      15.328 -16.874   3.184  1.00 98.25           H  
ATOM   2930  C   VAL B  36      15.145 -16.565   1.123  1.00 98.25           C  
ATOM   2931  CB  VAL B  36      13.311 -17.316   2.710  1.00 98.25           C  
ATOM   2932  HB  VAL B  36      13.548 -18.325   2.373  1.00 98.25           H  
ATOM   2933  O   VAL B  36      15.898 -17.487   0.827  1.00 98.25           O  
ATOM   2934  CG1 VAL B  36      12.913 -17.396   4.189  1.00 98.25           C  
ATOM   2935 HG11 VAL B  36      13.750 -17.783   4.770  1.00 98.25           H  
ATOM   2936 HG12 VAL B  36      12.069 -18.078   4.300  1.00 98.25           H  
ATOM   2937 HG13 VAL B  36      12.624 -16.415   4.566  1.00 98.25           H  
ATOM   2938  CG2 VAL B  36      12.105 -16.821   1.905  1.00 98.25           C  
ATOM   2939 HG21 VAL B  36      11.760 -15.858   2.284  1.00 98.25           H  
ATOM   2940 HG22 VAL B  36      12.369 -16.737   0.851  1.00 98.25           H  
ATOM   2941 HG23 VAL B  36      11.296 -17.544   2.003  1.00 98.25           H  
ATOM   2942  N   SER B  37      14.880 -15.585   0.258  1.00 98.42           N  
ATOM   2943  H   SER B  37      14.243 -14.852   0.534  1.00 98.42           H  
ATOM   2944  CA  SER B  37      15.567 -15.454  -1.025  1.00 98.42           C  
ATOM   2945  HA  SER B  37      16.590 -15.808  -0.897  1.00 98.42           H  
ATOM   2946  C   SER B  37      15.635 -14.004  -1.493  1.00 98.42           C  
ATOM   2947  CB  SER B  37      14.928 -16.346  -2.088  1.00 98.42           C  
ATOM   2948  HB2 SER B  37      15.599 -16.425  -2.944  1.00 98.42           H  
ATOM   2949  HB3 SER B  37      14.782 -17.343  -1.672  1.00 98.42           H  
ATOM   2950  O   SER B  37      14.966 -13.113  -0.965  1.00 98.42           O  
ATOM   2951  OG  SER B  37      13.702 -15.807  -2.519  1.00 98.42           O  
ATOM   2952  HG  SER B  37      13.353 -16.376  -3.210  1.00 98.42           H  
ATOM   2953  N   MET B  38      16.484 -13.761  -2.489  1.00 98.71           N  
ATOM   2954  H   MET B  38      16.984 -14.538  -2.896  1.00 98.71           H  
ATOM   2955  CA  MET B  38      16.655 -12.454  -3.112  1.00 98.71           C  
ATOM   2956  HA  MET B  38      15.699 -11.931  -3.084  1.00 98.71           H  
ATOM   2957  C   MET B  38      17.050 -12.597  -4.580  1.00 98.71           C  
ATOM   2958  CB  MET B  38      17.665 -11.616  -2.313  1.00 98.71           C  
ATOM   2959  HB2 MET B  38      17.734 -10.627  -2.767  1.00 98.71           H  
ATOM   2960  HB3 MET B  38      17.288 -11.501  -1.296  1.00 98.71           H  
ATOM   2961  O   MET B  38      17.762 -13.534  -4.954  1.00 98.71           O  
ATOM   2962  CG  MET B  38      19.069 -12.220  -2.224  1.00 98.71           C  
ATOM   2963  HG2 MET B  38      18.997 -13.243  -1.856  1.00 98.71           H  
ATOM   2964  HG3 MET B  38      19.507 -12.241  -3.222  1.00 98.71           H  
ATOM   2965  SD  MET B  38      20.170 -11.291  -1.126  1.00 98.71           S  
ATOM   2966  CE  MET B  38      21.679 -12.278  -1.279  1.00 98.71           C  
ATOM   2967  HE1 MET B  38      22.474 -11.812  -0.697  1.00 98.71           H  
ATOM   2968  HE2 MET B  38      21.504 -13.286  -0.906  1.00 98.71           H  
ATOM   2969  HE3 MET B  38      21.980 -12.330  -2.326  1.00 98.71           H  
ATOM   2970  N   ASN B  39      16.609 -11.659  -5.413  1.00 98.23           N  
ATOM   2971  H   ASN B  39      16.022 -10.924  -5.044  1.00 98.23           H  
ATOM   2972  CA  ASN B  39      16.947 -11.602  -6.829  1.00 98.23           C  
ATOM   2973  HA  ASN B  39      17.917 -12.079  -6.968  1.00 98.23           H  
ATOM   2974  C   ASN B  39      17.072 -10.151  -7.313  1.00 98.23           C  
ATOM   2975  CB  ASN B  39      15.897 -12.386  -7.634  1.00 98.23           C  
ATOM   2976  HB2 ASN B  39      15.713 -13.352  -7.163  1.00 98.23           H  
ATOM   2977  HB3 ASN B  39      14.957 -11.834  -7.647  1.00 98.23           H  
ATOM   2978  O   ASN B  39      16.445  -9.247  -6.762  1.00 98.23           O  
ATOM   2979  CG  ASN B  39      16.353 -12.652  -9.055  1.00 98.23           C  
ATOM   2980  ND2 ASN B  39      15.450 -13.047  -9.915  1.00 98.23           N  
ATOM   2981 HD21 ASN B  39      15.770 -13.370 -10.816  1.00 98.23           H  
ATOM   2982 HD22 ASN B  39      14.485 -13.158  -9.637  1.00 98.23           H  
ATOM   2983  OD1 ASN B  39      17.529 -12.545  -9.380  1.00 98.23           O  
ATOM   2984  N   CYS B  40      17.880  -9.920  -8.345  1.00 98.65           N  
ATOM   2985  H   CYS B  40      18.277 -10.708  -8.836  1.00 98.65           H  
ATOM   2986  CA  CYS B  40      18.030  -8.606  -8.955  1.00 98.65           C  
ATOM   2987  HA  CYS B  40      17.042  -8.146  -8.984  1.00 98.65           H  
ATOM   2988  C   CYS B  40      18.530  -8.679 -10.403  1.00 98.65           C  
ATOM   2989  CB  CYS B  40      18.949  -7.728  -8.080  1.00 98.65           C  
ATOM   2990  HB2 CYS B  40      19.043  -6.745  -8.542  1.00 98.65           H  
ATOM   2991  HB3 CYS B  40      18.477  -7.592  -7.107  1.00 98.65           H  
ATOM   2992  O   CYS B  40      19.323  -9.551 -10.759  1.00 98.65           O  
ATOM   2993  SG  CYS B  40      20.602  -8.459  -7.843  1.00 98.65           S  
ATOM   2994  HG  CYS B  40      21.073  -7.492  -7.050  1.00 98.65           H  
ATOM   2995  N   ARG B  41      18.122  -7.703 -11.218  1.00 98.66           N  
ATOM   2996  H   ARG B  41      17.494  -7.014 -10.829  1.00 98.66           H  
ATOM   2997  CA  ARG B  41      18.782  -7.353 -12.484  1.00 98.66           C  
ATOM   2998  HA  ARG B  41      19.666  -7.978 -12.610  1.00 98.66           H  
ATOM   2999  C   ARG B  41      19.234  -5.895 -12.357  1.00 98.66           C  
ATOM   3000  CB  ARG B  41      17.860  -7.587 -13.700  1.00 98.66           C  
ATOM   3001  HB2 ARG B  41      16.968  -6.974 -13.574  1.00 98.66           H  
ATOM   3002  HB3 ARG B  41      18.369  -7.221 -14.591  1.00 98.66           H  
ATOM   3003  O   ARG B  41      18.419  -5.042 -12.010  1.00 98.66           O  
ATOM   3004  CG  ARG B  41      17.427  -9.048 -13.971  1.00 98.66           C  
ATOM   3005  HG2 ARG B  41      18.248  -9.584 -14.446  1.00 98.66           H  
ATOM   3006  HG3 ARG B  41      17.165  -9.549 -13.039  1.00 98.66           H  
ATOM   3007  CD  ARG B  41      16.190  -9.041 -14.897  1.00 98.66           C  
ATOM   3008  HD2 ARG B  41      16.357  -8.303 -15.681  1.00 98.66           H  
ATOM   3009  HD3 ARG B  41      15.325  -8.723 -14.315  1.00 98.66           H  
ATOM   3010  NE  ARG B  41      15.881 -10.326 -15.563  1.00 98.66           N  
ATOM   3011  HE  ARG B  41      15.982 -10.369 -16.567  1.00 98.66           H  
ATOM   3012  NH1 ARG B  41      15.059 -11.569 -13.796  1.00 98.66           N  
ATOM   3013 HH11 ARG B  41      14.827 -12.514 -13.525  1.00 98.66           H  
ATOM   3014 HH12 ARG B  41      14.844 -10.770 -13.217  1.00 98.66           H  
ATOM   3015  NH2 ARG B  41      15.240 -12.493 -15.772  1.00 98.66           N  
ATOM   3016 HH21 ARG B  41      14.737 -12.366 -16.638  1.00 98.66           H  
ATOM   3017 HH22 ARG B  41      15.006 -13.337 -15.268  1.00 98.66           H  
ATOM   3018  CZ  ARG B  41      15.396 -11.438 -15.042  1.00 98.66           C  
ATOM   3019  N   LEU B  42      20.523  -5.617 -12.556  1.00 98.78           N  
ATOM   3020  H   LEU B  42      21.107  -6.358 -12.916  1.00 98.78           H  
ATOM   3021  CA  LEU B  42      21.149  -4.299 -12.342  1.00 98.78           C  
ATOM   3022  HA  LEU B  42      20.374  -3.535 -12.414  1.00 98.78           H  
ATOM   3023  C   LEU B  42      22.189  -3.992 -13.452  1.00 98.78           C  
ATOM   3024  CB  LEU B  42      21.771  -4.231 -10.920  1.00 98.78           C  
ATOM   3025  HB2 LEU B  42      22.512  -5.025 -10.826  1.00 98.78           H  
ATOM   3026  HB3 LEU B  42      22.308  -3.290 -10.803  1.00 98.78           H  
ATOM   3027  O   LEU B  42      22.596  -4.907 -14.183  1.00 98.78           O  
ATOM   3028  CG  LEU B  42      20.791  -4.366  -9.736  1.00 98.78           C  
ATOM   3029  HG  LEU B  42      20.178  -5.257  -9.868  1.00 98.78           H  
ATOM   3030  CD1 LEU B  42      21.565  -4.532  -8.429  1.00 98.78           C  
ATOM   3031 HD11 LEU B  42      22.138  -5.458  -8.475  1.00 98.78           H  
ATOM   3032 HD12 LEU B  42      20.867  -4.594  -7.594  1.00 98.78           H  
ATOM   3033 HD13 LEU B  42      22.237  -3.688  -8.277  1.00 98.78           H  
ATOM   3034  CD2 LEU B  42      19.878  -3.153  -9.585  1.00 98.78           C  
ATOM   3035 HD21 LEU B  42      19.160  -3.330  -8.783  1.00 98.78           H  
ATOM   3036 HD22 LEU B  42      20.461  -2.259  -9.363  1.00 98.78           H  
ATOM   3037 HD23 LEU B  42      19.326  -3.002 -10.513  1.00 98.78           H  
ATOM   3038  N   PRO B  43      22.635  -2.727 -13.604  1.00 98.32           N  
ATOM   3039  CA  PRO B  43      23.611  -2.332 -14.620  1.00 98.32           C  
ATOM   3040  HA  PRO B  43      23.167  -2.516 -15.598  1.00 98.32           H  
ATOM   3041  C   PRO B  43      24.937  -3.103 -14.528  1.00 98.32           C  
ATOM   3042  CB  PRO B  43      23.803  -0.819 -14.453  1.00 98.32           C  
ATOM   3043  HB2 PRO B  43      23.998  -0.327 -15.406  1.00 98.32           H  
ATOM   3044  HB3 PRO B  43      24.607  -0.614 -13.745  1.00 98.32           H  
ATOM   3045  O   PRO B  43      25.278  -3.700 -13.506  1.00 98.32           O  
ATOM   3046  CG  PRO B  43      22.474  -0.374 -13.845  1.00 98.32           C  
ATOM   3047  HG2 PRO B  43      21.712  -0.301 -14.621  1.00 98.32           H  
ATOM   3048  HG3 PRO B  43      22.568   0.563 -13.296  1.00 98.32           H  
ATOM   3049  CD  PRO B  43      22.147  -1.540 -12.920  1.00 98.32           C  
ATOM   3050  HD2 PRO B  43      22.681  -1.415 -11.977  1.00 98.32           H  
ATOM   3051  HD3 PRO B  43      21.073  -1.586 -12.740  1.00 98.32           H  
ATOM   3052  N   GLY B  44      25.710  -3.112 -15.618  1.00 97.59           N  
ATOM   3053  H   GLY B  44      25.439  -2.522 -16.392  1.00 97.59           H  
ATOM   3054  CA  GLY B  44      26.995  -3.825 -15.667  1.00 97.59           C  
ATOM   3055  HA2 GLY B  44      27.548  -3.628 -14.748  1.00 97.59           H  
ATOM   3056  HA3 GLY B  44      27.574  -3.433 -16.503  1.00 97.59           H  
ATOM   3057  C   GLY B  44      26.877  -5.348 -15.836  1.00 97.59           C  
ATOM   3058  O   GLY B  44      27.806  -6.076 -15.465  1.00 97.59           O  
ATOM   3059  N   LYS B  45      25.765  -5.817 -16.427  1.00 96.06           N  
ATOM   3060  H   LYS B  45      25.072  -5.124 -16.672  1.00 96.06           H  
ATOM   3061  CA  LYS B  45      25.402  -7.235 -16.643  1.00 96.06           C  
ATOM   3062  HA  LYS B  45      24.413  -7.238 -17.101  1.00 96.06           H  
ATOM   3063  C   LYS B  45      25.210  -8.028 -15.343  1.00 96.06           C  
ATOM   3064  CB  LYS B  45      26.350  -7.932 -17.640  1.00 96.06           C  
ATOM   3065  HB2 LYS B  45      25.992  -8.949 -17.800  1.00 96.06           H  
ATOM   3066  HB3 LYS B  45      27.351  -7.992 -17.211  1.00 96.06           H  
ATOM   3067  O   LYS B  45      25.606  -9.190 -15.244  1.00 96.06           O  
ATOM   3068  CG  LYS B  45      26.420  -7.232 -19.002  1.00 96.06           C  
ATOM   3069  HG2 LYS B  45      25.414  -7.162 -19.414  1.00 96.06           H  
ATOM   3070  HG3 LYS B  45      26.828  -6.228 -18.883  1.00 96.06           H  
ATOM   3071  CD  LYS B  45      27.305  -8.022 -19.973  1.00 96.06           C  
ATOM   3072  HD2 LYS B  45      26.895  -9.026 -20.086  1.00 96.06           H  
ATOM   3073  HD3 LYS B  45      28.318  -8.085 -19.575  1.00 96.06           H  
ATOM   3074  CE  LYS B  45      27.313  -7.311 -21.329  1.00 96.06           C  
ATOM   3075  HE2 LYS B  45      26.280  -7.150 -21.635  1.00 96.06           H  
ATOM   3076  HE3 LYS B  45      27.772  -6.329 -21.208  1.00 96.06           H  
ATOM   3077  NZ  LYS B  45      28.028  -8.099 -22.363  1.00 96.06           N  
ATOM   3078  HZ1 LYS B  45      27.576  -8.994 -22.487  1.00 96.06           H  
ATOM   3079  HZ2 LYS B  45      27.996  -7.614 -23.248  1.00 96.06           H  
ATOM   3080  HZ3 LYS B  45      28.992  -8.247 -22.102  1.00 96.06           H  
ATOM   3081  N   VAL B  46      24.599  -7.402 -14.339  1.00 97.93           N  
ATOM   3082  H   VAL B  46      24.264  -6.459 -14.478  1.00 97.93           H  
ATOM   3083  CA  VAL B  46      24.182  -8.086 -13.114  1.00 97.93           C  
ATOM   3084  HA  VAL B  46      24.903  -8.867 -12.871  1.00 97.93           H  
ATOM   3085  C   VAL B  46      22.826  -8.745 -13.359  1.00 97.93           C  
ATOM   3086  CB  VAL B  46      24.153  -7.099 -11.937  1.00 97.93           C  
ATOM   3087  HB  VAL B  46      23.552  -6.238 -12.226  1.00 97.93           H  
ATOM   3088  O   VAL B  46      21.817  -8.060 -13.456  1.00 97.93           O  
ATOM   3089  CG1 VAL B  46      23.542  -7.720 -10.676  1.00 97.93           C  
ATOM   3090 HG11 VAL B  46      23.616  -7.008  -9.854  1.00 97.93           H  
ATOM   3091 HG12 VAL B  46      24.064  -8.640 -10.414  1.00 97.93           H  
ATOM   3092 HG13 VAL B  46      22.484  -7.934 -10.829  1.00 97.93           H  
ATOM   3093  CG2 VAL B  46      25.565  -6.601 -11.600  1.00 97.93           C  
ATOM   3094 HG21 VAL B  46      26.210  -7.438 -11.333  1.00 97.93           H  
ATOM   3095 HG22 VAL B  46      25.520  -5.896 -10.770  1.00 97.93           H  
ATOM   3096 HG23 VAL B  46      25.991  -6.081 -12.457  1.00 97.93           H  
ATOM   3097  N   THR B  47      22.807 -10.075 -13.453  1.00 94.66           N  
ATOM   3098  H   THR B  47      23.690 -10.563 -13.500  1.00 94.66           H  
ATOM   3099  CA  THR B  47      21.600 -10.909 -13.659  1.00 94.66           C  
ATOM   3100  HA  THR B  47      20.744 -10.262 -13.850  1.00 94.66           H  
ATOM   3101  C   THR B  47      21.232 -11.736 -12.417  1.00 94.66           C  
ATOM   3102  CB  THR B  47      21.775 -11.817 -14.885  1.00 94.66           C  
ATOM   3103  HB  THR B  47      20.903 -12.461 -14.989  1.00 94.66           H  
ATOM   3104  O   THR B  47      20.591 -12.783 -12.501  1.00 94.66           O  
ATOM   3105  CG2 THR B  47      21.948 -11.022 -16.180  1.00 94.66           C  
ATOM   3106 HG21 THR B  47      21.100 -10.349 -16.309  1.00 94.66           H  
ATOM   3107 HG22 THR B  47      22.869 -10.440 -16.153  1.00 94.66           H  
ATOM   3108 HG23 THR B  47      21.979 -11.707 -17.027  1.00 94.66           H  
ATOM   3109  OG1 THR B  47      22.935 -12.611 -14.734  1.00 94.66           O  
ATOM   3110  HG1 THR B  47      22.818 -13.357 -15.327  1.00 94.66           H  
ATOM   3111  N   GLY B  48      21.708 -11.310 -11.247  1.00 96.49           N  
ATOM   3112  H   GLY B  48      22.180 -10.418 -11.229  1.00 96.49           H  
ATOM   3113  CA  GLY B  48      21.389 -11.925  -9.964  1.00 96.49           C  
ATOM   3114  HA2 GLY B  48      21.357 -13.009 -10.073  1.00 96.49           H  
ATOM   3115  HA3 GLY B  48      20.399 -11.582  -9.663  1.00 96.49           H  
ATOM   3116  C   GLY B  48      22.398 -11.571  -8.867  1.00 96.49           C  
ATOM   3117  O   GLY B  48      23.453 -10.993  -9.155  1.00 96.49           O  
ATOM   3118  N   PRO B  49      22.137 -11.972  -7.609  1.00 97.93           N  
ATOM   3119  CA  PRO B  49      22.926 -11.532  -6.456  1.00 97.93           C  
ATOM   3120  HA  PRO B  49      22.848 -10.447  -6.390  1.00 97.93           H  
ATOM   3121  C   PRO B  49      24.416 -11.903  -6.525  1.00 97.93           C  
ATOM   3122  CB  PRO B  49      22.237 -12.142  -5.233  1.00 97.93           C  
ATOM   3123  HB2 PRO B  49      22.279 -11.466  -4.379  1.00 97.93           H  
ATOM   3124  HB3 PRO B  49      22.685 -13.104  -4.984  1.00 97.93           H  
ATOM   3125  O   PRO B  49      25.264 -11.087  -6.176  1.00 97.93           O  
ATOM   3126  CG  PRO B  49      20.797 -12.360  -5.689  1.00 97.93           C  
ATOM   3127  HG2 PRO B  49      20.331 -13.182  -5.146  1.00 97.93           H  
ATOM   3128  HG3 PRO B  49      20.228 -11.438  -5.568  1.00 97.93           H  
ATOM   3129  CD  PRO B  49      20.944 -12.685  -7.170  1.00 97.93           C  
ATOM   3130  HD2 PRO B  49      20.048 -12.363  -7.702  1.00 97.93           H  
ATOM   3131  HD3 PRO B  49      21.091 -13.757  -7.298  1.00 97.93           H  
ATOM   3132  N   GLY B  50      24.769 -13.083  -7.050  1.00 95.93           N  
ATOM   3133  H   GLY B  50      24.044 -13.741  -7.299  1.00 95.93           H  
ATOM   3134  CA  GLY B  50      26.177 -13.465  -7.239  1.00 95.93           C  
ATOM   3135  HA2 GLY B  50      26.687 -13.462  -6.276  1.00 95.93           H  
ATOM   3136  HA3 GLY B  50      26.226 -14.473  -7.652  1.00 95.93           H  
ATOM   3137  C   GLY B  50      26.932 -12.520  -8.185  1.00 95.93           C  
ATOM   3138  O   GLY B  50      28.058 -12.125  -7.898  1.00 95.93           O  
ATOM   3139  N   LYS B  51      26.283 -12.060  -9.265  1.00 97.44           N  
ATOM   3140  H   LYS B  51      25.313 -12.314  -9.385  1.00 97.44           H  
ATOM   3141  CA  LYS B  51      26.867 -11.074 -10.190  1.00 97.44           C  
ATOM   3142  HA  LYS B  51      27.908 -11.350 -10.360  1.00 97.44           H  
ATOM   3143  C   LYS B  51      26.936  -9.671  -9.586  1.00 97.44           C  
ATOM   3144  CB  LYS B  51      26.102 -11.064 -11.529  1.00 97.44           C  
ATOM   3145  HB2 LYS B  51      25.036 -10.954 -11.334  1.00 97.44           H  
ATOM   3146  HB3 LYS B  51      26.430 -10.204 -12.114  1.00 97.44           H  
ATOM   3147  O   LYS B  51      27.849  -8.921  -9.924  1.00 97.44           O  
ATOM   3148  CG  LYS B  51      26.330 -12.328 -12.374  1.00 97.44           C  
ATOM   3149  HG2 LYS B  51      25.584 -12.369 -13.168  1.00 97.44           H  
ATOM   3150  HG3 LYS B  51      26.203 -13.207 -11.742  1.00 97.44           H  
ATOM   3151  CD  LYS B  51      27.730 -12.327 -13.009  1.00 97.44           C  
ATOM   3152  HD2 LYS B  51      28.446 -11.907 -12.303  1.00 97.44           H  
ATOM   3153  HD3 LYS B  51      27.728 -11.692 -13.895  1.00 97.44           H  
ATOM   3154  CE  LYS B  51      28.177 -13.744 -13.380  1.00 97.44           C  
ATOM   3155  HE2 LYS B  51      27.646 -14.446 -12.737  1.00 97.44           H  
ATOM   3156  HE3 LYS B  51      27.909 -13.961 -14.414  1.00 97.44           H  
ATOM   3157  NZ  LYS B  51      29.635 -13.898 -13.144  1.00 97.44           N  
ATOM   3158  HZ1 LYS B  51      30.185 -13.329 -13.772  1.00 97.44           H  
ATOM   3159  HZ2 LYS B  51      29.872 -13.580 -12.215  1.00 97.44           H  
ATOM   3160  HZ3 LYS B  51      29.928 -14.863 -13.197  1.00 97.44           H  
ATOM   3161  N   LEU B  52      26.021  -9.323  -8.677  1.00 98.56           N  
ATOM   3162  H   LEU B  52      25.275  -9.971  -8.470  1.00 98.56           H  
ATOM   3163  CA  LEU B  52      26.122  -8.086  -7.899  1.00 98.56           C  
ATOM   3164  HA  LEU B  52      26.274  -7.261  -8.595  1.00 98.56           H  
ATOM   3165  C   LEU B  52      27.335  -8.130  -6.965  1.00 98.56           C  
ATOM   3166  CB  LEU B  52      24.823  -7.845  -7.110  1.00 98.56           C  
ATOM   3167  HB2 LEU B  52      24.686  -8.650  -6.388  1.00 98.56           H  
ATOM   3168  HB3 LEU B  52      23.974  -7.869  -7.793  1.00 98.56           H  
ATOM   3169  O   LEU B  52      28.073  -7.151  -6.882  1.00 98.56           O  
ATOM   3170  CG  LEU B  52      24.815  -6.510  -6.340  1.00 98.56           C  
ATOM   3171  HG  LEU B  52      25.603  -6.513  -5.587  1.00 98.56           H  
ATOM   3172  CD1 LEU B  52      25.023  -5.313  -7.269  1.00 98.56           C  
ATOM   3173 HD11 LEU B  52      26.077  -5.223  -7.531  1.00 98.56           H  
ATOM   3174 HD12 LEU B  52      24.705  -4.399  -6.768  1.00 98.56           H  
ATOM   3175 HD13 LEU B  52      24.434  -5.428  -8.179  1.00 98.56           H  
ATOM   3176  CD2 LEU B  52      23.480  -6.353  -5.615  1.00 98.56           C  
ATOM   3177 HD21 LEU B  52      23.475  -5.430  -5.036  1.00 98.56           H  
ATOM   3178 HD22 LEU B  52      23.347  -7.191  -4.930  1.00 98.56           H  
ATOM   3179 HD23 LEU B  52      22.657  -6.333  -6.330  1.00 98.56           H  
ATOM   3180  N   TRP B  53      27.573  -9.271  -6.309  1.00 98.12           N  
ATOM   3181  H   TRP B  53      26.914 -10.031  -6.393  1.00 98.12           H  
ATOM   3182  CA  TRP B  53      28.759  -9.460  -5.478  1.00 98.12           C  
ATOM   3183  HA  TRP B  53      28.796  -8.647  -4.753  1.00 98.12           H  
ATOM   3184  C   TRP B  53      30.055  -9.375  -6.294  1.00 98.12           C  
ATOM   3185  CB  TRP B  53      28.680 -10.764  -4.685  1.00 98.12           C  
ATOM   3186  HB2 TRP B  53      27.763 -10.774  -4.096  1.00 98.12           H  
ATOM   3187  HB3 TRP B  53      28.660 -11.614  -5.367  1.00 98.12           H  
ATOM   3188  O   TRP B  53      30.958  -8.638  -5.896  1.00 98.12           O  
ATOM   3189  CG  TRP B  53      29.838 -10.902  -3.752  1.00 98.12           C  
ATOM   3190  CD1 TRP B  53      30.847 -11.791  -3.877  1.00 98.12           C  
ATOM   3191  HD1 TRP B  53      30.910 -12.553  -4.640  1.00 98.12           H  
ATOM   3192  CD2 TRP B  53      30.186 -10.055  -2.614  1.00 98.12           C  
ATOM   3193  CE2 TRP B  53      31.446 -10.485  -2.103  1.00 98.12           C  
ATOM   3194  CE3 TRP B  53      29.577  -8.947  -1.983  1.00 98.12           C  
ATOM   3195  HE3 TRP B  53      28.624  -8.589  -2.346  1.00 98.12           H  
ATOM   3196  NE1 TRP B  53      31.792 -11.556  -2.899  1.00 98.12           N  
ATOM   3197  HE1 TRP B  53      32.620 -12.123  -2.790  1.00 98.12           H  
ATOM   3198  CH2 TRP B  53      31.441  -8.746  -0.422  1.00 98.12           C  
ATOM   3199  HH2 TRP B  53      31.909  -8.239   0.408  1.00 98.12           H  
ATOM   3200  CZ2 TRP B  53      32.075  -9.846  -1.025  1.00 98.12           C  
ATOM   3201  HZ2 TRP B  53      33.028 -10.200  -0.659  1.00 98.12           H  
ATOM   3202  CZ3 TRP B  53      30.195  -8.302  -0.897  1.00 98.12           C  
ATOM   3203  HZ3 TRP B  53      29.710  -7.462  -0.423  1.00 98.12           H  
ATOM   3204  N   ASP B  54      30.124 -10.028  -7.464  1.00 97.78           N  
ATOM   3205  H   ASP B  54      29.400 -10.697  -7.681  1.00 97.78           H  
ATOM   3206  CA  ASP B  54      31.243  -9.877  -8.413  1.00 97.78           C  
ATOM   3207  HA  ASP B  54      32.147 -10.303  -7.978  1.00 97.78           H  
ATOM   3208  C   ASP B  54      31.514  -8.391  -8.723  1.00 97.78           C  
ATOM   3209  CB  ASP B  54      30.954 -10.583  -9.759  1.00 97.78           C  
ATOM   3210  HB2 ASP B  54      31.682 -10.221 -10.485  1.00 97.78           H  
ATOM   3211  HB3 ASP B  54      29.973 -10.275 -10.122  1.00 97.78           H  
ATOM   3212  O   ASP B  54      32.658  -7.943  -8.686  1.00 97.78           O  
ATOM   3213  CG  ASP B  54      31.035 -12.114  -9.795  1.00 97.78           C  
ATOM   3214  OD1 ASP B  54      31.709 -12.691  -8.920  1.00 97.78           O  
ATOM   3215  OD2 ASP B  54      30.501 -12.684 -10.791  1.00 97.78           O  
ATOM   3216  N   LEU B  55      30.465  -7.607  -9.006  1.00 98.43           N  
ATOM   3217  H   LEU B  55      29.549  -8.032  -9.021  1.00 98.43           H  
ATOM   3218  CA  LEU B  55      30.576  -6.187  -9.351  1.00 98.43           C  
ATOM   3219  HA  LEU B  55      31.232  -6.098 -10.217  1.00 98.43           H  
ATOM   3220  C   LEU B  55      31.195  -5.348  -8.217  1.00 98.43           C  
ATOM   3221  CB  LEU B  55      29.177  -5.656  -9.724  1.00 98.43           C  
ATOM   3222  HB2 LEU B  55      28.562  -5.626  -8.825  1.00 98.43           H  
ATOM   3223  HB3 LEU B  55      28.694  -6.343 -10.420  1.00 98.43           H  
ATOM   3224  O   LEU B  55      32.166  -4.620  -8.444  1.00 98.43           O  
ATOM   3225  CG  LEU B  55      29.235  -4.247 -10.342  1.00 98.43           C  
ATOM   3226  HG  LEU B  55      30.164  -3.751 -10.060  1.00 98.43           H  
ATOM   3227  CD1 LEU B  55      29.186  -4.339 -11.865  1.00 98.43           C  
ATOM   3228 HD11 LEU B  55      28.189  -4.635 -12.191  1.00 98.43           H  
ATOM   3229 HD12 LEU B  55      29.438  -3.367 -12.290  1.00 98.43           H  
ATOM   3230 HD13 LEU B  55      29.915  -5.082 -12.189  1.00 98.43           H  
ATOM   3231  CD2 LEU B  55      28.088  -3.369  -9.860  1.00 98.43           C  
ATOM   3232 HD21 LEU B  55      27.130  -3.794 -10.158  1.00 98.43           H  
ATOM   3233 HD22 LEU B  55      28.125  -3.273  -8.775  1.00 98.43           H  
ATOM   3234 HD23 LEU B  55      28.200  -2.378 -10.299  1.00 98.43           H  
ATOM   3235  N   VAL B  56      30.631  -5.440  -7.006  1.00 98.34           N  
ATOM   3236  H   VAL B  56      29.850  -6.070  -6.892  1.00 98.34           H  
ATOM   3237  CA  VAL B  56      31.024  -4.578  -5.875  1.00 98.34           C  
ATOM   3238  HA  VAL B  56      31.199  -3.577  -6.268  1.00 98.34           H  
ATOM   3239  C   VAL B  56      32.344  -5.015  -5.242  1.00 98.34           C  
ATOM   3240  CB  VAL B  56      29.912  -4.437  -4.813  1.00 98.34           C  
ATOM   3241  HB  VAL B  56      30.256  -3.725  -4.063  1.00 98.34           H  
ATOM   3242  O   VAL B  56      33.151  -4.160  -4.881  1.00 98.34           O  
ATOM   3243  CG1 VAL B  56      28.632  -3.861  -5.429  1.00 98.34           C  
ATOM   3244 HG11 VAL B  56      28.856  -2.915  -5.923  1.00 98.34           H  
ATOM   3245 HG12 VAL B  56      28.209  -4.554  -6.157  1.00 98.34           H  
ATOM   3246 HG13 VAL B  56      27.895  -3.679  -4.647  1.00 98.34           H  
ATOM   3247  CG2 VAL B  56      29.571  -5.742  -4.082  1.00 98.34           C  
ATOM   3248 HG21 VAL B  56      29.288  -6.511  -4.801  1.00 98.34           H  
ATOM   3249 HG22 VAL B  56      28.741  -5.579  -3.395  1.00 98.34           H  
ATOM   3250 HG23 VAL B  56      30.427  -6.094  -3.506  1.00 98.34           H  
ATOM   3251  N   SER B  57      32.619  -6.322  -5.169  1.00 97.76           N  
ATOM   3252  H   SER B  57      31.935  -6.981  -5.513  1.00 97.76           H  
ATOM   3253  CA  SER B  57      33.882  -6.851  -4.628  1.00 97.76           C  
ATOM   3254  HA  SER B  57      34.071  -6.376  -3.666  1.00 97.76           H  
ATOM   3255  C   SER B  57      35.080  -6.531  -5.528  1.00 97.76           C  
ATOM   3256  CB  SER B  57      33.784  -8.362  -4.386  1.00 97.76           C  
ATOM   3257  HB2 SER B  57      34.707  -8.708  -3.922  1.00 97.76           H  
ATOM   3258  HB3 SER B  57      32.954  -8.571  -3.711  1.00 97.76           H  
ATOM   3259  O   SER B  57      36.155  -6.207  -5.028  1.00 97.76           O  
ATOM   3260  OG  SER B  57      33.583  -9.057  -5.599  1.00 97.76           O  
ATOM   3261  HG  SER B  57      32.639  -9.056  -5.772  1.00 97.76           H  
ATOM   3262  N   GLN B  58      34.885  -6.522  -6.852  1.00 97.49           N  
ATOM   3263  H   GLN B  58      34.003  -6.867  -7.204  1.00 97.49           H  
ATOM   3264  CA  GLN B  58      35.886  -6.066  -7.826  1.00 97.49           C  
ATOM   3265  HA  GLN B  58      36.868  -6.415  -7.507  1.00 97.49           H  
ATOM   3266  C   GLN B  58      35.971  -4.531  -7.916  1.00 97.49           C  
ATOM   3267  CB  GLN B  58      35.579  -6.680  -9.203  1.00 97.49           C  
ATOM   3268  HB2 GLN B  58      36.275  -6.282  -9.941  1.00 97.49           H  
ATOM   3269  HB3 GLN B  58      34.571  -6.389  -9.499  1.00 97.49           H  
ATOM   3270  O   GLN B  58      36.842  -4.004  -8.607  1.00 97.49           O  
ATOM   3271  CG  GLN B  58      35.703  -8.214  -9.204  1.00 97.49           C  
ATOM   3272  HG2 GLN B  58      35.178  -8.630  -8.344  1.00 97.49           H  
ATOM   3273  HG3 GLN B  58      36.754  -8.490  -9.111  1.00 97.49           H  
ATOM   3274  CD  GLN B  58      35.132  -8.876 -10.458  1.00 97.49           C  
ATOM   3275  NE2 GLN B  58      34.899 -10.170 -10.407  1.00 97.49           N  
ATOM   3276 HE21 GLN B  58      34.968 -10.656  -9.525  1.00 97.49           H  
ATOM   3277 HE22 GLN B  58      34.471 -10.600 -11.215  1.00 97.49           H  
ATOM   3278  OE1 GLN B  58      34.899  -8.273 -11.501  1.00 97.49           O  
ATOM   3279  N   GLY B  59      35.076  -3.797  -7.242  1.00 97.51           N  
ATOM   3280  H   GLY B  59      34.402  -4.278  -6.663  1.00 97.51           H  
ATOM   3281  CA  GLY B  59      35.055  -2.336  -7.241  1.00 97.51           C  
ATOM   3282  HA2 GLY B  59      34.249  -2.003  -6.587  1.00 97.51           H  
ATOM   3283  HA3 GLY B  59      36.005  -1.974  -6.847  1.00 97.51           H  
ATOM   3284  C   GLY B  59      34.834  -1.725  -8.628  1.00 97.51           C  
ATOM   3285  O   GLY B  59      35.459  -0.702  -8.927  1.00 97.51           O  
ATOM   3286  N   ARG B  60      33.997  -2.364  -9.460  1.00 97.95           N  
ATOM   3287  H   ARG B  60      33.505  -3.164  -9.088  1.00 97.95           H  
ATOM   3288  CA  ARG B  60      33.665  -1.942 -10.832  1.00 97.95           C  
ATOM   3289  HA  ARG B  60      34.572  -1.585 -11.320  1.00 97.95           H  
ATOM   3290  C   ARG B  60      32.652  -0.792 -10.857  1.00 97.95           C  
ATOM   3291  CB  ARG B  60      33.100  -3.137 -11.620  1.00 97.95           C  
ATOM   3292  HB2 ARG B  60      32.604  -2.750 -12.511  1.00 97.95           H  
ATOM   3293  HB3 ARG B  60      32.348  -3.638 -11.012  1.00 97.95           H  
ATOM   3294  O   ARG B  60      31.699  -0.797 -10.080  1.00 97.95           O  
ATOM   3295  CG  ARG B  60      34.165  -4.156 -12.063  1.00 97.95           C  
ATOM   3296  HG2 ARG B  60      34.791  -4.424 -11.212  1.00 97.95           H  
ATOM   3297  HG3 ARG B  60      34.797  -3.698 -12.823  1.00 97.95           H  
ATOM   3298  CD  ARG B  60      33.540  -5.443 -12.630  1.00 97.95           C  
ATOM   3299  HD2 ARG B  60      33.111  -6.002 -11.798  1.00 97.95           H  
ATOM   3300  HD3 ARG B  60      34.328  -6.051 -13.074  1.00 97.95           H  
ATOM   3301  NE  ARG B  60      32.485  -5.162 -13.630  1.00 97.95           N  
ATOM   3302  HE  ARG B  60      32.356  -4.192 -13.880  1.00 97.95           H  
ATOM   3303  NH1 ARG B  60      31.686  -7.296 -13.864  1.00 97.95           N  
ATOM   3304 HH11 ARG B  60      32.456  -7.622 -13.297  1.00 97.95           H  
ATOM   3305 HH12 ARG B  60      30.939  -7.917 -14.143  1.00 97.95           H  
ATOM   3306  NH2 ARG B  60      30.559  -5.572 -14.756  1.00 97.95           N  
ATOM   3307 HH21 ARG B  60      29.765  -6.158 -14.970  1.00 97.95           H  
ATOM   3308 HH22 ARG B  60      30.441  -4.576 -14.871  1.00 97.95           H  
ATOM   3309  CZ  ARG B  60      31.589  -6.016 -14.088  1.00 97.95           C  
ATOM   3310  N   ASP B  61      32.853   0.128 -11.798  1.00 97.86           N  
ATOM   3311  H   ASP B  61      33.670   0.032 -12.385  1.00 97.86           H  
ATOM   3312  CA  ASP B  61      31.849   1.084 -12.289  1.00 97.86           C  
ATOM   3313  HA  ASP B  61      31.194   1.384 -11.471  1.00 97.86           H  
ATOM   3314  C   ASP B  61      30.993   0.380 -13.366  1.00 97.86           C  
ATOM   3315  CB  ASP B  61      32.579   2.352 -12.803  1.00 97.86           C  
ATOM   3316  HB2 ASP B  61      33.234   2.065 -13.626  1.00 97.86           H  
ATOM   3317  HB3 ASP B  61      33.207   2.735 -11.999  1.00 97.86           H  
ATOM   3318  O   ASP B  61      31.512  -0.408 -14.168  1.00 97.86           O  
ATOM   3319  CG  ASP B  61      31.671   3.501 -13.282  1.00 97.86           C  
ATOM   3320  OD1 ASP B  61      30.437   3.318 -13.225  1.00 97.86           O  
ATOM   3321  OD2 ASP B  61      32.216   4.539 -13.738  1.00 97.86           O  
ATOM   3322  N   ALA B  62      29.680   0.596 -13.331  1.00 98.17           N  
ATOM   3323  H   ALA B  62      29.348   1.257 -12.643  1.00 98.17           H  
ATOM   3324  CA  ALA B  62      28.682   0.023 -14.232  1.00 98.17           C  
ATOM   3325  HA  ALA B  62      29.185  -0.632 -14.945  1.00 98.17           H  
ATOM   3326  C   ALA B  62      27.930   1.078 -15.064  1.00 98.17           C  
ATOM   3327  CB  ALA B  62      27.716  -0.821 -13.398  1.00 98.17           C  
ATOM   3328  HB1 ALA B  62      27.052  -1.377 -14.060  1.00 98.17           H  
ATOM   3329  HB2 ALA B  62      28.265  -1.510 -12.757  1.00 98.17           H  
ATOM   3330  HB3 ALA B  62      27.110  -0.159 -12.779  1.00 98.17           H  
ATOM   3331  O   ALA B  62      27.028   0.710 -15.823  1.00 98.17           O  
ATOM   3332  N   ILE B  63      28.287   2.357 -14.926  1.00 98.03           N  
ATOM   3333  H   ILE B  63      29.038   2.589 -14.292  1.00 98.03           H  
ATOM   3334  CA  ILE B  63      27.784   3.447 -15.760  1.00 98.03           C  
ATOM   3335  HA  ILE B  63      26.697   3.376 -15.811  1.00 98.03           H  
ATOM   3336  C   ILE B  63      28.321   3.299 -17.191  1.00 98.03           C  
ATOM   3337  CB  ILE B  63      28.157   4.807 -15.125  1.00 98.03           C  
ATOM   3338  HB  ILE B  63      29.242   4.847 -15.026  1.00 98.03           H  
ATOM   3339  O   ILE B  63      29.481   2.945 -17.413  1.00 98.03           O  
ATOM   3340  CG1 ILE B  63      27.558   4.981 -13.707  1.00 98.03           C  
ATOM   3341 HG12 ILE B  63      27.852   5.959 -13.325  1.00 98.03           H  
ATOM   3342 HG13 ILE B  63      27.997   4.243 -13.036  1.00 98.03           H  
ATOM   3343  CG2 ILE B  63      27.758   5.981 -16.033  1.00 98.03           C  
ATOM   3344 HG21 ILE B  63      28.347   5.960 -16.950  1.00 98.03           H  
ATOM   3345 HG22 ILE B  63      26.696   5.944 -16.275  1.00 98.03           H  
ATOM   3346 HG23 ILE B  63      27.981   6.925 -15.537  1.00 98.03           H  
ATOM   3347  CD1 ILE B  63      26.031   4.857 -13.604  1.00 98.03           C  
ATOM   3348 HD11 ILE B  63      25.724   5.112 -12.589  1.00 98.03           H  
ATOM   3349 HD12 ILE B  63      25.716   3.836 -13.819  1.00 98.03           H  
ATOM   3350 HD13 ILE B  63      25.545   5.547 -14.294  1.00 98.03           H  
ATOM   3351  N   GLY B  64      27.466   3.571 -18.174  1.00 95.98           N  
ATOM   3352  H   GLY B  64      26.533   3.871 -17.931  1.00 95.98           H  
ATOM   3353  CA  GLY B  64      27.807   3.544 -19.594  1.00 95.98           C  
ATOM   3354  HA2 GLY B  64      27.668   2.531 -19.972  1.00 95.98           H  
ATOM   3355  HA3 GLY B  64      28.850   3.830 -19.727  1.00 95.98           H  
ATOM   3356  C   GLY B  64      26.941   4.503 -20.415  1.00 95.98           C  
ATOM   3357  O   GLY B  64      26.082   5.184 -19.855  1.00 95.98           O  
ATOM   3358  N   PRO B  65      27.153   4.583 -21.737  1.00 95.62           N  
ATOM   3359  CA  PRO B  65      26.400   5.481 -22.608  1.00 95.62           C  
ATOM   3360  HA  PRO B  65      26.503   6.504 -22.248  1.00 95.62           H  
ATOM   3361  C   PRO B  65      24.907   5.131 -22.666  1.00 95.62           C  
ATOM   3362  CB  PRO B  65      27.067   5.367 -23.982  1.00 95.62           C  
ATOM   3363  HB2 PRO B  65      27.875   6.095 -24.051  1.00 95.62           H  
ATOM   3364  HB3 PRO B  65      26.361   5.504 -24.800  1.00 95.62           H  
ATOM   3365  O   PRO B  65      24.508   3.991 -22.414  1.00 95.62           O  
ATOM   3366  CG  PRO B  65      27.652   3.955 -23.967  1.00 95.62           C  
ATOM   3367  HG2 PRO B  65      26.871   3.232 -24.201  1.00 95.62           H  
ATOM   3368  HG3 PRO B  65      28.491   3.855 -24.656  1.00 95.62           H  
ATOM   3369  CD  PRO B  65      28.090   3.787 -22.513  1.00 95.62           C  
ATOM   3370  HD2 PRO B  65      28.055   2.735 -22.231  1.00 95.62           H  
ATOM   3371  HD3 PRO B  65      29.096   4.186 -22.379  1.00 95.62           H  
ATOM   3372  N   PHE B  66      24.088   6.114 -23.044  1.00 96.28           N  
ATOM   3373  H   PHE B  66      24.473   7.041 -23.160  1.00 96.28           H  
ATOM   3374  CA  PHE B  66      22.656   5.924 -23.284  1.00 96.28           C  
ATOM   3375  HA  PHE B  66      22.204   5.626 -22.339  1.00 96.28           H  
ATOM   3376  C   PHE B  66      22.369   4.810 -24.319  1.00 96.28           C  
ATOM   3377  CB  PHE B  66      22.021   7.251 -23.739  1.00 96.28           C  
ATOM   3378  HB2 PHE B  66      21.019   7.031 -24.109  1.00 96.28           H  
ATOM   3379  HB3 PHE B  66      22.594   7.635 -24.583  1.00 96.28           H  
ATOM   3380  O   PHE B  66      23.114   4.664 -25.295  1.00 96.28           O  
ATOM   3381  CG  PHE B  66      21.872   8.368 -22.712  1.00 96.28           C  
ATOM   3382  CD1 PHE B  66      22.251   8.215 -21.362  1.00 96.28           C  
ATOM   3383  HD1 PHE B  66      22.727   7.308 -21.020  1.00 96.28           H  
ATOM   3384  CD2 PHE B  66      21.308   9.589 -23.126  1.00 96.28           C  
ATOM   3385  HD2 PHE B  66      21.026   9.732 -24.158  1.00 96.28           H  
ATOM   3386  CE1 PHE B  66      22.028   9.248 -20.436  1.00 96.28           C  
ATOM   3387  HE1 PHE B  66      22.304   9.121 -19.399  1.00 96.28           H  
ATOM   3388  CE2 PHE B  66      21.106  10.632 -22.206  1.00 96.28           C  
ATOM   3389  HE2 PHE B  66      20.685  11.573 -22.529  1.00 96.28           H  
ATOM   3390  CZ  PHE B  66      21.449  10.454 -20.858  1.00 96.28           C  
ATOM   3391  HZ  PHE B  66      21.267  11.249 -20.150  1.00 96.28           H  
ATOM   3392  N   PRO B  67      21.282   4.035 -24.139  1.00 94.95           N  
ATOM   3393  CA  PRO B  67      20.882   2.978 -25.063  1.00 94.95           C  
ATOM   3394  HA  PRO B  67      21.722   2.305 -25.234  1.00 94.95           H  
ATOM   3395  C   PRO B  67      20.423   3.554 -26.410  1.00 94.95           C  
ATOM   3396  CB  PRO B  67      19.765   2.214 -24.344  1.00 94.95           C  
ATOM   3397  HB2 PRO B  67      20.199   1.423 -23.732  1.00 94.95           H  
ATOM   3398  HB3 PRO B  67      19.036   1.800 -25.040  1.00 94.95           H  
ATOM   3399  O   PRO B  67      19.707   4.554 -26.468  1.00 94.95           O  
ATOM   3400  CG  PRO B  67      19.138   3.274 -23.440  1.00 94.95           C  
ATOM   3401  HG2 PRO B  67      18.435   3.880 -24.012  1.00 94.95           H  
ATOM   3402  HG3 PRO B  67      18.656   2.836 -22.566  1.00 94.95           H  
ATOM   3403  CD  PRO B  67      20.334   4.125 -23.039  1.00 94.95           C  
ATOM   3404  HD2 PRO B  67      20.015   5.151 -22.860  1.00 94.95           H  
ATOM   3405  HD3 PRO B  67      20.796   3.708 -22.144  1.00 94.95           H  
ATOM   3406  N   THR B  68      20.817   2.902 -27.504  1.00 93.42           N  
ATOM   3407  H   THR B  68      21.406   2.088 -27.396  1.00 93.42           H  
ATOM   3408  CA  THR B  68      20.561   3.351 -28.887  1.00 93.42           C  
ATOM   3409  HA  THR B  68      20.290   4.407 -28.876  1.00 93.42           H  
ATOM   3410  C   THR B  68      19.398   2.622 -29.569  1.00 93.42           C  
ATOM   3411  CB  THR B  68      21.833   3.208 -29.734  1.00 93.42           C  
ATOM   3412  HB  THR B  68      21.601   3.426 -30.776  1.00 93.42           H  
ATOM   3413  O   THR B  68      19.004   2.979 -30.675  1.00 93.42           O  
ATOM   3414  CG2 THR B  68      22.939   4.158 -29.275  1.00 93.42           C  
ATOM   3415 HG21 THR B  68      22.570   5.183 -29.308  1.00 93.42           H  
ATOM   3416 HG22 THR B  68      23.801   4.072 -29.936  1.00 93.42           H  
ATOM   3417 HG23 THR B  68      23.241   3.927 -28.253  1.00 93.42           H  
ATOM   3418  OG1 THR B  68      22.357   1.900 -29.633  1.00 93.42           O  
ATOM   3419  HG1 THR B  68      23.040   1.816 -30.302  1.00 93.42           H  
ATOM   3420  N   ASP B  69      18.830   1.613 -28.911  1.00 91.30           N  
ATOM   3421  H   ASP B  69      19.177   1.386 -27.990  1.00 91.30           H  
ATOM   3422  CA  ASP B  69      17.773   0.717 -29.396  1.00 91.30           C  
ATOM   3423  HA  ASP B  69      17.756   0.759 -30.485  1.00 91.30           H  
ATOM   3424  C   ASP B  69      16.356   1.113 -28.932  1.00 91.30           C  
ATOM   3425  CB  ASP B  69      18.142  -0.729 -29.003  1.00 91.30           C  
ATOM   3426  HB2 ASP B  69      17.351  -1.399 -29.341  1.00 91.30           H  
ATOM   3427  HB3 ASP B  69      19.049  -1.003 -29.542  1.00 91.30           H  
ATOM   3428  O   ASP B  69      15.372   0.505 -29.347  1.00 91.30           O  
ATOM   3429  CG  ASP B  69      18.391  -0.968 -27.501  1.00 91.30           C  
ATOM   3430  OD1 ASP B  69      18.401   0.014 -26.718  1.00 91.30           O  
ATOM   3431  OD2 ASP B  69      18.639  -2.136 -27.140  1.00 91.30           O  
ATOM   3432  N   ARG B  70      16.228   2.173 -28.120  1.00 90.97           N  
ATOM   3433  H   ARG B  70      17.090   2.586 -27.794  1.00 90.97           H  
ATOM   3434  CA  ARG B  70      14.951   2.643 -27.537  1.00 90.97           C  
ATOM   3435  HA  ARG B  70      14.243   1.815 -27.568  1.00 90.97           H  
ATOM   3436  C   ARG B  70      14.259   3.770 -28.310  1.00 90.97           C  
ATOM   3437  CB  ARG B  70      15.154   3.022 -26.063  1.00 90.97           C  
ATOM   3438  HB2 ARG B  70      15.835   3.870 -25.991  1.00 90.97           H  
ATOM   3439  HB3 ARG B  70      14.195   3.308 -25.631  1.00 90.97           H  
ATOM   3440  O   ARG B  70      13.308   4.364 -27.810  1.00 90.97           O  
ATOM   3441  CG  ARG B  70      15.716   1.843 -25.269  1.00 90.97           C  
ATOM   3442  HG2 ARG B  70      16.740   1.646 -25.588  1.00 90.97           H  
ATOM   3443  HG3 ARG B  70      15.110   0.953 -25.441  1.00 90.97           H  
ATOM   3444  CD  ARG B  70      15.718   2.172 -23.784  1.00 90.97           C  
ATOM   3445  HD2 ARG B  70      16.211   3.132 -23.629  1.00 90.97           H  
ATOM   3446  HD3 ARG B  70      14.688   2.247 -23.434  1.00 90.97           H  
ATOM   3447  NE  ARG B  70      16.429   1.125 -23.041  1.00 90.97           N  
ATOM   3448  HE  ARG B  70      16.873   0.396 -23.581  1.00 90.97           H  
ATOM   3449  NH1 ARG B  70      16.060   2.018 -20.978  1.00 90.97           N  
ATOM   3450 HH11 ARG B  70      15.465   2.754 -21.331  1.00 90.97           H  
ATOM   3451 HH12 ARG B  70      16.031   1.842 -19.984  1.00 90.97           H  
ATOM   3452  NH2 ARG B  70      17.241   0.155 -21.148  1.00 90.97           N  
ATOM   3453 HH21 ARG B  70      17.351   0.195 -20.145  1.00 90.97           H  
ATOM   3454 HH22 ARG B  70      17.700  -0.577 -21.671  1.00 90.97           H  
ATOM   3455  CZ  ARG B  70      16.570   1.100 -21.733  1.00 90.97           C  
ATOM   3456  N   GLY B  71      14.752   4.107 -29.503  1.00 89.60           N  
ATOM   3457  H   GLY B  71      15.515   3.553 -29.865  1.00 89.60           H  
ATOM   3458  CA  GLY B  71      14.217   5.208 -30.315  1.00 89.60           C  
ATOM   3459  HA2 GLY B  71      14.647   5.146 -31.315  1.00 89.60           H  
ATOM   3460  HA3 GLY B  71      13.136   5.101 -30.400  1.00 89.60           H  
ATOM   3461  C   GLY B  71      14.512   6.611 -29.767  1.00 89.60           C  
ATOM   3462  O   GLY B  71      13.865   7.572 -30.172  1.00 89.60           O  
ATOM   3463  N   TRP B  72      15.468   6.747 -28.843  1.00 89.21           N  
ATOM   3464  H   TRP B  72      15.981   5.928 -28.551  1.00 89.21           H  
ATOM   3465  CA  TRP B  72      15.920   8.045 -28.340  1.00 89.21           C  
ATOM   3466  HA  TRP B  72      15.059   8.692 -28.175  1.00 89.21           H  
ATOM   3467  C   TRP B  72      16.846   8.710 -29.366  1.00 89.21           C  
ATOM   3468  CB  TRP B  72      16.666   7.862 -27.008  1.00 89.21           C  
ATOM   3469  HB2 TRP B  72      17.537   7.232 -27.186  1.00 89.21           H  
ATOM   3470  HB3 TRP B  72      17.038   8.838 -26.698  1.00 89.21           H  
ATOM   3471  O   TRP B  72      17.824   8.097 -29.797  1.00 89.21           O  
ATOM   3472  CG  TRP B  72      15.927   7.276 -25.838  1.00 89.21           C  
ATOM   3473  CD1 TRP B  72      14.663   6.785 -25.819  1.00 89.21           C  
ATOM   3474  HD1 TRP B  72      13.995   6.735 -26.666  1.00 89.21           H  
ATOM   3475  CD2 TRP B  72      16.434   7.109 -24.477  1.00 89.21           C  
ATOM   3476  CE2 TRP B  72      15.400   6.539 -23.680  1.00 89.21           C  
ATOM   3477  CE3 TRP B  72      17.659   7.396 -23.830  1.00 89.21           C  
ATOM   3478  HE3 TRP B  72      18.470   7.815 -24.407  1.00 89.21           H  
ATOM   3479  NE1 TRP B  72      14.358   6.328 -24.553  1.00 89.21           N  
ATOM   3480  HE1 TRP B  72      13.484   5.884 -24.313  1.00 89.21           H  
ATOM   3481  CH2 TRP B  72      16.777   6.617 -21.691  1.00 89.21           C  
ATOM   3482  HH2 TRP B  72      16.905   6.445 -20.632  1.00 89.21           H  
ATOM   3483  CZ2 TRP B  72      15.554   6.313 -22.310  1.00 89.21           C  
ATOM   3484  HZ2 TRP B  72      14.725   5.914 -21.743  1.00 89.21           H  
ATOM   3485  CZ3 TRP B  72      17.831   7.151 -22.453  1.00 89.21           C  
ATOM   3486  HZ3 TRP B  72      18.772   7.388 -21.979  1.00 89.21           H  
ATOM   3487  N   ASP B  73      16.602   9.977 -29.712  1.00 89.44           N  
ATOM   3488  H   ASP B  73      15.769  10.436 -29.372  1.00 89.44           H  
ATOM   3489  CA  ASP B  73      17.552  10.772 -30.502  1.00 89.44           C  
ATOM   3490  HA  ASP B  73      17.982  10.134 -31.274  1.00 89.44           H  
ATOM   3491  C   ASP B  73      18.714  11.246 -29.613  1.00 89.44           C  
ATOM   3492  CB  ASP B  73      16.840  11.916 -31.236  1.00 89.44           C  
ATOM   3493  HB2 ASP B  73      16.037  11.497 -31.841  1.00 89.44           H  
ATOM   3494  HB3 ASP B  73      16.398  12.595 -30.506  1.00 89.44           H  
ATOM   3495  O   ASP B  73      18.774  12.389 -29.169  1.00 89.44           O  
ATOM   3496  CG  ASP B  73      17.781  12.708 -32.158  1.00 89.44           C  
ATOM   3497  OD1 ASP B  73      19.005  12.436 -32.191  1.00 89.44           O  
ATOM   3498  OD2 ASP B  73      17.275  13.646 -32.813  1.00 89.44           O  
ATOM   3499  N   VAL B  74      19.630  10.325 -29.314  1.00 92.33           N  
ATOM   3500  H   VAL B  74      19.460   9.390 -29.654  1.00 92.33           H  
ATOM   3501  CA  VAL B  74      20.810  10.556 -28.464  1.00 92.33           C  
ATOM   3502  HA  VAL B  74      20.465  10.936 -27.503  1.00 92.33           H  
ATOM   3503  C   VAL B  74      21.777  11.621 -29.002  1.00 92.33           C  
ATOM   3504  CB  VAL B  74      21.576   9.240 -28.211  1.00 92.33           C  
ATOM   3505  HB  VAL B  74      22.556   9.480 -27.799  1.00 92.33           H  
ATOM   3506  O   VAL B  74      22.551  12.165 -28.216  1.00 92.33           O  
ATOM   3507  CG1 VAL B  74      20.854   8.376 -27.172  1.00 92.33           C  
ATOM   3508 HG11 VAL B  74      21.443   7.486 -26.953  1.00 92.33           H  
ATOM   3509 HG12 VAL B  74      19.879   8.068 -27.552  1.00 92.33           H  
ATOM   3510 HG13 VAL B  74      20.713   8.945 -26.253  1.00 92.33           H  
ATOM   3511  CG2 VAL B  74      21.783   8.395 -29.478  1.00 92.33           C  
ATOM   3512 HG21 VAL B  74      22.244   9.003 -30.256  1.00 92.33           H  
ATOM   3513 HG22 VAL B  74      22.448   7.562 -29.248  1.00 92.33           H  
ATOM   3514 HG23 VAL B  74      20.835   7.997 -29.841  1.00 92.33           H  
ATOM   3515  N   GLU B  75      21.737  11.941 -30.300  1.00 92.10           N  
ATOM   3516  H   GLU B  75      20.995  11.554 -30.866  1.00 92.10           H  
ATOM   3517  CA  GLU B  75      22.543  13.020 -30.889  1.00 92.10           C  
ATOM   3518  HA  GLU B  75      23.542  13.013 -30.454  1.00 92.10           H  
ATOM   3519  C   GLU B  75      21.935  14.386 -30.561  1.00 92.10           C  
ATOM   3520  CB  GLU B  75      22.676  12.838 -32.414  1.00 92.10           C  
ATOM   3521  HB2 GLU B  75      22.842  13.809 -32.882  1.00 92.10           H  
ATOM   3522  HB3 GLU B  75      21.729  12.462 -32.802  1.00 92.10           H  
ATOM   3523  O   GLU B  75      22.634  15.239 -30.012  1.00 92.10           O  
ATOM   3524  CG  GLU B  75      23.798  11.875 -32.847  1.00 92.10           C  
ATOM   3525  HG2 GLU B  75      23.564  11.520 -33.850  1.00 92.10           H  
ATOM   3526  HG3 GLU B  75      23.794  11.004 -32.191  1.00 92.10           H  
ATOM   3527  CD  GLU B  75      25.203  12.512 -32.888  1.00 92.10           C  
ATOM   3528  OE1 GLU B  75      26.164  11.848 -32.429  1.00 92.10           O  
ATOM   3529  OE2 GLU B  75      25.341  13.635 -33.425  1.00 92.10           O  
ATOM   3530  N   THR B  76      20.641  14.608 -30.840  1.00 92.03           N  
ATOM   3531  H   THR B  76      20.085  13.881 -31.267  1.00 92.03           H  
ATOM   3532  CA  THR B  76      20.034  15.914 -30.534  1.00 92.03           C  
ATOM   3533  HA  THR B  76      20.800  16.669 -30.711  1.00 92.03           H  
ATOM   3534  C   THR B  76      19.645  16.082 -29.070  1.00 92.03           C  
ATOM   3535  CB  THR B  76      18.853  16.313 -31.430  1.00 92.03           C  
ATOM   3536  HB  THR B  76      18.643  17.361 -31.215  1.00 92.03           H  
ATOM   3537  O   THR B  76      19.538  17.225 -28.633  1.00 92.03           O  
ATOM   3538  CG2 THR B  76      19.142  16.234 -32.924  1.00 92.03           C  
ATOM   3539 HG21 THR B  76      19.984  16.881 -33.168  1.00 92.03           H  
ATOM   3540 HG22 THR B  76      19.387  15.209 -33.205  1.00 92.03           H  
ATOM   3541 HG23 THR B  76      18.260  16.551 -33.480  1.00 92.03           H  
ATOM   3542  OG1 THR B  76      17.677  15.611 -31.133  1.00 92.03           O  
ATOM   3543  HG1 THR B  76      17.572  14.918 -31.788  1.00 92.03           H  
ATOM   3544  N   LEU B  77      19.446  15.013 -28.294  1.00 92.42           N  
ATOM   3545  H   LEU B  77      19.453  14.104 -28.734  1.00 92.42           H  
ATOM   3546  CA  LEU B  77      19.112  15.084 -26.864  1.00 92.42           C  
ATOM   3547  HA  LEU B  77      18.192  15.656 -26.748  1.00 92.42           H  
ATOM   3548  C   LEU B  77      20.201  15.786 -26.037  1.00 92.42           C  
ATOM   3549  CB  LEU B  77      18.875  13.648 -26.358  1.00 92.42           C  
ATOM   3550  HB2 LEU B  77      19.774  13.068 -26.565  1.00 92.42           H  
ATOM   3551  HB3 LEU B  77      18.052  13.215 -26.927  1.00 92.42           H  
ATOM   3552  O   LEU B  77      19.889  16.396 -25.014  1.00 92.42           O  
ATOM   3553  CG  LEU B  77      18.537  13.498 -24.863  1.00 92.42           C  
ATOM   3554  HG  LEU B  77      19.319  13.949 -24.252  1.00 92.42           H  
ATOM   3555  CD1 LEU B  77      17.190  14.128 -24.511  1.00 92.42           C  
ATOM   3556 HD11 LEU B  77      17.232  15.206 -24.665  1.00 92.42           H  
ATOM   3557 HD12 LEU B  77      16.968  13.942 -23.460  1.00 92.42           H  
ATOM   3558 HD13 LEU B  77      16.400  13.708 -25.133  1.00 92.42           H  
ATOM   3559  CD2 LEU B  77      18.474  12.012 -24.510  1.00 92.42           C  
ATOM   3560 HD21 LEU B  77      18.321  11.898 -23.437  1.00 92.42           H  
ATOM   3561 HD22 LEU B  77      19.417  11.535 -24.778  1.00 92.42           H  
ATOM   3562 HD23 LEU B  77      17.663  11.530 -25.055  1.00 92.42           H  
ATOM   3563  N   PHE B  78      21.464  15.712 -26.463  1.00 94.58           N  
ATOM   3564  H   PHE B  78      21.658  15.259 -27.345  1.00 94.58           H  
ATOM   3565  CA  PHE B  78      22.572  16.298 -25.722  1.00 94.58           C  
ATOM   3566  HA  PHE B  78      22.358  16.173 -24.661  1.00 94.58           H  
ATOM   3567  C   PHE B  78      22.758  17.797 -25.996  1.00 94.58           C  
ATOM   3568  CB  PHE B  78      23.859  15.524 -26.003  1.00 94.58           C  
ATOM   3569  HB2 PHE B  78      24.063  15.546 -27.073  1.00 94.58           H  
ATOM   3570  HB3 PHE B  78      23.716  14.483 -25.713  1.00 94.58           H  
ATOM   3571  O   PHE B  78      22.946  18.204 -27.142  1.00 94.58           O  
ATOM   3572  CG  PHE B  78      25.050  16.090 -25.257  1.00 94.58           C  
ATOM   3573  CD1 PHE B  78      25.841  17.093 -25.847  1.00 94.58           C  
ATOM   3574  HD1 PHE B  78      25.560  17.494 -26.810  1.00 94.58           H  
ATOM   3575  CD2 PHE B  78      25.337  15.658 -23.951  1.00 94.58           C  
ATOM   3576  HD2 PHE B  78      24.675  14.962 -23.456  1.00 94.58           H  
ATOM   3577  CE1 PHE B  78      26.970  17.592 -25.174  1.00 94.58           C  
ATOM   3578  HE1 PHE B  78      27.556  18.384 -25.617  1.00 94.58           H  
ATOM   3579  CE2 PHE B  78      26.478  16.140 -23.288  1.00 94.58           C  
ATOM   3580  HE2 PHE B  78      26.707  15.797 -22.290  1.00 94.58           H  
ATOM   3581  CZ  PHE B  78      27.303  17.094 -23.902  1.00 94.58           C  
ATOM   3582  HZ  PHE B  78      28.156  17.482 -23.365  1.00 94.58           H  
ATOM   3583  N   ASP B  79      22.853  18.594 -24.933  1.00 94.46           N  
ATOM   3584  H   ASP B  79      22.712  18.192 -24.017  1.00 94.46           H  
ATOM   3585  CA  ASP B  79      23.409  19.952 -24.970  1.00 94.46           C  
ATOM   3586  HA  ASP B  79      24.116  20.014 -25.797  1.00 94.46           H  
ATOM   3587  C   ASP B  79      24.174  20.232 -23.668  1.00 94.46           C  
ATOM   3588  CB  ASP B  79      22.305  20.991 -25.222  1.00 94.46           C  
ATOM   3589  HB2 ASP B  79      21.754  21.174 -24.299  1.00 94.46           H  
ATOM   3590  HB3 ASP B  79      21.613  20.588 -25.961  1.00 94.46           H  
ATOM   3591  O   ASP B  79      23.739  19.824 -22.596  1.00 94.46           O  
ATOM   3592  CG  ASP B  79      22.867  22.313 -25.761  1.00 94.46           C  
ATOM   3593  OD1 ASP B  79      23.931  22.752 -25.260  1.00 94.46           O  
ATOM   3594  OD2 ASP B  79      22.267  22.843 -26.724  1.00 94.46           O  
ATOM   3595  N   LEU B  80      25.322  20.911 -23.748  1.00 92.70           N  
ATOM   3596  H   LEU B  80      25.444  21.448 -24.594  1.00 92.70           H  
ATOM   3597  CA  LEU B  80      26.124  21.270 -22.571  1.00 92.70           C  
ATOM   3598  HA  LEU B  80      26.197  20.398 -21.922  1.00 92.70           H  
ATOM   3599  C   LEU B  80      25.477  22.370 -21.721  1.00 92.70           C  
ATOM   3600  CB  LEU B  80      27.532  21.716 -23.016  1.00 92.70           C  
ATOM   3601  HB2 LEU B  80      27.439  22.285 -23.942  1.00 92.70           H  
ATOM   3602  HB3 LEU B  80      27.951  22.387 -22.266  1.00 92.70           H  
ATOM   3603  O   LEU B  80      25.865  22.521 -20.563  1.00 92.70           O  
ATOM   3604  CG  LEU B  80      28.515  20.555 -23.212  1.00 92.70           C  
ATOM   3605  HG  LEU B  80      28.043  19.787 -23.825  1.00 92.70           H  
ATOM   3606  CD1 LEU B  80      29.765  21.042 -23.949  1.00 92.70           C  
ATOM   3607 HD11 LEU B  80      30.448  20.207 -24.104  1.00 92.70           H  
ATOM   3608 HD12 LEU B  80      29.477  21.450 -24.917  1.00 92.70           H  
ATOM   3609 HD13 LEU B  80      30.259  21.816 -23.362  1.00 92.70           H  
ATOM   3610  CD2 LEU B  80      28.968  19.943 -21.882  1.00 92.70           C  
ATOM   3611 HD21 LEU B  80      29.698  19.153 -22.060  1.00 92.70           H  
ATOM   3612 HD22 LEU B  80      29.409  20.711 -21.246  1.00 92.70           H  
ATOM   3613 HD23 LEU B  80      28.115  19.508 -21.362  1.00 92.70           H  
ATOM   3614  N   ASP B  81      24.546  23.146 -22.278  1.00 91.38           N  
ATOM   3615  H   ASP B  81      24.267  22.970 -23.233  1.00 91.38           H  
ATOM   3616  CA  ASP B  81      23.802  24.160 -21.535  1.00 91.38           C  
ATOM   3617  HA  ASP B  81      24.488  24.657 -20.849  1.00 91.38           H  
ATOM   3618  C   ASP B  81      22.644  23.523 -20.733  1.00 91.38           C  
ATOM   3619  CB  ASP B  81      23.306  25.250 -22.499  1.00 91.38           C  
ATOM   3620  HB2 ASP B  81      22.621  24.809 -23.223  1.00 91.38           H  
ATOM   3621  HB3 ASP B  81      24.162  25.649 -23.044  1.00 91.38           H  
ATOM   3622  O   ASP B  81      21.690  23.023 -21.334  1.00 91.38           O  
ATOM   3623  CG  ASP B  81      22.608  26.412 -21.779  1.00 91.38           C  
ATOM   3624  OD1 ASP B  81      22.616  26.422 -20.525  1.00 91.38           O  
ATOM   3625  OD2 ASP B  81      22.103  27.311 -22.487  1.00 91.38           O  
ATOM   3626  N   PRO B  82      22.656  23.563 -19.383  1.00 87.94           N  
ATOM   3627  CA  PRO B  82      21.538  23.078 -18.572  1.00 87.94           C  
ATOM   3628  HA  PRO B  82      21.352  22.032 -18.816  1.00 87.94           H  
ATOM   3629  C   PRO B  82      20.237  23.866 -18.794  1.00 87.94           C  
ATOM   3630  CB  PRO B  82      22.003  23.200 -17.117  1.00 87.94           C  
ATOM   3631  HB2 PRO B  82      21.586  24.106 -16.675  1.00 87.94           H  
ATOM   3632  HB3 PRO B  82      21.713  22.329 -16.529  1.00 87.94           H  
ATOM   3633  O   PRO B  82      19.159  23.368 -18.472  1.00 87.94           O  
ATOM   3634  CG  PRO B  82      23.522  23.330 -17.201  1.00 87.94           C  
ATOM   3635  HG2 PRO B  82      23.933  23.891 -16.362  1.00 87.94           H  
ATOM   3636  HG3 PRO B  82      23.976  22.341 -17.264  1.00 87.94           H  
ATOM   3637  CD  PRO B  82      23.713  24.063 -18.520  1.00 87.94           C  
ATOM   3638  HD2 PRO B  82      24.709  23.855 -18.911  1.00 87.94           H  
ATOM   3639  HD3 PRO B  82      23.581  25.136 -18.376  1.00 87.94           H  
ATOM   3640  N   ASP B  83      20.326  25.087 -19.334  1.00 85.32           N  
ATOM   3641  H   ASP B  83      21.233  25.439 -19.605  1.00 85.32           H  
ATOM   3642  CA  ASP B  83      19.179  25.938 -19.654  1.00 85.32           C  
ATOM   3643  HA  ASP B  83      18.355  25.642 -19.005  1.00 85.32           H  
ATOM   3644  C   ASP B  83      18.671  25.734 -21.104  1.00 85.32           C  
ATOM   3645  CB  ASP B  83      19.492  27.407 -19.308  1.00 85.32           C  
ATOM   3646  HB2 ASP B  83      18.603  28.008 -19.496  1.00 85.32           H  
ATOM   3647  HB3 ASP B  83      20.283  27.766 -19.966  1.00 85.32           H  
ATOM   3648  O   ASP B  83      17.694  26.374 -21.520  1.00 85.32           O  
ATOM   3649  CG  ASP B  83      19.911  27.618 -17.843  1.00 85.32           C  
ATOM   3650  OD1 ASP B  83      19.356  26.973 -16.923  1.00 85.32           O  
ATOM   3651  OD2 ASP B  83      20.816  28.436 -17.564  1.00 85.32           O  
ATOM   3652  N   ALA B  84      19.216  24.764 -21.851  1.00 90.74           N  
ATOM   3653  H   ALA B  84      20.008  24.256 -21.483  1.00 90.74           H  
ATOM   3654  CA  ALA B  84      18.650  24.297 -23.118  1.00 90.74           C  
ATOM   3655  HA  ALA B  84      18.355  25.176 -23.692  1.00 90.74           H  
ATOM   3656  C   ALA B  84      17.396  23.424 -22.891  1.00 90.74           C  
ATOM   3657  CB  ALA B  84      19.731  23.577 -23.929  1.00 90.74           C  
ATOM   3658  HB1 ALA B  84      19.334  23.292 -24.903  1.00 90.74           H  
ATOM   3659  HB2 ALA B  84      20.066  22.688 -23.395  1.00 90.74           H  
ATOM   3660  HB3 ALA B  84      20.582  24.241 -24.084  1.00 90.74           H  
ATOM   3661  O   ALA B  84      17.390  22.491 -22.089  1.00 90.74           O  
ATOM   3662  N   VAL B  85      16.293  23.765 -23.566  1.00 85.18           N  
ATOM   3663  H   VAL B  85      16.371  24.503 -24.251  1.00 85.18           H  
ATOM   3664  CA  VAL B  85      14.964  23.148 -23.359  1.00 85.18           C  
ATOM   3665  HA  VAL B  85      14.802  22.990 -22.292  1.00 85.18           H  
ATOM   3666  C   VAL B  85      14.886  21.790 -24.051  1.00 85.18           C  
ATOM   3667  CB  VAL B  85      13.843  24.063 -23.886  1.00 85.18           C  
ATOM   3668  HB  VAL B  85      13.990  24.206 -24.957  1.00 85.18           H  
ATOM   3669  O   VAL B  85      15.277  21.672 -25.215  1.00 85.18           O  
ATOM   3670  CG1 VAL B  85      12.445  23.472 -23.663  1.00 85.18           C  
ATOM   3671 HG11 VAL B  85      11.683  24.171 -24.009  1.00 85.18           H  
ATOM   3672 HG12 VAL B  85      12.327  22.544 -24.222  1.00 85.18           H  
ATOM   3673 HG13 VAL B  85      12.291  23.263 -22.605  1.00 85.18           H  
ATOM   3674  CG2 VAL B  85      13.863  25.449 -23.226  1.00 85.18           C  
ATOM   3675 HG21 VAL B  85      14.870  25.865 -23.208  1.00 85.18           H  
ATOM   3676 HG22 VAL B  85      13.477  25.361 -22.210  1.00 85.18           H  
ATOM   3677 HG23 VAL B  85      13.232  26.125 -23.804  1.00 85.18           H  
ATOM   3678  N   GLY B  86      14.351  20.773 -23.373  1.00 87.87           N  
ATOM   3679  H   GLY B  86      13.937  20.944 -22.468  1.00 87.87           H  
ATOM   3680  CA  GLY B  86      14.235  19.416 -23.910  1.00 87.87           C  
ATOM   3681  HA2 GLY B  86      13.743  19.455 -24.882  1.00 87.87           H  
ATOM   3682  HA3 GLY B  86      13.609  18.832 -23.236  1.00 87.87           H  
ATOM   3683  C   GLY B  86      15.576  18.690 -24.078  1.00 87.87           C  
ATOM   3684  O   GLY B  86      15.647  17.723 -24.837  1.00 87.87           O  
ATOM   3685  N   LYS B  87      16.646  19.173 -23.430  1.00 92.29           N  
ATOM   3686  H   LYS B  87      16.500  19.950 -22.802  1.00 92.29           H  
ATOM   3687  CA  LYS B  87      18.019  18.651 -23.545  1.00 92.29           C  
ATOM   3688  HA  LYS B  87      18.026  17.810 -24.238  1.00 92.29           H  
ATOM   3689  C   LYS B  87      18.545  18.106 -22.222  1.00 92.29           C  
ATOM   3690  CB  LYS B  87      18.978  19.739 -24.069  1.00 92.29           C  
ATOM   3691  HB2 LYS B  87      19.972  19.308 -24.185  1.00 92.29           H  
ATOM   3692  HB3 LYS B  87      19.049  20.529 -23.321  1.00 92.29           H  
ATOM   3693  O   LYS B  87      18.014  18.394 -21.154  1.00 92.29           O  
ATOM   3694  CG  LYS B  87      18.581  20.378 -25.404  1.00 92.29           C  
ATOM   3695  HG2 LYS B  87      19.341  21.107 -25.684  1.00 92.29           H  
ATOM   3696  HG3 LYS B  87      17.639  20.912 -25.278  1.00 92.29           H  
ATOM   3697  CD  LYS B  87      18.447  19.358 -26.533  1.00 92.29           C  
ATOM   3698  HD2 LYS B  87      17.717  18.595 -26.262  1.00 92.29           H  
ATOM   3699  HD3 LYS B  87      19.416  18.887 -26.701  1.00 92.29           H  
ATOM   3700  CE  LYS B  87      17.976  20.073 -27.797  1.00 92.29           C  
ATOM   3701  HE2 LYS B  87      17.119  20.696 -27.540  1.00 92.29           H  
ATOM   3702  HE3 LYS B  87      18.783  20.715 -28.149  1.00 92.29           H  
ATOM   3703  NZ  LYS B  87      17.599  19.082 -28.825  1.00 92.29           N  
ATOM   3704  HZ1 LYS B  87      17.340  19.513 -29.701  1.00 92.29           H  
ATOM   3705  HZ2 LYS B  87      18.385  18.463 -28.967  1.00 92.29           H  
ATOM   3706  HZ3 LYS B  87      16.849  18.498 -28.484  1.00 92.29           H  
ATOM   3707  N   SER B  88      19.627  17.340 -22.301  1.00 94.29           N  
ATOM   3708  H   SER B  88      19.987  17.127 -23.221  1.00 94.29           H  
ATOM   3709  CA  SER B  88      20.411  16.910 -21.146  1.00 94.29           C  
ATOM   3710  HA  SER B  88      20.123  17.515 -20.287  1.00 94.29           H  
ATOM   3711  C   SER B  88      21.906  17.122 -21.386  1.00 94.29           C  
ATOM   3712  CB  SER B  88      20.099  15.448 -20.825  1.00 94.29           C  
ATOM   3713  HB2 SER B  88      20.441  14.813 -21.642  1.00 94.29           H  
ATOM   3714  HB3 SER B  88      19.023  15.326 -20.706  1.00 94.29           H  
ATOM   3715  O   SER B  88      22.405  16.871 -22.480  1.00 94.29           O  
ATOM   3716  OG  SER B  88      20.742  15.065 -19.628  1.00 94.29           O  
ATOM   3717  HG  SER B  88      20.433  15.629 -18.915  1.00 94.29           H  
ATOM   3718  N   TYR B  89      22.633  17.544 -20.350  1.00 94.73           N  
ATOM   3719  H   TYR B  89      22.157  17.728 -19.478  1.00 94.73           H  
ATOM   3720  CA  TYR B  89      24.092  17.717 -20.399  1.00 94.73           C  
ATOM   3721  HA  TYR B  89      24.379  17.937 -21.427  1.00 94.73           H  
ATOM   3722  C   TYR B  89      24.877  16.446 -20.061  1.00 94.73           C  
ATOM   3723  CB  TYR B  89      24.515  18.918 -19.542  1.00 94.73           C  
ATOM   3724  HB2 TYR B  89      25.587  19.079 -19.663  1.00 94.73           H  
ATOM   3725  HB3 TYR B  89      24.021  19.810 -19.927  1.00 94.73           H  
ATOM   3726  O   TYR B  89      26.108  16.475 -20.051  1.00 94.73           O  
ATOM   3727  CG  TYR B  89      24.212  18.778 -18.063  1.00 94.73           C  
ATOM   3728  CD1 TYR B  89      23.193  19.555 -17.486  1.00 94.73           C  
ATOM   3729  HD1 TYR B  89      22.643  20.258 -18.094  1.00 94.73           H  
ATOM   3730  CD2 TYR B  89      24.957  17.893 -17.257  1.00 94.73           C  
ATOM   3731  HD2 TYR B  89      25.766  17.319 -17.684  1.00 94.73           H  
ATOM   3732  CE1 TYR B  89      22.929  19.449 -16.110  1.00 94.73           C  
ATOM   3733  HE1 TYR B  89      22.195  20.089 -15.643  1.00 94.73           H  
ATOM   3734  CE2 TYR B  89      24.662  17.755 -15.888  1.00 94.73           C  
ATOM   3735  HE2 TYR B  89      25.227  17.066 -15.277  1.00 94.73           H  
ATOM   3736  OH  TYR B  89      23.351  18.429 -13.991  1.00 94.73           O  
ATOM   3737  HH  TYR B  89      23.989  17.871 -13.540  1.00 94.73           H  
ATOM   3738  CZ  TYR B  89      23.644  18.537 -15.311  1.00 94.73           C  
ATOM   3739  N   VAL B  90      24.196  15.329 -19.792  1.00 95.38           N  
ATOM   3740  H   VAL B  90      23.189  15.353 -19.870  1.00 95.38           H  
ATOM   3741  CA  VAL B  90      24.828  14.016 -19.607  1.00 95.38           C  
ATOM   3742  HA  VAL B  90      25.908  14.155 -19.559  1.00 95.38           H  
ATOM   3743  C   VAL B  90      24.568  13.107 -20.807  1.00 95.38           C  
ATOM   3744  CB  VAL B  90      24.435  13.341 -18.280  1.00 95.38           C  
ATOM   3745  HB  VAL B  90      24.932  12.372 -18.242  1.00 95.38           H  
ATOM   3746  O   VAL B  90      23.599  13.273 -21.544  1.00 95.38           O  
ATOM   3747  CG1 VAL B  90      24.914  14.156 -17.079  1.00 95.38           C  
ATOM   3748 HG11 VAL B  90      25.987  14.333 -17.158  1.00 95.38           H  
ATOM   3749 HG12 VAL B  90      24.720  13.600 -16.162  1.00 95.38           H  
ATOM   3750 HG13 VAL B  90      24.391  15.112 -17.034  1.00 95.38           H  
ATOM   3751  CG2 VAL B  90      22.935  13.105 -18.121  1.00 95.38           C  
ATOM   3752 HG21 VAL B  90      22.773  12.439 -17.274  1.00 95.38           H  
ATOM   3753 HG22 VAL B  90      22.530  12.639 -19.020  1.00 95.38           H  
ATOM   3754 HG23 VAL B  90      22.421  14.051 -17.948  1.00 95.38           H  
ATOM   3755  N   ARG B  91      25.464  12.136 -21.009  1.00 94.34           N  
ATOM   3756  H   ARG B  91      26.251  12.100 -20.378  1.00 94.34           H  
ATOM   3757  CA  ARG B  91      25.379  11.109 -22.070  1.00 94.34           C  
ATOM   3758  HA  ARG B  91      24.429  11.202 -22.595  1.00 94.34           H  
ATOM   3759  C   ARG B  91      25.412   9.681 -21.524  1.00 94.34           C  
ATOM   3760  CB  ARG B  91      26.532  11.295 -23.071  1.00 94.34           C  
ATOM   3761  HB2 ARG B  91      27.479  11.136 -22.556  1.00 94.34           H  
ATOM   3762  HB3 ARG B  91      26.440  10.542 -23.854  1.00 94.34           H  
ATOM   3763  O   ARG B  91      25.379   8.726 -22.299  1.00 94.34           O  
ATOM   3764  CG  ARG B  91      26.545  12.676 -23.730  1.00 94.34           C  
ATOM   3765  HG2 ARG B  91      25.592  12.838 -24.235  1.00 94.34           H  
ATOM   3766  HG3 ARG B  91      26.694  13.437 -22.964  1.00 94.34           H  
ATOM   3767  CD  ARG B  91      27.686  12.767 -24.746  1.00 94.34           C  
ATOM   3768  HD2 ARG B  91      27.564  11.949 -25.455  1.00 94.34           H  
ATOM   3769  HD3 ARG B  91      28.634  12.638 -24.223  1.00 94.34           H  
ATOM   3770  NE  ARG B  91      27.686  14.064 -25.451  1.00 94.34           N  
ATOM   3771  HE  ARG B  91      27.303  14.850 -24.946  1.00 94.34           H  
ATOM   3772  NH1 ARG B  91      28.436  13.318 -27.494  1.00 94.34           N  
ATOM   3773 HH11 ARG B  91      28.495  13.471 -28.491  1.00 94.34           H  
ATOM   3774 HH12 ARG B  91      28.434  12.376 -27.131  1.00 94.34           H  
ATOM   3775  NH2 ARG B  91      27.897  15.453 -27.243  1.00 94.34           N  
ATOM   3776 HH21 ARG B  91      27.983  15.571 -28.242  1.00 94.34           H  
ATOM   3777 HH22 ARG B  91      27.459  16.174 -26.688  1.00 94.34           H  
ATOM   3778  CZ  ARG B  91      28.010  14.272 -26.715  1.00 94.34           C  
ATOM   3779  N   GLU B  92      25.554   9.546 -20.208  1.00 96.43           N  
ATOM   3780  H   GLU B  92      25.431  10.360 -19.623  1.00 96.43           H  
ATOM   3781  CA  GLU B  92      25.839   8.291 -19.521  1.00 96.43           C  
ATOM   3782  HA  GLU B  92      25.669   7.476 -20.226  1.00 96.43           H  
ATOM   3783  C   GLU B  92      24.873   8.070 -18.347  1.00 96.43           C  
ATOM   3784  CB  GLU B  92      27.318   8.220 -19.073  1.00 96.43           C  
ATOM   3785  HB2 GLU B  92      27.502   8.969 -18.303  1.00 96.43           H  
ATOM   3786  HB3 GLU B  92      27.486   7.233 -18.642  1.00 96.43           H  
ATOM   3787  O   GLU B  92      24.343   9.016 -17.762  1.00 96.43           O  
ATOM   3788  CG  GLU B  92      28.323   8.418 -20.226  1.00 96.43           C  
ATOM   3789  HG2 GLU B  92      28.340   9.472 -20.503  1.00 96.43           H  
ATOM   3790  HG3 GLU B  92      27.963   7.857 -21.088  1.00 96.43           H  
ATOM   3791  CD  GLU B  92      29.762   7.955 -19.914  1.00 96.43           C  
ATOM   3792  OE1 GLU B  92      30.444   7.510 -20.862  1.00 96.43           O  
ATOM   3793  OE2 GLU B  92      30.219   8.035 -18.750  1.00 96.43           O  
ATOM   3794  N   GLY B  93      24.632   6.802 -18.026  1.00 97.53           N  
ATOM   3795  H   GLY B  93      25.114   6.089 -18.555  1.00 97.53           H  
ATOM   3796  CA  GLY B  93      23.763   6.333 -16.952  1.00 97.53           C  
ATOM   3797  HA2 GLY B  93      24.023   6.844 -16.025  1.00 97.53           H  
ATOM   3798  HA3 GLY B  93      22.723   6.556 -17.192  1.00 97.53           H  
ATOM   3799  C   GLY B  93      23.917   4.824 -16.741  1.00 97.53           C  
ATOM   3800  O   GLY B  93      24.676   4.156 -17.444  1.00 97.53           O  
ATOM   3801  N   GLY B  94      23.215   4.265 -15.760  1.00 98.47           N  
ATOM   3802  H   GLY B  94      22.599   4.851 -15.215  1.00 98.47           H  
ATOM   3803  CA  GLY B  94      23.238   2.822 -15.496  1.00 98.47           C  
ATOM   3804  HA2 GLY B  94      24.175   2.382 -15.835  1.00 98.47           H  
ATOM   3805  HA3 GLY B  94      23.170   2.654 -14.421  1.00 98.47           H  
ATOM   3806  C   GLY B  94      22.068   2.114 -16.174  1.00 98.47           C  
ATOM   3807  O   GLY B  94      20.952   2.194 -15.677  1.00 98.47           O  
ATOM   3808  N   PHE B  95      22.290   1.389 -17.271  1.00 98.33           N  
ATOM   3809  H   PHE B  95      23.224   1.364 -17.654  1.00 98.33           H  
ATOM   3810  CA  PHE B  95      21.206   0.733 -18.023  1.00 98.33           C  
ATOM   3811  HA  PHE B  95      20.246   1.052 -17.616  1.00 98.33           H  
ATOM   3812  C   PHE B  95      21.226  -0.794 -17.903  1.00 98.33           C  
ATOM   3813  CB  PHE B  95      21.215   1.206 -19.482  1.00 98.33           C  
ATOM   3814  HB2 PHE B  95      20.433   0.680 -20.030  1.00 98.33           H  
ATOM   3815  HB3 PHE B  95      22.171   0.951 -19.940  1.00 98.33           H  
ATOM   3816  O   PHE B  95      22.287  -1.420 -17.796  1.00 98.33           O  
ATOM   3817  CG  PHE B  95      20.971   2.696 -19.607  1.00 98.33           C  
ATOM   3818  CD1 PHE B  95      19.656   3.200 -19.623  1.00 98.33           C  
ATOM   3819  HD1 PHE B  95      18.817   2.521 -19.589  1.00 98.33           H  
ATOM   3820  CD2 PHE B  95      22.059   3.587 -19.644  1.00 98.33           C  
ATOM   3821  HD2 PHE B  95      23.074   3.217 -19.628  1.00 98.33           H  
ATOM   3822  CE1 PHE B  95      19.431   4.587 -19.679  1.00 98.33           C  
ATOM   3823  HE1 PHE B  95      18.419   4.965 -19.692  1.00 98.33           H  
ATOM   3824  CE2 PHE B  95      21.833   4.971 -19.683  1.00 98.33           C  
ATOM   3825  HE2 PHE B  95      22.681   5.639 -19.688  1.00 98.33           H  
ATOM   3826  CZ  PHE B  95      20.521   5.475 -19.711  1.00 98.33           C  
ATOM   3827  HZ  PHE B  95      20.352   6.541 -19.752  1.00 98.33           H  
ATOM   3828  N   LEU B  96      20.041  -1.406 -17.953  1.00 97.92           N  
ATOM   3829  H   LEU B  96      19.221  -0.834 -18.097  1.00 97.92           H  
ATOM   3830  CA  LEU B  96      19.888  -2.854 -18.036  1.00 97.92           C  
ATOM   3831  HA  LEU B  96      20.616  -3.317 -17.370  1.00 97.92           H  
ATOM   3832  C   LEU B  96      20.205  -3.343 -19.452  1.00 97.92           C  
ATOM   3833  CB  LEU B  96      18.475  -3.285 -17.599  1.00 97.92           C  
ATOM   3834  HB2 LEU B  96      17.747  -2.704 -18.166  1.00 97.92           H  
ATOM   3835  HB3 LEU B  96      18.338  -4.336 -17.852  1.00 97.92           H  
ATOM   3836  O   LEU B  96      19.706  -2.823 -20.450  1.00 97.92           O  
ATOM   3837  CG  LEU B  96      18.163  -3.099 -16.106  1.00 97.92           C  
ATOM   3838  HG  LEU B  96      18.225  -2.041 -15.852  1.00 97.92           H  
ATOM   3839  CD1 LEU B  96      16.747  -3.586 -15.803  1.00 97.92           C  
ATOM   3840 HD11 LEU B  96      16.036  -3.028 -16.412  1.00 97.92           H  
ATOM   3841 HD12 LEU B  96      16.508  -3.413 -14.754  1.00 97.92           H  
ATOM   3842 HD13 LEU B  96      16.653  -4.648 -16.029  1.00 97.92           H  
ATOM   3843  CD2 LEU B  96      19.134  -3.857 -15.206  1.00 97.92           C  
ATOM   3844 HD21 LEU B  96      19.158  -4.913 -15.476  1.00 97.92           H  
ATOM   3845 HD22 LEU B  96      18.806  -3.745 -14.173  1.00 97.92           H  
ATOM   3846 HD23 LEU B  96      20.131  -3.422 -15.288  1.00 97.92           H  
ATOM   3847  N   THR B  97      21.025  -4.390 -19.536  1.00 90.37           N  
ATOM   3848  H   THR B  97      21.328  -4.820 -18.674  1.00 90.37           H  
ATOM   3849  CA  THR B  97      21.235  -5.131 -20.786  1.00 90.37           C  
ATOM   3850  HA  THR B  97      21.320  -4.428 -21.614  1.00 90.37           H  
ATOM   3851  C   THR B  97      20.022  -6.029 -21.018  1.00 90.37           C  
ATOM   3852  CB  THR B  97      22.512  -5.984 -20.712  1.00 90.37           C  
ATOM   3853  HB  THR B  97      22.324  -6.882 -20.123  1.00 90.37           H  
ATOM   3854  O   THR B  97      19.676  -6.782 -20.112  1.00 90.37           O  
ATOM   3855  CG2 THR B  97      23.010  -6.384 -22.099  1.00 90.37           C  
ATOM   3856 HG21 THR B  97      23.218  -5.495 -22.695  1.00 90.37           H  
ATOM   3857 HG22 THR B  97      23.917  -6.981 -22.001  1.00 90.37           H  
ATOM   3858 HG23 THR B  97      22.251  -6.983 -22.601  1.00 90.37           H  
ATOM   3859  OG1 THR B  97      23.563  -5.263 -20.098  1.00 90.37           O  
ATOM   3860  HG1 THR B  97      23.256  -4.356 -20.036  1.00 90.37           H  
ATOM   3861  N   GLY B  98      19.385  -5.951 -22.190  1.00 89.89           N  
ATOM   3862  H   GLY B  98      19.711  -5.316 -22.905  1.00 89.89           H  
ATOM   3863  CA  GLY B  98      18.183  -6.745 -22.478  1.00 89.89           C  
ATOM   3864  HA2 GLY B  98      17.989  -6.735 -23.550  1.00 89.89           H  
ATOM   3865  HA3 GLY B  98      18.350  -7.781 -22.185  1.00 89.89           H  
ATOM   3866  C   GLY B  98      16.918  -6.253 -21.763  1.00 89.89           C  
ATOM   3867  O   GLY B  98      16.046  -7.045 -21.440  1.00 89.89           O  
ATOM   3868  N   ALA B  99      16.791  -4.949 -21.485  1.00 91.54           N  
ATOM   3869  H   ALA B  99      17.549  -4.327 -21.726  1.00 91.54           H  
ATOM   3870  CA  ALA B  99      15.633  -4.391 -20.765  1.00 91.54           C  
ATOM   3871  HA  ALA B  99      15.580  -4.861 -19.782  1.00 91.54           H  
ATOM   3872  C   ALA B  99      14.268  -4.627 -21.455  1.00 91.54           C  
ATOM   3873  CB  ALA B  99      15.867  -2.887 -20.583  1.00 91.54           C  
ATOM   3874  HB1 ALA B  99      16.861  -2.705 -20.174  1.00 91.54           H  
ATOM   3875  HB2 ALA B  99      15.120  -2.481 -19.902  1.00 91.54           H  
ATOM   3876  HB3 ALA B  99      15.780  -2.381 -21.544  1.00 91.54           H  
ATOM   3877  O   ALA B  99      13.228  -4.506 -20.812  1.00 91.54           O  
ATOM   3878  N   GLY B 100      14.273  -4.910 -22.763  1.00 92.65           N  
ATOM   3879  H   GLY B 100      15.169  -5.020 -23.215  1.00 92.65           H  
ATOM   3880  CA  GLY B 100      13.085  -5.264 -23.542  1.00 92.65           C  
ATOM   3881  HA2 GLY B 100      13.179  -4.825 -24.535  1.00 92.65           H  
ATOM   3882  HA3 GLY B 100      12.196  -4.851 -23.065  1.00 92.65           H  
ATOM   3883  C   GLY B 100      12.866  -6.770 -23.724  1.00 92.65           C  
ATOM   3884  O   GLY B 100      11.827  -7.138 -24.273  1.00 92.65           O  
ATOM   3885  N   ASP B 101      13.802  -7.614 -23.282  1.00 94.71           N  
ATOM   3886  H   ASP B 101      14.573  -7.261 -22.732  1.00 94.71           H  
ATOM   3887  CA  ASP B 101      13.727  -9.072 -23.410  1.00 94.71           C  
ATOM   3888  HA  ASP B 101      13.369  -9.312 -24.412  1.00 94.71           H  
ATOM   3889  C   ASP B 101      12.725  -9.631 -22.385  1.00 94.71           C  
ATOM   3890  CB  ASP B 101      15.118  -9.722 -23.239  1.00 94.71           C  
ATOM   3891  HB2 ASP B 101      15.006 -10.799 -23.361  1.00 94.71           H  
ATOM   3892  HB3 ASP B 101      15.466  -9.544 -22.222  1.00 94.71           H  
ATOM   3893  O   ASP B 101      12.664  -9.156 -21.249  1.00 94.71           O  
ATOM   3894  CG  ASP B 101      16.196  -9.241 -24.227  1.00 94.71           C  
ATOM   3895  OD1 ASP B 101      15.838  -8.722 -25.308  1.00 94.71           O  
ATOM   3896  OD2 ASP B 101      17.398  -9.392 -23.901  1.00 94.71           O  
ATOM   3897  N   PHE B 102      11.905 -10.605 -22.792  1.00 96.84           N  
ATOM   3898  H   PHE B 102      11.986 -10.954 -23.736  1.00 96.84           H  
ATOM   3899  CA  PHE B 102      10.901 -11.235 -21.928  1.00 96.84           C  
ATOM   3900  HA  PHE B 102      11.345 -11.419 -20.950  1.00 96.84           H  
ATOM   3901  C   PHE B 102      10.407 -12.565 -22.510  1.00 96.84           C  
ATOM   3902  CB  PHE B 102       9.712 -10.272 -21.774  1.00 96.84           C  
ATOM   3903  HB2 PHE B 102      10.078  -9.344 -21.333  1.00 96.84           H  
ATOM   3904  HB3 PHE B 102       9.325 -10.035 -22.765  1.00 96.84           H  
ATOM   3905  O   PHE B 102      10.012 -12.604 -23.680  1.00 96.84           O  
ATOM   3906  CG  PHE B 102       8.576 -10.771 -20.901  1.00 96.84           C  
ATOM   3907  CD1 PHE B 102       7.263 -10.836 -21.406  1.00 96.84           C  
ATOM   3908  HD1 PHE B 102       7.068 -10.579 -22.437  1.00 96.84           H  
ATOM   3909  CD2 PHE B 102       8.826 -11.130 -19.565  1.00 96.84           C  
ATOM   3910  HD2 PHE B 102       9.832 -11.092 -19.173  1.00 96.84           H  
ATOM   3911  CE1 PHE B 102       6.205 -11.245 -20.575  1.00 96.84           C  
ATOM   3912  HE1 PHE B 102       5.200 -11.306 -20.967  1.00 96.84           H  
ATOM   3913  CE2 PHE B 102       7.771 -11.547 -18.737  1.00 96.84           C  
ATOM   3914  HE2 PHE B 102       7.973 -11.841 -17.718  1.00 96.84           H  
ATOM   3915  CZ  PHE B 102       6.462 -11.602 -19.239  1.00 96.84           C  
ATOM   3916  HZ  PHE B 102       5.663 -11.942 -18.597  1.00 96.84           H  
ATOM   3917  N   ASP B 103      10.353 -13.630 -21.706  1.00 96.91           N  
ATOM   3918  H   ASP B 103      10.723 -13.547 -20.769  1.00 96.91           H  
ATOM   3919  CA  ASP B 103       9.711 -14.894 -22.111  1.00 96.91           C  
ATOM   3920  HA  ASP B 103       9.906 -15.039 -23.173  1.00 96.91           H  
ATOM   3921  C   ASP B 103       8.180 -14.817 -21.954  1.00 96.91           C  
ATOM   3922  CB  ASP B 103      10.343 -16.108 -21.410  1.00 96.91           C  
ATOM   3923  HB2 ASP B 103      11.427 -16.007 -21.454  1.00 96.91           H  
ATOM   3924  HB3 ASP B 103      10.048 -16.127 -20.361  1.00 96.91           H  
ATOM   3925  O   ASP B 103       7.583 -15.286 -20.983  1.00 96.91           O  
ATOM   3926  CG  ASP B 103       9.952 -17.436 -22.085  1.00 96.91           C  
ATOM   3927  OD1 ASP B 103       8.902 -17.482 -22.773  1.00 96.91           O  
ATOM   3928  OD2 ASP B 103      10.712 -18.418 -21.911  1.00 96.91           O  
ATOM   3929  N   ALA B 104       7.528 -14.174 -22.925  1.00 95.56           N  
ATOM   3930  H   ALA B 104       8.083 -13.744 -23.651  1.00 95.56           H  
ATOM   3931  CA  ALA B 104       6.078 -13.990 -22.922  1.00 95.56           C  
ATOM   3932  HA  ALA B 104       5.799 -13.479 -22.001  1.00 95.56           H  
ATOM   3933  C   ALA B 104       5.308 -15.326 -22.945  1.00 95.56           C  
ATOM   3934  CB  ALA B 104       5.714 -13.098 -24.116  1.00 95.56           C  
ATOM   3935  HB1 ALA B 104       5.890 -13.634 -25.049  1.00 95.56           H  
ATOM   3936  HB2 ALA B 104       6.320 -12.191 -24.102  1.00 95.56           H  
ATOM   3937  HB3 ALA B 104       4.662 -12.821 -24.055  1.00 95.56           H  
ATOM   3938  O   ALA B 104       4.283 -15.464 -22.275  1.00 95.56           O  
ATOM   3939  N   GLU B 105       5.820 -16.322 -23.673  1.00 91.17           N  
ATOM   3940  H   GLU B 105       6.748 -16.205 -24.055  1.00 91.17           H  
ATOM   3941  CA  GLU B 105       5.169 -17.621 -23.870  1.00 91.17           C  
ATOM   3942  HA  GLU B 105       4.123 -17.435 -24.115  1.00 91.17           H  
ATOM   3943  C   GLU B 105       5.177 -18.460 -22.581  1.00 91.17           C  
ATOM   3944  CB  GLU B 105       5.839 -18.341 -25.063  1.00 91.17           C  
ATOM   3945  HB2 GLU B 105       6.492 -17.640 -25.582  1.00 91.17           H  
ATOM   3946  HB3 GLU B 105       6.452 -19.167 -24.702  1.00 91.17           H  
ATOM   3947  O   GLU B 105       4.176 -19.103 -22.256  1.00 91.17           O  
ATOM   3948  CG  GLU B 105       4.810 -18.864 -26.080  1.00 91.17           C  
ATOM   3949  HG2 GLU B 105       4.087 -18.072 -26.272  1.00 91.17           H  
ATOM   3950  HG3 GLU B 105       4.275 -19.705 -25.639  1.00 91.17           H  
ATOM   3951  CD  GLU B 105       5.427 -19.290 -27.429  1.00 91.17           C  
ATOM   3952  OE1 GLU B 105       4.657 -19.332 -28.417  1.00 91.17           O  
ATOM   3953  OE2 GLU B 105       6.647 -19.570 -27.486  1.00 91.17           O  
ATOM   3954  N   PHE B 106       6.248 -18.372 -21.780  1.00 95.74           N  
ATOM   3955  H   PHE B 106       7.059 -17.873 -22.116  1.00 95.74           H  
ATOM   3956  CA  PHE B 106       6.330 -18.991 -20.454  1.00 95.74           C  
ATOM   3957  HA  PHE B 106       6.263 -20.072 -20.575  1.00 95.74           H  
ATOM   3958  C   PHE B 106       5.187 -18.556 -19.522  1.00 95.74           C  
ATOM   3959  CB  PHE B 106       7.697 -18.651 -19.845  1.00 95.74           C  
ATOM   3960  HB2 PHE B 106       8.463 -18.963 -20.554  1.00 95.74           H  
ATOM   3961  HB3 PHE B 106       7.782 -17.573 -19.710  1.00 95.74           H  
ATOM   3962  O   PHE B 106       4.571 -19.398 -18.863  1.00 95.74           O  
ATOM   3963  CG  PHE B 106       7.992 -19.333 -18.528  1.00 95.74           C  
ATOM   3964  CD1 PHE B 106       7.534 -18.782 -17.317  1.00 95.74           C  
ATOM   3965  HD1 PHE B 106       6.986 -17.851 -17.316  1.00 95.74           H  
ATOM   3966  CD2 PHE B 106       8.737 -20.526 -18.520  1.00 95.74           C  
ATOM   3967  HD2 PHE B 106       9.124 -20.918 -19.449  1.00 95.74           H  
ATOM   3968  CE1 PHE B 106       7.788 -19.447 -16.106  1.00 95.74           C  
ATOM   3969  HE1 PHE B 106       7.432 -19.027 -15.177  1.00 95.74           H  
ATOM   3970  CE2 PHE B 106       8.984 -21.196 -17.311  1.00 95.74           C  
ATOM   3971  HE2 PHE B 106       9.559 -22.110 -17.302  1.00 95.74           H  
ATOM   3972  CZ  PHE B 106       8.504 -20.657 -16.107  1.00 95.74           C  
ATOM   3973  HZ  PHE B 106       8.708 -21.168 -15.178  1.00 95.74           H  
ATOM   3974  N   PHE B 107       4.864 -17.258 -19.513  1.00 93.09           N  
ATOM   3975  H   PHE B 107       5.415 -16.641 -20.093  1.00 93.09           H  
ATOM   3976  CA  PHE B 107       3.788 -16.671 -18.702  1.00 93.09           C  
ATOM   3977  HA  PHE B 107       3.683 -17.269 -17.797  1.00 93.09           H  
ATOM   3978  C   PHE B 107       2.403 -16.697 -19.375  1.00 93.09           C  
ATOM   3979  CB  PHE B 107       4.193 -15.252 -18.271  1.00 93.09           C  
ATOM   3980  HB2 PHE B 107       3.356 -14.776 -17.761  1.00 93.09           H  
ATOM   3981  HB3 PHE B 107       4.415 -14.663 -19.160  1.00 93.09           H  
ATOM   3982  O   PHE B 107       1.441 -16.193 -18.798  1.00 93.09           O  
ATOM   3983  CG  PHE B 107       5.381 -15.226 -17.329  1.00 93.09           C  
ATOM   3984  CD1 PHE B 107       5.232 -15.645 -15.993  1.00 93.09           C  
ATOM   3985  HD1 PHE B 107       4.266 -15.963 -15.631  1.00 93.09           H  
ATOM   3986  CD2 PHE B 107       6.647 -14.831 -17.797  1.00 93.09           C  
ATOM   3987  HD2 PHE B 107       6.775 -14.516 -18.822  1.00 93.09           H  
ATOM   3988  CE1 PHE B 107       6.345 -15.678 -15.134  1.00 93.09           C  
ATOM   3989  HE1 PHE B 107       6.234 -16.014 -14.113  1.00 93.09           H  
ATOM   3990  CE2 PHE B 107       7.761 -14.879 -16.945  1.00 93.09           C  
ATOM   3991  HE2 PHE B 107       8.733 -14.612 -17.332  1.00 93.09           H  
ATOM   3992  CZ  PHE B 107       7.612 -15.306 -15.614  1.00 93.09           C  
ATOM   3993  HZ  PHE B 107       8.472 -15.370 -14.963  1.00 93.09           H  
ATOM   3994  N   GLY B 108       2.275 -17.268 -20.579  1.00 90.12           N  
ATOM   3995  H   GLY B 108       3.093 -17.675 -21.009  1.00 90.12           H  
ATOM   3996  CA  GLY B 108       1.013 -17.295 -21.331  1.00 90.12           C  
ATOM   3997  HA2 GLY B 108       0.222 -17.691 -20.694  1.00 90.12           H  
ATOM   3998  HA3 GLY B 108       1.136 -17.958 -22.187  1.00 90.12           H  
ATOM   3999  C   GLY B 108       0.561 -15.926 -21.859  1.00 90.12           C  
ATOM   4000  O   GLY B 108      -0.622 -15.730 -22.130  1.00 90.12           O  
ATOM   4001  N   ILE B 109       1.488 -14.976 -21.995  1.00 90.73           N  
ATOM   4002  H   ILE B 109       2.451 -15.245 -21.851  1.00 90.73           H  
ATOM   4003  CA  ILE B 109       1.247 -13.614 -22.477  1.00 90.73           C  
ATOM   4004  HA  ILE B 109       0.207 -13.346 -22.288  1.00 90.73           H  
ATOM   4005  C   ILE B 109       1.474 -13.578 -23.992  1.00 90.73           C  
ATOM   4006  CB  ILE B 109       2.138 -12.623 -21.689  1.00 90.73           C  
ATOM   4007  HB  ILE B 109       3.163 -12.992 -21.706  1.00 90.73           H  
ATOM   4008  O   ILE B 109       2.480 -14.069 -24.503  1.00 90.73           O  
ATOM   4009  CG1 ILE B 109       1.650 -12.556 -20.221  1.00 90.73           C  
ATOM   4010 HG12 ILE B 109       1.504 -13.565 -19.836  1.00 90.73           H  
ATOM   4011 HG13 ILE B 109       0.686 -12.047 -20.183  1.00 90.73           H  
ATOM   4012  CG2 ILE B 109       2.126 -11.215 -22.310  1.00 90.73           C  
ATOM   4013 HG21 ILE B 109       2.480 -11.250 -23.340  1.00 90.73           H  
ATOM   4014 HG22 ILE B 109       1.113 -10.811 -22.284  1.00 90.73           H  
ATOM   4015 HG23 ILE B 109       2.790 -10.548 -21.760  1.00 90.73           H  
ATOM   4016  CD1 ILE B 109       2.621 -11.859 -19.263  1.00 90.73           C  
ATOM   4017 HD11 ILE B 109       2.222 -11.908 -18.250  1.00 90.73           H  
ATOM   4018 HD12 ILE B 109       2.753 -10.812 -19.537  1.00 90.73           H  
ATOM   4019 HD13 ILE B 109       3.582 -12.372 -19.292  1.00 90.73           H  
ATOM   4020  N   SER B 110       0.547 -12.976 -24.742  1.00 87.19           N  
ATOM   4021  H   SER B 110      -0.248 -12.563 -24.276  1.00 87.19           H  
ATOM   4022  CA  SER B 110       0.709 -12.872 -26.200  1.00 87.19           C  
ATOM   4023  HA  SER B 110       0.966 -13.869 -26.558  1.00 87.19           H  
ATOM   4024  C   SER B 110       1.850 -11.906 -26.571  1.00 87.19           C  
ATOM   4025  CB  SER B 110      -0.602 -12.470 -26.882  1.00 87.19           C  
ATOM   4026  HB2 SER B 110      -1.412 -13.097 -26.510  1.00 87.19           H  
ATOM   4027  HB3 SER B 110      -0.504 -12.639 -27.955  1.00 87.19           H  
ATOM   4028  O   SER B 110       2.024 -10.898 -25.884  1.00 87.19           O  
ATOM   4029  OG  SER B 110      -0.917 -11.105 -26.668  1.00 87.19           O  
ATOM   4030  HG  SER B 110      -1.086 -10.984 -25.731  1.00 87.19           H  
ATOM   4031  N   PRO B 111       2.576 -12.102 -27.693  1.00 87.12           N  
ATOM   4032  CA  PRO B 111       3.634 -11.174 -28.114  1.00 87.12           C  
ATOM   4033  HA  PRO B 111       4.443 -11.214 -27.384  1.00 87.12           H  
ATOM   4034  C   PRO B 111       3.158  -9.721 -28.252  1.00 87.12           C  
ATOM   4035  CB  PRO B 111       4.137 -11.718 -29.457  1.00 87.12           C  
ATOM   4036  HB2 PRO B 111       5.198 -11.514 -29.599  1.00 87.12           H  
ATOM   4037  HB3 PRO B 111       3.555 -11.300 -30.278  1.00 87.12           H  
ATOM   4038  O   PRO B 111       3.899  -8.785 -27.971  1.00 87.12           O  
ATOM   4039  CG  PRO B 111       3.859 -13.217 -29.354  1.00 87.12           C  
ATOM   4040  HG2 PRO B 111       3.754 -13.681 -30.335  1.00 87.12           H  
ATOM   4041  HG3 PRO B 111       4.654 -13.698 -28.785  1.00 87.12           H  
ATOM   4042  CD  PRO B 111       2.556 -13.274 -28.557  1.00 87.12           C  
ATOM   4043  HD2 PRO B 111       2.526 -14.198 -27.980  1.00 87.12           H  
ATOM   4044  HD3 PRO B 111       1.703 -13.219 -29.233  1.00 87.12           H  
ATOM   4045  N   ARG B 112       1.892  -9.530 -28.646  1.00 85.74           N  
ATOM   4046  H   ARG B 112       1.334 -10.356 -28.811  1.00 85.74           H  
ATOM   4047  CA  ARG B 112       1.259  -8.216 -28.799  1.00 85.74           C  
ATOM   4048  HA  ARG B 112       1.961  -7.550 -29.302  1.00 85.74           H  
ATOM   4049  C   ARG B 112       0.943  -7.557 -27.453  1.00 85.74           C  
ATOM   4050  CB  ARG B 112       0.018  -8.395 -29.681  1.00 85.74           C  
ATOM   4051  HB2 ARG B 112      -0.741  -8.940 -29.120  1.00 85.74           H  
ATOM   4052  HB3 ARG B 112       0.292  -8.986 -30.555  1.00 85.74           H  
ATOM   4053  O   ARG B 112       1.130  -6.355 -27.312  1.00 85.74           O  
ATOM   4054  CG  ARG B 112      -0.546  -7.057 -30.169  1.00 85.74           C  
ATOM   4055  HG2 ARG B 112       0.240  -6.508 -30.688  1.00 85.74           H  
ATOM   4056  HG3 ARG B 112      -0.891  -6.467 -29.320  1.00 85.74           H  
ATOM   4057  CD  ARG B 112      -1.709  -7.270 -31.139  1.00 85.74           C  
ATOM   4058  HD2 ARG B 112      -2.001  -6.294 -31.527  1.00 85.74           H  
ATOM   4059  HD3 ARG B 112      -1.375  -7.886 -31.974  1.00 85.74           H  
ATOM   4060  NE  ARG B 112      -2.863  -7.901 -30.469  1.00 85.74           N  
ATOM   4061  HE  ARG B 112      -2.710  -8.251 -29.534  1.00 85.74           H  
ATOM   4062  NH1 ARG B 112      -4.407  -7.518 -32.115  1.00 85.74           N  
ATOM   4063 HH11 ARG B 112      -5.363  -7.522 -32.442  1.00 85.74           H  
ATOM   4064 HH12 ARG B 112      -3.680  -7.061 -32.647  1.00 85.74           H  
ATOM   4065  NH2 ARG B 112      -5.045  -8.480 -30.197  1.00 85.74           N  
ATOM   4066 HH21 ARG B 112      -5.997  -8.500 -30.533  1.00 85.74           H  
ATOM   4067 HH22 ARG B 112      -4.850  -8.789 -29.255  1.00 85.74           H  
ATOM   4068  CZ  ARG B 112      -4.097  -7.963 -30.930  1.00 85.74           C  
ATOM   4069  N   GLU B 113       0.521  -8.334 -26.457  1.00 88.86           N  
ATOM   4070  H   GLU B 113       0.436  -9.328 -26.616  1.00 88.86           H  
ATOM   4071  CA  GLU B 113       0.385  -7.844 -25.081  1.00 88.86           C  
ATOM   4072  HA  GLU B 113      -0.186  -6.916 -25.086  1.00 88.86           H  
ATOM   4073  C   GLU B 113       1.758  -7.532 -24.473  1.00 88.86           C  
ATOM   4074  CB  GLU B 113      -0.384  -8.868 -24.238  1.00 88.86           C  
ATOM   4075  HB2 GLU B 113       0.169  -9.807 -24.228  1.00 88.86           H  
ATOM   4076  HB3 GLU B 113      -1.354  -9.043 -24.704  1.00 88.86           H  
ATOM   4077  O   GLU B 113       1.938  -6.452 -23.923  1.00 88.86           O  
ATOM   4078  CG  GLU B 113      -0.600  -8.381 -22.795  1.00 88.86           C  
ATOM   4079  HG2 GLU B 113       0.370  -8.200 -22.331  1.00 88.86           H  
ATOM   4080  HG3 GLU B 113      -1.142  -7.436 -22.819  1.00 88.86           H  
ATOM   4081  CD  GLU B 113      -1.362  -9.385 -21.924  1.00 88.86           C  
ATOM   4082  OE1 GLU B 113      -1.592  -9.039 -20.738  1.00 88.86           O  
ATOM   4083  OE2 GLU B 113      -1.690 -10.481 -22.436  1.00 88.86           O  
ATOM   4084  N   ALA B 114       2.753  -8.408 -24.646  1.00 94.17           N  
ATOM   4085  H   ALA B 114       2.548  -9.290 -25.093  1.00 94.17           H  
ATOM   4086  CA  ALA B 114       4.118  -8.179 -24.169  1.00 94.17           C  
ATOM   4087  HA  ALA B 114       4.089  -8.060 -23.086  1.00 94.17           H  
ATOM   4088  C   ALA B 114       4.751  -6.901 -24.756  1.00 94.17           C  
ATOM   4089  CB  ALA B 114       4.962  -9.414 -24.499  1.00 94.17           C  
ATOM   4090  HB1 ALA B 114       4.981  -9.581 -25.576  1.00 94.17           H  
ATOM   4091  HB2 ALA B 114       5.983  -9.263 -24.148  1.00 94.17           H  
ATOM   4092  HB3 ALA B 114       4.543 -10.291 -24.006  1.00 94.17           H  
ATOM   4093  O   ALA B 114       5.513  -6.226 -24.065  1.00 94.17           O  
ATOM   4094  N   LEU B 115       4.406  -6.538 -25.999  1.00 91.14           N  
ATOM   4095  H   LEU B 115       3.853  -7.185 -26.543  1.00 91.14           H  
ATOM   4096  CA  LEU B 115       4.825  -5.282 -26.631  1.00 91.14           C  
ATOM   4097  HA  LEU B 115       5.887  -5.145 -26.429  1.00 91.14           H  
ATOM   4098  C   LEU B 115       4.095  -4.045 -26.070  1.00 91.14           C  
ATOM   4099  CB  LEU B 115       4.604  -5.388 -28.153  1.00 91.14           C  
ATOM   4100  HB2 LEU B 115       4.686  -6.426 -28.476  1.00 91.14           H  
ATOM   4101  HB3 LEU B 115       3.592  -5.054 -28.381  1.00 91.14           H  
ATOM   4102  O   LEU B 115       4.651  -2.953 -26.087  1.00 91.14           O  
ATOM   4103  CG  LEU B 115       5.623  -4.558 -28.954  1.00 91.14           C  
ATOM   4104  HG  LEU B 115       5.814  -3.610 -28.451  1.00 91.14           H  
ATOM   4105  CD1 LEU B 115       6.940  -5.326 -29.109  1.00 91.14           C  
ATOM   4106 HD11 LEU B 115       6.772  -6.261 -29.644  1.00 91.14           H  
ATOM   4107 HD12 LEU B 115       7.656  -4.718 -29.662  1.00 91.14           H  
ATOM   4108 HD13 LEU B 115       7.358  -5.549 -28.128  1.00 91.14           H  
ATOM   4109  CD2 LEU B 115       5.091  -4.256 -30.354  1.00 91.14           C  
ATOM   4110 HD21 LEU B 115       5.823  -3.669 -30.907  1.00 91.14           H  
ATOM   4111 HD22 LEU B 115       4.168  -3.681 -30.276  1.00 91.14           H  
ATOM   4112 HD23 LEU B 115       4.891  -5.186 -30.887  1.00 91.14           H  
ATOM   4113  N   ALA B 116       2.860  -4.202 -25.585  1.00 89.50           N  
ATOM   4114  H   ALA B 116       2.454  -5.127 -25.605  1.00 89.50           H  
ATOM   4115  CA  ALA B 116       2.095  -3.140 -24.926  1.00 89.50           C  
ATOM   4116  HA  ALA B 116       2.330  -2.185 -25.396  1.00 89.50           H  
ATOM   4117  C   ALA B 116       2.422  -3.003 -23.426  1.00 89.50           C  
ATOM   4118  CB  ALA B 116       0.606  -3.427 -25.134  1.00 89.50           C  
ATOM   4119  HB1 ALA B 116       0.385  -3.522 -26.197  1.00 89.50           H  
ATOM   4120  HB2 ALA B 116       0.014  -2.613 -24.716  1.00 89.50           H  
ATOM   4121  HB3 ALA B 116       0.339  -4.356 -24.630  1.00 89.50           H  
ATOM   4122  O   ALA B 116       2.187  -1.947 -22.841  1.00 89.50           O  
ATOM   4123  N   MET B 117       2.948  -4.059 -22.799  1.00 92.84           N  
ATOM   4124  H   MET B 117       3.034  -4.918 -23.323  1.00 92.84           H  
ATOM   4125  CA  MET B 117       3.355  -4.070 -21.396  1.00 92.84           C  
ATOM   4126  HA  MET B 117       2.563  -3.624 -20.795  1.00 92.84           H  
ATOM   4127  C   MET B 117       4.627  -3.260 -21.160  1.00 92.84           C  
ATOM   4128  CB  MET B 117       3.584  -5.506 -20.906  1.00 92.84           C  
ATOM   4129  HB2 MET B 117       4.166  -5.465 -19.986  1.00 92.84           H  
ATOM   4130  HB3 MET B 117       4.159  -6.059 -21.648  1.00 92.84           H  
ATOM   4131  O   MET B 117       5.675  -3.527 -21.765  1.00 92.84           O  
ATOM   4132  CG  MET B 117       2.282  -6.252 -20.604  1.00 92.84           C  
ATOM   4133  HG2 MET B 117       1.779  -5.759 -19.772  1.00 92.84           H  
ATOM   4134  HG3 MET B 117       1.626  -6.194 -21.473  1.00 92.84           H  
ATOM   4135  SD  MET B 117       2.518  -8.001 -20.186  1.00 92.84           S  
ATOM   4136  CE  MET B 117       3.496  -7.862 -18.667  1.00 92.84           C  
ATOM   4137  HE1 MET B 117       3.626  -8.849 -18.223  1.00 92.84           H  
ATOM   4138  HE2 MET B 117       4.477  -7.444 -18.893  1.00 92.84           H  
ATOM   4139  HE3 MET B 117       2.988  -7.202 -17.964  1.00 92.84           H  
ATOM   4140  N   ASP B 118       4.558  -2.362 -20.177  1.00 94.22           N  
ATOM   4141  H   ASP B 118       3.667  -2.187 -19.734  1.00 94.22           H  
ATOM   4142  CA  ASP B 118       5.721  -1.725 -19.573  1.00 94.22           C  
ATOM   4143  HA  ASP B 118       6.140  -1.036 -20.306  1.00 94.22           H  
ATOM   4144  C   ASP B 118       6.761  -2.806 -19.200  1.00 94.22           C  
ATOM   4145  CB  ASP B 118       5.268  -0.886 -18.359  1.00 94.22           C  
ATOM   4146  HB2 ASP B 118       4.744  -1.536 -17.658  1.00 94.22           H  
ATOM   4147  HB3 ASP B 118       4.565  -0.128 -18.706  1.00 94.22           H  
ATOM   4148  O   ASP B 118       6.422  -3.772 -18.497  1.00 94.22           O  
ATOM   4149  CG  ASP B 118       6.404  -0.182 -17.606  1.00 94.22           C  
ATOM   4150  OD1 ASP B 118       7.580  -0.365 -17.986  1.00 94.22           O  
ATOM   4151  OD2 ASP B 118       6.125   0.486 -16.590  1.00 94.22           O  
ATOM   4152  N   PRO B 119       8.023  -2.698 -19.667  1.00 96.75           N  
ATOM   4153  CA  PRO B 119       9.096  -3.601 -19.258  1.00 96.75           C  
ATOM   4154  HA  PRO B 119       8.890  -4.597 -19.650  1.00 96.75           H  
ATOM   4155  C   PRO B 119       9.254  -3.722 -17.732  1.00 96.75           C  
ATOM   4156  CB  PRO B 119      10.365  -3.065 -19.930  1.00 96.75           C  
ATOM   4157  HB2 PRO B 119      11.244  -3.166 -19.292  1.00 96.75           H  
ATOM   4158  HB3 PRO B 119      10.524  -3.595 -20.869  1.00 96.75           H  
ATOM   4159  O   PRO B 119       9.697  -4.769 -17.264  1.00 96.75           O  
ATOM   4160  CG  PRO B 119      10.041  -1.602 -20.224  1.00 96.75           C  
ATOM   4161  HG2 PRO B 119      10.190  -1.000 -19.328  1.00 96.75           H  
ATOM   4162  HG3 PRO B 119      10.622  -1.212 -21.060  1.00 96.75           H  
ATOM   4163  CD  PRO B 119       8.556  -1.658 -20.542  1.00 96.75           C  
ATOM   4164  HD2 PRO B 119       8.121  -0.676 -20.358  1.00 96.75           H  
ATOM   4165  HD3 PRO B 119       8.404  -1.944 -21.583  1.00 96.75           H  
ATOM   4166  N   GLN B 120       8.821  -2.738 -16.932  1.00 97.78           N  
ATOM   4167  H   GLN B 120       8.454  -1.895 -17.350  1.00 97.78           H  
ATOM   4168  CA  GLN B 120       8.768  -2.871 -15.471  1.00 97.78           C  
ATOM   4169  HA  GLN B 120       9.776  -3.083 -15.116  1.00 97.78           H  
ATOM   4170  C   GLN B 120       7.873  -4.043 -15.018  1.00 97.78           C  
ATOM   4171  CB  GLN B 120       8.301  -1.553 -14.826  1.00 97.78           C  
ATOM   4172  HB2 GLN B 120       7.288  -1.325 -15.158  1.00 97.78           H  
ATOM   4173  HB3 GLN B 120       8.271  -1.688 -13.745  1.00 97.78           H  
ATOM   4174  O   GLN B 120       8.279  -4.814 -14.145  1.00 97.78           O  
ATOM   4175  CG  GLN B 120       9.233  -0.370 -15.142  1.00 97.78           C  
ATOM   4176  HG2 GLN B 120       9.195  -0.124 -16.203  1.00 97.78           H  
ATOM   4177  HG3 GLN B 120      10.258  -0.658 -14.907  1.00 97.78           H  
ATOM   4178  CD  GLN B 120       8.903   0.888 -14.351  1.00 97.78           C  
ATOM   4179  NE2 GLN B 120       7.778   1.523 -14.578  1.00 97.78           N  
ATOM   4180 HE21 GLN B 120       7.149   1.198 -15.299  1.00 97.78           H  
ATOM   4181 HE22 GLN B 120       7.577   2.354 -14.041  1.00 97.78           H  
ATOM   4182  OE1 GLN B 120       9.691   1.311 -13.519  1.00 97.78           O  
ATOM   4183  N   GLN B 121       6.701  -4.244 -15.640  1.00 97.79           N  
ATOM   4184  H   GLN B 121       6.461  -3.641 -16.414  1.00 97.79           H  
ATOM   4185  CA  GLN B 121       5.815  -5.382 -15.341  1.00 97.79           C  
ATOM   4186  HA  GLN B 121       5.659  -5.433 -14.263  1.00 97.79           H  
ATOM   4187  C   GLN B 121       6.430  -6.721 -15.785  1.00 97.79           C  
ATOM   4188  CB  GLN B 121       4.440  -5.228 -16.022  1.00 97.79           C  
ATOM   4189  HB2 GLN B 121       4.566  -5.262 -17.105  1.00 97.79           H  
ATOM   4190  HB3 GLN B 121       3.850  -6.096 -15.730  1.00 97.79           H  
ATOM   4191  O   GLN B 121       6.304  -7.729 -15.088  1.00 97.79           O  
ATOM   4192  CG  GLN B 121       3.642  -3.960 -15.666  1.00 97.79           C  
ATOM   4193  HG2 GLN B 121       4.102  -3.098 -16.150  1.00 97.79           H  
ATOM   4194  HG3 GLN B 121       3.679  -3.796 -14.589  1.00 97.79           H  
ATOM   4195  CD  GLN B 121       2.170  -4.042 -16.096  1.00 97.79           C  
ATOM   4196  NE2 GLN B 121       1.396  -2.993 -15.948  1.00 97.79           N  
ATOM   4197 HE21 GLN B 121       0.457  -3.072 -16.312  1.00 97.79           H  
ATOM   4198 HE22 GLN B 121       1.760  -2.101 -15.643  1.00 97.79           H  
ATOM   4199  OE1 GLN B 121       1.669  -5.066 -16.544  1.00 97.79           O  
ATOM   4200  N   ARG B 122       7.116  -6.731 -16.936  1.00 98.03           N  
ATOM   4201  H   ARG B 122       7.188  -5.857 -17.437  1.00 98.03           H  
ATOM   4202  CA  ARG B 122       7.783  -7.923 -17.494  1.00 98.03           C  
ATOM   4203  HA  ARG B 122       7.081  -8.757 -17.522  1.00 98.03           H  
ATOM   4204  C   ARG B 122       8.935  -8.397 -16.607  1.00 98.03           C  
ATOM   4205  CB  ARG B 122       8.252  -7.625 -18.928  1.00 98.03           C  
ATOM   4206  HB2 ARG B 122       8.890  -8.442 -19.266  1.00 98.03           H  
ATOM   4207  HB3 ARG B 122       8.844  -6.709 -18.948  1.00 98.03           H  
ATOM   4208  O   ARG B 122       8.984  -9.564 -16.222  1.00 98.03           O  
ATOM   4209  CG  ARG B 122       7.052  -7.499 -19.880  1.00 98.03           C  
ATOM   4210  HG2 ARG B 122       6.461  -8.411 -19.799  1.00 98.03           H  
ATOM   4211  HG3 ARG B 122       6.430  -6.654 -19.586  1.00 98.03           H  
ATOM   4212  CD  ARG B 122       7.465  -7.336 -21.344  1.00 98.03           C  
ATOM   4213  HD2 ARG B 122       6.688  -7.780 -21.966  1.00 98.03           H  
ATOM   4214  HD3 ARG B 122       8.390  -7.887 -21.518  1.00 98.03           H  
ATOM   4215  NE  ARG B 122       7.607  -5.925 -21.740  1.00 98.03           N  
ATOM   4216  HE  ARG B 122       6.898  -5.280 -21.422  1.00 98.03           H  
ATOM   4217  NH1 ARG B 122       9.265  -6.202 -23.310  1.00 98.03           N  
ATOM   4218 HH11 ARG B 122       9.853  -5.859 -24.056  1.00 98.03           H  
ATOM   4219 HH12 ARG B 122       9.482  -7.115 -22.938  1.00 98.03           H  
ATOM   4220  NH2 ARG B 122       8.123  -4.269 -23.167  1.00 98.03           N  
ATOM   4221 HH21 ARG B 122       8.524  -3.955 -24.039  1.00 98.03           H  
ATOM   4222 HH22 ARG B 122       7.300  -3.800 -22.814  1.00 98.03           H  
ATOM   4223  CZ  ARG B 122       8.341  -5.476 -22.737  1.00 98.03           C  
ATOM   4224  N   LEU B 123       9.798  -7.469 -16.189  1.00 98.06           N  
ATOM   4225  H   LEU B 123       9.701  -6.532 -16.552  1.00 98.06           H  
ATOM   4226  CA  LEU B 123      10.884  -7.750 -15.250  1.00 98.06           C  
ATOM   4227  HA  LEU B 123      11.489  -8.564 -15.651  1.00 98.06           H  
ATOM   4228  C   LEU B 123      10.368  -8.222 -13.887  1.00 98.06           C  
ATOM   4229  CB  LEU B 123      11.754  -6.495 -15.076  1.00 98.06           C  
ATOM   4230  HB2 LEU B 123      12.422  -6.656 -14.231  1.00 98.06           H  
ATOM   4231  HB3 LEU B 123      11.103  -5.657 -14.826  1.00 98.06           H  
ATOM   4232  O   LEU B 123      10.979  -9.115 -13.298  1.00 98.06           O  
ATOM   4233  CG  LEU B 123      12.610  -6.117 -16.298  1.00 98.06           C  
ATOM   4234  HG  LEU B 123      11.978  -5.936 -17.167  1.00 98.06           H  
ATOM   4235  CD1 LEU B 123      13.377  -4.840 -15.958  1.00 98.06           C  
ATOM   4236 HD11 LEU B 123      14.095  -5.025 -15.159  1.00 98.06           H  
ATOM   4237 HD12 LEU B 123      12.669  -4.078 -15.632  1.00 98.06           H  
ATOM   4238 HD13 LEU B 123      13.895  -4.483 -16.848  1.00 98.06           H  
ATOM   4239  CD2 LEU B 123      13.643  -7.185 -16.648  1.00 98.06           C  
ATOM   4240 HD21 LEU B 123      14.281  -6.827 -17.457  1.00 98.06           H  
ATOM   4241 HD22 LEU B 123      14.245  -7.409 -15.767  1.00 98.06           H  
ATOM   4242 HD23 LEU B 123      13.146  -8.089 -17.001  1.00 98.06           H  
ATOM   4243  N   LEU B 124       9.258  -7.663 -13.386  1.00 98.36           N  
ATOM   4244  H   LEU B 124       8.827  -6.904 -13.894  1.00 98.36           H  
ATOM   4245  CA  LEU B 124       8.623  -8.120 -12.145  1.00 98.36           C  
ATOM   4246  HA  LEU B 124       9.361  -8.087 -11.344  1.00 98.36           H  
ATOM   4247  C   LEU B 124       8.171  -9.584 -12.235  1.00 98.36           C  
ATOM   4248  CB  LEU B 124       7.446  -7.193 -11.779  1.00 98.36           C  
ATOM   4249  HB2 LEU B 124       6.930  -6.899 -12.692  1.00 98.36           H  
ATOM   4250  HB3 LEU B 124       6.730  -7.744 -11.170  1.00 98.36           H  
ATOM   4251  O   LEU B 124       8.446 -10.338 -11.301  1.00 98.36           O  
ATOM   4252  CG  LEU B 124       7.862  -5.933 -10.998  1.00 98.36           C  
ATOM   4253  HG  LEU B 124       8.742  -5.485 -11.460  1.00 98.36           H  
ATOM   4254  CD1 LEU B 124       6.722  -4.919 -11.008  1.00 98.36           C  
ATOM   4255 HD11 LEU B 124       5.819  -5.371 -10.598  1.00 98.36           H  
ATOM   4256 HD12 LEU B 124       6.988  -4.044 -10.415  1.00 98.36           H  
ATOM   4257 HD13 LEU B 124       6.536  -4.605 -12.035  1.00 98.36           H  
ATOM   4258  CD2 LEU B 124       8.168  -6.245  -9.531  1.00 98.36           C  
ATOM   4259 HD21 LEU B 124       8.946  -7.004  -9.458  1.00 98.36           H  
ATOM   4260 HD22 LEU B 124       7.271  -6.616  -9.035  1.00 98.36           H  
ATOM   4261 HD23 LEU B 124       8.508  -5.339  -9.028  1.00 98.36           H  
ATOM   4262  N   ALA B 125       7.548 -10.002 -13.342  1.00 97.97           N  
ATOM   4263  H   ALA B 125       7.352  -9.330 -14.071  1.00 97.97           H  
ATOM   4264  CA  ALA B 125       7.096 -11.382 -13.538  1.00 97.97           C  
ATOM   4265  HA  ALA B 125       6.434 -11.646 -12.714  1.00 97.97           H  
ATOM   4266  C   ALA B 125       8.263 -12.392 -13.514  1.00 97.97           C  
ATOM   4267  CB  ALA B 125       6.281 -11.457 -14.836  1.00 97.97           C  
ATOM   4268  HB1 ALA B 125       5.927 -12.477 -14.987  1.00 97.97           H  
ATOM   4269  HB2 ALA B 125       5.422 -10.788 -14.773  1.00 97.97           H  
ATOM   4270  HB3 ALA B 125       6.897 -11.167 -15.687  1.00 97.97           H  
ATOM   4271  O   ALA B 125       8.268 -13.298 -12.677  1.00 97.97           O  
ATOM   4272  N   GLU B 126       9.295 -12.195 -14.347  1.00 98.18           N  
ATOM   4273  H   GLU B 126       9.237 -11.440 -15.015  1.00 98.18           H  
ATOM   4274  CA  GLU B 126      10.486 -13.065 -14.366  1.00 98.18           C  
ATOM   4275  HA  GLU B 126      10.198 -14.093 -14.587  1.00 98.18           H  
ATOM   4276  C   GLU B 126      11.212 -13.082 -13.018  1.00 98.18           C  
ATOM   4277  CB  GLU B 126      11.492 -12.599 -15.430  1.00 98.18           C  
ATOM   4278  HB2 GLU B 126      12.439 -13.103 -15.237  1.00 98.18           H  
ATOM   4279  HB3 GLU B 126      11.648 -11.524 -15.340  1.00 98.18           H  
ATOM   4280  O   GLU B 126      11.508 -14.140 -12.459  1.00 98.18           O  
ATOM   4281  CG  GLU B 126      11.056 -12.944 -16.857  1.00 98.18           C  
ATOM   4282  HG2 GLU B 126      10.133 -12.408 -17.079  1.00 98.18           H  
ATOM   4283  HG3 GLU B 126      10.857 -14.014 -16.899  1.00 98.18           H  
ATOM   4284  CD  GLU B 126      12.118 -12.604 -17.916  1.00 98.18           C  
ATOM   4285  OE1 GLU B 126      11.813 -12.838 -19.105  1.00 98.18           O  
ATOM   4286  OE2 GLU B 126      13.225 -12.136 -17.537  1.00 98.18           O  
ATOM   4287  N   THR B 127      11.477 -11.897 -12.464  1.00 98.30           N  
ATOM   4288  H   THR B 127      11.163 -11.064 -12.941  1.00 98.30           H  
ATOM   4289  CA  THR B 127      12.281 -11.770 -11.244  1.00 98.30           C  
ATOM   4290  HA  THR B 127      13.194 -12.347 -11.392  1.00 98.30           H  
ATOM   4291  C   THR B 127      11.558 -12.384 -10.042  1.00 98.30           C  
ATOM   4292  CB  THR B 127      12.691 -10.309 -10.991  1.00 98.30           C  
ATOM   4293  HB  THR B 127      11.804  -9.725 -10.745  1.00 98.30           H  
ATOM   4294  O   THR B 127      12.245 -12.926  -9.178  1.00 98.30           O  
ATOM   4295  CG2 THR B 127      13.738 -10.113  -9.894  1.00 98.30           C  
ATOM   4296 HG21 THR B 127      13.410 -10.577  -8.964  1.00 98.30           H  
ATOM   4297 HG22 THR B 127      14.690 -10.540 -10.209  1.00 98.30           H  
ATOM   4298 HG23 THR B 127      13.875  -9.046  -9.719  1.00 98.30           H  
ATOM   4299  OG1 THR B 127      13.294  -9.781 -12.156  1.00 98.30           O  
ATOM   4300  HG1 THR B 127      12.555  -9.524 -12.712  1.00 98.30           H  
ATOM   4301  N   SER B 128      10.215 -12.361 -10.012  1.00 98.46           N  
ATOM   4302  H   SER B 128       9.733 -11.907 -10.774  1.00 98.46           H  
ATOM   4303  CA  SER B 128       9.381 -13.005  -8.981  1.00 98.46           C  
ATOM   4304  HA  SER B 128       9.800 -12.783  -7.999  1.00 98.46           H  
ATOM   4305  C   SER B 128       9.311 -14.527  -9.118  1.00 98.46           C  
ATOM   4306  CB  SER B 128       7.945 -12.468  -9.004  1.00 98.46           C  
ATOM   4307  HB2 SER B 128       7.364 -12.973  -8.232  1.00 98.46           H  
ATOM   4308  HB3 SER B 128       7.489 -12.672  -9.972  1.00 98.46           H  
ATOM   4309  O   SER B 128       9.372 -15.217  -8.103  1.00 98.46           O  
ATOM   4310  OG  SER B 128       7.929 -11.079  -8.757  1.00 98.46           O  
ATOM   4311  HG  SER B 128       8.099 -10.658  -9.603  1.00 98.46           H  
ATOM   4312  N   TRP B 129       9.234 -15.077 -10.337  1.00 98.45           N  
ATOM   4313  H   TRP B 129       9.169 -14.481 -11.149  1.00 98.45           H  
ATOM   4314  CA  TRP B 129       9.296 -16.534 -10.539  1.00 98.45           C  
ATOM   4315  HA  TRP B 129       8.496 -17.015  -9.975  1.00 98.45           H  
ATOM   4316  C   TRP B 129      10.624 -17.099 -10.021  1.00 98.45           C  
ATOM   4317  CB  TRP B 129       9.114 -16.868 -12.026  1.00 98.45           C  
ATOM   4318  HB2 TRP B 129       9.886 -16.371 -12.613  1.00 98.45           H  
ATOM   4319  HB3 TRP B 129       8.150 -16.481 -12.357  1.00 98.45           H  
ATOM   4320  O   TRP B 129      10.670 -17.973  -9.153  1.00 98.45           O  
ATOM   4321  CG  TRP B 129       9.164 -18.338 -12.315  1.00 98.45           C  
ATOM   4322  CD1 TRP B 129      10.285 -19.085 -12.442  1.00 98.45           C  
ATOM   4323  HD1 TRP B 129      11.296 -18.711 -12.378  1.00 98.45           H  
ATOM   4324  CD2 TRP B 129       8.050 -19.272 -12.445  1.00 98.45           C  
ATOM   4325  CE2 TRP B 129       8.581 -20.588 -12.610  1.00 98.45           C  
ATOM   4326  CE3 TRP B 129       6.643 -19.140 -12.429  1.00 98.45           C  
ATOM   4327  HE3 TRP B 129       6.206 -18.160 -12.309  1.00 98.45           H  
ATOM   4328  NE1 TRP B 129       9.951 -20.415 -12.593  1.00 98.45           N  
ATOM   4329  HE1 TRP B 129      10.644 -21.150 -12.598  1.00 98.45           H  
ATOM   4330  CH2 TRP B 129       6.360 -21.549 -12.725  1.00 98.45           C  
ATOM   4331  HH2 TRP B 129       5.711 -22.407 -12.823  1.00 98.45           H  
ATOM   4332  CZ2 TRP B 129       7.756 -21.715 -12.735  1.00 98.45           C  
ATOM   4333  HZ2 TRP B 129       8.196 -22.695 -12.844  1.00 98.45           H  
ATOM   4334  CZ3 TRP B 129       5.807 -20.264 -12.574  1.00 98.45           C  
ATOM   4335  HZ3 TRP B 129       4.734 -20.141 -12.557  1.00 98.45           H  
ATOM   4336  N   GLU B 130      11.726 -16.513 -10.488  1.00 97.86           N  
ATOM   4337  H   GLU B 130      11.619 -15.797 -11.192  1.00 97.86           H  
ATOM   4338  CA  GLU B 130      13.076 -16.887 -10.075  1.00 97.86           C  
ATOM   4339  HA  GLU B 130      13.273 -17.929 -10.327  1.00 97.86           H  
ATOM   4340  C   GLU B 130      13.356 -16.672  -8.571  1.00 97.86           C  
ATOM   4341  CB  GLU B 130      14.057 -15.982 -10.799  1.00 97.86           C  
ATOM   4342  HB2 GLU B 130      15.022 -16.206 -10.344  1.00 97.86           H  
ATOM   4343  HB3 GLU B 130      13.787 -14.949 -10.576  1.00 97.86           H  
ATOM   4344  O   GLU B 130      14.329 -17.211  -8.033  1.00 97.86           O  
ATOM   4345  CG  GLU B 130      14.278 -16.113 -12.304  1.00 97.86           C  
ATOM   4346  HG2 GLU B 130      13.329 -16.015 -12.831  1.00 97.86           H  
ATOM   4347  HG3 GLU B 130      14.708 -17.090 -12.525  1.00 97.86           H  
ATOM   4348  CD  GLU B 130      15.252 -15.001 -12.725  1.00 97.86           C  
ATOM   4349  OE1 GLU B 130      14.972 -14.294 -13.714  1.00 97.86           O  
ATOM   4350  OE2 GLU B 130      16.252 -14.762 -11.990  1.00 97.86           O  
ATOM   4351  N   LEU B 131      12.569 -15.828  -7.897  1.00 97.76           N  
ATOM   4352  H   LEU B 131      11.792 -15.412  -8.391  1.00 97.76           H  
ATOM   4353  CA  LEU B 131      12.702 -15.547  -6.469  1.00 97.76           C  
ATOM   4354  HA  LEU B 131      13.752 -15.349  -6.252  1.00 97.76           H  
ATOM   4355  C   LEU B 131      12.268 -16.759  -5.633  1.00 97.76           C  
ATOM   4356  CB  LEU B 131      11.873 -14.293  -6.147  1.00 97.76           C  
ATOM   4357  HB2 LEU B 131      12.117 -13.502  -6.857  1.00 97.76           H  
ATOM   4358  HB3 LEU B 131      10.818 -14.544  -6.263  1.00 97.76           H  
ATOM   4359  O   LEU B 131      12.976 -17.132  -4.697  1.00 97.76           O  
ATOM   4360  CG  LEU B 131      12.059 -13.718  -4.744  1.00 97.76           C  
ATOM   4361  HG  LEU B 131      11.936 -14.521  -4.018  1.00 97.76           H  
ATOM   4362  CD1 LEU B 131      13.432 -13.069  -4.563  1.00 97.76           C  
ATOM   4363 HD11 LEU B 131      14.213 -13.819  -4.692  1.00 97.76           H  
ATOM   4364 HD12 LEU B 131      13.501 -12.675  -3.549  1.00 97.76           H  
ATOM   4365 HD13 LEU B 131      13.565 -12.259  -5.281  1.00 97.76           H  
ATOM   4366  CD2 LEU B 131      10.978 -12.661  -4.518  1.00 97.76           C  
ATOM   4367 HD21 LEU B 131      11.094 -12.202  -3.536  1.00 97.76           H  
ATOM   4368 HD22 LEU B 131       9.997 -13.134  -4.559  1.00 97.76           H  
ATOM   4369 HD23 LEU B 131      11.034 -11.895  -5.291  1.00 97.76           H  
ATOM   4370  N   PHE B 132      11.165 -17.417  -6.004  1.00 98.25           N  
ATOM   4371  H   PHE B 132      10.639 -17.075  -6.796  1.00 98.25           H  
ATOM   4372  CA  PHE B 132      10.735 -18.674  -5.382  1.00 98.25           C  
ATOM   4373  HA  PHE B 132      10.739 -18.555  -4.299  1.00 98.25           H  
ATOM   4374  C   PHE B 132      11.701 -19.821  -5.702  1.00 98.25           C  
ATOM   4375  CB  PHE B 132       9.306 -19.007  -5.821  1.00 98.25           C  
ATOM   4376  HB2 PHE B 132       9.089 -20.045  -5.570  1.00 98.25           H  
ATOM   4377  HB3 PHE B 132       9.235 -18.902  -6.904  1.00 98.25           H  
ATOM   4378  O   PHE B 132      12.128 -20.531  -4.791  1.00 98.25           O  
ATOM   4379  CG  PHE B 132       8.253 -18.140  -5.168  1.00 98.25           C  
ATOM   4380  CD1 PHE B 132       7.986 -18.278  -3.792  1.00 98.25           C  
ATOM   4381  HD1 PHE B 132       8.525 -19.009  -3.208  1.00 98.25           H  
ATOM   4382  CD2 PHE B 132       7.536 -17.201  -5.929  1.00 98.25           C  
ATOM   4383  HD2 PHE B 132       7.729 -17.090  -6.985  1.00 98.25           H  
ATOM   4384  CE1 PHE B 132       7.014 -17.473  -3.174  1.00 98.25           C  
ATOM   4385  HE1 PHE B 132       6.807 -17.588  -2.121  1.00 98.25           H  
ATOM   4386  CE2 PHE B 132       6.554 -16.410  -5.310  1.00 98.25           C  
ATOM   4387  HE2 PHE B 132       5.990 -15.701  -5.898  1.00 98.25           H  
ATOM   4388  CZ  PHE B 132       6.292 -16.542  -3.938  1.00 98.25           C  
ATOM   4389  HZ  PHE B 132       5.527 -15.935  -3.476  1.00 98.25           H  
ATOM   4390  N   GLU B 133      12.171 -19.930  -6.951  1.00 97.30           N  
ATOM   4391  H   GLU B 133      11.759 -19.359  -7.675  1.00 97.30           H  
ATOM   4392  CA  GLU B 133      13.172 -20.944  -7.314  1.00 97.30           C  
ATOM   4393  HA  GLU B 133      12.748 -21.928  -7.113  1.00 97.30           H  
ATOM   4394  C   GLU B 133      14.473 -20.813  -6.499  1.00 97.30           C  
ATOM   4395  CB  GLU B 133      13.535 -20.852  -8.802  1.00 97.30           C  
ATOM   4396  HB2 GLU B 133      14.374 -21.524  -8.982  1.00 97.30           H  
ATOM   4397  HB3 GLU B 133      13.862 -19.837  -9.027  1.00 97.30           H  
ATOM   4398  O   GLU B 133      15.077 -21.828  -6.131  1.00 97.30           O  
ATOM   4399  CG  GLU B 133      12.399 -21.250  -9.751  1.00 97.30           C  
ATOM   4400  HG2 GLU B 133      11.602 -20.508  -9.690  1.00 97.30           H  
ATOM   4401  HG3 GLU B 133      12.001 -22.212  -9.429  1.00 97.30           H  
ATOM   4402  CD  GLU B 133      12.886 -21.365 -11.205  1.00 97.30           C  
ATOM   4403  OE1 GLU B 133      12.226 -22.098 -11.977  1.00 97.30           O  
ATOM   4404  OE2 GLU B 133      13.932 -20.758 -11.542  1.00 97.30           O  
ATOM   4405  N   ARG B 134      14.898 -19.577  -6.188  1.00 97.30           N  
ATOM   4406  H   ARG B 134      14.372 -18.802  -6.568  1.00 97.30           H  
ATOM   4407  CA  ARG B 134      16.043 -19.284  -5.305  1.00 97.30           C  
ATOM   4408  HA  ARG B 134      16.857 -19.968  -5.545  1.00 97.30           H  
ATOM   4409  C   ARG B 134      15.765 -19.529  -3.817  1.00 97.30           C  
ATOM   4410  CB  ARG B 134      16.530 -17.838  -5.509  1.00 97.30           C  
ATOM   4411  HB2 ARG B 134      15.673 -17.166  -5.556  1.00 97.30           H  
ATOM   4412  HB3 ARG B 134      17.129 -17.549  -4.645  1.00 97.30           H  
ATOM   4413  O   ARG B 134      16.727 -19.654  -3.072  1.00 97.30           O  
ATOM   4414  CG  ARG B 134      17.407 -17.659  -6.757  1.00 97.30           C  
ATOM   4415  HG2 ARG B 134      18.247 -18.352  -6.711  1.00 97.30           H  
ATOM   4416  HG3 ARG B 134      16.824 -17.870  -7.654  1.00 97.30           H  
ATOM   4417  CD  ARG B 134      17.942 -16.218  -6.794  1.00 97.30           C  
ATOM   4418  HD2 ARG B 134      18.510 -16.035  -5.882  1.00 97.30           H  
ATOM   4419  HD3 ARG B 134      17.098 -15.528  -6.792  1.00 97.30           H  
ATOM   4420  NE  ARG B 134      18.811 -15.941  -7.962  1.00 97.30           N  
ATOM   4421  HE  ARG B 134      19.808 -15.954  -7.804  1.00 97.30           H  
ATOM   4422  NH1 ARG B 134      17.141 -15.622  -9.481  1.00 97.30           N  
ATOM   4423 HH11 ARG B 134      16.462 -16.043  -8.864  1.00 97.30           H  
ATOM   4424 HH12 ARG B 134      16.839 -15.307 -10.392  1.00 97.30           H  
ATOM   4425  NH2 ARG B 134      19.179 -15.096 -10.078  1.00 97.30           N  
ATOM   4426 HH21 ARG B 134      20.174 -14.987  -9.941  1.00 97.30           H  
ATOM   4427 HH22 ARG B 134      18.732 -14.708 -10.897  1.00 97.30           H  
ATOM   4428  CZ  ARG B 134      18.386 -15.556  -9.155  1.00 97.30           C  
ATOM   4429  N   ALA B 135      14.505 -19.602  -3.388  1.00 97.57           N  
ATOM   4430  H   ALA B 135      13.759 -19.488  -4.060  1.00 97.57           H  
ATOM   4431  CA  ALA B 135      14.124 -19.983  -2.022  1.00 97.57           C  
ATOM   4432  HA  ALA B 135      14.862 -19.594  -1.321  1.00 97.57           H  
ATOM   4433  C   ALA B 135      14.071 -21.509  -1.813  1.00 97.57           C  
ATOM   4434  CB  ALA B 135      12.766 -19.345  -1.694  1.00 97.57           C  
ATOM   4435  HB1 ALA B 135      12.782 -18.273  -1.894  1.00 97.57           H  
ATOM   4436  HB2 ALA B 135      12.535 -19.505  -0.641  1.00 97.57           H  
ATOM   4437  HB3 ALA B 135      11.981 -19.804  -2.295  1.00 97.57           H  
ATOM   4438  O   ALA B 135      13.873 -21.964  -0.690  1.00 97.57           O  
ATOM   4439  N   GLY B 136      14.206 -22.300  -2.886  1.00 97.30           N  
ATOM   4440  H   GLY B 136      14.362 -21.866  -3.785  1.00 97.30           H  
ATOM   4441  CA  GLY B 136      13.936 -23.739  -2.846  1.00 97.30           C  
ATOM   4442  HA2 GLY B 136      14.372 -24.170  -1.945  1.00 97.30           H  
ATOM   4443  HA3 GLY B 136      14.400 -24.210  -3.712  1.00 97.30           H  
ATOM   4444  C   GLY B 136      12.439 -24.073  -2.859  1.00 97.30           C  
ATOM   4445  O   GLY B 136      12.055 -25.141  -2.397  1.00 97.30           O  
ATOM   4446  N   ILE B 137      11.596 -23.184  -3.392  1.00 97.65           N  
ATOM   4447  H   ILE B 137      11.970 -22.335  -3.792  1.00 97.65           H  
ATOM   4448  CA  ILE B 137      10.137 -23.340  -3.441  1.00 97.65           C  
ATOM   4449  HA  ILE B 137       9.844 -24.231  -2.886  1.00 97.65           H  
ATOM   4450  C   ILE B 137       9.702 -23.528  -4.901  1.00 97.65           C  
ATOM   4451  CB  ILE B 137       9.460 -22.121  -2.765  1.00 97.65           C  
ATOM   4452  HB  ILE B 137       9.783 -21.221  -3.289  1.00 97.65           H  
ATOM   4453  O   ILE B 137      10.121 -22.762  -5.770  1.00 97.65           O  
ATOM   4454  CG1 ILE B 137       9.894 -21.996  -1.281  1.00 97.65           C  
ATOM   4455 HG12 ILE B 137      10.982 -22.004  -1.215  1.00 97.65           H  
ATOM   4456 HG13 ILE B 137       9.524 -22.855  -0.720  1.00 97.65           H  
ATOM   4457  CG2 ILE B 137       7.927 -22.207  -2.871  1.00 97.65           C  
ATOM   4458 HG21 ILE B 137       7.564 -23.119  -2.397  1.00 97.65           H  
ATOM   4459 HG22 ILE B 137       7.617 -22.196  -3.916  1.00 97.65           H  
ATOM   4460 HG23 ILE B 137       7.458 -21.348  -2.391  1.00 97.65           H  
ATOM   4461  CD1 ILE B 137       9.426 -20.710  -0.588  1.00 97.65           C  
ATOM   4462 HD11 ILE B 137       9.697 -19.841  -1.189  1.00 97.65           H  
ATOM   4463 HD12 ILE B 137       9.917 -20.631   0.382  1.00 97.65           H  
ATOM   4464 HD13 ILE B 137       8.348 -20.727  -0.429  1.00 97.65           H  
ATOM   4465  N   ASP B 138       8.848 -24.519  -5.177  1.00 96.84           N  
ATOM   4466  H   ASP B 138       8.531 -25.115  -4.425  1.00 96.84           H  
ATOM   4467  CA  ASP B 138       8.163 -24.638  -6.471  1.00 96.84           C  
ATOM   4468  HA  ASP B 138       8.910 -24.638  -7.265  1.00 96.84           H  
ATOM   4469  C   ASP B 138       7.191 -23.449  -6.656  1.00 96.84           C  
ATOM   4470  CB  ASP B 138       7.426 -25.988  -6.570  1.00 96.84           C  
ATOM   4471  HB2 ASP B 138       6.834 -26.133  -5.666  1.00 96.84           H  
ATOM   4472  HB3 ASP B 138       8.164 -26.788  -6.622  1.00 96.84           H  
ATOM   4473  O   ASP B 138       6.234 -23.337  -5.881  1.00 96.84           O  
ATOM   4474  CG  ASP B 138       6.491 -26.089  -7.789  1.00 96.84           C  
ATOM   4475  OD1 ASP B 138       6.625 -25.263  -8.723  1.00 96.84           O  
ATOM   4476  OD2 ASP B 138       5.591 -26.950  -7.769  1.00 96.84           O  
ATOM   4477  N   PRO B 139       7.369 -22.582  -7.674  1.00 96.97           N  
ATOM   4478  CA  PRO B 139       6.494 -21.431  -7.907  1.00 96.97           C  
ATOM   4479  HA  PRO B 139       6.501 -20.813  -7.009  1.00 96.97           H  
ATOM   4480  C   PRO B 139       5.033 -21.790  -8.235  1.00 96.97           C  
ATOM   4481  CB  PRO B 139       7.140 -20.645  -9.053  1.00 96.97           C  
ATOM   4482  HB2 PRO B 139       6.677 -20.928  -9.999  1.00 96.97           H  
ATOM   4483  HB3 PRO B 139       7.061 -19.568  -8.900  1.00 96.97           H  
ATOM   4484  O   PRO B 139       4.171 -20.917  -8.169  1.00 96.97           O  
ATOM   4485  CG  PRO B 139       8.595 -21.108  -9.052  1.00 96.97           C  
ATOM   4486  HG2 PRO B 139       9.171 -20.559  -8.308  1.00 96.97           H  
ATOM   4487  HG3 PRO B 139       9.064 -21.016 -10.032  1.00 96.97           H  
ATOM   4488  CD  PRO B 139       8.475 -22.560  -8.622  1.00 96.97           C  
ATOM   4489  HD2 PRO B 139       9.420 -22.877  -8.179  1.00 96.97           H  
ATOM   4490  HD3 PRO B 139       8.230 -23.184  -9.481  1.00 96.97           H  
ATOM   4491  N   VAL B 140       4.716 -23.048  -8.565  1.00 94.56           N  
ATOM   4492  H   VAL B 140       5.455 -23.731  -8.648  1.00 94.56           H  
ATOM   4493  CA  VAL B 140       3.324 -23.508  -8.742  1.00 94.56           C  
ATOM   4494  HA  VAL B 140       2.742 -22.691  -9.171  1.00 94.56           H  
ATOM   4495  C   VAL B 140       2.667 -23.850  -7.395  1.00 94.56           C  
ATOM   4496  CB  VAL B 140       3.262 -24.687  -9.737  1.00 94.56           C  
ATOM   4497  HB  VAL B 140       3.819 -25.533  -9.335  1.00 94.56           H  
ATOM   4498  O   VAL B 140       1.463 -23.651  -7.227  1.00 94.56           O  
ATOM   4499  CG1 VAL B 140       1.822 -25.139 -10.019  1.00 94.56           C  
ATOM   4500 HG11 VAL B 140       1.377 -25.545  -9.110  1.00 94.56           H  
ATOM   4501 HG12 VAL B 140       1.225 -24.297 -10.369  1.00 94.56           H  
ATOM   4502 HG13 VAL B 140       1.823 -25.927 -10.772  1.00 94.56           H  
ATOM   4503  CG2 VAL B 140       3.870 -24.290 -11.092  1.00 94.56           C  
ATOM   4504 HG21 VAL B 140       3.341 -23.431 -11.505  1.00 94.56           H  
ATOM   4505 HG22 VAL B 140       4.921 -24.033 -10.960  1.00 94.56           H  
ATOM   4506 HG23 VAL B 140       3.809 -25.129 -11.785  1.00 94.56           H  
ATOM   4507  N   SER B 141       3.450 -24.283  -6.400  1.00 95.30           N  
ATOM   4508  H   SER B 141       4.434 -24.393  -6.599  1.00 95.30           H  
ATOM   4509  CA  SER B 141       2.964 -24.681  -5.064  1.00 95.30           C  
ATOM   4510  HA  SER B 141       2.123 -25.359  -5.206  1.00 95.30           H  
ATOM   4511  C   SER B 141       2.455 -23.522  -4.189  1.00 95.30           C  
ATOM   4512  CB  SER B 141       4.060 -25.456  -4.321  1.00 95.30           C  
ATOM   4513  HB2 SER B 141       4.487 -26.210  -4.982  1.00 95.30           H  
ATOM   4514  HB3 SER B 141       3.611 -25.962  -3.467  1.00 95.30           H  
ATOM   4515  O   SER B 141       1.764 -23.745  -3.191  1.00 95.30           O  
ATOM   4516  OG  SER B 141       5.080 -24.596  -3.847  1.00 95.30           O  
ATOM   4517  HG  SER B 141       5.504 -24.163  -4.593  1.00 95.30           H  
ATOM   4518  N   VAL B 142       2.767 -22.274  -4.559  1.00 96.99           N  
ATOM   4519  H   VAL B 142       3.359 -22.160  -5.369  1.00 96.99           H  
ATOM   4520  CA  VAL B 142       2.332 -21.064  -3.835  1.00 96.99           C  
ATOM   4521  HA  VAL B 142       2.211 -21.328  -2.785  1.00 96.99           H  
ATOM   4522  C   VAL B 142       0.960 -20.535  -4.267  1.00 96.99           C  
ATOM   4523  CB  VAL B 142       3.400 -19.960  -3.869  1.00 96.99           C  
ATOM   4524  HB  VAL B 142       3.003 -19.092  -3.342  1.00 96.99           H  
ATOM   4525  O   VAL B 142       0.415 -19.640  -3.616  1.00 96.99           O  
ATOM   4526  CG1 VAL B 142       4.664 -20.421  -3.134  1.00 96.99           C  
ATOM   4527 HG11 VAL B 142       5.112 -21.276  -3.642  1.00 96.99           H  
ATOM   4528 HG12 VAL B 142       5.389 -19.608  -3.106  1.00 96.99           H  
ATOM   4529 HG13 VAL B 142       4.415 -20.704  -2.111  1.00 96.99           H  
ATOM   4530  CG2 VAL B 142       3.787 -19.517  -5.281  1.00 96.99           C  
ATOM   4531 HG21 VAL B 142       4.340 -20.316  -5.775  1.00 96.99           H  
ATOM   4532 HG22 VAL B 142       4.428 -18.637  -5.226  1.00 96.99           H  
ATOM   4533 HG23 VAL B 142       2.900 -19.271  -5.864  1.00 96.99           H  
ATOM   4534  N   ARG B 143       0.361 -21.106  -5.319  1.00 95.58           N  
ATOM   4535  H   ARG B 143       0.847 -21.855  -5.792  1.00 95.58           H  
ATOM   4536  CA  ARG B 143      -0.995 -20.765  -5.765  1.00 95.58           C  
ATOM   4537  HA  ARG B 143      -1.009 -19.698  -5.992  1.00 95.58           H  
ATOM   4538  C   ARG B 143      -2.016 -21.024  -4.648  1.00 95.58           C  
ATOM   4539  CB  ARG B 143      -1.304 -21.541  -7.056  1.00 95.58           C  
ATOM   4540  HB2 ARG B 143      -1.118 -22.602  -6.886  1.00 95.58           H  
ATOM   4541  HB3 ARG B 143      -0.628 -21.196  -7.839  1.00 95.58           H  
ATOM   4542  O   ARG B 143      -2.040 -22.096  -4.051  1.00 95.58           O  
ATOM   4543  CG  ARG B 143      -2.758 -21.369  -7.522  1.00 95.58           C  
ATOM   4544  HG2 ARG B 143      -3.414 -21.834  -6.786  1.00 95.58           H  
ATOM   4545  HG3 ARG B 143      -3.013 -20.311  -7.585  1.00 95.58           H  
ATOM   4546  CD  ARG B 143      -3.019 -22.052  -8.870  1.00 95.58           C  
ATOM   4547  HD2 ARG B 143      -2.466 -22.990  -8.909  1.00 95.58           H  
ATOM   4548  HD3 ARG B 143      -4.085 -22.276  -8.926  1.00 95.58           H  
ATOM   4549  NE  ARG B 143      -2.660 -21.193 -10.016  1.00 95.58           N  
ATOM   4550  HE  ARG B 143      -2.223 -20.307  -9.805  1.00 95.58           H  
ATOM   4551  NH1 ARG B 143      -3.329 -22.631 -11.675  1.00 95.58           N  
ATOM   4552 HH11 ARG B 143      -3.495 -22.821 -12.653  1.00 95.58           H  
ATOM   4553 HH12 ARG B 143      -3.469 -23.346 -10.976  1.00 95.58           H  
ATOM   4554  NH2 ARG B 143      -2.667 -20.565 -12.206  1.00 95.58           N  
ATOM   4555 HH21 ARG B 143      -2.291 -19.663 -11.952  1.00 95.58           H  
ATOM   4556 HH22 ARG B 143      -2.849 -20.762 -13.180  1.00 95.58           H  
ATOM   4557  CZ  ARG B 143      -2.885 -21.465 -11.289  1.00 95.58           C  
ATOM   4558  N   GLY B 144      -2.888 -20.050  -4.393  1.00 96.09           N  
ATOM   4559  H   GLY B 144      -2.793 -19.187  -4.909  1.00 96.09           H  
ATOM   4560  CA  GLY B 144      -3.900 -20.097  -3.335  1.00 96.09           C  
ATOM   4561  HA2 GLY B 144      -4.702 -19.401  -3.583  1.00 96.09           H  
ATOM   4562  HA3 GLY B 144      -4.328 -21.099  -3.288  1.00 96.09           H  
ATOM   4563  C   GLY B 144      -3.380 -19.744  -1.936  1.00 96.09           C  
ATOM   4564  O   GLY B 144      -4.136 -19.839  -0.972  1.00 96.09           O  
ATOM   4565  N   GLN B 145      -2.108 -19.352  -1.788  1.00 96.71           N  
ATOM   4566  H   GLN B 145      -1.508 -19.307  -2.599  1.00 96.71           H  
ATOM   4567  CA  GLN B 145      -1.554 -18.932  -0.498  1.00 96.71           C  
ATOM   4568  HA  GLN B 145      -2.127 -19.415   0.294  1.00 96.71           H  
ATOM   4569  C   GLN B 145      -1.679 -17.417  -0.278  1.00 96.71           C  
ATOM   4570  CB  GLN B 145      -0.100 -19.398  -0.337  1.00 96.71           C  
ATOM   4571  HB2 GLN B 145       0.524 -18.933  -1.100  1.00 96.71           H  
ATOM   4572  HB3 GLN B 145       0.245 -19.055   0.638  1.00 96.71           H  
ATOM   4573  O   GLN B 145      -1.602 -16.621  -1.216  1.00 96.71           O  
ATOM   4574  CG  GLN B 145       0.056 -20.928  -0.416  1.00 96.71           C  
ATOM   4575  HG2 GLN B 145      -0.707 -21.406   0.198  1.00 96.71           H  
ATOM   4576  HG3 GLN B 145      -0.086 -21.255  -1.446  1.00 96.71           H  
ATOM   4577  CD  GLN B 145       1.419 -21.403   0.083  1.00 96.71           C  
ATOM   4578  NE2 GLN B 145       1.957 -22.480  -0.447  1.00 96.71           N  
ATOM   4579 HE21 GLN B 145       1.555 -22.937  -1.253  1.00 96.71           H  
ATOM   4580 HE22 GLN B 145       2.876 -22.737  -0.116  1.00 96.71           H  
ATOM   4581  OE1 GLN B 145       2.012 -20.828   0.985  1.00 96.71           O  
ATOM   4582  N   ALA B 146      -1.801 -17.010   0.989  1.00 98.01           N  
ATOM   4583  H   ALA B 146      -1.852 -17.717   1.708  1.00 98.01           H  
ATOM   4584  CA  ALA B 146      -1.847 -15.612   1.424  1.00 98.01           C  
ATOM   4585  HA  ALA B 146      -2.488 -15.062   0.734  1.00 98.01           H  
ATOM   4586  C   ALA B 146      -0.457 -14.942   1.375  1.00 98.01           C  
ATOM   4587  CB  ALA B 146      -2.506 -15.554   2.811  1.00 98.01           C  
ATOM   4588  HB1 ALA B 146      -3.502 -15.994   2.767  1.00 98.01           H  
ATOM   4589  HB2 ALA B 146      -1.898 -16.092   3.538  1.00 98.01           H  
ATOM   4590  HB3 ALA B 146      -2.595 -14.515   3.127  1.00 98.01           H  
ATOM   4591  O   ALA B 146       0.080 -14.509   2.394  1.00 98.01           O  
ATOM   4592  N   ILE B 147       0.153 -14.891   0.190  1.00 98.77           N  
ATOM   4593  H   ILE B 147      -0.330 -15.287  -0.604  1.00 98.77           H  
ATOM   4594  CA  ILE B 147       1.432 -14.217  -0.049  1.00 98.77           C  
ATOM   4595  HA  ILE B 147       1.946 -14.115   0.907  1.00 98.77           H  
ATOM   4596  C   ILE B 147       1.162 -12.816  -0.595  1.00 98.77           C  
ATOM   4597  CB  ILE B 147       2.348 -15.051  -0.969  1.00 98.77           C  
ATOM   4598  HB  ILE B 147       1.842 -15.183  -1.925  1.00 98.77           H  
ATOM   4599  O   ILE B 147       0.486 -12.671  -1.612  1.00 98.77           O  
ATOM   4600  CG1 ILE B 147       2.577 -16.450  -0.347  1.00 98.77           C  
ATOM   4601 HG12 ILE B 147       1.629 -16.986  -0.344  1.00 98.77           H  
ATOM   4602 HG13 ILE B 147       2.898 -16.343   0.690  1.00 98.77           H  
ATOM   4603  CG2 ILE B 147       3.676 -14.312  -1.235  1.00 98.77           C  
ATOM   4604 HG21 ILE B 147       3.490 -13.334  -1.679  1.00 98.77           H  
ATOM   4605 HG22 ILE B 147       4.285 -14.873  -1.943  1.00 98.77           H  
ATOM   4606 HG23 ILE B 147       4.233 -14.185  -0.306  1.00 98.77           H  
ATOM   4607  CD1 ILE B 147       3.594 -17.325  -1.087  1.00 98.77           C  
ATOM   4608 HD11 ILE B 147       3.514 -18.353  -0.735  1.00 98.77           H  
ATOM   4609 HD12 ILE B 147       3.395 -17.289  -2.159  1.00 98.77           H  
ATOM   4610 HD13 ILE B 147       4.607 -16.970  -0.900  1.00 98.77           H  
ATOM   4611  N   GLY B 148       1.676 -11.789   0.083  1.00 98.84           N  
ATOM   4612  H   GLY B 148       2.234 -11.993   0.900  1.00 98.84           H  
ATOM   4613  CA  GLY B 148       1.546 -10.395  -0.354  1.00 98.84           C  
ATOM   4614  HA2 GLY B 148       1.654  -9.728   0.502  1.00 98.84           H  
ATOM   4615  HA3 GLY B 148       0.551 -10.239  -0.769  1.00 98.84           H  
ATOM   4616  C   GLY B 148       2.580  -9.998  -1.412  1.00 98.84           C  
ATOM   4617  O   GLY B 148       3.667 -10.577  -1.481  1.00 98.84           O  
ATOM   4618  N   VAL B 149       2.264  -8.976  -2.209  1.00 98.93           N  
ATOM   4619  H   VAL B 149       1.364  -8.540  -2.071  1.00 98.93           H  
ATOM   4620  CA  VAL B 149       3.156  -8.385  -3.219  1.00 98.93           C  
ATOM   4621  HA  VAL B 149       4.162  -8.782  -3.086  1.00 98.93           H  
ATOM   4622  C   VAL B 149       3.212  -6.872  -3.015  1.00 98.93           C  
ATOM   4623  CB  VAL B 149       2.707  -8.727  -4.657  1.00 98.93           C  
ATOM   4624  HB  VAL B 149       1.742  -8.264  -4.861  1.00 98.93           H  
ATOM   4625  O   VAL B 149       2.269  -6.162  -3.353  1.00 98.93           O  
ATOM   4626  CG1 VAL B 149       3.726  -8.201  -5.679  1.00 98.93           C  
ATOM   4627 HG11 VAL B 149       3.377  -8.426  -6.687  1.00 98.93           H  
ATOM   4628 HG12 VAL B 149       4.696  -8.671  -5.520  1.00 98.93           H  
ATOM   4629 HG13 VAL B 149       3.829  -7.119  -5.594  1.00 98.93           H  
ATOM   4630  CG2 VAL B 149       2.561 -10.237  -4.881  1.00 98.93           C  
ATOM   4631 HG21 VAL B 149       3.486 -10.748  -4.614  1.00 98.93           H  
ATOM   4632 HG22 VAL B 149       2.318 -10.436  -5.925  1.00 98.93           H  
ATOM   4633 HG23 VAL B 149       1.751 -10.627  -4.265  1.00 98.93           H  
ATOM   4634  N   PHE B 150       4.329  -6.369  -2.492  1.00 98.88           N  
ATOM   4635  H   PHE B 150       5.073  -7.008  -2.250  1.00 98.88           H  
ATOM   4636  CA  PHE B 150       4.532  -4.947  -2.201  1.00 98.88           C  
ATOM   4637  HA  PHE B 150       3.619  -4.392  -2.414  1.00 98.88           H  
ATOM   4638  C   PHE B 150       5.640  -4.390  -3.103  1.00 98.88           C  
ATOM   4639  CB  PHE B 150       4.828  -4.767  -0.704  1.00 98.88           C  
ATOM   4640  HB2 PHE B 150       5.734  -5.318  -0.450  1.00 98.88           H  
ATOM   4641  HB3 PHE B 150       5.024  -3.712  -0.514  1.00 98.88           H  
ATOM   4642  O   PHE B 150       6.822  -4.683  -2.913  1.00 98.88           O  
ATOM   4643  CG  PHE B 150       3.702  -5.217   0.214  1.00 98.88           C  
ATOM   4644  CD1 PHE B 150       2.727  -4.296   0.644  1.00 98.88           C  
ATOM   4645  HD1 PHE B 150       2.777  -3.266   0.322  1.00 98.88           H  
ATOM   4646  CD2 PHE B 150       3.622  -6.560   0.634  1.00 98.88           C  
ATOM   4647  HD2 PHE B 150       4.362  -7.271   0.299  1.00 98.88           H  
ATOM   4648  CE1 PHE B 150       1.682  -4.714   1.489  1.00 98.88           C  
ATOM   4649  HE1 PHE B 150       0.932  -4.009   1.815  1.00 98.88           H  
ATOM   4650  CE2 PHE B 150       2.579  -6.976   1.482  1.00 98.88           C  
ATOM   4651  HE2 PHE B 150       2.520  -8.006   1.802  1.00 98.88           H  
ATOM   4652  CZ  PHE B 150       1.608  -6.054   1.908  1.00 98.88           C  
ATOM   4653  HZ  PHE B 150       0.802  -6.371   2.553  1.00 98.88           H  
ATOM   4654  N   ALA B 151       5.274  -3.605  -4.117  1.00 98.73           N  
ATOM   4655  H   ALA B 151       4.299  -3.356  -4.209  1.00 98.73           H  
ATOM   4656  CA  ALA B 151       6.208  -3.160  -5.151  1.00 98.73           C  
ATOM   4657  HA  ALA B 151       7.200  -3.563  -4.947  1.00 98.73           H  
ATOM   4658  C   ALA B 151       6.344  -1.633  -5.191  1.00 98.73           C  
ATOM   4659  CB  ALA B 151       5.769  -3.741  -6.502  1.00 98.73           C  
ATOM   4660  HB1 ALA B 151       4.793  -3.342  -6.777  1.00 98.73           H  
ATOM   4661  HB2 ALA B 151       5.710  -4.827  -6.437  1.00 98.73           H  
ATOM   4662  HB3 ALA B 151       6.492  -3.470  -7.272  1.00 98.73           H  
ATOM   4663  O   ALA B 151       5.368  -0.918  -5.412  1.00 98.73           O  
ATOM   4664  N   GLY B 152       7.574  -1.135  -5.045  1.00 98.71           N  
ATOM   4665  H   GLY B 152       8.323  -1.765  -4.795  1.00 98.71           H  
ATOM   4666  CA  GLY B 152       7.916   0.245  -5.373  1.00 98.71           C  
ATOM   4667  HA2 GLY B 152       8.876   0.497  -4.922  1.00 98.71           H  
ATOM   4668  HA3 GLY B 152       7.155   0.912  -4.968  1.00 98.71           H  
ATOM   4669  C   GLY B 152       8.025   0.434  -6.887  1.00 98.71           C  
ATOM   4670  O   GLY B 152       8.951  -0.111  -7.495  1.00 98.71           O  
ATOM   4671  N   VAL B 153       7.105   1.194  -7.489  1.00 97.91           N  
ATOM   4672  H   VAL B 153       6.402   1.642  -6.918  1.00 97.91           H  
ATOM   4673  CA  VAL B 153       7.042   1.438  -8.944  1.00 97.91           C  
ATOM   4674  HA  VAL B 153       8.030   1.267  -9.372  1.00 97.91           H  
ATOM   4675  C   VAL B 153       6.650   2.891  -9.208  1.00 97.91           C  
ATOM   4676  CB  VAL B 153       6.039   0.504  -9.665  1.00 97.91           C  
ATOM   4677  HB  VAL B 153       5.025   0.828  -9.430  1.00 97.91           H  
ATOM   4678  O   VAL B 153       5.764   3.424  -8.547  1.00 97.91           O  
ATOM   4679  CG1 VAL B 153       6.205   0.561 -11.191  1.00 97.91           C  
ATOM   4680 HG11 VAL B 153       7.225   0.303 -11.474  1.00 97.91           H  
ATOM   4681 HG12 VAL B 153       5.515  -0.134 -11.669  1.00 97.91           H  
ATOM   4682 HG13 VAL B 153       5.973   1.559 -11.564  1.00 97.91           H  
ATOM   4683  CG2 VAL B 153       6.178  -0.966  -9.244  1.00 97.91           C  
ATOM   4684 HG21 VAL B 153       7.210  -1.290  -9.375  1.00 97.91           H  
ATOM   4685 HG22 VAL B 153       5.518  -1.593  -9.843  1.00 97.91           H  
ATOM   4686 HG23 VAL B 153       5.893  -1.080  -8.198  1.00 97.91           H  
ATOM   4687  N   ILE B 154       7.292   3.511 -10.196  1.00 93.87           N  
ATOM   4688  H   ILE B 154       7.942   2.971 -10.750  1.00 93.87           H  
ATOM   4689  CA  ILE B 154       6.982   4.856 -10.701  1.00 93.87           C  
ATOM   4690  HA  ILE B 154       6.131   5.273 -10.163  1.00 93.87           H  
ATOM   4691  C   ILE B 154       6.600   4.693 -12.179  1.00 93.87           C  
ATOM   4692  CB  ILE B 154       8.201   5.796 -10.511  1.00 93.87           C  
ATOM   4693  HB  ILE B 154       9.025   5.393 -11.099  1.00 93.87           H  
ATOM   4694  O   ILE B 154       7.218   3.876 -12.868  1.00 93.87           O  
ATOM   4695  CG1 ILE B 154       8.655   5.883  -9.035  1.00 93.87           C  
ATOM   4696 HG12 ILE B 154       8.678   4.888  -8.590  1.00 93.87           H  
ATOM   4697 HG13 ILE B 154       7.929   6.475  -8.478  1.00 93.87           H  
ATOM   4698  CG2 ILE B 154       7.894   7.218 -11.015  1.00 93.87           C  
ATOM   4699 HG21 ILE B 154       7.642   7.204 -12.075  1.00 93.87           H  
ATOM   4700 HG22 ILE B 154       7.060   7.642 -10.456  1.00 93.87           H  
ATOM   4701 HG23 ILE B 154       8.764   7.866 -10.901  1.00 93.87           H  
ATOM   4702  CD1 ILE B 154      10.051   6.496  -8.850  1.00 93.87           C  
ATOM   4703 HD11 ILE B 154      10.029   7.567  -9.052  1.00 93.87           H  
ATOM   4704 HD12 ILE B 154      10.763   6.011  -9.518  1.00 93.87           H  
ATOM   4705 HD13 ILE B 154      10.379   6.340  -7.822  1.00 93.87           H  
ATOM   4706  N   ASP B 155       5.614   5.441 -12.681  1.00 90.94           N  
ATOM   4707  H   ASP B 155       5.161   6.135 -12.103  1.00 90.94           H  
ATOM   4708  CA  ASP B 155       5.349   5.472 -14.126  1.00 90.94           C  
ATOM   4709  HA  ASP B 155       5.294   4.442 -14.479  1.00 90.94           H  
ATOM   4710  C   ASP B 155       6.520   6.163 -14.852  1.00 90.94           C  
ATOM   4711  CB  ASP B 155       3.989   6.120 -14.448  1.00 90.94           C  
ATOM   4712  HB2 ASP B 155       4.050   7.196 -14.281  1.00 90.94           H  
ATOM   4713  HB3 ASP B 155       3.241   5.714 -13.767  1.00 90.94           H  
ATOM   4714  O   ASP B 155       6.956   7.252 -14.478  1.00 90.94           O  
ATOM   4715  CG  ASP B 155       3.525   5.851 -15.894  1.00 90.94           C  
ATOM   4716  OD1 ASP B 155       4.374   5.494 -16.749  1.00 90.94           O  
ATOM   4717  OD2 ASP B 155       2.310   5.964 -16.151  1.00 90.94           O  
ATOM   4718  N   GLN B 156       7.069   5.492 -15.864  1.00 87.62           N  
ATOM   4719  H   GLN B 156       6.591   4.651 -16.152  1.00 87.62           H  
ATOM   4720  CA  GLN B 156       8.206   5.958 -16.669  1.00 87.62           C  
ATOM   4721  HA  GLN B 156       8.582   6.888 -16.243  1.00 87.62           H  
ATOM   4722  C   GLN B 156       7.781   6.306 -18.114  1.00 87.62           C  
ATOM   4723  CB  GLN B 156       9.345   4.921 -16.592  1.00 87.62           C  
ATOM   4724  HB2 GLN B 156       8.962   3.968 -16.955  1.00 87.62           H  
ATOM   4725  HB3 GLN B 156      10.161   5.221 -17.248  1.00 87.62           H  
ATOM   4726  O   GLN B 156       8.629   6.533 -18.983  1.00 87.62           O  
ATOM   4727  CG  GLN B 156       9.899   4.711 -15.165  1.00 87.62           C  
ATOM   4728  HG2 GLN B 156       9.073   4.622 -14.459  1.00 87.62           H  
ATOM   4729  HG3 GLN B 156      10.428   3.759 -15.131  1.00 87.62           H  
ATOM   4730  CD  GLN B 156      10.868   5.785 -14.663  1.00 87.62           C  
ATOM   4731  NE2 GLN B 156      10.929   5.989 -13.363  1.00 87.62           N  
ATOM   4732 HE21 GLN B 156      10.243   5.545 -12.769  1.00 87.62           H  
ATOM   4733 HE22 GLN B 156      11.562   6.694 -13.013  1.00 87.62           H  
ATOM   4734  OE1 GLN B 156      11.635   6.397 -15.395  1.00 87.62           O  
ATOM   4735  N   GLY B 157       6.472   6.349 -18.391  1.00 81.48           N  
ATOM   4736  H   GLY B 157       5.822   6.141 -17.646  1.00 81.48           H  
ATOM   4737  CA  GLY B 157       5.891   6.843 -19.638  1.00 81.48           C  
ATOM   4738  HA2 GLY B 157       6.374   7.783 -19.905  1.00 81.48           H  
ATOM   4739  HA3 GLY B 157       4.836   7.045 -19.452  1.00 81.48           H  
ATOM   4740  C   GLY B 157       5.991   5.884 -20.831  1.00 81.48           C  
ATOM   4741  O   GLY B 157       6.099   6.348 -21.973  1.00 81.48           O  
ATOM   4742  N   TYR B 158       5.982   4.563 -20.605  1.00 85.52           N  
ATOM   4743  H   TYR B 158       5.848   4.246 -19.656  1.00 85.52           H  
ATOM   4744  CA  TYR B 158       6.084   3.560 -21.678  1.00 85.52           C  
ATOM   4745  HA  TYR B 158       6.916   3.848 -22.320  1.00 85.52           H  
ATOM   4746  C   TYR B 158       4.813   3.495 -22.544  1.00 85.52           C  
ATOM   4747  CB  TYR B 158       6.410   2.171 -21.107  1.00 85.52           C  
ATOM   4748  HB2 TYR B 158       5.594   1.843 -20.464  1.00 85.52           H  
ATOM   4749  HB3 TYR B 158       7.304   2.240 -20.488  1.00 85.52           H  
ATOM   4750  O   TYR B 158       3.757   3.101 -22.062  1.00 85.52           O  
ATOM   4751  CG  TYR B 158       6.648   1.131 -22.192  1.00 85.52           C  
ATOM   4752  CD1 TYR B 158       5.657   0.183 -22.520  1.00 85.52           C  
ATOM   4753  HD1 TYR B 158       4.708   0.188 -22.004  1.00 85.52           H  
ATOM   4754  CD2 TYR B 158       7.871   1.125 -22.890  1.00 85.52           C  
ATOM   4755  HD2 TYR B 158       8.638   1.842 -22.638  1.00 85.52           H  
ATOM   4756  CE1 TYR B 158       5.912  -0.795 -23.503  1.00 85.52           C  
ATOM   4757  HE1 TYR B 158       5.168  -1.540 -23.743  1.00 85.52           H  
ATOM   4758  CE2 TYR B 158       8.117   0.174 -23.897  1.00 85.52           C  
ATOM   4759  HE2 TYR B 158       9.063   0.171 -24.418  1.00 85.52           H  
ATOM   4760  OH  TYR B 158       7.414  -1.747 -25.130  1.00 85.52           O  
ATOM   4761  HH  TYR B 158       8.201  -1.531 -25.637  1.00 85.52           H  
ATOM   4762  CZ  TYR B 158       7.143  -0.803 -24.191  1.00 85.52           C  
ATOM   4763  N   ILE B 159       4.946   3.846 -23.832  1.00 69.71           N  
ATOM   4764  H   ILE B 159       5.875   4.145 -24.093  1.00 69.71           H  
ATOM   4765  CA  ILE B 159       3.939   3.871 -24.923  1.00 69.71           C  
ATOM   4766  HA  ILE B 159       4.406   4.433 -25.732  1.00 69.71           H  
ATOM   4767  C   ILE B 159       2.630   4.630 -24.644  1.00 69.71           C  
ATOM   4768  CB  ILE B 159       3.644   2.466 -25.513  1.00 69.71           C  
ATOM   4769  HB  ILE B 159       3.167   1.855 -24.746  1.00 69.71           H  
ATOM   4770  O   ILE B 159       2.280   5.496 -25.438  1.00 69.71           O  
ATOM   4771  CG1 ILE B 159       4.945   1.762 -25.964  1.00 69.71           C  
ATOM   4772 HG12 ILE B 159       5.450   2.373 -26.712  1.00 69.71           H  
ATOM   4773 HG13 ILE B 159       5.610   1.663 -25.107  1.00 69.71           H  
ATOM   4774  CG2 ILE B 159       2.679   2.591 -26.717  1.00 69.71           C  
ATOM   4775 HG21 ILE B 159       1.723   3.015 -26.412  1.00 69.71           H  
ATOM   4776 HG22 ILE B 159       2.460   1.611 -27.141  1.00 69.71           H  
ATOM   4777 HG23 ILE B 159       3.119   3.223 -27.489  1.00 69.71           H  
ATOM   4778  CD1 ILE B 159       4.733   0.354 -26.541  1.00 69.71           C  
ATOM   4779 HD11 ILE B 159       5.701  -0.133 -26.666  1.00 69.71           H  
ATOM   4780 HD12 ILE B 159       4.122  -0.239 -25.860  1.00 69.71           H  
ATOM   4781 HD13 ILE B 159       4.255   0.401 -27.519  1.00 69.71           H  
ATOM   4782  N   ALA B 160       1.888   4.307 -23.583  1.00 56.31           N  
ATOM   4783  H   ALA B 160       2.280   3.633 -22.941  1.00 56.31           H  
ATOM   4784  CA  ALA B 160       0.489   4.685 -23.361  1.00 56.31           C  
ATOM   4785  HA  ALA B 160      -0.121   4.238 -24.145  1.00 56.31           H  
ATOM   4786  C   ALA B 160       0.209   6.196 -23.385  1.00 56.31           C  
ATOM   4787  CB  ALA B 160       0.066   4.083 -22.018  1.00 56.31           C  
ATOM   4788  HB1 ALA B 160      -0.982   4.311 -21.825  1.00 56.31           H  
ATOM   4789  HB2 ALA B 160       0.670   4.497 -21.210  1.00 56.31           H  
ATOM   4790  HB3 ALA B 160       0.186   3.000 -22.040  1.00 56.31           H  
ATOM   4791  O   ALA B 160      -0.917   6.609 -23.648  1.00 56.31           O  
ATOM   4792  N   HIS B 161       1.232   7.018 -23.151  1.00 57.48           N  
ATOM   4793  H   HIS B 161       2.122   6.602 -22.917  1.00 57.48           H  
ATOM   4794  CA  HIS B 161       1.122   8.470 -23.203  1.00 57.48           C  
ATOM   4795  HA  HIS B 161       0.070   8.739 -23.111  1.00 57.48           H  
ATOM   4796  C   HIS B 161       1.600   9.120 -24.518  1.00 57.48           C  
ATOM   4797  CB  HIS B 161       1.833   9.064 -21.996  1.00 57.48           C  
ATOM   4798  HB2 HIS B 161       1.644  10.133 -22.094  1.00 57.48           H  
ATOM   4799  HB3 HIS B 161       2.903   8.863 -22.041  1.00 57.48           H  
ATOM   4800  O   HIS B 161       1.648  10.346 -24.606  1.00 57.48           O  
ATOM   4801  CG  HIS B 161       1.285   8.683 -20.648  1.00 57.48           C  
ATOM   4802  CD2 HIS B 161       0.279   9.355 -20.014  1.00 57.48           C  
ATOM   4803  HD2 HIS B 161      -0.280  10.187 -20.417  1.00 57.48           H  
ATOM   4804  ND1 HIS B 161       1.756   7.736 -19.759  1.00 57.48           N  
ATOM   4805  HD1 HIS B 161       2.576   7.152 -19.833  1.00 57.48           H  
ATOM   4806  CE1 HIS B 161       1.044   7.849 -18.623  1.00 57.48           C  
ATOM   4807  HE1 HIS B 161       1.214   7.281 -17.720  1.00 57.48           H  
ATOM   4808  NE2 HIS B 161       0.123   8.821 -18.742  1.00 57.48           N  
ATOM   4809  N   SER B 162       1.974   8.339 -25.534  1.00 59.83           N  
ATOM   4810  H   SER B 162       1.905   7.337 -25.425  1.00 59.83           H  
ATOM   4811  CA  SER B 162       2.193   8.851 -26.894  1.00 59.83           C  
ATOM   4812  HA  SER B 162       2.878   9.698 -26.858  1.00 59.83           H  
ATOM   4813  C   SER B 162       0.873   9.328 -27.507  1.00 59.83           C  
ATOM   4814  CB  SER B 162       2.808   7.765 -27.780  1.00 59.83           C  
ATOM   4815  HB2 SER B 162       2.139   6.905 -27.816  1.00 59.83           H  
ATOM   4816  HB3 SER B 162       2.932   8.157 -28.790  1.00 59.83           H  
ATOM   4817  O   SER B 162      -0.175   8.744 -27.246  1.00 59.83           O  
ATOM   4818  OG  SER B 162       4.075   7.366 -27.278  1.00 59.83           O  
ATOM   4819  HG  SER B 162       4.411   6.699 -27.882  1.00 59.83           H  
ATOM   4820  N   GLU B 163       0.908  10.362 -28.350  1.00 58.46           N  
ATOM   4821  H   GLU B 163       1.782  10.837 -28.524  1.00 58.46           H  
ATOM   4822  CA  GLU B 163      -0.320  10.958 -28.912  1.00 58.46           C  
ATOM   4823  HA  GLU B 163      -1.030  11.116 -28.100  1.00 58.46           H  
ATOM   4824  C   GLU B 163      -1.038  10.043 -29.921  1.00 58.46           C  
ATOM   4825  CB  GLU B 163      -0.007  12.332 -29.531  1.00 58.46           C  
ATOM   4826  HB2 GLU B 163      -0.936  12.749 -29.920  1.00 58.46           H  
ATOM   4827  HB3 GLU B 163       0.698  12.213 -30.354  1.00 58.46           H  
ATOM   4828  O   GLU B 163      -2.247  10.153 -30.108  1.00 58.46           O  
ATOM   4829  CG  GLU B 163       0.576  13.300 -28.484  1.00 58.46           C  
ATOM   4830  HG2 GLU B 163      -0.040  13.239 -27.586  1.00 58.46           H  
ATOM   4831  HG3 GLU B 163       1.579  12.970 -28.215  1.00 58.46           H  
ATOM   4832  CD  GLU B 163       0.639  14.770 -28.928  1.00 58.46           C  
ATOM   4833  OE1 GLU B 163       0.811  15.612 -28.009  1.00 58.46           O  
ATOM   4834  OE2 GLU B 163       0.480  15.050 -30.137  1.00 58.46           O  
ATOM   4835  N   ALA B 164      -0.307   9.106 -30.533  1.00 64.85           N  
ATOM   4836  H   ALA B 164       0.684   9.096 -30.337  1.00 64.85           H  
ATOM   4837  CA  ALA B 164      -0.830   8.115 -31.470  1.00 64.85           C  
ATOM   4838  HA  ALA B 164      -1.914   8.059 -31.375  1.00 64.85           H  
ATOM   4839  C   ALA B 164      -0.252   6.714 -31.168  1.00 64.85           C  
ATOM   4840  CB  ALA B 164      -0.527   8.601 -32.894  1.00 64.85           C  
ATOM   4841  HB1 ALA B 164      -0.915   7.880 -33.615  1.00 64.85           H  
ATOM   4842  HB2 ALA B 164       0.548   8.706 -33.035  1.00 64.85           H  
ATOM   4843  HB3 ALA B 164      -1.007   9.565 -33.061  1.00 64.85           H  
ATOM   4844  O   ALA B 164       0.716   6.293 -31.810  1.00 64.85           O  
ATOM   4845  N   PRO B 165      -0.791   5.978 -30.176  1.00 68.63           N  
ATOM   4846  CA  PRO B 165      -0.391   4.596 -29.940  1.00 68.63           C  
ATOM   4847  HA  PRO B 165       0.679   4.569 -29.732  1.00 68.63           H  
ATOM   4848  C   PRO B 165      -0.727   3.694 -31.145  1.00 68.63           C  
ATOM   4849  CB  PRO B 165      -1.155   4.152 -28.695  1.00 68.63           C  
ATOM   4850  HB2 PRO B 165      -1.455   3.107 -28.778  1.00 68.63           H  
ATOM   4851  HB3 PRO B 165      -0.545   4.323 -27.808  1.00 68.63           H  
ATOM   4852  O   PRO B 165      -1.707   3.951 -31.850  1.00 68.63           O  
ATOM   4853  CG  PRO B 165      -2.383   5.059 -28.662  1.00 68.63           C  
ATOM   4854  HG2 PRO B 165      -2.750   5.208 -27.646  1.00 68.63           H  
ATOM   4855  HG3 PRO B 165      -3.165   4.639 -29.294  1.00 68.63           H  
ATOM   4856  CD  PRO B 165      -1.875   6.360 -29.278  1.00 68.63           C  
ATOM   4857  HD2 PRO B 165      -2.689   6.857 -29.805  1.00 68.63           H  
ATOM   4858  HD3 PRO B 165      -1.486   7.009 -28.494  1.00 68.63           H  
ATOM   4859  N   PRO B 166       0.026   2.602 -31.384  1.00 75.19           N  
ATOM   4860  CA  PRO B 166      -0.300   1.662 -32.452  1.00 75.19           C  
ATOM   4861  HA  PRO B 166      -0.229   2.206 -33.394  1.00 75.19           H  
ATOM   4862  C   PRO B 166      -1.707   1.052 -32.253  1.00 75.19           C  
ATOM   4863  CB  PRO B 166       0.805   0.601 -32.434  1.00 75.19           C  
ATOM   4864  HB2 PRO B 166       1.059   0.266 -33.440  1.00 75.19           H  
ATOM   4865  HB3 PRO B 166       0.501  -0.247 -31.820  1.00 75.19           H  
ATOM   4866  O   PRO B 166      -1.965   0.493 -31.181  1.00 75.19           O  
ATOM   4867  CG  PRO B 166       1.977   1.314 -31.762  1.00 75.19           C  
ATOM   4868  HG2 PRO B 166       2.511   1.914 -32.499  1.00 75.19           H  
ATOM   4869  HG3 PRO B 166       2.653   0.614 -31.273  1.00 75.19           H  
ATOM   4870  CD  PRO B 166       1.287   2.236 -30.758  1.00 75.19           C  
ATOM   4871  HD2 PRO B 166       1.089   1.702 -29.829  1.00 75.19           H  
ATOM   4872  HD3 PRO B 166       1.918   3.105 -30.571  1.00 75.19           H  
ATOM   4873  N   PRO B 167      -2.600   1.078 -33.266  1.00 78.69           N  
ATOM   4874  CA  PRO B 167      -3.997   0.628 -33.141  1.00 78.69           C  
ATOM   4875  HA  PRO B 167      -4.535   1.313 -32.484  1.00 78.69           H  
ATOM   4876  C   PRO B 167      -4.176  -0.807 -32.628  1.00 78.69           C  
ATOM   4877  CB  PRO B 167      -4.558   0.722 -34.562  1.00 78.69           C  
ATOM   4878  HB2 PRO B 167      -5.629   0.924 -34.552  1.00 78.69           H  
ATOM   4879  HB3 PRO B 167      -4.357  -0.198 -35.110  1.00 78.69           H  
ATOM   4880  O   PRO B 167      -5.184  -1.157 -32.018  1.00 78.69           O  
ATOM   4881  CG  PRO B 167      -3.765   1.859 -35.198  1.00 78.69           C  
ATOM   4882  HG2 PRO B 167      -4.183   2.821 -34.901  1.00 78.69           H  
ATOM   4883  HG3 PRO B 167      -3.730   1.773 -36.284  1.00 78.69           H  
ATOM   4884  CD  PRO B 167      -2.386   1.692 -34.572  1.00 78.69           C  
ATOM   4885  HD2 PRO B 167      -1.920   2.674 -34.483  1.00 78.69           H  
ATOM   4886  HD3 PRO B 167      -1.774   1.033 -35.188  1.00 78.69           H  
ATOM   4887  N   GLU B 168      -3.184  -1.652 -32.899  1.00 80.11           N  
ATOM   4888  H   GLU B 168      -2.405  -1.291 -33.431  1.00 80.11           H  
ATOM   4889  CA  GLU B 168      -3.146  -3.067 -32.537  1.00 80.11           C  
ATOM   4890  HA  GLU B 168      -4.093  -3.536 -32.804  1.00 80.11           H  
ATOM   4891  C   GLU B 168      -2.912  -3.299 -31.034  1.00 80.11           C  
ATOM   4892  CB  GLU B 168      -2.011  -3.727 -33.333  1.00 80.11           C  
ATOM   4893  HB2 GLU B 168      -2.003  -4.791 -33.098  1.00 80.11           H  
ATOM   4894  HB3 GLU B 168      -1.063  -3.294 -33.011  1.00 80.11           H  
ATOM   4895  O   GLU B 168      -3.237  -4.373 -30.523  1.00 80.11           O  
ATOM   4896  CG  GLU B 168      -2.140  -3.563 -34.857  1.00 80.11           C  
ATOM   4897  HG2 GLU B 168      -3.042  -4.078 -35.191  1.00 80.11           H  
ATOM   4898  HG3 GLU B 168      -2.240  -2.507 -35.108  1.00 80.11           H  
ATOM   4899  CD  GLU B 168      -0.920  -4.131 -35.591  1.00 80.11           C  
ATOM   4900  OE1 GLU B 168      -0.547  -3.531 -36.623  1.00 80.11           O  
ATOM   4901  OE2 GLU B 168      -0.387  -5.160 -35.117  1.00 80.11           O  
ATOM   4902  N   LEU B 169      -2.347  -2.305 -30.338  1.00 81.28           N  
ATOM   4903  H   LEU B 169      -2.157  -1.440 -30.824  1.00 81.28           H  
ATOM   4904  CA  LEU B 169      -1.989  -2.361 -28.918  1.00 81.28           C  
ATOM   4905  HA  LEU B 169      -1.921  -3.403 -28.605  1.00 81.28           H  
ATOM   4906  C   LEU B 169      -3.032  -1.698 -28.010  1.00 81.28           C  
ATOM   4907  CB  LEU B 169      -0.612  -1.701 -28.701  1.00 81.28           C  
ATOM   4908  HB2 LEU B 169      -0.355  -1.796 -27.646  1.00 81.28           H  
ATOM   4909  HB3 LEU B 169      -0.702  -0.637 -28.918  1.00 81.28           H  
ATOM   4910  O   LEU B 169      -3.026  -1.963 -26.812  1.00 81.28           O  
ATOM   4911  CG  LEU B 169       0.552  -2.264 -29.538  1.00 81.28           C  
ATOM   4912  HG  LEU B 169       0.375  -2.039 -30.590  1.00 81.28           H  
ATOM   4913  CD1 LEU B 169       1.858  -1.596 -29.108  1.00 81.28           C  
ATOM   4914 HD11 LEU B 169       2.665  -1.899 -29.774  1.00 81.28           H  
ATOM   4915 HD12 LEU B 169       2.111  -1.885 -28.088  1.00 81.28           H  
ATOM   4916 HD13 LEU B 169       1.752  -0.512 -29.153  1.00 81.28           H  
ATOM   4917  CD2 LEU B 169       0.723  -3.774 -29.412  1.00 81.28           C  
ATOM   4918 HD21 LEU B 169       1.577  -4.100 -30.006  1.00 81.28           H  
ATOM   4919 HD22 LEU B 169      -0.172  -4.272 -29.787  1.00 81.28           H  
ATOM   4920 HD23 LEU B 169       0.888  -4.045 -28.369  1.00 81.28           H  
ATOM   4921  N   GLU B 170      -3.927  -0.869 -28.561  1.00 76.38           N  
ATOM   4922  H   GLU B 170      -3.862  -0.715 -29.557  1.00 76.38           H  
ATOM   4923  CA  GLU B 170      -4.855   0.001 -27.815  1.00 76.38           C  
ATOM   4924  HA  GLU B 170      -4.283   0.796 -27.336  1.00 76.38           H  
ATOM   4925  C   GLU B 170      -5.621  -0.729 -26.697  1.00 76.38           C  
ATOM   4926  CB  GLU B 170      -5.814   0.657 -28.826  1.00 76.38           C  
ATOM   4927  HB2 GLU B 170      -5.215   1.133 -29.603  1.00 76.38           H  
ATOM   4928  HB3 GLU B 170      -6.424  -0.116 -29.292  1.00 76.38           H  
ATOM   4929  O   GLU B 170      -5.704  -0.235 -25.576  1.00 76.38           O  
ATOM   4930  CG  GLU B 170      -6.731   1.722 -28.205  1.00 76.38           C  
ATOM   4931  HG2 GLU B 170      -7.432   1.241 -27.524  1.00 76.38           H  
ATOM   4932  HG3 GLU B 170      -6.121   2.421 -27.633  1.00 76.38           H  
ATOM   4933  CD  GLU B 170      -7.511   2.476 -29.291  1.00 76.38           C  
ATOM   4934  OE1 GLU B 170      -7.394   3.717 -29.366  1.00 76.38           O  
ATOM   4935  OE2 GLU B 170      -8.215   1.811 -30.082  1.00 76.38           O  
ATOM   4936  N   GLY B 171      -6.093  -1.953 -26.961  1.00 75.71           N  
ATOM   4937  H   GLY B 171      -5.942  -2.325 -27.888  1.00 75.71           H
[truncated: 1,866,817 more chars]
