# Supplementary material for: Module-Based Polyketide Synthase Engineering for de Novo Polyketide Biosynthesis
Source: ACS Synth Biol. 2023 Oct 23;12(11):3148–55. doi: 10.1021/acssynbio.3c00282 (PMC10661043; doi:10.1021/acssynbio.3c00282)
Supplement: Supplementary file 2 — sb3c00282_si_002.zip [file sb3c00282_si_002.zip › Final_PKS_Structures/menzella_pdbs/eryM1_ACP_epoM3_KSAT_dimer.pdb]

ATOM      1  N   LEU A   1     -28.433 -27.203 -39.631  1.00 77.46           N  
ATOM      2  H   LEU A   1     -28.729 -27.868 -40.331  1.00 77.46           H  
ATOM      3  H2  LEU A   1     -27.850 -26.504 -40.068  1.00 77.46           H  
ATOM      4  H3  LEU A   1     -29.244 -26.744 -39.242  1.00 77.46           H  
ATOM      5  CA  LEU A   1     -27.671 -27.892 -38.562  1.00 77.46           C  
ATOM      6  HA  LEU A   1     -26.802 -28.370 -39.016  1.00 77.46           H  
ATOM      7  C   LEU A   1     -28.471 -29.045 -37.960  1.00 77.46           C  
ATOM      8  CB  LEU A   1     -27.134 -26.904 -37.512  1.00 77.46           C  
ATOM      9  HB2 LEU A   1     -26.974 -27.417 -36.564  1.00 77.46           H  
ATOM     10  HB3 LEU A   1     -27.875 -26.123 -37.343  1.00 77.46           H  
ATOM     11  O   LEU A   1     -28.043 -30.175 -38.134  1.00 77.46           O  
ATOM     12  CG  LEU A   1     -25.798 -26.283 -37.975  1.00 77.46           C  
ATOM     13  HG  LEU A   1     -25.825 -26.156 -39.057  1.00 77.46           H  
ATOM     14  CD1 LEU A   1     -25.583 -24.910 -37.352  1.00 77.46           C  
ATOM     15 HD11 LEU A   1     -25.542 -24.987 -36.266  1.00 77.46           H  
ATOM     16 HD12 LEU A   1     -24.642 -24.484 -37.700  1.00 77.46           H  
ATOM     17 HD13 LEU A   1     -26.388 -24.226 -37.621  1.00 77.46           H  
ATOM     18  CD2 LEU A   1     -24.619 -27.187 -37.613  1.00 77.46           C  
ATOM     19 HD21 LEU A   1     -23.690 -26.746 -37.976  1.00 77.46           H  
ATOM     20 HD22 LEU A   1     -24.729 -28.177 -38.057  1.00 77.46           H  
ATOM     21 HD23 LEU A   1     -24.543 -27.288 -36.530  1.00 77.46           H  
ATOM     22  N   ALA A   2     -29.643 -28.809 -37.354  1.00 70.97           N  
ATOM     23  H   ALA A   2     -29.913 -27.867 -37.109  1.00 70.97           H  
ATOM     24  CA  ALA A   2     -30.475 -29.878 -36.772  1.00 70.97           C  
ATOM     25  HA  ALA A   2     -29.923 -30.358 -35.964  1.00 70.97           H  
ATOM     26  C   ALA A   2     -30.880 -30.986 -37.771  1.00 70.97           C  
ATOM     27  CB  ALA A   2     -31.722 -29.226 -36.163  1.00 70.97           C  
ATOM     28  HB1 ALA A   2     -32.329 -29.989 -35.675  1.00 70.97           H  
ATOM     29  HB2 ALA A   2     -31.439 -28.496 -35.405  1.00 70.97           H  
ATOM     30  HB3 ALA A   2     -32.323 -28.738 -36.930  1.00 70.97           H  
ATOM     31  O   ALA A   2     -30.909 -32.161 -37.422  1.00 70.97           O  
ATOM     32  N   SER A   3     -31.115 -30.622 -39.037  1.00 76.54           N  
ATOM     33  H   SER A   3     -31.128 -29.637 -39.258  1.00 76.54           H  
ATOM     34  CA  SER A   3     -31.483 -31.553 -40.114  1.00 76.54           C  
ATOM     35  HA  SER A   3     -32.288 -32.195 -39.757  1.00 76.54           H  
ATOM     36  C   SER A   3     -30.351 -32.473 -40.589  1.00 76.54           C  
ATOM     37  CB  SER A   3     -32.004 -30.745 -41.307  1.00 76.54           C  
ATOM     38  HB2 SER A   3     -32.338 -31.422 -42.093  1.00 76.54           H  
ATOM     39  HB3 SER A   3     -32.854 -30.141 -40.988  1.00 76.54           H  
ATOM     40  O   SER A   3     -30.604 -33.357 -41.405  1.00 76.54           O  
ATOM     41  OG  SER A   3     -30.982 -29.892 -41.806  1.00 76.54           O  
ATOM     42  HG  SER A   3     -30.593 -30.339 -42.560  1.00 76.54           H  
ATOM     43  N   LEU A   4     -29.106 -32.250 -40.150  1.00 82.71           N  
ATOM     44  H   LEU A   4     -28.965 -31.597 -39.392  1.00 82.71           H  
ATOM     45  CA  LEU A   4     -27.981 -33.094 -40.543  1.00 82.71           C  
ATOM     46  HA  LEU A   4     -28.068 -33.280 -41.614  1.00 82.71           H  
ATOM     47  C   LEU A   4     -28.042 -34.440 -39.800  1.00 82.71           C  
ATOM     48  CB  LEU A   4     -26.638 -32.383 -40.294  1.00 82.71           C  
ATOM     49  HB2 LEU A   4     -26.623 -32.026 -39.264  1.00 82.71           H  
ATOM     50  HB3 LEU A   4     -25.831 -33.108 -40.398  1.00 82.71           H  
ATOM     51  O   LEU A   4     -28.346 -34.460 -38.598  1.00 82.71           O  
ATOM     52  CG  LEU A   4     -26.353 -31.205 -41.240  1.00 82.71           C  
ATOM     53  HG  LEU A   4     -27.202 -30.520 -41.235  1.00 82.71           H  
ATOM     54  CD1 LEU A   4     -25.129 -30.437 -40.743  1.00 82.71           C  
ATOM     55 HD11 LEU A   4     -24.258 -31.092 -40.754  1.00 82.71           H  
ATOM     56 HD12 LEU A   4     -24.932 -29.581 -41.388  1.00 82.71           H  
ATOM     57 HD13 LEU A   4     -25.291 -30.095 -39.721  1.00 82.71           H  
ATOM     58  CD2 LEU A   4     -26.088 -31.663 -42.675  1.00 82.71           C  
ATOM     59 HD21 LEU A   4     -25.799 -30.815 -43.295  1.00 82.71           H  
ATOM     60 HD22 LEU A   4     -25.283 -32.398 -42.692  1.00 82.71           H  
ATOM     61 HD23 LEU A   4     -26.980 -32.119 -43.105  1.00 82.71           H  
ATOM     62  N   PRO A   5     -27.710 -35.559 -40.476  1.00 77.94           N  
ATOM     63  CA  PRO A   5     -27.458 -36.836 -39.817  1.00 77.94           C  
ATOM     64  HA  PRO A   5     -28.400 -37.233 -39.439  1.00 77.94           H  
ATOM     65  C   PRO A   5     -26.457 -36.664 -38.669  1.00 77.94           C  
ATOM     66  CB  PRO A   5     -26.895 -37.769 -40.896  1.00 77.94           C  
ATOM     67  HB2 PRO A   5     -27.255 -38.791 -40.774  1.00 77.94           H  
ATOM     68  HB3 PRO A   5     -25.805 -37.751 -40.880  1.00 77.94           H  
ATOM     69  O   PRO A   5     -25.517 -35.880 -38.776  1.00 77.94           O  
ATOM     70  CG  PRO A   5     -27.383 -37.152 -42.203  1.00 77.94           C  
ATOM     71  HG2 PRO A   5     -26.711 -37.378 -43.031  1.00 77.94           H  
ATOM     72  HG3 PRO A   5     -28.393 -37.503 -42.414  1.00 77.94           H  
ATOM     73  CD  PRO A   5     -27.422 -35.660 -41.899  1.00 77.94           C  
ATOM     74  HD2 PRO A   5     -28.192 -35.183 -42.505  1.00 77.94           H  
ATOM     75  HD3 PRO A   5     -26.450 -35.210 -42.103  1.00 77.94           H  
ATOM     76  N   ALA A   6     -26.638 -37.410 -37.578  1.00 76.39           N  
ATOM     77  H   ALA A   6     -27.409 -38.063 -37.566  1.00 76.39           H  
ATOM     78  CA  ALA A   6     -25.890 -37.210 -36.333  1.00 76.39           C  
ATOM     79  HA  ALA A   6     -26.228 -36.268 -35.904  1.00 76.39           H  
ATOM     80  C   ALA A   6     -24.354 -37.057 -36.487  1.00 76.39           C  
ATOM     81  CB  ALA A   6     -26.279 -38.317 -35.345  1.00 76.39           C  
ATOM     82  HB1 ALA A   6     -27.347 -38.269 -35.133  1.00 76.39           H  
ATOM     83  HB2 ALA A   6     -25.732 -38.174 -34.413  1.00 76.39           H  
ATOM     84  HB3 ALA A   6     -26.038 -39.302 -35.743  1.00 76.39           H  
ATOM     85  O   ALA A   6     -23.840 -36.044 -36.018  1.00 76.39           O  
ATOM     86  N   PRO A   7     -23.615 -37.955 -37.171  1.00 78.83           N  
ATOM     87  CA  PRO A   7     -22.157 -37.823 -37.282  1.00 78.83           C  
ATOM     88  HA  PRO A   7     -21.725 -37.700 -36.289  1.00 78.83           H  
ATOM     89  C   PRO A   7     -21.718 -36.622 -38.135  1.00 78.83           C  
ATOM     90  CB  PRO A   7     -21.674 -39.153 -37.871  1.00 78.83           C  
ATOM     91  HB2 PRO A   7     -20.829 -39.024 -38.548  1.00 78.83           H  
ATOM     92  HB3 PRO A   7     -21.398 -39.822 -37.055  1.00 78.83           H  
ATOM     93  O   PRO A   7     -20.698 -35.995 -37.857  1.00 78.83           O  
ATOM     94  CG  PRO A   7     -22.896 -39.719 -38.592  1.00 78.83           C  
ATOM     95  HG2 PRO A   7     -22.950 -39.302 -39.598  1.00 78.83           H  
ATOM     96  HG3 PRO A   7     -22.875 -40.808 -38.629  1.00 78.83           H  
ATOM     97  CD  PRO A   7     -24.067 -39.205 -37.763  1.00 78.83           C  
ATOM     98  HD2 PRO A   7     -24.282 -39.922 -36.971  1.00 78.83           H  
ATOM     99  HD3 PRO A   7     -24.935 -39.073 -38.409  1.00 78.83           H  
ATOM    100  N   GLU A   8     -22.496 -36.257 -39.159  1.00 83.23           N  
ATOM    101  H   GLU A   8     -23.365 -36.749 -39.314  1.00 83.23           H  
ATOM    102  CA  GLU A   8     -22.245 -35.034 -39.932  1.00 83.23           C  
ATOM    103  HA  GLU A   8     -21.191 -34.987 -40.208  1.00 83.23           H  
ATOM    104  C   GLU A   8     -22.545 -33.784 -39.098  1.00 83.23           C  
ATOM    105  CB  GLU A   8     -23.086 -35.019 -41.217  1.00 83.23           C  
ATOM    106  HB2 GLU A   8     -22.995 -34.033 -41.673  1.00 83.23           H  
ATOM    107  HB3 GLU A   8     -24.133 -35.186 -40.964  1.00 83.23           H  
ATOM    108  O   GLU A   8     -21.817 -32.795 -39.187  1.00 83.23           O  
ATOM    109  CG  GLU A   8     -22.626 -36.069 -42.238  1.00 83.23           C  
ATOM    110  HG2 GLU A   8     -21.579 -35.883 -42.480  1.00 83.23           H  
ATOM    111  HG3 GLU A   8     -22.698 -37.057 -41.785  1.00 83.23           H  
ATOM    112  CD  GLU A   8     -23.457 -36.056 -43.533  1.00 83.23           C  
ATOM    113  OE1 GLU A   8     -23.129 -36.872 -44.423  1.00 83.23           O  
ATOM    114  OE2 GLU A   8     -24.421 -35.261 -43.624  1.00 83.23           O  
ATOM    115  N   ARG A   9     -23.583 -33.839 -38.253  1.00 85.68           N  
ATOM    116  H   ARG A   9     -24.128 -34.689 -38.242  1.00 85.68           H  
ATOM    117  CA  ARG A   9     -23.953 -32.761 -37.331  1.00 85.68           C  
ATOM    118  HA  ARG A   9     -24.037 -31.839 -37.905  1.00 85.68           H  
ATOM    119  C   ARG A   9     -22.867 -32.509 -36.286  1.00 85.68           C  
ATOM    120  CB  ARG A   9     -25.313 -33.072 -36.684  1.00 85.68           C  
ATOM    121  HB2 ARG A   9     -25.225 -33.950 -36.044  1.00 85.68           H  
ATOM    122  HB3 ARG A   9     -26.040 -33.294 -37.465  1.00 85.68           H  
ATOM    123  O   ARG A   9     -22.474 -31.359 -36.127  1.00 85.68           O  
ATOM    124  CG  ARG A   9     -25.818 -31.890 -35.844  1.00 85.68           C  
ATOM    125  HG2 ARG A   9     -25.816 -30.991 -36.459  1.00 85.68           H  
ATOM    126  HG3 ARG A   9     -25.151 -31.732 -34.997  1.00 85.68           H  
ATOM    127  CD  ARG A   9     -27.239 -32.111 -35.315  1.00 85.68           C  
ATOM    128  HD2 ARG A   9     -27.556 -31.201 -34.805  1.00 85.68           H  
ATOM    129  HD3 ARG A   9     -27.914 -32.268 -36.156  1.00 85.68           H  
ATOM    130  NE  ARG A   9     -27.310 -33.226 -34.352  1.00 85.68           N  
ATOM    131  HE  ARG A   9     -26.925 -33.055 -33.434  1.00 85.68           H  
ATOM    132  NH1 ARG A   9     -28.575 -34.704 -35.604  1.00 85.68           N  
ATOM    133 HH11 ARG A   9     -28.533 -34.106 -36.418  1.00 85.68           H  
ATOM    134 HH12 ARG A   9     -29.159 -35.527 -35.638  1.00 85.68           H  
ATOM    135  NH2 ARG A   9     -27.972 -35.207 -33.507  1.00 85.68           N  
ATOM    136 HH21 ARG A   9     -27.547 -34.924 -32.636  1.00 85.68           H  
ATOM    137 HH22 ARG A   9     -28.484 -36.076 -33.559  1.00 85.68           H  
ATOM    138  CZ  ARG A   9     -27.951 -34.369 -34.504  1.00 85.68           C  
ATOM    139  N   GLU A  10     -22.365 -33.546 -35.616  1.00 84.78           N  
ATOM    140  H   GLU A  10     -22.754 -34.463 -35.782  1.00 84.78           H  
ATOM    141  CA  GLU A  10     -21.261 -33.428 -34.648  1.00 84.78           C  
ATOM    142  HA  GLU A  10     -21.550 -32.777 -33.822  1.00 84.78           H  
ATOM    143  C   GLU A  10     -20.018 -32.816 -35.284  1.00 84.78           C  
ATOM    144  CB  GLU A  10     -20.875 -34.806 -34.094  1.00 84.78           C  
ATOM    145  HB2 GLU A  10     -19.807 -34.821 -33.878  1.00 84.78           H  
ATOM    146  HB3 GLU A  10     -21.079 -35.567 -34.848  1.00 84.78           H  
ATOM    147  O   GLU A  10     -19.445 -31.870 -34.748  1.00 84.78           O  
ATOM    148  CG  GLU A  10     -21.609 -35.129 -32.792  1.00 84.78           C  
ATOM    149  HG2 GLU A  10     -22.682 -35.126 -32.984  1.00 84.78           H  
ATOM    150  HG3 GLU A  10     -21.388 -34.348 -32.065  1.00 84.78           H  
ATOM    151  CD  GLU A  10     -21.197 -36.495 -32.226  1.00 84.78           C  
ATOM    152  OE1 GLU A  10     -21.367 -36.677 -31.003  1.00 84.78           O  
ATOM    153  OE2 GLU A  10     -20.770 -37.361 -33.026  1.00 84.78           O  
ATOM    154  N   LYS A  11     -19.627 -33.306 -36.465  1.00 88.73           N  
ATOM    155  H   LYS A  11     -20.119 -34.104 -36.840  1.00 88.73           H  
ATOM    156  CA  LYS A  11     -18.448 -32.793 -37.163  1.00 88.73           C  
ATOM    157  HA  LYS A  11     -17.607 -32.828 -36.469  1.00 88.73           H  
ATOM    158  C   LYS A  11     -18.613 -31.326 -37.568  1.00 88.73           C  
ATOM    159  CB  LYS A  11     -18.156 -33.706 -38.355  1.00 88.73           C  
ATOM    160  HB2 LYS A  11     -18.211 -34.743 -38.026  1.00 88.73           H  
ATOM    161  HB3 LYS A  11     -18.902 -33.548 -39.135  1.00 88.73           H  
ATOM    162  O   LYS A  11     -17.685 -30.538 -37.402  1.00 88.73           O  
ATOM    163  CG  LYS A  11     -16.751 -33.444 -38.902  1.00 88.73           C  
ATOM    164  HG2 LYS A  11     -16.682 -32.419 -39.267  1.00 88.73           H  
ATOM    165  HG3 LYS A  11     -16.023 -33.586 -38.104  1.00 88.73           H  
ATOM    166  CD  LYS A  11     -16.441 -34.407 -40.048  1.00 88.73           C  
ATOM    167  HD2 LYS A  11     -16.542 -35.433 -39.693  1.00 88.73           H  
ATOM    168  HD3 LYS A  11     -17.141 -34.233 -40.865  1.00 88.73           H  
ATOM    169  CE  LYS A  11     -15.007 -34.155 -40.515  1.00 88.73           C  
ATOM    170  HE2 LYS A  11     -14.922 -33.115 -40.829  1.00 88.73           H  
ATOM    171  HE3 LYS A  11     -14.337 -34.293 -39.666  1.00 88.73           H  
ATOM    172  NZ  LYS A  11     -14.631 -35.065 -41.621  1.00 88.73           N  
ATOM    173  HZ1 LYS A  11     -13.682 -34.875 -41.909  1.00 88.73           H  
ATOM    174  HZ2 LYS A  11     -14.694 -36.025 -41.314  1.00 88.73           H  
ATOM    175  HZ3 LYS A  11     -15.249 -34.925 -42.408  1.00 88.73           H  
ATOM    176  N   ALA A  12     -19.793 -30.952 -38.066  1.00 90.39           N  
ATOM    177  H   ALA A  12     -20.510 -31.652 -38.193  1.00 90.39           H  
ATOM    178  CA  ALA A  12     -20.104 -29.565 -38.402  1.00 90.39           C  
ATOM    179  HA  ALA A  12     -19.342 -29.192 -39.087  1.00 90.39           H  
ATOM    180  C   ALA A  12     -20.087 -28.653 -37.164  1.00 90.39           C  
ATOM    181  CB  ALA A  12     -21.462 -29.524 -39.113  1.00 90.39           C  
ATOM    182  HB1 ALA A  12     -21.427 -30.139 -40.013  1.00 90.39           H  
ATOM    183  HB2 ALA A  12     -22.242 -29.900 -38.451  1.00 90.39           H  
ATOM    184  HB3 ALA A  12     -21.694 -28.496 -39.393  1.00 90.39           H  
ATOM    185  O   ALA A  12     -19.596 -27.531 -37.244  1.00 90.39           O  
ATOM    186  N   LEU A  13     -20.589 -29.129 -36.020  1.00 91.18           N  
ATOM    187  H   LEU A  13     -20.991 -30.056 -36.013  1.00 91.18           H  
ATOM    188  CA  LEU A  13     -20.584 -28.371 -34.766  1.00 91.18           C  
ATOM    189  HA  LEU A  13     -20.910 -27.352 -34.974  1.00 91.18           H  
ATOM    190  C   LEU A  13     -19.188 -28.249 -34.158  1.00 91.18           C  
ATOM    191  CB  LEU A  13     -21.557 -29.012 -33.770  1.00 91.18           C  
ATOM    192  HB2 LEU A  13     -21.339 -28.650 -32.765  1.00 91.18           H  
ATOM    193  HB3 LEU A  13     -21.402 -30.091 -33.769  1.00 91.18           H  
ATOM    194  O   LEU A  13     -18.851 -27.184 -33.659  1.00 91.18           O  
ATOM    195  CG  LEU A  13     -23.021 -28.688 -34.100  1.00 91.18           C  
ATOM    196  HG  LEU A  13     -23.214 -28.860 -35.158  1.00 91.18           H  
ATOM    197  CD1 LEU A  13     -23.923 -29.607 -33.297  1.00 91.18           C  
ATOM    198 HD11 LEU A  13     -23.770 -29.406 -32.237  1.00 91.18           H  
ATOM    199 HD12 LEU A  13     -23.665 -30.643 -33.513  1.00 91.18           H  
ATOM    200 HD13 LEU A  13     -24.967 -29.433 -33.559  1.00 91.18           H  
ATOM    201  CD2 LEU A  13     -23.388 -27.241 -33.751  1.00 91.18           C  
ATOM    202 HD21 LEU A  13     -23.150 -27.038 -32.707  1.00 91.18           H  
ATOM    203 HD22 LEU A  13     -24.455 -27.078 -33.907  1.00 91.18           H  
ATOM    204 HD23 LEU A  13     -22.834 -26.545 -34.382  1.00 91.18           H  
ATOM    205  N   PHE A  14     -18.357 -29.283 -34.243  1.00 91.23           N  
ATOM    206  H   PHE A  14     -18.711 -30.161 -34.597  1.00 91.23           H  
ATOM    207  CA  PHE A  14     -16.961 -29.220 -33.813  1.00 91.23           C  
ATOM    208  HA  PHE A  14     -16.914 -28.951 -32.758  1.00 91.23           H  
ATOM    209  C   PHE A  14     -16.177 -28.142 -34.572  1.00 91.23           C  
ATOM    210  CB  PHE A  14     -16.348 -30.608 -33.988  1.00 91.23           C  
ATOM    211  HB2 PHE A  14     -16.852 -31.303 -33.316  1.00 91.23           H  
ATOM    212  HB3 PHE A  14     -16.519 -30.955 -35.007  1.00 91.23           H  
ATOM    213  O   PHE A  14     -15.539 -27.292 -33.952  1.00 91.23           O  
ATOM    214  CG  PHE A  14     -14.866 -30.645 -33.708  1.00 91.23           C  
ATOM    215  CD1 PHE A  14     -13.949 -30.538 -34.770  1.00 91.23           C  
ATOM    216  HD1 PHE A  14     -14.302 -30.403 -35.781  1.00 91.23           H  
ATOM    217  CD2 PHE A  14     -14.406 -30.781 -32.387  1.00 91.23           C  
ATOM    218  HD2 PHE A  14     -15.109 -30.836 -31.568  1.00 91.23           H  
ATOM    219  CE1 PHE A  14     -12.571 -30.620 -34.519  1.00 91.23           C  
ATOM    220  HE1 PHE A  14     -11.873 -30.567 -35.341  1.00 91.23           H  
ATOM    221  CE2 PHE A  14     -13.029 -30.871 -32.136  1.00 91.23           C  
ATOM    222  HE2 PHE A  14     -12.690 -31.010 -31.120  1.00 91.23           H  
ATOM    223  CZ  PHE A  14     -12.115 -30.815 -33.206  1.00 91.23           C  
ATOM    224  HZ  PHE A  14     -11.057 -30.949 -33.033  1.00 91.23           H  
ATOM    225  N   GLU A  15     -16.281 -28.119 -35.903  1.00 91.61           N  
ATOM    226  H   GLU A  15     -16.814 -28.848 -36.357  1.00 91.61           H  
ATOM    227  CA  GLU A  15     -15.696 -27.060 -36.740  1.00 91.61           C  
ATOM    228  HA  GLU A  15     -14.619 -27.007 -36.583  1.00 91.61           H  
ATOM    229  C   GLU A  15     -16.265 -25.674 -36.392  1.00 91.61           C  
ATOM    230  CB  GLU A  15     -15.971 -27.387 -38.218  1.00 91.61           C  
ATOM    231  HB2 GLU A  15     -15.889 -26.479 -38.816  1.00 91.61           H  
ATOM    232  HB3 GLU A  15     -16.998 -27.737 -38.317  1.00 91.61           H  
ATOM    233  O   GLU A  15     -15.529 -24.687 -36.307  1.00 91.61           O  
ATOM    234  CG  GLU A  15     -15.027 -28.458 -38.791  1.00 91.61           C  
ATOM    235  HG2 GLU A  15     -15.037 -29.329 -38.136  1.00 91.61           H  
ATOM    236  HG3 GLU A  15     -15.423 -28.773 -39.756  1.00 91.61           H  
ATOM    237  CD  GLU A  15     -13.584 -27.968 -38.995  1.00 91.61           C  
ATOM    238  OE1 GLU A  15     -12.685 -28.841 -39.011  1.00 91.61           O  
ATOM    239  OE2 GLU A  15     -13.385 -26.742 -39.143  1.00 91.61           O  
ATOM    240  N   LEU A  16     -17.571 -25.589 -36.125  1.00 92.30           N  
ATOM    241  H   LEU A  16     -18.137 -26.419 -36.226  1.00 92.30           H  
ATOM    242  CA  LEU A  16     -18.229 -24.343 -35.737  1.00 92.30           C  
ATOM    243  HA  LEU A  16     -17.990 -23.587 -36.485  1.00 92.30           H  
ATOM    244  C   LEU A  16     -17.719 -23.815 -34.383  1.00 92.30           C  
ATOM    245  CB  LEU A  16     -19.748 -24.571 -35.770  1.00 92.30           C  
ATOM    246  HB2 LEU A  16     -19.999 -25.008 -36.737  1.00 92.30           H  
ATOM    247  HB3 LEU A  16     -20.023 -25.293 -35.002  1.00 92.30           H  
ATOM    248  O   LEU A  16     -17.340 -22.650 -34.287  1.00 92.30           O  
ATOM    249  CG  LEU A  16     -20.552 -23.272 -35.582  1.00 92.30           C  
ATOM    250  HG  LEU A  16     -19.879 -22.415 -35.600  1.00 92.30           H  
ATOM    251  CD1 LEU A  16     -21.560 -23.096 -36.717  1.00 92.30           C  
ATOM    252 HD11 LEU A  16     -21.030 -23.070 -37.669  1.00 92.30           H  
ATOM    253 HD12 LEU A  16     -22.082 -22.147 -36.589  1.00 92.30           H  
ATOM    254 HD13 LEU A  16     -22.278 -23.916 -36.714  1.00 92.30           H  
ATOM    255  CD2 LEU A  16     -21.309 -23.291 -34.253  1.00 92.30           C  
ATOM    256 HD21 LEU A  16     -20.605 -23.470 -33.440  1.00 92.30           H  
ATOM    257 HD22 LEU A  16     -21.790 -22.326 -34.095  1.00 92.30           H  
ATOM    258 HD23 LEU A  16     -22.062 -24.079 -34.252  1.00 92.30           H  
ATOM    259  N   VAL A  17     -17.632 -24.659 -33.350  1.00 93.38           N  
ATOM    260  H   VAL A  17     -17.941 -25.611 -33.483  1.00 93.38           H  
ATOM    261  CA  VAL A  17     -17.100 -24.266 -32.033  1.00 93.38           C  
ATOM    262  HA  VAL A  17     -17.625 -23.372 -31.695  1.00 93.38           H  
ATOM    263  C   VAL A  17     -15.639 -23.861 -32.134  1.00 93.38           C  
ATOM    264  CB  VAL A  17     -17.298 -25.366 -30.972  1.00 93.38           C  
ATOM    265  HB  VAL A  17     -16.851 -26.295 -31.327  1.00 93.38           H  
ATOM    266  O   VAL A  17     -15.264 -22.796 -31.647  1.00 93.38           O  
ATOM    267  CG1 VAL A  17     -16.667 -24.991 -29.622  1.00 93.38           C  
ATOM    268 HG11 VAL A  17     -16.838 -25.794 -28.905  1.00 93.38           H  
ATOM    269 HG12 VAL A  17     -17.108 -24.070 -29.243  1.00 93.38           H  
ATOM    270 HG13 VAL A  17     -15.590 -24.851 -29.713  1.00 93.38           H  
ATOM    271  CG2 VAL A  17     -18.786 -25.599 -30.692  1.00 93.38           C  
ATOM    272 HG21 VAL A  17     -19.230 -24.700 -30.264  1.00 93.38           H  
ATOM    273 HG22 VAL A  17     -18.894 -26.412 -29.973  1.00 93.38           H  
ATOM    274 HG23 VAL A  17     -19.322 -25.863 -31.603  1.00 93.38           H  
ATOM    275  N   ARG A  18     -14.818 -24.664 -32.813  1.00 92.23           N  
ATOM    276  H   ARG A  18     -15.195 -25.518 -33.200  1.00 92.23           H  
ATOM    277  CA  ARG A  18     -13.384 -24.401 -32.958  1.00 92.23           C  
ATOM    278  HA  ARG A  18     -12.951 -24.293 -31.964  1.00 92.23           H  
ATOM    279  C   ARG A  18     -13.107 -23.100 -33.713  1.00 92.23           C  
ATOM    280  CB  ARG A  18     -12.753 -25.602 -33.665  1.00 92.23           C  
ATOM    281  HB2 ARG A  18     -12.979 -25.561 -34.731  1.00 92.23           H  
ATOM    282  HB3 ARG A  18     -13.182 -26.525 -33.275  1.00 92.23           H  
ATOM    283  O   ARG A  18     -12.238 -22.332 -33.308  1.00 92.23           O  
ATOM    284  CG  ARG A  18     -11.241 -25.646 -33.453  1.00 92.23           C  
ATOM    285  HG2 ARG A  18     -11.009 -25.657 -32.388  1.00 92.23           H  
ATOM    286  HG3 ARG A  18     -10.783 -24.771 -33.914  1.00 92.23           H  
ATOM    287  CD  ARG A  18     -10.704 -26.917 -34.106  1.00 92.23           C  
ATOM    288  HD2 ARG A  18     -11.089 -27.786 -33.572  1.00 92.23           H  
ATOM    289  HD3 ARG A  18     -11.049 -26.951 -35.140  1.00 92.23           H  
ATOM    290  NE  ARG A  18      -9.241 -26.920 -34.080  1.00 92.23           N  
ATOM    291  HE  ARG A  18      -8.794 -26.242 -33.479  1.00 92.23           H  
ATOM    292  NH1 ARG A  18      -8.863 -28.677 -35.492  1.00 92.23           N  
ATOM    293 HH11 ARG A  18      -8.218 -29.234 -36.033  1.00 92.23           H  
ATOM    294 HH12 ARG A  18      -9.859 -28.731 -35.653  1.00 92.23           H  
ATOM    295  NH2 ARG A  18      -7.141 -27.552 -34.604  1.00 92.23           N  
ATOM    296 HH21 ARG A  18      -6.467 -28.125 -35.090  1.00 92.23           H  
ATOM    297 HH22 ARG A  18      -6.822 -26.830 -33.973  1.00 92.23           H  
ATOM    298  CZ  ARG A  18      -8.425 -27.718 -34.727  1.00 92.23           C  
ATOM    299  N   SER A  19     -13.859 -22.830 -34.782  1.00 92.45           N  
ATOM    300  H   SER A  19     -14.542 -23.515 -35.071  1.00 92.45           H  
ATOM    301  CA  SER A  19     -13.732 -21.588 -35.554  1.00 92.45           C  
ATOM    302  HA  SER A  19     -12.676 -21.434 -35.774  1.00 92.45           H  
ATOM    303  C   SER A  19     -14.190 -20.357 -34.769  1.00 92.45           C  
ATOM    304  CB  SER A  19     -14.465 -21.690 -36.896  1.00 92.45           C  
ATOM    305  HB2 SER A  19     -14.337 -20.756 -37.443  1.00 92.45           H  
ATOM    306  HB3 SER A  19     -14.031 -22.499 -37.483  1.00 92.45           H  
ATOM    307  O   SER A  19     -13.508 -19.332 -34.806  1.00 92.45           O  
ATOM    308  OG  SER A  19     -15.841 -21.939 -36.723  1.00 92.45           O  
ATOM    309  HG  SER A  19     -15.934 -22.878 -36.542  1.00 92.45           H  
ATOM    310  N   HIS A  20     -15.279 -20.447 -33.997  1.00 92.84           N  
ATOM    311  H   HIS A  20     -15.849 -21.279 -34.049  1.00 92.84           H  
ATOM    312  CA  HIS A  20     -15.700 -19.353 -33.120  1.00 92.84           C  
ATOM    313  HA  HIS A  20     -15.693 -18.433 -33.706  1.00 92.84           H  
ATOM    314  C   HIS A  20     -14.727 -19.117 -31.961  1.00 92.84           C  
ATOM    315  CB  HIS A  20     -17.130 -19.576 -32.615  1.00 92.84           C  
ATOM    316  HB2 HIS A  20     -17.317 -18.908 -31.775  1.00 92.84           H  
ATOM    317  HB3 HIS A  20     -17.238 -20.599 -32.256  1.00 92.84           H  
ATOM    318  O   HIS A  20     -14.417 -17.958 -31.693  1.00 92.84           O  
ATOM    319  CG  HIS A  20     -18.173 -19.285 -33.664  1.00 92.84           C  
ATOM    320  CD2 HIS A  20     -19.148 -20.136 -34.104  1.00 92.84           C  
ATOM    321  HD2 HIS A  20     -19.300 -21.148 -33.760  1.00 92.84           H  
ATOM    322  ND1 HIS A  20     -18.343 -18.098 -34.341  1.00 92.84           N  
ATOM    323  HD1 HIS A  20     -17.743 -17.288 -34.285  1.00 92.84           H  
ATOM    324  CE1 HIS A  20     -19.397 -18.232 -35.162  1.00 92.84           C  
ATOM    325  HE1 HIS A  20     -19.767 -17.470 -35.833  1.00 92.84           H  
ATOM    326  NE2 HIS A  20     -19.923 -19.458 -35.053  1.00 92.84           N  
ATOM    327  N   ALA A  21     -14.202 -20.176 -31.336  1.00 91.37           N  
ATOM    328  H   ALA A  21     -14.536 -21.097 -31.580  1.00 91.37           H  
ATOM    329  CA  ALA A  21     -13.170 -20.085 -30.302  1.00 91.37           C  
ATOM    330  HA  ALA A  21     -13.542 -19.487 -29.470  1.00 91.37           H  
ATOM    331  C   ALA A  21     -11.903 -19.401 -30.839  1.00 91.37           C  
ATOM    332  CB  ALA A  21     -12.880 -21.489 -29.760  1.00 91.37           C  
ATOM    333  HB1 ALA A  21     -12.519 -22.139 -30.558  1.00 91.37           H  
ATOM    334  HB2 ALA A  21     -12.123 -21.428 -28.979  1.00 91.37           H  
ATOM    335  HB3 ALA A  21     -13.788 -21.915 -29.334  1.00 91.37           H  
ATOM    336  O   ALA A  21     -11.413 -18.442 -30.250  1.00 91.37           O  
ATOM    337  N   ALA A  22     -11.423 -19.819 -32.015  1.00 90.59           N  
ATOM    338  H   ALA A  22     -11.844 -20.626 -32.452  1.00 90.59           H  
ATOM    339  CA  ALA A  22     -10.283 -19.186 -32.674  1.00 90.59           C  
ATOM    340  HA  ALA A  22      -9.415 -19.248 -32.019  1.00 90.59           H  
ATOM    341  C   ALA A  22     -10.535 -17.700 -32.953  1.00 90.59           C  
ATOM    342  CB  ALA A  22      -9.992 -19.956 -33.965  1.00 90.59           C  
ATOM    343  HB1 ALA A  22     -10.858 -19.925 -34.626  1.00 90.59           H  
ATOM    344  HB2 ALA A  22      -9.767 -20.994 -33.720  1.00 90.59           H  
ATOM    345  HB3 ALA A  22      -9.139 -19.517 -34.484  1.00 90.59           H  
ATOM    346  O   ALA A  22      -9.667 -16.869 -32.693  1.00 90.59           O  
ATOM    347  N   ALA A  23     -11.732 -17.357 -33.429  1.00 87.39           N  
ATOM    348  H   ALA A  23     -12.396 -18.087 -33.647  1.00 87.39           H  
ATOM    349  CA  ALA A  23     -12.077 -15.981 -33.748  1.00 87.39           C  
ATOM    350  HA  ALA A  23     -11.294 -15.579 -34.390  1.00 87.39           H  
ATOM    351  C   ALA A  23     -12.146 -15.073 -32.506  1.00 87.39           C  
ATOM    352  CB  ALA A  23     -13.384 -15.987 -34.544  1.00 87.39           C  
ATOM    353  HB1 ALA A  23     -13.599 -14.973 -34.881  1.00 87.39           H  
ATOM    354  HB2 ALA A  23     -14.194 -16.368 -33.924  1.00 87.39           H  
ATOM    355  HB3 ALA A  23     -13.273 -16.626 -35.420  1.00 87.39           H  
ATOM    356  O   ALA A  23     -11.698 -13.932 -32.593  1.00 87.39           O  
ATOM    357  N   VAL A  24     -12.668 -15.543 -31.362  1.00 84.30           N  
ATOM    358  H   VAL A  24     -13.012 -16.492 -31.325  1.00 84.30           H  
ATOM    359  CA  VAL A  24     -12.706 -14.722 -30.129  1.00 84.30           C  
ATOM    360  HA  VAL A  24     -13.029 -13.717 -30.403  1.00 84.30           H  
ATOM    361  C   VAL A  24     -11.319 -14.544 -29.505  1.00 84.30           C  
ATOM    362  CB  VAL A  24     -13.717 -15.224 -29.081  1.00 84.30           C  
ATOM    363  HB  VAL A  24     -13.688 -14.539 -28.234  1.00 84.30           H  
ATOM    364  O   VAL A  24     -11.003 -13.450 -29.038  1.00 84.30           O  
ATOM    365  CG1 VAL A  24     -15.137 -15.196 -29.653  1.00 84.30           C  
ATOM    366 HG11 VAL A  24     -15.228 -15.877 -30.499  1.00 84.30           H  
ATOM    367 HG12 VAL A  24     -15.373 -14.178 -29.963  1.00 84.30           H  
ATOM    368 HG13 VAL A  24     -15.838 -15.494 -28.873  1.00 84.30           H  
ATOM    369  CG2 VAL A  24     -13.431 -16.628 -28.551  1.00 84.30           C  
ATOM    370 HG21 VAL A  24     -14.100 -16.832 -27.715  1.00 84.30           H  
ATOM    371 HG22 VAL A  24     -12.412 -16.699 -28.169  1.00 84.30           H  
ATOM    372 HG23 VAL A  24     -13.591 -17.364 -29.339  1.00 84.30           H  
ATOM    373  N   LEU A  25     -10.464 -15.570 -29.605  1.00 84.60           N  
ATOM    374  H   LEU A  25     -10.822 -16.443 -29.966  1.00 84.60           H  
ATOM    375  CA  LEU A  25      -9.065 -15.558 -29.156  1.00 84.60           C  
ATOM    376  HA  LEU A  25      -9.012 -15.091 -28.172  1.00 84.60           H  
ATOM    377  C   LEU A  25      -8.127 -14.747 -30.071  1.00 84.60           C  
ATOM    378  CB  LEU A  25      -8.583 -17.017 -29.055  1.00 84.60           C  
ATOM    379  HB2 LEU A  25      -8.799 -17.521 -29.997  1.00 84.60           H  
ATOM    380  HB3 LEU A  25      -7.501 -17.024 -28.926  1.00 84.60           H  
ATOM    381  O   LEU A  25      -6.980 -14.481 -29.714  1.00 84.60           O  
ATOM    382  CG  LEU A  25      -9.206 -17.816 -27.895  1.00 84.60           C  
ATOM    383  HG  LEU A  25     -10.294 -17.773 -27.945  1.00 84.60           H  
ATOM    384  CD1 LEU A  25      -8.787 -19.281 -28.021  1.00 84.60           C  
ATOM    385 HD11 LEU A  25      -7.700 -19.351 -27.975  1.00 84.60           H  
ATOM    386 HD12 LEU A  25      -9.224 -19.854 -27.203  1.00 84.60           H  
ATOM    387 HD13 LEU A  25      -9.144 -19.687 -28.967  1.00 84.60           H  
ATOM    388  CD2 LEU A  25      -8.758 -17.251 -26.548  1.00 84.60           C  
ATOM    389 HD21 LEU A  25      -7.693 -17.020 -26.571  1.00 84.60           H  
ATOM    390 HD22 LEU A  25      -9.311 -16.341 -26.312  1.00 84.60           H  
ATOM    391 HD23 LEU A  25      -8.924 -17.974 -25.750  1.00 84.60           H  
ATOM    392  N   GLY A  26      -8.594 -14.351 -31.261  1.00 78.55           N  
ATOM    393  H   GLY A  26      -9.548 -14.591 -31.492  1.00 78.55           H  
ATOM    394  CA  GLY A  26      -7.812 -13.578 -32.231  1.00 78.55           C  
ATOM    395  HA2 GLY A  26      -8.506 -13.033 -32.872  1.00 78.55           H  
ATOM    396  HA3 GLY A  26      -7.195 -12.852 -31.701  1.00 78.55           H  
ATOM    397  C   GLY A  26      -6.897 -14.414 -33.136  1.00 78.55           C  
ATOM    398  O   GLY A  26      -5.934 -13.891 -33.695  1.00 78.55           O  
ATOM    399  N   HIS A  27      -7.171 -15.707 -33.314  1.00 83.69           N  
ATOM    400  H   HIS A  27      -7.994 -16.082 -32.864  1.00 83.69           H  
ATOM    401  CA  HIS A  27      -6.462 -16.557 -34.272  1.00 83.69           C  
ATOM    402  HA  HIS A  27      -5.432 -16.209 -34.344  1.00 83.69           H  
ATOM    403  C   HIS A  27      -7.078 -16.481 -35.681  1.00 83.69           C  
ATOM    404  CB  HIS A  27      -6.428 -18.002 -33.763  1.00 83.69           C  
ATOM    405  HB2 HIS A  27      -7.448 -18.331 -33.566  1.00 83.69           H  
ATOM    406  HB3 HIS A  27      -6.018 -18.638 -34.549  1.00 83.69           H  
ATOM    407  O   HIS A  27      -8.288 -16.582 -35.855  1.00 83.69           O  
ATOM    408  CG  HIS A  27      -5.605 -18.207 -32.517  1.00 83.69           C  
ATOM    409  CD2 HIS A  27      -6.013 -18.838 -31.374  1.00 83.69           C  
ATOM    410  HD2 HIS A  27      -6.989 -19.262 -31.188  1.00 83.69           H  
ATOM    411  ND1 HIS A  27      -4.301 -17.803 -32.315  1.00 83.69           N  
ATOM    412  HD1 HIS A  27      -3.792 -17.134 -32.873  1.00 83.69           H  
ATOM    413  CE1 HIS A  27      -3.936 -18.192 -31.080  1.00 83.69           C  
ATOM    414  HE1 HIS A  27      -2.998 -17.964 -30.596  1.00 83.69           H  
ATOM    415  NE2 HIS A  27      -4.942 -18.837 -30.482  1.00 83.69           N  
ATOM    416  N   ALA A  28      -6.233 -16.383 -36.716  1.00 77.35           N  
ATOM    417  H   ALA A  28      -5.257 -16.219 -36.514  1.00 77.35           H  
ATOM    418  CA  ALA A  28      -6.670 -16.290 -38.118  1.00 77.35           C  
ATOM    419  HA  ALA A  28      -7.505 -15.592 -38.171  1.00 77.35           H  
ATOM    420  C   ALA A  28      -7.161 -17.619 -38.738  1.00 77.35           C  
ATOM    421  CB  ALA A  28      -5.508 -15.708 -38.935  1.00 77.35           C  
ATOM    422  HB1 ALA A  28      -4.656 -16.387 -38.917  1.00 77.35           H  
ATOM    423  HB2 ALA A  28      -5.215 -14.742 -38.524  1.00 77.35           H  
ATOM    424  HB3 ALA A  28      -5.827 -15.564 -39.967  1.00 77.35           H  
ATOM    425  O   ALA A  28      -7.787 -17.609 -39.794  1.00 77.35           O  
ATOM    426  N   SER A  29      -6.858 -18.763 -38.114  1.00 83.60           N  
ATOM    427  H   SER A  29      -6.435 -18.697 -37.199  1.00 83.60           H  
ATOM    428  CA  SER A  29      -7.286 -20.101 -38.549  1.00 83.60           C  
ATOM    429  HA  SER A  29      -8.118 -20.006 -39.248  1.00 83.60           H  
ATOM    430  C   SER A  29      -7.771 -20.898 -37.341  1.00 83.60           C  
ATOM    431  CB  SER A  29      -6.151 -20.857 -39.268  1.00 83.60           C  
ATOM    432  HB2 SER A  29      -5.232 -20.770 -38.688  1.00 83.60           H  
ATOM    433  HB3 SER A  29      -5.995 -20.423 -40.256  1.00 83.60           H  
ATOM    434  O   SER A  29      -7.128 -20.873 -36.289  1.00 83.60           O  
ATOM    435  OG  SER A  29      -6.483 -22.232 -39.390  1.00 83.60           O  
ATOM    436  HG  SER A  29      -5.873 -22.712 -39.955  1.00 83.60           H  
ATOM    437  N   ALA A  30      -8.861 -21.651 -37.514  1.00 86.36           N  
ATOM    438  H   ALA A  30      -9.305 -21.646 -38.421  1.00 86.36           H  
ATOM    439  CA  ALA A  30      -9.374 -22.589 -36.515  1.00 86.36           C  
ATOM    440  HA  ALA A  30      -9.636 -22.039 -35.611  1.00 86.36           H  
ATOM    441  C   ALA A  30      -8.339 -23.662 -36.121  1.00 86.36           C  
ATOM    442  CB  ALA A  30     -10.649 -23.229 -37.078  1.00 86.36           C  
ATOM    443  HB1 ALA A  30     -10.411 -23.844 -37.946  1.00 86.36           H  
ATOM    444  HB2 ALA A  30     -11.109 -23.860 -36.317  1.00 86.36           H  
ATOM    445  HB3 ALA A  30     -11.359 -22.457 -37.373  1.00 86.36           H  
ATOM    446  O   ALA A  30      -8.356 -24.163 -34.998  1.00 86.36           O  
ATOM    447  N   GLU A  31      -7.391 -23.980 -37.011  1.00 80.91           N  
ATOM    448  H   GLU A  31      -7.396 -23.515 -37.907  1.00 80.91           H  
ATOM    449  CA  GLU A  31      -6.343 -24.984 -36.778  1.00 80.91           C  
ATOM    450  HA  GLU A  31      -6.813 -25.937 -36.536  1.00 80.91           H  
ATOM    451  C   GLU A  31      -5.412 -24.606 -35.619  1.00 80.91           C  
ATOM    452  CB  GLU A  31      -5.508 -25.174 -38.049  1.00 80.91           C  
ATOM    453  HB2 GLU A  31      -5.077 -24.204 -38.299  1.00 80.91           H  
ATOM    454  HB3 GLU A  31      -4.684 -25.858 -37.844  1.00 80.91           H  
ATOM    455  O   GLU A  31      -4.825 -25.491 -34.998  1.00 80.91           O  
ATOM    456  CG  GLU A  31      -6.335 -25.747 -39.216  1.00 80.91           C  
ATOM    457  HG2 GLU A  31      -6.421 -26.825 -39.080  1.00 80.91           H  
ATOM    458  HG3 GLU A  31      -7.343 -25.334 -39.196  1.00 80.91           H  
ATOM    459  CD  GLU A  31      -5.736 -25.426 -40.592  1.00 80.91           C  
ATOM    460  OE1 GLU A  31      -5.968 -26.228 -41.522  1.00 80.91           O  
ATOM    461  OE2 GLU A  31      -5.104 -24.346 -40.719  1.00 80.91           O  
ATOM    462  N   ARG A  32      -5.314 -23.309 -35.295  1.00 79.68           N  
ATOM    463  H   ARG A  32      -5.890 -22.658 -35.809  1.00 79.68           H  
ATOM    464  CA  ARG A  32      -4.487 -22.788 -34.196  1.00 79.68           C  
ATOM    465  HA  ARG A  32      -3.513 -23.276 -34.216  1.00 79.68           H  
ATOM    466  C   ARG A  32      -5.043 -23.082 -32.806  1.00 79.68           C  
ATOM    467  CB  ARG A  32      -4.307 -21.274 -34.351  1.00 79.68           C  
ATOM    468  HB2 ARG A  32      -3.847 -20.880 -33.444  1.00 79.68           H  
ATOM    469  HB3 ARG A  32      -5.290 -20.811 -34.433  1.00 79.68           H  
ATOM    470  O   ARG A  32      -4.292 -22.951 -31.852  1.00 79.68           O  
ATOM    471  CG  ARG A  32      -3.455 -20.894 -35.572  1.00 79.68           C  
ATOM    472  HG2 ARG A  32      -3.163 -21.784 -36.129  1.00 79.68           H  
ATOM    473  HG3 ARG A  32      -4.043 -20.250 -36.226  1.00 79.68           H  
ATOM    474  CD  ARG A  32      -2.194 -20.147 -35.122  1.00 79.68           C  
ATOM    475  HD2 ARG A  32      -1.616 -20.806 -34.473  1.00 79.68           H  
ATOM    476  HD3 ARG A  32      -2.495 -19.270 -34.550  1.00 79.68           H  
ATOM    477  NE  ARG A  32      -1.368 -19.729 -36.269  1.00 79.68           N  
ATOM    478  HE  ARG A  32      -1.698 -19.989 -37.187  1.00 79.68           H  
ATOM    479  NH1 ARG A  32       0.319 -18.756 -35.050  1.00 79.68           N  
ATOM    480 HH11 ARG A  32      -0.137 -19.044 -34.196  1.00 79.68           H  
ATOM    481 HH12 ARG A  32       1.203 -18.269 -34.998  1.00 79.68           H  
ATOM    482  NH2 ARG A  32       0.416 -18.737 -37.280  1.00 79.68           N  
ATOM    483 HH21 ARG A  32       1.293 -18.242 -37.206  1.00 79.68           H  
ATOM    484 HH22 ARG A  32       0.050 -18.989 -38.187  1.00 79.68           H  
ATOM    485  CZ  ARG A  32      -0.219 -19.079 -36.194  1.00 79.68           C  
ATOM    486  N   VAL A  33      -6.315 -23.463 -32.692  1.00 88.44           N  
ATOM    487  H   VAL A  33      -6.863 -23.557 -33.535  1.00 88.44           H  
ATOM    488  CA  VAL A  33      -6.935 -23.855 -31.421  1.00 88.44           C  
ATOM    489  HA  VAL A  33      -6.390 -23.410 -30.589  1.00 88.44           H  
ATOM    490  C   VAL A  33      -6.875 -25.377 -31.307  1.00 88.44           C  
ATOM    491  CB  VAL A  33      -8.379 -23.328 -31.337  1.00 88.44           C  
ATOM    492  HB  VAL A  33      -8.945 -23.654 -32.210  1.00 88.44           H  
ATOM    493  O   VAL A  33      -7.560 -26.055 -32.081  1.00 88.44           O  
ATOM    494  CG1 VAL A  33      -9.095 -23.821 -30.078  1.00 88.44           C  
ATOM    495 HG11 VAL A  33     -10.072 -23.347 -29.985  1.00 88.44           H  
ATOM    496 HG12 VAL A  33      -9.240 -24.901 -30.116  1.00 88.44           H  
ATOM    497 HG13 VAL A  33      -8.495 -23.584 -29.200  1.00 88.44           H  
ATOM    498  CG2 VAL A  33      -8.367 -21.799 -31.300  1.00 88.44           C  
ATOM    499 HG21 VAL A  33      -7.943 -21.398 -32.221  1.00 88.44           H  
ATOM    500 HG22 VAL A  33      -9.388 -21.436 -31.183  1.00 88.44           H  
ATOM    501 HG23 VAL A  33      -7.775 -21.454 -30.452  1.00 88.44           H  
ATOM    502  N   PRO A  34      -6.065 -25.956 -30.408  1.00 80.24           N  
ATOM    503  CA  PRO A  34      -6.092 -27.387 -30.134  1.00 80.24           C  
ATOM    504  HA  PRO A  34      -5.919 -27.930 -31.064  1.00 80.24           H  
ATOM    505  C   PRO A  34      -7.448 -27.778 -29.540  1.00 80.24           C  
ATOM    506  CB  PRO A  34      -4.933 -27.660 -29.168  1.00 80.24           C  
ATOM    507  HB2 PRO A  34      -5.302 -27.701 -28.143  1.00 80.24           H  
ATOM    508  HB3 PRO A  34      -4.408 -28.582 -29.417  1.00 80.24           H  
ATOM    509  O   PRO A  34      -7.963 -27.110 -28.650  1.00 80.24           O  
ATOM    510  CG  PRO A  34      -4.032 -26.438 -29.332  1.00 80.24           C  
ATOM    511  HG2 PRO A  34      -3.392 -26.563 -30.206  1.00 80.24           H  
ATOM    512  HG3 PRO A  34      -3.431 -26.249 -28.443  1.00 80.24           H  
ATOM    513  CD  PRO A  34      -5.042 -25.331 -29.592  1.00 80.24           C  
ATOM    514  HD2 PRO A  34      -4.551 -24.490 -30.081  1.00 80.24           H  
ATOM    515  HD3 PRO A  34      -5.494 -25.016 -28.652  1.00 80.24           H  
ATOM    516  N   ALA A  35      -8.045 -28.854 -30.045  1.00 78.16           N  
ATOM    517  H   ALA A  35      -7.573 -29.393 -30.756  1.00 78.16           H  
ATOM    518  CA  ALA A  35      -9.406 -29.236 -29.669  1.00 78.16           C  
ATOM    519  HA  ALA A  35     -10.036 -28.346 -29.693  1.00 78.16           H  
ATOM    520  C   ALA A  35      -9.546 -29.817 -28.256  1.00 78.16           C  
ATOM    521  CB  ALA A  35      -9.912 -30.215 -30.718  1.00 78.16           C  
ATOM    522  HB1 ALA A  35     -10.730 -30.798 -30.295  1.00 78.16           H  
ATOM    523  HB2 ALA A  35     -10.264 -29.627 -31.566  1.00 78.16           H  
ATOM    524  HB3 ALA A  35      -9.125 -30.902 -31.029  1.00 78.16           H  
ATOM    525  O   ALA A  35     -10.640 -29.772 -27.698  1.00 78.16           O  
ATOM    526  N   ASP A  36      -8.451 -30.347 -27.713  1.00 73.16           N  
ATOM    527  H   ASP A  36      -7.601 -30.349 -28.259  1.00 73.16           H  
ATOM    528  CA  ASP A  36      -8.403 -31.021 -26.413  1.00 73.16           C  
ATOM    529  HA  ASP A  36      -9.420 -31.204 -26.066  1.00 73.16           H  
ATOM    530  C   ASP A  36      -7.720 -30.147 -25.340  1.00 73.16           C  
ATOM    531  CB  ASP A  36      -7.717 -32.391 -26.589  1.00 73.16           C  
ATOM    532  HB2 ASP A  36      -6.656 -32.227 -26.779  1.00 73.16           H  
ATOM    533  HB3 ASP A  36      -7.811 -32.958 -25.663  1.00 73.16           H  
ATOM    534  O   ASP A  36      -7.453 -30.612 -24.236  1.00 73.16           O  
ATOM    535  CG  ASP A  36      -8.305 -33.227 -27.740  1.00 73.16           C  
ATOM    536  OD1 ASP A  36      -9.544 -33.298 -27.908  1.00 73.16           O  
ATOM    537  OD2 ASP A  36      -7.542 -33.775 -28.565  1.00 73.16           O  
ATOM    538  N   GLN A  37      -7.395 -28.888 -25.669  1.00 78.18           N  
ATOM    539  H   GLN A  37      -7.740 -28.519 -26.543  1.00 78.18           H  
ATOM    540  CA  GLN A  37      -6.834 -27.936 -24.714  1.00 78.18           C  
ATOM    541  HA  GLN A  37      -6.321 -28.499 -23.935  1.00 78.18           H  
ATOM    542  C   GLN A  37      -7.952 -27.139 -24.046  1.00 78.18           C  
ATOM    543  CB  GLN A  37      -5.786 -27.041 -25.390  1.00 78.18           C  
ATOM    544  HB2 GLN A  37      -6.260 -26.392 -26.126  1.00 78.18           H  
ATOM    545  HB3 GLN A  37      -5.060 -27.685 -25.887  1.00 78.18           H  
ATOM    546  O   GLN A  37      -8.893 -26.693 -24.709  1.00 78.18           O  
ATOM    547  CG  GLN A  37      -5.045 -26.201 -24.344  1.00 78.18           C  
ATOM    548  HG2 GLN A  37      -5.711 -25.431 -23.953  1.00 78.18           H  
ATOM    549  HG3 GLN A  37      -4.753 -26.847 -23.516  1.00 78.18           H  
ATOM    550  CD  GLN A  37      -3.789 -25.522 -24.865  1.00 78.18           C  
ATOM    551  NE2 GLN A  37      -2.959 -25.054 -23.963  1.00 78.18           N  
ATOM    552 HE21 GLN A  37      -2.162 -24.520 -24.278  1.00 78.18           H  
ATOM    553 HE22 GLN A  37      -3.144 -25.258 -22.991  1.00 78.18           H  
ATOM    554  OE1 GLN A  37      -3.525 -25.417 -26.055  1.00 78.18           O  
ATOM    555  N   ALA A  38      -7.828 -26.947 -22.733  1.00 81.15           N  
ATOM    556  H   ALA A  38      -7.022 -27.316 -22.248  1.00 81.15           H  
ATOM    557  CA  ALA A  38      -8.826 -26.227 -21.968  1.00 81.15           C  
ATOM    558  HA  ALA A  38      -9.782 -26.701 -22.189  1.00 81.15           H  
ATOM    559  C   ALA A  38      -8.893 -24.749 -22.386  1.00 81.15           C  
ATOM    560  CB  ALA A  38      -8.548 -26.394 -20.470  1.00 81.15           C  
ATOM    561  HB1 ALA A  38      -9.330 -25.897 -19.896  1.00 81.15           H  
ATOM    562  HB2 ALA A  38      -8.543 -27.453 -20.213  1.00 81.15           H  
ATOM    563  HB3 ALA A  38      -7.582 -25.957 -20.218  1.00 81.15           H  
ATOM    564  O   ALA A  38      -7.868 -24.092 -22.566  1.00 81.15           O  
ATOM    565  N   PHE A  39     -10.101 -24.197 -22.464  1.00 85.01           N  
ATOM    566  H   PHE A  39     -10.893 -24.809 -22.331  1.00 85.01           H  
ATOM    567  CA  PHE A  39     -10.380 -22.796 -22.765  1.00 85.01           C  
ATOM    568  HA  PHE A  39     -10.057 -22.582 -23.784  1.00 85.01           H  
ATOM    569  C   PHE A  39      -9.589 -21.840 -21.864  1.00 85.01           C  
ATOM    570  CB  PHE A  39     -11.904 -22.596 -22.642  1.00 85.01           C  
ATOM    571  HB2 PHE A  39     -12.239 -23.039 -21.704  1.00 85.01           H  
ATOM    572  HB3 PHE A  39     -12.146 -21.535 -22.576  1.00 85.01           H  
ATOM    573  O   PHE A  39      -9.013 -20.874 -22.363  1.00 85.01           O  
ATOM    574  CG  PHE A  39     -12.734 -23.151 -23.785  1.00 85.01           C  
ATOM    575  CD1 PHE A  39     -12.349 -22.951 -25.128  1.00 85.01           C  
ATOM    576  HD1 PHE A  39     -11.439 -22.420 -25.367  1.00 85.01           H  
ATOM    577  CD2 PHE A  39     -13.926 -23.843 -23.506  1.00 85.01           C  
ATOM    578  HD2 PHE A  39     -14.233 -24.015 -22.485  1.00 85.01           H  
ATOM    579  CE1 PHE A  39     -13.139 -23.448 -26.177  1.00 85.01           C  
ATOM    580  HE1 PHE A  39     -12.829 -23.300 -27.201  1.00 85.01           H  
ATOM    581  CE2 PHE A  39     -14.711 -24.345 -24.557  1.00 85.01           C  
ATOM    582  HE2 PHE A  39     -15.605 -24.909 -24.335  1.00 85.01           H  
ATOM    583  CZ  PHE A  39     -14.320 -24.150 -25.891  1.00 85.01           C  
ATOM    584  HZ  PHE A  39     -14.923 -24.556 -26.690  1.00 85.01           H  
ATOM    585  N   ALA A  40      -9.464 -22.157 -20.574  1.00 70.91           N  
ATOM    586  H   ALA A  40      -9.957 -22.968 -20.228  1.00 70.91           H  
ATOM    587  CA  ALA A  40      -8.672 -21.368 -19.633  1.00 70.91           C  
ATOM    588  HA  ALA A  40      -9.080 -20.359 -19.594  1.00 70.91           H  
ATOM    589  C   ALA A  40      -7.189 -21.247 -20.045  1.00 70.91           C  
ATOM    590  CB  ALA A  40      -8.818 -22.005 -18.246  1.00 70.91           C  
ATOM    591  HB1 ALA A  40      -8.422 -23.020 -18.251  1.00 70.91           H  
ATOM    592  HB2 ALA A  40      -8.264 -21.412 -17.517  1.00 70.91           H  
ATOM    593  HB3 ALA A  40      -9.868 -22.023 -17.954  1.00 70.91           H  
ATOM    594  O   ALA A  40      -6.615 -20.167 -19.956  1.00 70.91           O  
ATOM    595  N   GLU A  41      -6.571 -22.316 -20.557  1.00 71.66           N  
ATOM    596  H   GLU A  41      -7.105 -23.157 -20.723  1.00 71.66           H  
ATOM    597  CA  GLU A  41      -5.166 -22.294 -20.997  1.00 71.66           C  
ATOM    598  HA  GLU A  41      -4.562 -21.758 -20.265  1.00 71.66           H  
ATOM    599  C   GLU A  41      -4.967 -21.596 -22.347  1.00 71.66           C  
ATOM    600  CB  GLU A  41      -4.629 -23.719 -21.136  1.00 71.66           C  
ATOM    601  HB2 GLU A  41      -5.240 -24.256 -21.861  1.00 71.66           H  
ATOM    602  HB3 GLU A  41      -3.614 -23.650 -21.526  1.00 71.66           H  
ATOM    603  O   GLU A  41      -3.862 -21.156 -22.664  1.00 71.66           O  
ATOM    604  CG  GLU A  41      -4.577 -24.519 -19.830  1.00 71.66           C  
ATOM    605  HG2 GLU A  41      -4.006 -23.952 -19.095  1.00 71.66           H  
ATOM    606  HG3 GLU A  41      -5.589 -24.660 -19.451  1.00 71.66           H  
ATOM    607  CD  GLU A  41      -3.914 -25.890 -20.044  1.00 71.66           C  
ATOM    608  OE1 GLU A  41      -3.700 -26.592 -19.031  1.00 71.66           O  
ATOM    609  OE2 GLU A  41      -3.585 -26.221 -21.212  1.00 71.66           O  
ATOM    610  N   LEU A  42      -6.032 -21.498 -23.146  1.00 78.03           N  
ATOM    611  H   LEU A  42      -6.898 -21.905 -22.822  1.00 78.03           H  
ATOM    612  CA  LEU A  42      -6.038 -20.778 -24.418  1.00 78.03           C  
ATOM    613  HA  LEU A  42      -5.074 -20.920 -24.907  1.00 78.03           H  
ATOM    614  C   LEU A  42      -6.191 -19.260 -24.236  1.00 78.03           C  
ATOM    615  CB  LEU A  42      -7.151 -21.354 -25.309  1.00 78.03           C  
ATOM    616  HB2 LEU A  42      -7.208 -20.756 -26.219  1.00 78.03           H  
ATOM    617  HB3 LEU A  42      -8.102 -21.258 -24.784  1.00 78.03           H  
ATOM    618  O   LEU A  42      -6.131 -18.526 -25.221  1.00 78.03           O  
ATOM    619  CG  LEU A  42      -6.949 -22.822 -25.714  1.00 78.03           C  
ATOM    620  HG  LEU A  42      -6.746 -23.433 -24.835  1.00 78.03           H  
ATOM    621  CD1 LEU A  42      -8.219 -23.349 -26.383  1.00 78.03           C  
ATOM    622 HD11 LEU A  42      -8.042 -24.348 -26.782  1.00 78.03           H  
ATOM    623 HD12 LEU A  42      -8.533 -22.668 -27.174  1.00 78.03           H  
ATOM    624 HD13 LEU A  42      -9.009 -23.426 -25.636  1.00 78.03           H  
ATOM    625  CD2 LEU A  42      -5.786 -22.977 -26.691  1.00 78.03           C  
ATOM    626 HD21 LEU A  42      -5.639 -24.042 -26.870  1.00 78.03           H  
ATOM    627 HD22 LEU A  42      -5.992 -22.452 -27.623  1.00 78.03           H  
ATOM    628 HD23 LEU A  42      -4.866 -22.596 -26.248  1.00 78.03           H  
ATOM    629  N   GLY A  43      -6.399 -18.793 -23.001  1.00 72.25           N  
ATOM    630  H   GLY A  43      -6.380 -19.445 -22.230  1.00 72.25           H  
ATOM    631  CA  GLY A  43      -6.694 -17.394 -22.699  1.00 72.25           C  
ATOM    632  HA2 GLY A  43      -6.438 -17.201 -21.657  1.00 72.25           H  
ATOM    633  HA3 GLY A  43      -6.086 -16.741 -23.325  1.00 72.25           H  
ATOM    634  C   GLY A  43      -8.168 -17.032 -22.899  1.00 72.25           C  
ATOM    635  O   GLY A  43      -8.484 -15.866 -23.128  1.00 72.25           O  
ATOM    636  N   VAL A  44      -9.087 -18.007 -22.844  1.00 81.55           N  
ATOM    637  H   VAL A  44      -8.782 -18.950 -22.647  1.00 81.55           H  
ATOM    638  CA  VAL A  44     -10.529 -17.728 -22.814  1.00 81.55           C  
ATOM    639  HA  VAL A  44     -10.716 -16.906 -23.505  1.00 81.55           H  
ATOM    640  C   VAL A  44     -10.916 -17.274 -21.407  1.00 81.55           C  
ATOM    641  CB  VAL A  44     -11.394 -18.910 -23.271  1.00 81.55           C  
ATOM    642  HB  VAL A  44     -11.253 -19.712 -22.546  1.00 81.55           H  
ATOM    643  O   VAL A  44     -11.397 -18.044 -20.579  1.00 81.55           O  
ATOM    644  CG1 VAL A  44     -12.888 -18.567 -23.338  1.00 81.55           C  
ATOM    645 HG11 VAL A  44     -13.455 -19.458 -23.610  1.00 81.55           H  
ATOM    646 HG12 VAL A  44     -13.060 -17.790 -24.083  1.00 81.55           H  
ATOM    647 HG13 VAL A  44     -13.238 -18.224 -22.365  1.00 81.55           H  
ATOM    648  CG2 VAL A  44     -11.022 -19.417 -24.669  1.00 81.55           C  
ATOM    649 HG21 VAL A  44     -11.118 -18.607 -25.392  1.00 81.55           H  
ATOM    650 HG22 VAL A  44     -11.692 -20.227 -24.956  1.00 81.55           H  
ATOM    651 HG23 VAL A  44      -9.999 -19.790 -24.667  1.00 81.55           H  
ATOM    652  N   ASP A  45     -10.677 -16.001 -21.138  1.00 66.23           N  
ATOM    653  H   ASP A  45     -10.157 -15.467 -21.820  1.00 66.23           H  
ATOM    654  CA  ASP A  45     -11.173 -15.310 -19.951  1.00 66.23           C  
ATOM    655  HA  ASP A  45     -11.030 -15.950 -19.080  1.00 66.23           H  
ATOM    656  C   ASP A  45     -12.674 -14.984 -20.051  1.00 66.23           C  
ATOM    657  CB  ASP A  45     -10.334 -14.044 -19.756  1.00 66.23           C  
ATOM    658  HB2 ASP A  45      -9.302 -14.340 -19.568  1.00 66.23           H  
ATOM    659  HB3 ASP A  45     -10.680 -13.492 -18.882  1.00 66.23           H  
ATOM    660  O   ASP A  45     -13.354 -15.343 -21.014  1.00 66.23           O  
ATOM    661  CG  ASP A  45     -10.386 -13.138 -20.984  1.00 66.23           C  
ATOM    662  OD1 ASP A  45     -11.471 -12.941 -21.582  1.00 66.23           O  
ATOM    663  OD2 ASP A  45      -9.314 -12.649 -21.364  1.00 66.23           O  
ATOM    664  N   SER A  46     -13.203 -14.259 -19.062  1.00 59.24           N  
ATOM    665  H   SER A  46     -12.620 -14.032 -18.269  1.00 59.24           H  
ATOM    666  CA  SER A  46     -14.607 -13.843 -18.994  1.00 59.24           C  
ATOM    667  HA  SER A  46     -15.225 -14.721 -18.800  1.00 59.24           H  
ATOM    668  C   SER A  46     -15.116 -13.171 -20.272  1.00 59.24           C  
ATOM    669  CB  SER A  46     -14.786 -12.850 -17.841  1.00 59.24           C  
ATOM    670  HB2 SER A  46     -14.275 -11.918 -18.085  1.00 59.24           H  
ATOM    671  HB3 SER A  46     -15.848 -12.645 -17.702  1.00 59.24           H  
ATOM    672  O   SER A  46     -16.266 -13.391 -20.657  1.00 59.24           O  
ATOM    673  OG  SER A  46     -14.241 -13.372 -16.644  1.00 59.24           O  
ATOM    674  HG  SER A  46     -14.301 -12.711 -15.950  1.00 59.24           H  
ATOM    675  N   LEU A  47     -14.285 -12.365 -20.941  1.00 60.60           N  
ATOM    676  H   LEU A  47     -13.300 -12.386 -20.719  1.00 60.60           H  
ATOM    677  CA  LEU A  47     -14.690 -11.676 -22.160  1.00 60.60           C  
ATOM    678  HA  LEU A  47     -15.680 -11.251 -21.999  1.00 60.60           H  
ATOM    679  C   LEU A  47     -14.786 -12.660 -23.322  1.00 60.60           C  
ATOM    680  CB  LEU A  47     -13.693 -10.549 -22.476  1.00 60.60           C  
ATOM    681  HB2 LEU A  47     -12.682 -10.956 -22.503  1.00 60.60           H  
ATOM    682  HB3 LEU A  47     -13.734  -9.799 -21.686  1.00 60.60           H  
ATOM    683  O   LEU A  47     -15.815 -12.742 -23.994  1.00 60.60           O  
ATOM    684  CG  LEU A  47     -13.977  -9.890 -23.833  1.00 60.60           C  
ATOM    685  HG  LEU A  47     -13.997 -10.639 -24.625  1.00 60.60           H  
ATOM    686  CD1 LEU A  47     -15.324  -9.176 -23.820  1.00 60.60           C  
ATOM    687 HD11 LEU A  47     -15.299  -8.328 -23.135  1.00 60.60           H  
ATOM    688 HD12 LEU A  47     -15.540  -8.873 -24.844  1.00 60.60           H  
ATOM    689 HD13 LEU A  47     -16.127  -9.855 -23.535  1.00 60.60           H  
ATOM    690  CD2 LEU A  47     -12.851  -8.926 -24.181  1.00 60.60           C  
ATOM    691 HD21 LEU A  47     -11.948  -9.503 -24.380  1.00 60.60           H  
ATOM    692 HD22 LEU A  47     -13.115  -8.362 -25.076  1.00 60.60           H  
ATOM    693 HD23 LEU A  47     -12.651  -8.273 -23.331  1.00 60.60           H  
ATOM    694  N   SER A  48     -13.713 -13.413 -23.545  1.00 72.65           N  
ATOM    695  H   SER A  48     -12.919 -13.304 -22.931  1.00 72.65           H  
ATOM    696  CA  SER A  48     -13.655 -14.400 -24.619  1.00 72.65           C  
ATOM    697  HA  SER A  48     -13.834 -13.908 -25.575  1.00 72.65           H  
ATOM    698  C   SER A  48     -14.722 -15.483 -24.434  1.00 72.65           C  
ATOM    699  CB  SER A  48     -12.259 -15.011 -24.641  1.00 72.65           C  
ATOM    700  HB2 SER A  48     -12.239 -15.847 -25.340  1.00 72.65           H  
ATOM    701  HB3 SER A  48     -12.017 -15.362 -23.638  1.00 72.65           H  
ATOM    702  O   SER A  48     -15.350 -15.904 -25.402  1.00 72.65           O  
ATOM    703  OG  SER A  48     -11.308 -14.050 -25.048  1.00 72.65           O  
ATOM    704  HG  SER A  48     -10.953 -13.595 -24.281  1.00 72.65           H  
ATOM    705  N   ALA A  49     -14.994 -15.886 -23.191  1.00 76.41           N  
ATOM    706  H   ALA A  49     -14.417 -15.526 -22.444  1.00 76.41           H  
ATOM    707  CA  ALA A  49     -16.052 -16.818 -22.824  1.00 76.41           C  
ATOM    708  HA  ALA A  49     -15.912 -17.754 -23.366  1.00 76.41           H  
ATOM    709  C   ALA A  49     -17.447 -16.276 -23.154  1.00 76.41           C  
ATOM    710  CB  ALA A  49     -15.945 -17.081 -21.322  1.00 76.41           C  
ATOM    711  HB1 ALA A  49     -16.760 -17.735 -21.012  1.00 76.41           H  
ATOM    712  HB2 ALA A  49     -16.022 -16.146 -20.768  1.00 76.41           H  
ATOM    713  HB3 ALA A  49     -14.984 -17.541 -21.089  1.00 76.41           H  
ATOM    714  O   ALA A  49     -18.271 -16.987 -23.738  1.00 76.41           O  
ATOM    715  N   LEU A  50     -17.710 -15.012 -22.806  1.00 68.91           N  
ATOM    716  H   LEU A  50     -16.997 -14.492 -22.316  1.00 68.91           H  
ATOM    717  CA  LEU A  50     -18.967 -14.333 -23.107  1.00 68.91           C  
ATOM    718  HA  LEU A  50     -19.786 -14.915 -22.684  1.00 68.91           H  
ATOM    719  C   LEU A  50     -19.186 -14.232 -24.621  1.00 68.91           C  
ATOM    720  CB  LEU A  50     -18.937 -12.937 -22.456  1.00 68.91           C  
ATOM    721  HB2 LEU A  50     -18.104 -12.376 -22.880  1.00 68.91           H  
ATOM    722  HB3 LEU A  50     -18.752 -13.037 -21.387  1.00 68.91           H  
ATOM    723  O   LEU A  50     -20.244 -14.627 -25.118  1.00 68.91           O  
ATOM    724  CG  LEU A  50     -20.226 -12.129 -22.669  1.00 68.91           C  
ATOM    725  HG  LEU A  50     -20.591 -12.250 -23.689  1.00 68.91           H  
ATOM    726  CD1 LEU A  50     -21.313 -12.586 -21.698  1.00 68.91           C  
ATOM    727 HD11 LEU A  50     -22.232 -12.039 -21.906  1.00 68.91           H  
ATOM    728 HD12 LEU A  50     -20.996 -12.379 -20.675  1.00 68.91           H  
ATOM    729 HD13 LEU A  50     -21.461 -13.660 -21.812  1.00 68.91           H  
ATOM    730  CD2 LEU A  50     -19.981 -10.643 -22.441  1.00 68.91           C  
ATOM    731 HD21 LEU A  50     -20.908 -10.092 -22.600  1.00 68.91           H  
ATOM    732 HD22 LEU A  50     -19.237 -10.280 -23.149  1.00 68.91           H  
ATOM    733 HD23 LEU A  50     -19.620 -10.467 -21.428  1.00 68.91           H  
ATOM    734  N   GLU A  51     -18.186 -13.734 -25.354  1.00 73.68           N  
ATOM    735  H   GLU A  51     -17.348 -13.428 -24.879  1.00 73.68           H  
ATOM    736  CA  GLU A  51     -18.244 -13.611 -26.811  1.00 73.68           C  
ATOM    737  HA  GLU A  51     -19.114 -13.014 -27.082  1.00 73.68           H  
ATOM    738  C   GLU A  51     -18.416 -14.988 -27.474  1.00 73.68           C  
ATOM    739  CB  GLU A  51     -16.988 -12.911 -27.368  1.00 73.68           C  
ATOM    740  HB2 GLU A  51     -16.100 -13.372 -26.936  1.00 73.68           H  
ATOM    741  HB3 GLU A  51     -16.972 -13.086 -28.444  1.00 73.68           H  
ATOM    742  O   GLU A  51     -19.243 -15.129 -28.379  1.00 73.68           O  
ATOM    743  CG  GLU A  51     -16.932 -11.382 -27.156  1.00 73.68           C  
ATOM    744  HG2 GLU A  51     -16.922 -11.173 -26.087  1.00 73.68           H  
ATOM    745  HG3 GLU A  51     -17.837 -10.945 -27.579  1.00 73.68           H  
ATOM    746  CD  GLU A  51     -15.696 -10.722 -27.821  1.00 73.68           C  
ATOM    747  OE1 GLU A  51     -15.466  -9.499 -27.661  1.00 73.68           O  
ATOM    748  OE2 GLU A  51     -14.940 -11.408 -28.550  1.00 73.68           O  
ATOM    749  N   LEU A  52     -17.698 -16.019 -27.008  1.00 85.72           N  
ATOM    750  H   LEU A  52     -17.018 -15.842 -26.283  1.00 85.72           H  
ATOM    751  CA  LEU A  52     -17.813 -17.388 -27.520  1.00 85.72           C  
ATOM    752  HA  LEU A  52     -17.593 -17.372 -28.588  1.00 85.72           H  
ATOM    753  C   LEU A  52     -19.235 -17.917 -27.343  1.00 85.72           C  
ATOM    754  CB  LEU A  52     -16.796 -18.304 -26.810  1.00 85.72           C  
ATOM    755  HB2 LEU A  52     -16.965 -18.260 -25.735  1.00 85.72           H  
ATOM    756  HB3 LEU A  52     -15.793 -17.923 -26.999  1.00 85.72           H  
ATOM    757  O   LEU A  52     -19.864 -18.349 -28.310  1.00 85.72           O  
ATOM    758  CG  LEU A  52     -16.838 -19.780 -27.247  1.00 85.72           C  
ATOM    759  HG  LEU A  52     -17.804 -20.212 -26.984  1.00 85.72           H  
ATOM    760  CD1 LEU A  52     -16.623 -19.933 -28.755  1.00 85.72           C  
ATOM    761 HD11 LEU A  52     -15.746 -19.359 -29.056  1.00 85.72           H  
ATOM    762 HD12 LEU A  52     -17.500 -19.568 -29.291  1.00 85.72           H  
ATOM    763 HD13 LEU A  52     -16.477 -20.983 -29.005  1.00 85.72           H  
ATOM    764  CD2 LEU A  52     -15.753 -20.566 -26.514  1.00 85.72           C  
ATOM    765 HD21 LEU A  52     -15.894 -20.474 -25.437  1.00 85.72           H  
ATOM    766 HD22 LEU A  52     -15.811 -21.622 -26.776  1.00 85.72           H  
ATOM    767 HD23 LEU A  52     -14.765 -20.184 -26.772  1.00 85.72           H  
ATOM    768  N   ARG A  53     -19.768 -17.830 -26.122  1.00 81.75           N  
ATOM    769  H   ARG A  53     -19.191 -17.451 -25.384  1.00 81.75           H  
ATOM    770  CA  ARG A  53     -21.132 -18.254 -25.796  1.00 81.75           C  
ATOM    771  HA  ARG A  53     -21.234 -19.322 -25.990  1.00 81.75           H  
ATOM    772  C   ARG A  53     -22.163 -17.530 -26.663  1.00 81.75           C  
ATOM    773  CB  ARG A  53     -21.362 -17.982 -24.305  1.00 81.75           C  
ATOM    774  HB2 ARG A  53     -21.264 -16.910 -24.135  1.00 81.75           H  
ATOM    775  HB3 ARG A  53     -20.587 -18.479 -23.722  1.00 81.75           H  
ATOM    776  O   ARG A  53     -23.060 -18.170 -27.206  1.00 81.75           O  
ATOM    777  CG  ARG A  53     -22.728 -18.479 -23.813  1.00 81.75           C  
ATOM    778  HG2 ARG A  53     -23.498 -18.341 -24.572  1.00 81.75           H  
ATOM    779  HG3 ARG A  53     -22.646 -19.542 -23.586  1.00 81.75           H  
ATOM    780  CD  ARG A  53     -23.166 -17.730 -22.557  1.00 81.75           C  
ATOM    781  HD2 ARG A  53     -24.063 -18.208 -22.165  1.00 81.75           H  
ATOM    782  HD3 ARG A  53     -22.376 -17.808 -21.810  1.00 81.75           H  
ATOM    783  NE  ARG A  53     -23.461 -16.314 -22.860  1.00 81.75           N  
ATOM    784  HE  ARG A  53     -23.478 -16.033 -23.830  1.00 81.75           H  
ATOM    785  NH1 ARG A  53     -23.616 -15.573 -20.710  1.00 81.75           N  
ATOM    786 HH11 ARG A  53     -23.331 -16.497 -20.417  1.00 81.75           H  
ATOM    787 HH12 ARG A  53     -23.738 -14.822 -20.046  1.00 81.75           H  
ATOM    788  NH2 ARG A  53     -23.979 -14.164 -22.395  1.00 81.75           N  
ATOM    789 HH21 ARG A  53     -24.083 -13.401 -21.742  1.00 81.75           H  
ATOM    790 HH22 ARG A  53     -23.949 -13.986 -23.389  1.00 81.75           H  
ATOM    791  CZ  ARG A  53     -23.687 -15.359 -21.986  1.00 81.75           C  
ATOM    792  N   ASN A  54     -22.035 -16.212 -26.823  1.00 75.11           N  
ATOM    793  H   ASN A  54     -21.278 -15.746 -26.342  1.00 75.11           H  
ATOM    794  CA  ASN A  54     -22.969 -15.411 -27.617  1.00 75.11           C  
ATOM    795  HA  ASN A  54     -23.985 -15.603 -27.273  1.00 75.11           H  
ATOM    796  C   ASN A  54     -22.926 -15.797 -29.103  1.00 75.11           C  
ATOM    797  CB  ASN A  54     -22.656 -13.919 -27.420  1.00 75.11           C  
ATOM    798  HB2 ASN A  54     -21.598 -13.738 -27.608  1.00 75.11           H  
ATOM    799  HB3 ASN A  54     -23.227 -13.337 -28.144  1.00 75.11           H  
ATOM    800  O   ASN A  54     -23.976 -15.985 -29.720  1.00 75.11           O  
ATOM    801  CG  ASN A  54     -23.001 -13.382 -26.039  1.00 75.11           C  
ATOM    802  ND2 ASN A  54     -22.663 -12.139 -25.790  1.00 75.11           N  
ATOM    803 HD21 ASN A  54     -22.880 -11.736 -24.889  1.00 75.11           H  
ATOM    804 HD22 ASN A  54     -22.220 -11.575 -26.501  1.00 75.11           H  
ATOM    805  OD1 ASN A  54     -23.596 -14.042 -25.189  1.00 75.11           O  
ATOM    806  N   ARG A  55     -21.726 -15.980 -29.669  1.00 86.07           N  
ATOM    807  H   ARG A  55     -20.904 -15.812 -29.105  1.00 86.07           H  
ATOM    808  CA  ARG A  55     -21.549 -16.423 -31.061  1.00 86.07           C  
ATOM    809  HA  ARG A  55     -22.073 -15.738 -31.727  1.00 86.07           H  
ATOM    810  C   ARG A  55     -22.171 -17.795 -31.297  1.00 86.07           C  
ATOM    811  CB  ARG A  55     -20.056 -16.440 -31.417  1.00 86.07           C  
ATOM    812  HB2 ARG A  55     -19.498 -16.944 -30.628  1.00 86.07           H  
ATOM    813  HB3 ARG A  55     -19.922 -17.002 -32.342  1.00 86.07           H  
ATOM    814  O   ARG A  55     -22.890 -17.974 -32.277  1.00 86.07           O  
ATOM    815  CG  ARG A  55     -19.505 -15.024 -31.627  1.00 86.07           C  
ATOM    816  HG2 ARG A  55     -19.969 -14.586 -32.510  1.00 86.07           H  
ATOM    817  HG3 ARG A  55     -19.738 -14.396 -30.767  1.00 86.07           H  
ATOM    818  CD  ARG A  55     -17.988 -15.073 -31.819  1.00 86.07           C  
ATOM    819  HD2 ARG A  55     -17.545 -15.508 -30.923  1.00 86.07           H  
ATOM    820  HD3 ARG A  55     -17.765 -15.719 -32.668  1.00 86.07           H  
ATOM    821  NE  ARG A  55     -17.435 -13.720 -32.024  1.00 86.07           N  
ATOM    822  HE  ARG A  55     -17.767 -13.006 -31.391  1.00 86.07           H  
ATOM    823  NH1 ARG A  55     -15.931 -14.180 -33.697  1.00 86.07           N  
ATOM    824 HH11 ARG A  55     -16.037 -15.165 -33.498  1.00 86.07           H  
ATOM    825 HH12 ARG A  55     -15.184 -13.845 -34.288  1.00 86.07           H  
ATOM    826  NH2 ARG A  55     -16.155 -12.090 -32.970  1.00 86.07           N  
ATOM    827 HH21 ARG A  55     -15.433 -11.780 -33.604  1.00 86.07           H  
ATOM    828 HH22 ARG A  55     -16.520 -11.417 -32.311  1.00 86.07           H  
ATOM    829  CZ  ARG A  55     -16.517 -13.338 -32.895  1.00 86.07           C  
ATOM    830  N   LEU A  56     -21.953 -18.738 -30.383  1.00 88.98           N  
ATOM    831  H   LEU A  56     -21.343 -18.523 -29.607  1.00 88.98           H  
ATOM    832  CA  LEU A  56     -22.540 -20.074 -30.472  1.00 88.98           C  
ATOM    833  HA  LEU A  56     -22.348 -20.475 -31.467  1.00 88.98           H  
ATOM    834  C   LEU A  56     -24.059 -20.048 -30.329  1.00 88.98           C  
ATOM    835  CB  LEU A  56     -21.900 -20.985 -29.416  1.00 88.98           C  
ATOM    836  HB2 LEU A  56     -22.452 -21.924 -29.378  1.00 88.98           H  
ATOM    837  HB3 LEU A  56     -21.980 -20.501 -28.443  1.00 88.98           H  
ATOM    838  O   LEU A  56     -24.743 -20.713 -31.106  1.00 88.98           O  
ATOM    839  CG  LEU A  56     -20.424 -21.295 -29.695  1.00 88.98           C  
ATOM    840  HG  LEU A  56     -19.859 -20.369 -29.804  1.00 88.98           H  
ATOM    841  CD1 LEU A  56     -19.833 -22.086 -28.535  1.00 88.98           C  
ATOM    842 HD11 LEU A  56     -19.928 -21.504 -27.618  1.00 88.98           H  
ATOM    843 HD12 LEU A  56     -18.774 -22.272 -28.716  1.00 88.98           H  
ATOM    844 HD13 LEU A  56     -20.349 -23.038 -28.410  1.00 88.98           H  
ATOM    845  CD2 LEU A  56     -20.252 -22.096 -30.980  1.00 88.98           C  
ATOM    846 HD21 LEU A  56     -20.584 -21.517 -31.842  1.00 88.98           H  
ATOM    847 HD22 LEU A  56     -19.188 -22.295 -31.111  1.00 88.98           H  
ATOM    848 HD23 LEU A  56     -20.808 -23.032 -30.923  1.00 88.98           H  
ATOM    849  N   GLY A  57     -24.598 -19.245 -29.412  1.00 86.16           N  
ATOM    850  H   GLY A  57     -23.989 -18.756 -28.772  1.00 86.16           H  
ATOM    851  CA  GLY A  57     -26.043 -19.083 -29.266  1.00 86.16           C  
ATOM    852  HA2 GLY A  57     -26.253 -18.434 -28.416  1.00 86.16           H  
ATOM    853  HA3 GLY A  57     -26.486 -20.063 -29.087  1.00 86.16           H  
ATOM    854  C   GLY A  57     -26.695 -18.491 -30.515  1.00 86.16           C  
ATOM    855  O   GLY A  57     -27.717 -18.996 -30.971  1.00 86.16           O  
ATOM    856  N   ALA A  58     -26.069 -17.493 -31.142  1.00 83.31           N  
ATOM    857  H   ALA A  58     -25.242 -17.094 -30.720  1.00 83.31           H  
ATOM    858  CA  ALA A  58     -26.552 -16.927 -32.401  1.00 83.31           C  
ATOM    859  HA  ALA A  58     -27.602 -16.661 -32.284  1.00 83.31           H  
ATOM    860  C   ALA A  58     -26.460 -17.925 -33.571  1.00 83.31           C  
ATOM    861  CB  ALA A  58     -25.759 -15.648 -32.689  1.00 83.31           C  
ATOM    862  HB1 ALA A  58     -26.129 -15.187 -33.605  1.00 83.31           H  
ATOM    863  HB2 ALA A  58     -25.878 -14.946 -31.865  1.00 83.31           H  
ATOM    864  HB3 ALA A  58     -24.700 -15.881 -32.808  1.00 83.31           H  
ATOM    865  O   ALA A  58     -27.378 -18.014 -34.384  1.00 83.31           O  
ATOM    866  N   ALA A  59     -25.368 -18.691 -33.654  1.00 88.84           N  
ATOM    867  H   ALA A  59     -24.621 -18.538 -32.992  1.00 88.84           H  
ATOM    868  CA  ALA A  59     -25.137 -19.641 -34.740  1.00 88.84           C  
ATOM    869  HA  ALA A  59     -25.384 -19.158 -35.686  1.00 88.84           H  
ATOM    870  C   ALA A  59     -26.000 -20.913 -34.640  1.00 88.84           C  
ATOM    871  CB  ALA A  59     -23.646 -19.987 -34.751  1.00 88.84           C  
ATOM    872  HB1 ALA A  59     -23.366 -20.466 -33.813  1.00 88.84           H  
ATOM    873  HB2 ALA A  59     -23.438 -20.664 -35.579  1.00 88.84           H  
ATOM    874  HB3 ALA A  59     -23.052 -19.082 -34.879  1.00 88.84           H  
ATOM    875  O   ALA A  59     -26.329 -21.519 -35.662  1.00 88.84           O  
ATOM    876  N   THR A  60     -26.354 -21.334 -33.424  1.00 87.24           N  
ATOM    877  H   THR A  60     -26.006 -20.819 -32.628  1.00 87.24           H  
ATOM    878  CA  THR A  60     -27.093 -22.584 -33.177  1.00 87.24           C  
ATOM    879  HA  THR A  60     -27.127 -23.169 -34.096  1.00 87.24           H  
ATOM    880  C   THR A  60     -28.548 -22.370 -32.770  1.00 87.24           C  
ATOM    881  CB  THR A  60     -26.389 -23.456 -32.127  1.00 87.24           C  
ATOM    882  HB  THR A  60     -26.953 -24.381 -32.016  1.00 87.24           H  
ATOM    883  O   THR A  60     -29.340 -23.299 -32.893  1.00 87.24           O  
ATOM    884  CG2 THR A  60     -24.956 -23.818 -32.524  1.00 87.24           C  
ATOM    885 HG21 THR A  60     -24.955 -24.290 -33.507  1.00 87.24           H  
ATOM    886 HG22 THR A  60     -24.550 -24.522 -31.797  1.00 87.24           H  
ATOM    887 HG23 THR A  60     -24.324 -22.931 -32.550  1.00 87.24           H  
ATOM    888  OG1 THR A  60     -26.363 -22.798 -30.886  1.00 87.24           O  
ATOM    889  HG1 THR A  60     -25.712 -22.094 -30.930  1.00 87.24           H  
ATOM    890  N   GLY A  61     -28.914 -21.174 -32.298  1.00 81.25           N  
ATOM    891  H   GLY A  61     -28.215 -20.451 -32.211  1.00 81.25           H  
ATOM    892  CA  GLY A  61     -30.201 -20.904 -31.652  1.00 81.25           C  
ATOM    893  HA2 GLY A  61     -30.352 -19.825 -31.605  1.00 81.25           H  
ATOM    894  HA3 GLY A  61     -31.004 -21.344 -32.244  1.00 81.25           H  
ATOM    895  C   GLY A  61     -30.307 -21.458 -30.225  1.00 81.25           C  
ATOM    896  O   GLY A  61     -31.323 -21.240 -29.568  1.00 81.25           O  
ATOM    897  N   VAL A  62     -29.275 -22.155 -29.731  1.00 82.93           N  
ATOM    898  H   VAL A  62     -28.446 -22.261 -30.297  1.00 82.93           H  
ATOM    899  CA  VAL A  62     -29.263 -22.775 -28.401  1.00 82.93           C  
ATOM    900  HA  VAL A  62     -30.262 -23.163 -28.200  1.00 82.93           H  
ATOM    901  C   VAL A  62     -28.937 -21.727 -27.344  1.00 82.93           C  
ATOM    902  CB  VAL A  62     -28.285 -23.965 -28.327  1.00 82.93           C  
ATOM    903  HB  VAL A  62     -27.272 -23.611 -28.522  1.00 82.93           H  
ATOM    904  O   VAL A  62     -27.996 -20.941 -27.474  1.00 82.93           O  
ATOM    905  CG1 VAL A  62     -28.299 -24.632 -26.945  1.00 82.93           C  
ATOM    906 HG11 VAL A  62     -27.929 -23.949 -26.179  1.00 82.93           H  
ATOM    907 HG12 VAL A  62     -29.306 -24.960 -26.687  1.00 82.93           H  
ATOM    908 HG13 VAL A  62     -27.645 -25.504 -26.948  1.00 82.93           H  
ATOM    909  CG2 VAL A  62     -28.643 -25.042 -29.361  1.00 82.93           C  
ATOM    910 HG21 VAL A  62     -29.642 -25.431 -29.164  1.00 82.93           H  
ATOM    911 HG22 VAL A  62     -27.926 -25.861 -29.301  1.00 82.93           H  
ATOM    912 HG23 VAL A  62     -28.616 -24.631 -30.370  1.00 82.93           H  
ATOM    913  N   ARG A  63     -29.703 -21.722 -26.254  1.00 78.34           N  
ATOM    914  H   ARG A  63     -30.424 -22.425 -26.173  1.00 78.34           H  
ATOM    915  CA  ARG A  63     -29.467 -20.814 -25.133  1.00 78.34           C  
ATOM    916  HA  ARG A  63     -29.033 -19.896 -25.529  1.00 78.34           H  
ATOM    917  C   ARG A  63     -28.449 -21.431 -24.176  1.00 78.34           C  
ATOM    918  CB  ARG A  63     -30.808 -20.465 -24.481  1.00 78.34           C  
ATOM    919  HB2 ARG A  63     -31.565 -20.374 -25.260  1.00 78.34           H  
ATOM    920  HB3 ARG A  63     -31.116 -21.254 -23.796  1.00 78.34           H  
ATOM    921  O   ARG A  63     -28.795 -22.265 -23.350  1.00 78.34           O  
ATOM    922  CG  ARG A  63     -30.717 -19.123 -23.751  1.00 78.34           C  
ATOM    923  HG2 ARG A  63     -29.962 -19.174 -22.966  1.00 78.34           H  
ATOM    924  HG3 ARG A  63     -30.445 -18.347 -24.465  1.00 78.34           H  
ATOM    925  CD  ARG A  63     -32.077 -18.796 -23.135  1.00 78.34           C  
ATOM    926  HD2 ARG A  63     -32.849 -18.944 -23.890  1.00 78.34           H  
ATOM    927  HD3 ARG A  63     -32.256 -19.483 -22.309  1.00 78.34           H  
ATOM    928  NE  ARG A  63     -32.135 -17.402 -22.662  1.00 78.34           N  
ATOM    929  HE  ARG A  63     -31.325 -16.826 -22.844  1.00 78.34           H  
ATOM    930  NH1 ARG A  63     -34.213 -17.527 -21.703  1.00 78.34           N  
ATOM    931 HH11 ARG A  63     -34.965 -17.103 -21.178  1.00 78.34           H  
ATOM    932 HH12 ARG A  63     -34.242 -18.510 -21.934  1.00 78.34           H  
ATOM    933  NH2 ARG A  63     -33.103 -15.590 -21.680  1.00 78.34           N  
ATOM    934 HH21 ARG A  63     -32.279 -15.041 -21.878  1.00 78.34           H  
ATOM    935 HH22 ARG A  63     -33.859 -15.181 -21.148  1.00 78.34           H  
ATOM    936  CZ  ARG A  63     -33.147 -16.847 -22.021  1.00 78.34           C  
ATOM    937  N   LEU A  64     -27.196 -21.013 -24.306  1.00 78.50           N  
ATOM    938  H   LEU A  64     -26.984 -20.381 -25.066  1.00 78.50           H  
ATOM    939  CA  LEU A  64     -26.086 -21.530 -23.509  1.00 78.50           C  
ATOM    940  HA  LEU A  64     -26.247 -22.600 -23.377  1.00 78.50           H  
ATOM    941  C   LEU A  64     -26.007 -20.865 -22.115  1.00 78.50           C  
ATOM    942  CB  LEU A  64     -24.796 -21.341 -24.315  1.00 78.50           C  
ATOM    943  HB2 LEU A  64     -24.775 -20.320 -24.696  1.00 78.50           H  
ATOM    944  HB3 LEU A  64     -23.943 -21.464 -23.647  1.00 78.50           H  
ATOM    945  O   LEU A  64     -26.170 -19.641 -22.025  1.00 78.50           O  
ATOM    946  CG  LEU A  64     -24.617 -22.320 -25.487  1.00 78.50           C  
ATOM    947  HG  LEU A  64     -25.487 -22.278 -26.142  1.00 78.50           H  
ATOM    948  CD1 LEU A  64     -23.390 -21.884 -26.288  1.00 78.50           C  
ATOM    949 HD11 LEU A  64     -22.504 -21.885 -25.653  1.00 78.50           H  
ATOM    950 HD12 LEU A  64     -23.554 -20.882 -26.684  1.00 78.50           H  
ATOM    951 HD13 LEU A  64     -23.231 -22.572 -27.119  1.00 78.50           H  
ATOM    952  CD2 LEU A  64     -24.414 -23.761 -25.013  1.00 78.50           C  
ATOM    953 HD21 LEU A  64     -24.143 -24.403 -25.851  1.00 78.50           H  
ATOM    954 HD22 LEU A  64     -25.331 -24.156 -24.576  1.00 78.50           H  
ATOM    955 HD23 LEU A  64     -23.621 -23.806 -24.266  1.00 78.50           H  
ATOM    956  N   PRO A  65     -25.734 -21.625 -21.035  1.00 67.17           N  
ATOM    957  CA  PRO A  65     -25.548 -21.083 -19.688  1.00 67.17           C  
ATOM    958  HA  PRO A  65     -26.482 -20.618 -19.373  1.00 67.17           H  
ATOM    959  C   PRO A  65     -24.413 -20.059 -19.588  1.00 67.17           C  
ATOM    960  CB  PRO A  65     -25.255 -22.286 -18.784  1.00 67.17           C  
ATOM    961  HB2 PRO A  65     -25.682 -22.162 -17.789  1.00 67.17           H  
ATOM    962  HB3 PRO A  65     -24.180 -22.453 -18.713  1.00 67.17           H  
ATOM    963  O   PRO A  65     -23.459 -20.054 -20.368  1.00 67.17           O  
ATOM    964  CG  PRO A  65     -25.886 -23.458 -19.526  1.00 67.17           C  
ATOM    965  HG2 PRO A  65     -26.951 -23.506 -19.302  1.00 67.17           H  
ATOM    966  HG3 PRO A  65     -25.397 -24.402 -19.282  1.00 67.17           H  
ATOM    967  CD  PRO A  65     -25.687 -23.082 -20.990  1.00 67.17           C  
ATOM    968  HD2 PRO A  65     -24.713 -23.432 -21.334  1.00 67.17           H  
ATOM    969  HD3 PRO A  65     -26.481 -23.539 -21.580  1.00 67.17           H  
ATOM    970  N   THR A  66     -24.454 -19.200 -18.573  1.00 60.91           N  
ATOM    971  H   THR A  66     -25.253 -19.190 -17.954  1.00 60.91           H  
ATOM    972  CA  THR A  66     -23.404 -18.195 -18.343  1.00 60.91           C  
ATOM    973  HA  THR A  66     -23.296 -17.617 -19.261  1.00 60.91           H  
ATOM    974  C   THR A  66     -22.033 -18.819 -18.067  1.00 60.91           C  
ATOM    975  CB  THR A  66     -23.781 -17.240 -17.197  1.00 60.91           C  
ATOM    976  HB  THR A  66     -23.377 -17.628 -16.262  1.00 60.91           H  
ATOM    977  O   THR A  66     -21.022 -18.249 -18.456  1.00 60.91           O  
ATOM    978  CG2 THR A  66     -23.272 -15.817 -17.427  1.00 60.91           C  
ATOM    979 HG21 THR A  66     -22.243 -15.836 -17.783  1.00 60.91           H  
ATOM    980 HG22 THR A  66     -23.294 -15.278 -16.480  1.00 60.91           H  
ATOM    981 HG23 THR A  66     -23.913 -15.291 -18.135  1.00 60.91           H  
ATOM    982  OG1 THR A  66     -25.183 -17.134 -17.074  1.00 60.91           O  
ATOM    983  HG1 THR A  66     -25.367 -16.702 -16.237  1.00 60.91           H  
ATOM    984  N   THR A  67     -22.011 -20.007 -17.467  1.00 64.52           N  
ATOM    985  H   THR A  67     -22.884 -20.424 -17.178  1.00 64.52           H  
ATOM    986  CA  THR A  67     -20.824 -20.781 -17.073  1.00 64.52           C  
ATOM    987  HA  THR A  67     -19.992 -20.098 -16.903  1.00 64.52           H  
ATOM    988  C   THR A  67     -20.354 -21.778 -18.133  1.00 64.52           C  
ATOM    989  CB  THR A  67     -21.116 -21.518 -15.755  1.00 64.52           C  
ATOM    990  HB  THR A  67     -20.335 -22.244 -15.529  1.00 64.52           H  
ATOM    991  O   THR A  67     -19.496 -22.599 -17.838  1.00 64.52           O  
ATOM    992  CG2 THR A  67     -21.206 -20.518 -14.598  1.00 64.52           C  
ATOM    993 HG21 THR A  67     -22.027 -19.818 -14.754  1.00 64.52           H  
ATOM    994 HG22 THR A  67     -21.380 -21.068 -13.673  1.00 64.52           H  
ATOM    995 HG23 THR A  67     -20.266 -19.972 -14.507  1.00 64.52           H  
ATOM    996  OG1 THR A  67     -22.368 -22.163 -15.858  1.00 64.52           O  
ATOM    997  HG1 THR A  67     -22.228 -23.019 -16.271  1.00 64.52           H  
ATOM    998  N   THR A  68     -20.855 -21.691 -19.373  1.00 78.19           N  
ATOM    999  H   THR A  68     -21.573 -20.997 -19.525  1.00 78.19           H  
ATOM   1000  CA  THR A  68     -20.630 -22.691 -20.441  1.00 78.19           C  
ATOM   1001  HA  THR A  68     -21.215 -23.581 -20.211  1.00 78.19           H  
ATOM   1002  C   THR A  68     -19.173 -23.139 -20.600  1.00 78.19           C  
ATOM   1003  CB  THR A  68     -21.106 -22.131 -21.791  1.00 78.19           C  
ATOM   1004  HB  THR A  68     -20.649 -21.157 -21.964  1.00 78.19           H  
ATOM   1005  O   THR A  68     -18.925 -24.319 -20.808  1.00 78.19           O  
ATOM   1006  CG2 THR A  68     -20.820 -23.027 -22.991  1.00 78.19           C  
ATOM   1007 HG21 THR A  68     -21.280 -22.601 -23.883  1.00 78.19           H  
ATOM   1008 HG22 THR A  68     -19.747 -23.104 -23.167  1.00 78.19           H  
ATOM   1009 HG23 THR A  68     -21.235 -24.019 -22.811  1.00 78.19           H  
ATOM   1010  OG1 THR A  68     -22.500 -21.994 -21.796  1.00 78.19           O  
ATOM   1011  HG1 THR A  68     -22.760 -21.298 -21.189  1.00 78.19           H  
ATOM   1012  N   VAL A  69     -18.202 -22.224 -20.507  1.00 78.07           N  
ATOM   1013  H   VAL A  69     -18.455 -21.274 -20.278  1.00 78.07           H  
ATOM   1014  CA  VAL A  69     -16.766 -22.547 -20.651  1.00 78.07           C  
ATOM   1015  HA  VAL A  69     -16.638 -23.219 -21.499  1.00 78.07           H  
ATOM   1016  C   VAL A  69     -16.167 -23.280 -19.449  1.00 78.07           C  
ATOM   1017  CB  VAL A  69     -15.926 -21.286 -20.909  1.00 78.07           C  
ATOM   1018  HB  VAL A  69     -14.870 -21.545 -20.835  1.00 78.07           H  
ATOM   1019  O   VAL A  69     -15.112 -23.883 -19.581  1.00 78.07           O  
ATOM   1020  CG1 VAL A  69     -16.156 -20.755 -22.327  1.00 78.07           C  
ATOM   1021 HG11 VAL A  69     -15.508 -19.895 -22.495  1.00 78.07           H  
ATOM   1022 HG12 VAL A  69     -17.196 -20.457 -22.462  1.00 78.07           H  
ATOM   1023 HG13 VAL A  69     -15.902 -21.530 -23.050  1.00 78.07           H  
ATOM   1024  CG2 VAL A  69     -16.224 -20.190 -19.876  1.00 78.07           C  
ATOM   1025 HG21 VAL A  69     -16.156 -20.593 -18.865  1.00 78.07           H  
ATOM   1026 HG22 VAL A  69     -17.213 -19.757 -20.027  1.00 78.07           H  
ATOM   1027 HG23 VAL A  69     -15.459 -19.418 -19.953  1.00 78.07           H  
ATOM   1028  N   PHE A  70     -16.813 -23.231 -18.285  1.00 69.54           N  
ATOM   1029  H   PHE A  70     -17.698 -22.744 -18.247  1.00 69.54           H  
ATOM   1030  CA  PHE A  70     -16.462 -24.052 -17.127  1.00 69.54           C  
ATOM   1031  HA  PHE A  70     -15.395 -24.273 -17.146  1.00 69.54           H  
ATOM   1032  C   PHE A  70     -17.197 -25.397 -17.173  1.00 69.54           C  
ATOM   1033  CB  PHE A  70     -16.772 -23.284 -15.833  1.00 69.54           C  
ATOM   1034  HB2 PHE A  70     -16.528 -23.930 -14.989  1.00 69.54           H  
ATOM   1035  HB3 PHE A  70     -17.842 -23.082 -15.782  1.00 69.54           H  
ATOM   1036  O   PHE A  70     -16.608 -26.421 -16.840  1.00 69.54           O  
ATOM   1037  CG  PHE A  70     -16.002 -21.984 -15.665  1.00 69.54           C  
ATOM   1038  CD1 PHE A  70     -14.603 -22.012 -15.513  1.00 69.54           C  
ATOM   1039  HD1 PHE A  70     -14.077 -22.955 -15.523  1.00 69.54           H  
ATOM   1040  CD2 PHE A  70     -16.678 -20.749 -15.650  1.00 69.54           C  
ATOM   1041  HD2 PHE A  70     -17.752 -20.723 -15.762  1.00 69.54           H  
ATOM   1042  CE1 PHE A  70     -13.884 -20.814 -15.350  1.00 69.54           C  
ATOM   1043  HE1 PHE A  70     -12.809 -20.836 -15.244  1.00 69.54           H  
ATOM   1044  CE2 PHE A  70     -15.959 -19.550 -15.486  1.00 69.54           C  
ATOM   1045  HE2 PHE A  70     -16.476 -18.602 -15.477  1.00 69.54           H  
ATOM   1046  CZ  PHE A  70     -14.561 -19.583 -15.338  1.00 69.54           C  
ATOM   1047  HZ  PHE A  70     -14.002 -18.666 -15.224  1.00 69.54           H  
ATOM   1048  N   ASP A  71     -18.452 -25.401 -17.640  1.00 72.88           N  
ATOM   1049  H   ASP A  71     -18.893 -24.509 -17.817  1.00 72.88           H  
ATOM   1050  CA  ASP A  71     -19.271 -26.612 -17.803  1.00 72.88           C  
ATOM   1051  HA  ASP A  71     -19.266 -27.170 -16.867  1.00 72.88           H  
ATOM   1052  C   ASP A  71     -18.716 -27.535 -18.910  1.00 72.88           C  
ATOM   1053  CB  ASP A  71     -20.726 -26.205 -18.120  1.00 72.88           C  
ATOM   1054  HB2 ASP A  71     -21.327 -27.109 -18.213  1.00 72.88           H  
ATOM   1055  HB3 ASP A  71     -20.746 -25.695 -19.084  1.00 72.88           H  
ATOM   1056  O   ASP A  71     -18.754 -28.764 -18.802  1.00 72.88           O  
ATOM   1057  CG  ASP A  71     -21.373 -25.299 -17.060  1.00 72.88           C  
ATOM   1058  OD1 ASP A  71     -21.142 -25.525 -15.854  1.00 72.88           O  
ATOM   1059  OD2 ASP A  71     -22.098 -24.346 -17.445  1.00 72.88           O  
ATOM   1060  N   HIS A  72     -18.167 -26.936 -19.972  1.00 85.33           N  
ATOM   1061  H   HIS A  72     -18.229 -25.929 -20.010  1.00 85.33           H  
ATOM   1062  CA  HIS A  72     -17.553 -27.599 -21.121  1.00 85.33           C  
ATOM   1063  HA  HIS A  72     -17.423 -28.661 -20.909  1.00 85.33           H  
ATOM   1064  C   HIS A  72     -16.179 -26.974 -21.405  1.00 85.33           C  
ATOM   1065  CB  HIS A  72     -18.486 -27.492 -22.329  1.00 85.33           C  
ATOM   1066  HB2 HIS A  72     -18.035 -28.051 -23.150  1.00 85.33           H  
ATOM   1067  HB3 HIS A  72     -18.577 -26.448 -22.626  1.00 85.33           H  
ATOM   1068  O   HIS A  72     -16.083 -26.034 -22.197  1.00 85.33           O  
ATOM   1069  CG  HIS A  72     -19.860 -28.037 -22.066  1.00 85.33           C  
ATOM   1070  CD2 HIS A  72     -21.026 -27.327 -22.102  1.00 85.33           C  
ATOM   1071  HD2 HIS A  72     -21.128 -26.287 -22.375  1.00 85.33           H  
ATOM   1072  ND1 HIS A  72     -20.152 -29.283 -21.563  1.00 85.33           N  
ATOM   1073  HD1 HIS A  72     -19.475 -29.914 -21.160  1.00 85.33           H  
ATOM   1074  CE1 HIS A  72     -21.468 -29.320 -21.308  1.00 85.33           C  
ATOM   1075  HE1 HIS A  72     -21.983 -30.133 -20.818  1.00 85.33           H  
ATOM   1076  NE2 HIS A  72     -22.043 -28.156 -21.632  1.00 85.33           N  
ATOM   1077  N   PRO A  73     -15.117 -27.448 -20.732  1.00 81.89           N  
ATOM   1078  CA  PRO A  73     -13.836 -26.753 -20.660  1.00 81.89           C  
ATOM   1079  HA  PRO A  73     -14.013 -25.696 -20.460  1.00 81.89           H  
ATOM   1080  C   PRO A  73     -13.000 -26.793 -21.935  1.00 81.89           C  
ATOM   1081  CB  PRO A  73     -13.108 -27.348 -19.451  1.00 81.89           C  
ATOM   1082  HB2 PRO A  73     -13.363 -26.770 -18.562  1.00 81.89           H  
ATOM   1083  HB3 PRO A  73     -12.027 -27.379 -19.584  1.00 81.89           H  
ATOM   1084  O   PRO A  73     -11.984 -26.115 -21.974  1.00 81.89           O  
ATOM   1085  CG  PRO A  73     -13.704 -28.746 -19.330  1.00 81.89           C  
ATOM   1086  HG2 PRO A  73     -13.655 -29.122 -18.308  1.00 81.89           H  
ATOM   1087  HG3 PRO A  73     -13.188 -29.421 -20.013  1.00 81.89           H  
ATOM   1088  CD  PRO A  73     -15.142 -28.557 -19.794  1.00 81.89           C  
ATOM   1089  HD2 PRO A  73     -15.769 -28.299 -18.941  1.00 81.89           H  
ATOM   1090  HD3 PRO A  73     -15.501 -29.471 -20.267  1.00 81.89           H  
ATOM   1091  N   ASP A  74     -13.392 -27.528 -22.973  1.00 87.68           N  
ATOM   1092  H   ASP A  74     -14.280 -28.005 -22.917  1.00 87.68           H  
ATOM   1093  CA  ASP A  74     -12.673 -27.594 -24.246  1.00 87.68           C  
ATOM   1094  HA  ASP A  74     -12.049 -26.706 -24.345  1.00 87.68           H  
ATOM   1095  C   ASP A  74     -13.637 -27.579 -25.447  1.00 87.68           C  
ATOM   1096  CB  ASP A  74     -11.726 -28.812 -24.245  1.00 87.68           C  
ATOM   1097  HB2 ASP A  74     -11.158 -28.827 -25.175  1.00 87.68           H  
ATOM   1098  HB3 ASP A  74     -11.012 -28.698 -23.429  1.00 87.68           H  
ATOM   1099  O   ASP A  74     -14.863 -27.676 -25.327  1.00 87.68           O  
ATOM   1100  CG  ASP A  74     -12.465 -30.143 -24.091  1.00 87.68           C  
ATOM   1101  OD1 ASP A  74     -13.420 -30.375 -24.870  1.00 87.68           O  
ATOM   1102  OD2 ASP A  74     -12.124 -30.928 -23.185  1.00 87.68           O  
ATOM   1103  N   VAL A  75     -13.081 -27.455 -26.652  1.00 88.60           N  
ATOM   1104  H   VAL A  75     -12.072 -27.432 -26.699  1.00 88.60           H  
ATOM   1105  CA  VAL A  75     -13.866 -27.398 -27.894  1.00 88.60           C  
ATOM   1106  HA  VAL A  75     -14.579 -26.576 -27.825  1.00 88.60           H  
ATOM   1107  C   VAL A  75     -14.676 -28.677 -28.116  1.00 88.60           C  
ATOM   1108  CB  VAL A  75     -12.920 -27.144 -29.080  1.00 88.60           C  
ATOM   1109  HB  VAL A  75     -12.106 -27.868 -29.032  1.00 88.60           H  
ATOM   1110  O   VAL A  75     -15.806 -28.609 -28.609  1.00 88.60           O  
ATOM   1111  CG1 VAL A  75     -13.577 -27.297 -30.456  1.00 88.60           C  
ATOM   1112 HG11 VAL A  75     -14.398 -26.589 -30.573  1.00 88.60           H  
ATOM   1113 HG12 VAL A  75     -12.819 -27.122 -31.219  1.00 88.60           H  
ATOM   1114 HG13 VAL A  75     -13.954 -28.310 -30.595  1.00 88.60           H  
ATOM   1115  CG2 VAL A  75     -12.317 -25.734 -29.011  1.00 88.60           C  
ATOM   1116 HG21 VAL A  75     -11.626 -25.584 -29.842  1.00 88.60           H  
ATOM   1117 HG22 VAL A  75     -11.759 -25.611 -28.083  1.00 88.60           H  
ATOM   1118 HG23 VAL A  75     -13.107 -24.985 -29.055  1.00 88.60           H  
ATOM   1119  N   ARG A  76     -14.114 -29.848 -27.791  1.00 86.08           N  
ATOM   1120  H   ARG A  76     -13.262 -29.829 -27.249  1.00 86.08           H  
ATOM   1121  CA  ARG A  76     -14.727 -31.150 -28.085  1.00 86.08           C  
ATOM   1122  HA  ARG A  76     -15.077 -31.140 -29.117  1.00 86.08           H  
ATOM   1123  C   ARG A  76     -15.959 -31.393 -27.212  1.00 86.08           C  
ATOM   1124  CB  ARG A  76     -13.659 -32.244 -27.920  1.00 86.08           C  
ATOM   1125  HB2 ARG A  76     -13.464 -32.409 -26.861  1.00 86.08           H  
ATOM   1126  HB3 ARG A  76     -12.732 -31.906 -28.384  1.00 86.08           H  
ATOM   1127  O   ARG A  76     -17.003 -31.789 -27.731  1.00 86.08           O  
ATOM   1128  CG  ARG A  76     -14.088 -33.559 -28.586  1.00 86.08           C  
ATOM   1129  HG2 ARG A  76     -14.224 -33.400 -29.656  1.00 86.08           H  
ATOM   1130  HG3 ARG A  76     -15.039 -33.879 -28.160  1.00 86.08           H  
ATOM   1131  CD  ARG A  76     -13.064 -34.678 -28.362  1.00 86.08           C  
ATOM   1132  HD2 ARG A  76     -12.896 -34.780 -27.290  1.00 86.08           H  
ATOM   1133  HD3 ARG A  76     -13.489 -35.618 -28.715  1.00 86.08           H  
ATOM   1134  NE  ARG A  76     -11.772 -34.408 -29.014  1.00 86.08           N  
ATOM   1135  HE  ARG A  76     -11.139 -33.805 -28.508  1.00 86.08           H  
ATOM   1136  NH1 ARG A  76     -11.818 -35.962 -30.707  1.00 86.08           N  
ATOM   1137 HH11 ARG A  76     -11.321 -36.468 -31.425  1.00 86.08           H  
ATOM   1138 HH12 ARG A  76     -12.763 -36.194 -30.436  1.00 86.08           H  
ATOM   1139  NH2 ARG A  76      -9.965 -34.755 -30.309  1.00 86.08           N  
ATOM   1140 HH21 ARG A  76      -9.480 -34.202 -29.617  1.00 86.08           H  
ATOM   1141 HH22 ARG A  76      -9.401 -35.328 -30.919  1.00 86.08           H  
ATOM   1142  CZ  ARG A  76     -11.200 -35.040 -30.016  1.00 86.08           C  
ATOM   1143  N   THR A  77     -15.855 -31.105 -25.920  1.00 89.58           N  
ATOM   1144  H   THR A  77     -14.957 -30.779 -25.591  1.00 89.58           H  
ATOM   1145  CA  THR A  77     -16.947 -31.199 -24.944  1.00 89.58           C  
ATOM   1146  HA  THR A  77     -17.386 -32.195 -25.003  1.00 89.58           H  
ATOM   1147  C   THR A  77     -18.062 -30.206 -25.259  1.00 89.58           C  
ATOM   1148  CB  THR A  77     -16.442 -30.991 -23.505  1.00 89.58           C  
ATOM   1149  HB  THR A  77     -17.304 -30.908 -22.843  1.00 89.58           H  
ATOM   1150  O   THR A  77     -19.230 -30.601 -25.301  1.00 89.58           O  
ATOM   1151  CG2 THR A  77     -15.582 -32.157 -23.025  1.00 89.58           C  
ATOM   1152 HG21 THR A  77     -16.170 -33.075 -23.023  1.00 89.58           H  
ATOM   1153 HG22 THR A  77     -14.713 -32.288 -23.670  1.00 89.58           H  
ATOM   1154 HG23 THR A  77     -15.234 -31.955 -22.012  1.00 89.58           H  
ATOM   1155  OG1 THR A  77     -15.672 -29.822 -23.386  1.00 89.58           O  
ATOM   1156  HG1 THR A  77     -14.832 -29.997 -23.817  1.00 89.58           H  
ATOM   1157  N   LEU A  78     -17.724 -28.955 -25.589  1.00 90.88           N  
ATOM   1158  H   LEU A  78     -16.762 -28.671 -25.468  1.00 90.88           H  
ATOM   1159  CA  LEU A  78     -18.719 -27.937 -25.933  1.00 90.88           C  
ATOM   1160  HA  LEU A  78     -19.464 -27.921 -25.137  1.00 90.88           H  
ATOM   1161  C   LEU A  78     -19.463 -28.269 -27.238  1.00 90.88           C  
ATOM   1162  CB  LEU A  78     -18.016 -26.570 -25.973  1.00 90.88           C  
ATOM   1163  HB2 LEU A  78     -17.212 -26.605 -26.709  1.00 90.88           H  
ATOM   1164  HB3 LEU A  78     -17.557 -26.399 -24.999  1.00 90.88           H  
ATOM   1165  O   LEU A  78     -20.681 -28.104 -27.329  1.00 90.88           O  
ATOM   1166  CG  LEU A  78     -18.935 -25.378 -26.299  1.00 90.88           C  
ATOM   1167  HG  LEU A  78     -19.267 -25.446 -27.335  1.00 90.88           H  
ATOM   1168  CD1 LEU A  78     -20.165 -25.307 -25.394  1.00 90.88           C  
ATOM   1169 HD11 LEU A  78     -19.848 -25.318 -24.351  1.00 90.88           H  
ATOM   1170 HD12 LEU A  78     -20.825 -26.156 -25.573  1.00 90.88           H  
ATOM   1171 HD13 LEU A  78     -20.727 -24.396 -25.599  1.00 90.88           H  
ATOM   1172  CD2 LEU A  78     -18.150 -24.077 -26.126  1.00 90.88           C  
ATOM   1173 HD21 LEU A  78     -17.308 -24.054 -26.817  1.00 90.88           H  
ATOM   1174 HD22 LEU A  78     -18.795 -23.218 -26.307  1.00 90.88           H  
ATOM   1175 HD23 LEU A  78     -17.770 -24.011 -25.106  1.00 90.88           H  
ATOM   1176  N   ALA A  79     -18.761 -28.791 -28.246  1.00 90.09           N  
ATOM   1177  H   ALA A  79     -17.760 -28.885 -28.141  1.00 90.09           H  
ATOM   1178  CA  ALA A  79     -19.382 -29.227 -29.495  1.00 90.09           C  
ATOM   1179  HA  ALA A  79     -19.991 -28.412 -29.887  1.00 90.09           H  
ATOM   1180  C   ALA A  79     -20.316 -30.435 -29.309  1.00 90.09           C  
ATOM   1181  CB  ALA A  79     -18.278 -29.534 -30.507  1.00 90.09           C  
ATOM   1182  HB1 ALA A  79     -17.673 -28.641 -30.664  1.00 90.09           H  
ATOM   1183  HB2 ALA A  79     -17.641 -30.336 -30.134  1.00 90.09           H  
ATOM   1184  HB3 ALA A  79     -18.729 -29.842 -31.450  1.00 90.09           H  
ATOM   1185  O   ALA A  79     -21.412 -30.448 -29.875  1.00 90.09           O  
ATOM   1186  N   ALA A  80     -19.910 -31.426 -28.506  1.00 87.45           N  
ATOM   1187  H   ALA A  80     -18.994 -31.369 -28.085  1.00 87.45           H  
ATOM   1188  CA  ALA A  80     -20.738 -32.591 -28.191  1.00 87.45           C  
ATOM   1189  HA  ALA A  80     -21.028 -33.083 -29.119  1.00 87.45           H  
ATOM   1190  C   ALA A  80     -22.024 -32.186 -27.455  1.00 87.45           C  
ATOM   1191  CB  ALA A  80     -19.904 -33.574 -27.361  1.00 87.45           C  
ATOM   1192  HB1 ALA A  80     -19.593 -33.110 -26.425  1.00 87.45           H  
ATOM   1193  HB2 ALA A  80     -19.019 -33.873 -27.924  1.00 87.45           H  
ATOM   1194  HB3 ALA A  80     -20.498 -34.462 -27.143  1.00 87.45           H  
ATOM   1195  O   ALA A  80     -23.108 -32.669 -27.789  1.00 87.45           O  
ATOM   1196  N   HIS A  81     -21.924 -31.240 -26.517  1.00 88.85           N  
ATOM   1197  H   HIS A  81     -21.009 -30.902 -26.254  1.00 88.85           H  
ATOM   1198  CA  HIS A  81     -23.088 -30.692 -25.827  1.00 88.85           C  
ATOM   1199  HA  HIS A  81     -23.625 -31.511 -25.349  1.00 88.85           H  
ATOM   1200  C   HIS A  81     -24.069 -30.021 -26.802  1.00 88.85           C  
ATOM   1201  CB  HIS A  81     -22.624 -29.728 -24.732  1.00 88.85           C  
ATOM   1202  HB2 HIS A  81     -22.032 -30.274 -23.998  1.00 88.85           H  
ATOM   1203  HB3 HIS A  81     -21.994 -28.950 -25.163  1.00 88.85           H  
ATOM   1204  O   HIS A  81     -25.241 -30.393 -26.853  1.00 88.85           O  
ATOM   1205  CG  HIS A  81     -23.791 -29.082 -24.038  1.00 88.85           C  
ATOM   1206  CD2 HIS A  81     -24.106 -27.750 -24.047  1.00 88.85           C  
ATOM   1207  HD2 HIS A  81     -23.533 -26.966 -24.519  1.00 88.85           H  
ATOM   1208  ND1 HIS A  81     -24.786 -29.727 -23.338  1.00 88.85           N  
ATOM   1209  HD1 HIS A  81     -24.871 -30.720 -23.178  1.00 88.85           H  
ATOM   1210  CE1 HIS A  81     -25.682 -28.806 -22.946  1.00 88.85           C  
ATOM   1211  HE1 HIS A  81     -26.603 -29.018 -22.422  1.00 88.85           H  
ATOM   1212  NE2 HIS A  81     -25.312 -27.584 -23.362  1.00 88.85           N  
ATOM   1213  N   LEU A  82     -23.587 -29.120 -27.664  1.00 89.54           N  
ATOM   1214  H   LEU A  82     -22.617 -28.848 -27.581  1.00 89.54           H  
ATOM   1215  CA  LEU A  82     -24.427 -28.479 -28.684  1.00 89.54           C  
ATOM   1216  HA  LEU A  82     -25.247 -27.963 -28.185  1.00 89.54           H  
ATOM   1217  C   LEU A  82     -25.077 -29.490 -29.649  1.00 89.54           C  
ATOM   1218  CB  LEU A  82     -23.572 -27.467 -29.466  1.00 89.54           C  
ATOM   1219  HB2 LEU A  82     -24.084 -27.219 -30.396  1.00 89.54           H  
ATOM   1220  HB3 LEU A  82     -22.625 -27.938 -29.727  1.00 89.54           H  
ATOM   1221  O   LEU A  82     -26.200 -29.280 -30.114  1.00 89.54           O  
ATOM   1222  CG  LEU A  82     -23.300 -26.158 -28.705  1.00 89.54           C  
ATOM   1223  HG  LEU A  82     -22.923 -26.373 -27.705  1.00 89.54           H  
ATOM   1224  CD1 LEU A  82     -22.243 -25.352 -29.459  1.00 89.54           C  
ATOM   1225 HD11 LEU A  82     -21.315 -25.923 -29.477  1.00 89.54           H  
ATOM   1226 HD12 LEU A  82     -22.573 -25.145 -30.477  1.00 89.54           H  
ATOM   1227 HD13 LEU A  82     -22.066 -24.415 -28.931  1.00 89.54           H  
ATOM   1228  CD2 LEU A  82     -24.567 -25.304 -28.594  1.00 89.54           C  
ATOM   1229 HD21 LEU A  82     -25.041 -25.184 -29.569  1.00 89.54           H  
ATOM   1230 HD22 LEU A  82     -24.324 -24.318 -28.199  1.00 89.54           H  
ATOM   1231 HD23 LEU A  82     -25.272 -25.776 -27.910  1.00 89.54           H  
ATOM   1232  N   ALA A  83     -24.396 -30.597 -29.961  1.00 84.92           N  
ATOM   1233  H   ALA A  83     -23.468 -30.711 -29.579  1.00 84.92           H  
ATOM   1234  CA  ALA A  83     -24.924 -31.640 -30.841  1.00 84.92           C  
ATOM   1235  HA  ALA A  83     -25.338 -31.165 -31.730  1.00 84.92           H  
ATOM   1236  C   ALA A  83     -26.065 -32.443 -30.205  1.00 84.92           C  
ATOM   1237  CB  ALA A  83     -23.773 -32.560 -31.266  1.00 84.92           C  
ATOM   1238  HB1 ALA A  83     -24.123 -33.270 -32.016  1.00 84.92           H  
ATOM   1239  HB2 ALA A  83     -23.399 -33.114 -30.405  1.00 84.92           H  
ATOM   1240  HB3 ALA A  83     -22.953 -31.973 -31.681  1.00 84.92           H  
ATOM   1241  O   ALA A  83     -26.974 -32.877 -30.931  1.00 84.92           O  
ATOM   1242  N   ALA A  84     -26.012 -32.628 -28.882  1.00 81.42           N  
ATOM   1243  H   ALA A  84     -25.217 -32.259 -28.379  1.00 81.42           H  
ATOM   1244  CA  ALA A  84     -27.066 -33.250 -28.094  1.00 81.42           C  
ATOM   1245  HA  ALA A  84     -27.370 -34.175 -28.584  1.00 81.42           H  
ATOM   1246  C   ALA A  84     -28.303 -32.342 -28.014  1.00 81.42           C  
ATOM   1247  CB  ALA A  84     -26.505 -33.607 -26.712  1.00 81.42           C  
ATOM   1248  HB1 ALA A  84     -26.221 -32.703 -26.173  1.00 81.42           H  
ATOM   1249  HB2 ALA A  84     -25.629 -34.247 -26.819  1.00 81.42           H  
ATOM   1250  HB3 ALA A  84     -27.266 -34.131 -26.134  1.00 81.42           H  
ATOM   1251  O   ALA A  84     -29.399 -32.803 -28.335  1.00 81.42           O  
ATOM   1252  N   GLU A  85     -28.113 -31.054 -27.710  1.00 82.73           N  
ATOM   1253  H   GLU A  85     -27.191 -30.764 -27.416  1.00 82.73           H  
ATOM   1254  CA  GLU A  85     -29.198 -30.065 -27.596  1.00 82.73           C  
ATOM   1255  HA  GLU A  85     -29.918 -30.401 -26.849  1.00 82.73           H  
ATOM   1256  C   GLU A  85     -29.988 -29.884 -28.903  1.00 82.73           C  
ATOM   1257  CB  GLU A  85     -28.613 -28.714 -27.143  1.00 82.73           C  
ATOM   1258  HB2 GLU A  85     -27.769 -28.455 -27.782  1.00 82.73           H  
ATOM   1259  HB3 GLU A  85     -29.368 -27.939 -27.274  1.00 82.73           H  
ATOM   1260  O   GLU A  85     -31.212 -29.802 -28.899  1.00 82.73           O  
ATOM   1261  CG  GLU A  85     -28.153 -28.706 -25.676  1.00 82.73           C  
ATOM   1262  HG2 GLU A  85     -27.757 -27.717 -25.445  1.00 82.73           H  
ATOM   1263  HG3 GLU A  85     -27.343 -29.424 -25.554  1.00 82.73           H  
ATOM   1264  CD  GLU A  85     -29.297 -29.037 -24.706  1.00 82.73           C  
ATOM   1265  OE1 GLU A  85     -29.106 -29.950 -23.871  1.00 82.73           O  
ATOM   1266  OE2 GLU A  85     -30.377 -28.419 -24.847  1.00 82.73           O  
ATOM   1267  N   LEU A  86     -29.320 -29.897 -30.061  1.00 75.90           N  
ATOM   1268  H   LEU A  86     -28.311 -29.899 -30.018  1.00 75.90           H  
ATOM   1269  CA  LEU A  86     -30.000 -29.796 -31.362  1.00 75.90           C  
ATOM   1270  HA  LEU A  86     -30.783 -29.041 -31.285  1.00 75.90           H  
ATOM   1271  C   LEU A  86     -30.706 -31.092 -31.803  1.00 75.90           C  
ATOM   1272  CB  LEU A  86     -28.969 -29.358 -32.417  1.00 75.90           C  
ATOM   1273  HB2 LEU A  86     -29.348 -29.594 -33.412  1.00 75.90           H  
ATOM   1274  HB3 LEU A  86     -28.056 -29.932 -32.264  1.00 75.90           H  
ATOM   1275  O   LEU A  86     -31.521 -31.072 -32.726  1.00 75.90           O  
ATOM   1276  CG  LEU A  86     -28.649 -27.854 -32.364  1.00 75.90           C  
ATOM   1277  HG  LEU A  86     -28.499 -27.534 -31.333  1.00 75.90           H  
ATOM   1278  CD1 LEU A  86     -27.365 -27.585 -33.151  1.00 75.90           C  
ATOM   1279 HD11 LEU A  86     -27.177 -26.512 -33.178  1.00 75.90           H  
ATOM   1280 HD12 LEU A  86     -26.537 -28.058 -32.623  1.00 75.90           H  
ATOM   1281 HD13 LEU A  86     -27.445 -27.981 -34.164  1.00 75.90           H  
ATOM   1282  CD2 LEU A  86     -29.763 -27.021 -33.002  1.00 75.90           C  
ATOM   1283 HD21 LEU A  86     -29.900 -27.290 -34.050  1.00 75.90           H  
ATOM   1284 HD22 LEU A  86     -29.516 -25.962 -32.923  1.00 75.90           H  
ATOM   1285 HD23 LEU A  86     -30.698 -27.173 -32.463  1.00 75.90           H  
ATOM   1286  N   GLY A  87     -30.354 -32.243 -31.221  1.00 61.94           N  
ATOM   1287  H   GLY A  87     -29.755 -32.191 -30.410  1.00 61.94           H  
ATOM   1288  CA  GLY A  87     -30.893 -33.547 -31.617  1.00 61.94           C  
ATOM   1289  HA2 GLY A  87     -30.971 -33.596 -32.704  1.00 61.94           H  
ATOM   1290  HA3 GLY A  87     -30.202 -34.316 -31.275  1.00 61.94           H  
ATOM   1291  C   GLY A  87     -32.266 -33.862 -31.019  1.00 61.94           C  
ATOM   1292  O   GLY A  87     -33.025 -34.637 -31.607  1.00 61.94           O  
ATOM   1293  N   THR A  88     -32.593 -33.280 -29.868  1.00 52.04           N  
ATOM   1294  H   THR A  88     -31.945 -32.643 -29.428  1.00 52.04           H  
ATOM   1295  CA  THR A  88     -33.841 -33.525 -29.132  1.00 52.04           C  
ATOM   1296  HA  THR A  88     -34.019 -34.600 -29.110  1.00 52.04           H  
ATOM   1297  C   THR A  88     -35.064 -32.917 -29.816  1.00 52.04           C  
ATOM   1298  CB  THR A  88     -33.731 -33.033 -27.674  1.00 52.04           C  
ATOM   1299  HB  THR A  88     -34.696 -32.664 -27.327  1.00 52.04           H  
ATOM   1300  O   THR A  88     -36.089 -33.591 -29.878  1.00 52.04           O  
ATOM   1301  CG2 THR A  88     -33.264 -34.159 -26.753  1.00 52.04           C  
ATOM   1302 HG21 THR A  88     -33.990 -34.972 -26.764  1.00 52.04           H  
ATOM   1303 HG22 THR A  88     -32.291 -34.525 -27.083  1.00 52.04           H  
ATOM   1304 HG23 THR A  88     -33.173 -33.778 -25.736  1.00 52.04           H  
ATOM   1305  OG1 THR A  88     -32.767 -32.014 -27.587  1.00 52.04           O  
ATOM   1306  HG1 THR A  88     -32.826 -31.544 -26.752  1.00 52.04           H  
ATOM   1307  N   GLU A  89     -34.974 -31.722 -30.411  1.00 42.04           N  
ATOM   1308  H   GLU A  89     -34.127 -31.186 -30.289  1.00 42.04           H  
ATOM   1309  CA  GLU A  89     -36.132 -31.062 -31.049  1.00 42.04           C  
ATOM   1310  HA  GLU A  89     -36.938 -30.972 -30.321  1.00 42.04           H  
ATOM   1311  C   GLU A  89     -36.720 -31.828 -32.247  1.00 42.04           C  
ATOM   1312  CB  GLU A  89     -35.759 -29.651 -31.527  1.00 42.04           C  
ATOM   1313  HB2 GLU A  89     -34.782 -29.678 -32.009  1.00 42.04           H  
ATOM   1314  HB3 GLU A  89     -36.493 -29.342 -32.271  1.00 42.04           H  
ATOM   1315  O   GLU A  89     -37.919 -31.747 -32.508  1.00 42.04           O  
ATOM   1316  CG  GLU A  89     -35.772 -28.599 -30.411  1.00 42.04           C  
ATOM   1317  HG2 GLU A  89     -34.929 -28.777 -29.743  1.00 42.04           H  
ATOM   1318  HG3 GLU A  89     -36.692 -28.710 -29.838  1.00 42.04           H  
ATOM   1319  CD  GLU A  89     -35.698 -27.172 -30.984  1.00 42.04           C  
ATOM   1320  OE1 GLU A  89     -36.268 -26.260 -30.344  1.00 42.04           O  
ATOM   1321  OE2 GLU A  89     -35.113 -27.006 -32.083  1.00 42.04           O  
ATOM   1322  N   VAL A  90     -35.920 -32.609 -32.984  1.00 35.94           N  
ATOM   1323  H   VAL A  90     -34.943 -32.657 -32.733  1.00 35.94           H  
ATOM   1324  CA  VAL A  90     -36.429 -33.355 -34.156  1.00 35.94           C  
ATOM   1325  HA  VAL A  90     -37.086 -32.679 -34.704  1.00 35.94           H  
ATOM   1326  C   VAL A  90     -37.302 -34.547 -33.747  1.00 35.94           C  
ATOM   1327  CB  VAL A  90     -35.305 -33.774 -35.125  1.00 35.94           C  
ATOM   1328  HB  VAL A  90     -34.667 -34.513 -34.638  1.00 35.94           H  
ATOM   1329  O   VAL A  90     -38.028 -35.092 -34.584  1.00 35.94           O  
ATOM   1330  CG1 VAL A  90     -35.841 -34.374 -36.438  1.00 35.94           C  
ATOM   1331 HG11 VAL A  90     -36.605 -33.722 -36.862  1.00 35.94           H  
ATOM   1332 HG12 VAL A  90     -35.029 -34.490 -37.156  1.00 35.94           H  
ATOM   1333 HG13 VAL A  90     -36.262 -35.363 -36.259  1.00 35.94           H  
ATOM   1334  CG2 VAL A  90     -34.435 -32.572 -35.521  1.00 35.94           C  
ATOM   1335 HG21 VAL A  90     -33.666 -32.876 -36.231  1.00 35.94           H  
ATOM   1336 HG22 VAL A  90     -35.054 -31.792 -35.964  1.00 35.94           H  
ATOM   1337 HG23 VAL A  90     -33.931 -32.165 -34.644  1.00 35.94           H  
ATOM   1338  N   ARG A  91     -37.318 -34.943 -32.464  1.00 31.70           N  
ATOM   1339  H   ARG A  91     -36.777 -34.403 -31.803  1.00 31.70           H  
ATOM   1340  CA  ARG A  91     -38.418 -35.759 -31.937  1.00 31.70           C  
ATOM   1341  HA  ARG A  91     -38.676 -36.535 -32.657  1.00 31.70           H  
ATOM   1342  C   ARG A  91     -39.658 -34.874 -31.830  1.00 31.70           C  
ATOM   1343  CB  ARG A  91     -38.057 -36.435 -30.605  1.00 31.70           C  
ATOM   1344  HB2 ARG A  91     -37.544 -35.729 -29.952  1.00 31.70           H  
ATOM   1345  HB3 ARG A  91     -38.978 -36.744 -30.112  1.00 31.70           H  
ATOM   1346  O   ARG A  91     -40.085 -34.509 -30.743  1.00 31.70           O  
ATOM   1347  CG  ARG A  91     -37.202 -37.688 -30.813  1.00 31.70           C  
ATOM   1348  HG2 ARG A  91     -37.727 -38.374 -31.478  1.00 31.70           H  
ATOM   1349  HG3 ARG A  91     -36.246 -37.412 -31.257  1.00 31.70           H  
ATOM   1350  CD  ARG A  91     -36.970 -38.365 -29.460  1.00 31.70           C  
ATOM   1351  HD2 ARG A  91     -37.934 -38.510 -28.971  1.00 31.70           H  
ATOM   1352  HD3 ARG A  91     -36.365 -37.699 -28.845  1.00 31.70           H  
ATOM   1353  NE  ARG A  91     -36.300 -39.671 -29.606  1.00 31.70           N  
ATOM   1354  HE  ARG A  91     -36.142 -39.994 -30.550  1.00 31.70           H  
ATOM   1355  NH1 ARG A  91     -35.999 -40.070 -27.367  1.00 31.70           N  
ATOM   1356 HH11 ARG A  91     -35.637 -40.631 -26.609  1.00 31.70           H  
ATOM   1357 HH12 ARG A  91     -36.418 -39.172 -27.168  1.00 31.70           H  
ATOM   1358  NH2 ARG A  91     -35.293 -41.574 -28.859  1.00 31.70           N  
ATOM   1359 HH21 ARG A  91     -35.152 -41.873 -29.813  1.00 31.70           H  
ATOM   1360 HH22 ARG A  91     -34.937 -42.127 -28.092  1.00 31.70           H  
ATOM   1361  CZ  ARG A  91     -35.870 -40.430 -28.613  1.00 31.70           C  
ATOM   1362  N   GLY A  92     -40.238 -34.561 -32.987  1.00 30.41           N  
ATOM   1363  H   GLY A  92     -39.760 -34.824 -33.838  1.00 30.41           H  
ATOM   1364  CA  GLY A  92     -41.580 -34.023 -33.069  1.00 30.41           C  
ATOM   1365  HA2 GLY A  92     -41.610 -33.036 -32.608  1.00 30.41           H  
ATOM   1366  HA3 GLY A  92     -41.901 -33.954 -34.109  1.00 30.41           H  
ATOM   1367  C   GLY A  92     -42.502 -34.969 -32.319  1.00 30.41           C  
ATOM   1368  O   GLY A  92     -42.556 -36.165 -32.627  1.00 30.41           O  
ATOM   1369  N   GLU A  93     -43.173 -34.447 -31.297  1.00 32.18           N  
ATOM   1370  H   GLU A  93     -43.009 -33.489 -31.023  1.00 32.18           H  
ATOM   1371  CA  GLU A  93     -44.232 -35.184 -30.627  1.00 32.18           C  
ATOM   1372  HA  GLU A  93     -43.799 -36.049 -30.125  1.00 32.18           H  
ATOM   1373  C   GLU A  93     -45.212 -35.676 -31.690  1.00 32.18           C  
ATOM   1374  CB  GLU A  93     -44.939 -34.314 -29.583  1.00 32.18           C  
ATOM   1375  HB2 GLU A  93     -45.151 -33.334 -30.011  1.00 32.18           H  
ATOM   1376  HB3 GLU A  93     -45.883 -34.791 -29.316  1.00 32.18           H  
ATOM   1377  O   GLU A  93     -45.652 -34.918 -32.561  1.00 32.18           O  
ATOM   1378  CG  GLU A  93     -44.098 -34.179 -28.307  1.00 32.18           C  
ATOM   1379  HG2 GLU A  93     -43.156 -33.687 -28.551  1.00 32.18           H  
ATOM   1380  HG3 GLU A  93     -43.870 -35.179 -27.937  1.00 32.18           H  
ATOM   1381  CD  GLU A  93     -44.818 -33.376 -27.216  1.00 32.18           C  
ATOM   1382  OE1 GLU A  93     -44.635 -33.732 -26.030  1.00 32.18           O  
ATOM   1383  OE2 GLU A  93     -45.559 -32.433 -27.575  1.00 32.18           O  
ATOM   1384  N   ALA A  94     -45.503 -36.978 -31.661  1.00 36.40           N  
ATOM   1385  H   ALA A  94     -45.110 -37.553 -30.930  1.00 36.40           H  
ATOM   1386  CA  ALA A  94     -46.471 -37.555 -32.574  1.00 36.40           C  
ATOM   1387  HA  ALA A  94     -46.070 -37.443 -33.582  1.00 36.40           H  
ATOM   1388  C   ALA A  94     -47.786 -36.769 -32.429  1.00 36.40           C  
ATOM   1389  CB  ALA A  94     -46.644 -39.047 -32.271  1.00 36.40           C  
ATOM   1390  HB1 ALA A  94     -47.368 -39.477 -32.963  1.00 36.40           H  
ATOM   1391  HB2 ALA A  94     -45.689 -39.559 -32.385  1.00 36.40           H  
ATOM   1392  HB3 ALA A  94     -47.008 -39.175 -31.252  1.00 36.40           H  
ATOM   1393  O   ALA A  94     -48.247 -36.577 -31.299  1.00 36.40           O  
ATOM   1394  N   PRO A  95     -48.383 -36.289 -33.534  1.00 37.67           N  
ATOM   1395  CA  PRO A  95     -49.593 -35.487 -33.466  1.00 37.67           C  
ATOM   1396  HA  PRO A  95     -49.369 -34.554 -32.949  1.00 37.67           H  
ATOM   1397  C   PRO A  95     -50.666 -36.250 -32.686  1.00 37.67           C  
ATOM   1398  CB  PRO A  95     -49.984 -35.179 -34.915  1.00 37.67           C  
ATOM   1399  HB2 PRO A  95     -51.061 -35.243 -35.073  1.00 37.67           H  
ATOM   1400  HB3 PRO A  95     -49.624 -34.185 -35.179  1.00 37.67           H  
ATOM   1401  O   PRO A  95     -50.891 -37.440 -32.917  1.00 37.67           O  
ATOM   1402  CG  PRO A  95     -49.231 -36.223 -35.740  1.00 37.67           C  
ATOM   1403  HG2 PRO A  95     -49.834 -37.128 -35.814  1.00 37.67           H  
ATOM   1404  HG3 PRO A  95     -48.977 -35.850 -36.732  1.00 37.67           H  
ATOM   1405  CD  PRO A  95     -47.986 -36.514 -34.910  1.00 37.67           C  
ATOM   1406  HD2 PRO A  95     -47.665 -37.542 -35.076  1.00 37.67           H  
ATOM   1407  HD3 PRO A  95     -47.189 -35.817 -35.172  1.00 37.67           H  
ATOM   1408  N   SER A  96     -51.289 -35.563 -31.728  1.00 43.41           N  
ATOM   1409  H   SER A  96     -50.977 -34.617 -31.557  1.00 43.41           H  
ATOM   1410  CA  SER A  96     -52.310 -36.129 -30.846  1.00 43.41           C  
ATOM   1411  HA  SER A  96     -51.827 -36.818 -30.153  1.00 43.41           H  
ATOM   1412  C   SER A  96     -53.373 -36.890 -31.644  1.00 43.41           C  
ATOM   1413  CB  SER A  96     -52.949 -34.993 -30.040  1.00 43.41           C  
ATOM   1414  HB2 SER A  96     -53.150 -34.155 -30.706  1.00 43.41           H  
ATOM   1415  HB3 SER A  96     -52.254 -34.666 -29.266  1.00 43.41           H  
ATOM   1416  O   SER A  96     -53.920 -36.374 -32.621  1.00 43.41           O  
ATOM   1417  OG  SER A  96     -54.173 -35.390 -29.451  1.00 43.41           O  
ATOM   1418  HG  SER A  96     -54.475 -34.665 -28.899  1.00 43.41           H  
ATOM   1419  N   ALA A  97     -53.705 -38.106 -31.198  1.00 49.44           N  
ATOM   1420  H   ALA A  97     -53.192 -38.477 -30.411  1.00 49.44           H  
ATOM   1421  CA  ALA A  97     -54.717 -38.955 -31.829  1.00 49.44           C  
ATOM   1422  HA  ALA A  97     -54.377 -39.215 -32.831  1.00 49.44           H  
ATOM   1423  C   ALA A  97     -56.086 -38.258 -31.971  1.00 49.44           C  
ATOM   1424  CB  ALA A  97     -54.841 -40.237 -30.994  1.00 49.44           C  
ATOM   1425  HB1 ALA A  97     -53.877 -40.744 -30.949  1.00 49.44           H  
ATOM   1426  HB2 ALA A  97     -55.173 -39.998 -29.984  1.00 49.44           H  
ATOM   1427  HB3 ALA A  97     -55.568 -40.902 -31.459  1.00 49.44           H  
ATOM   1428  O   ALA A  97     -56.825 -38.548 -32.910  1.00 49.44           O  
ATOM   1429  N   LEU A  98     -56.405 -37.322 -31.066  1.00 56.20           N  
ATOM   1430  H   LEU A  98     -55.710 -37.079 -30.375  1.00 56.20           H  
ATOM   1431  CA  LEU A  98     -57.667 -36.576 -31.061  1.00 56.20           C  
ATOM   1432  HA  LEU A  98     -58.497 -37.281 -31.123  1.00 56.20           H  
ATOM   1433  C   LEU A  98     -57.806 -35.649 -32.278  1.00 56.20           C  
ATOM   1434  CB  LEU A  98     -57.781 -35.776 -29.749  1.00 56.20           C  
ATOM   1435  HB2 LEU A  98     -58.614 -35.078 -29.836  1.00 56.20           H  
ATOM   1436  HB3 LEU A  98     -56.876 -35.181 -29.626  1.00 56.20           H  
ATOM   1437  O   LEU A  98     -58.869 -35.613 -32.885  1.00 56.20           O  
ATOM   1438  CG  LEU A  98     -58.002 -36.641 -28.493  1.00 56.20           C  
ATOM   1439  HG  LEU A  98     -57.289 -37.464 -28.483  1.00 56.20           H  
ATOM   1440  CD1 LEU A  98     -57.777 -35.806 -27.232  1.00 56.20           C  
ATOM   1441 HD11 LEU A  98     -56.756 -35.424 -27.219  1.00 56.20           H  
ATOM   1442 HD12 LEU A  98     -57.931 -36.423 -26.347  1.00 56.20           H  
ATOM   1443 HD13 LEU A  98     -58.474 -34.968 -27.212  1.00 56.20           H  
ATOM   1444  CD2 LEU A  98     -59.422 -37.209 -28.441  1.00 56.20           C  
ATOM   1445 HD21 LEU A  98     -59.558 -37.784 -27.525  1.00 56.20           H  
ATOM   1446 HD22 LEU A  98     -60.150 -36.399 -28.467  1.00 56.20           H  
ATOM   1447 HD23 LEU A  98     -59.596 -37.868 -29.293  1.00 56.20           H  
ATOM   1448  N   ALA A  99     -56.731 -34.975 -32.700  1.00 51.16           N  
ATOM   1449  H   ALA A  99     -55.846 -35.118 -32.233  1.00 51.16           H  
ATOM   1450  CA  ALA A  99     -56.780 -34.045 -33.834  1.00 51.16           C  
ATOM   1451  HA  ALA A  99     -57.597 -33.340 -33.675  1.00 51.16           H  
ATOM   1452  C   ALA A  99     -57.049 -34.757 -35.176  1.00 51.16           C  
ATOM   1453  CB  ALA A  99     -55.460 -33.265 -33.867  1.00 51.16           C  
ATOM   1454  HB1 ALA A  99     -55.327 -32.725 -32.930  1.00 51.16           H  
ATOM   1455  HB2 ALA A  99     -54.624 -33.947 -34.018  1.00 51.16           H  
ATOM   1456  HB3 ALA A  99     -55.488 -32.544 -34.685  1.00 51.16           H  
ATOM   1457  O   ALA A  99     -57.620 -34.177 -36.099  1.00 51.16           O  
ATOM   1458  N   GLY A 100     -56.677 -36.039 -35.285  1.00 54.74           N  
ATOM   1459  H   GLY A 100     -56.229 -36.473 -34.491  1.00 54.74           H  
ATOM   1460  CA  GLY A 100     -57.027 -36.867 -36.443  1.00 54.74           C  
ATOM   1461  HA2 GLY A 100     -56.502 -37.818 -36.364  1.00 54.74           H  
ATOM   1462  HA3 GLY A 100     -56.712 -36.364 -37.357  1.00 54.74           H  
ATOM   1463  C   GLY A 100     -58.529 -37.162 -36.548  1.00 54.74           C  
ATOM   1464  O   GLY A 100     -59.032 -37.374 -37.651  1.00 54.74           O  
ATOM   1465  N   LEU A 101     -59.247 -37.151 -35.419  1.00 60.47           N  
ATOM   1466  H   LEU A 101     -58.794 -36.868 -34.562  1.00 60.47           H  
ATOM   1467  CA  LEU A 101     -60.686 -37.410 -35.351  1.00 60.47           C  
ATOM   1468  HA  LEU A 101     -60.899 -38.251 -36.011  1.00 60.47           H  
ATOM   1469  C   LEU A 101     -61.499 -36.218 -35.890  1.00 60.47           C  
ATOM   1470  CB  LEU A 101     -61.049 -37.792 -33.895  1.00 60.47           C  
ATOM   1471  HB2 LEU A 101     -61.590 -36.966 -33.432  1.00 60.47           H  
ATOM   1472  HB3 LEU A 101     -60.131 -37.904 -33.319  1.00 60.47           H  
ATOM   1473  O   LEU A 101     -62.420 -36.430 -36.677  1.00 60.47           O  
ATOM   1474  CG  LEU A 101     -61.862 -39.098 -33.768  1.00 60.47           C  
ATOM   1475  HG  LEU A 101     -61.921 -39.604 -34.732  1.00 60.47           H  
ATOM   1476  CD1 LEU A 101     -61.192 -40.061 -32.782  1.00 60.47           C  
ATOM   1477 HD11 LEU A 101     -60.184 -40.291 -33.129  1.00 60.47           H  
ATOM   1478 HD12 LEU A 101     -61.135 -39.597 -31.797  1.00 60.47           H  
ATOM   1479 HD13 LEU A 101     -61.768 -40.984 -32.717  1.00 60.47           H  
ATOM   1480  CD2 LEU A 101     -63.286 -38.834 -33.281  1.00 60.47           C  
ATOM   1481 HD21 LEU A 101     -63.846 -39.766 -33.225  1.00 60.47           H  
ATOM   1482 HD22 LEU A 101     -63.786 -38.162 -33.980  1.00 60.47           H  
ATOM   1483 HD23 LEU A 101     -63.265 -38.357 -32.301  1.00 60.47           H  
ATOM   1484  N   ASP A 102     -61.093 -34.983 -35.572  1.00 58.43           N  
ATOM   1485  H   ASP A 102     -60.397 -34.882 -34.848  1.00 58.43           H  
ATOM   1486  CA  ASP A 102     -61.742 -33.751 -36.060  1.00 58.43           C  
ATOM   1487  HA  ASP A 102     -62.787 -33.745 -35.750  1.00 58.43           H  
ATOM   1488  C   ASP A 102     -61.691 -33.637 -37.595  1.00 58.43           C  
ATOM   1489  CB  ASP A 102     -61.043 -32.514 -35.462  1.00 58.43           C  
ATOM   1490  HB2 ASP A 102     -61.482 -31.623 -35.910  1.00 58.43           H  
ATOM   1491  HB3 ASP A 102     -59.989 -32.538 -35.741  1.00 58.43           H  
ATOM   1492  O   ASP A 102     -62.671 -33.281 -38.255  1.00 58.43           O  
ATOM   1493  CG  ASP A 102     -61.150 -32.373 -33.940  1.00 58.43           C  
ATOM   1494  OD1 ASP A 102     -62.090 -32.943 -33.349  1.00 58.43           O  
ATOM   1495  OD2 ASP A 102     -60.268 -31.685 -33.377  1.00 58.43           O  
ATOM   1496  N   ALA A 103     -60.545 -33.981 -38.195  1.00 60.73           N  
ATOM   1497  H   ALA A 103     -59.765 -34.242 -37.609  1.00 60.73           H  
ATOM   1498  CA  ALA A 103     -60.378 -33.947 -39.648  1.00 60.73           C  
ATOM   1499  HA  ALA A 103     -60.659 -32.957 -40.006  1.00 60.73           H  
ATOM   1500  C   ALA A 103     -61.283 -34.968 -40.358  1.00 60.73           C  
ATOM   1501  CB  ALA A 103     -58.900 -34.186 -39.975  1.00 60.73           C  
ATOM   1502  HB1 ALA A 103     -58.290 -33.425 -39.489  1.00 60.73           H  
ATOM   1503  HB2 ALA A 103     -58.595 -35.170 -39.619  1.00 60.73           H  
ATOM   1504  HB3 ALA A 103     -58.751 -34.130 -41.053  1.00 60.73           H  
ATOM   1505  O   ALA A 103     -61.801 -34.688 -41.444  1.00 60.73           O  
ATOM   1506  N   LEU A 104     -61.501 -36.136 -39.740  1.00 61.64           N  
ATOM   1507  H   LEU A 104     -61.090 -36.278 -38.828  1.00 61.64           H  
ATOM   1508  CA  LEU A 104     -62.444 -37.128 -40.245  1.00 61.64           C  
ATOM   1509  HA  LEU A 104     -62.186 -37.336 -41.283  1.00 61.64           H  
ATOM   1510  C   LEU A 104     -63.869 -36.558 -40.230  1.00 61.64           C  
ATOM   1511  CB  LEU A 104     -62.326 -38.426 -39.424  1.00 61.64           C  
ATOM   1512  HB2 LEU A 104     -61.278 -38.723 -39.366  1.00 61.64           H  
ATOM   1513  HB3 LEU A 104     -62.669 -38.222 -38.410  1.00 61.64           H  
ATOM   1514  O   LEU A 104     -64.541 -36.643 -41.256  1.00 61.64           O  
ATOM   1515  CG  LEU A 104     -63.153 -39.597 -39.988  1.00 61.64           C  
ATOM   1516  HG  LEU A 104     -64.164 -39.263 -40.220  1.00 61.64           H  
ATOM   1517  CD1 LEU A 104     -62.521 -40.189 -41.252  1.00 61.64           C  
ATOM   1518 HD11 LEU A 104     -61.504 -40.518 -41.042  1.00 61.64           H  
ATOM   1519 HD12 LEU A 104     -63.117 -41.033 -41.600  1.00 61.64           H  
ATOM   1520 HD13 LEU A 104     -62.501 -39.433 -42.037  1.00 61.64           H  
ATOM   1521  CD2 LEU A 104     -63.259 -40.714 -38.948  1.00 61.64           C  
ATOM   1522 HD21 LEU A 104     -62.264 -41.076 -38.689  1.00 61.64           H  
ATOM   1523 HD22 LEU A 104     -63.862 -41.532 -39.342  1.00 61.64           H  
ATOM   1524 HD23 LEU A 104     -63.739 -40.324 -38.051  1.00 61.64           H  
ATOM   1525  N   GLU A 105     -64.305 -35.935 -39.126  1.00 64.86           N  
ATOM   1526  H   GLU A 105     -63.689 -35.865 -38.329  1.00 64.86           H  
ATOM   1527  CA  GLU A 105     -65.645 -35.334 -39.013  1.00 64.86           C  
ATOM   1528  HA  GLU A 105     -66.388 -36.123 -39.130  1.00 64.86           H  
ATOM   1529  C   GLU A 105     -65.928 -34.303 -40.110  1.00 64.86           C  
ATOM   1530  CB  GLU A 105     -65.868 -34.671 -37.642  1.00 64.86           C  
ATOM   1531  HB2 GLU A 105     -64.985 -34.101 -37.353  1.00 64.86           H  
ATOM   1532  HB3 GLU A 105     -66.704 -33.978 -37.742  1.00 64.86           H  
ATOM   1533  O   GLU A 105     -66.999 -34.336 -40.721  1.00 64.86           O  
ATOM   1534  CG  GLU A 105     -66.232 -35.672 -36.537  1.00 64.86           C  
ATOM   1535  HG2 GLU A 105     -65.360 -36.286 -36.312  1.00 64.86           H  
ATOM   1536  HG3 GLU A 105     -67.014 -36.330 -36.915  1.00 64.86           H  
ATOM   1537  CD  GLU A 105     -66.736 -34.990 -35.252  1.00 64.86           C  
ATOM   1538  OE1 GLU A 105     -67.408 -35.699 -34.465  1.00 64.86           O  
ATOM   1539  OE2 GLU A 105     -66.518 -33.769 -35.090  1.00 64.86           O  
ATOM   1540  N   ALA A 106     -64.966 -33.425 -40.409  1.00 60.65           N  
ATOM   1541  H   ALA A 106     -64.132 -33.426 -39.839  1.00 60.65           H  
ATOM   1542  CA  ALA A 106     -65.128 -32.382 -41.422  1.00 60.65           C  
ATOM   1543  HA  ALA A 106     -66.066 -31.860 -41.230  1.00 60.65           H  
ATOM   1544  C   ALA A 106     -65.195 -32.923 -42.860  1.00 60.65           C  
ATOM   1545  CB  ALA A 106     -63.981 -31.380 -41.270  1.00 60.65           C  
ATOM   1546  HB1 ALA A 106     -63.028 -31.877 -41.454  1.00 60.65           H  
ATOM   1547  HB2 ALA A 106     -63.979 -30.973 -40.258  1.00 60.65           H  
ATOM   1548  HB3 ALA A 106     -64.106 -30.566 -41.983  1.00 60.65           H  
ATOM   1549  O   ALA A 106     -65.828 -32.301 -43.712  1.00 60.65           O  
ATOM   1550  N   ALA A 107     -64.562 -34.066 -43.144  1.00 64.12           N  
ATOM   1551  H   ALA A 107     -64.038 -34.515 -42.406  1.00 64.12           H  
ATOM   1552  CA  ALA A 107     -64.567 -34.685 -44.470  1.00 64.12           C  
ATOM   1553  HA  ALA A 107     -64.553 -33.898 -45.224  1.00 64.12           H  
ATOM   1554  C   ALA A 107     -65.824 -35.539 -44.738  1.00 64.12           C  
ATOM   1555  CB  ALA A 107     -63.279 -35.501 -44.619  1.00 64.12           C  
ATOM   1556  HB1 ALA A 107     -62.415 -34.855 -44.469  1.00 64.12           H  
ATOM   1557  HB2 ALA A 107     -63.259 -36.300 -43.877  1.00 64.12           H  
ATOM   1558  HB3 ALA A 107     -63.233 -35.934 -45.618  1.00 64.12           H  
ATOM   1559  O   ALA A 107     -66.182 -35.761 -45.897  1.00 64.12           O  
ATOM   1560  N   LEU A 108     -66.525 -35.993 -43.689  1.00 66.29           N  
ATOM   1561  H   LEU A 108     -66.174 -35.785 -42.766  1.00 66.29           H  
ATOM   1562  CA  LEU A 108     -67.748 -36.803 -43.808  1.00 66.29           C  
ATOM   1563  HA  LEU A 108     -67.474 -37.746 -44.281  1.00 66.29           H  
ATOM   1564  C   LEU A 108     -68.859 -36.200 -44.700  1.00 66.29           C  
ATOM   1565  CB  LEU A 108     -68.333 -37.098 -42.409  1.00 66.29           C  
ATOM   1566  HB2 LEU A 108     -69.353 -37.463 -42.525  1.00 66.29           H  
ATOM   1567  HB3 LEU A 108     -68.391 -36.164 -41.850  1.00 66.29           H  
ATOM   1568  O   LEU A 108     -69.485 -36.974 -45.431  1.00 66.29           O  
ATOM   1569  CG  LEU A 108     -67.561 -38.131 -41.577  1.00 66.29           C  
ATOM   1570  HG  LEU A 108     -66.503 -37.869 -41.552  1.00 66.29           H  
ATOM   1571  CD1 LEU A 108     -68.086 -38.177 -40.142  1.00 66.29           C  
ATOM   1572 HD11 LEU A 108     -69.088 -38.606 -40.118  1.00 66.29           H  
ATOM   1573 HD12 LEU A 108     -67.415 -38.772 -39.523  1.00 66.29           H  
ATOM   1574 HD13 LEU A 108     -68.135 -37.168 -39.733  1.00 66.29           H  
ATOM   1575  CD2 LEU A 108     -67.679 -39.538 -42.151  1.00 66.29           C  
ATOM   1576 HD21 LEU A 108     -67.205 -39.575 -43.132  1.00 66.29           H  
ATOM   1577 HD22 LEU A 108     -67.146 -40.220 -41.489  1.00 66.29           H  
ATOM   1578 HD23 LEU A 108     -68.726 -39.832 -42.229  1.00 66.29           H  
ATOM   1579  N   PRO A 109     -69.153 -34.879 -44.685  1.00 62.97           N  
ATOM   1580  CA  PRO A 109     -70.281 -34.313 -45.428  1.00 62.97           C  
ATOM   1581  HA  PRO A 109     -71.195 -34.815 -45.110  1.00 62.97           H  
ATOM   1582  C   PRO A 109     -70.146 -34.444 -46.948  1.00 62.97           C  
ATOM   1583  CB  PRO A 109     -70.351 -32.831 -45.030  1.00 62.97           C  
ATOM   1584  HB2 PRO A 109     -69.844 -32.215 -45.772  1.00 62.97           H  
ATOM   1585  HB3 PRO A 109     -71.382 -32.497 -44.909  1.00 62.97           H  
ATOM   1586  O   PRO A 109     -71.150 -34.642 -47.639  1.00 62.97           O  
ATOM   1587  CG  PRO A 109     -69.580 -32.750 -43.718  1.00 62.97           C  
ATOM   1588  HG2 PRO A 109     -70.234 -33.005 -42.884  1.00 62.97           H  
ATOM   1589  HG3 PRO A 109     -69.124 -31.771 -43.570  1.00 62.97           H  
ATOM   1590  CD  PRO A 109     -68.531 -33.835 -43.893  1.00 62.97           C  
ATOM   1591  HD2 PRO A 109     -68.197 -34.184 -42.916  1.00 62.97           H  
ATOM   1592  HD3 PRO A 109     -67.700 -33.439 -44.476  1.00 62.97           H  
ATOM   1593  N   GLU A 110     -68.918 -34.343 -47.467  1.00 60.89           N  
ATOM   1594  H   GLU A 110     -68.134 -34.223 -46.841  1.00 60.89           H  
ATOM   1595  CA  GLU A 110     -68.637 -34.363 -48.907  1.00 60.89           C  
ATOM   1596  HA  GLU A 110     -69.421 -33.811 -49.425  1.00 60.89           H  
ATOM   1597  C   GLU A 110     -68.658 -35.777 -49.500  1.00 60.89           C  
ATOM   1598  CB  GLU A 110     -67.306 -33.658 -49.215  1.00 60.89           C  
ATOM   1599  HB2 GLU A 110     -66.504 -34.132 -48.649  1.00 60.89           H  
ATOM   1600  HB3 GLU A 110     -67.100 -33.811 -50.275  1.00 60.89           H  
ATOM   1601  O   GLU A 110     -68.618 -35.928 -50.722  1.00 60.89           O  
ATOM   1602  CG  GLU A 110     -67.339 -32.148 -48.896  1.00 60.89           C  
ATOM   1603  HG2 GLU A 110     -66.729 -31.969 -48.011  1.00 60.89           H  
ATOM   1604  HG3 GLU A 110     -68.359 -31.860 -48.643  1.00 60.89           H  
ATOM   1605  CD  GLU A 110     -66.851 -31.241 -50.045  1.00 60.89           C  
ATOM   1606  OE1 GLU A 110     -67.298 -30.071 -50.070  1.00 60.89           O  
ATOM   1607  OE2 GLU A 110     -66.068 -31.704 -50.905  1.00 60.89           O  
ATOM   1608  N   VAL A 111     -68.779 -36.823 -48.669  1.00 66.07           N  
ATOM   1609  H   VAL A 111     -68.809 -36.656 -47.673  1.00 66.07           H  
ATOM   1610  CA  VAL A 111     -68.815 -38.199 -49.171  1.00 66.07           C  
ATOM   1611  HA  VAL A 111     -67.906 -38.313 -49.761  1.00 66.07           H  
ATOM   1612  C   VAL A 111     -70.055 -38.398 -50.067  1.00 66.07           C  
ATOM   1613  CB  VAL A 111     -68.711 -39.266 -48.070  1.00 66.07           C  
ATOM   1614  HB  VAL A 111     -69.569 -39.203 -47.401  1.00 66.07           H  
ATOM   1615  O   VAL A 111     -71.194 -38.205 -49.596  1.00 66.07           O  
ATOM   1616  CG1 VAL A 111     -68.679 -40.656 -48.732  1.00 66.07           C  
ATOM   1617 HG11 VAL A 111     -68.433 -41.437 -48.013  1.00 66.07           H  
ATOM   1618 HG12 VAL A 111     -67.915 -40.684 -49.509  1.00 66.07           H  
ATOM   1619 HG13 VAL A 111     -69.648 -40.893 -49.173  1.00 66.07           H  
ATOM   1620  CG2 VAL A 111     -67.417 -39.082 -47.263  1.00 66.07           C  
ATOM   1621 HG21 VAL A 111     -67.335 -39.851 -46.495  1.00 66.07           H  
ATOM   1622 HG22 VAL A 111     -66.551 -39.143 -47.921  1.00 66.07           H  
ATOM   1623 HG23 VAL A 111     -67.412 -38.109 -46.771  1.00 66.07           H  
ATOM   1624  N   PRO A 112     -69.863 -38.782 -51.351  1.00 69.74           N  
ATOM   1625  CA  PRO A 112     -70.941 -38.941 -52.323  1.00 69.74           C  
ATOM   1626  HA  PRO A 112     -71.384 -37.962 -52.502  1.00 69.74           H  
ATOM   1627  C   PRO A 112     -72.014 -39.923 -51.850  1.00 69.74           C  
ATOM   1628  CB  PRO A 112     -70.286 -39.448 -53.614  1.00 69.74           C  
ATOM   1629  HB2 PRO A 112     -70.770 -39.038 -54.501  1.00 69.74           H  
ATOM   1630  HB3 PRO A 112     -70.303 -40.537 -53.644  1.00 69.74           H  
ATOM   1631  O   PRO A 112     -71.709 -40.947 -51.246  1.00 69.74           O  
ATOM   1632  CG  PRO A 112     -68.839 -38.985 -53.502  1.00 69.74           C  
ATOM   1633  HG2 PRO A 112     -68.158 -39.642 -54.043  1.00 69.74           H  
ATOM   1634  HG3 PRO A 112     -68.752 -37.960 -53.862  1.00 69.74           H  
ATOM   1635  CD  PRO A 112     -68.577 -39.017 -52.003  1.00 69.74           C  
ATOM   1636  HD2 PRO A 112     -68.196 -39.999 -51.721  1.00 69.74           H  
ATOM   1637  HD3 PRO A 112     -67.846 -38.243 -51.768  1.00 69.74           H  
ATOM   1638  N   ALA A 113     -73.282 -39.649 -52.172  1.00 64.41           N  
ATOM   1639  H   ALA A 113     -73.459 -38.800 -52.690  1.00 64.41           H  
ATOM   1640  CA  ALA A 113     -74.439 -40.393 -51.656  1.00 64.41           C  
ATOM   1641  HA  ALA A 113     -74.494 -40.239 -50.578  1.00 64.41           H  
ATOM   1642  C   ALA A 113     -74.389 -41.915 -51.896  1.00 64.41           C  
ATOM   1643  CB  ALA A 113     -75.704 -39.800 -52.289  1.00 64.41           C  
ATOM   1644  HB1 ALA A 113     -76.580 -40.311 -51.890  1.00 64.41           H  
ATOM   1645  HB2 ALA A 113     -75.776 -38.739 -52.052  1.00 64.41           H  
ATOM   1646  HB3 ALA A 113     -75.680 -39.931 -53.371  1.00 64.41           H  
ATOM   1647  O   ALA A 113     -74.821 -42.675 -51.035  1.00 64.41           O  
ATOM   1648  N   THR A 114     -73.869 -42.355 -53.046  1.00 64.55           N  
ATOM   1649  H   THR A 114     -73.468 -41.688 -53.690  1.00 64.55           H  
ATOM   1650  CA  THR A 114     -73.789 -43.775 -53.435  1.00 64.55           C  
ATOM   1651  HA  THR A 114     -74.762 -44.248 -53.306  1.00 64.55           H  
ATOM   1652  C   THR A 114     -72.800 -44.564 -52.592  1.00 64.55           C  
ATOM   1653  CB  THR A 114     -73.353 -43.908 -54.902  1.00 64.55           C  
ATOM   1654  HB  THR A 114     -73.061 -44.937 -55.112  1.00 64.55           H  
ATOM   1655  O   THR A 114     -73.066 -45.703 -52.232  1.00 64.55           O  
ATOM   1656  CG2 THR A 114     -74.485 -43.520 -55.852  1.00 64.55           C  
ATOM   1657 HG21 THR A 114     -74.147 -43.642 -56.881  1.00 64.55           H  
ATOM   1658 HG22 THR A 114     -74.776 -42.482 -55.690  1.00 64.55           H  
ATOM   1659 HG23 THR A 114     -75.343 -44.170 -55.681  1.00 64.55           H  
ATOM   1660  OG1 THR A 114     -72.272 -43.038 -55.181  1.00 64.55           O  
ATOM   1661  HG1 THR A 114     -71.454 -43.526 -55.057  1.00 64.55           H  
ATOM   1662  N   GLU A 115     -71.663 -43.953 -52.268  1.00 67.33           N  
ATOM   1663  H   GLU A 115     -71.512 -43.002 -52.573  1.00 67.33           H  
ATOM   1664  CA  GLU A 115     -70.652 -44.549 -51.396  1.00 67.33           C  
ATOM   1665  HA  GLU A 115     -70.605 -45.627 -51.552  1.00 67.33           H  
ATOM   1666  C   GLU A 115     -70.991 -44.318 -49.931  1.00 67.33           C  
ATOM   1667  CB  GLU A 115     -69.278 -43.955 -51.711  1.00 67.33           C  
ATOM   1668  HB2 GLU A 115     -69.340 -42.867 -51.672  1.00 67.33           H  
ATOM   1669  HB3 GLU A 115     -68.568 -44.296 -50.958  1.00 67.33           H  
ATOM   1670  O   GLU A 115     -70.494 -45.032 -49.075  1.00 67.33           O  
ATOM   1671  CG  GLU A 115     -68.787 -44.403 -53.093  1.00 67.33           C  
ATOM   1672  HG2 GLU A 115     -68.717 -45.491 -53.106  1.00 67.33           H  
ATOM   1673  HG3 GLU A 115     -69.518 -44.104 -53.845  1.00 67.33           H  
ATOM   1674  CD  GLU A 115     -67.426 -43.802 -53.465  1.00 67.33           C  
ATOM   1675  OE1 GLU A 115     -67.056 -43.955 -54.650  1.00 67.33           O  
ATOM   1676  OE2 GLU A 115     -66.789 -43.169 -52.593  1.00 67.33           O  
ATOM   1677  N   ARG A 116     -71.869 -43.354 -49.631  1.00 64.83           N  
ATOM   1678  H   ARG A 116     -72.173 -42.764 -50.392  1.00 64.83           H  
ATOM   1679  CA  ARG A 116     -72.271 -42.992 -48.274  1.00 64.83           C  
ATOM   1680  HA  ARG A 116     -71.379 -42.663 -47.740  1.00 64.83           H  
ATOM   1681  C   ARG A 116     -72.843 -44.175 -47.507  1.00 64.83           C  
ATOM   1682  CB  ARG A 116     -73.270 -41.830 -48.346  1.00 64.83           C  
ATOM   1683  HB2 ARG A 116     -74.269 -42.219 -48.546  1.00 64.83           H  
ATOM   1684  HB3 ARG A 116     -72.984 -41.166 -49.162  1.00 64.83           H  
ATOM   1685  O   ARG A 116     -72.599 -44.258 -46.318  1.00 64.83           O  
ATOM   1686  CG  ARG A 116     -73.293 -40.984 -47.075  1.00 64.83           C  
ATOM   1687  HG2 ARG A 116     -73.607 -41.611 -46.241  1.00 64.83           H  
ATOM   1688  HG3 ARG A 116     -72.297 -40.595 -46.862  1.00 64.83           H  
ATOM   1689  CD  ARG A 116     -74.285 -39.823 -47.216  1.00 64.83           C  
ATOM   1690  HD2 ARG A 116     -75.210 -40.194 -47.659  1.00 64.83           H  
ATOM   1691  HD3 ARG A 116     -74.506 -39.458 -46.213  1.00 64.83           H  
ATOM   1692  NE  ARG A 116     -73.748 -38.702 -48.014  1.00 64.83           N  
ATOM   1693  HE  ARG A 116     -72.803 -38.783 -48.363  1.00 64.83           H  
ATOM   1694  NH1 ARG A 116     -75.541 -37.287 -47.784  1.00 64.83           N  
ATOM   1695 HH11 ARG A 116     -76.051 -38.035 -47.338  1.00 64.83           H  
ATOM   1696 HH12 ARG A 116     -75.920 -36.354 -47.869  1.00 64.83           H  
ATOM   1697  NH2 ARG A 116     -73.622 -36.549 -48.688  1.00 64.83           N  
ATOM   1698 HH21 ARG A 116     -72.649 -36.723 -48.895  1.00 64.83           H  
ATOM   1699 HH22 ARG A 116     -73.909 -35.583 -48.628  1.00 64.83           H  
ATOM   1700  CZ  ARG A 116     -74.311 -37.519 -48.163  1.00 64.83           C  
ATOM   1701  N   GLU A 117     -73.560 -45.093 -48.151  1.00 68.66           N  
ATOM   1702  H   GLU A 117     -73.721 -44.969 -49.140  1.00 68.66           H  
ATOM   1703  CA  GLU A 117     -74.097 -46.290 -47.492  1.00 68.66           C  
ATOM   1704  HA  GLU A 117     -74.558 -45.992 -46.550  1.00 68.66           H  
ATOM   1705  C   GLU A 117     -72.993 -47.302 -47.160  1.00 68.66           C  
ATOM   1706  CB  GLU A 117     -75.187 -46.899 -48.384  1.00 68.66           C  
ATOM   1707  HB2 GLU A 117     -74.722 -47.427 -49.217  1.00 68.66           H  
ATOM   1708  HB3 GLU A 117     -75.785 -46.082 -48.789  1.00 68.66           H  
ATOM   1709  O   GLU A 117     -72.976 -47.853 -46.064  1.00 68.66           O  
ATOM   1710  CG  GLU A 117     -76.137 -47.838 -47.628  1.00 68.66           C  
ATOM   1711  HG2 GLU A 117     -76.476 -47.333 -46.723  1.00 68.66           H  
ATOM   1712  HG3 GLU A 117     -75.593 -48.735 -47.333  1.00 68.66           H  
ATOM   1713  CD  GLU A 117     -77.358 -48.231 -48.479  1.00 68.66           C  
ATOM   1714  OE1 GLU A 117     -78.415 -48.523 -47.874  1.00 68.66           O  
ATOM   1715  OE2 GLU A 117     -77.236 -48.254 -49.725  1.00 68.66           O  
ATOM   1716  N   GLU A 118     -72.017 -47.493 -48.053  1.00 69.41           N  
ATOM   1717  H   GLU A 118     -72.041 -46.977 -48.921  1.00 69.41           H  
ATOM   1718  CA  GLU A 118     -70.860 -48.352 -47.790  1.00 69.41           C  
ATOM   1719  HA  GLU A 118     -71.225 -49.280 -47.350  1.00 69.41           H  
ATOM   1720  C   GLU A 118     -69.902 -47.704 -46.786  1.00 69.41           C  
ATOM   1721  CB  GLU A 118     -70.143 -48.706 -49.101  1.00 69.41           C  
ATOM   1722  HB2 GLU A 118     -69.619 -47.829 -49.482  1.00 69.41           H  
ATOM   1723  HB3 GLU A 118     -70.885 -49.024 -49.833  1.00 69.41           H  
ATOM   1724  O   GLU A 118     -69.402 -48.386 -45.899  1.00 69.41           O  
ATOM   1725  CG  GLU A 118     -69.151 -49.860 -48.874  1.00 69.41           C  
ATOM   1726  HG2 GLU A 118     -68.390 -49.540 -48.162  1.00 69.41           H  
ATOM   1727  HG3 GLU A 118     -69.688 -50.696 -48.425  1.00 69.41           H  
ATOM   1728  CD  GLU A 118     -68.444 -50.349 -50.145  1.00 69.41           C  
ATOM   1729  OE1 GLU A 118     -67.757 -51.392 -50.020  1.00 69.41           O  
ATOM   1730  OE2 GLU A 118     -68.553 -49.686 -51.197  1.00 69.41           O  
ATOM   1731  N   LEU A 119     -69.697 -46.388 -46.866  1.00 65.57           N  
ATOM   1732  H   LEU A 119     -70.116 -45.908 -47.650  1.00 65.57           H  
ATOM   1733  CA  LEU A 119     -68.971 -45.581 -45.897  1.00 65.57           C  
ATOM   1734  HA  LEU A 119     -67.967 -45.990 -45.780  1.00 65.57           H  
ATOM   1735  C   LEU A 119     -69.673 -45.635 -44.551  1.00 65.57           C  
ATOM   1736  CB  LEU A 119     -68.863 -44.123 -46.373  1.00 65.57           C  
ATOM   1737  HB2 LEU A 119     -68.430 -44.097 -47.374  1.00 65.57           H  
ATOM   1738  HB3 LEU A 119     -69.870 -43.714 -46.442  1.00 65.57           H  
ATOM   1739  O   LEU A 119     -68.998 -45.896 -43.576  1.00 65.57           O  
ATOM   1740  CG  LEU A 119     -68.017 -43.254 -45.414  1.00 65.57           C  
ATOM   1741  HG  LEU A 119     -67.881 -43.769 -44.463  1.00 65.57           H  
ATOM   1742  CD1 LEU A 119     -66.612 -43.014 -45.962  1.00 65.57           C  
ATOM   1743 HD11 LEU A 119     -66.030 -42.442 -45.239  1.00 65.57           H  
ATOM   1744 HD12 LEU A 119     -66.119 -43.970 -46.138  1.00 65.57           H  
ATOM   1745 HD13 LEU A 119     -66.660 -42.458 -46.898  1.00 65.57           H  
ATOM   1746  CD2 LEU A 119     -68.724 -41.932 -45.105  1.00 65.57           C  
ATOM   1747 HD21 LEU A 119     -69.603 -42.129 -44.492  1.00 65.57           H  
ATOM   1748 HD22 LEU A 119     -69.057 -41.432 -46.015  1.00 65.57           H  
ATOM   1749 HD23 LEU A 119     -68.054 -41.269 -44.558  1.00 65.57           H  
ATOM   1750  N   VAL A 120     -70.993 -45.462 -44.474  1.00 68.56           N  
ATOM   1751  H   VAL A 120     -71.501 -45.228 -45.315  1.00 68.56           H  
ATOM   1752  CA  VAL A 120     -71.755 -45.640 -43.235  1.00 68.56           C  
ATOM   1753  HA  VAL A 120     -71.306 -45.015 -42.463  1.00 68.56           H  
ATOM   1754  C   VAL A 120     -71.616 -47.071 -42.767  1.00 68.56           C  
ATOM   1755  CB  VAL A 120     -73.233 -45.223 -43.354  1.00 68.56           C  
ATOM   1756  HB  VAL A 120     -73.654 -45.632 -44.272  1.00 68.56           H  
ATOM   1757  O   VAL A 120     -71.255 -47.227 -41.629  1.00 68.56           O  
ATOM   1758  CG1 VAL A 120     -74.088 -45.700 -42.171  1.00 68.56           C  
ATOM   1759 HG11 VAL A 120     -75.096 -45.293 -42.250  1.00 68.56           H  
ATOM   1760 HG12 VAL A 120     -73.648 -45.382 -41.226  1.00 68.56           H  
ATOM   1761 HG13 VAL A 120     -74.176 -46.787 -42.177  1.00 68.56           H  
ATOM   1762  CG2 VAL A 120     -73.345 -43.692 -43.371  1.00 68.56           C  
ATOM   1763 HG21 VAL A 120     -74.362 -43.404 -43.637  1.00 68.56           H  
ATOM   1764 HG22 VAL A 120     -73.103 -43.290 -42.387  1.00 68.56           H  
ATOM   1765 HG23 VAL A 120     -72.652 -43.258 -44.092  1.00 68.56           H  
ATOM   1766  N   GLN A 121     -71.738 -48.111 -43.593  1.00 68.44           N  
ATOM   1767  H   GLN A 121     -72.071 -47.942 -44.532  1.00 68.44           H  
ATOM   1768  CA  GLN A 121     -71.512 -49.500 -43.165  1.00 68.44           C  
ATOM   1769  HA  GLN A 121     -72.172 -49.734 -42.330  1.00 68.44           H  
ATOM   1770  C   GLN A 121     -70.073 -49.778 -42.741  1.00 68.44           C  
ATOM   1771  CB  GLN A 121     -71.797 -50.469 -44.310  1.00 68.44           C  
ATOM   1772  HB2 GLN A 121     -71.373 -50.080 -45.236  1.00 68.44           H  
ATOM   1773  HB3 GLN A 121     -71.313 -51.422 -44.093  1.00 68.44           H  
ATOM   1774  O   GLN A 121     -69.813 -50.704 -41.978  1.00 68.44           O  
ATOM   1775  CG  GLN A 121     -73.282 -50.757 -44.504  1.00 68.44           C  
ATOM   1776  HG2 GLN A 121     -73.692 -51.196 -43.594  1.00 68.44           H  
ATOM   1777  HG3 GLN A 121     -73.820 -49.831 -44.705  1.00 68.44           H  
ATOM   1778  CD  GLN A 121     -73.499 -51.726 -45.659  1.00 68.44           C  
ATOM   1779  NE2 GLN A 121     -74.726 -51.906 -46.090  1.00 68.44           N  
ATOM   1780 HE21 GLN A 121     -74.828 -52.455 -46.931  1.00 68.44           H  
ATOM   1781 HE22 GLN A 121     -75.465 -51.307 -45.751  1.00 68.44           H  
ATOM   1782  OE1 GLN A 121     -72.585 -52.356 -46.177  1.00 68.44           O  
ATOM   1783  N   ARG A 122     -69.095 -49.075 -43.304  1.00 68.86           N  
ATOM   1784  H   ARG A 122     -69.359 -48.406 -44.014  1.00 68.86           H  
ATOM   1785  CA  ARG A 122     -67.672 -49.285 -43.042  1.00 68.86           C  
ATOM   1786  HA  ARG A 122     -67.515 -50.328 -42.767  1.00 68.86           H  
ATOM   1787  C   ARG A 122     -67.226 -48.462 -41.848  1.00 68.86           C  
ATOM   1788  CB  ARG A 122     -66.876 -49.018 -44.321  1.00 68.86           C  
ATOM   1789  HB2 ARG A 122     -66.816 -47.946 -44.508  1.00 68.86           H  
ATOM   1790  HB3 ARG A 122     -67.398 -49.493 -45.152  1.00 68.86           H  
ATOM   1791  O   ARG A 122     -66.485 -48.995 -41.044  1.00 68.86           O  
ATOM   1792  CG  ARG A 122     -65.483 -49.639 -44.291  1.00 68.86           C  
ATOM   1793  HG2 ARG A 122     -65.556 -50.702 -44.060  1.00 68.86           H  
ATOM   1794  HG3 ARG A 122     -64.877 -49.142 -43.534  1.00 68.86           H  
ATOM   1795  CD  ARG A 122     -64.842 -49.459 -45.669  1.00 68.86           C  
ATOM   1796  HD2 ARG A 122     -64.805 -48.394 -45.898  1.00 68.86           H  
ATOM   1797  HD3 ARG A 122     -65.458 -49.955 -46.419  1.00 68.86           H  
ATOM   1798  NE  ARG A 122     -63.481 -50.019 -45.700  1.00 68.86           N  
ATOM   1799  HE  ARG A 122     -63.156 -50.481 -44.863  1.00 68.86           H  
ATOM   1800  NH1 ARG A 122     -62.930 -49.260 -47.795  1.00 68.86           N  
ATOM   1801 HH11 ARG A 122     -62.270 -49.152 -48.552  1.00 68.86           H  
ATOM   1802 HH12 ARG A 122     -63.863 -48.890 -47.906  1.00 68.86           H  
ATOM   1803  NH2 ARG A 122     -61.422 -50.386 -46.592  1.00 68.86           N  
ATOM   1804 HH21 ARG A 122     -61.127 -50.833 -45.736  1.00 68.86           H  
ATOM   1805 HH22 ARG A 122     -60.765 -50.250 -47.346  1.00 68.86           H  
ATOM   1806  CZ  ARG A 122     -62.622 -49.887 -46.694  1.00 68.86           C  
ATOM   1807  N   LEU A 123     -67.763 -47.261 -41.671  1.00 62.98           N  
ATOM   1808  H   LEU A 123     -68.364 -46.923 -42.410  1.00 62.98           H  
ATOM   1809  CA  LEU A 123     -67.722 -46.448 -40.462  1.00 62.98           C  
ATOM   1810  HA  LEU A 123     -66.693 -46.361 -40.114  1.00 62.98           H  
ATOM   1811  C   LEU A 123     -68.543 -47.080 -39.363  1.00 62.98           C  
ATOM   1812  CB  LEU A 123     -68.295 -45.043 -40.690  1.00 62.98           C  
ATOM   1813  HB2 LEU A 123     -68.509 -44.587 -39.723  1.00 62.98           H  
ATOM   1814  HB3 LEU A 123     -69.250 -45.130 -41.209  1.00 62.98           H  
ATOM   1815  O   LEU A 123     -68.117 -46.986 -38.241  1.00 62.98           O  
ATOM   1816  CG  LEU A 123     -67.360 -44.098 -41.447  1.00 62.98           C  
ATOM   1817  HG  LEU A 123     -66.984 -44.585 -42.347  1.00 62.98           H  
ATOM   1818  CD1 LEU A 123     -68.154 -42.863 -41.843  1.00 62.98           C  
ATOM   1819 HD11 LEU A 123     -69.042 -43.155 -42.404  1.00 62.98           H  
ATOM   1820 HD12 LEU A 123     -67.525 -42.238 -42.477  1.00 62.98           H  
ATOM   1821 HD13 LEU A 123     -68.458 -42.304 -40.958  1.00 62.98           H  
ATOM   1822  CD2 LEU A 123     -66.175 -43.650 -40.586  1.00 62.98           C  
ATOM   1823 HD21 LEU A 123     -66.530 -43.185 -39.666  1.00 62.98           H  
ATOM   1824 HD22 LEU A 123     -65.579 -42.923 -41.138  1.00 62.98           H  
ATOM   1825 HD23 LEU A 123     -65.538 -44.500 -40.342  1.00 62.98           H  
ATOM   1826  N   GLU A 124     -69.657 -47.741 -39.651  1.00 64.31           N  
ATOM   1827  H   GLU A 124     -70.013 -47.641 -40.591  1.00 64.31           H  
ATOM   1828  CA  GLU A 124     -70.478 -48.517 -38.726  1.00 64.31           C  
ATOM   1829  HA  GLU A 124     -70.607 -47.970 -37.793  1.00 64.31           H  
ATOM   1830  C   GLU A 124     -69.793 -49.826 -38.429  1.00 64.31           C  
ATOM   1831  CB  GLU A 124     -71.877 -48.875 -39.244  1.00 64.31           C  
ATOM   1832  HB2 GLU A 124     -72.246 -49.723 -38.668  1.00 64.31           H  
ATOM   1833  HB3 GLU A 124     -71.798 -49.211 -40.278  1.00 64.31           H  
ATOM   1834  O   GLU A 124     -69.905 -50.258 -37.309  1.00 64.31           O  
ATOM   1835  CG  GLU A 124     -72.923 -47.765 -39.084  1.00 64.31           C  
ATOM   1836  HG2 GLU A 124     -72.593 -46.850 -39.577  1.00 64.31           H  
ATOM   1837  HG3 GLU A 124     -73.014 -47.542 -38.021  1.00 64.31           H  
ATOM   1838  CD  GLU A 124     -74.294 -48.197 -39.630  1.00 64.31           C  
ATOM   1839  OE1 GLU A 124     -75.296 -47.598 -39.179  1.00 64.31           O  
ATOM   1840  OE2 GLU A 124     -74.345 -49.150 -40.446  1.00 64.31           O  
ATOM   1841  N   ARG A 125     -69.068 -50.466 -39.354  1.00 62.92           N  
ATOM   1842  H   ARG A 125     -69.136 -50.144 -40.309  1.00 62.92           H  
ATOM   1843  CA  ARG A 125     -68.212 -51.621 -39.038  1.00 62.92           C  
ATOM   1844  HA  ARG A 125     -68.756 -52.292 -38.373  1.00 62.92           H  
ATOM   1845  C   ARG A 125     -66.983 -51.193 -38.266  1.00 62.92           C  
ATOM   1846  CB  ARG A 125     -67.785 -52.402 -40.287  1.00 62.92           C  
ATOM   1847  HB2 ARG A 125     -67.592 -51.712 -41.108  1.00 62.92           H  
ATOM   1848  HB3 ARG A 125     -66.855 -52.929 -40.073  1.00 62.92           H  
ATOM   1849  O   ARG A 125     -66.589 -51.914 -37.368  1.00 62.92           O  
ATOM   1850  CG  ARG A 125     -68.828 -53.457 -40.676  1.00 62.92           C  
ATOM   1851  HG2 ARG A 125     -68.919 -54.173 -39.859  1.00 62.92           H  
ATOM   1852  HG3 ARG A 125     -69.803 -52.994 -40.829  1.00 62.92           H  
ATOM   1853  CD  ARG A 125     -68.408 -54.214 -41.941  1.00 62.92           C  
ATOM   1854  HD2 ARG A 125     -69.079 -55.066 -42.055  1.00 62.92           H  
ATOM   1855  HD3 ARG A 125     -67.389 -54.582 -41.818  1.00 62.92           H  
ATOM   1856  NE  ARG A 125     -68.500 -53.361 -43.140  1.00 62.92           N  
ATOM   1857  HE  ARG A 125     -68.802 -52.410 -42.982  1.00 62.92           H  
ATOM   1858  NH1 ARG A 125     -68.149 -55.004 -44.706  1.00 62.92           N  
ATOM   1859 HH11 ARG A 125     -68.117 -55.276 -45.678  1.00 62.92           H  
ATOM   1860 HH12 ARG A 125     -68.075 -55.683 -43.963  1.00 62.92           H  
ATOM   1861  NH2 ARG A 125     -68.524 -52.908 -45.377  1.00 62.92           N  
ATOM   1862 HH21 ARG A 125     -68.827 -51.963 -45.193  1.00 62.92           H  
ATOM   1863 HH22 ARG A 125     -68.517 -53.205 -46.343  1.00 62.92           H  
ATOM   1864  CZ  ARG A 125     -68.389 -53.758 -44.398  1.00 62.92           C  
ATOM   1865  N   MET A 126     -66.403 -50.037 -38.569  1.00 57.83           N  
ATOM   1866  H   MET A 126     -66.748 -49.524 -39.368  1.00 57.83           H  
ATOM   1867  CA  MET A 126     -65.314 -49.450 -37.796  1.00 57.83           C  
ATOM   1868  HA  MET A 126     -64.540 -50.201 -37.637  1.00 57.83           H  
ATOM   1869  C   MET A 126     -65.832 -49.051 -36.422  1.00 57.83           C  
ATOM   1870  CB  MET A 126     -64.682 -48.252 -38.516  1.00 57.83           C  
ATOM   1871  HB2 MET A 126     -65.465 -47.612 -38.924  1.00 57.83           H  
ATOM   1872  HB3 MET A 126     -64.117 -47.669 -37.789  1.00 57.83           H  
ATOM   1873  O   MET A 126     -65.252 -49.481 -35.447  1.00 57.83           O  
ATOM   1874  CG  MET A 126     -63.720 -48.684 -39.629  1.00 57.83           C  
ATOM   1875  HG2 MET A 126     -62.867 -49.189 -39.175  1.00 57.83           H  
ATOM   1876  HG3 MET A 126     -64.219 -49.406 -40.276  1.00 57.83           H  
ATOM   1877  SD  MET A 126     -63.102 -47.330 -40.667  1.00 57.83           S  
ATOM   1878  CE  MET A 126     -62.128 -46.398 -39.449  1.00 57.83           C  
ATOM   1879  HE1 MET A 126     -61.388 -47.050 -38.986  1.00 57.83           H  
ATOM   1880  HE2 MET A 126     -62.785 -45.987 -38.682  1.00 57.83           H  
ATOM   1881  HE3 MET A 126     -61.618 -45.575 -39.949  1.00 57.83           H  
ATOM   1882  N   LEU A 127     -66.962 -48.352 -36.326  1.00 54.65           N  
ATOM   1883  H   LEU A 127     -67.364 -48.021 -37.191  1.00 54.65           H  
ATOM   1884  CA  LEU A 127     -67.677 -47.988 -35.100  1.00 54.65           C  
ATOM   1885  HA  LEU A 127     -66.990 -47.474 -34.428  1.00 54.65           H  
ATOM   1886  C   LEU A 127     -68.211 -49.216 -34.383  1.00 54.65           C  
ATOM   1887  CB  LEU A 127     -68.871 -47.042 -35.359  1.00 54.65           C  
ATOM   1888  HB2 LEU A 127     -69.594 -47.154 -34.551  1.00 54.65           H  
ATOM   1889  HB3 LEU A 127     -69.397 -47.366 -36.258  1.00 54.65           H  
ATOM   1890  O   LEU A 127     -68.273 -49.185 -33.173  1.00 54.65           O  
ATOM   1891  CG  LEU A 127     -68.508 -45.549 -35.446  1.00 54.65           C  
ATOM   1892  HG  LEU A 127     -67.550 -45.429 -35.952  1.00 54.65           H  
ATOM   1893  CD1 LEU A 127     -69.575 -44.764 -36.210  1.00 54.65           C  
ATOM   1894 HD11 LEU A 127     -70.543 -44.857 -35.718  1.00 54.65           H  
ATOM   1895 HD12 LEU A 127     -69.293 -43.712 -36.254  1.00 54.65           H  
ATOM   1896 HD13 LEU A 127     -69.654 -45.140 -37.231  1.00 54.65           H  
ATOM   1897  CD2 LEU A 127     -68.423 -44.960 -34.035  1.00 54.65           C  
ATOM   1898 HD21 LEU A 127     -69.388 -45.025 -33.531  1.00 54.65           H  
ATOM   1899 HD22 LEU A 127     -67.670 -45.488 -33.451  1.00 54.65           H  
ATOM   1900 HD23 LEU A 127     -68.130 -43.912 -34.100  1.00 54.65           H  
ATOM   1901  N   ALA A 128     -68.613 -50.284 -35.066  1.00 53.53           N  
ATOM   1902  H   ALA A 128     -68.664 -50.206 -36.072  1.00 53.53           H  
ATOM   1903  CA  ALA A 128     -69.120 -51.518 -34.467  1.00 53.53           C  
ATOM   1904  HA  ALA A 128     -69.686 -51.252 -33.575  1.00 53.53           H  
ATOM   1905  C   ALA A 128     -67.978 -52.433 -34.046  1.00 53.53           C  
ATOM   1906  CB  ALA A 128     -70.090 -52.286 -35.374  1.00 53.53           C  
ATOM   1907  HB1 ALA A 128     -70.968 -51.676 -35.588  1.00 53.53           H  
ATOM   1908  HB2 ALA A 128     -69.593 -52.579 -36.299  1.00 53.53           H  
ATOM   1909  HB3 ALA A 128     -70.423 -53.189 -34.863  1.00 53.53           H  
ATOM   1910  O   ALA A 128     -68.163 -53.199 -33.115  1.00 53.53           O  
ATOM   1911  N   ALA A 129     -66.812 -52.349 -34.687  1.00 49.76           N  
ATOM   1912  H   ALA A 129     -66.761 -51.790 -35.526  1.00 49.76           H  
ATOM   1913  CA  ALA A 129     -65.573 -52.962 -34.223  1.00 49.76           C  
ATOM   1914  HA  ALA A 129     -65.789 -53.953 -33.824  1.00 49.76           H  
ATOM   1915  C   ALA A 129     -64.941 -52.138 -33.090  1.00 49.76           C  
ATOM   1916  CB  ALA A 129     -64.613 -53.119 -35.409  1.00 49.76           C  
ATOM   1917  HB1 ALA A 129     -63.692 -53.591 -35.068  1.00 49.76           H  
ATOM   1918  HB2 ALA A 129     -64.372 -52.142 -35.830  1.00 49.76           H  
ATOM   1919  HB3 ALA A 129     -65.069 -53.746 -36.175  1.00 49.76           H  
ATOM   1920  O   ALA A 129     -64.360 -52.708 -32.174  1.00 49.76           O  
ATOM   1921  N   LEU A 130     -65.124 -50.813 -33.111  1.00 45.94           N  
ATOM   1922  H   LEU A 130     -65.495 -50.413 -33.961  1.00 45.94           H  
ATOM   1923  CA  LEU A 130     -64.772 -49.879 -32.041  1.00 45.94           C  
ATOM   1924  HA  LEU A 130     -63.810 -50.164 -31.616  1.00 45.94           H  
ATOM   1925  C   LEU A 130     -65.793 -49.916 -30.898  1.00 45.94           C  
ATOM   1926  CB  LEU A 130     -64.676 -48.439 -32.591  1.00 45.94           C  
ATOM   1927  HB2 LEU A 130     -65.557 -48.256 -33.206  1.00 45.94           H  
ATOM   1928  HB3 LEU A 130     -64.733 -47.739 -31.758  1.00 45.94           H  
ATOM   1929  O   LEU A 130     -65.442 -49.629 -29.769  1.00 45.94           O  
ATOM   1930  CG  LEU A 130     -63.404 -48.109 -33.396  1.00 45.94           C  
ATOM   1931  HG  LEU A 130     -63.150 -48.940 -34.054  1.00 45.94           H  
ATOM   1932  CD1 LEU A 130     -63.609 -46.851 -34.247  1.00 45.94           C  
ATOM   1933 HD11 LEU A 130     -63.824 -45.997 -33.605  1.00 45.94           H  
ATOM   1934 HD12 LEU A 130     -62.706 -46.646 -34.821  1.00 45.94           H  
ATOM   1935 HD13 LEU A 130     -64.440 -46.994 -34.938  1.00 45.94           H  
ATOM   1936  CD2 LEU A 130     -62.229 -47.851 -32.454  1.00 45.94           C  
ATOM   1937 HD21 LEU A 130     -62.019 -48.744 -31.866  1.00 45.94           H  
ATOM   1938 HD22 LEU A 130     -62.455 -47.024 -31.781  1.00 45.94           H  
ATOM   1939 HD23 LEU A 130     -61.340 -47.602 -33.034  1.00 45.94           H  
ATOM   1940  N   ARG A 131     -67.058 -50.277 -31.125  1.00 44.53           N  
ATOM   1941  H   ARG A 131     -67.340 -50.377 -32.089  1.00 44.53           H  
ATOM   1942  CA  ARG A 131     -68.101 -50.297 -30.082  1.00 44.53           C  
ATOM   1943  HA  ARG A 131     -68.156 -49.301 -29.642  1.00 44.53           H  
ATOM   1944  C   ARG A 131     -67.762 -51.227 -28.926  1.00 44.53           C  
ATOM   1945  CB  ARG A 131     -69.477 -50.688 -30.633  1.00 44.53           C  
ATOM   1946  HB2 ARG A 131     -69.354 -51.215 -31.580  1.00 44.53           H  
ATOM   1947  HB3 ARG A 131     -69.959 -51.383 -29.946  1.00 44.53           H  
ATOM   1948  O   ARG A 131     -67.983 -50.799 -27.796  1.00 44.53           O  
ATOM   1949  CG  ARG A 131     -70.415 -49.489 -30.790  1.00 44.53           C  
ATOM   1950  HG2 ARG A 131     -70.575 -49.022 -29.818  1.00 44.53           H  
ATOM   1951  HG3 ARG A 131     -69.982 -48.751 -31.466  1.00 44.53           H  
ATOM   1952  CD  ARG A 131     -71.752 -49.983 -31.343  1.00 44.53           C  
ATOM   1953  HD2 ARG A 131     -72.224 -50.627 -30.602  1.00 44.53           H  
ATOM   1954  HD3 ARG A 131     -71.559 -50.562 -32.246  1.00 44.53           H  
ATOM   1955  NE  ARG A 131     -72.645 -48.861 -31.675  1.00 44.53           N  
ATOM   1956  HE  ARG A 131     -72.298 -47.933 -31.480  1.00 44.53           H  
ATOM   1957  NH1 ARG A 131     -74.341 -50.112 -32.584  1.00 44.53           N  
ATOM   1958 HH11 ARG A 131     -75.202 -50.161 -33.110  1.00 44.53           H  
ATOM   1959 HH12 ARG A 131     -73.834 -50.951 -32.341  1.00 44.53           H  
ATOM   1960  NH2 ARG A 131     -74.465 -47.884 -32.629  1.00 44.53           N  
ATOM   1961 HH21 ARG A 131     -74.062 -46.972 -32.464  1.00 44.53           H  
ATOM   1962 HH22 ARG A 131     -75.318 -47.954 -33.166  1.00 44.53           H  
ATOM   1963  CZ  ARG A 131     -73.811 -48.957 -32.288  1.00 44.53           C  
ATOM   1964  N   PRO A 132     -67.236 -52.448 -29.162  1.00 39.02           N  
ATOM   1965  CA  PRO A 132     -66.742 -53.317 -28.108  1.00 39.02           C  
ATOM   1966  HA  PRO A 132     -67.589 -53.696 -27.536  1.00 39.02           H  
ATOM   1967  C   PRO A 132     -65.773 -52.625 -27.150  1.00 39.02           C  
ATOM   1968  CB  PRO A 132     -66.048 -54.478 -28.824  1.00 39.02           C  
ATOM   1969  HB2 PRO A 132     -65.011 -54.218 -29.034  1.00 39.02           H  
ATOM   1970  HB3 PRO A 132     -66.097 -55.398 -28.241  1.00 39.02           H  
ATOM   1971  O   PRO A 132     -65.660 -53.077 -26.018  1.00 39.02           O  
ATOM   1972  CG  PRO A 132     -66.801 -54.599 -30.139  1.00 39.02           C  
ATOM   1973  HG2 PRO A 132     -67.682 -55.226 -30.000  1.00 39.02           H  
ATOM   1974  HG3 PRO A 132     -66.169 -54.991 -30.936  1.00 39.02           H  
ATOM   1975  CD  PRO A 132     -67.237 -53.167 -30.418  1.00 39.02           C  
ATOM   1976  HD2 PRO A 132     -68.254 -53.181 -30.811  1.00 39.02           H  
ATOM   1977  HD3 PRO A 132     -66.540 -52.711 -31.121  1.00 39.02           H  
ATOM   1978  N   VAL A 133     -65.118 -51.530 -27.563  1.00 35.77           N  
ATOM   1979  H   VAL A 133     -65.252 -51.197 -28.507  1.00 35.77           H  
ATOM   1980  CA  VAL A 133     -64.275 -50.708 -26.684  1.00 35.77           C  
ATOM   1981  HA  VAL A 133     -63.542 -51.351 -26.197  1.00 35.77           H  
ATOM   1982  C   VAL A 133     -65.097 -50.041 -25.581  1.00 35.77           C  
ATOM   1983  CB  VAL A 133     -63.519 -49.615 -27.477  1.00 35.77           C  
ATOM   1984  HB  VAL A 133     -64.236 -48.896 -27.874  1.00 35.77           H  
ATOM   1985  O   VAL A 133     -64.672 -50.031 -24.435  1.00 35.77           O  
ATOM   1986  CG1 VAL A 133     -62.565 -48.808 -26.594  1.00 35.77           C  
ATOM   1987 HG11 VAL A 133     -62.021 -48.081 -27.199  1.00 35.77           H  
ATOM   1988 HG12 VAL A 133     -61.853 -49.473 -26.105  1.00 35.77           H  
ATOM   1989 HG13 VAL A 133     -63.119 -48.262 -25.831  1.00 35.77           H  
ATOM   1990  CG2 VAL A 133     -62.680 -50.200 -28.628  1.00 35.77           C  
ATOM   1991 HG21 VAL A 133     -61.879 -50.816 -28.220  1.00 35.77           H  
ATOM   1992 HG22 VAL A 133     -62.246 -49.389 -29.212  1.00 35.77           H  
ATOM   1993 HG23 VAL A 133     -63.284 -50.820 -29.290  1.00 35.77           H  
ATOM   1994  N   ALA A 134     -66.253 -49.458 -25.915  1.00 32.86           N  
ATOM   1995  H   ALA A 134     -66.599 -49.585 -26.855  1.00 32.86           H  
ATOM   1996  CA  ALA A 134     -66.941 -48.518 -25.031  1.00 32.86           C  
ATOM   1997  HA  ALA A 134     -66.193 -47.905 -24.529  1.00 32.86           H  
ATOM   1998  C   ALA A 134     -67.774 -49.185 -23.929  1.00 32.86           C  
ATOM   1999  CB  ALA A 134     -67.816 -47.595 -25.889  1.00 32.86           C  
ATOM   2000  HB1 ALA A 134     -68.307 -46.863 -25.248  1.00 32.86           H  
ATOM   2001  HB2 ALA A 134     -67.193 -47.067 -26.611  1.00 32.86           H  
ATOM   2002  HB3 ALA A 134     -68.572 -48.176 -26.418  1.00 32.86           H  
ATOM   2003  O   ALA A 134     -67.754 -48.734 -22.790  1.00 32.86           O  
ATOM   2004  N   GLN A 135     -68.586 -50.190 -24.275  1.00 29.21           N  
ATOM   2005  H   GLN A 135     -68.537 -50.547 -25.218  1.00 29.21           H  
ATOM   2006  CA  GLN A 135     -69.625 -50.677 -23.354  1.00 29.21           C  
ATOM   2007  HA  GLN A 135     -70.062 -49.829 -22.826  1.00 29.21           H  
ATOM   2008  C   GLN A 135     -69.112 -51.623 -22.271  1.00 29.21           C  
ATOM   2009  CB  GLN A 135     -70.734 -51.402 -24.129  1.00 29.21           C  
ATOM   2010  HB2 GLN A 135     -71.283 -52.046 -23.442  1.00 29.21           H  
ATOM   2011  HB3 GLN A 135     -70.294 -52.031 -24.903  1.00 29.21           H  
ATOM   2012  O   GLN A 135     -69.700 -51.681 -21.194  1.00 29.21           O  
ATOM   2013  CG  GLN A 135     -71.744 -50.432 -24.748  1.00 29.21           C  
ATOM   2014  HG2 GLN A 135     -72.139 -49.787 -23.963  1.00 29.21           H  
ATOM   2015  HG3 GLN A 135     -71.245 -49.807 -25.489  1.00 29.21           H  
ATOM   2016  CD  GLN A 135     -72.909 -51.157 -25.415  1.00 29.21           C  
ATOM   2017  NE2 GLN A 135     -73.995 -50.468 -25.685  1.00 29.21           N  
ATOM   2018 HE21 GLN A 135     -74.075 -49.509 -25.378  1.00 29.21           H  
ATOM   2019 HE22 GLN A 135     -74.766 -51.004 -26.056  1.00 29.21           H  
ATOM   2020  OE1 GLN A 135     -72.882 -52.334 -25.730  1.00 29.21           O  
ATOM   2021  N   ALA A 136     -68.113 -52.441 -22.588  1.00 27.70           N  
ATOM   2022  H   ALA A 136     -67.577 -52.276 -23.427  1.00 27.70           H  
ATOM   2023  CA  ALA A 136     -67.743 -53.559 -21.733  1.00 27.70           C  
ATOM   2024  HA  ALA A 136     -68.636 -54.143 -21.509  1.00 27.70           H  
ATOM   2025  C   ALA A 136     -67.123 -53.077 -20.403  1.00 27.70           C  
ATOM   2026  CB  ALA A 136     -66.784 -54.456 -22.530  1.00 27.70           C  
ATOM   2027  HB1 ALA A 136     -67.267 -54.801 -23.445  1.00 27.70           H  
ATOM   2028  HB2 ALA A 136     -65.885 -53.897 -22.788  1.00 27.70           H  
ATOM   2029  HB3 ALA A 136     -66.503 -55.318 -21.925  1.00 27.70           H  
ATOM   2030  O   ALA A 136     -66.202 -52.270 -20.429  1.00 27.70           O  
ATOM   2031  N   ALA A 137     -67.414 -53.690 -19.249  1.00 25.08           N  
ATOM   2032  H   ALA A 137     -66.602 -53.708 -18.649  1.00 25.08           H  
ATOM   2033  CA  ALA A 137     -68.621 -53.618 -18.400  1.00 25.08           C  
ATOM   2034  HA  ALA A 137     -68.925 -52.578 -18.289  1.00 25.08           H  
ATOM   2035  C   ALA A 137     -68.237 -54.168 -16.992  1.00 25.08           C  
ATOM   2036  CB  ALA A 137     -69.790 -54.420 -19.004  1.00 25.08           C  
ATOM   2037  HB1 ALA A 137     -70.095 -53.979 -19.953  1.00 25.08           H  
ATOM   2038  HB2 ALA A 137     -70.657 -54.388 -18.345  1.00 25.08           H  
ATOM   2039  HB3 ALA A 137     -69.491 -55.457 -19.158  1.00 25.08           H  
ATOM   2040  O   ALA A 137     -67.061 -54.398 -16.721  1.00 25.08           O  
ATOM   2041  N   ASP A 138     -69.233 -54.443 -16.143  1.00 23.57           N  
ATOM   2042  H   ASP A 138     -70.157 -54.196 -16.468  1.00 23.57           H  
ATOM   2043  CA  ASP A 138     -69.215 -54.825 -14.714  1.00 23.57           C  
ATOM   2044  HA  ASP A 138     -69.288 -53.921 -14.110  1.00 23.57           H  
ATOM   2045  C   ASP A 138     -68.045 -55.638 -14.133  1.00 23.57           C  
ATOM   2046  CB  ASP A 138     -70.466 -55.698 -14.448  1.00 23.57           C  
ATOM   2047  HB2 ASP A 138     -70.527 -56.479 -15.207  1.00 23.57           H  
ATOM   2048  HB3 ASP A 138     -70.356 -56.192 -13.483  1.00 23.57           H  
ATOM   2049  O   ASP A 138     -67.613 -55.380 -13.014  1.00 23.57           O  
ATOM   2050  CG  ASP A 138     -71.787 -54.938 -14.393  1.00 23.57           C  
ATOM   2051  OD1 ASP A 138     -71.752 -53.718 -14.134  1.00 23.57           O  
ATOM   2052  OD2 ASP A 138     -72.825 -55.596 -14.626  1.00 23.57           O  
ATOM   2053  N   ALA A 139     -67.700 -56.760 -14.766  1.00 22.28           N  
ATOM   2054  H   ALA A 139     -68.005 -56.832 -15.726  1.00 22.28           H  
ATOM   2055  CA  ALA A 139     -67.701 -57.994 -13.975  1.00 22.28           C  
ATOM   2056  HA  ALA A 139     -68.540 -57.951 -13.281  1.00 22.28           H  
ATOM   2057  C   ALA A 139     -66.456 -58.256 -13.119  1.00 22.28           C  
ATOM   2058  CB  ALA A 139     -67.948 -59.171 -14.928  1.00 22.28           C  
ATOM   2059  HB1 ALA A 139     -68.894 -59.027 -15.449  1.00 22.28           H  
ATOM   2060  HB2 ALA A 139     -67.140 -59.243 -15.656  1.00 22.28           H  
ATOM   2061  HB3 ALA A 139     -68.000 -60.097 -14.355  1.00 22.28           H  
ATOM   2062  O   ALA A 139     -66.564 -58.691 -11.973  1.00 22.28           O  
ATOM   2063  N   SER A 140     -65.275 -58.172 -13.723  1.00 20.85           N  
ATOM   2064  H   SER A 140     -65.214 -57.713 -14.621  1.00 20.85           H  
ATOM   2065  CA  SER A 140     -64.076 -58.792 -13.149  1.00 20.85           C  
ATOM   2066  HA  SER A 140     -64.334 -59.788 -12.788  1.00 20.85           H  
ATOM   2067  C   SER A 140     -63.550 -57.972 -11.972  1.00 20.85           C  
ATOM   2068  CB  SER A 140     -62.997 -58.930 -14.220  1.00 20.85           C  
ATOM   2069  HB2 SER A 140     -62.094 -59.345 -13.773  1.00 20.85           H  
ATOM   2070  HB3 SER A 140     -63.343 -59.603 -15.005  1.00 20.85           H  
ATOM   2071  O   SER A 140     -63.536 -56.754 -12.037  1.00 20.85           O  
ATOM   2072  OG  SER A 140     -62.704 -57.669 -14.784  1.00 20.85           O  
ATOM   2073  HG  SER A 140     -62.860 -56.990 -14.124  1.00 20.85           H  
ATOM   2074  N   GLY A 141     -63.000 -58.522 -10.900  1.00 20.50           N  
ATOM   2075  H   GLY A 141     -62.768 -57.830 -10.203  1.00 20.50           H  
ATOM   2076  CA  GLY A 141     -62.835 -59.905 -10.493  1.00 20.50           C  
ATOM   2077  HA2 GLY A 141     -62.232 -60.451 -11.219  1.00 20.50           H  
ATOM   2078  HA3 GLY A 141     -63.810 -60.381 -10.384  1.00 20.50           H  
ATOM   2079  C   GLY A 141     -62.140 -59.887  -9.135  1.00 20.50           C  
ATOM   2080  O   GLY A 141     -62.773 -59.721  -8.101  1.00 20.50           O  
ATOM   2081  N   THR A 142     -60.821 -60.044  -9.138  1.00 20.61           N  
ATOM   2082  H   THR A 142     -60.333 -60.118 -10.019  1.00 20.61           H  
ATOM   2083  CA  THR A 142     -60.057 -60.482  -7.962  1.00 20.61           C  
ATOM   2084  HA  THR A 142     -60.696 -61.098  -7.329  1.00 20.61           H  
ATOM   2085  C   THR A 142     -59.513 -59.396  -7.051  1.00 20.61           C  
ATOM   2086  CB  THR A 142     -58.859 -61.332  -8.417  1.00 20.61           C  
ATOM   2087  HB  THR A 142     -58.065 -61.310  -7.671  1.00 20.61           H  
ATOM   2088  O   THR A 142     -59.003 -59.744  -5.994  1.00 20.61           O  
ATOM   2089  CG2 THR A 142     -59.270 -62.785  -8.623  1.00 20.61           C  
ATOM   2090 HG21 THR A 142     -58.406 -63.370  -8.936  1.00 20.61           H  
ATOM   2091 HG22 THR A 142     -60.050 -62.853  -9.381  1.00 20.61           H  
ATOM   2092 HG23 THR A 142     -59.643 -63.193  -7.683  1.00 20.61           H  
ATOM   2093  OG1 THR A 142     -58.350 -60.860  -9.653  1.00 20.61           O  
ATOM   2094  HG1 THR A 142     -57.466 -61.222  -9.750  1.00 20.61           H  
ATOM   2095  N   GLY A 143     -59.531 -58.121  -7.449  1.00 18.22           N  
ATOM   2096  H   GLY A 143     -60.002 -57.899  -8.314  1.00 18.22           H  
ATOM   2097  CA  GLY A 143     -58.564 -57.158  -6.909  1.00 18.22           C  
ATOM   2098  HA2 GLY A 143     -57.570 -57.407  -7.279  1.00 18.22           H  
ATOM   2099  HA3 GLY A 143     -58.823 -56.162  -7.269  1.00 18.22           H  
ATOM   2100  C   GLY A 143     -58.494 -57.094  -5.380  1.00 18.22           C  
ATOM   2101  O   GLY A 143     -57.399 -57.008  -4.826  1.00 18.22           O  
ATOM   2102  N   ALA A 144     -59.640 -57.161  -4.699  1.00 19.79           N  
ATOM   2103  H   ALA A 144     -60.497 -57.341  -5.203  1.00 19.79           H  
ATOM   2104  CA  ALA A 144     -59.700 -57.102  -3.243  1.00 19.79           C  
ATOM   2105  HA  ALA A 144     -59.021 -56.322  -2.900  1.00 19.79           H  
ATOM   2106  C   ALA A 144     -59.217 -58.425  -2.624  1.00 19.79           C  
ATOM   2107  CB  ALA A 144     -61.114 -56.688  -2.822  1.00 19.79           C  
ATOM   2108  HB1 ALA A 144     -61.364 -55.719  -3.252  1.00 19.79           H  
ATOM   2109  HB2 ALA A 144     -61.836 -57.433  -3.156  1.00 19.79           H  
ATOM   2110  HB3 ALA A 144     -61.162 -56.618  -1.736  1.00 19.79           H  
ATOM   2111  O   ALA A 144     -60.005 -59.259  -2.195  1.00 19.79           O  
ATOM   2112  N   ASN A 145     -57.900 -58.615  -2.626  1.00 18.75           N  
ATOM   2113  H   ASN A 145     -57.346 -57.937  -3.128  1.00 18.75           H  
ATOM   2114  CA  ASN A 145     -57.243 -59.832  -2.175  1.00 18.75           C  
ATOM   2115  HA  ASN A 145     -57.745 -60.683  -2.636  1.00 18.75           H  
ATOM   2116  C   ASN A 145     -57.277 -60.066  -0.656  1.00 18.75           C  
ATOM   2117  CB  ASN A 145     -55.787 -59.781  -2.679  1.00 18.75           C  
ATOM   2118  HB2 ASN A 145     -55.785 -59.519  -3.737  1.00 18.75           H  
ATOM   2119  HB3 ASN A 145     -55.239 -59.011  -2.136  1.00 18.75           H  
ATOM   2120  O   ASN A 145     -57.485 -61.206  -0.252  1.00 18.75           O  
ATOM   2121  CG  ASN A 145     -55.047 -61.103  -2.551  1.00 18.75           C  
ATOM   2122  ND2 ASN A 145     -53.736 -61.070  -2.508  1.00 18.75           N  
ATOM   2123 HD21 ASN A 145     -53.237 -60.193  -2.515  1.00 18.75           H  
ATOM   2124 HD22 ASN A 145     -53.288 -61.970  -2.405  1.00 18.75           H  
ATOM   2125  OD1 ASN A 145     -55.605 -62.182  -2.549  1.00 18.75           O  
ATOM   2126  N   PRO A 146     -56.903 -59.081   0.188  1.00 19.35           N  
ATOM   2127  CA  PRO A 146     -56.078 -59.416   1.337  1.00 19.35           C  
ATOM   2128  HA  PRO A 146     -55.252 -60.040   0.995  1.00 19.35           H  
ATOM   2129  C   PRO A 146     -56.848 -60.208   2.385  1.00 19.35           C  
ATOM   2130  CB  PRO A 146     -55.493 -58.105   1.860  1.00 19.35           C  
ATOM   2131  HB2 PRO A 146     -54.522 -57.931   1.397  1.00 19.35           H  
ATOM   2132  HB3 PRO A 146     -55.404 -58.095   2.946  1.00 19.35           H  
ATOM   2133  O   PRO A 146     -58.026 -59.962   2.630  1.00 19.35           O  
ATOM   2134  CG  PRO A 146     -56.487 -57.057   1.365  1.00 19.35           C  
ATOM   2135  HG2 PRO A 146     -57.316 -56.985   2.069  1.00 19.35           H  
ATOM   2136  HG3 PRO A 146     -56.017 -56.084   1.227  1.00 19.35           H  
ATOM   2137  CD  PRO A 146     -56.994 -57.636   0.044  1.00 19.35           C  
ATOM   2138  HD2 PRO A 146     -56.350 -57.304  -0.771  1.00 19.35           H  
ATOM   2139  HD3 PRO A 146     -58.024 -57.325  -0.130  1.00 19.35           H  
ATOM   2140  N   SER A 147     -56.130 -61.145   3.004  1.00 20.30           N  
ATOM   2141  H   SER A 147     -55.144 -61.223   2.800  1.00 20.30           H  
ATOM   2142  CA  SER A 147     -56.701 -62.232   3.793  1.00 20.30           C  
ATOM   2143  HA  SER A 147     -57.391 -62.787   3.159  1.00 20.30           H  
ATOM   2144  C   SER A 147     -57.499 -61.790   5.006  1.00 20.30           C  
ATOM   2145  CB  SER A 147     -55.602 -63.200   4.244  1.00 20.30           C  
ATOM   2146  HB2 SER A 147     -55.175 -63.692   3.370  1.00 20.30           H  
ATOM   2147  HB3 SER A 147     -56.039 -63.966   4.886  1.00 20.30           H  
ATOM   2148  O   SER A 147     -58.301 -62.595   5.442  1.00 20.30           O  
ATOM   2149  OG  SER A 147     -54.571 -62.524   4.945  1.00 20.30           O  
ATOM   2150  HG  SER A 147     -54.325 -63.106   5.668  1.00 20.30           H  
ATOM   2151  N   GLY A 148     -57.297 -60.567   5.525  1.00 20.51           N  
ATOM   2152  H   GLY A 148     -56.623 -59.982   5.052  1.00 20.51           H  
ATOM   2153  CA  GLY A 148     -58.031 -59.995   6.665  1.00 20.51           C  
ATOM   2154  HA2 GLY A 148     -58.900 -59.452   6.292  1.00 20.51           H  
ATOM   2155  HA3 GLY A 148     -57.384 -59.302   7.202  1.00 20.51           H  
ATOM   2156  C   GLY A 148     -58.522 -61.051   7.654  1.00 20.51           C  
ATOM   2157  O   GLY A 148     -59.725 -61.150   7.874  1.00 20.51           O  
ATOM   2158  N   ASP A 149     -57.591 -61.908   8.083  1.00 22.19           N  
ATOM   2159  H   ASP A 149     -56.631 -61.720   7.832  1.00 22.19           H  
ATOM   2160  CA  ASP A 149     -57.886 -63.270   8.526  1.00 22.19           C  
ATOM   2161  HA  ASP A 149     -58.667 -63.672   7.880  1.00 22.19           H  
ATOM   2162  C   ASP A 149     -58.445 -63.306   9.961  1.00 22.19           C  
ATOM   2163  CB  ASP A 149     -56.600 -64.134   8.347  1.00 22.19           C  
ATOM   2164  HB2 ASP A 149     -55.789 -63.488   8.012  1.00 22.19           H  
ATOM   2165  HB3 ASP A 149     -56.264 -64.528   9.306  1.00 22.19           H  
ATOM   2166  O   ASP A 149     -58.756 -62.302  10.595  1.00 22.19           O  
ATOM   2167  CG  ASP A 149     -56.682 -65.304   7.349  1.00 22.19           C  
ATOM   2168  OD1 ASP A 149     -57.793 -65.735   6.977  1.00 22.19           O  
ATOM   2169  OD2 ASP A 149     -55.586 -65.767   6.955  1.00 22.19           O  
ATOM   2170  N   ASP A 150     -58.512 -64.532  10.452  1.00 21.13           N  
ATOM   2171  H   ASP A 150     -58.179 -65.234   9.808  1.00 21.13           H  
ATOM   2172  CA  ASP A 150     -59.244 -65.096  11.579  1.00 21.13           C  
ATOM   2173  HA  ASP A 150     -60.302 -65.135  11.321  1.00 21.13           H  
ATOM   2174  C   ASP A 150     -59.128 -64.451  12.976  1.00 21.13           C  
ATOM   2175  CB  ASP A 150     -58.684 -66.535  11.622  1.00 21.13           C  
ATOM   2176  HB2 ASP A 150     -57.692 -66.523  12.074  1.00 21.13           H  
ATOM   2177  HB3 ASP A 150     -58.563 -66.904  10.604  1.00 21.13           H  
ATOM   2178  O   ASP A 150     -60.119 -64.387  13.702  1.00 21.13           O  
ATOM   2179  CG  ASP A 150     -59.546 -67.572  12.331  1.00 21.13           C  
ATOM   2180  OD1 ASP A 150     -60.768 -67.357  12.477  1.00 21.13           O  
ATOM   2181  OD2 ASP A 150     -58.971 -68.634  12.664  1.00 21.13           O  
ATOM   2182  N   LEU A 151     -57.911 -64.139  13.433  1.00 19.97           N  
ATOM   2183  H   LEU A 151     -57.188 -64.018  12.738  1.00 19.97           H  
ATOM   2184  CA  LEU A 151     -57.511 -64.670  14.746  1.00 19.97           C  
ATOM   2185  HA  LEU A 151     -57.713 -65.740  14.693  1.00 19.97           H  
ATOM   2186  C   LEU A 151     -58.342 -64.181  15.950  1.00 19.97           C  
ATOM   2187  CB  LEU A 151     -55.996 -64.501  14.966  1.00 19.97           C  
ATOM   2188  HB2 LEU A 151     -55.768 -64.640  16.022  1.00 19.97           H  
ATOM   2189  HB3 LEU A 151     -55.725 -63.477  14.708  1.00 19.97           H  
ATOM   2190  O   LEU A 151     -58.698 -63.014  16.090  1.00 19.97           O  
ATOM   2191  CG  LEU A 151     -55.138 -65.487  14.147  1.00 19.97           C  
ATOM   2192  HG  LEU A 151     -55.447 -65.462  13.102  1.00 19.97           H  
ATOM   2193  CD1 LEU A 151     -53.668 -65.079  14.220  1.00 19.97           C  
ATOM   2194 HD11 LEU A 151     -53.063 -65.750  13.611  1.00 19.97           H  
ATOM   2195 HD12 LEU A 151     -53.322 -65.101  15.254  1.00 19.97           H  
ATOM   2196 HD13 LEU A 151     -53.556 -64.064  13.839  1.00 19.97           H  
ATOM   2197  CD2 LEU A 151     -55.243 -66.928  14.666  1.00 19.97           C  
ATOM   2198 HD21 LEU A 151     -54.994 -66.964  15.727  1.00 19.97           H  
ATOM   2199 HD22 LEU A 151     -54.557 -67.566  14.109  1.00 19.97           H  
ATOM   2200 HD23 LEU A 151     -56.251 -67.311  14.509  1.00 19.97           H  
ATOM   2201  N   GLY A 152     -58.607 -65.121  16.868  1.00 26.31           N  
ATOM   2202  H   GLY A 152     -58.281 -66.053  16.655  1.00 26.31           H  
ATOM   2203  CA  GLY A 152     -59.482 -64.968  18.040  1.00 26.31           C  
ATOM   2204  HA2 GLY A 152     -59.770 -65.954  18.404  1.00 26.31           H  
ATOM   2205  HA3 GLY A 152     -60.384 -64.440  17.729  1.00 26.31           H  
ATOM   2206  C   GLY A 152     -58.863 -64.186  19.197  1.00 26.31           C  
ATOM   2207  O   GLY A 152     -58.851 -64.678  20.326  1.00 26.31           O  
ATOM   2208  N   GLU A 153     -58.264 -63.037  18.892  1.00 27.32           N  
ATOM   2209  H   GLU A 153     -58.373 -62.696  17.948  1.00 27.32           H  
ATOM   2210  CA  GLU A 153     -57.186 -62.452  19.685  1.00 27.32           C  
ATOM   2211  HA  GLU A 153     -56.402 -63.209  19.723  1.00 27.32           H  
ATOM   2212  C   GLU A 153     -57.563 -62.172  21.149  1.00 27.32           C  
ATOM   2213  CB  GLU A 153     -56.563 -61.244  18.972  1.00 27.32           C  
ATOM   2214  HB2 GLU A 153     -55.896 -60.738  19.671  1.00 27.32           H  
ATOM   2215  HB3 GLU A 153     -57.345 -60.551  18.661  1.00 27.32           H  
ATOM   2216  O   GLU A 153     -58.574 -61.549  21.480  1.00 27.32           O  
ATOM   2217  CG  GLU A 153     -55.736 -61.709  17.757  1.00 27.32           C  
ATOM   2218  HG2 GLU A 153     -56.403 -62.144  17.013  1.00 27.32           H  
ATOM   2219  HG3 GLU A 153     -55.053 -62.493  18.085  1.00 27.32           H  
ATOM   2220  CD  GLU A 153     -54.917 -60.590  17.098  1.00 27.32           C  
ATOM   2221  OE1 GLU A 153     -53.957 -60.949  16.377  1.00 27.32           O  
ATOM   2222  OE2 GLU A 153     -55.226 -59.400  17.333  1.00 27.32           O  
ATOM   2223  N   ALA A 154     -56.724 -62.735  22.024  1.00 21.96           N  
ATOM   2224  H   ALA A 154     -55.881 -63.143  21.645  1.00 21.96           H  
ATOM   2225  CA  ALA A 154     -56.952 -62.927  23.449  1.00 21.96           C  
ATOM   2226  HA  ALA A 154     -57.971 -63.293  23.573  1.00 21.96           H  
ATOM   2227  C   ALA A 154     -56.814 -61.631  24.263  1.00 21.96           C  
ATOM   2228  CB  ALA A 154     -55.978 -64.009  23.936  1.00 21.96           C  
ATOM   2229  HB1 ALA A 154     -54.951 -63.661  23.820  1.00 21.96           H  
ATOM   2230  HB2 ALA A 154     -56.118 -64.921  23.355  1.00 21.96           H  
ATOM   2231  HB3 ALA A 154     -56.161 -64.228  24.988  1.00 21.96           H  
ATOM   2232  O   ALA A 154     -56.104 -60.707  23.879  1.00 21.96           O  
ATOM   2233  N   GLY A 155     -57.479 -61.585  25.424  1.00 30.19           N  
ATOM   2234  H   GLY A 155     -58.026 -62.393  25.684  1.00 30.19           H  
ATOM   2235  CA  GLY A 155     -57.763 -60.318  26.107  1.00 30.19           C  
ATOM   2236  HA2 GLY A 155     -58.844 -60.228  26.206  1.00 30.19           H  
ATOM   2237  HA3 GLY A 155     -57.440 -59.486  25.480  1.00 30.19           H  
ATOM   2238  C   GLY A 155     -57.167 -60.073  27.493  1.00 30.19           C  
ATOM   2239  O   GLY A 155     -57.551 -59.074  28.087  1.00 30.19           O  
ATOM   2240  N   VAL A 156     -56.364 -60.980  28.067  1.00 23.87           N  
ATOM   2241  H   VAL A 156     -56.009 -61.736  27.498  1.00 23.87           H  
ATOM   2242  CA  VAL A 156     -56.329 -61.120  29.540  1.00 23.87           C  
ATOM   2243  HA  VAL A 156     -57.321 -60.820  29.878  1.00 23.87           H  
ATOM   2244  C   VAL A 156     -55.394 -60.174  30.309  1.00 23.87           C  
ATOM   2245  CB  VAL A 156     -56.168 -62.581  30.029  1.00 23.87           C  
ATOM   2246  HB  VAL A 156     -55.122 -62.885  30.035  1.00 23.87           H  
ATOM   2247  O   VAL A 156     -55.815 -59.125  30.784  1.00 23.87           O  
ATOM   2248  CG1 VAL A 156     -56.752 -62.668  31.439  1.00 23.87           C  
ATOM   2249 HG11 VAL A 156     -56.504 -63.629  31.890  1.00 23.87           H  
ATOM   2250 HG12 VAL A 156     -56.376 -61.864  32.072  1.00 23.87           H  
ATOM   2251 HG13 VAL A 156     -57.837 -62.569  31.406  1.00 23.87           H  
ATOM   2252  CG2 VAL A 156     -56.921 -63.614  29.188  1.00 23.87           C  
ATOM   2253 HG21 VAL A 156     -57.971 -63.334  29.100  1.00 23.87           H  
ATOM   2254 HG22 VAL A 156     -56.842 -64.591  29.663  1.00 23.87           H  
ATOM   2255 HG23 VAL A 156     -56.473 -63.682  28.197  1.00 23.87           H  
ATOM   2256  N   ASP A 157     -54.187 -60.657  30.591  1.00 21.03           N  
ATOM   2257  H   ASP A 157     -53.914 -61.499  30.105  1.00 21.03           H  
ATOM   2258  CA  ASP A 157     -53.582 -60.499  31.918  1.00 21.03           C  
ATOM   2259  HA  ASP A 157     -54.285 -60.073  32.633  1.00 21.03           H  
ATOM   2260  C   ASP A 157     -52.352 -59.607  31.870  1.00 21.03           C  
ATOM   2261  CB  ASP A 157     -53.106 -61.886  32.423  1.00 21.03           C  
ATOM   2262  HB2 ASP A 157     -52.712 -62.438  31.570  1.00 21.03           H  
ATOM   2263  HB3 ASP A 157     -52.298 -61.747  33.142  1.00 21.03           H  
ATOM   2264  O   ASP A 157     -52.216 -58.663  32.642  1.00 21.03           O  
ATOM   2265  CG  ASP A 157     -54.134 -62.768  33.116  1.00 21.03           C  
ATOM   2266  OD1 ASP A 157     -54.878 -62.247  33.976  1.00 21.03           O  
ATOM   2267  OD2 ASP A 157     -54.168 -63.975  32.784  1.00 21.03           O  
ATOM   2268  N   GLU A 158     -51.384 -60.054  31.066  1.00 22.78           N  
ATOM   2269  H   GLU A 158     -51.664 -60.743  30.383  1.00 22.78           H  
ATOM   2270  CA  GLU A 158     -50.109 -60.325  31.715  1.00 22.78           C  
ATOM   2271  HA  GLU A 158     -50.308 -60.681  32.727  1.00 22.78           H  
ATOM   2272  C   GLU A 158     -49.282 -59.080  31.915  1.00 22.78           C  
ATOM   2273  CB  GLU A 158     -49.303 -61.430  31.009  1.00 22.78           C  
ATOM   2274  HB2 GLU A 158     -48.244 -61.277  31.218  1.00 22.78           H  
ATOM   2275  HB3 GLU A 158     -49.455 -61.357  29.932  1.00 22.78           H  
ATOM   2276  O   GLU A 158     -49.099 -58.693  33.060  1.00 22.78           O  
ATOM   2277  CG  GLU A 158     -49.669 -62.837  31.504  1.00 22.78           C  
ATOM   2278  HG2 GLU A 158     -49.550 -62.868  32.587  1.00 22.78           H  
ATOM   2279  HG3 GLU A 158     -50.712 -63.037  31.260  1.00 22.78           H  
ATOM   2280  CD  GLU A 158     -48.816 -63.945  30.870  1.00 22.78           C  
ATOM   2281  OE1 GLU A 158     -48.915 -65.097  31.353  1.00 22.78           O  
ATOM   2282  OE2 GLU A 158     -48.072 -63.649  29.907  1.00 22.78           O  
ATOM   2283  N   LEU A 159     -48.674 -58.562  30.845  1.00 21.97           N  
ATOM   2284  H   LEU A 159     -48.979 -58.883  29.938  1.00 21.97           H  
ATOM   2285  CA  LEU A 159     -47.295 -58.100  30.974  1.00 21.97           C  
ATOM   2286  HA  LEU A 159     -46.726 -58.980  31.274  1.00 21.97           H  
ATOM   2287  C   LEU A 159     -47.127 -57.050  32.101  1.00 21.97           C  
ATOM   2288  CB  LEU A 159     -46.742 -57.659  29.607  1.00 21.97           C  
ATOM   2289  HB2 LEU A 159     -46.928 -56.592  29.485  1.00 21.97           H  
ATOM   2290  HB3 LEU A 159     -47.261 -58.177  28.801  1.00 21.97           H  
ATOM   2291  O   LEU A 159     -47.492 -55.886  31.946  1.00 21.97           O  
ATOM   2292  CG  LEU A 159     -45.232 -57.955  29.507  1.00 21.97           C  
ATOM   2293  HG  LEU A 159     -44.781 -57.909  30.498  1.00 21.97           H  
ATOM   2294  CD1 LEU A 159     -44.976 -59.343  28.909  1.00 21.97           C  
ATOM   2295 HD11 LEU A 159     -45.366 -59.392  27.892  1.00 21.97           H  
ATOM   2296 HD12 LEU A 159     -45.473 -60.102  29.512  1.00 21.97           H  
ATOM   2297 HD13 LEU A 159     -43.906 -59.549  28.896  1.00 21.97           H  
ATOM   2298  CD2 LEU A 159     -44.528 -56.921  28.634  1.00 21.97           C  
ATOM   2299 HD21 LEU A 159     -43.464 -57.149  28.575  1.00 21.97           H  
ATOM   2300 HD22 LEU A 159     -44.959 -56.923  27.633  1.00 21.97           H  
ATOM   2301 HD23 LEU A 159     -44.651 -55.932  29.076  1.00 21.97           H  
ATOM   2302  N   LEU A 160     -46.603 -57.564  33.229  1.00 24.23           N  
ATOM   2303  H   LEU A 160     -46.488 -58.566  33.193  1.00 24.23           H  
ATOM   2304  CA  LEU A 160     -46.405 -56.987  34.569  1.00 24.23           C  
ATOM   2305  HA  LEU A 160     -47.288 -56.418  34.860  1.00 24.23           H  
ATOM   2306  C   LEU A 160     -45.171 -56.045  34.556  1.00 24.23           C  
ATOM   2307  CB  LEU A 160     -46.186 -58.165  35.543  1.00 24.23           C  
ATOM   2308  HB2 LEU A 160     -46.101 -57.703  36.527  1.00 24.23           H  
ATOM   2309  HB3 LEU A 160     -45.237 -58.629  35.275  1.00 24.23           H  
ATOM   2310  O   LEU A 160     -44.982 -55.284  33.620  1.00 24.23           O  
ATOM   2311  CG  LEU A 160     -47.220 -59.289  35.728  1.00 24.23           C  
ATOM   2312  HG  LEU A 160     -47.736 -59.503  34.792  1.00 24.23           H  
ATOM   2313  CD1 LEU A 160     -46.527 -60.586  36.153  1.00 24.23           C  
ATOM   2314 HD11 LEU A 160     -47.275 -61.362  36.315  1.00 24.23           H  
ATOM   2315 HD12 LEU A 160     -45.962 -60.427  37.071  1.00 24.23           H  
ATOM   2316 HD13 LEU A 160     -45.853 -60.917  35.363  1.00 24.23           H  
ATOM   2317  CD2 LEU A 160     -48.221 -58.913  36.823  1.00 24.23           C  
ATOM   2318 HD21 LEU A 160     -48.973 -59.697  36.907  1.00 24.23           H  
ATOM   2319 HD22 LEU A 160     -47.716 -58.789  37.780  1.00 24.23           H  
ATOM   2320 HD23 LEU A 160     -48.722 -57.986  36.544  1.00 24.23           H  
ATOM   2321  N   GLU A 161     -44.125 -56.150  35.390  1.00 22.77           N  
ATOM   2322  H   GLU A 161     -43.335 -55.774  34.886  1.00 22.77           H  
ATOM   2323  CA  GLU A 161     -43.981 -55.889  36.842  1.00 22.77           C  
ATOM   2324  HA  GLU A 161     -44.795 -55.258  37.198  1.00 22.77           H  
ATOM   2325  C   GLU A 161     -42.643 -55.145  37.027  1.00 22.77           C  
ATOM   2326  CB  GLU A 161     -43.864 -57.170  37.726  1.00 22.77           C  
ATOM   2327  HB2 GLU A 161     -44.203 -58.066  37.207  1.00 22.77           H  
ATOM   2328  HB3 GLU A 161     -42.815 -57.383  37.934  1.00 22.77           H  
ATOM   2329  O   GLU A 161     -42.569 -54.082  37.632  1.00 22.77           O  
ATOM   2330  CG  GLU A 161     -44.556 -57.057  39.094  1.00 22.77           C  
ATOM   2331  HG2 GLU A 161     -44.226 -56.134  39.572  1.00 22.77           H  
ATOM   2332  HG3 GLU A 161     -45.632 -56.989  38.935  1.00 22.77           H  
ATOM   2333  CD  GLU A 161     -44.244 -58.247  40.028  1.00 22.77           C  
ATOM   2334  OE1 GLU A 161     -44.706 -58.201  41.192  1.00 22.77           O  
ATOM   2335  OE2 GLU A 161     -43.533 -59.185  39.598  1.00 22.77           O  
ATOM   2336  N   ALA A 162     -41.563 -55.769  36.532  1.00 20.94           N  
ATOM   2337  H   ALA A 162     -41.759 -56.603  35.997  1.00 20.94           H  
ATOM   2338  CA  ALA A 162     -40.319 -55.821  37.302  1.00 20.94           C  
ATOM   2339  HA  ALA A 162     -40.484 -55.380  38.285  1.00 20.94           H  
ATOM   2340  C   ALA A 162     -39.112 -55.109  36.697  1.00 20.94           C  
ATOM   2341  CB  ALA A 162     -39.950 -57.304  37.495  1.00 20.94           C  
ATOM   2342  HB1 ALA A 162     -39.018 -57.385  38.056  1.00 20.94           H  
ATOM   2343  HB2 ALA A 162     -39.825 -57.792  36.529  1.00 20.94           H  
ATOM   2344  HB3 ALA A 162     -40.720 -57.824  38.065  1.00 20.94           H  
ATOM   2345  O   ALA A 162     -38.098 -55.025  37.392  1.00 20.94           O  
ATOM   2346  N   LEU A 163     -39.132 -54.741  35.410  1.00 20.89           N  
ATOM   2347  H   LEU A 163     -40.006 -54.751  34.906  1.00 20.89           H  
ATOM   2348  CA  LEU A 163     -37.868 -54.503  34.697  1.00 20.89           C  
ATOM   2349  HA  LEU A 163     -37.328 -55.448  34.753  1.00 20.89           H  
ATOM   2350  C   LEU A 163     -36.952 -53.486  35.423  1.00 20.89           C  
ATOM   2351  CB  LEU A 163     -38.113 -54.203  33.207  1.00 20.89           C  
ATOM   2352  HB2 LEU A 163     -37.343 -53.524  32.841  1.00 20.89           H  
ATOM   2353  HB3 LEU A 163     -39.071 -53.694  33.101  1.00 20.89           H  
ATOM   2354  O   LEU A 163     -37.419 -52.509  36.001  1.00 20.89           O  
ATOM   2355  CG  LEU A 163     -38.095 -55.481  32.342  1.00 20.89           C  
ATOM   2356  HG  LEU A 163     -38.689 -56.255  32.829  1.00 20.89           H  
ATOM   2357  CD1 LEU A 163     -38.703 -55.206  30.969  1.00 20.89           C  
ATOM   2358 HD11 LEU A 163     -38.702 -56.118  30.372  1.00 20.89           H  
ATOM   2359 HD12 LEU A 163     -39.733 -54.869  31.084  1.00 20.89           H  
ATOM   2360 HD13 LEU A 163     -38.131 -54.436  30.452  1.00 20.89           H  
ATOM   2361  CD2 LEU A 163     -36.668 -56.003  32.127  1.00 20.89           C  
ATOM   2362 HD21 LEU A 163     -36.697 -56.883  31.485  1.00 20.89           H  
ATOM   2363 HD22 LEU A 163     -36.058 -55.238  31.648  1.00 20.89           H  
ATOM   2364 HD23 LEU A 163     -36.214 -56.289  33.076  1.00 20.89           H  
ATOM   2365  N   GLY A 164     -35.656 -53.841  35.464  1.00 22.90           N  
ATOM   2366  H   GLY A 164     -35.375 -54.512  34.763  1.00 22.90           H  
ATOM   2367  CA  GLY A 164     -34.794 -53.804  36.661  1.00 22.90           C  
ATOM   2368  HA2 GLY A 164     -34.158 -54.689  36.630  1.00 22.90           H  
ATOM   2369  HA3 GLY A 164     -35.441 -53.910  37.532  1.00 22.90           H  
ATOM   2370  C   GLY A 164     -33.880 -52.589  36.935  1.00 22.90           C  
ATOM   2371  O   GLY A 164     -34.007 -51.535  36.328  1.00 22.90           O  
ATOM   2372  N   ARG A 165     -32.972 -52.787  37.921  1.00 23.55           N  
ATOM   2373  H   ARG A 165     -32.835 -53.760  38.155  1.00 23.55           H  
ATOM   2374  CA  ARG A 165     -32.511 -51.841  38.976  1.00 23.55           C  
ATOM   2375  HA  ARG A 165     -33.278 -51.077  39.105  1.00 23.55           H  
ATOM   2376  C   ARG A 165     -31.198 -51.028  38.817  1.00 23.55           C  
ATOM   2377  CB  ARG A 165     -32.357 -52.638  40.299  1.00 23.55           C  
ATOM   2378  HB2 ARG A 165     -31.956 -53.627  40.076  1.00 23.55           H  
ATOM   2379  HB3 ARG A 165     -31.626 -52.124  40.924  1.00 23.55           H  
ATOM   2380  O   ARG A 165     -31.222 -49.849  39.140  1.00 23.55           O  
ATOM   2381  CG  ARG A 165     -33.598 -52.799  41.179  1.00 23.55           C  
ATOM   2382  HG2 ARG A 165     -34.386 -53.322  40.637  1.00 23.55           H  
ATOM   2383  HG3 ARG A 165     -33.959 -51.804  41.442  1.00 23.55           H  
ATOM   2384  CD  ARG A 165     -33.234 -53.552  42.477  1.00 23.55           C  
ATOM   2385  HD2 ARG A 165     -32.215 -53.305  42.772  1.00 23.55           H  
ATOM   2386  HD3 ARG A 165     -33.897 -53.196  43.266  1.00 23.55           H  
ATOM   2387  NE  ARG A 165     -33.420 -55.013  42.357  1.00 23.55           N  
ATOM   2388  HE  ARG A 165     -34.250 -55.311  41.865  1.00 23.55           H  
ATOM   2389  NH1 ARG A 165     -31.541 -55.754  43.503  1.00 23.55           N  
ATOM   2390 HH11 ARG A 165     -31.072 -54.863  43.425  1.00 23.55           H  
ATOM   2391 HH12 ARG A 165     -30.887 -56.499  43.698  1.00 23.55           H  
ATOM   2392  NH2 ARG A 165     -33.077 -57.209  42.800  1.00 23.55           N  
ATOM   2393 HH21 ARG A 165     -32.475 -57.937  43.159  1.00 23.55           H  
ATOM   2394 HH22 ARG A 165     -33.927 -57.436  42.305  1.00 23.55           H  
ATOM   2395  CZ  ARG A 165     -32.675 -55.971  42.890  1.00 23.55           C  
ATOM   2396  N   GLU A 166     -30.036 -51.684  38.648  1.00 19.45           N  
ATOM   2397  H   GLU A 166     -30.100 -52.589  38.203  1.00 19.45           H  
ATOM   2398  CA  GLU A 166     -28.954 -51.567  39.672  1.00 19.45           C  
ATOM   2399  HA  GLU A 166     -29.321 -50.940  40.485  1.00 19.45           H  
ATOM   2400  C   GLU A 166     -27.587 -50.950  39.280  1.00 19.45           C  
ATOM   2401  CB  GLU A 166     -28.742 -52.989  40.248  1.00 19.45           C  
ATOM   2402  HB2 GLU A 166     -29.725 -53.444  40.371  1.00 19.45           H  
ATOM   2403  HB3 GLU A 166     -28.220 -53.594  39.507  1.00 19.45           H  
ATOM   2404  O   GLU A 166     -27.078 -50.138  40.047  1.00 19.45           O  
ATOM   2405  CG  GLU A 166     -28.040 -53.126  41.610  1.00 19.45           C  
ATOM   2406  HG2 GLU A 166     -26.972 -52.941  41.491  1.00 19.45           H  
ATOM   2407  HG3 GLU A 166     -28.451 -52.378  42.289  1.00 19.45           H  
ATOM   2408  CD  GLU A 166     -28.277 -54.537  42.192  1.00 19.45           C  
ATOM   2409  OE1 GLU A 166     -28.754 -54.636  43.350  1.00 19.45           O  
ATOM   2410  OE2 GLU A 166     -28.143 -55.530  41.446  1.00 19.45           O  
ATOM   2411  N   LEU A 167     -26.939 -51.409  38.197  1.00 17.53           N  
ATOM   2412  H   LEU A 167     -27.468 -51.959  37.535  1.00 17.53           H  
ATOM   2413  CA  LEU A 167     -25.475 -51.631  38.193  1.00 17.53           C  
ATOM   2414  HA  LEU A 167     -25.151 -51.720  39.230  1.00 17.53           H  
ATOM   2415  C   LEU A 167     -24.548 -50.557  37.594  1.00 17.53           C  
ATOM   2416  CB  LEU A 167     -25.169 -52.970  37.486  1.00 17.53           C  
ATOM   2417  HB2 LEU A 167     -25.836 -53.077  36.630  1.00 17.53           H  
ATOM   2418  HB3 LEU A 167     -24.155 -52.936  37.087  1.00 17.53           H  
ATOM   2419  O   LEU A 167     -23.633 -50.116  38.282  1.00 17.53           O  
ATOM   2420  CG  LEU A 167     -25.235 -54.226  38.361  1.00 17.53           C  
ATOM   2421  HG  LEU A 167     -26.115 -54.185  39.002  1.00 17.53           H  
ATOM   2422  CD1 LEU A 167     -25.338 -55.462  37.467  1.00 17.53           C  
ATOM   2423 HD11 LEU A 167     -26.252 -55.411  36.876  1.00 17.53           H  
ATOM   2424 HD12 LEU A 167     -24.485 -55.495  36.790  1.00 17.53           H  
ATOM   2425 HD13 LEU A 167     -25.359 -56.362  38.082  1.00 17.53           H  
ATOM   2426  CD2 LEU A 167     -23.983 -54.366  39.231  1.00 17.53           C  
ATOM   2427 HD21 LEU A 167     -24.067 -55.258  39.853  1.00 17.53           H  
ATOM   2428 HD22 LEU A 167     -23.881 -53.493  39.875  1.00 17.53           H  
ATOM   2429 HD23 LEU A 167     -23.099 -54.442  38.597  1.00 17.53           H  
ATOM   2430  N   ASP A 168     -24.595 -50.371  36.275  1.00 18.33           N  
ATOM   2431  H   ASP A 168     -25.422 -50.680  35.785  1.00 18.33           H  
ATOM   2432  CA  ASP A 168     -23.332 -50.497  35.519  1.00 18.33           C  
ATOM   2433  HA  ASP A 168     -22.746 -51.259  36.033  1.00 18.33           H  
ATOM   2434  C   ASP A 168     -22.376 -49.289  35.530  1.00 18.33           C  
ATOM   2435  CB  ASP A 168     -23.606 -51.041  34.100  1.00 18.33           C  
ATOM   2436  HB2 ASP A 168     -22.805 -50.739  33.425  1.00 18.33           H  
ATOM   2437  HB3 ASP A 168     -24.527 -50.601  33.720  1.00 18.33           H  
ATOM   2438  O   ASP A 168     -22.705 -48.200  35.993  1.00 18.33           O  
ATOM   2439  CG  ASP A 168     -23.694 -52.574  34.030  1.00 18.33           C  
ATOM   2440  OD1 ASP A 168     -23.066 -53.261  34.869  1.00 18.33           O  
ATOM   2441  OD2 ASP A 168     -24.397 -53.065  33.121  1.00 18.33           O  
ATOM   2442  N   GLY A 169     -21.155 -49.580  35.055  1.00 18.43           N  
ATOM   2443  H   GLY A 169     -21.070 -50.482  34.608  1.00 18.43           H  
ATOM   2444  CA  GLY A 169     -19.899 -48.861  35.278  1.00 18.43           C  
ATOM   2445  HA2 GLY A 169     -19.901 -48.487  36.302  1.00 18.43           H  
ATOM   2446  HA3 GLY A 169     -19.072 -49.566  35.193  1.00 18.43           H  
ATOM   2447  C   GLY A 169     -19.602 -47.656  34.380  1.00 18.43           C  
ATOM   2448  O   GLY A 169     -20.249 -46.629  34.531  1.00 18.43           O  
ATOM   2449  N   ASP A 170     -18.555 -47.802  33.552  1.00 16.35           N  
ATOM   2450  H   ASP A 170     -18.171 -48.731  33.461  1.00 16.35           H  
ATOM   2451  CA  ASP A 170     -17.693 -46.740  32.978  1.00 16.35           C  
ATOM   2452  HA  ASP A 170     -17.082 -46.343  33.789  1.00 16.35           H  
ATOM   2453  C   ASP A 170     -18.396 -45.492  32.403  1.00 16.35           C  
ATOM   2454  CB  ASP A 170     -16.718 -47.366  31.941  1.00 16.35           C  
ATOM   2455  HB2 ASP A 170     -16.348 -46.567  31.298  1.00 16.35           H  
ATOM   2456  HB3 ASP A 170     -17.273 -48.057  31.307  1.00 16.35           H  
ATOM   2457  O   ASP A 170     -18.825 -45.521  31.224  1.00 16.35           O  
ATOM   2458  CG  ASP A 170     -15.468 -48.076  32.502  1.00 16.35           C  
ATOM   2459  OD1 ASP A 170     -15.057 -47.804  33.656  1.00 16.35           O  
ATOM   2460  OD2 ASP A 170     -14.889 -48.906  31.758  1.00 16.35           O  
ATOM   2461  OXT ASP A 170     -18.387 -44.476  33.136  1.00 16.35           O  
TER    2462      ASP A 170                                                       
ATOM   2462  N   MET B   1      20.467  -6.599  53.474  1.00 74.29           N  
ATOM   2463  H   MET B   1      20.275  -5.608  53.522  1.00 74.29           H  
ATOM   2464  H2  MET B   1      21.429  -6.757  53.208  1.00 74.29           H  
ATOM   2465  H3  MET B   1      20.296  -7.007  54.382  1.00 74.29           H  
ATOM   2466  CA  MET B   1      19.575  -7.224  52.491  1.00 74.29           C  
ATOM   2467  HA  MET B   1      18.553  -7.102  52.851  1.00 74.29           H  
ATOM   2468  C   MET B   1      19.899  -8.707  52.438  1.00 74.29           C  
ATOM   2469  CB  MET B   1      19.662  -6.524  51.127  1.00 74.29           C  
ATOM   2470  HB2 MET B   1      20.015  -5.501  51.257  1.00 74.29           H  
ATOM   2471  HB3 MET B   1      20.352  -7.048  50.466  1.00 74.29           H  
ATOM   2472  O   MET B   1      21.013  -9.059  52.048  1.00 74.29           O  
ATOM   2473  CG  MET B   1      18.276  -6.468  50.497  1.00 74.29           C  
ATOM   2474  HG2 MET B   1      17.588  -5.932  51.151  1.00 74.29           H  
ATOM   2475  HG3 MET B   1      17.941  -7.499  50.391  1.00 74.29           H  
ATOM   2476  SD  MET B   1      18.209  -5.749  48.844  1.00 74.29           S  
ATOM   2477  CE  MET B   1      18.421  -3.975  49.150  1.00 74.29           C  
ATOM   2478  HE1 MET B   1      17.640  -3.620  49.823  1.00 74.29           H  
ATOM   2479  HE2 MET B   1      18.326  -3.446  48.202  1.00 74.29           H  
ATOM   2480  HE3 MET B   1      19.405  -3.777  49.576  1.00 74.29           H  
ATOM   2481  N   THR B   2      19.000  -9.544  52.946  1.00 82.41           N  
ATOM   2482  H   THR B   2      18.102  -9.160  53.206  1.00 82.41           H  
ATOM   2483  CA  THR B   2      19.092 -11.006  52.836  1.00 82.41           C  
ATOM   2484  HA  THR B   2      20.030 -11.341  53.279  1.00 82.41           H  
ATOM   2485  C   THR B   2      19.097 -11.417  51.364  1.00 82.41           C  
ATOM   2486  CB  THR B   2      17.936 -11.710  53.566  1.00 82.41           C  
ATOM   2487  HB  THR B   2      18.078 -12.788  53.481  1.00 82.41           H  
ATOM   2488  O   THR B   2      18.739 -10.624  50.491  1.00 82.41           O  
ATOM   2489  CG2 THR B   2      17.859 -11.348  55.049  1.00 82.41           C  
ATOM   2490 HG21 THR B   2      18.806 -11.582  55.535  1.00 82.41           H  
ATOM   2491 HG22 THR B   2      17.069 -11.933  55.519  1.00 82.41           H  
ATOM   2492 HG23 THR B   2      17.635 -10.289  55.177  1.00 82.41           H  
ATOM   2493  OG1 THR B   2      16.707 -11.377  52.977  1.00 82.41           O  
ATOM   2494  HG1 THR B   2      16.363 -10.596  53.417  1.00 82.41           H  
ATOM   2495  N   ASP B   3      19.523 -12.642  51.069  1.00 73.39           N  
ATOM   2496  H   ASP B   3      19.814 -13.280  51.796  1.00 73.39           H  
ATOM   2497  CA  ASP B   3      19.498 -13.136  49.691  1.00 73.39           C  
ATOM   2498  HA  ASP B   3      20.090 -12.461  49.073  1.00 73.39           H  
ATOM   2499  C   ASP B   3      18.064 -13.126  49.128  1.00 73.39           C  
ATOM   2500  CB  ASP B   3      20.146 -14.522  49.651  1.00 73.39           C  
ATOM   2501  HB2 ASP B   3      21.019 -14.531  50.304  1.00 73.39           H  
ATOM   2502  HB3 ASP B   3      19.443 -15.271  50.014  1.00 73.39           H  
ATOM   2503  O   ASP B   3      17.831 -12.610  48.038  1.00 73.39           O  
ATOM   2504  CG  ASP B   3      20.617 -14.861  48.239  1.00 73.39           C  
ATOM   2505  OD1 ASP B   3      21.411 -14.046  47.711  1.00 73.39           O  
ATOM   2506  OD2 ASP B   3      20.200 -15.925  47.739  1.00 73.39           O  
ATOM   2507  N   SER B   4      17.079 -13.530  49.941  1.00 72.12           N  
ATOM   2508  H   SER B   4      17.317 -13.979  50.814  1.00 72.12           H  
ATOM   2509  CA  SER B   4      15.653 -13.452  49.599  1.00 72.12           C  
ATOM   2510  HA  SER B   4      15.470 -14.075  48.724  1.00 72.12           H  
ATOM   2511  C   SER B   4      15.193 -12.030  49.256  1.00 72.12           C  
ATOM   2512  CB  SER B   4      14.801 -13.985  50.756  1.00 72.12           C  
ATOM   2513  HB2 SER B   4      14.971 -13.376  51.644  1.00 72.12           H  
ATOM   2514  HB3 SER B   4      13.746 -13.925  50.486  1.00 72.12           H  
ATOM   2515  O   SER B   4      14.498 -11.844  48.262  1.00 72.12           O  
ATOM   2516  OG  SER B   4      15.133 -15.330  51.041  1.00 72.12           O  
ATOM   2517  HG  SER B   4      14.402 -15.882  50.754  1.00 72.12           H  
ATOM   2518  N   GLU B   5      15.596 -11.013  50.027  1.00 77.48           N  
ATOM   2519  H   GLU B   5      16.178 -11.212  50.829  1.00 77.48           H  
ATOM   2520  CA  GLU B   5      15.236  -9.612  49.745  1.00 77.48           C  
ATOM   2521  HA  GLU B   5      14.154  -9.526  49.651  1.00 77.48           H  
ATOM   2522  C   GLU B   5      15.840  -9.115  48.420  1.00 77.48           C  
ATOM   2523  CB  GLU B   5      15.705  -8.707  50.891  1.00 77.48           C  
ATOM   2524  HB2 GLU B   5      15.705  -7.674  50.543  1.00 77.48           H  
ATOM   2525  HB3 GLU B   5      16.724  -9.004  51.137  1.00 77.48           H  
ATOM   2526  O   GLU B   5      15.144  -8.464  47.642  1.00 77.48           O  
ATOM   2527  CG  GLU B   5      14.854  -8.755  52.167  1.00 77.48           C  
ATOM   2528  HG2 GLU B   5      13.877  -8.322  51.949  1.00 77.48           H  
ATOM   2529  HG3 GLU B   5      14.700  -9.793  52.463  1.00 77.48           H  
ATOM   2530  CD  GLU B   5      15.522  -7.995  53.329  1.00 77.48           C  
ATOM   2531  OE1 GLU B   5      14.797  -7.472  54.194  1.00 77.48           O  
ATOM   2532  OE2 GLU B   5      16.779  -7.989  53.401  1.00 77.48           O  
ATOM   2533  N   LYS B   6      17.102  -9.462  48.124  1.00 82.71           N  
ATOM   2534  H   LYS B   6      17.597 -10.052  48.778  1.00 82.71           H  
ATOM   2535  CA  LYS B   6      17.752  -9.084  46.855  1.00 82.71           C  
ATOM   2536  HA  LYS B   6      17.665  -8.008  46.708  1.00 82.71           H  
ATOM   2537  C   LYS B   6      17.070  -9.742  45.661  1.00 82.71           C  
ATOM   2538  CB  LYS B   6      19.229  -9.490  46.853  1.00 82.71           C  
ATOM   2539  HB2 LYS B   6      19.303 -10.555  47.075  1.00 82.71           H  
ATOM   2540  HB3 LYS B   6      19.628  -9.326  45.852  1.00 82.71           H  
ATOM   2541  O   LYS B   6      16.763  -9.078  44.673  1.00 82.71           O  
ATOM   2542  CG  LYS B   6      20.087  -8.703  47.846  1.00 82.71           C  
ATOM   2543  HG2 LYS B   6      20.074  -7.644  47.588  1.00 82.71           H  
ATOM   2544  HG3 LYS B   6      19.702  -8.839  48.856  1.00 82.71           H  
ATOM   2545  CD  LYS B   6      21.519  -9.235  47.764  1.00 82.71           C  
ATOM   2546  HD2 LYS B   6      21.493 -10.322  47.850  1.00 82.71           H  
ATOM   2547  HD3 LYS B   6      21.944  -8.968  46.797  1.00 82.71           H  
ATOM   2548  CE  LYS B   6      22.378  -8.672  48.892  1.00 82.71           C  
ATOM   2549  HE2 LYS B   6      22.433  -7.589  48.785  1.00 82.71           H  
ATOM   2550  HE3 LYS B   6      21.890  -8.905  49.839  1.00 82.71           H  
ATOM   2551  NZ  LYS B   6      23.726  -9.284  48.848  1.00 82.71           N  
ATOM   2552  HZ1 LYS B   6      23.636 -10.288  48.906  1.00 82.71           H  
ATOM   2553  HZ2 LYS B   6      24.180  -9.070  47.972  1.00 82.71           H  
ATOM   2554  HZ3 LYS B   6      24.301  -8.965  49.615  1.00 82.71           H  
ATOM   2555  N   VAL B   7      16.824 -11.051  45.743  1.00 82.17           N  
ATOM   2556  H   VAL B   7      17.107 -11.546  46.576  1.00 82.17           H  
ATOM   2557  CA  VAL B   7      16.185 -11.800  44.654  1.00 82.17           C  
ATOM   2558  HA  VAL B   7      16.721 -11.589  43.729  1.00 82.17           H  
ATOM   2559  C   VAL B   7      14.744 -11.317  44.444  1.00 82.17           C  
ATOM   2560  CB  VAL B   7      16.269 -13.319  44.896  1.00 82.17           C  
ATOM   2561  HB  VAL B   7      15.728 -13.571  45.809  1.00 82.17           H  
ATOM   2562  O   VAL B   7      14.312 -11.197  43.299  1.00 82.17           O  
ATOM   2563  CG1 VAL B   7      15.674 -14.090  43.717  1.00 82.17           C  
ATOM   2564 HG11 VAL B   7      16.286 -13.946  42.826  1.00 82.17           H  
ATOM   2565 HG12 VAL B   7      15.640 -15.153  43.954  1.00 82.17           H  
ATOM   2566 HG13 VAL B   7      14.670 -13.729  43.494  1.00 82.17           H  
ATOM   2567  CG2 VAL B   7      17.719 -13.819  45.000  1.00 82.17           C  
ATOM   2568 HG21 VAL B   7      18.287 -13.253  45.738  1.00 82.17           H  
ATOM   2569 HG22 VAL B   7      18.231 -13.721  44.043  1.00 82.17           H  
ATOM   2570 HG23 VAL B   7      17.727 -14.865  45.304  1.00 82.17           H  
ATOM   2571  N   ALA B   8      14.023 -10.945  45.509  1.00 78.34           N  
ATOM   2572  H   ALA B   8      14.400 -11.092  46.434  1.00 78.34           H  
ATOM   2573  CA  ALA B   8      12.695 -10.340  45.398  1.00 78.34           C  
ATOM   2574  HA  ALA B   8      12.054 -11.021  44.837  1.00 78.34           H  
ATOM   2575  C   ALA B   8      12.715  -8.998  44.639  1.00 78.34           C  
ATOM   2576  CB  ALA B   8      12.106 -10.177  46.804  1.00 78.34           C  
ATOM   2577  HB1 ALA B   8      12.732  -9.512  47.400  1.00 78.34           H  
ATOM   2578  HB2 ALA B   8      12.049 -11.149  47.294  1.00 78.34           H  
ATOM   2579  HB3 ALA B   8      11.102  -9.759  46.734  1.00 78.34           H  
ATOM   2580  O   ALA B   8      11.813  -8.728  43.842  1.00 78.34           O  
ATOM   2581  N   GLU B   9      13.743  -8.168  44.836  1.00 83.97           N  
ATOM   2582  H   GLU B   9      14.439  -8.410  45.527  1.00 83.97           H  
ATOM   2583  CA  GLU B   9      13.916  -6.911  44.097  1.00 83.97           C  
ATOM   2584  HA  GLU B   9      12.975  -6.363  44.142  1.00 83.97           H  
ATOM   2585  C   GLU B   9      14.208  -7.148  42.607  1.00 83.97           C  
ATOM   2586  CB  GLU B   9      15.019  -6.059  44.755  1.00 83.97           C  
ATOM   2587  HB2 GLU B   9      15.375  -6.541  45.665  1.00 83.97           H  
ATOM   2588  HB3 GLU B   9      15.861  -5.954  44.072  1.00 83.97           H  
ATOM   2589  O   GLU B   9      13.569  -6.535  41.744  1.00 83.97           O  
ATOM   2590  CG  GLU B   9      14.473  -4.673  45.114  1.00 83.97           C  
ATOM   2591  HG2 GLU B   9      14.101  -4.199  44.205  1.00 83.97           H  
ATOM   2592  HG3 GLU B   9      13.626  -4.801  45.788  1.00 83.97           H  
ATOM   2593  CD  GLU B   9      15.505  -3.749  45.778  1.00 83.97           C  
ATOM   2594  OE1 GLU B   9      15.055  -2.668  46.220  1.00 83.97           O  
ATOM   2595  OE2 GLU B   9      16.702  -4.107  45.842  1.00 83.97           O  
ATOM   2596  N   TYR B  10      15.098  -8.097  42.291  1.00 84.99           N  
ATOM   2597  H   TYR B  10      15.617  -8.534  43.039  1.00 84.99           H  
ATOM   2598  CA  TYR B  10      15.376  -8.493  40.907  1.00 84.99           C  
ATOM   2599  HA  TYR B  10      15.651  -7.601  40.345  1.00 84.99           H  
ATOM   2600  C   TYR B  10      14.145  -9.086  40.214  1.00 84.99           C  
ATOM   2601  CB  TYR B  10      16.543  -9.488  40.856  1.00 84.99           C  
ATOM   2602  HB2 TYR B  10      16.593  -9.908  39.851  1.00 84.99           H  
ATOM   2603  HB3 TYR B  10      16.341 -10.312  41.541  1.00 84.99           H  
ATOM   2604  O   TYR B  10      13.852  -8.721  39.074  1.00 84.99           O  
ATOM   2605  CG  TYR B  10      17.901  -8.886  41.158  1.00 84.99           C  
ATOM   2606  CD1 TYR B  10      18.383  -7.813  40.380  1.00 84.99           C  
ATOM   2607  HD1 TYR B  10      17.785  -7.413  39.575  1.00 84.99           H  
ATOM   2608  CD2 TYR B  10      18.701  -9.416  42.189  1.00 84.99           C  
ATOM   2609  HD2 TYR B  10      18.336 -10.241  42.783  1.00 84.99           H  
ATOM   2610  CE1 TYR B  10      19.648  -7.259  40.647  1.00 84.99           C  
ATOM   2611  HE1 TYR B  10      20.023  -6.432  40.062  1.00 84.99           H  
ATOM   2612  CE2 TYR B  10      19.970  -8.870  42.455  1.00 84.99           C  
ATOM   2613  HE2 TYR B  10      20.577  -9.281  43.248  1.00 84.99           H  
ATOM   2614  OH  TYR B  10      21.670  -7.258  41.927  1.00 84.99           O  
ATOM   2615  HH  TYR B  10      22.115  -7.715  42.645  1.00 84.99           H  
ATOM   2616  CZ  TYR B  10      20.443  -7.786  41.684  1.00 84.99           C  
ATOM   2617  N   LEU B  11      13.382  -9.944  40.901  1.00 82.53           N  
ATOM   2618  H   LEU B  11      13.689 -10.229  41.821  1.00 82.53           H  
ATOM   2619  CA  LEU B  11      12.145 -10.517  40.370  1.00 82.53           C  
ATOM   2620  HA  LEU B  11      12.375 -10.981  39.411  1.00 82.53           H  
ATOM   2621  C   LEU B  11      11.106  -9.428  40.096  1.00 82.53           C  
ATOM   2622  CB  LEU B  11      11.619 -11.593  41.337  1.00 82.53           C  
ATOM   2623  HB2 LEU B  11      12.405 -12.331  41.501  1.00 82.53           H  
ATOM   2624  HB3 LEU B  11      11.398 -11.123  42.296  1.00 82.53           H  
ATOM   2625  O   LEU B  11      10.484  -9.432  39.032  1.00 82.53           O  
ATOM   2626  CG  LEU B  11      10.354 -12.322  40.840  1.00 82.53           C  
ATOM   2627  HG  LEU B  11       9.555 -11.599  40.678  1.00 82.53           H  
ATOM   2628  CD1 LEU B  11      10.604 -13.094  39.543  1.00 82.53           C  
ATOM   2629 HD11 LEU B  11       9.706 -13.644  39.264  1.00 82.53           H  
ATOM   2630 HD12 LEU B  11      10.843 -12.410  38.729  1.00 82.53           H  
ATOM   2631 HD13 LEU B  11      11.422 -13.799  39.693  1.00 82.53           H  
ATOM   2632  CD2 LEU B  11       9.887 -13.325  41.893  1.00 82.53           C  
ATOM   2633 HD21 LEU B  11      10.643 -14.097  42.032  1.00 82.53           H  
ATOM   2634 HD22 LEU B  11       8.956 -13.791  41.569  1.00 82.53           H  
ATOM   2635 HD23 LEU B  11       9.711 -12.815  42.840  1.00 82.53           H  
ATOM   2636  N   ARG B  12      10.959  -8.449  40.998  1.00 84.10           N  
ATOM   2637  H   ARG B  12      11.488  -8.508  41.856  1.00 84.10           H  
ATOM   2638  CA  ARG B  12      10.077  -7.296  40.775  1.00 84.10           C  
ATOM   2639  HA  ARG B  12       9.066  -7.667  40.607  1.00 84.10           H  
ATOM   2640  C   ARG B  12      10.478  -6.530  39.513  1.00 84.10           C  
ATOM   2641  CB  ARG B  12      10.079  -6.395  42.019  1.00 84.10           C  
ATOM   2642  HB2 ARG B  12       9.874  -7.011  42.895  1.00 84.10           H  
ATOM   2643  HB3 ARG B  12      11.064  -5.943  42.141  1.00 84.10           H  
ATOM   2644  O   ARG B  12       9.609  -6.247  38.690  1.00 84.10           O  
ATOM   2645  CG  ARG B  12       9.018  -5.285  41.931  1.00 84.10           C  
ATOM   2646  HG2 ARG B  12       8.025  -5.734  41.911  1.00 84.10           H  
ATOM   2647  HG3 ARG B  12       9.157  -4.715  41.012  1.00 84.10           H  
ATOM   2648  CD  ARG B  12       9.117  -4.307  43.108  1.00 84.10           C  
ATOM   2649  HD2 ARG B  12      10.100  -3.837  43.075  1.00 84.10           H  
ATOM   2650  HD3 ARG B  12       8.368  -3.527  42.975  1.00 84.10           H  
ATOM   2651  NE  ARG B  12       8.891  -4.974  44.408  1.00 84.10           N  
ATOM   2652  HE  ARG B  12       8.112  -5.615  44.456  1.00 84.10           H  
ATOM   2653  NH1 ARG B  12      10.649  -4.051  45.586  1.00 84.10           N  
ATOM   2654 HH11 ARG B  12      10.932  -3.513  44.779  1.00 84.10           H  
ATOM   2655 HH12 ARG B  12      11.229  -4.013  46.412  1.00 84.10           H  
ATOM   2656  NH2 ARG B  12       9.311  -5.532  46.574  1.00 84.10           N  
ATOM   2657 HH21 ARG B  12       8.539  -6.183  46.566  1.00 84.10           H  
ATOM   2658 HH22 ARG B  12       9.885  -5.442  47.400  1.00 84.10           H  
ATOM   2659  CZ  ARG B  12       9.616  -4.846  45.509  1.00 84.10           C  
ATOM   2660  N   ARG B  13      11.771  -6.236  39.326  1.00 87.01           N  
ATOM   2661  H   ARG B  13      12.427  -6.506  40.045  1.00 87.01           H  
ATOM   2662  CA  ARG B  13      12.266  -5.527  38.133  1.00 87.01           C  
ATOM   2663  HA  ARG B  13      11.682  -4.613  38.028  1.00 87.01           H  
ATOM   2664  C   ARG B  13      12.018  -6.320  36.850  1.00 87.01           C  
ATOM   2665  CB  ARG B  13      13.755  -5.169  38.303  1.00 87.01           C  
ATOM   2666  HB2 ARG B  13      14.336  -6.089  38.377  1.00 87.01           H  
ATOM   2667  HB3 ARG B  13      13.894  -4.613  39.229  1.00 87.01           H  
ATOM   2668  O   ARG B  13      11.448  -5.768  35.915  1.00 87.01           O  
ATOM   2669  CG  ARG B  13      14.309  -4.338  37.130  1.00 87.01           C  
ATOM   2670  HG2 ARG B  13      14.096  -4.848  36.190  1.00 87.01           H  
ATOM   2671  HG3 ARG B  13      15.392  -4.268  37.223  1.00 87.01           H  
ATOM   2672  CD  ARG B  13      13.731  -2.917  37.098  1.00 87.01           C  
ATOM   2673  HD2 ARG B  13      12.686  -2.928  37.407  1.00 87.01           H  
ATOM   2674  HD3 ARG B  13      14.293  -2.302  37.801  1.00 87.01           H  
ATOM   2675  NE  ARG B  13      13.787  -2.341  35.748  1.00 87.01           N  
ATOM   2676  HE  ARG B  13      13.793  -2.986  34.971  1.00 87.01           H  
ATOM   2677  NH1 ARG B  13      13.492  -0.128  36.320  1.00 87.01           N  
ATOM   2678 HH11 ARG B  13      13.358   0.828  36.022  1.00 87.01           H  
ATOM   2679 HH12 ARG B  13      13.586  -0.367  37.296  1.00 87.01           H  
ATOM   2680  NH2 ARG B  13      13.504  -0.753  34.177  1.00 87.01           N  
ATOM   2681 HH21 ARG B  13      13.308   0.193  33.881  1.00 87.01           H  
ATOM   2682 HH22 ARG B  13      13.241  -1.514  33.568  1.00 87.01           H  
ATOM   2683  CZ  ARG B  13      13.607  -1.075  35.427  1.00 87.01           C  
ATOM   2684  N   ALA B  14      12.368  -7.607  36.828  1.00 86.72           N  
ATOM   2685  H   ALA B  14      12.841  -7.992  37.633  1.00 86.72           H  
ATOM   2686  CA  ALA B  14      12.155  -8.473  35.668  1.00 86.72           C  
ATOM   2687  HA  ALA B  14      12.692  -8.057  34.815  1.00 86.72           H  
ATOM   2688  C   ALA B  14      10.670  -8.562  35.283  1.00 86.72           C  
ATOM   2689  CB  ALA B  14      12.730  -9.860  35.982  1.00 86.72           C  
ATOM   2690  HB1 ALA B  14      12.213 -10.299  36.835  1.00 86.72           H  
ATOM   2691  HB2 ALA B  14      13.792  -9.778  36.213  1.00 86.72           H  
ATOM   2692  HB3 ALA B  14      12.608 -10.512  35.117  1.00 86.72           H  
ATOM   2693  O   ALA B  14      10.329  -8.497  34.105  1.00 86.72           O  
ATOM   2694  N   THR B  15       9.778  -8.649  36.275  1.00 86.54           N  
ATOM   2695  H   THR B  15      10.124  -8.729  37.220  1.00 86.54           H  
ATOM   2696  CA  THR B  15       8.326  -8.708  36.043  1.00 86.54           C  
ATOM   2697  HA  THR B  15       8.133  -9.474  35.292  1.00 86.54           H  
ATOM   2698  C   THR B  15       7.782  -7.382  35.497  1.00 86.54           C  
ATOM   2699  CB  THR B  15       7.567  -9.101  37.323  1.00 86.54           C  
ATOM   2700  HB  THR B  15       7.533  -8.253  38.007  1.00 86.54           H  
ATOM   2701  O   THR B  15       6.939  -7.389  34.601  1.00 86.54           O  
ATOM   2702  CG2 THR B  15       6.147  -9.571  37.013  1.00 86.54           C  
ATOM   2703 HG21 THR B  15       5.571  -8.762  36.561  1.00 86.54           H  
ATOM   2704 HG22 THR B  15       6.176 -10.419  36.329  1.00 86.54           H  
ATOM   2705 HG23 THR B  15       5.656  -9.877  37.937  1.00 86.54           H  
ATOM   2706  OG1 THR B  15       8.177 -10.187  37.978  1.00 86.54           O  
ATOM   2707  HG1 THR B  15       9.016  -9.903  38.350  1.00 86.54           H  
ATOM   2708  N   LEU B  16       8.281  -6.239  35.990  1.00 89.45           N  
ATOM   2709  H   LEU B  16       8.976  -6.291  36.720  1.00 89.45           H  
ATOM   2710  CA  LEU B  16       7.921  -4.913  35.469  1.00 89.45           C  
ATOM   2711  HA  LEU B  16       6.835  -4.832  35.436  1.00 89.45           H  
ATOM   2712  C   LEU B  16       8.403  -4.714  34.027  1.00 89.45           C  
ATOM   2713  CB  LEU B  16       8.491  -3.810  36.382  1.00 89.45           C  
ATOM   2714  HB2 LEU B  16       9.539  -4.032  36.582  1.00 89.45           H  
ATOM   2715  HB3 LEU B  16       8.459  -2.863  35.843  1.00 89.45           H  
ATOM   2716  O   LEU B  16       7.611  -4.299  33.181  1.00 89.45           O  
ATOM   2717  CG  LEU B  16       7.749  -3.627  37.717  1.00 89.45           C  
ATOM   2718  HG  LEU B  16       7.672  -4.582  38.236  1.00 89.45           H  
ATOM   2719  CD1 LEU B  16       8.527  -2.652  38.603  1.00 89.45           C  
ATOM   2720 HD11 LEU B  16       8.614  -1.684  38.108  1.00 89.45           H  
ATOM   2721 HD12 LEU B  16       9.524  -3.050  38.793  1.00 89.45           H  
ATOM   2722 HD13 LEU B  16       8.012  -2.524  39.555  1.00 89.45           H  
ATOM   2723  CD2 LEU B  16       6.338  -3.066  37.521  1.00 89.45           C  
ATOM   2724 HD21 LEU B  16       5.879  -2.884  38.493  1.00 89.45           H  
ATOM   2725 HD22 LEU B  16       5.723  -3.785  36.980  1.00 89.45           H  
ATOM   2726 HD23 LEU B  16       6.386  -2.130  36.965  1.00 89.45           H  
ATOM   2727  N   ASP B  17       9.658  -5.061  33.735  1.00 90.93           N  
ATOM   2728  H   ASP B  17      10.264  -5.367  34.483  1.00 90.93           H  
ATOM   2729  CA  ASP B  17      10.222  -4.964  32.385  1.00 90.93           C  
ATOM   2730  HA  ASP B  17      10.071  -3.951  32.012  1.00 90.93           H  
ATOM   2731  C   ASP B  17       9.503  -5.918  31.409  1.00 90.93           C  
ATOM   2732  CB  ASP B  17      11.739  -5.242  32.422  1.00 90.93           C  
ATOM   2733  HB2 ASP B  17      11.912  -6.192  32.928  1.00 90.93           H  
ATOM   2734  HB3 ASP B  17      12.092  -5.345  31.396  1.00 90.93           H  
ATOM   2735  O   ASP B  17       9.250  -5.550  30.263  1.00 90.93           O  
ATOM   2736  CG  ASP B  17      12.588  -4.146  33.094  1.00 90.93           C  
ATOM   2737  OD1 ASP B  17      12.186  -2.963  33.139  1.00 90.93           O  
ATOM   2738  OD2 ASP B  17      13.721  -4.443  33.532  1.00 90.93           O  
ATOM   2739  N   LEU B  18       9.109  -7.121  31.857  1.00 90.09           N  
ATOM   2740  H   LEU B  18       9.399  -7.403  32.782  1.00 90.09           H  
ATOM   2741  CA  LEU B  18       8.321  -8.070  31.056  1.00 90.09           C  
ATOM   2742  HA  LEU B  18       8.826  -8.233  30.104  1.00 90.09           H  
ATOM   2743  C   LEU B  18       6.932  -7.515  30.733  1.00 90.09           C  
ATOM   2744  CB  LEU B  18       8.221  -9.414  31.804  1.00 90.09           C  
ATOM   2745  HB2 LEU B  18       9.221  -9.838  31.889  1.00 90.09           H  
ATOM   2746  HB3 LEU B  18       7.855  -9.223  32.813  1.00 90.09           H  
ATOM   2747  O   LEU B  18       6.466  -7.635  29.599  1.00 90.09           O  
ATOM   2748  CG  LEU B  18       7.288 -10.455  31.151  1.00 90.09           C  
ATOM   2749  HG  LEU B  18       6.267 -10.073  31.127  1.00 90.09           H  
ATOM   2750  CD1 LEU B  18       7.709 -10.815  29.729  1.00 90.09           C  
ATOM   2751 HD11 LEU B  18       8.732 -11.193  29.750  1.00 90.09           H  
ATOM   2752 HD12 LEU B  18       7.660  -9.945  29.074  1.00 90.09           H  
ATOM   2753 HD13 LEU B  18       7.057 -11.591  29.327  1.00 90.09           H  
ATOM   2754  CD2 LEU B  18       7.286 -11.737  31.982  1.00 90.09           C  
ATOM   2755 HD21 LEU B  18       6.950 -11.519  32.996  1.00 90.09           H  
ATOM   2756 HD22 LEU B  18       8.293 -12.154  32.023  1.00 90.09           H  
ATOM   2757 HD23 LEU B  18       6.617 -12.473  31.538  1.00 90.09           H  
ATOM   2758  N   ARG B  19       6.267  -6.900  31.718  1.00 89.86           N  
ATOM   2759  H   ARG B  19       6.704  -6.847  32.627  1.00 89.86           H  
ATOM   2760  CA  ARG B  19       4.959  -6.271  31.511  1.00 89.86           C  
ATOM   2761  HA  ARG B  19       4.285  -7.013  31.084  1.00 89.86           H  
ATOM   2762  C   ARG B  19       5.051  -5.140  30.485  1.00 89.86           C  
ATOM   2763  CB  ARG B  19       4.394  -5.800  32.856  1.00 89.86           C  
ATOM   2764  HB2 ARG B  19       4.409  -6.635  33.557  1.00 89.86           H  
ATOM   2765  HB3 ARG B  19       5.021  -5.004  33.256  1.00 89.86           H  
ATOM   2766  O   ARG B  19       4.215  -5.102  29.588  1.00 89.86           O  
ATOM   2767  CG  ARG B  19       2.947  -5.302  32.711  1.00 89.86           C  
ATOM   2768  HG2 ARG B  19       2.908  -4.448  32.035  1.00 89.86           H  
ATOM   2769  HG3 ARG B  19       2.337  -6.102  32.291  1.00 89.86           H  
ATOM   2770  CD  ARG B  19       2.352  -4.896  34.063  1.00 89.86           C  
ATOM   2771  HD2 ARG B  19       1.293  -4.683  33.917  1.00 89.86           H  
ATOM   2772  HD3 ARG B  19       2.450  -5.732  34.756  1.00 89.86           H  
ATOM   2773  NE  ARG B  19       3.013  -3.696  34.611  1.00 89.86           N  
ATOM   2774  HE  ARG B  19       3.627  -3.196  33.986  1.00 89.86           H  
ATOM   2775  NH1 ARG B  19       1.960  -3.682  36.651  1.00 89.86           N  
ATOM   2776 HH11 ARG B  19       1.430  -4.493  36.367  1.00 89.86           H  
ATOM   2777 HH12 ARG B  19       1.734  -3.204  37.512  1.00 89.86           H  
ATOM   2778  NH2 ARG B  19       3.387  -2.045  36.128  1.00 89.86           N  
ATOM   2779 HH21 ARG B  19       3.158  -1.584  36.997  1.00 89.86           H  
ATOM   2780 HH22 ARG B  19       3.961  -1.564  35.450  1.00 89.86           H  
ATOM   2781  CZ  ARG B  19       2.787  -3.152  35.793  1.00 89.86           C  
ATOM   2782  N   ALA B  20       6.072  -4.286  30.586  1.00 94.64           N  
ATOM   2783  H   ALA B  20       6.718  -4.392  31.355  1.00 94.64           H  
ATOM   2784  CA  ALA B  20       6.318  -3.211  29.626  1.00 94.64           C  
ATOM   2785  HA  ALA B  20       5.427  -2.587  29.555  1.00 94.64           H  
ATOM   2786  C   ALA B  20       6.604  -3.753  28.215  1.00 94.64           C  
ATOM   2787  CB  ALA B  20       7.471  -2.345  30.148  1.00 94.64           C  
ATOM   2788  HB1 ALA B  20       7.642  -1.518  29.459  1.00 94.64           H  
ATOM   2789  HB2 ALA B  20       7.218  -1.940  31.128  1.00 94.64           H  
ATOM   2790  HB3 ALA B  20       8.384  -2.936  30.228  1.00 94.64           H  
ATOM   2791  O   ALA B  20       6.004  -3.293  27.250  1.00 94.64           O  
ATOM   2792  N   ALA B  21       7.442  -4.789  28.089  1.00 94.74           N  
ATOM   2793  H   ALA B  21       7.949  -5.110  28.902  1.00 94.74           H  
ATOM   2794  CA  ALA B  21       7.737  -5.403  26.795  1.00 94.74           C  
ATOM   2795  HA  ALA B  21       8.092  -4.622  26.123  1.00 94.74           H  
ATOM   2796  C   ALA B  21       6.486  -6.026  26.144  1.00 94.74           C  
ATOM   2797  CB  ALA B  21       8.861  -6.430  26.981  1.00 94.74           C  
ATOM   2798  HB1 ALA B  21       9.132  -6.849  26.012  1.00 94.74           H  
ATOM   2799  HB2 ALA B  21       8.533  -7.232  27.643  1.00 94.74           H  
ATOM   2800  HB3 ALA B  21       9.736  -5.943  27.411  1.00 94.74           H  
ATOM   2801  O   ALA B  21       6.218  -5.799  24.970  1.00 94.74           O  
ATOM   2802  N   ARG B  22       5.668  -6.764  26.907  1.00 92.83           N  
ATOM   2803  H   ARG B  22       5.929  -6.919  27.870  1.00 92.83           H  
ATOM   2804  CA  ARG B  22       4.401  -7.323  26.397  1.00 92.83           C  
ATOM   2805  HA  ARG B  22       4.595  -7.885  25.483  1.00 92.83           H  
ATOM   2806  C   ARG B  22       3.395  -6.251  25.991  1.00 92.83           C  
ATOM   2807  CB  ARG B  22       3.763  -8.241  27.444  1.00 92.83           C  
ATOM   2808  HB2 ARG B  22       2.724  -8.416  27.165  1.00 92.83           H  
ATOM   2809  HB3 ARG B  22       3.781  -7.755  28.419  1.00 92.83           H  
ATOM   2810  O   ARG B  22       2.595  -6.487  25.093  1.00 92.83           O  
ATOM   2811  CG  ARG B  22       4.468  -9.598  27.518  1.00 92.83           C  
ATOM   2812  HG2 ARG B  22       4.428 -10.074  26.538  1.00 92.83           H  
ATOM   2813  HG3 ARG B  22       5.510  -9.466  27.808  1.00 92.83           H  
ATOM   2814  CD  ARG B  22       3.752 -10.482  28.543  1.00 92.83           C  
ATOM   2815  HD2 ARG B  22       2.690 -10.515  28.299  1.00 92.83           H  
ATOM   2816  HD3 ARG B  22       3.881 -10.040  29.531  1.00 92.83           H  
ATOM   2817  NE  ARG B  22       4.285 -11.855  28.535  1.00 92.83           N  
ATOM   2818  HE  ARG B  22       4.925 -12.086  27.789  1.00 92.83           H  
ATOM   2819  NH1 ARG B  22       3.135 -12.649  30.358  1.00 92.83           N  
ATOM   2820 HH11 ARG B  22       2.890 -13.426  30.956  1.00 92.83           H  
ATOM   2821 HH12 ARG B  22       2.641 -11.770  30.421  1.00 92.83           H  
ATOM   2822  NH2 ARG B  22       4.559 -13.987  29.280  1.00 92.83           N  
ATOM   2823 HH21 ARG B  22       5.209 -14.172  28.529  1.00 92.83           H  
ATOM   2824 HH22 ARG B  22       4.382 -14.721  29.950  1.00 92.83           H  
ATOM   2825  CZ  ARG B  22       3.990 -12.821  29.387  1.00 92.83           C  
ATOM   2826  N   GLN B  23       3.402  -5.110  26.672  1.00 94.21           N  
ATOM   2827  H   GLN B  23       4.076  -4.980  27.413  1.00 94.21           H  
ATOM   2828  CA  GLN B  23       2.561  -3.981  26.301  1.00 94.21           C  
ATOM   2829  HA  GLN B  23       1.551  -4.346  26.113  1.00 94.21           H  
ATOM   2830  C   GLN B  23       3.030  -3.352  24.983  1.00 94.21           C  
ATOM   2831  CB  GLN B  23       2.494  -3.010  27.480  1.00 94.21           C  
ATOM   2832  HB2 GLN B  23       2.067  -3.539  28.333  1.00 94.21           H  
ATOM   2833  HB3 GLN B  23       3.491  -2.659  27.745  1.00 94.21           H  
ATOM   2834  O   GLN B  23       2.207  -3.210  24.087  1.00 94.21           O  
ATOM   2835  CG  GLN B  23       1.617  -1.809  27.131  1.00 94.21           C  
ATOM   2836  HG2 GLN B  23       0.704  -2.138  26.635  1.00 94.21           H  
ATOM   2837  HG3 GLN B  23       2.175  -1.181  26.437  1.00 94.21           H  
ATOM   2838  CD  GLN B  23       1.222  -0.963  28.330  1.00 94.21           C  
ATOM   2839  NE2 GLN B  23       0.647   0.183  28.059  1.00 94.21           N  
ATOM   2840 HE21 GLN B  23       0.387   0.805  28.811  1.00 94.21           H  
ATOM   2841 HE22 GLN B  23       0.675   0.505  27.102  1.00 94.21           H  
ATOM   2842  OE1 GLN B  23       1.391  -1.334  29.490  1.00 94.21           O  
ATOM   2843  N   ARG B  24       4.340  -3.126  24.814  1.00 95.56           N  
ATOM   2844  H   ARG B  24       4.954  -3.227  25.609  1.00 95.56           H  
ATOM   2845  CA  ARG B  24       4.907  -2.619  23.555  1.00 95.56           C  
ATOM   2846  HA  ARG B  24       4.427  -1.663  23.346  1.00 95.56           H  
ATOM   2847  C   ARG B  24       4.596  -3.519  22.354  1.00 95.56           C  
ATOM   2848  CB  ARG B  24       6.422  -2.399  23.720  1.00 95.56           C  
ATOM   2849  HB2 ARG B  24       6.896  -3.347  23.977  1.00 95.56           H  
ATOM   2850  HB3 ARG B  24       6.584  -1.707  24.547  1.00 95.56           H  
ATOM   2851  O   ARG B  24       4.282  -3.011  21.290  1.00 95.56           O  
ATOM   2852  CG  ARG B  24       7.121  -1.832  22.469  1.00 95.56           C  
ATOM   2853  HG2 ARG B  24       8.173  -1.665  22.700  1.00 95.56           H  
ATOM   2854  HG3 ARG B  24       7.063  -2.553  21.654  1.00 95.56           H  
ATOM   2855  CD  ARG B  24       6.499  -0.506  22.019  1.00 95.56           C  
ATOM   2856  HD2 ARG B  24       5.456  -0.676  21.752  1.00 95.56           H  
ATOM   2857  HD3 ARG B  24       6.527   0.204  22.846  1.00 95.56           H  
ATOM   2858  NE  ARG B  24       7.182   0.079  20.852  1.00 95.56           N  
ATOM   2859  HE  ARG B  24       7.990  -0.371  20.445  1.00 95.56           H  
ATOM   2860  NH1 ARG B  24       5.622   1.725  20.464  1.00 95.56           N  
ATOM   2861 HH11 ARG B  24       5.055   1.389  21.230  1.00 95.56           H  
ATOM   2862 HH12 ARG B  24       5.247   2.426  19.841  1.00 95.56           H  
ATOM   2863  NH2 ARG B  24       7.401   1.506  19.123  1.00 95.56           N  
ATOM   2864 HH21 ARG B  24       7.049   2.213  18.492  1.00 95.56           H  
ATOM   2865 HH22 ARG B  24       8.184   0.932  18.843  1.00 95.56           H  
ATOM   2866  CZ  ARG B  24       6.729   1.104  20.156  1.00 95.56           C  
ATOM   2867  N   ILE B  25       4.636  -4.845  22.521  1.00 96.49           N  
ATOM   2868  H   ILE B  25       4.976  -5.201  23.404  1.00 96.49           H  
ATOM   2869  CA  ILE B  25       4.248  -5.790  21.454  1.00 96.49           C  
ATOM   2870  HA  ILE B  25       4.856  -5.597  20.571  1.00 96.49           H  
ATOM   2871  C   ILE B  25       2.790  -5.569  21.033  1.00 96.49           C  
ATOM   2872  CB  ILE B  25       4.482  -7.253  21.893  1.00 96.49           C  
ATOM   2873  HB  ILE B  25       3.982  -7.408  22.849  1.00 96.49           H  
ATOM   2874  O   ILE B  25       2.514  -5.444  19.846  1.00 96.49           O  
ATOM   2875  CG1 ILE B  25       5.989  -7.523  22.068  1.00 96.49           C  
ATOM   2876 HG12 ILE B  25       6.437  -6.715  22.646  1.00 96.49           H  
ATOM   2877 HG13 ILE B  25       6.475  -7.539  21.092  1.00 96.49           H  
ATOM   2878  CG2 ILE B  25       3.901  -8.254  20.879  1.00 96.49           C  
ATOM   2879 HG21 ILE B  25       4.328  -8.084  19.890  1.00 96.49           H  
ATOM   2880 HG22 ILE B  25       4.092  -9.286  21.172  1.00 96.49           H  
ATOM   2881 HG23 ILE B  25       2.820  -8.148  20.793  1.00 96.49           H  
ATOM   2882  CD1 ILE B  25       6.288  -8.831  22.806  1.00 96.49           C  
ATOM   2883 HD11 ILE B  25       7.353  -8.866  23.032  1.00 96.49           H  
ATOM   2884 HD12 ILE B  25       5.730  -8.870  23.742  1.00 96.49           H  
ATOM   2885 HD13 ILE B  25       6.032  -9.692  22.189  1.00 96.49           H  
ATOM   2886  N   ARG B  26       1.862  -5.464  21.996  1.00 95.80           N  
ATOM   2887  H   ARG B  26       2.159  -5.501  22.961  1.00 95.80           H  
ATOM   2888  CA  ARG B  26       0.444  -5.221  21.688  1.00 95.80           C  
ATOM   2889  HA  ARG B  26       0.103  -5.975  20.977  1.00 95.80           H  
ATOM   2890  C   ARG B  26       0.213  -3.887  20.986  1.00 95.80           C  
ATOM   2891  CB  ARG B  26      -0.421  -5.281  22.948  1.00 95.80           C  
ATOM   2892  HB2 ARG B  26      -1.393  -4.845  22.714  1.00 95.80           H  
ATOM   2893  HB3 ARG B  26       0.038  -4.684  23.736  1.00 95.80           H  
ATOM   2894  O   ARG B  26      -0.634  -3.844  20.103  1.00 95.80           O  
ATOM   2895  CG  ARG B  26      -0.651  -6.719  23.423  1.00 95.80           C  
ATOM   2896  HG2 ARG B  26      -1.049  -7.306  22.595  1.00 95.80           H  
ATOM   2897  HG3 ARG B  26       0.290  -7.163  23.749  1.00 95.80           H  
ATOM   2898  CD  ARG B  26      -1.671  -6.733  24.566  1.00 95.80           C  
ATOM   2899  HD2 ARG B  26      -1.933  -7.766  24.796  1.00 95.80           H  
ATOM   2900  HD3 ARG B  26      -2.581  -6.242  24.222  1.00 95.80           H  
ATOM   2901  NE  ARG B  26      -1.161  -6.028  25.761  1.00 95.80           N  
ATOM   2902  HE  ARG B  26      -1.259  -5.023  25.737  1.00 95.80           H  
ATOM   2903  NH1 ARG B  26      -0.378  -7.858  26.888  1.00 95.80           N  
ATOM   2904 HH11 ARG B  26      -0.678  -8.406  26.095  1.00 95.80           H  
ATOM   2905 HH12 ARG B  26       0.010  -8.284  27.718  1.00 95.80           H  
ATOM   2906  NH2 ARG B  26      -0.139  -5.816  27.779  1.00 95.80           N  
ATOM   2907 HH21 ARG B  26      -0.295  -4.820  27.716  1.00 95.80           H  
ATOM   2908 HH22 ARG B  26       0.360  -6.207  28.566  1.00 95.80           H  
ATOM   2909  CZ  ARG B  26      -0.559  -6.569  26.800  1.00 95.80           C  
ATOM   2910  N   GLU B  27       0.948  -2.842  21.364  1.00 95.86           N  
ATOM   2911  H   GLU B  27       1.585  -2.955  22.140  1.00 95.86           H  
ATOM   2912  CA  GLU B  27       0.904  -1.530  20.700  1.00 95.86           C  
ATOM   2913  HA  GLU B  27      -0.125  -1.173  20.667  1.00 95.86           H  
ATOM   2914  C   GLU B  27       1.412  -1.624  19.246  1.00 95.86           C  
ATOM   2915  CB  GLU B  27       1.740  -0.519  21.509  1.00 95.86           C  
ATOM   2916  HB2 GLU B  27       2.731  -0.946  21.664  1.00 95.86           H  
ATOM   2917  HB3 GLU B  27       1.856   0.396  20.928  1.00 95.86           H  
ATOM   2918  O   GLU B  27       0.804  -1.095  18.323  1.00 95.86           O  
ATOM   2919  CG  GLU B  27       1.117  -0.152  22.874  1.00 95.86           C  
ATOM   2920  HG2 GLU B  27       0.260   0.499  22.701  1.00 95.86           H  
ATOM   2921  HG3 GLU B  27       0.745  -1.058  23.351  1.00 95.86           H  
ATOM   2922  CD  GLU B  27       2.094   0.533  23.853  1.00 95.86           C  
ATOM   2923  OE1 GLU B  27       1.682   0.739  25.027  1.00 95.86           O  
ATOM   2924  OE2 GLU B  27       3.280   0.745  23.490  1.00 95.86           O  
ATOM   2925  N   LEU B  28       2.491  -2.368  18.998  1.00 96.99           N  
ATOM   2926  H   LEU B  28       2.982  -2.791  19.773  1.00 96.99           H  
ATOM   2927  CA  LEU B  28       3.026  -2.541  17.643  1.00 96.99           C  
ATOM   2928  HA  LEU B  28       3.106  -1.564  17.168  1.00 96.99           H  
ATOM   2929  C   LEU B  28       2.118  -3.385  16.734  1.00 96.99           C  
ATOM   2930  CB  LEU B  28       4.418  -3.176  17.745  1.00 96.99           C  
ATOM   2931  HB2 LEU B  28       4.352  -4.043  18.403  1.00 96.99           H  
ATOM   2932  HB3 LEU B  28       4.719  -3.535  16.761  1.00 96.99           H  
ATOM   2933  O   LEU B  28       2.000  -3.090  15.548  1.00 96.99           O  
ATOM   2934  CG  LEU B  28       5.497  -2.215  18.266  1.00 96.99           C  
ATOM   2935  HG  LEU B  28       5.147  -1.693  19.157  1.00 96.99           H  
ATOM   2936  CD1 LEU B  28       6.727  -3.038  18.648  1.00 96.99           C  
ATOM   2937 HD11 LEU B  28       7.505  -2.375  19.024  1.00 96.99           H  
ATOM   2938 HD12 LEU B  28       6.461  -3.756  19.424  1.00 96.99           H  
ATOM   2939 HD13 LEU B  28       7.098  -3.571  17.772  1.00 96.99           H  
ATOM   2940  CD2 LEU B  28       5.883  -1.179  17.208  1.00 96.99           C  
ATOM   2941 HD21 LEU B  28       6.156  -1.677  16.278  1.00 96.99           H  
ATOM   2942 HD22 LEU B  28       6.737  -0.597  17.552  1.00 96.99           H  
ATOM   2943 HD23 LEU B  28       5.048  -0.503  17.026  1.00 96.99           H  
ATOM   2944  N   GLU B  29       1.492  -4.435  17.270  1.00 95.48           N  
ATOM   2945  H   GLU B  29       1.701  -4.670  18.229  1.00 95.48           H  
ATOM   2946  CA  GLU B  29       0.697  -5.385  16.476  1.00 95.48           C  
ATOM   2947  HA  GLU B  29       1.082  -5.427  15.457  1.00 95.48           H  
ATOM   2948  C   GLU B  29      -0.779  -4.984  16.368  1.00 95.48           C  
ATOM   2949  CB  GLU B  29       0.816  -6.797  17.088  1.00 95.48           C  
ATOM   2950  HB2 GLU B  29       0.110  -7.459  16.587  1.00 95.48           H  
ATOM   2951  HB3 GLU B  29       0.548  -6.746  18.144  1.00 95.48           H  
ATOM   2952  O   GLU B  29      -1.396  -5.136  15.320  1.00 95.48           O  
ATOM   2953  CG  GLU B  29       2.226  -7.393  16.934  1.00 95.48           C  
ATOM   2954  HG2 GLU B  29       2.459  -7.454  15.871  1.00 95.48           H  
ATOM   2955  HG3 GLU B  29       2.944  -6.716  17.395  1.00 95.48           H  
ATOM   2956  CD  GLU B  29       2.398  -8.786  17.573  1.00 95.48           C  
ATOM   2957  OE1 GLU B  29       3.322  -9.526  17.145  1.00 95.48           O  
ATOM   2958  OE2 GLU B  29       1.688  -9.111  18.551  1.00 95.48           O  
ATOM   2959  N   SER B  30      -1.369  -4.486  17.453  1.00 94.71           N  
ATOM   2960  H   SER B  30      -0.786  -4.284  18.253  1.00 94.71           H  
ATOM   2961  CA  SER B  30      -2.825  -4.502  17.646  1.00 94.71           C  
ATOM   2962  HA  SER B  30      -3.308  -4.493  16.669  1.00 94.71           H  
ATOM   2963  C   SER B  30      -3.371  -3.280  18.386  1.00 94.71           C  
ATOM   2964  CB  SER B  30      -3.233  -5.813  18.339  1.00 94.71           C  
ATOM   2965  HB2 SER B  30      -4.315  -5.848  18.468  1.00 94.71           H  
ATOM   2966  HB3 SER B  30      -2.938  -6.653  17.711  1.00 94.71           H  
ATOM   2967  O   SER B  30      -4.467  -3.354  18.940  1.00 94.71           O  
ATOM   2968  OG  SER B  30      -2.591  -5.929  19.602  1.00 94.71           O  
ATOM   2969  HG  SER B  30      -2.003  -5.175  19.684  1.00 94.71           H  
ATOM   2970  N   ASP B  31      -2.639  -2.156  18.418  1.00 97.21           N  
ATOM   2971  H   ASP B  31      -1.712  -2.141  18.015  1.00 97.21           H  
ATOM   2972  CA  ASP B  31      -3.155  -0.940  19.060  1.00 97.21           C  
ATOM   2973  HA  ASP B  31      -3.311  -1.191  20.109  1.00 97.21           H  
ATOM   2974  C   ASP B  31      -4.479  -0.525  18.393  1.00 97.21           C  
ATOM   2975  CB  ASP B  31      -2.157   0.230  19.015  1.00 97.21           C  
ATOM   2976  HB2 ASP B  31      -2.256   0.769  18.073  1.00 97.21           H  
ATOM   2977  HB3 ASP B  31      -1.148  -0.179  19.070  1.00 97.21           H  
ATOM   2978  O   ASP B  31      -4.531  -0.439  17.150  1.00 97.21           O  
ATOM   2979  CG  ASP B  31      -2.267   1.220  20.181  1.00 97.21           C  
ATOM   2980  OD1 ASP B  31      -3.082   0.991  21.101  1.00 97.21           O  
ATOM   2981  OD2 ASP B  31      -1.486   2.195  20.176  1.00 97.21           O  
ATOM   2982  N   PRO B  32      -5.556  -0.302  19.168  1.00 98.45           N  
ATOM   2983  CA  PRO B  32      -6.802   0.224  18.637  1.00 98.45           C  
ATOM   2984  HA  PRO B  32      -7.141  -0.424  17.830  1.00 98.45           H  
ATOM   2985  C   PRO B  32      -6.604   1.649  18.114  1.00 98.45           C  
ATOM   2986  CB  PRO B  32      -7.809   0.167  19.790  1.00 98.45           C  
ATOM   2987  HB2 PRO B  32      -7.892   1.141  20.271  1.00 98.45           H  
ATOM   2988  HB3 PRO B  32      -8.784  -0.176  19.442  1.00 98.45           H  
ATOM   2989  O   PRO B  32      -5.985   2.491  18.768  1.00 98.45           O  
ATOM   2990  CG  PRO B  32      -7.209  -0.832  20.775  1.00 98.45           C  
ATOM   2991  HG2 PRO B  32      -7.485  -1.845  20.484  1.00 98.45           H  
ATOM   2992  HG3 PRO B  32      -7.513  -0.625  21.801  1.00 98.45           H  
ATOM   2993  CD  PRO B  32      -5.714  -0.636  20.576  1.00 98.45           C  
ATOM   2994  HD2 PRO B  32      -5.376   0.198  21.191  1.00 98.45           H  
ATOM   2995  HD3 PRO B  32      -5.192  -1.554  20.846  1.00 98.45           H  
ATOM   2996  N   ILE B  33      -7.159   1.941  16.941  1.00 98.92           N  
ATOM   2997  H   ILE B  33      -7.691   1.224  16.468  1.00 98.92           H  
ATOM   2998  CA  ILE B  33      -7.044   3.254  16.295  1.00 98.92           C  
ATOM   2999  HA  ILE B  33      -6.326   3.873  16.833  1.00 98.92           H  
ATOM   3000  C   ILE B  33      -8.396   3.963  16.374  1.00 98.92           C  
ATOM   3001  CB  ILE B  33      -6.520   3.086  14.852  1.00 98.92           C  
ATOM   3002  HB  ILE B  33      -7.228   2.460  14.309  1.00 98.92           H  
ATOM   3003  O   ILE B  33      -9.396   3.433  15.907  1.00 98.92           O  
ATOM   3004  CG1 ILE B  33      -5.152   2.366  14.779  1.00 98.92           C  
ATOM   3005 HG12 ILE B  33      -5.274   1.335  15.111  1.00 98.92           H  
ATOM   3006 HG13 ILE B  33      -4.835   2.326  13.737  1.00 98.92           H  
ATOM   3007  CG2 ILE B  33      -6.455   4.429  14.109  1.00 98.92           C  
ATOM   3008 HG21 ILE B  33      -5.805   5.128  14.635  1.00 98.92           H  
ATOM   3009 HG22 ILE B  33      -7.450   4.870  14.033  1.00 98.92           H  
ATOM   3010 HG23 ILE B  33      -6.072   4.283  13.099  1.00 98.92           H  
ATOM   3011  CD1 ILE B  33      -4.018   3.001  15.596  1.00 98.92           C  
ATOM   3012 HD11 ILE B  33      -3.087   2.475  15.386  1.00 98.92           H  
ATOM   3013 HD12 ILE B  33      -3.890   4.051  15.332  1.00 98.92           H  
ATOM   3014 HD13 ILE B  33      -4.226   2.912  16.662  1.00 98.92           H  
ATOM   3015  N   ALA B  34      -8.448   5.151  16.964  1.00 98.89           N  
ATOM   3016  H   ALA B  34      -7.576   5.602  17.201  1.00 98.89           H  
ATOM   3017  CA  ALA B  34      -9.652   5.968  17.024  1.00 98.89           C  
ATOM   3018  HA  ALA B  34     -10.518   5.325  17.180  1.00 98.89           H  
ATOM   3019  C   ALA B  34      -9.856   6.739  15.713  1.00 98.89           C  
ATOM   3020  CB  ALA B  34      -9.547   6.917  18.222  1.00 98.89           C  
ATOM   3021  HB1 ALA B  34      -9.544   6.345  19.149  1.00 98.89           H  
ATOM   3022  HB2 ALA B  34     -10.399   7.597  18.225  1.00 98.89           H  
ATOM   3023  HB3 ALA B  34      -8.633   7.506  18.150  1.00 98.89           H  
ATOM   3024  O   ALA B  34      -8.918   7.339  15.185  1.00 98.89           O  
ATOM   3025  N   ILE B  35     -11.098   6.764  15.229  1.00 98.92           N  
ATOM   3026  H   ILE B  35     -11.809   6.239  15.718  1.00 98.92           H  
ATOM   3027  CA  ILE B  35     -11.555   7.732  14.230  1.00 98.92           C  
ATOM   3028  HA  ILE B  35     -10.729   7.998  13.569  1.00 98.92           H  
ATOM   3029  C   ILE B  35     -11.989   8.977  15.000  1.00 98.92           C  
ATOM   3030  CB  ILE B  35     -12.707   7.159  13.372  1.00 98.92           C  
ATOM   3031  HB  ILE B  35     -13.567   6.975  14.016  1.00 98.92           H  
ATOM   3032  O   ILE B  35     -12.997   8.927  15.708  1.00 98.92           O  
ATOM   3033  CG1 ILE B  35     -12.307   5.817  12.714  1.00 98.92           C  
ATOM   3034 HG12 ILE B  35     -12.009   5.109  13.487  1.00 98.92           H  
ATOM   3035 HG13 ILE B  35     -11.456   5.976  12.053  1.00 98.92           H  
ATOM   3036  CG2 ILE B  35     -13.102   8.202  12.310  1.00 98.92           C  
ATOM   3037 HG21 ILE B  35     -13.365   9.150  12.779  1.00 98.92           H  
ATOM   3038 HG22 ILE B  35     -13.969   7.866  11.740  1.00 98.92           H  
ATOM   3039 HG23 ILE B  35     -12.264   8.377  11.635  1.00 98.92           H  
ATOM   3040  CD1 ILE B  35     -13.426   5.151  11.909  1.00 98.92           C  
ATOM   3041 HD11 ILE B  35     -13.099   4.161  11.590  1.00 98.92           H  
ATOM   3042 HD12 ILE B  35     -13.664   5.739  11.023  1.00 98.92           H  
ATOM   3043 HD13 ILE B  35     -14.317   5.046  12.529  1.00 98.92           H  
ATOM   3044  N   VAL B  36     -11.225  10.064  14.896  1.00 98.67           N  
ATOM   3045  H   VAL B  36     -10.427  10.039  14.276  1.00 98.67           H  
ATOM   3046  CA  VAL B  36     -11.459  11.284  15.691  1.00 98.67           C  
ATOM   3047  HA  VAL B  36     -12.112  11.008  16.519  1.00 98.67           H  
ATOM   3048  C   VAL B  36     -12.221  12.369  14.939  1.00 98.67           C  
ATOM   3049  CB  VAL B  36     -10.169  11.844  16.316  1.00 98.67           C  
ATOM   3050  HB  VAL B  36     -10.430  12.744  16.874  1.00 98.67           H  
ATOM   3051  O   VAL B  36     -12.924  13.171  15.537  1.00 98.67           O  
ATOM   3052  CG1 VAL B  36      -9.550  10.838  17.295  1.00 98.67           C  
ATOM   3053 HG11 VAL B  36      -9.225   9.939  16.770  1.00 98.67           H  
ATOM   3054 HG12 VAL B  36      -8.696  11.298  17.791  1.00 98.67           H  
ATOM   3055 HG13 VAL B  36     -10.289  10.574  18.052  1.00 98.67           H  
ATOM   3056  CG2 VAL B  36      -9.101  12.229  15.286  1.00 98.67           C  
ATOM   3057 HG21 VAL B  36      -8.265  12.707  15.798  1.00 98.67           H  
ATOM   3058 HG22 VAL B  36      -8.734  11.345  14.766  1.00 98.67           H  
ATOM   3059 HG23 VAL B  36      -9.510  12.943  14.571  1.00 98.67           H  
ATOM   3060  N   GLY B  37     -12.144  12.362  13.612  1.00 98.73           N  
ATOM   3061  H   GLY B  37     -11.570  11.659  13.170  1.00 98.73           H  
ATOM   3062  CA  GLY B  37     -12.912  13.251  12.750  1.00 98.73           C  
ATOM   3063  HA2 GLY B  37     -13.857  13.508  13.229  1.00 98.73           H  
ATOM   3064  HA3 GLY B  37     -12.361  14.172  12.561  1.00 98.73           H  
ATOM   3065  C   GLY B  37     -13.198  12.584  11.419  1.00 98.73           C  
ATOM   3066  O   GLY B  37     -12.498  11.655  11.010  1.00 98.73           O  
ATOM   3067  N   ALA B  38     -14.245  13.041  10.748  1.00 98.82           N  
ATOM   3068  H   ALA B  38     -14.779  13.811  11.125  1.00 98.82           H  
ATOM   3069  CA  ALA B  38     -14.623  12.546   9.438  1.00 98.82           C  
ATOM   3070  HA  ALA B  38     -13.718  12.326   8.872  1.00 98.82           H  
ATOM   3071  C   ALA B  38     -15.418  13.600   8.670  1.00 98.82           C  
ATOM   3072  CB  ALA B  38     -15.434  11.257   9.604  1.00 98.82           C  
ATOM   3073  HB1 ALA B  38     -16.273  11.420  10.280  1.00 98.82           H  
ATOM   3074  HB2 ALA B  38     -15.814  10.960   8.627  1.00 98.82           H  
ATOM   3075  HB3 ALA B  38     -14.803  10.468  10.014  1.00 98.82           H  
ATOM   3076  O   ALA B  38     -16.177  14.366   9.260  1.00 98.82           O  
ATOM   3077  N   ALA B  39     -15.278  13.611   7.352  1.00 98.83           N  
ATOM   3078  H   ALA B  39     -14.622  12.970   6.928  1.00 98.83           H  
ATOM   3079  CA  ALA B  39     -16.115  14.396   6.457  1.00 98.83           C  
ATOM   3080  HA  ALA B  39     -17.098  14.530   6.908  1.00 98.83           H  
ATOM   3081  C   ALA B  39     -16.319  13.645   5.140  1.00 98.83           C  
ATOM   3082  CB  ALA B  39     -15.490  15.779   6.246  1.00 98.83           C  
ATOM   3083  HB1 ALA B  39     -16.113  16.382   5.585  1.00 98.83           H  
ATOM   3084  HB2 ALA B  39     -15.392  16.296   7.200  1.00 98.83           H  
ATOM   3085  HB3 ALA B  39     -14.505  15.670   5.792  1.00 98.83           H  
ATOM   3086  O   ALA B  39     -15.558  12.735   4.792  1.00 98.83           O  
ATOM   3087  N   CYS B  40     -17.366  14.016   4.412  1.00 98.73           N  
ATOM   3088  H   CYS B  40     -17.938  14.797   4.702  1.00 98.73           H  
ATOM   3089  CA  CYS B  40     -17.698  13.406   3.138  1.00 98.73           C  
ATOM   3090  HA  CYS B  40     -16.766  13.191   2.614  1.00 98.73           H  
ATOM   3091  C   CYS B  40     -18.517  14.342   2.255  1.00 98.73           C  
ATOM   3092  CB  CYS B  40     -18.459  12.091   3.369  1.00 98.73           C  
ATOM   3093  HB2 CYS B  40     -18.770  11.696   2.402  1.00 98.73           H  
ATOM   3094  HB3 CYS B  40     -17.793  11.369   3.841  1.00 98.73           H  
ATOM   3095  O   CYS B  40     -19.339  15.102   2.752  1.00 98.73           O  
ATOM   3096  SG  CYS B  40     -19.931  12.328   4.415  1.00 98.73           S  
ATOM   3097  HG  CYS B  40     -20.405  13.420   3.807  1.00 98.73           H  
ATOM   3098  N   ARG B  41     -18.359  14.188   0.940  1.00 98.56           N  
ATOM   3099  H   ARG B  41     -17.664  13.518   0.642  1.00 98.56           H  
ATOM   3100  CA  ARG B  41     -19.313  14.654  -0.069  1.00 98.56           C  
ATOM   3101  HA  ARG B  41     -20.183  15.085   0.425  1.00 98.56           H  
ATOM   3102  C   ARG B  41     -19.781  13.464  -0.883  1.00 98.56           C  
ATOM   3103  CB  ARG B  41     -18.692  15.711  -0.992  1.00 98.56           C  
ATOM   3104  HB2 ARG B  41     -17.626  15.523  -1.123  1.00 98.56           H  
ATOM   3105  HB3 ARG B  41     -19.169  15.634  -1.969  1.00 98.56           H  
ATOM   3106  O   ARG B  41     -18.958  12.829  -1.546  1.00 98.56           O  
ATOM   3107  CG  ARG B  41     -18.920  17.136  -0.480  1.00 98.56           C  
ATOM   3108  HG2 ARG B  41     -19.970  17.278  -0.224  1.00 98.56           H  
ATOM   3109  HG3 ARG B  41     -18.304  17.314   0.401  1.00 98.56           H  
ATOM   3110  CD  ARG B  41     -18.550  18.116  -1.596  1.00 98.56           C  
ATOM   3111  HD2 ARG B  41     -19.222  17.977  -2.443  1.00 98.56           H  
ATOM   3112  HD3 ARG B  41     -17.531  17.888  -1.909  1.00 98.56           H  
ATOM   3113  NE  ARG B  41     -18.625  19.514  -1.142  1.00 98.56           N  
ATOM   3114  HE  ARG B  41     -19.288  19.738  -0.414  1.00 98.56           H  
ATOM   3115  NH1 ARG B  41     -16.885  20.326  -2.407  1.00 98.56           N  
ATOM   3116 HH11 ARG B  41     -16.893  19.522  -3.017  1.00 98.56           H  
ATOM   3117 HH12 ARG B  41     -16.166  21.035  -2.443  1.00 98.56           H  
ATOM   3118  NH2 ARG B  41     -17.722  21.596  -0.839  1.00 98.56           N  
ATOM   3119 HH21 ARG B  41     -18.243  21.733   0.015  1.00 98.56           H  
ATOM   3120 HH22 ARG B  41     -16.911  22.165  -1.035  1.00 98.56           H  
ATOM   3121  CZ  ARG B  41     -17.769  20.466  -1.468  1.00 98.56           C  
ATOM   3122  N   PHE B  42     -21.082  13.189  -0.864  1.00 98.61           N  
ATOM   3123  H   PHE B  42     -21.690  13.829  -0.374  1.00 98.61           H  
ATOM   3124  CA  PHE B  42     -21.696  12.090  -1.611  1.00 98.61           C  
ATOM   3125  HA  PHE B  42     -20.949  11.705  -2.304  1.00 98.61           H  
ATOM   3126  C   PHE B  42     -22.885  12.568  -2.468  1.00 98.61           C  
ATOM   3127  CB  PHE B  42     -22.085  10.933  -0.668  1.00 98.61           C  
ATOM   3128  HB2 PHE B  42     -22.889  11.259  -0.007  1.00 98.61           H  
ATOM   3129  HB3 PHE B  42     -22.499  10.118  -1.261  1.00 98.61           H  
ATOM   3130  O   PHE B  42     -23.438  13.651  -2.252  1.00 98.61           O  
ATOM   3131  CG  PHE B  42     -20.980  10.343   0.189  1.00 98.61           C  
ATOM   3132  CD1 PHE B  42     -19.680  10.160  -0.322  1.00 98.61           C  
ATOM   3133  HD1 PHE B  42     -19.446  10.441  -1.339  1.00 98.61           H  
ATOM   3134  CD2 PHE B  42     -21.274   9.898   1.490  1.00 98.61           C  
ATOM   3135  HD2 PHE B  42     -22.269  10.010   1.896  1.00 98.61           H  
ATOM   3136  CE1 PHE B  42     -18.681   9.563   0.461  1.00 98.61           C  
ATOM   3137  HE1 PHE B  42     -17.690   9.425   0.054  1.00 98.61           H  
ATOM   3138  CE2 PHE B  42     -20.276   9.300   2.274  1.00 98.61           C  
ATOM   3139  HE2 PHE B  42     -20.499   8.987   3.283  1.00 98.61           H  
ATOM   3140  CZ  PHE B  42     -18.985   9.125   1.759  1.00 98.61           C  
ATOM   3141  HZ  PHE B  42     -18.231   8.651   2.371  1.00 98.61           H  
ATOM   3142  N   PRO B  43     -23.293  11.784  -3.483  1.00 97.76           N  
ATOM   3143  CA  PRO B  43     -24.455  12.090  -4.304  1.00 97.76           C  
ATOM   3144  HA  PRO B  43     -24.266  13.021  -4.839  1.00 97.76           H  
ATOM   3145  C   PRO B  43     -25.728  12.227  -3.465  1.00 97.76           C  
ATOM   3146  CB  PRO B  43     -24.556  10.936  -5.307  1.00 97.76           C  
ATOM   3147  HB2 PRO B  43     -25.165  10.133  -4.894  1.00 97.76           H  
ATOM   3148  HB3 PRO B  43     -24.954  11.267  -6.266  1.00 97.76           H  
ATOM   3149  O   PRO B  43     -25.837  11.686  -2.370  1.00 97.76           O  
ATOM   3150  CG  PRO B  43     -23.119  10.440  -5.422  1.00 97.76           C  
ATOM   3151  HG2 PRO B  43     -22.546  11.091  -6.082  1.00 97.76           H  
ATOM   3152  HG3 PRO B  43     -23.066   9.403  -5.751  1.00 97.76           H  
ATOM   3153  CD  PRO B  43     -22.630  10.597  -3.991  1.00 97.76           C  
ATOM   3154  HD2 PRO B  43     -21.547  10.718  -3.980  1.00 97.76           H  
ATOM   3155  HD3 PRO B  43     -22.928   9.725  -3.408  1.00 97.76           H  
ATOM   3156  N   GLY B  44     -26.729  12.920  -4.008  1.00 96.86           N  
ATOM   3157  H   GLY B  44     -26.589  13.316  -4.926  1.00 96.86           H  
ATOM   3158  CA  GLY B  44     -28.003  13.130  -3.311  1.00 96.86           C  
ATOM   3159  HA2 GLY B  44     -28.224  12.274  -2.673  1.00 96.86           H  
ATOM   3160  HA3 GLY B  44     -28.803  13.211  -4.048  1.00 96.86           H  
ATOM   3161  C   GLY B  44     -28.045  14.373  -2.421  1.00 96.86           C  
ATOM   3162  O   GLY B  44     -29.047  14.574  -1.747  1.00 96.86           O  
ATOM   3163  N   GLY B  45     -27.024  15.236  -2.479  1.00 95.87           N  
ATOM   3164  H   GLY B  45     -26.196  14.965  -2.991  1.00 95.87           H  
ATOM   3165  CA  GLY B  45     -26.936  16.444  -1.648  1.00 95.87           C  
ATOM   3166  HA2 GLY B  45     -26.307  17.180  -2.149  1.00 95.87           H  
ATOM   3167  HA3 GLY B  45     -27.926  16.874  -1.497  1.00 95.87           H  
ATOM   3168  C   GLY B  45     -26.322  16.182  -0.274  1.00 95.87           C  
ATOM   3169  O   GLY B  45     -26.630  16.896   0.672  1.00 95.87           O  
ATOM   3170  N   VAL B  46     -25.496  15.141  -0.161  1.00 97.94           N  
ATOM   3171  H   VAL B  46     -25.240  14.617  -0.985  1.00 97.94           H  
ATOM   3172  CA  VAL B  46     -24.752  14.845   1.061  1.00 97.94           C  
ATOM   3173  HA  VAL B  46     -25.357  15.098   1.932  1.00 97.94           H  
ATOM   3174  C   VAL B  46     -23.492  15.695   1.074  1.00 97.94           C  
ATOM   3175  CB  VAL B  46     -24.411  13.356   1.132  1.00 97.94           C  
ATOM   3176  HB  VAL B  46     -23.901  13.082   0.209  1.00 97.94           H  
ATOM   3177  O   VAL B  46     -22.555  15.435   0.317  1.00 97.94           O  
ATOM   3178  CG1 VAL B  46     -23.500  13.029   2.312  1.00 97.94           C  
ATOM   3179 HG11 VAL B  46     -23.959  13.398   3.229  1.00 97.94           H  
ATOM   3180 HG12 VAL B  46     -22.524  13.500   2.195  1.00 97.94           H  
ATOM   3181 HG13 VAL B  46     -23.352  11.951   2.375  1.00 97.94           H  
ATOM   3182  CG2 VAL B  46     -25.676  12.504   1.246  1.00 97.94           C  
ATOM   3183 HG21 VAL B  46     -26.297  12.658   0.363  1.00 97.94           H  
ATOM   3184 HG22 VAL B  46     -25.405  11.451   1.313  1.00 97.94           H  
ATOM   3185 HG23 VAL B  46     -26.240  12.794   2.132  1.00 97.94           H  
ATOM   3186  N   GLU B  47     -23.479  16.699   1.937  1.00 95.70           N  
ATOM   3187  H   GLU B  47     -24.307  16.858   2.494  1.00 95.70           H  
ATOM   3188  CA  GLU B  47     -22.339  17.600   2.150  1.00 95.70           C  
ATOM   3189  HA  GLU B  47     -21.589  17.438   1.375  1.00 95.70           H  
ATOM   3190  C   GLU B  47     -21.629  17.322   3.479  1.00 95.70           C  
ATOM   3191  CB  GLU B  47     -22.806  19.060   2.047  1.00 95.70           C  
ATOM   3192  HB2 GLU B  47     -21.943  19.706   2.208  1.00 95.70           H  
ATOM   3193  HB3 GLU B  47     -23.552  19.262   2.816  1.00 95.70           H  
ATOM   3194  O   GLU B  47     -20.569  17.873   3.763  1.00 95.70           O  
ATOM   3195  CG  GLU B  47     -23.398  19.349   0.658  1.00 95.70           C  
ATOM   3196  HG2 GLU B  47     -24.319  18.779   0.534  1.00 95.70           H  
ATOM   3197  HG3 GLU B  47     -22.691  19.002  -0.096  1.00 95.70           H  
ATOM   3198  CD  GLU B  47     -23.700  20.830   0.393  1.00 95.70           C  
ATOM   3199  OE1 GLU B  47     -24.274  21.084  -0.691  1.00 95.70           O  
ATOM   3200  OE2 GLU B  47     -23.349  21.689   1.234  1.00 95.70           O  
ATOM   3201  N   ASP B  48     -22.211  16.450   4.301  1.00 96.37           N  
ATOM   3202  H   ASP B  48     -23.085  16.029   4.020  1.00 96.37           H  
ATOM   3203  CA  ASP B  48     -21.704  16.104   5.611  1.00 96.37           C  
ATOM   3204  HA  ASP B  48     -20.621  16.003   5.542  1.00 96.37           H  
ATOM   3205  C   ASP B  48     -22.239  14.764   6.146  1.00 96.37           C  
ATOM   3206  CB  ASP B  48     -22.015  17.244   6.582  1.00 96.37           C  
ATOM   3207  HB2 ASP B  48     -21.827  16.830   7.573  1.00 96.37           H  
ATOM   3208  HB3 ASP B  48     -21.332  18.073   6.400  1.00 96.37           H  
ATOM   3209  O   ASP B  48     -23.001  14.051   5.498  1.00 96.37           O  
ATOM   3210  CG  ASP B  48     -23.449  17.753   6.637  1.00 96.37           C  
ATOM   3211  OD1 ASP B  48     -24.366  16.913   6.494  1.00 96.37           O  
ATOM   3212  OD2 ASP B  48     -23.599  18.965   6.893  1.00 96.37           O  
ATOM   3213  N   LEU B  49     -21.795  14.398   7.352  1.00 97.68           N  
ATOM   3214  H   LEU B  49     -21.272  15.083   7.879  1.00 97.68           H  
ATOM   3215  CA  LEU B  49     -22.201  13.186   8.054  1.00 97.68           C  
ATOM   3216  HA  LEU B  49     -22.041  12.321   7.411  1.00 97.68           H  
ATOM   3217  C   LEU B  49     -23.689  13.196   8.431  1.00 97.68           C  
ATOM   3218  CB  LEU B  49     -21.339  13.079   9.323  1.00 97.68           C  
ATOM   3219  HB2 LEU B  49     -21.739  12.285   9.953  1.00 97.68           H  
ATOM   3220  HB3 LEU B  49     -21.443  14.007   9.885  1.00 97.68           H  
ATOM   3221  O   LEU B  49     -24.339  12.152   8.381  1.00 97.68           O  
ATOM   3222  CG  LEU B  49     -19.846  12.808   9.086  1.00 97.68           C  
ATOM   3223  HG  LEU B  49     -19.418  13.613   8.488  1.00 97.68           H  
ATOM   3224  CD1 LEU B  49     -19.135  12.786  10.438  1.00 97.68           C  
ATOM   3225 HD11 LEU B  49     -19.350  13.706  10.981  1.00 97.68           H  
ATOM   3226 HD12 LEU B  49     -19.472  11.936  11.031  1.00 97.68           H  
ATOM   3227 HD13 LEU B  49     -18.057  12.726  10.284  1.00 97.68           H  
ATOM   3228  CD2 LEU B  49     -19.583  11.473   8.382  1.00 97.68           C  
ATOM   3229 HD21 LEU B  49     -19.996  11.499   7.374  1.00 97.68           H  
ATOM   3230 HD22 LEU B  49     -18.507  11.312   8.306  1.00 97.68           H  
ATOM   3231 HD23 LEU B  49     -20.039  10.657   8.942  1.00 97.68           H  
ATOM   3232  N   GLU B  50     -24.227  14.357   8.802  1.00 95.83           N  
ATOM   3233  H   GLU B  50     -23.641  15.179   8.838  1.00 95.83           H  
ATOM   3234  CA  GLU B  50     -25.619  14.531   9.205  1.00 95.83           C  
ATOM   3235  HA  GLU B  50     -25.869  13.787   9.961  1.00 95.83           H  
ATOM   3236  C   GLU B  50     -26.573  14.304   8.022  1.00 95.83           C  
ATOM   3237  CB  GLU B  50     -25.807  15.931   9.821  1.00 95.83           C  
ATOM   3238  HB2 GLU B  50     -25.538  16.701   9.098  1.00 95.83           H  
ATOM   3239  HB3 GLU B  50     -26.868  16.046  10.039  1.00 95.83           H  
ATOM   3240  O   GLU B  50     -27.481  13.472   8.105  1.00 95.83           O  
ATOM   3241  CG  GLU B  50     -25.038  16.163  11.140  1.00 95.83           C  
ATOM   3242  HG2 GLU B  50     -25.137  15.272  11.760  1.00 95.83           H  
ATOM   3243  HG3 GLU B  50     -25.541  16.974  11.667  1.00 95.83           H  
ATOM   3244  CD  GLU B  50     -23.541  16.541  11.021  1.00 95.83           C  
ATOM   3245  OE1 GLU B  50     -22.906  16.771  12.072  1.00 95.83           O  
ATOM   3246  OE2 GLU B  50     -22.963  16.599   9.909  1.00 95.83           O  
ATOM   3247  N   SER B  51     -26.318  14.959   6.887  1.00 97.36           N  
ATOM   3248  H   SER B  51     -25.567  15.635   6.885  1.00 97.36           H  
ATOM   3249  CA  SER B  51     -27.055  14.742   5.637  1.00 97.36           C  
ATOM   3250  HA  SER B  51     -28.119  14.859   5.847  1.00 97.36           H  
ATOM   3251  C   SER B  51     -26.858  13.328   5.086  1.00 97.36           C  
ATOM   3252  CB  SER B  51     -26.677  15.793   4.585  1.00 97.36           C  
ATOM   3253  HB2 SER B  51     -26.996  16.775   4.931  1.00 97.36           H  
ATOM   3254  HB3 SER B  51     -27.195  15.570   3.652  1.00 97.36           H  
ATOM   3255  O   SER B  51     -27.800  12.753   4.534  1.00 97.36           O  
ATOM   3256  OG  SER B  51     -25.283  15.824   4.353  1.00 97.36           O  
ATOM   3257  HG  SER B  51     -24.903  16.242   5.129  1.00 97.36           H  
ATOM   3258  N   TYR B  52     -25.687  12.707   5.287  1.00 98.45           N  
ATOM   3259  H   TYR B  52     -24.914  13.242   5.658  1.00 98.45           H  
ATOM   3260  CA  TYR B  52     -25.487  11.302   4.926  1.00 98.45           C  
ATOM   3261  HA  TYR B  52     -25.775  11.206   3.880  1.00 98.45           H  
ATOM   3262  C   TYR B  52     -26.379  10.370   5.753  1.00 98.45           C  
ATOM   3263  CB  TYR B  52     -24.018  10.877   5.085  1.00 98.45           C  
ATOM   3264  HB2 TYR B  52     -23.759  10.923   6.143  1.00 98.45           H  
ATOM   3265  HB3 TYR B  52     -23.366  11.590   4.579  1.00 98.45           H  
ATOM   3266  O   TYR B  52     -27.054   9.498   5.201  1.00 98.45           O  
ATOM   3267  CG  TYR B  52     -23.681   9.483   4.571  1.00 98.45           C  
ATOM   3268  CD1 TYR B  52     -22.562   8.812   5.103  1.00 98.45           C  
ATOM   3269  HD1 TYR B  52     -21.961   9.300   5.856  1.00 98.45           H  
ATOM   3270  CD2 TYR B  52     -24.461   8.843   3.581  1.00 98.45           C  
ATOM   3271  HD2 TYR B  52     -25.337   9.318   3.164  1.00 98.45           H  
ATOM   3272  CE1 TYR B  52     -22.212   7.528   4.640  1.00 98.45           C  
ATOM   3273  HE1 TYR B  52     -21.341   7.026   5.036  1.00 98.45           H  
ATOM   3274  CE2 TYR B  52     -24.134   7.548   3.147  1.00 98.45           C  
ATOM   3275  HE2 TYR B  52     -24.762   7.038   2.432  1.00 98.45           H  
ATOM   3276  OH  TYR B  52     -22.627   5.688   3.154  1.00 98.45           O  
ATOM   3277  HH  TYR B  52     -21.788   5.396   3.518  1.00 98.45           H  
ATOM   3278  CZ  TYR B  52     -22.986   6.904   3.642  1.00 98.45           C  
ATOM   3279  N   TRP B  53     -26.422  10.562   7.074  1.00 98.23           N  
ATOM   3280  H   TRP B  53     -25.854  11.293   7.478  1.00 98.23           H  
ATOM   3281  CA  TRP B  53     -27.287   9.778   7.953  1.00 98.23           C  
ATOM   3282  HA  TRP B  53     -27.051   8.722   7.827  1.00 98.23           H  
ATOM   3283  C   TRP B  53     -28.766   9.952   7.602  1.00 98.23           C  
ATOM   3284  CB  TRP B  53     -27.046  10.168   9.411  1.00 98.23           C  
ATOM   3285  HB2 TRP B  53     -25.999   9.996   9.661  1.00 98.23           H  
ATOM   3286  HB3 TRP B  53     -27.248  11.232   9.541  1.00 98.23           H  
ATOM   3287  O   TRP B  53     -29.514   8.970   7.562  1.00 98.23           O  
ATOM   3288  CG  TRP B  53     -27.895   9.389  10.361  1.00 98.23           C  
ATOM   3289  CD1 TRP B  53     -28.846   9.899  11.176  1.00 98.23           C  
ATOM   3290  HD1 TRP B  53     -29.090  10.948  11.258  1.00 98.23           H  
ATOM   3291  CD2 TRP B  53     -27.930   7.944  10.554  1.00 98.23           C  
ATOM   3292  CE2 TRP B  53     -28.941   7.646  11.515  1.00 98.23           C  
ATOM   3293  CE3 TRP B  53     -27.204   6.857  10.016  1.00 98.23           C  
ATOM   3294  HE3 TRP B  53     -26.426   7.049   9.292  1.00 98.23           H  
ATOM   3295  NE1 TRP B  53     -29.455   8.873  11.872  1.00 98.23           N  
ATOM   3296  HE1 TRP B  53     -30.165   9.019  12.575  1.00 98.23           H  
ATOM   3297  CH2 TRP B  53     -28.481   5.280  11.368  1.00 98.23           C  
ATOM   3298  HH2 TRP B  53     -28.691   4.267  11.676  1.00 98.23           H  
ATOM   3299  CZ2 TRP B  53     -29.225   6.335  11.918  1.00 98.23           C  
ATOM   3300  HZ2 TRP B  53     -29.998   6.144  12.647  1.00 98.23           H  
ATOM   3301  CZ3 TRP B  53     -27.466   5.539  10.429  1.00 98.23           C  
ATOM   3302  HZ3 TRP B  53     -26.880   4.723  10.033  1.00 98.23           H  
ATOM   3303  N   GLN B  54     -29.176  11.182   7.289  1.00 97.82           N  
ATOM   3304  H   GLN B  54     -28.528  11.950   7.388  1.00 97.82           H  
ATOM   3305  CA  GLN B  54     -30.534  11.474   6.850  1.00 97.82           C  
ATOM   3306  HA  GLN B  54     -31.221  11.112   7.615  1.00 97.82           H  
ATOM   3307  C   GLN B  54     -30.874  10.737   5.544  1.00 97.82           C  
ATOM   3308  CB  GLN B  54     -30.699  12.994   6.747  1.00 97.82           C  
ATOM   3309  HB2 GLN B  54     -30.124  13.384   5.907  1.00 97.82           H  
ATOM   3310  HB3 GLN B  54     -30.335  13.450   7.668  1.00 97.82           H  
ATOM   3311  O   GLN B  54     -31.893  10.055   5.471  1.00 97.82           O  
ATOM   3312  CG  GLN B  54     -32.177  13.347   6.576  1.00 97.82           C  
ATOM   3313  HG2 GLN B  54     -32.512  13.005   5.597  1.00 97.82           H  
ATOM   3314  HG3 GLN B  54     -32.765  12.830   7.334  1.00 97.82           H  
ATOM   3315  CD  GLN B  54     -32.478  14.833   6.689  1.00 97.82           C  
ATOM   3316  NE2 GLN B  54     -33.733  15.186   6.546  1.00 97.82           N  
ATOM   3317 HE21 GLN B  54     -33.930  16.176   6.538  1.00 97.82           H  
ATOM   3318 HE22 GLN B  54     -34.378  14.481   6.219  1.00 97.82           H  
ATOM   3319  OE1 GLN B  54     -31.629  15.686   6.896  1.00 97.82           O  
ATOM   3320  N   LEU B  55     -29.975  10.756   4.553  1.00 98.20           N  
ATOM   3321  H   LEU B  55     -29.162  11.346   4.661  1.00 98.20           H  
ATOM   3322  CA  LEU B  55     -30.132  10.013   3.297  1.00 98.20           C  
ATOM   3323  HA  LEU B  55     -31.035  10.373   2.804  1.00 98.20           H  
ATOM   3324  C   LEU B  55     -30.317   8.502   3.532  1.00 98.20           C  
ATOM   3325  CB  LEU B  55     -28.915  10.343   2.404  1.00 98.20           C  
ATOM   3326  HB2 LEU B  55     -28.884  11.427   2.299  1.00 98.20           H  
ATOM   3327  HB3 LEU B  55     -27.990  10.040   2.895  1.00 98.20           H  
ATOM   3328  O   LEU B  55     -31.170   7.868   2.904  1.00 98.20           O  
ATOM   3329  CG  LEU B  55     -28.969   9.718   0.999  1.00 98.20           C  
ATOM   3330  HG  LEU B  55     -30.011   9.682   0.681  1.00 98.20           H  
ATOM   3331  CD1 LEU B  55     -28.262  10.582  -0.036  1.00 98.20           C  
ATOM   3332 HD11 LEU B  55     -27.184  10.547   0.124  1.00 98.20           H  
ATOM   3333 HD12 LEU B  55     -28.612  11.612   0.029  1.00 98.20           H  
ATOM   3334 HD13 LEU B  55     -28.480  10.201  -1.034  1.00 98.20           H  
ATOM   3335  CD2 LEU B  55     -28.351   8.316   0.916  1.00 98.20           C  
ATOM   3336 HD21 LEU B  55     -27.323   8.341   1.279  1.00 98.20           H  
ATOM   3337 HD22 LEU B  55     -28.926   7.608   1.511  1.00 98.20           H  
ATOM   3338 HD23 LEU B  55     -28.364   7.975  -0.119  1.00 98.20           H  
ATOM   3339  N   LEU B  56     -29.528   7.922   4.442  1.00 97.99           N  
ATOM   3340  H   LEU B  56     -28.846   8.506   4.905  1.00 97.99           H  
ATOM   3341  CA  LEU B  56     -29.582   6.496   4.780  1.00 97.99           C  
ATOM   3342  HA  LEU B  56     -29.548   5.911   3.861  1.00 97.99           H  
ATOM   3343  C   LEU B  56     -30.882   6.115   5.500  1.00 97.99           C  
ATOM   3344  CB  LEU B  56     -28.373   6.141   5.663  1.00 97.99           C  
ATOM   3345  HB2 LEU B  56     -28.347   6.832   6.505  1.00 97.99           H  
ATOM   3346  HB3 LEU B  56     -28.523   5.140   6.069  1.00 97.99           H  
ATOM   3347  O   LEU B  56     -31.497   5.104   5.160  1.00 97.99           O  
ATOM   3348  CG  LEU B  56     -27.011   6.176   4.950  1.00 97.99           C  
ATOM   3349  HG  LEU B  56     -26.887   7.112   4.406  1.00 97.99           H  
ATOM   3350  CD1 LEU B  56     -25.909   6.066   6.005  1.00 97.99           C  
ATOM   3351 HD11 LEU B  56     -26.096   5.217   6.662  1.00 97.99           H  
ATOM   3352 HD12 LEU B  56     -24.936   5.966   5.523  1.00 97.99           H  
ATOM   3353 HD13 LEU B  56     -25.897   6.981   6.598  1.00 97.99           H  
ATOM   3354  CD2 LEU B  56     -26.863   5.025   3.952  1.00 97.99           C  
ATOM   3355 HD21 LEU B  56     -27.577   5.155   3.138  1.00 97.99           H  
ATOM   3356 HD22 LEU B  56     -27.049   4.072   4.446  1.00 97.99           H  
ATOM   3357 HD23 LEU B  56     -25.858   5.034   3.530  1.00 97.99           H  
ATOM   3358  N   THR B  57     -31.303   6.906   6.487  1.00 96.70           N  
ATOM   3359  H   THR B  57     -30.771   7.741   6.687  1.00 96.70           H  
ATOM   3360  CA  THR B  57     -32.499   6.627   7.302  1.00 96.70           C  
ATOM   3361  HA  THR B  57     -32.503   5.567   7.557  1.00 96.70           H  
ATOM   3362  C   THR B  57     -33.803   6.880   6.556  1.00 96.70           C  
ATOM   3363  CB  THR B  57     -32.509   7.421   8.613  1.00 96.70           C  
ATOM   3364  HB  THR B  57     -33.511   7.385   9.039  1.00 96.70           H  
ATOM   3365  O   THR B  57     -34.761   6.130   6.744  1.00 96.70           O  
ATOM   3366  CG2 THR B  57     -31.546   6.821   9.626  1.00 96.70           C  
ATOM   3367 HG21 THR B  57     -30.526   6.851   9.242  1.00 96.70           H  
ATOM   3368 HG22 THR B  57     -31.823   5.789   9.840  1.00 96.70           H  
ATOM   3369 HG23 THR B  57     -31.605   7.394  10.552  1.00 96.70           H  
ATOM   3370  OG1 THR B  57     -32.145   8.766   8.424  1.00 96.70           O  
ATOM   3371  HG1 THR B  57     -31.202   8.808   8.246  1.00 96.70           H  
ATOM   3372  N   GLU B  58     -33.832   7.861   5.653  1.00 96.88           N  
ATOM   3373  H   GLU B  58     -33.058   8.509   5.612  1.00 96.88           H  
ATOM   3374  CA  GLU B  58     -34.948   8.076   4.726  1.00 96.88           C  
ATOM   3375  HA  GLU B  58     -35.884   7.988   5.278  1.00 96.88           H  
ATOM   3376  C   GLU B  58     -35.005   7.009   3.613  1.00 96.88           C  
ATOM   3377  CB  GLU B  58     -34.879   9.499   4.142  1.00 96.88           C  
ATOM   3378  HB2 GLU B  58     -33.892   9.660   3.708  1.00 96.88           H  
ATOM   3379  HB3 GLU B  58     -35.623   9.582   3.350  1.00 96.88           H  
ATOM   3380  O   GLU B  58     -35.975   6.952   2.857  1.00 96.88           O  
ATOM   3381  CG  GLU B  58     -35.174  10.590   5.191  1.00 96.88           C  
ATOM   3382  HG2 GLU B  58     -34.463  10.508   6.012  1.00 96.88           H  
ATOM   3383  HG3 GLU B  58     -36.169  10.409   5.600  1.00 96.88           H  
ATOM   3384  CD  GLU B  58     -35.127  12.023   4.624  1.00 96.88           C  
ATOM   3385  OE1 GLU B  58     -35.222  12.976   5.438  1.00 96.88           O  
ATOM   3386  OE2 GLU B  58     -35.048  12.180   3.383  1.00 96.88           O  
ATOM   3387  N   GLY B  59     -33.992   6.136   3.512  1.00 96.69           N  
ATOM   3388  H   GLY B  59     -33.230   6.217   4.170  1.00 96.69           H  
ATOM   3389  CA  GLY B  59     -33.942   5.061   2.520  1.00 96.69           C  
ATOM   3390  HA2 GLY B  59     -33.079   4.430   2.735  1.00 96.69           H  
ATOM   3391  HA3 GLY B  59     -34.847   4.459   2.594  1.00 96.69           H  
ATOM   3392  C   GLY B  59     -33.816   5.576   1.085  1.00 96.69           C  
ATOM   3393  O   GLY B  59     -34.290   4.932   0.148  1.00 96.69           O  
ATOM   3394  N   VAL B  60     -33.207   6.748   0.898  1.00 97.29           N  
ATOM   3395  H   VAL B  60     -32.804   7.211   1.700  1.00 97.29           H  
ATOM   3396  CA  VAL B  60     -33.087   7.388  -0.414  1.00 97.29           C  
ATOM   3397  HA  VAL B  60     -34.065   7.361  -0.894  1.00 97.29           H  
ATOM   3398  C   VAL B  60     -32.100   6.609  -1.286  1.00 97.29           C  
ATOM   3399  CB  VAL B  60     -32.685   8.863  -0.252  1.00 97.29           C  
ATOM   3400  HB  VAL B  60     -31.812   8.881   0.400  1.00 97.29           H  
ATOM   3401  O   VAL B  60     -30.997   6.260  -0.857  1.00 97.29           O  
ATOM   3402  CG1 VAL B  60     -32.344   9.555  -1.581  1.00 97.29           C  
ATOM   3403 HG11 VAL B  60     -32.111  10.603  -1.390  1.00 97.29           H  
ATOM   3404 HG12 VAL B  60     -31.464   9.094  -2.030  1.00 97.29           H  
ATOM   3405 HG13 VAL B  60     -33.190   9.493  -2.265  1.00 97.29           H  
ATOM   3406  CG2 VAL B  60     -33.785   9.678   0.434  1.00 97.29           C  
ATOM   3407 HG21 VAL B  60     -34.049   9.223   1.389  1.00 97.29           H  
ATOM   3408 HG22 VAL B  60     -34.677   9.724  -0.190  1.00 97.29           H  
ATOM   3409 HG23 VAL B  60     -33.431  10.689   0.639  1.00 97.29           H  
ATOM   3410  N   VAL B  61     -32.500   6.364  -2.538  1.00 97.16           N  
ATOM   3411  H   VAL B  61     -33.441   6.633  -2.785  1.00 97.16           H  
ATOM   3412  CA  VAL B  61     -31.665   5.741  -3.576  1.00 97.16           C  
ATOM   3413  HA  VAL B  61     -30.728   5.413  -3.128  1.00 97.16           H  
ATOM   3414  C   VAL B  61     -31.347   6.762  -4.660  1.00 97.16           C  
ATOM   3415  CB  VAL B  61     -32.325   4.499  -4.192  1.00 97.16           C  
ATOM   3416  HB  VAL B  61     -33.264   4.788  -4.665  1.00 97.16           H  
ATOM   3417  O   VAL B  61     -32.207   7.123  -5.474  1.00 97.16           O  
ATOM   3418  CG1 VAL B  61     -31.401   3.857  -5.237  1.00 97.16           C  
ATOM   3419 HG11 VAL B  61     -31.842   2.929  -5.600  1.00 97.16           H  
ATOM   3420 HG12 VAL B  61     -30.440   3.623  -4.779  1.00 97.16           H  
ATOM   3421 HG13 VAL B  61     -31.227   4.533  -6.075  1.00 97.16           H  
ATOM   3422  CG2 VAL B  61     -32.647   3.449  -3.140  1.00 97.16           C  
ATOM   3423 HG21 VAL B  61     -33.344   3.861  -2.410  1.00 97.16           H  
ATOM   3424 HG22 VAL B  61     -31.727   3.148  -2.638  1.00 97.16           H  
ATOM   3425 HG23 VAL B  61     -33.106   2.576  -3.604  1.00 97.16           H  
ATOM   3426  N   VAL B  62     -30.092   7.191  -4.705  1.00 96.84           N  
ATOM   3427  H   VAL B  62     -29.432   6.782  -4.060  1.00 96.84           H  
ATOM   3428  CA  VAL B  62     -29.587   8.185  -5.645  1.00 96.84           C  
ATOM   3429  HA  VAL B  62     -30.389   8.895  -5.847  1.00 96.84           H  
ATOM   3430  C   VAL B  62     -29.183   7.513  -6.954  1.00 96.84           C  
ATOM   3431  CB  VAL B  62     -28.409   8.978  -5.053  1.00 96.84           C  
ATOM   3432  HB  VAL B  62     -27.529   8.339  -4.974  1.00 96.84           H  
ATOM   3433  O   VAL B  62     -28.251   6.720  -7.012  1.00 96.84           O  
ATOM   3434  CG1 VAL B  62     -28.091  10.164  -5.975  1.00 96.84           C  
ATOM   3435 HG11 VAL B  62     -27.304  10.771  -5.527  1.00 96.84           H  
ATOM   3436 HG12 VAL B  62     -27.736   9.806  -6.941  1.00 96.84           H  
ATOM   3437 HG13 VAL B  62     -28.976  10.785  -6.112  1.00 96.84           H  
ATOM   3438  CG2 VAL B  62     -28.728   9.531  -3.661  1.00 96.84           C  
ATOM   3439 HG21 VAL B  62     -29.608  10.174  -3.691  1.00 96.84           H  
ATOM   3440 HG22 VAL B  62     -28.899   8.714  -2.959  1.00 96.84           H  
ATOM   3441 HG23 VAL B  62     -27.870  10.096  -3.296  1.00 96.84           H  
ATOM   3442  N   SER B  63     -29.885   7.853  -8.032  1.00 95.50           N  
ATOM   3443  H   SER B  63     -30.672   8.473  -7.907  1.00 95.50           H  
ATOM   3444  CA  SER B  63     -29.493   7.497  -9.398  1.00 95.50           C  
ATOM   3445  HA  SER B  63     -28.406   7.517  -9.476  1.00 95.50           H  
ATOM   3446  C   SER B  63     -30.080   8.511 -10.376  1.00 95.50           C  
ATOM   3447  CB  SER B  63     -29.961   6.080  -9.734  1.00 95.50           C  
ATOM   3448  HB2 SER B  63     -31.043   6.013  -9.619  1.00 95.50           H  
ATOM   3449  HB3 SER B  63     -29.486   5.374  -9.053  1.00 95.50           H  
ATOM   3450  O   SER B  63     -31.288   8.523 -10.641  1.00 95.50           O  
ATOM   3451  OG  SER B  63     -29.612   5.751 -11.063  1.00 95.50           O  
ATOM   3452  HG  SER B  63     -29.012   5.003 -11.015  1.00 95.50           H  
ATOM   3453  N   THR B  64     -29.241   9.392 -10.906  1.00 92.87           N  
ATOM   3454  H   THR B  64     -28.255   9.309 -10.701  1.00 92.87           H  
ATOM   3455  CA  THR B  64     -29.638  10.435 -11.864  1.00 92.87           C  
ATOM   3456  HA  THR B  64     -30.722  10.436 -11.975  1.00 92.87           H  
ATOM   3457  C   THR B  64     -29.054  10.136 -13.237  1.00 92.87           C  
ATOM   3458  CB  THR B  64     -29.254  11.842 -11.376  1.00 92.87           C  
ATOM   3459  HB  THR B  64     -29.643  12.577 -12.079  1.00 92.87           H  
ATOM   3460  O   THR B  64     -28.170   9.290 -13.364  1.00 92.87           O  
ATOM   3461  CG2 THR B  64     -29.842  12.139  -9.993  1.00 92.87           C  
ATOM   3462 HG21 THR B  64     -29.386  11.496  -9.241  1.00 92.87           H  
ATOM   3463 HG22 THR B  64     -30.920  11.983 -10.006  1.00 92.87           H  
ATOM   3464 HG23 THR B  64     -29.634  13.178  -9.736  1.00 92.87           H  
ATOM   3465  OG1 THR B  64     -27.863  12.001 -11.289  1.00 92.87           O  
ATOM   3466  HG1 THR B  64     -27.525  12.180 -12.169  1.00 92.87           H  
ATOM   3467  N   GLU B  65     -29.558  10.790 -14.287  1.00 90.47           N  
ATOM   3468  H   GLU B  65     -30.250  11.512 -14.146  1.00 90.47           H  
ATOM   3469  CA  GLU B  65     -28.797  10.836 -15.539  1.00 90.47           C  
ATOM   3470  HA  GLU B  65     -28.513   9.820 -15.812  1.00 90.47           H  
ATOM   3471  C   GLU B  65     -27.475  11.584 -15.331  1.00 90.47           C  
ATOM   3472  CB  GLU B  65     -29.610  11.416 -16.715  1.00 90.47           C  
ATOM   3473  HB2 GLU B  65     -28.918  11.614 -17.533  1.00 90.47           H  
ATOM   3474  HB3 GLU B  65     -30.081  12.355 -16.422  1.00 90.47           H  
ATOM   3475  O   GLU B  65     -27.321  12.355 -14.376  1.00 90.47           O  
ATOM   3476  CG  GLU B  65     -30.674  10.424 -17.225  1.00 90.47           C  
ATOM   3477  HG2 GLU B  65     -31.534  10.447 -16.555  1.00 90.47           H  
ATOM   3478  HG3 GLU B  65     -30.256   9.418 -17.184  1.00 90.47           H  
ATOM   3479  CD  GLU B  65     -31.136  10.664 -18.676  1.00 90.47           C  
ATOM   3480  OE1 GLU B  65     -31.609   9.666 -19.292  1.00 90.47           O  
ATOM   3481  OE2 GLU B  65     -31.029  11.809 -19.159  1.00 90.47           O  
ATOM   3482  N   VAL B  66     -26.517  11.307 -16.214  1.00 89.65           N  
ATOM   3483  H   VAL B  66     -26.718  10.634 -16.939  1.00 89.65           H  
ATOM   3484  CA  VAL B  66     -25.243  12.027 -16.275  1.00 89.65           C  
ATOM   3485  HA  VAL B  66     -24.685  11.818 -15.362  1.00 89.65           H  
ATOM   3486  C   VAL B  66     -25.506  13.535 -16.409  1.00 89.65           C  
ATOM   3487  CB  VAL B  66     -24.405  11.528 -17.461  1.00 89.65           C  
ATOM   3488  HB  VAL B  66     -25.027  11.535 -18.356  1.00 89.65           H  
ATOM   3489  O   VAL B  66     -26.281  13.933 -17.283  1.00 89.65           O  
ATOM   3490  CG1 VAL B  66     -23.176  12.404 -17.720  1.00 89.65           C  
ATOM   3491 HG11 VAL B  66     -23.478  13.411 -18.008  1.00 89.65           H  
ATOM   3492 HG12 VAL B  66     -22.630  12.002 -18.573  1.00 89.65           H  
ATOM   3493 HG13 VAL B  66     -22.531  12.446 -16.842  1.00 89.65           H  
ATOM   3494  CG2 VAL B  66     -23.909  10.093 -17.228  1.00 89.65           C  
ATOM   3495 HG21 VAL B  66     -24.676   9.487 -16.745  1.00 89.65           H  
ATOM   3496 HG22 VAL B  66     -23.012  10.104 -16.609  1.00 89.65           H  
ATOM   3497 HG23 VAL B  66     -23.667   9.643 -18.191  1.00 89.65           H  
ATOM   3498  N   PRO B  67     -24.854  14.382 -15.593  1.00 89.14           N  
ATOM   3499  CA  PRO B  67     -24.942  15.832 -15.725  1.00 89.14           C  
ATOM   3500  HA  PRO B  67     -25.975  16.131 -15.548  1.00 89.14           H  
ATOM   3501  C   PRO B  67     -24.499  16.313 -17.119  1.00 89.14           C  
ATOM   3502  CB  PRO B  67     -24.067  16.381 -14.594  1.00 89.14           C  
ATOM   3503  HB2 PRO B  67     -24.470  17.309 -14.188  1.00 89.14           H  
ATOM   3504  HB3 PRO B  67     -23.046  16.519 -14.949  1.00 89.14           H  
ATOM   3505  O   PRO B  67     -23.438  15.930 -17.615  1.00 89.14           O  
ATOM   3506  CG  PRO B  67     -24.067  15.281 -13.541  1.00 89.14           C  
ATOM   3507  HG2 PRO B  67     -24.971  15.353 -12.936  1.00 89.14           H  
ATOM   3508  HG3 PRO B  67     -23.182  15.314 -12.905  1.00 89.14           H  
ATOM   3509  CD  PRO B  67     -24.120  14.019 -14.390  1.00 89.14           C  
ATOM   3510  HD2 PRO B  67     -24.645  13.244 -13.832  1.00 89.14           H  
ATOM   3511  HD3 PRO B  67     -23.114  13.689 -14.650  1.00 89.14           H  
ATOM   3512  N   ALA B  68     -25.319  17.137 -17.776  1.00 84.73           N  
ATOM   3513  H   ALA B  68     -26.168  17.431 -17.314  1.00 84.73           H  
ATOM   3514  CA  ALA B  68     -25.108  17.541 -19.173  1.00 84.73           C  
ATOM   3515  HA  ALA B  68     -24.982  16.643 -19.777  1.00 84.73           H  
ATOM   3516  C   ALA B  68     -23.854  18.411 -19.389  1.00 84.73           C  
ATOM   3517  CB  ALA B  68     -26.364  18.282 -19.643  1.00 84.73           C  
ATOM   3518  HB1 ALA B  68     -26.505  19.186 -19.050  1.00 84.73           H  
ATOM   3519  HB2 ALA B  68     -27.234  17.634 -19.539  1.00 84.73           H  
ATOM   3520  HB3 ALA B  68     -26.252  18.557 -20.692  1.00 84.73           H  
ATOM   3521  O   ALA B  68     -23.271  18.411 -20.470  1.00 84.73           O  
ATOM   3522  N   ASP B  69     -23.432  19.128 -18.351  1.00 80.28           N  
ATOM   3523  H   ASP B  69     -23.889  18.982 -17.463  1.00 80.28           H  
ATOM   3524  CA  ASP B  69     -22.190  19.902 -18.259  1.00 80.28           C  
ATOM   3525  HA  ASP B  69     -22.125  20.575 -19.113  1.00 80.28           H  
ATOM   3526  C   ASP B  69     -20.929  19.023 -18.264  1.00 80.28           C  
ATOM   3527  CB  ASP B  69     -22.249  20.742 -16.970  1.00 80.28           C  
ATOM   3528  HB2 ASP B  69     -23.123  21.392 -17.009  1.00 80.28           H  
ATOM   3529  HB3 ASP B  69     -21.364  21.376 -16.923  1.00 80.28           H  
ATOM   3530  O   ASP B  69     -19.821  19.511 -18.491  1.00 80.28           O  
ATOM   3531  CG  ASP B  69     -22.331  19.874 -15.705  1.00 80.28           C  
ATOM   3532  OD1 ASP B  69     -23.172  18.946 -15.691  1.00 80.28           O  
ATOM   3533  OD2 ASP B  69     -21.525  20.087 -14.784  1.00 80.28           O  
ATOM   3534  N   ARG B  70     -21.078  17.712 -18.053  1.00 82.24           N  
ATOM   3535  H   ARG B  70     -22.005  17.380 -17.828  1.00 82.24           H  
ATOM   3536  CA  ARG B  70     -19.981  16.753 -18.165  1.00 82.24           C  
ATOM   3537  HA  ARG B  70     -19.054  17.285 -17.950  1.00 82.24           H  
ATOM   3538  C   ARG B  70     -19.849  16.241 -19.581  1.00 82.24           C  
ATOM   3539  CB  ARG B  70     -20.190  15.617 -17.168  1.00 82.24           C  
ATOM   3540  HB2 ARG B  70     -19.433  14.843 -17.294  1.00 82.24           H  
ATOM   3541  HB3 ARG B  70     -21.157  15.142 -17.332  1.00 82.24           H  
ATOM   3542  O   ARG B  70     -18.840  16.457 -20.243  1.00 82.24           O  
ATOM   3543  CG  ARG B  70     -20.125  16.184 -15.761  1.00 82.24           C  
ATOM   3544  HG2 ARG B  70     -20.923  16.907 -15.594  1.00 82.24           H  
ATOM   3545  HG3 ARG B  70     -19.160  16.656 -15.577  1.00 82.24           H  
ATOM   3546  CD  ARG B  70     -20.301  15.005 -14.849  1.00 82.24           C  
ATOM   3547  HD2 ARG B  70     -21.199  14.453 -15.130  1.00 82.24           H  
ATOM   3548  HD3 ARG B  70     -19.432  14.357 -14.960  1.00 82.24           H  
ATOM   3549  NE  ARG B  70     -20.439  15.471 -13.477  1.00 82.24           N  
ATOM   3550  HE  ARG B  70     -20.749  16.417 -13.309  1.00 82.24           H  
ATOM   3551  NH1 ARG B  70     -19.817  13.490 -12.647  1.00 82.24           N  
ATOM   3552 HH11 ARG B  70     -19.455  13.191 -13.542  1.00 82.24           H  
ATOM   3553 HH12 ARG B  70     -19.396  13.064 -11.834  1.00 82.24           H  
ATOM   3554  NH2 ARG B  70     -20.433  15.131 -11.249  1.00 82.24           N  
ATOM   3555 HH21 ARG B  70     -20.236  14.494 -10.490  1.00 82.24           H  
ATOM   3556 HH22 ARG B  70     -20.850  16.026 -11.037  1.00 82.24           H  
ATOM   3557  CZ  ARG B  70     -20.231  14.699 -12.452  1.00 82.24           C  
ATOM   3558  N   TRP B  71     -20.865  15.520 -20.015  1.00 75.74           N  
ATOM   3559  H   TRP B  71     -21.668  15.415 -19.411  1.00 75.74           H  
ATOM   3560  CA  TRP B  71     -20.996  15.040 -21.373  1.00 75.74           C  
ATOM   3561  HA  TRP B  71     -20.693  15.835 -22.054  1.00 75.74           H  
ATOM   3562  C   TRP B  71     -22.467  14.739 -21.620  1.00 75.74           C  
ATOM   3563  CB  TRP B  71     -20.095  13.819 -21.613  1.00 75.74           C  
ATOM   3564  HB2 TRP B  71     -20.225  13.496 -22.645  1.00 75.74           H  
ATOM   3565  HB3 TRP B  71     -19.054  14.129 -21.516  1.00 75.74           H  
ATOM   3566  O   TRP B  71     -23.220  14.408 -20.702  1.00 75.74           O  
ATOM   3567  CG  TRP B  71     -20.312  12.635 -20.723  1.00 75.74           C  
ATOM   3568  CD1 TRP B  71     -19.751  12.435 -19.508  1.00 75.74           C  
ATOM   3569  HD1 TRP B  71     -19.074  13.124 -19.024  1.00 75.74           H  
ATOM   3570  CD2 TRP B  71     -21.114  11.451 -20.992  1.00 75.74           C  
ATOM   3571  CE2 TRP B  71     -20.967  10.548 -19.896  1.00 75.74           C  
ATOM   3572  CE3 TRP B  71     -21.911  11.032 -22.078  1.00 75.74           C  
ATOM   3573  HE3 TRP B  71     -22.032  11.683 -22.932  1.00 75.74           H  
ATOM   3574  NE1 TRP B  71     -20.136  11.204 -19.013  1.00 75.74           N  
ATOM   3575  HE1 TRP B  71     -19.829  10.840 -18.122  1.00 75.74           H  
ATOM   3576  CH2 TRP B  71     -22.418   8.935 -20.946  1.00 75.74           C  
ATOM   3577  HH2 TRP B  71     -22.964   8.003 -20.922  1.00 75.74           H  
ATOM   3578  CZ2 TRP B  71     -21.607   9.303 -19.862  1.00 75.74           C  
ATOM   3579  HZ2 TRP B  71     -21.493   8.653 -19.007  1.00 75.74           H  
ATOM   3580  CZ3 TRP B  71     -22.551   9.782 -22.058  1.00 75.74           C  
ATOM   3581  HZ3 TRP B  71     -23.185   9.492 -22.883  1.00 75.74           H  
ATOM   3582  N   ASN B  72     -22.892  14.875 -22.869  1.00 69.78           N  
ATOM   3583  H   ASN B  72     -22.246  15.143 -23.597  1.00 69.78           H  
ATOM   3584  CA  ASN B  72     -24.287  14.680 -23.208  1.00 69.78           C  
ATOM   3585  HA  ASN B  72     -24.901  15.194 -22.468  1.00 69.78           H  
ATOM   3586  C   ASN B  72     -24.634  13.185 -23.165  1.00 69.78           C  
ATOM   3587  CB  ASN B  72     -24.546  15.336 -24.565  1.00 69.78           C  
ATOM   3588  HB2 ASN B  72     -24.197  16.369 -24.548  1.00 69.78           H  
ATOM   3589  HB3 ASN B  72     -23.991  14.798 -25.333  1.00 69.78           H  
ATOM   3590  O   ASN B  72     -24.305  12.430 -24.082  1.00 69.78           O  
ATOM   3591  CG  ASN B  72     -26.015  15.356 -24.931  1.00 69.78           C  
ATOM   3592  ND2 ASN B  72     -26.320  15.789 -26.125  1.00 69.78           N  
ATOM   3593 HD21 ASN B  72     -27.269  15.636 -26.435  1.00 69.78           H  
ATOM   3594 HD22 ASN B  72     -25.581  15.777 -26.813  1.00 69.78           H  
ATOM   3595  OD1 ASN B  72     -26.889  14.971 -24.167  1.00 69.78           O  
ATOM   3596  N   GLY B  73     -25.316  12.764 -22.096  1.00 60.50           N  
ATOM   3597  H   GLY B  73     -25.441  13.418 -21.337  1.00 60.50           H  
ATOM   3598  CA  GLY B  73     -25.740  11.378 -21.889  1.00 60.50           C  
ATOM   3599  HA2 GLY B  73     -24.868  10.752 -21.701  1.00 60.50           H  
ATOM   3600  HA3 GLY B  73     -26.381  11.342 -21.008  1.00 60.50           H  
ATOM   3601  C   GLY B  73     -26.528  10.794 -23.067  1.00 60.50           C  
ATOM   3602  O   GLY B  73     -26.426   9.597 -23.336  1.00 60.50           O  
ATOM   3603  N   ALA B  74     -27.268  11.636 -23.800  1.00 56.55           N  
ATOM   3604  H   ALA B  74     -27.265  12.615 -23.553  1.00 56.55           H  
ATOM   3605  CA  ALA B  74     -28.036  11.234 -24.975  1.00 56.55           C  
ATOM   3606  HA  ALA B  74     -28.630  10.358 -24.718  1.00 56.55           H  
ATOM   3607  C   ALA B  74     -27.147  10.848 -26.169  1.00 56.55           C  
ATOM   3608  CB  ALA B  74     -28.989  12.376 -25.343  1.00 56.55           C  
ATOM   3609  HB1 ALA B  74     -28.419  13.258 -25.634  1.00 56.55           H  
ATOM   3610  HB2 ALA B  74     -29.615  12.070 -26.182  1.00 56.55           H  
ATOM   3611  HB3 ALA B  74     -29.625  12.620 -24.492  1.00 56.55           H  
ATOM   3612  O   ALA B  74     -27.450   9.871 -26.849  1.00 56.55           O  
ATOM   3613  N   ASP B  75     -26.037  11.558 -26.390  1.00 57.09           N  
ATOM   3614  H   ASP B  75     -25.805  12.314 -25.761  1.00 57.09           H  
ATOM   3615  CA  ASP B  75     -25.131  11.302 -27.520  1.00 57.09           C  
ATOM   3616  HA  ASP B  75     -25.719  11.211 -28.434  1.00 57.09           H  
ATOM   3617  C   ASP B  75     -24.363   9.985 -27.337  1.00 57.09           C  
ATOM   3618  CB  ASP B  75     -24.150  12.476 -27.691  1.00 57.09           C  
ATOM   3619  HB2 ASP B  75     -23.437  12.221 -28.475  1.00 57.09           H  
ATOM   3620  HB3 ASP B  75     -23.592  12.613 -26.764  1.00 57.09           H  
ATOM   3621  O   ASP B  75     -24.012   9.310 -28.305  1.00 57.09           O  
ATOM   3622  CG  ASP B  75     -24.827  13.796 -28.080  1.00 57.09           C  
ATOM   3623  OD1 ASP B  75     -25.952  13.768 -28.625  1.00 57.09           O  
ATOM   3624  OD2 ASP B  75     -24.242  14.865 -27.790  1.00 57.09           O  
ATOM   3625  N   GLY B  76     -24.144   9.594 -26.081  1.00 56.35           N  
ATOM   3626  H   GLY B  76     -24.437  10.219 -25.343  1.00 56.35           H  
ATOM   3627  CA  GLY B  76     -23.547   8.313 -25.726  1.00 56.35           C  
ATOM   3628  HA2 GLY B  76     -22.843   8.011 -26.502  1.00 56.35           H  
ATOM   3629  HA3 GLY B  76     -22.986   8.426 -24.798  1.00 56.35           H  
ATOM   3630  C   GLY B  76     -24.552   7.179 -25.536  1.00 56.35           C  
ATOM   3631  O   GLY B  76     -24.112   6.061 -25.287  1.00 56.35           O  
ATOM   3632  N   ARG B  77     -25.874   7.402 -25.617  1.00 61.03           N  
ATOM   3633  H   ARG B  77     -26.203   8.317 -25.891  1.00 61.03           H  
ATOM   3634  CA  ARG B  77     -26.851   6.332 -25.358  1.00 61.03           C  
ATOM   3635  HA  ARG B  77     -26.446   5.730 -24.544  1.00 61.03           H  
ATOM   3636  C   ARG B  77     -26.976   5.419 -26.577  1.00 61.03           C  
ATOM   3637  CB  ARG B  77     -28.198   6.880 -24.860  1.00 61.03           C  
ATOM   3638  HB2 ARG B  77     -28.714   7.384 -25.677  1.00 61.03           H  
ATOM   3639  HB3 ARG B  77     -28.020   7.599 -24.060  1.00 61.03           H  
ATOM   3640  O   ARG B  77     -27.497   5.816 -27.617  1.00 61.03           O  
ATOM   3641  CG  ARG B  77     -29.065   5.730 -24.310  1.00 61.03           C  
ATOM   3642  HG2 ARG B  77     -29.242   5.019 -25.118  1.00 61.03           H  
ATOM   3643  HG3 ARG B  77     -28.526   5.204 -23.522  1.00 61.03           H  
ATOM   3644  CD  ARG B  77     -30.438   6.186 -23.788  1.00 61.03           C  
ATOM   3645  HD2 ARG B  77     -31.174   5.447 -24.106  1.00 61.03           H  
ATOM   3646  HD3 ARG B  77     -30.694   7.142 -24.244  1.00 61.03           H  
ATOM   3647  NE  ARG B  77     -30.490   6.291 -22.314  1.00 61.03           N  
ATOM   3648  HE  ARG B  77     -29.628   6.109 -21.821  1.00 61.03           H  
ATOM   3649  NH1 ARG B  77     -32.684   6.942 -22.130  1.00 61.03           N  
ATOM   3650 HH11 ARG B  77     -32.809   6.786 -23.120  1.00 61.03           H  
ATOM   3651 HH12 ARG B  77     -33.395   7.365 -21.551  1.00 61.03           H  
ATOM   3652  NH2 ARG B  77     -31.377   7.010 -20.336  1.00 61.03           N  
ATOM   3653 HH21 ARG B  77     -31.835   7.843 -19.996  1.00 61.03           H  
ATOM   3654 HH22 ARG B  77     -30.475   6.870 -19.902  1.00 61.03           H  
ATOM   3655  CZ  ARG B  77     -31.514   6.729 -21.600  1.00 61.03           C  
ATOM   3656  N   GLY B  78     -26.516   4.183 -26.430  1.00 58.17           N  
ATOM   3657  H   GLY B  78     -26.099   3.938 -25.544  1.00 58.17           H  
ATOM   3658  CA  GLY B  78     -26.608   3.167 -27.475  1.00 58.17           C  
ATOM   3659  HA2 GLY B  78     -26.629   3.657 -28.448  1.00 58.17           H  
ATOM   3660  HA3 GLY B  78     -25.729   2.523 -27.432  1.00 58.17           H  
ATOM   3661  C   GLY B  78     -27.846   2.282 -27.376  1.00 58.17           C  
ATOM   3662  O   GLY B  78     -28.584   2.343 -26.387  1.00 58.17           O  
ATOM   3663  N   PRO B  79     -28.080   1.424 -28.387  1.00 52.47           N  
ATOM   3664  CA  PRO B  79     -29.033   0.335 -28.247  1.00 52.47           C  
ATOM   3665  HA  PRO B  79     -30.031   0.738 -28.075  1.00 52.47           H  
ATOM   3666  C   PRO B  79     -28.634  -0.544 -27.053  1.00 52.47           C  
ATOM   3667  CB  PRO B  79     -29.005  -0.415 -29.584  1.00 52.47           C  
ATOM   3668  HB2 PRO B  79     -29.170  -1.486 -29.461  1.00 52.47           H  
ATOM   3669  HB3 PRO B  79     -29.754   0.010 -30.251  1.00 52.47           H  
ATOM   3670  O   PRO B  79     -27.451  -0.722 -26.762  1.00 52.47           O  
ATOM   3671  CG  PRO B  79     -27.611  -0.121 -30.141  1.00 52.47           C  
ATOM   3672  HG2 PRO B  79     -27.598  -0.138 -31.231  1.00 52.47           H  
ATOM   3673  HG3 PRO B  79     -26.901  -0.845 -29.741  1.00 52.47           H  
ATOM   3674  CD  PRO B  79     -27.278   1.265 -29.593  1.00 52.47           C  
ATOM   3675  HD2 PRO B  79     -27.554   2.030 -30.318  1.00 52.47           H  
ATOM   3676  HD3 PRO B  79     -26.211   1.320 -29.377  1.00 52.47           H  
ATOM   3677  N   GLY B  80     -29.624  -1.124 -26.370  1.00 53.02           N  
ATOM   3678  H   GLY B  80     -30.574  -0.922 -26.646  1.00 53.02           H  
ATOM   3679  CA  GLY B  80     -29.423  -1.926 -25.154  1.00 53.02           C  
ATOM   3680  HA2 GLY B  80     -28.935  -1.303 -24.404  1.00 53.02           H  
ATOM   3681  HA3 GLY B  80     -30.393  -2.230 -24.761  1.00 53.02           H  
ATOM   3682  C   GLY B  80     -28.570  -3.193 -25.319  1.00 53.02           C  
ATOM   3683  O   GLY B  80     -28.441  -3.946 -24.362  1.00 53.02           O  
ATOM   3684  N   SER B  81     -27.996  -3.447 -26.500  1.00 54.45           N  
ATOM   3685  H   SER B  81     -28.041  -2.739 -27.219  1.00 54.45           H  
ATOM   3686  CA  SER B  81     -27.024  -4.522 -26.701  1.00 54.45           C  
ATOM   3687  HA  SER B  81     -27.392  -5.422 -26.207  1.00 54.45           H  
ATOM   3688  C   SER B  81     -25.656  -4.215 -26.091  1.00 54.45           C  
ATOM   3689  CB  SER B  81     -26.858  -4.844 -28.190  1.00 54.45           C  
ATOM   3690  HB2 SER B  81     -27.820  -5.142 -28.607  1.00 54.45           H  
ATOM   3691  HB3 SER B  81     -26.165  -5.679 -28.293  1.00 54.45           H  
ATOM   3692  O   SER B  81     -24.909  -5.149 -25.850  1.00 54.45           O  
ATOM   3693  OG  SER B  81     -26.355  -3.734 -28.912  1.00 54.45           O  
ATOM   3694  HG  SER B  81     -25.815  -4.083 -29.625  1.00 54.45           H  
ATOM   3695  N   GLY B  82     -25.298  -2.946 -25.847  1.00 55.73           N  
ATOM   3696  H   GLY B  82     -25.947  -2.212 -26.094  1.00 55.73           H  
ATOM   3697  CA  GLY B  82     -24.006  -2.571 -25.248  1.00 55.73           C  
ATOM   3698  HA2 GLY B  82     -24.023  -1.505 -25.023  1.00 55.73           H  
ATOM   3699  HA3 GLY B  82     -23.874  -3.125 -24.318  1.00 55.73           H  
ATOM   3700  C   GLY B  82     -22.762  -2.823 -26.111  1.00 55.73           C  
ATOM   3701  O   GLY B  82     -21.663  -2.491 -25.685  1.00 55.73           O  
ATOM   3702  N   GLU B  83     -22.912  -3.357 -27.326  1.00 57.35           N  
ATOM   3703  H   GLU B  83     -23.822  -3.733 -27.551  1.00 57.35           H  
ATOM   3704  CA  GLU B  83     -21.790  -3.717 -28.209  1.00 57.35           C  
ATOM   3705  HA  GLU B  83     -20.990  -4.155 -27.611  1.00 57.35           H  
ATOM   3706  C   GLU B  83     -21.185  -2.521 -28.962  1.00 57.35           C  
ATOM   3707  CB  GLU B  83     -22.256  -4.768 -29.229  1.00 57.35           C  
ATOM   3708  HB2 GLU B  83     -23.105  -4.369 -29.784  1.00 57.35           H  
ATOM   3709  HB3 GLU B  83     -21.441  -4.952 -29.929  1.00 57.35           H  
ATOM   3710  O   GLU B  83     -20.035  -2.575 -29.398  1.00 57.35           O  
ATOM   3711  CG  GLU B  83     -22.645  -6.107 -28.582  1.00 57.35           C  
ATOM   3712  HG2 GLU B  83     -23.526  -5.955 -27.959  1.00 57.35           H  
ATOM   3713  HG3 GLU B  83     -21.824  -6.437 -27.946  1.00 57.35           H  
ATOM   3714  CD  GLU B  83     -22.960  -7.200 -29.617  1.00 57.35           C  
ATOM   3715  OE1 GLU B  83     -22.918  -8.394 -29.240  1.00 57.35           O  
ATOM   3716  OE2 GLU B  83     -23.296  -6.839 -30.770  1.00 57.35           O  
ATOM   3717  N   ALA B  84     -21.946  -1.435 -29.126  1.00 63.01           N  
ATOM   3718  H   ALA B  84     -22.850  -1.413 -28.675  1.00 63.01           H  
ATOM   3719  CA  ALA B  84     -21.509  -0.279 -29.898  1.00 63.01           C  
ATOM   3720  HA  ALA B  84     -21.208  -0.647 -30.878  1.00 63.01           H  
ATOM   3721  C   ALA B  84     -20.315   0.432 -29.218  1.00 63.01           C  
ATOM   3722  CB  ALA B  84     -22.697   0.660 -30.123  1.00 63.01           C  
ATOM   3723  HB1 ALA B  84     -23.115   0.966 -29.164  1.00 63.01           H  
ATOM   3724  HB2 ALA B  84     -23.469   0.151 -30.700  1.00 63.01           H  
ATOM   3725  HB3 ALA B  84     -22.369   1.546 -30.668  1.00 63.01           H  
ATOM   3726  O   ALA B  84     -20.411   0.813 -28.046  1.00 63.01           O  
ATOM   3727  N   PRO B  85     -19.199   0.673 -29.935  1.00 63.05           N  
ATOM   3728  CA  PRO B  85     -18.074   1.427 -29.397  1.00 63.05           C  
ATOM   3729  HA  PRO B  85     -17.661   0.880 -28.549  1.00 63.05           H  
ATOM   3730  C   PRO B  85     -18.518   2.824 -28.955  1.00 63.05           C  
ATOM   3731  CB  PRO B  85     -17.026   1.507 -30.516  1.00 63.05           C  
ATOM   3732  HB2 PRO B  85     -16.014   1.367 -30.135  1.00 63.05           H  
ATOM   3733  HB3 PRO B  85     -17.099   2.463 -31.036  1.00 63.05           H  
ATOM   3734  O   PRO B  85     -19.336   3.461 -29.617  1.00 63.05           O  
ATOM   3735  CG  PRO B  85     -17.418   0.394 -31.483  1.00 63.05           C  
ATOM   3736  HG2 PRO B  85     -17.149   0.637 -32.511  1.00 63.05           H  
ATOM   3737  HG3 PRO B  85     -16.939  -0.536 -31.175  1.00 63.05           H  
ATOM   3738  CD  PRO B  85     -18.927   0.266 -31.304  1.00 63.05           C  
ATOM   3739  HD2 PRO B  85     -19.220  -0.769 -31.485  1.00 63.05           H  
ATOM   3740  HD3 PRO B  85     -19.441   0.936 -31.993  1.00 63.05           H  
ATOM   3741  N   ARG B  86     -17.945   3.327 -27.854  1.00 68.68           N  
ATOM   3742  H   ARG B  86     -17.304   2.726 -27.356  1.00 68.68           H  
ATOM   3743  CA  ARG B  86     -18.177   4.690 -27.327  1.00 68.68           C  
ATOM   3744  HA  ARG B  86     -17.580   4.803 -26.422  1.00 68.68           H  
ATOM   3745  C   ARG B  86     -19.614   4.989 -26.881  1.00 68.68           C  
ATOM   3746  CB  ARG B  86     -17.690   5.754 -28.331  1.00 68.68           C  
ATOM   3747  HB2 ARG B  86     -17.700   6.728 -27.841  1.00 68.68           H  
ATOM   3748  HB3 ARG B  86     -18.385   5.802 -29.169  1.00 68.68           H  
ATOM   3749  O   ARG B  86     -19.893   6.126 -26.510  1.00 68.68           O  
ATOM   3750  CG  ARG B  86     -16.277   5.498 -28.870  1.00 68.68           C  
ATOM   3751  HG2 ARG B  86     -15.564   5.509 -28.046  1.00 68.68           H  
ATOM   3752  HG3 ARG B  86     -16.232   4.530 -29.368  1.00 68.68           H  
ATOM   3753  CD  ARG B  86     -15.902   6.571 -29.890  1.00 68.68           C  
ATOM   3754  HD2 ARG B  86     -16.654   6.586 -30.679  1.00 68.68           H  
ATOM   3755  HD3 ARG B  86     -15.885   7.539 -29.391  1.00 68.68           H  
ATOM   3756  NE  ARG B  86     -14.585   6.282 -30.483  1.00 68.68           N  
ATOM   3757  HE  ARG B  86     -14.225   5.344 -30.378  1.00 68.68           H  
ATOM   3758  NH1 ARG B  86     -14.259   8.296 -31.530  1.00 68.68           N  
ATOM   3759 HH11 ARG B  86     -15.176   8.590 -31.226  1.00 68.68           H  
ATOM   3760 HH12 ARG B  86     -13.655   8.904 -32.065  1.00 68.68           H  
ATOM   3761  NH2 ARG B  86     -12.667   6.721 -31.610  1.00 68.68           N  
ATOM   3762 HH21 ARG B  86     -12.050   7.333 -32.125  1.00 68.68           H  
ATOM   3763 HH22 ARG B  86     -12.344   5.782 -31.426  1.00 68.68           H  
ATOM   3764  CZ  ARG B  86     -13.845   7.100 -31.206  1.00 68.68           C  
ATOM   3765  N   GLN B  87     -20.499   3.995 -26.872  1.00 76.38           N  
ATOM   3766  H   GLN B  87     -20.219   3.083 -27.204  1.00 76.38           H  
ATOM   3767  CA  GLN B  87     -21.851   4.127 -26.348  1.00 76.38           C  
ATOM   3768  HA  GLN B  87     -22.034   5.176 -26.113  1.00 76.38           H  
ATOM   3769  C   GLN B  87     -22.011   3.350 -25.041  1.00 76.38           C  
ATOM   3770  CB  GLN B  87     -22.882   3.710 -27.402  1.00 76.38           C  
ATOM   3771  HB2 GLN B  87     -22.637   2.716 -27.776  1.00 76.38           H  
ATOM   3772  HB3 GLN B  87     -23.861   3.675 -26.924  1.00 76.38           H  
ATOM   3773  O   GLN B  87     -21.426   2.290 -24.841  1.00 76.38           O  
ATOM   3774  CG  GLN B  87     -22.942   4.714 -28.564  1.00 76.38           C  
ATOM   3775  HG2 GLN B  87     -21.980   4.737 -29.077  1.00 76.38           H  
ATOM   3776  HG3 GLN B  87     -23.134   5.708 -28.159  1.00 76.38           H  
ATOM   3777  CD  GLN B  87     -24.022   4.400 -29.595  1.00 76.38           C  
ATOM   3778  NE2 GLN B  87     -24.357   5.345 -30.443  1.00 76.38           N  
ATOM   3779 HE21 GLN B  87     -23.972   6.272 -30.337  1.00 76.38           H  
ATOM   3780 HE22 GLN B  87     -25.118   5.132 -31.073  1.00 76.38           H  
ATOM   3781  OE1 GLN B  87     -24.589   3.322 -29.673  1.00 76.38           O  
ATOM   3782  N   THR B  88     -22.828   3.889 -24.146  1.00 82.50           N  
ATOM   3783  H   THR B  88     -23.301   4.741 -24.410  1.00 82.50           H  
ATOM   3784  CA  THR B  88     -23.281   3.240 -22.919  1.00 82.50           C  
ATOM   3785  HA  THR B  88     -22.791   2.271 -22.828  1.00 82.50           H  
ATOM   3786  C   THR B  88     -24.779   2.993 -23.007  1.00 82.50           C  
ATOM   3787  CB  THR B  88     -22.903   4.060 -21.677  1.00 82.50           C  
ATOM   3788  HB  THR B  88     -21.816   4.093 -21.604  1.00 82.50           H  
ATOM   3789  O   THR B  88     -25.535   3.830 -23.505  1.00 82.50           O  
ATOM   3790  CG2 THR B  88     -23.442   5.485 -21.657  1.00 82.50           C  
ATOM   3791 HG21 THR B  88     -22.991   6.065 -22.462  1.00 82.50           H  
ATOM   3792 HG22 THR B  88     -23.185   5.931 -20.696  1.00 82.50           H  
ATOM   3793 HG23 THR B  88     -24.526   5.490 -21.767  1.00 82.50           H  
ATOM   3794  OG1 THR B  88     -23.423   3.473 -20.510  1.00 82.50           O  
ATOM   3795  HG1 THR B  88     -23.104   3.968 -19.752  1.00 82.50           H  
ATOM   3796  N   TYR B  89     -25.240   1.852 -22.503  1.00 79.70           N  
ATOM   3797  H   TYR B  89     -24.589   1.205 -22.083  1.00 79.70           H  
ATOM   3798  CA  TYR B  89     -26.675   1.638 -22.293  1.00 79.70           C  
ATOM   3799  HA  TYR B  89     -27.229   2.189 -23.053  1.00 79.70           H  
ATOM   3800  C   TYR B  89     -27.144   2.204 -20.938  1.00 79.70           C  
ATOM   3801  CB  TYR B  89     -27.029   0.162 -22.505  1.00 79.70           C  
ATOM   3802  HB2 TYR B  89     -26.795  -0.106 -23.536  1.00 79.70           H  
ATOM   3803  HB3 TYR B  89     -28.105   0.038 -22.381  1.00 79.70           H  
ATOM   3804  O   TYR B  89     -28.347   2.264 -20.691  1.00 79.70           O  
ATOM   3805  CG  TYR B  89     -26.318  -0.794 -21.575  1.00 79.70           C  
ATOM   3806  CD1 TYR B  89     -25.136  -1.426 -21.987  1.00 79.70           C  
ATOM   3807  HD1 TYR B  89     -24.751  -1.260 -22.983  1.00 79.70           H  
ATOM   3808  CD2 TYR B  89     -26.845  -1.070 -20.302  1.00 79.70           C  
ATOM   3809  HD2 TYR B  89     -27.781  -0.623 -20.002  1.00 79.70           H  
ATOM   3810  CE1 TYR B  89     -24.466  -2.291 -21.107  1.00 79.70           C  
ATOM   3811  HE1 TYR B  89     -23.599  -2.841 -21.443  1.00 79.70           H  
ATOM   3812  CE2 TYR B  89     -26.138  -1.892 -19.400  1.00 79.70           C  
ATOM   3813  HE2 TYR B  89     -26.515  -2.069 -18.404  1.00 79.70           H  
ATOM   3814  OH  TYR B  89     -24.209  -3.233 -18.910  1.00 79.70           O  
ATOM   3815  HH  TYR B  89     -24.637  -3.287 -18.052  1.00 79.70           H  
ATOM   3816  CZ  TYR B  89     -24.920  -2.479 -19.789  1.00 79.70           C  
ATOM   3817  N   VAL B  90     -26.221   2.680 -20.087  1.00 84.25           N  
ATOM   3818  H   VAL B  90     -25.251   2.612 -20.362  1.00 84.25           H  
ATOM   3819  CA  VAL B  90     -26.494   3.234 -18.747  1.00 84.25           C  
ATOM   3820  HA  VAL B  90     -27.572   3.335 -18.628  1.00 84.25           H  
ATOM   3821  C   VAL B  90     -25.871   4.622 -18.585  1.00 84.25           C  
ATOM   3822  CB  VAL B  90     -26.004   2.310 -17.606  1.00 84.25           C  
ATOM   3823  HB  VAL B  90     -24.926   2.399 -17.470  1.00 84.25           H  
ATOM   3824  O   VAL B  90     -24.863   4.784 -17.897  1.00 84.25           O  
ATOM   3825  CG1 VAL B  90     -26.706   2.665 -16.291  1.00 84.25           C  
ATOM   3826 HG11 VAL B  90     -27.780   2.499 -16.379  1.00 84.25           H  
ATOM   3827 HG12 VAL B  90     -26.509   3.702 -16.022  1.00 84.25           H  
ATOM   3828 HG13 VAL B  90     -26.313   2.032 -15.496  1.00 84.25           H  
ATOM   3829  CG2 VAL B  90     -26.274   0.853 -17.906  1.00 84.25           C  
ATOM   3830 HG21 VAL B  90     -25.570   0.536 -18.676  1.00 84.25           H  
ATOM   3831 HG22 VAL B  90     -26.102   0.237 -17.024  1.00 84.25           H  
ATOM   3832 HG23 VAL B  90     -27.305   0.755 -18.248  1.00 84.25           H  
ATOM   3833  N   PRO B  91     -26.454   5.683 -19.165  1.00 83.61           N  
ATOM   3834  CA  PRO B  91     -26.033   7.051 -18.869  1.00 83.61           C  
ATOM   3835  HA  PRO B  91     -24.946   7.109 -18.813  1.00 83.61           H  
ATOM   3836  C   PRO B  91     -26.599   7.524 -17.511  1.00 83.61           C  
ATOM   3837  CB  PRO B  91     -26.498   7.859 -20.084  1.00 83.61           C  
ATOM   3838  HB2 PRO B  91     -25.773   7.751 -20.891  1.00 83.61           H  
ATOM   3839  HB3 PRO B  91     -26.654   8.915 -19.868  1.00 83.61           H  
ATOM   3840  O   PRO B  91     -27.141   8.623 -17.412  1.00 83.61           O  
ATOM   3841  CG  PRO B  91     -27.794   7.150 -20.472  1.00 83.61           C  
ATOM   3842  HG2 PRO B  91     -28.602   7.513 -19.837  1.00 83.61           H  
ATOM   3843  HG3 PRO B  91     -28.026   7.310 -21.525  1.00 83.61           H  
ATOM   3844  CD  PRO B  91     -27.512   5.676 -20.165  1.00 83.61           C  
ATOM   3845  HD2 PRO B  91     -28.408   5.179 -19.794  1.00 83.61           H  
ATOM   3846  HD3 PRO B  91     -27.150   5.180 -21.066  1.00 83.61           H  
ATOM   3847  N   ARG B  92     -26.538   6.676 -16.469  1.00 90.73           N  
ATOM   3848  H   ARG B  92     -25.972   5.848 -16.589  1.00 90.73           H  
ATOM   3849  CA  ARG B  92     -27.054   6.934 -15.113  1.00 90.73           C  
ATOM   3850  HA  ARG B  92     -27.156   8.013 -14.998  1.00 90.73           H  
ATOM   3851  C   ARG B  92     -26.077   6.475 -14.031  1.00 90.73           C  
ATOM   3852  CB  ARG B  92     -28.424   6.266 -14.874  1.00 90.73           C  
ATOM   3853  HB2 ARG B  92     -28.331   5.190 -15.023  1.00 90.73           H  
ATOM   3854  HB3 ARG B  92     -28.715   6.441 -13.838  1.00 90.73           H  
ATOM   3855  O   ARG B  92     -25.322   5.530 -14.242  1.00 90.73           O  
ATOM   3856  CG  ARG B  92     -29.531   6.803 -15.787  1.00 90.73           C  
ATOM   3857  HG2 ARG B  92     -29.336   6.477 -16.809  1.00 90.73           H  
ATOM   3858  HG3 ARG B  92     -29.521   7.893 -15.760  1.00 90.73           H  
ATOM   3859  CD  ARG B  92     -30.920   6.310 -15.367  1.00 90.73           C  
ATOM   3860  HD2 ARG B  92     -30.867   5.246 -15.135  1.00 90.73           H  
ATOM   3861  HD3 ARG B  92     -31.595   6.452 -16.211  1.00 90.73           H  
ATOM   3862  NE  ARG B  92     -31.445   7.060 -14.207  1.00 90.73           N  
ATOM   3863  HE  ARG B  92     -30.806   7.688 -13.742  1.00 90.73           H  
ATOM   3864  NH1 ARG B  92     -33.509   6.068 -14.139  1.00 90.73           N  
ATOM   3865 HH11 ARG B  92     -33.171   5.398 -14.814  1.00 90.73           H  
ATOM   3866 HH12 ARG B  92     -34.399   5.935 -13.679  1.00 90.73           H  
ATOM   3867  NH2 ARG B  92     -33.037   7.700 -12.699  1.00 90.73           N  
ATOM   3868 HH21 ARG B  92     -33.956   7.587 -12.296  1.00 90.73           H  
ATOM   3869 HH22 ARG B  92     -32.337   8.175 -12.146  1.00 90.73           H  
ATOM   3870  CZ  ARG B  92     -32.656   6.948 -13.691  1.00 90.73           C  
ATOM   3871  N   GLY B  93     -26.130   7.122 -12.871  1.00 94.13           N  
ATOM   3872  H   GLY B  93     -26.779   7.890 -12.779  1.00 94.13           H  
ATOM   3873  CA  GLY B  93     -25.280   6.825 -11.718  1.00 94.13           C  
ATOM   3874  HA2 GLY B  93     -24.233   6.883 -12.016  1.00 94.13           H  
ATOM   3875  HA3 GLY B  93     -25.476   5.813 -11.364  1.00 94.13           H  
ATOM   3876  C   GLY B  93     -25.505   7.798 -10.560  1.00 94.13           C  
ATOM   3877  O   GLY B  93     -26.435   8.609 -10.590  1.00 94.13           O  
ATOM   3878  N   GLY B  94     -24.657   7.711  -9.537  1.00 96.90           N  
ATOM   3879  H   GLY B  94     -23.925   7.016  -9.583  1.00 96.90           H  
ATOM   3880  CA  GLY B  94     -24.619   8.671  -8.433  1.00 96.90           C  
ATOM   3881  HA2 GLY B  94     -24.294   8.159  -7.527  1.00 96.90           H  
ATOM   3882  HA3 GLY B  94     -25.611   9.082  -8.250  1.00 96.90           H  
ATOM   3883  C   GLY B  94     -23.635   9.803  -8.728  1.00 96.90           C  
ATOM   3884  O   GLY B  94     -22.432   9.571  -8.735  1.00 96.90           O  
ATOM   3885  N   PHE B  95     -24.119  11.024  -8.948  1.00 96.58           N  
ATOM   3886  H   PHE B  95     -25.119  11.168  -8.938  1.00 96.58           H  
ATOM   3887  CA  PHE B  95     -23.269  12.171  -9.288  1.00 96.58           C  
ATOM   3888  HA  PHE B  95     -22.231  11.847  -9.362  1.00 96.58           H  
ATOM   3889  C   PHE B  95     -23.311  13.259  -8.212  1.00 96.58           C  
ATOM   3890  CB  PHE B  95     -23.666  12.708 -10.666  1.00 96.58           C  
ATOM   3891  HB2 PHE B  95     -23.043  13.573 -10.894  1.00 96.58           H  
ATOM   3892  HB3 PHE B  95     -24.701  13.048 -10.635  1.00 96.58           H  
ATOM   3893  O   PHE B  95     -24.372  13.554  -7.652  1.00 96.58           O  
ATOM   3894  CG  PHE B  95     -23.498  11.691 -11.781  1.00 96.58           C  
ATOM   3895  CD1 PHE B  95     -22.217  11.396 -12.269  1.00 96.58           C  
ATOM   3896  HD1 PHE B  95     -21.359  11.840 -11.787  1.00 96.58           H  
ATOM   3897  CD2 PHE B  95     -24.608  11.012 -12.311  1.00 96.58           C  
ATOM   3898  HD2 PHE B  95     -25.596  11.200 -11.917  1.00 96.58           H  
ATOM   3899  CE1 PHE B  95     -22.043  10.483 -13.323  1.00 96.58           C  
ATOM   3900  HE1 PHE B  95     -21.052  10.266 -13.692  1.00 96.58           H  
ATOM   3901  CE2 PHE B  95     -24.440  10.078 -13.346  1.00 96.58           C  
ATOM   3902  HE2 PHE B  95     -25.304   9.575 -13.756  1.00 96.58           H  
ATOM   3903  CZ  PHE B  95     -23.158   9.813 -13.853  1.00 96.58           C  
ATOM   3904  HZ  PHE B  95     -23.029   9.078 -14.634  1.00 96.58           H  
ATOM   3905  N   LEU B  96     -22.154  13.864  -7.944  1.00 96.98           N  
ATOM   3906  H   LEU B  96     -21.333  13.575  -8.457  1.00 96.98           H  
ATOM   3907  CA  LEU B  96     -22.047  15.076  -7.138  1.00 96.98           C  
ATOM   3908  HA  LEU B  96     -22.674  14.969  -6.253  1.00 96.98           H  
ATOM   3909  C   LEU B  96     -22.575  16.283  -7.921  1.00 96.98           C  
ATOM   3910  CB  LEU B  96     -20.588  15.292  -6.695  1.00 96.98           C  
ATOM   3911  HB2 LEU B  96     -19.961  15.279  -7.587  1.00 96.98           H  
ATOM   3912  HB3 LEU B  96     -20.503  16.277  -6.237  1.00 96.98           H  
ATOM   3913  O   LEU B  96     -22.462  16.353  -9.150  1.00 96.98           O  
ATOM   3914  CG  LEU B  96     -20.032  14.248  -5.714  1.00 96.98           C  
ATOM   3915  HG  LEU B  96     -20.089  13.256  -6.162  1.00 96.98           H  
ATOM   3916  CD1 LEU B  96     -18.570  14.561  -5.403  1.00 96.98           C  
ATOM   3917 HD11 LEU B  96     -17.988  14.523  -6.324  1.00 96.98           H  
ATOM   3918 HD12 LEU B  96     -18.166  13.824  -4.709  1.00 96.98           H  
ATOM   3919 HD13 LEU B  96     -18.480  15.554  -4.963  1.00 96.98           H  
ATOM   3920  CD2 LEU B  96     -20.800  14.229  -4.398  1.00 96.98           C  
ATOM   3921 HD21 LEU B  96     -20.332  13.506  -3.729  1.00 96.98           H  
ATOM   3922 HD22 LEU B  96     -21.833  13.927  -4.575  1.00 96.98           H  
ATOM   3923 HD23 LEU B  96     -20.784  15.214  -3.932  1.00 96.98           H  
ATOM   3924  N   ARG B  97     -23.160  17.233  -7.191  1.00 90.73           N  
ATOM   3925  H   ARG B  97     -23.074  17.165  -6.187  1.00 90.73           H  
ATOM   3926  CA  ARG B  97     -23.609  18.521  -7.730  1.00 90.73           C  
ATOM   3927  HA  ARG B  97     -23.852  18.411  -8.787  1.00 90.73           H  
ATOM   3928  C   ARG B  97     -22.473  19.535  -7.631  1.00 90.73           C  
ATOM   3929  CB  ARG B  97     -24.847  19.022  -6.973  1.00 90.73           C  
ATOM   3930  HB2 ARG B  97     -25.183  19.952  -7.433  1.00 90.73           H  
ATOM   3931  HB3 ARG B  97     -24.570  19.236  -5.941  1.00 90.73           H  
ATOM   3932  O   ARG B  97     -21.623  19.389  -6.759  1.00 90.73           O  
ATOM   3933  CG  ARG B  97     -26.006  18.017  -6.987  1.00 90.73           C  
ATOM   3934  HG2 ARG B  97     -26.261  17.764  -8.017  1.00 90.73           H  
ATOM   3935  HG3 ARG B  97     -25.712  17.111  -6.456  1.00 90.73           H  
ATOM   3936  CD  ARG B  97     -27.222  18.630  -6.291  1.00 90.73           C  
ATOM   3937  HD2 ARG B  97     -27.577  19.476  -6.880  1.00 90.73           H  
ATOM   3938  HD3 ARG B  97     -26.906  18.997  -5.315  1.00 90.73           H  
ATOM   3939  NE  ARG B  97     -28.304  17.641  -6.119  1.00 90.73           N  
ATOM   3940  HE  ARG B  97     -28.168  16.742  -6.558  1.00 90.73           H  
ATOM   3941  NH1 ARG B  97     -29.631  18.947  -4.780  1.00 90.73           N  
ATOM   3942 HH11 ARG B  97     -28.947  19.686  -4.854  1.00 90.73           H  
ATOM   3943 HH12 ARG B  97     -30.377  19.038  -4.106  1.00 90.73           H  
ATOM   3944  NH2 ARG B  97     -30.208  16.825  -5.168  1.00 90.73           N  
ATOM   3945 HH21 ARG B  97     -30.940  16.936  -4.480  1.00 90.73           H  
ATOM   3946 HH22 ARG B  97     -30.006  15.909  -5.541  1.00 90.73           H  
ATOM   3947  CZ  ARG B  97     -29.376  17.810  -5.365  1.00 90.73           C  
ATOM   3948  N   GLU B  98     -22.495  20.532  -8.513  1.00 89.45           N  
ATOM   3949  H   GLU B  98     -23.240  20.568  -9.192  1.00 89.45           H  
ATOM   3950  CA  GLU B  98     -21.624  21.717  -8.445  1.00 89.45           C  
ATOM   3951  HA  GLU B  98     -21.691  22.221  -9.409  1.00 89.45           H  
ATOM   3952  C   GLU B  98     -20.132  21.353  -8.268  1.00 89.45           C  
ATOM   3953  CB  GLU B  98     -22.164  22.722  -7.409  1.00 89.45           C  
ATOM   3954  HB2 GLU B  98     -21.657  23.673  -7.573  1.00 89.45           H  
ATOM   3955  HB3 GLU B  98     -21.951  22.357  -6.404  1.00 89.45           H  
ATOM   3956  O   GLU B  98     -19.399  21.890  -7.440  1.00 89.45           O  
ATOM   3957  CG  GLU B  98     -23.670  23.006  -7.540  1.00 89.45           C  
ATOM   3958  HG2 GLU B  98     -24.232  22.102  -7.308  1.00 89.45           H  
ATOM   3959  HG3 GLU B  98     -23.883  23.273  -8.575  1.00 89.45           H  
ATOM   3960  CD  GLU B  98     -24.162  24.128  -6.611  1.00 89.45           C  
ATOM   3961  OE1 GLU B  98     -25.195  24.744  -6.969  1.00 89.45           O  
ATOM   3962  OE2 GLU B  98     -23.567  24.327  -5.532  1.00 89.45           O  
ATOM   3963  N   VAL B  99     -19.661  20.370  -9.037  1.00 91.12           N  
ATOM   3964  H   VAL B  99     -20.256  20.052  -9.788  1.00 91.12           H  
ATOM   3965  CA  VAL B  99     -18.280  19.857  -8.942  1.00 91.12           C  
ATOM   3966  HA  VAL B  99     -18.047  19.714  -7.886  1.00 91.12           H  
ATOM   3967  C   VAL B  99     -17.245  20.854  -9.474  1.00 91.12           C  
ATOM   3968  CB  VAL B  99     -18.152  18.497  -9.645  1.00 91.12           C  
ATOM   3969  HB  VAL B  99     -17.132  18.134  -9.523  1.00 91.12           H  
ATOM   3970  O   VAL B  99     -16.041  20.710  -9.260  1.00 91.12           O  
ATOM   3971  CG1 VAL B  99     -19.093  17.487  -8.978  1.00 91.12           C  
ATOM   3972 HG11 VAL B  99     -18.857  17.432  -7.915  1.00 91.12           H  
ATOM   3973 HG12 VAL B  99     -18.973  16.497  -9.417  1.00 91.12           H  
ATOM   3974 HG13 VAL B  99     -20.132  17.796  -9.089  1.00 91.12           H  
ATOM   3975  CG2 VAL B  99     -18.463  18.554 -11.149  1.00 91.12           C  
ATOM   3976 HG21 VAL B  99     -17.777  19.243 -11.643  1.00 91.12           H  
ATOM   3977 HG22 VAL B  99     -19.482  18.900 -11.319  1.00 91.12           H  
ATOM   3978 HG23 VAL B  99     -18.339  17.563 -11.587  1.00 91.12           H  
ATOM   3979  N   GLU B 100     -17.709  21.866 -10.199  1.00 89.36           N  
ATOM   3980  H   GLU B 100     -18.699  21.867 -10.399  1.00 89.36           H  
ATOM   3981  CA  GLU B 100     -16.944  22.998 -10.691  1.00 89.36           C  
ATOM   3982  HA  GLU B 100     -15.994  22.614 -11.062  1.00 89.36           H  
ATOM   3983  C   GLU B 100     -16.610  24.021  -9.598  1.00 89.36           C  
ATOM   3984  CB  GLU B 100     -17.671  23.652 -11.885  1.00 89.36           C  
ATOM   3985  HB2 GLU B 100     -16.980  24.378 -12.312  1.00 89.36           H  
ATOM   3986  HB3 GLU B 100     -17.846  22.901 -12.656  1.00 89.36           H  
ATOM   3987  O   GLU B 100     -15.592  24.709  -9.722  1.00 89.36           O  
ATOM   3988  CG  GLU B 100     -18.990  24.400 -11.589  1.00 89.36           C  
ATOM   3989  HG2 GLU B 100     -18.867  25.024 -10.704  1.00 89.36           H  
ATOM   3990  HG3 GLU B 100     -19.159  25.079 -12.425  1.00 89.36           H  
ATOM   3991  CD  GLU B 100     -20.249  23.523 -11.437  1.00 89.36           C  
ATOM   3992  OE1 GLU B 100     -21.349  24.111 -11.433  1.00 89.36           O  
ATOM   3993  OE2 GLU B 100     -20.124  22.282 -11.314  1.00 89.36           O  
ATOM   3994  N   THR B 101     -17.415  24.110  -8.533  1.00 93.26           N  
ATOM   3995  H   THR B 101     -18.209  23.489  -8.463  1.00 93.26           H  
ATOM   3996  CA  THR B 101     -17.191  25.043  -7.420  1.00 93.26           C  
ATOM   3997  HA  THR B 101     -16.864  25.987  -7.856  1.00 93.26           H  
ATOM   3998  C   THR B 101     -16.073  24.570  -6.500  1.00 93.26           C  
ATOM   3999  CB  THR B 101     -18.455  25.335  -6.588  1.00 93.26           C  
ATOM   4000  HB  THR B 101     -18.215  25.348  -5.525  1.00 93.26           H  
ATOM   4001  O   THR B 101     -16.010  23.409  -6.108  1.00 93.26           O  
ATOM   4002  CG2 THR B 101     -19.059  26.684  -6.975  1.00 93.26           C  
ATOM   4003 HG21 THR B 101     -18.350  27.484  -6.767  1.00 93.26           H  
ATOM   4004 HG22 THR B 101     -19.318  26.681  -8.034  1.00 93.26           H  
ATOM   4005 HG23 THR B 101     -19.964  26.851  -6.391  1.00 93.26           H  
ATOM   4006  OG1 THR B 101     -19.491  24.439  -6.823  1.00 93.26           O  
ATOM   4007  HG1 THR B 101     -19.230  23.528  -6.667  1.00 93.26           H  
ATOM   4008  N   PHE B 102     -15.165  25.491  -6.174  1.00 95.51           N  
ATOM   4009  H   PHE B 102     -15.273  26.426  -6.540  1.00 95.51           H  
ATOM   4010  CA  PHE B 102     -14.015  25.258  -5.303  1.00 95.51           C  
ATOM   4011  HA  PHE B 102     -14.313  24.645  -4.452  1.00 95.51           H  
ATOM   4012  C   PHE B 102     -13.468  26.594  -4.792  1.00 95.51           C  
ATOM   4013  CB  PHE B 102     -12.940  24.523  -6.118  1.00 95.51           C  
ATOM   4014  HB2 PHE B 102     -13.330  23.534  -6.360  1.00 95.51           H  
ATOM   4015  HB3 PHE B 102     -12.776  25.058  -7.053  1.00 95.51           H  
ATOM   4016  O   PHE B 102     -13.265  27.516  -5.593  1.00 95.51           O  
ATOM   4017  CG  PHE B 102     -11.615  24.346  -5.407  1.00 95.51           C  
ATOM   4018  CD1 PHE B 102     -10.438  24.924  -5.922  1.00 95.51           C  
ATOM   4019  HD1 PHE B 102     -10.477  25.508  -6.830  1.00 95.51           H  
ATOM   4020  CD2 PHE B 102     -11.561  23.590  -4.225  1.00 95.51           C  
ATOM   4021  HD2 PHE B 102     -12.458  23.133  -3.833  1.00 95.51           H  
ATOM   4022  CE1 PHE B 102      -9.216  24.748  -5.249  1.00 95.51           C  
ATOM   4023  HE1 PHE B 102      -8.311  25.189  -5.640  1.00 95.51           H  
ATOM   4024  CE2 PHE B 102     -10.348  23.432  -3.541  1.00 95.51           C  
ATOM   4025  HE2 PHE B 102     -10.322  22.868  -2.621  1.00 95.51           H  
ATOM   4026  CZ  PHE B 102      -9.178  24.015  -4.050  1.00 95.51           C  
ATOM   4027  HZ  PHE B 102      -8.254  23.898  -3.504  1.00 95.51           H  
ATOM   4028  N   ASP B 103     -13.174  26.713  -3.493  1.00 95.82           N  
ATOM   4029  H   ASP B 103     -13.361  25.932  -2.880  1.00 95.82           H  
ATOM   4030  CA  ASP B 103     -12.567  27.935  -2.940  1.00 95.82           C  
ATOM   4031  HA  ASP B 103     -12.973  28.777  -3.501  1.00 95.82           H  
ATOM   4032  C   ASP B 103     -11.045  27.968  -3.163  1.00 95.82           C  
ATOM   4033  CB  ASP B 103     -12.978  28.199  -1.484  1.00 95.82           C  
ATOM   4034  HB2 ASP B 103     -12.484  27.485  -0.825  1.00 95.82           H  
ATOM   4035  HB3 ASP B 103     -14.055  28.058  -1.395  1.00 95.82           H  
ATOM   4036  O   ASP B 103     -10.223  27.796  -2.260  1.00 95.82           O  
ATOM   4037  CG  ASP B 103     -12.637  29.639  -1.046  1.00 95.82           C  
ATOM   4038  OD1 ASP B 103     -11.789  30.307  -1.699  1.00 95.82           O  
ATOM   4039  OD2 ASP B 103     -13.206  30.100  -0.031  1.00 95.82           O  
ATOM   4040  N   ALA B 104     -10.646  28.224  -4.410  1.00 94.52           N  
ATOM   4041  H   ALA B 104     -11.364  28.260  -5.119  1.00 94.52           H  
ATOM   4042  CA  ALA B 104      -9.238  28.265  -4.795  1.00 94.52           C  
ATOM   4043  HA  ALA B 104      -8.810  27.279  -4.614  1.00 94.52           H  
ATOM   4044  C   ALA B 104      -8.419  29.269  -3.956  1.00 94.52           C  
ATOM   4045  CB  ALA B 104      -9.170  28.568  -6.296  1.00 94.52           C  
ATOM   4046  HB1 ALA B 104      -9.811  27.877  -6.843  1.00 94.52           H  
ATOM   4047  HB2 ALA B 104      -8.145  28.442  -6.646  1.00 94.52           H  
ATOM   4048  HB3 ALA B 104      -9.496  29.590  -6.488  1.00 94.52           H  
ATOM   4049  O   ALA B 104      -7.292  28.973  -3.555  1.00 94.52           O  
ATOM   4050  N   ALA B 105      -8.988  30.435  -3.626  1.00 91.75           N  
ATOM   4051  H   ALA B 105      -9.978  30.540  -3.802  1.00 91.75           H  
ATOM   4052  CA  ALA B 105      -8.300  31.473  -2.858  1.00 91.75           C  
ATOM   4053  HA  ALA B 105      -7.326  31.650  -3.314  1.00 91.75           H  
ATOM   4054  C   ALA B 105      -8.055  31.057  -1.397  1.00 91.75           C  
ATOM   4055  CB  ALA B 105      -9.120  32.764  -2.941  1.00 91.75           C  
ATOM   4056  HB1 ALA B 105      -8.607  33.561  -2.401  1.00 91.75           H  
ATOM   4057  HB2 ALA B 105      -9.243  33.058  -3.983  1.00 91.75           H  
ATOM   4058  HB3 ALA B 105     -10.102  32.605  -2.495  1.00 91.75           H  
ATOM   4059  O   ALA B 105      -7.009  31.387  -0.823  1.00 91.75           O  
ATOM   4060  N   PHE B 106      -8.976  30.300  -0.795  1.00 95.83           N  
ATOM   4061  H   PHE B 106      -9.842  30.097  -1.273  1.00 95.83           H  
ATOM   4062  CA  PHE B 106      -8.780  29.714   0.528  1.00 95.83           C  
ATOM   4063  HA  PHE B 106      -8.665  30.519   1.254  1.00 95.83           H  
ATOM   4064  C   PHE B 106      -7.522  28.840   0.572  1.00 95.83           C  
ATOM   4065  CB  PHE B 106     -10.020  28.912   0.913  1.00 95.83           C  
ATOM   4066  HB2 PHE B 106     -10.884  29.569   0.810  1.00 95.83           H  
ATOM   4067  HB3 PHE B 106     -10.149  28.060   0.246  1.00 95.83           H  
ATOM   4068  O   PHE B 106      -6.677  29.033   1.455  1.00 95.83           O  
ATOM   4069  CG  PHE B 106      -9.999  28.420   2.334  1.00 95.83           C  
ATOM   4070  CD1 PHE B 106      -9.346  27.221   2.669  1.00 95.83           C  
ATOM   4071  HD1 PHE B 106      -8.882  26.617   1.903  1.00 95.83           H  
ATOM   4072  CD2 PHE B 106     -10.662  29.166   3.322  1.00 95.83           C  
ATOM   4073  HD2 PHE B 106     -11.227  30.043   3.045  1.00 95.83           H  
ATOM   4074  CE1 PHE B 106      -9.337  26.783   4.002  1.00 95.83           C  
ATOM   4075  HE1 PHE B 106      -8.871  25.843   4.260  1.00 95.83           H  
ATOM   4076  CE2 PHE B 106     -10.648  28.731   4.653  1.00 95.83           C  
ATOM   4077  HE2 PHE B 106     -11.207  29.273   5.402  1.00 95.83           H  
ATOM   4078  CZ  PHE B 106      -9.984  27.542   4.992  1.00 95.83           C  
ATOM   4079  HZ  PHE B 106     -10.024  27.181   6.009  1.00 95.83           H  
ATOM   4080  N   PHE B 107      -7.343  27.986  -0.438  1.00 95.55           N  
ATOM   4081  H   PHE B 107      -8.098  27.889  -1.101  1.00 95.55           H  
ATOM   4082  CA  PHE B 107      -6.209  27.065  -0.565  1.00 95.55           C  
ATOM   4083  HA  PHE B 107      -5.901  26.800   0.446  1.00 95.55           H  
ATOM   4084  C   PHE B 107      -4.965  27.664  -1.245  1.00 95.55           C  
ATOM   4085  CB  PHE B 107      -6.672  25.759  -1.219  1.00 95.55           C  
ATOM   4086  HB2 PHE B 107      -7.086  25.980  -2.203  1.00 95.55           H  
ATOM   4087  HB3 PHE B 107      -5.818  25.096  -1.355  1.00 95.55           H  
ATOM   4088  O   PHE B 107      -4.002  26.947  -1.501  1.00 95.55           O  
ATOM   4089  CG  PHE B 107      -7.701  25.029  -0.382  1.00 95.55           C  
ATOM   4090  CD1 PHE B 107      -7.302  24.312   0.760  1.00 95.55           C  
ATOM   4091  HD1 PHE B 107      -6.250  24.221   0.988  1.00 95.55           H  
ATOM   4092  CD2 PHE B 107      -9.064  25.102  -0.712  1.00 95.55           C  
ATOM   4093  HD2 PHE B 107      -9.388  25.628  -1.598  1.00 95.55           H  
ATOM   4094  CE1 PHE B 107      -8.260  23.702   1.589  1.00 95.55           C  
ATOM   4095  HE1 PHE B 107      -7.957  23.143   2.462  1.00 95.55           H  
ATOM   4096  CE2 PHE B 107     -10.022  24.498   0.114  1.00 95.55           C  
ATOM   4097  HE2 PHE B 107     -11.069  24.584  -0.138  1.00 95.55           H  
ATOM   4098  CZ  PHE B 107      -9.624  23.804   1.269  1.00 95.55           C  
ATOM   4099  HZ  PHE B 107     -10.364  23.347   1.909  1.00 95.55           H  
ATOM   4100  N   HIS B 108      -4.944  28.981  -1.497  1.00 89.89           N  
ATOM   4101  H   HIS B 108      -5.791  29.496  -1.306  1.00 89.89           H  
ATOM   4102  CA  HIS B 108      -3.846  29.689  -2.184  1.00 89.89           C  
ATOM   4103  HA  HIS B 108      -4.173  30.718  -2.330  1.00 89.89           H  
ATOM   4104  C   HIS B 108      -3.564  29.157  -3.604  1.00 89.89           C  
ATOM   4105  CB  HIS B 108      -2.565  29.744  -1.326  1.00 89.89           C  
ATOM   4106  HB2 HIS B 108      -1.812  30.306  -1.877  1.00 89.89           H  
ATOM   4107  HB3 HIS B 108      -2.172  28.735  -1.201  1.00 89.89           H  
ATOM   4108  O   HIS B 108      -2.448  29.259  -4.108  1.00 89.89           O  
ATOM   4109  CG  HIS B 108      -2.663  30.379   0.042  1.00 89.89           C  
ATOM   4110  CD2 HIS B 108      -3.479  29.987   1.063  1.00 89.89           C  
ATOM   4111  HD2 HIS B 108      -4.227  29.211   0.994  1.00 89.89           H  
ATOM   4112  ND1 HIS B 108      -1.718  31.264   0.559  1.00 89.89           N  
ATOM   4113  CE1 HIS B 108      -1.950  31.349   1.870  1.00 89.89           C  
ATOM   4114  HE1 HIS B 108      -1.303  31.867   2.563  1.00 89.89           H  
ATOM   4115  NE2 HIS B 108      -2.996  30.580   2.211  1.00 89.89           N  
ATOM   4116  HE2 HIS B 108      -3.135  30.233   3.149  1.00 89.89           H  
ATOM   4117  N   ILE B 109      -4.587  28.623  -4.266  1.00 91.11           N  
ATOM   4118  H   ILE B 109      -5.490  28.617  -3.814  1.00 91.11           H  
ATOM   4119  CA  ILE B 109      -4.539  28.127  -5.641  1.00 91.11           C  
ATOM   4120  HA  ILE B 109      -3.507  27.897  -5.907  1.00 91.11           H  
ATOM   4121  C   ILE B 109      -5.029  29.239  -6.570  1.00 91.11           C  
ATOM   4122  CB  ILE B 109      -5.345  26.813  -5.741  1.00 91.11           C  
ATOM   4123  HB  ILE B 109      -6.323  26.969  -5.285  1.00 91.11           H  
ATOM   4124  O   ILE B 109      -6.076  29.852  -6.357  1.00 91.11           O  
ATOM   4125  CG1 ILE B 109      -4.592  25.705  -4.967  1.00 91.11           C  
ATOM   4126 HG12 ILE B 109      -4.276  26.083  -3.994  1.00 91.11           H  
ATOM   4127 HG13 ILE B 109      -3.693  25.424  -5.516  1.00 91.11           H  
ATOM   4128  CG2 ILE B 109      -5.558  26.373  -7.198  1.00 91.11           C  
ATOM   4129 HG21 ILE B 109      -6.076  27.150  -7.760  1.00 91.11           H  
ATOM   4130 HG22 ILE B 109      -4.592  26.167  -7.659  1.00 91.11           H  
ATOM   4131 HG23 ILE B 109      -6.171  25.472  -7.239  1.00 91.11           H  
ATOM   4132  CD1 ILE B 109      -5.425  24.452  -4.698  1.00 91.11           C  
ATOM   4133 HD11 ILE B 109      -4.839  23.756  -4.099  1.00 91.11           H  
ATOM   4134 HD12 ILE B 109      -5.707  23.964  -5.631  1.00 91.11           H  
ATOM   4135 HD13 ILE B 109      -6.320  24.731  -4.141  1.00 91.11           H  
ATOM   4136  N   SER B 110      -4.263  29.532  -7.622  1.00 83.63           N  
ATOM   4137  H   SER B 110      -3.432  28.977  -7.768  1.00 83.63           H  
ATOM   4138  CA  SER B 110      -4.673  30.554  -8.593  1.00 83.63           C  
ATOM   4139  HA  SER B 110      -4.969  31.434  -8.022  1.00 83.63           H  
ATOM   4140  C   SER B 110      -5.875  30.075  -9.424  1.00 83.63           C  
ATOM   4141  CB  SER B 110      -3.506  30.964  -9.496  1.00 83.63           C  
ATOM   4142  HB2 SER B 110      -2.626  31.167  -8.885  1.00 83.63           H  
ATOM   4143  HB3 SER B 110      -3.777  31.878 -10.023  1.00 83.63           H  
ATOM   4144  O   SER B 110      -5.979  28.878  -9.692  1.00 83.63           O  
ATOM   4145  OG  SER B 110      -3.205  29.965 -10.454  1.00 83.63           O  
ATOM   4146  HG  SER B 110      -2.807  29.223  -9.992  1.00 83.63           H  
ATOM   4147  N   PRO B 111      -6.738  30.969  -9.945  1.00 84.98           N  
ATOM   4148  CA  PRO B 111      -7.837  30.561 -10.827  1.00 84.98           C  
ATOM   4149  HA  PRO B 111      -8.542  29.960 -10.253  1.00 84.98           H  
ATOM   4150  C   PRO B 111      -7.373  29.748 -12.050  1.00 84.98           C  
ATOM   4151  CB  PRO B 111      -8.514  31.868 -11.252  1.00 84.98           C  
ATOM   4152  HB2 PRO B 111      -9.586  31.735 -11.395  1.00 84.98           H  
ATOM   4153  HB3 PRO B 111      -8.055  32.254 -12.162  1.00 84.98           H  
ATOM   4154  O   PRO B 111      -8.059  28.831 -12.492  1.00 84.98           O  
ATOM   4155  CG  PRO B 111      -8.212  32.820 -10.094  1.00 84.98           C  
ATOM   4156  HG2 PRO B 111      -8.925  32.649  -9.287  1.00 84.98           H  
ATOM   4157  HG3 PRO B 111      -8.233  33.863 -10.409  1.00 84.98           H  
ATOM   4158  CD  PRO B 111      -6.818  32.391  -9.642  1.00 84.98           C  
ATOM   4159  HD2 PRO B 111      -6.705  32.582  -8.575  1.00 84.98           H  
ATOM   4160  HD3 PRO B 111      -6.060  32.930 -10.210  1.00 84.98           H  
ATOM   4161  N   ARG B 112      -6.175  30.050 -12.577  1.00 80.06           N  
ATOM   4162  H   ARG B 112      -5.635  30.770 -12.119  1.00 80.06           H  
ATOM   4163  CA  ARG B 112      -5.570  29.322 -13.704  1.00 80.06           C  
ATOM   4164  HA  ARG B 112      -6.315  29.220 -14.494  1.00 80.06           H  
ATOM   4165  C   ARG B 112      -5.171  27.895 -13.322  1.00 80.06           C  
ATOM   4166  CB  ARG B 112      -4.371  30.122 -14.235  1.00 80.06           C  
ATOM   4167  HB2 ARG B 112      -3.628  30.218 -13.444  1.00 80.06           H  
ATOM   4168  HB3 ARG B 112      -4.710  31.119 -14.516  1.00 80.06           H  
ATOM   4169  O   ARG B 112      -5.391  26.975 -14.106  1.00 80.06           O  
ATOM   4170  CG  ARG B 112      -3.724  29.456 -15.459  1.00 80.06           C  
ATOM   4171  HG2 ARG B 112      -3.357  28.467 -15.185  1.00 80.06           H  
ATOM   4172  HG3 ARG B 112      -4.460  29.351 -16.256  1.00 80.06           H  
ATOM   4173  CD  ARG B 112      -2.544  30.291 -15.957  1.00 80.06           C  
ATOM   4174  HD2 ARG B 112      -1.907  30.537 -15.107  1.00 80.06           H  
ATOM   4175  HD3 ARG B 112      -2.927  31.215 -16.392  1.00 80.06           H  
ATOM   4176  NE  ARG B 112      -1.745  29.559 -16.956  1.00 80.06           N  
ATOM   4177  HE  ARG B 112      -2.029  28.616 -17.181  1.00 80.06           H  
ATOM   4178  NH1 ARG B 112      -0.179  31.202 -17.316  1.00 80.06           N  
ATOM   4179 HH11 ARG B 112       0.621  31.544 -17.829  1.00 80.06           H  
ATOM   4180 HH12 ARG B 112      -0.644  31.786 -16.636  1.00 80.06           H  
ATOM   4181  NH2 ARG B 112      -0.073  29.321 -18.489  1.00 80.06           N  
ATOM   4182 HH21 ARG B 112      -0.594  28.591 -18.955  1.00 80.06           H  
ATOM   4183 HH22 ARG B 112       0.703  29.720 -18.997  1.00 80.06           H  
ATOM   4184  CZ  ARG B 112      -0.672  30.022 -17.575  1.00 80.06           C  
ATOM   4185  N   GLU B 113      -4.589  27.717 -12.139  1.00 83.46           N  
ATOM   4186  H   GLU B 113      -4.484  28.509 -11.521  1.00 83.46           H  
ATOM   4187  CA  GLU B 113      -4.275  26.388 -11.612  1.00 83.46           C  
ATOM   4188  HA  GLU B 113      -3.733  25.819 -12.368  1.00 83.46           H  
ATOM   4189  C   GLU B 113      -5.563  25.615 -11.308  1.00 83.46           C  
ATOM   4190  CB  GLU B 113      -3.367  26.518 -10.385  1.00 83.46           C  
ATOM   4191  HB2 GLU B 113      -3.884  27.104  -9.625  1.00 83.46           H  
ATOM   4192  HB3 GLU B 113      -2.467  27.059 -10.678  1.00 83.46           H  
ATOM   4193  O   GLU B 113      -5.688  24.483 -11.757  1.00 83.46           O  
ATOM   4194  CG  GLU B 113      -2.961  25.150  -9.807  1.00 83.46           C  
ATOM   4195  HG2 GLU B 113      -3.857  24.606  -9.508  1.00 83.46           H  
ATOM   4196  HG3 GLU B 113      -2.463  24.575 -10.587  1.00 83.46           H  
ATOM   4197  CD  GLU B 113      -2.034  25.265  -8.588  1.00 83.46           C  
ATOM   4198  OE1 GLU B 113      -1.521  24.201  -8.156  1.00 83.46           O  
ATOM   4199  OE2 GLU B 113      -1.873  26.400  -8.082  1.00 83.46           O  
ATOM   4200  N   ALA B 114      -6.556  26.245 -10.667  1.00 88.89           N  
ATOM   4201  H   ALA B 114      -6.385  27.179 -10.324  1.00 88.89           H  
ATOM   4202  CA  ALA B 114      -7.841  25.625 -10.334  1.00 88.89           C  
ATOM   4203  HA  ALA B 114      -7.653  24.781  -9.670  1.00 88.89           H  
ATOM   4204  C   ALA B 114      -8.591  25.082 -11.563  1.00 88.89           C  
ATOM   4205  CB  ALA B 114      -8.702  26.647  -9.582  1.00 88.89           C  
ATOM   4206  HB1 ALA B 114      -8.917  27.502 -10.222  1.00 88.89           H  
ATOM   4207  HB2 ALA B 114      -9.642  26.181  -9.286  1.00 88.89           H  
ATOM   4208  HB3 ALA B 114      -8.182  26.987  -8.686  1.00 88.89           H  
ATOM   4209  O   ALA B 114      -9.168  24.001 -11.491  1.00 88.89           O  
ATOM   4210  N   MET B 115      -8.541  25.777 -12.709  1.00 84.61           N  
ATOM   4211  H   MET B 115      -8.118  26.694 -12.703  1.00 84.61           H  
ATOM   4212  CA  MET B 115      -9.109  25.251 -13.960  1.00 84.61           C  
ATOM   4213  HA  MET B 115     -10.147  24.965 -13.789  1.00 84.61           H  
ATOM   4214  C   MET B 115      -8.391  24.000 -14.478  1.00 84.61           C  
ATOM   4215  CB  MET B 115      -9.059  26.294 -15.082  1.00 84.61           C  
ATOM   4216  HB2 MET B 115      -8.077  26.767 -15.111  1.00 84.61           H  
ATOM   4217  HB3 MET B 115      -9.206  25.770 -16.026  1.00 84.61           H  
ATOM   4218  O   MET B 115      -9.007  23.190 -15.159  1.00 84.61           O  
ATOM   4219  CG  MET B 115     -10.150  27.362 -14.995  1.00 84.61           C  
ATOM   4220  HG2 MET B 115     -11.045  26.922 -14.553  1.00 84.61           H  
ATOM   4221  HG3 MET B 115      -9.811  28.166 -14.342  1.00 84.61           H  
ATOM   4222  SD  MET B 115     -10.620  28.048 -16.613  1.00 84.61           S  
ATOM   4223  CE  MET B 115      -9.000  28.443 -17.327  1.00 84.61           C  
ATOM   4224  HE1 MET B 115      -8.440  27.525 -17.506  1.00 84.61           H  
ATOM   4225  HE2 MET B 115      -9.143  28.959 -18.276  1.00 84.61           H  
ATOM   4226  HE3 MET B 115      -8.446  29.085 -16.643  1.00 84.61           H  
ATOM   4227  N   SER B 116      -7.099  23.841 -14.192  1.00 83.75           N  
ATOM   4228  H   SER B 116      -6.670  24.479 -13.538  1.00 83.75           H  
ATOM   4229  CA  SER B 116      -6.303  22.686 -14.643  1.00 83.75           C  
ATOM   4230  HA  SER B 116      -6.757  22.258 -15.537  1.00 83.75           H  
ATOM   4231  C   SER B 116      -6.238  21.571 -13.591  1.00 83.75           C  
ATOM   4232  CB  SER B 116      -4.888  23.133 -15.017  1.00 83.75           C  
ATOM   4233  HB2 SER B 116      -4.384  22.326 -15.549  1.00 83.75           H  
ATOM   4234  HB3 SER B 116      -4.337  23.348 -14.102  1.00 83.75           H  
ATOM   4235  O   SER B 116      -5.631  20.528 -13.832  1.00 83.75           O  
ATOM   4236  OG  SER B 116      -4.902  24.299 -15.829  1.00 83.75           O  
ATOM   4237  HG  SER B 116      -5.273  25.016 -15.310  1.00 83.75           H  
ATOM   4238  N   LEU B 117      -6.839  21.806 -12.423  1.00 90.65           N  
ATOM   4239  H   LEU B 117      -7.334  22.680 -12.315  1.00 90.65           H  
ATOM   4240  CA  LEU B 117      -6.805  20.943 -11.255  1.00 90.65           C  
ATOM   4241  HA  LEU B 117      -5.863  20.394 -11.252  1.00 90.65           H  
ATOM   4242  C   LEU B 117      -7.960  19.941 -11.308  1.00 90.65           C  
ATOM   4243  CB  LEU B 117      -6.871  21.851 -10.013  1.00 90.65           C  
ATOM   4244  HB2 LEU B 117      -7.863  22.301  -9.969  1.00 90.65           H  
ATOM   4245  HB3 LEU B 117      -6.142  22.654 -10.125  1.00 90.65           H  
ATOM   4246  O   LEU B 117      -9.135  20.335 -11.332  1.00 90.65           O  
ATOM   4247  CG  LEU B 117      -6.591  21.164  -8.674  1.00 90.65           C  
ATOM   4248  HG  LEU B 117      -7.290  20.342  -8.520  1.00 90.65           H  
ATOM   4249  CD1 LEU B 117      -5.159  20.651  -8.607  1.00 90.65           C  
ATOM   4250 HD11 LEU B 117      -5.092  19.744  -9.206  1.00 90.65           H  
ATOM   4251 HD12 LEU B 117      -4.929  20.389  -7.575  1.00 90.65           H  
ATOM   4252 HD13 LEU B 117      -4.457  21.405  -8.965  1.00 90.65           H  
ATOM   4253  CD2 LEU B 117      -6.754  22.178  -7.545  1.00 90.65           C  
ATOM   4254 HD21 LEU B 117      -5.962  22.923  -7.615  1.00 90.65           H  
ATOM   4255 HD22 LEU B 117      -6.702  21.673  -6.580  1.00 90.65           H  
ATOM   4256 HD23 LEU B 117      -7.714  22.686  -7.632  1.00 90.65           H  
ATOM   4257  N   ASP B 118      -7.623  18.652 -11.287  1.00 93.61           N  
ATOM   4258  H   ASP B 118      -6.650  18.381 -11.287  1.00 93.61           H  
ATOM   4259  CA  ASP B 118      -8.605  17.574 -11.199  1.00 93.61           C  
ATOM   4260  HA  ASP B 118      -9.154  17.538 -12.140  1.00 93.61           H  
ATOM   4261  C   ASP B 118      -9.577  17.842 -10.027  1.00 93.61           C  
ATOM   4262  CB  ASP B 118      -7.876  16.224 -11.056  1.00 93.61           C  
ATOM   4263  HB2 ASP B 118      -7.195  16.107 -11.899  1.00 93.61           H  
ATOM   4264  HB3 ASP B 118      -7.285  16.235 -10.141  1.00 93.61           H  
ATOM   4265  O   ASP B 118      -9.123  18.104  -8.902  1.00 93.61           O  
ATOM   4266  CG  ASP B 118      -8.807  15.004 -11.023  1.00 93.61           C  
ATOM   4267  OD1 ASP B 118     -10.032  15.174 -10.860  1.00 93.61           O  
ATOM   4268  OD2 ASP B 118      -8.301  13.873 -11.099  1.00 93.61           O  
ATOM   4269  N   PRO B 119     -10.907  17.809 -10.257  1.00 95.43           N  
ATOM   4270  CA  PRO B 119     -11.909  17.851  -9.193  1.00 95.43           C  
ATOM   4271  HA  PRO B 119     -11.988  18.873  -8.823  1.00 95.43           H  
ATOM   4272  C   PRO B 119     -11.618  16.915  -8.010  1.00 95.43           C  
ATOM   4273  CB  PRO B 119     -13.226  17.458  -9.864  1.00 95.43           C  
ATOM   4274  HB2 PRO B 119     -14.077  17.966  -9.411  1.00 95.43           H  
ATOM   4275  HB3 PRO B 119     -13.359  16.378  -9.811  1.00 95.43           H  
ATOM   4276  O   PRO B 119     -11.936  17.269  -6.878  1.00 95.43           O  
ATOM   4277  CG  PRO B 119     -13.047  17.846 -11.327  1.00 95.43           C  
ATOM   4278  HG2 PRO B 119     -13.343  18.886 -11.462  1.00 95.43           H  
ATOM   4279  HG3 PRO B 119     -13.630  17.204 -11.987  1.00 95.43           H  
ATOM   4280  CD  PRO B 119     -11.549  17.691 -11.564  1.00 95.43           C  
ATOM   4281  HD2 PRO B 119     -11.364  16.712 -12.006  1.00 95.43           H  
ATOM   4282  HD3 PRO B 119     -11.198  18.467 -12.244  1.00 95.43           H  
ATOM   4283  N   GLN B 120     -10.966  15.767  -8.228  1.00 97.23           N  
ATOM   4284  H   GLN B 120     -10.719  15.522  -9.176  1.00 97.23           H  
ATOM   4285  CA  GLN B 120     -10.555  14.863  -7.148  1.00 97.23           C  
ATOM   4286  HA  GLN B 120     -11.445  14.548  -6.604  1.00 97.23           H  
ATOM   4287  C   GLN B 120      -9.614  15.545  -6.140  1.00 97.23           C  
ATOM   4288  CB  GLN B 120      -9.868  13.617  -7.731  1.00 97.23           C  
ATOM   4289  HB2 GLN B 120      -9.519  12.997  -6.906  1.00 97.23           H  
ATOM   4290  HB3 GLN B 120      -8.998  13.920  -8.313  1.00 97.23           H  
ATOM   4291  O   GLN B 120      -9.819  15.429  -4.933  1.00 97.23           O  
ATOM   4292  CG  GLN B 120     -10.799  12.772  -8.612  1.00 97.23           C  
ATOM   4293  HG2 GLN B 120     -11.054  13.315  -9.522  1.00 97.23           H  
ATOM   4294  HG3 GLN B 120     -11.716  12.566  -8.059  1.00 97.23           H  
ATOM   4295  CD  GLN B 120     -10.173  11.441  -8.997  1.00 97.23           C  
ATOM   4296  NE2 GLN B 120      -9.098  11.428  -9.754  1.00 97.23           N  
ATOM   4297 HE21 GLN B 120      -8.741  12.269 -10.186  1.00 97.23           H  
ATOM   4298 HE22 GLN B 120      -8.688  10.535  -9.986  1.00 97.23           H  
ATOM   4299  OE1 GLN B 120     -10.655  10.394  -8.587  1.00 97.23           O  
ATOM   4300  N   GLN B 121      -8.618  16.308  -6.612  1.00 97.23           N  
ATOM   4301  H   GLN B 121      -8.560  16.455  -7.610  1.00 97.23           H  
ATOM   4302  CA  GLN B 121      -7.699  17.046  -5.732  1.00 97.23           C  
ATOM   4303  HA  GLN B 121      -7.323  16.363  -4.971  1.00 97.23           H  
ATOM   4304  C   GLN B 121      -8.419  18.189  -4.999  1.00 97.23           C  
ATOM   4305  CB  GLN B 121      -6.495  17.605  -6.518  1.00 97.23           C  
ATOM   4306  HB2 GLN B 121      -5.857  18.126  -5.804  1.00 97.23           H  
ATOM   4307  HB3 GLN B 121      -6.843  18.330  -7.253  1.00 97.23           H  
ATOM   4308  O   GLN B 121      -8.128  18.455  -3.833  1.00 97.23           O  
ATOM   4309  CG  GLN B 121      -5.652  16.535  -7.238  1.00 97.23           C  
ATOM   4310  HG2 GLN B 121      -5.510  15.687  -6.567  1.00 97.23           H  
ATOM   4311  HG3 GLN B 121      -6.203  16.173  -8.105  1.00 97.23           H  
ATOM   4312  CD  GLN B 121      -4.273  17.025  -7.707  1.00 97.23           C  
ATOM   4313  NE2 GLN B 121      -3.524  16.230  -8.436  1.00 97.23           N  
ATOM   4314 HE21 GLN B 121      -3.818  15.287  -8.649  1.00 97.23           H  
ATOM   4315 HE22 GLN B 121      -2.637  16.593  -8.756  1.00 97.23           H  
ATOM   4316  OE1 GLN B 121      -3.807  18.118  -7.410  1.00 97.23           O  
ATOM   4317  N   ARG B 122      -9.375  18.851  -5.666  1.00 97.54           N  
ATOM   4318  H   ARG B 122      -9.573  18.550  -6.609  1.00 97.54           H  
ATOM   4319  CA  ARG B 122     -10.197  19.925  -5.078  1.00 97.54           C  
ATOM   4320  HA  ARG B 122      -9.552  20.674  -4.620  1.00 97.54           H  
ATOM   4321  C   ARG B 122     -11.084  19.412  -3.945  1.00 97.54           C  
ATOM   4322  CB  ARG B 122     -11.048  20.595  -6.168  1.00 97.54           C  
ATOM   4323  HB2 ARG B 122     -11.768  21.259  -5.689  1.00 97.54           H  
ATOM   4324  HB3 ARG B 122     -11.604  19.847  -6.732  1.00 97.54           H  
ATOM   4325  O   ARG B 122     -11.055  19.970  -2.852  1.00 97.54           O  
ATOM   4326  CG  ARG B 122     -10.171  21.416  -7.117  1.00 97.54           C  
ATOM   4327  HG2 ARG B 122      -9.478  20.767  -7.652  1.00 97.54           H  
ATOM   4328  HG3 ARG B 122      -9.600  22.115  -6.507  1.00 97.54           H  
ATOM   4329  CD  ARG B 122     -11.001  22.229  -8.113  1.00 97.54           C  
ATOM   4330  HD2 ARG B 122     -11.937  22.518  -7.635  1.00 97.54           H  
ATOM   4331  HD3 ARG B 122     -10.446  23.135  -8.360  1.00 97.54           H  
ATOM   4332  NE  ARG B 122     -11.276  21.506  -9.363  1.00 97.54           N  
ATOM   4333  HE  ARG B 122     -10.599  20.822  -9.666  1.00 97.54           H  
ATOM   4334  NH1 ARG B 122     -13.091  22.764 -10.021  1.00 97.54           N  
ATOM   4335 HH11 ARG B 122     -13.828  22.968 -10.681  1.00 97.54           H  
ATOM   4336 HH12 ARG B 122     -13.200  23.123  -9.084  1.00 97.54           H  
ATOM   4337  NH2 ARG B 122     -12.195  21.247 -11.403  1.00 97.54           N  
ATOM   4338 HH21 ARG B 122     -11.391  20.682 -11.637  1.00 97.54           H  
ATOM   4339 HH22 ARG B 122     -12.878  21.494 -12.105  1.00 97.54           H  
ATOM   4340  CZ  ARG B 122     -12.197  21.839 -10.247  1.00 97.54           C  
ATOM   4341  N   LEU B 123     -11.802  18.314  -4.189  1.00 97.88           N  
ATOM   4342  H   LEU B 123     -11.774  17.923  -5.119  1.00 97.88           H  
ATOM   4343  CA  LEU B 123     -12.634  17.653  -3.183  1.00 97.88           C  
ATOM   4344  HA  LEU B 123     -13.352  18.371  -2.787  1.00 97.88           H  
ATOM   4345  C   LEU B 123     -11.803  17.176  -1.994  1.00 97.88           C  
ATOM   4346  CB  LEU B 123     -13.372  16.463  -3.823  1.00 97.88           C  
ATOM   4347  HB2 LEU B 123     -13.753  15.822  -3.028  1.00 97.88           H  
ATOM   4348  HB3 LEU B 123     -12.657  15.879  -4.401  1.00 97.88           H  
ATOM   4349  O   LEU B 123     -12.191  17.410  -0.854  1.00 97.88           O  
ATOM   4350  CG  LEU B 123     -14.553  16.859  -4.724  1.00 97.88           C  
ATOM   4351  HG  LEU B 123     -14.239  17.618  -5.441  1.00 97.88           H  
ATOM   4352  CD1 LEU B 123     -15.041  15.632  -5.490  1.00 97.88           C  
ATOM   4353 HD11 LEU B 123     -15.376  14.857  -4.801  1.00 97.88           H  
ATOM   4354 HD12 LEU B 123     -15.864  15.915  -6.146  1.00 97.88           H  
ATOM   4355 HD13 LEU B 123     -14.231  15.241  -6.106  1.00 97.88           H  
ATOM   4356  CD2 LEU B 123     -15.726  17.399  -3.904  1.00 97.88           C  
ATOM   4357 HD21 LEU B 123     -16.060  16.641  -3.195  1.00 97.88           H  
ATOM   4358 HD22 LEU B 123     -16.545  17.662  -4.573  1.00 97.88           H  
ATOM   4359 HD23 LEU B 123     -15.409  18.290  -3.363  1.00 97.88           H  
ATOM   4360  N   LEU B 124     -10.642  16.562  -2.242  1.00 98.47           N  
ATOM   4361  H   LEU B 124     -10.389  16.357  -3.198  1.00 98.47           H  
ATOM   4362  CA  LEU B 124      -9.756  16.121  -1.166  1.00 98.47           C  
ATOM   4363  HA  LEU B 124     -10.309  15.435  -0.525  1.00 98.47           H  
ATOM   4364  C   LEU B 124      -9.312  17.281  -0.268  1.00 98.47           C  
ATOM   4365  CB  LEU B 124      -8.535  15.401  -1.759  1.00 98.47           C  
ATOM   4366  HB2 LEU B 124      -7.726  15.416  -1.028  1.00 98.47           H  
ATOM   4367  HB3 LEU B 124      -8.191  15.956  -2.631  1.00 98.47           H  
ATOM   4368  O   LEU B 124      -9.286  17.101   0.947  1.00 98.47           O  
ATOM   4369  CG  LEU B 124      -8.794  13.936  -2.149  1.00 98.47           C  
ATOM   4370  HG  LEU B 124      -9.695  13.865  -2.757  1.00 98.47           H  
ATOM   4371  CD1 LEU B 124      -7.602  13.437  -2.966  1.00 98.47           C  
ATOM   4372 HD11 LEU B 124      -6.679  13.554  -2.396  1.00 98.47           H  
ATOM   4373 HD12 LEU B 124      -7.740  12.386  -3.218  1.00 98.47           H  
ATOM   4374 HD13 LEU B 124      -7.534  14.012  -3.889  1.00 98.47           H  
ATOM   4375  CD2 LEU B 124      -8.943  13.022  -0.928  1.00 98.47           C  
ATOM   4376 HD21 LEU B 124      -9.090  11.994  -1.259  1.00 98.47           H  
ATOM   4377 HD22 LEU B 124      -9.812  13.317  -0.340  1.00 98.47           H  
ATOM   4378 HD23 LEU B 124      -8.051  13.078  -0.305  1.00 98.47           H  
ATOM   4379  N   LEU B 125      -8.983  18.453  -0.825  1.00 98.40           N  
ATOM   4380  H   LEU B 125      -9.034  18.535  -1.830  1.00 98.40           H  
ATOM   4381  CA  LEU B 125      -8.583  19.631  -0.042  1.00 98.40           C  
ATOM   4382  HA  LEU B 125      -7.740  19.363   0.595  1.00 98.40           H  
ATOM   4383  C   LEU B 125      -9.694  20.103   0.903  1.00 98.40           C  
ATOM   4384  CB  LEU B 125      -8.169  20.772  -0.991  1.00 98.40           C  
ATOM   4385  HB2 LEU B 125      -8.225  21.720  -0.457  1.00 98.40           H  
ATOM   4386  HB3 LEU B 125      -8.886  20.823  -1.810  1.00 98.40           H  
ATOM   4387  O   LEU B 125      -9.449  20.253   2.100  1.00 98.40           O  
ATOM   4388  CG  LEU B 125      -6.752  20.629  -1.563  1.00 98.40           C  
ATOM   4389  HG  LEU B 125      -6.585  19.607  -1.904  1.00 98.40           H  
ATOM   4390  CD1 LEU B 125      -6.587  21.586  -2.743  1.00 98.40           C  
ATOM   4391 HD11 LEU B 125      -7.300  21.322  -3.525  1.00 98.40           H  
ATOM   4392 HD12 LEU B 125      -5.574  21.507  -3.138  1.00 98.40           H  
ATOM   4393 HD13 LEU B 125      -6.767  22.608  -2.410  1.00 98.40           H  
ATOM   4394  CD2 LEU B 125      -5.680  20.998  -0.531  1.00 98.40           C  
ATOM   4395 HD21 LEU B 125      -4.692  20.730  -0.907  1.00 98.40           H  
ATOM   4396 HD22 LEU B 125      -5.855  20.471   0.407  1.00 98.40           H  
ATOM   4397 HD23 LEU B 125      -5.712  22.068  -0.325  1.00 98.40           H  
ATOM   4398  N   GLU B 126     -10.903  20.306   0.375  1.00 98.47           N  
ATOM   4399  H   GLU B 126     -11.034  20.141  -0.613  1.00 98.47           H  
ATOM   4400  CA  GLU B 126     -12.054  20.771   1.160  1.00 98.47           C  
ATOM   4401  HA  GLU B 126     -11.780  21.669   1.714  1.00 98.47           H  
ATOM   4402  C   GLU B 126     -12.464  19.740   2.217  1.00 98.47           C  
ATOM   4403  CB  GLU B 126     -13.226  21.130   0.225  1.00 98.47           C  
ATOM   4404  HB2 GLU B 126     -14.125  21.272   0.826  1.00 98.47           H  
ATOM   4405  HB3 GLU B 126     -13.398  20.314  -0.477  1.00 98.47           H  
ATOM   4406  O   GLU B 126     -12.482  20.048   3.408  1.00 98.47           O  
ATOM   4407  CG  GLU B 126     -12.941  22.434  -0.541  1.00 98.47           C  
ATOM   4408  HG2 GLU B 126     -12.025  22.311  -1.119  1.00 98.47           H  
ATOM   4409  HG3 GLU B 126     -12.773  23.218   0.198  1.00 98.47           H  
ATOM   4410  CD  GLU B 126     -14.062  22.898  -1.488  1.00 98.47           C  
ATOM   4411  OE1 GLU B 126     -13.917  24.011  -2.049  1.00 98.47           O  
ATOM   4412  OE2 GLU B 126     -15.048  22.151  -1.692  1.00 98.47           O  
ATOM   4413  N   VAL B 127     -12.677  18.487   1.809  1.00 98.60           N  
ATOM   4414  H   VAL B 127     -12.595  18.279   0.824  1.00 98.60           H  
ATOM   4415  CA  VAL B 127     -13.148  17.427   2.712  1.00 98.60           C  
ATOM   4416  HA  VAL B 127     -14.023  17.802   3.244  1.00 98.60           H  
ATOM   4417  C   VAL B 127     -12.092  17.088   3.775  1.00 98.60           C  
ATOM   4418  CB  VAL B 127     -13.586  16.189   1.902  1.00 98.60           C  
ATOM   4419  HB  VAL B 127     -12.737  15.811   1.333  1.00 98.60           H  
ATOM   4420  O   VAL B 127     -12.442  16.772   4.910  1.00 98.60           O  
ATOM   4421  CG1 VAL B 127     -14.117  15.057   2.789  1.00 98.60           C  
ATOM   4422 HG11 VAL B 127     -14.978  15.421   3.350  1.00 98.60           H  
ATOM   4423 HG12 VAL B 127     -13.352  14.728   3.492  1.00 98.60           H  
ATOM   4424 HG13 VAL B 127     -14.419  14.207   2.178  1.00 98.60           H  
ATOM   4425  CG2 VAL B 127     -14.737  16.524   0.938  1.00 98.60           C  
ATOM   4426 HG21 VAL B 127     -14.442  17.300   0.231  1.00 98.60           H  
ATOM   4427 HG22 VAL B 127     -15.592  16.894   1.503  1.00 98.60           H  
ATOM   4428 HG23 VAL B 127     -15.033  15.637   0.378  1.00 98.60           H  
ATOM   4429  N   SER B 128     -10.792  17.198   3.469  1.00 98.73           N  
ATOM   4430  H   SER B 128     -10.531  17.468   2.531  1.00 98.73           H  
ATOM   4431  CA  SER B 128      -9.743  17.031   4.488  1.00 98.73           C  
ATOM   4432  HA  SER B 128      -9.924  16.102   5.029  1.00 98.73           H  
ATOM   4433  C   SER B 128      -9.754  18.158   5.517  1.00 98.73           C  
ATOM   4434  CB  SER B 128      -8.343  16.957   3.879  1.00 98.73           C  
ATOM   4435  HB2 SER B 128      -7.612  16.862   4.681  1.00 98.73           H  
ATOM   4436  HB3 SER B 128      -8.134  17.870   3.321  1.00 98.73           H  
ATOM   4437  O   SER B 128      -9.623  17.883   6.709  1.00 98.73           O  
ATOM   4438  OG  SER B 128      -8.230  15.845   3.020  1.00 98.73           O  
ATOM   4439  HG  SER B 128      -8.634  16.123   2.194  1.00 98.73           H  
ATOM   4440  N   TRP B 129      -9.925  19.414   5.085  1.00 98.59           N  
ATOM   4441  H   TRP B 129     -10.087  19.578   4.101  1.00 98.59           H  
ATOM   4442  CA  TRP B 129     -10.038  20.553   6.000  1.00 98.59           C  
ATOM   4443  HA  TRP B 129      -9.139  20.611   6.613  1.00 98.59           H  
ATOM   4444  C   TRP B 129     -11.226  20.375   6.953  1.00 98.59           C  
ATOM   4445  CB  TRP B 129     -10.166  21.855   5.195  1.00 98.59           C  
ATOM   4446  HB2 TRP B 129     -11.081  21.835   4.604  1.00 98.59           H  
ATOM   4447  HB3 TRP B 129      -9.328  21.921   4.501  1.00 98.59           H  
ATOM   4448  O   TRP B 129     -11.074  20.471   8.171  1.00 98.59           O  
ATOM   4449  CG  TRP B 129     -10.178  23.090   6.041  1.00 98.59           C  
ATOM   4450  CD1 TRP B 129     -11.251  23.588   6.698  1.00 98.59           C  
ATOM   4451  HD1 TRP B 129     -12.241  23.157   6.687  1.00 98.59           H  
ATOM   4452  CD2 TRP B 129      -9.058  23.949   6.399  1.00 98.59           C  
ATOM   4453  CE2 TRP B 129      -9.530  24.948   7.302  1.00 98.59           C  
ATOM   4454  CE3 TRP B 129      -7.682  23.962   6.078  1.00 98.59           C  
ATOM   4455  HE3 TRP B 129      -7.296  23.196   5.423  1.00 98.59           H  
ATOM   4456  NE1 TRP B 129     -10.870  24.673   7.461  1.00 98.59           N  
ATOM   4457  HE1 TRP B 129     -11.473  25.077   8.164  1.00 98.59           H  
ATOM   4458  CH2 TRP B 129      -7.316  25.908   7.511  1.00 98.59           C  
ATOM   4459  HH2 TRP B 129      -6.645  26.618   7.971  1.00 98.59           H  
ATOM   4460  CZ2 TRP B 129      -8.676  25.907   7.863  1.00 98.59           C  
ATOM   4461  HZ2 TRP B 129      -9.063  26.606   8.589  1.00 98.59           H  
ATOM   4462  CZ3 TRP B 129      -6.820  24.939   6.618  1.00 98.59           C  
ATOM   4463  HZ3 TRP B 129      -5.767  24.916   6.382  1.00 98.59           H  
ATOM   4464  N   GLU B 130     -12.389  20.030   6.402  1.00 98.50           N  
ATOM   4465  H   GLU B 130     -12.444  19.980   5.394  1.00 98.50           H  
ATOM   4466  CA  GLU B 130     -13.616  19.776   7.160  1.00 98.50           C  
ATOM   4467  HA  GLU B 130     -13.883  20.661   7.737  1.00 98.50           H  
ATOM   4468  C   GLU B 130     -13.469  18.604   8.139  1.00 98.50           C  
ATOM   4469  CB  GLU B 130     -14.747  19.463   6.175  1.00 98.50           C  
ATOM   4470  HB2 GLU B 130     -14.405  18.665   5.516  1.00 98.50           H  
ATOM   4471  HB3 GLU B 130     -15.613  19.101   6.729  1.00 98.50           H  
ATOM   4472  O   GLU B 130     -13.937  18.690   9.274  1.00 98.50           O  
ATOM   4473  CG  GLU B 130     -15.176  20.683   5.343  1.00 98.50           C  
ATOM   4474  HG2 GLU B 130     -14.295  21.191   4.949  1.00 98.50           H  
ATOM   4475  HG3 GLU B 130     -15.687  21.386   6.000  1.00 98.50           H  
ATOM   4476  CD  GLU B 130     -16.103  20.303   4.176  1.00 98.50           C  
ATOM   4477  OE1 GLU B 130     -16.519  21.239   3.456  1.00 98.50           O  
ATOM   4478  OE2 GLU B 130     -16.396  19.094   4.015  1.00 98.50           O  
ATOM   4479  N   ALA B 131     -12.794  17.519   7.741  1.00 98.78           N  
ATOM   4480  H   ALA B 131     -12.474  17.473   6.784  1.00 98.78           H  
ATOM   4481  CA  ALA B 131     -12.571  16.365   8.611  1.00 98.78           C  
ATOM   4482  HA  ALA B 131     -13.539  16.024   8.980  1.00 98.78           H  
ATOM   4483  C   ALA B 131     -11.711  16.720   9.837  1.00 98.78           C  
ATOM   4484  CB  ALA B 131     -11.945  15.229   7.791  1.00 98.78           C  
ATOM   4485  HB1 ALA B 131     -11.848  14.338   8.412  1.00 98.78           H  
ATOM   4486  HB2 ALA B 131     -12.582  14.986   6.940  1.00 98.78           H  
ATOM   4487  HB3 ALA B 131     -10.962  15.526   7.426  1.00 98.78           H  
ATOM   4488  O   ALA B 131     -11.992  16.241  10.937  1.00 98.78           O  
ATOM   4489  N   ILE B 132     -10.699  17.581   9.668  1.00 98.73           N  
ATOM   4490  H   ILE B 132     -10.534  17.939   8.738  1.00 98.73           H  
ATOM   4491  CA  ILE B 132      -9.862  18.087  10.769  1.00 98.73           C  
ATOM   4492  HA  ILE B 132      -9.532  17.248  11.381  1.00 98.73           H  
ATOM   4493  C   ILE B 132     -10.676  19.017  11.680  1.00 98.73           C  
ATOM   4494  CB  ILE B 132      -8.609  18.801  10.217  1.00 98.73           C  
ATOM   4495  HB  ILE B 132      -8.947  19.626   9.589  1.00 98.73           H  
ATOM   4496  O   ILE B 132     -10.644  18.866  12.901  1.00 98.73           O  
ATOM   4497  CG1 ILE B 132      -7.712  17.873   9.365  1.00 98.73           C  
ATOM   4498 HG12 ILE B 132      -7.088  17.255  10.010  1.00 98.73           H  
ATOM   4499 HG13 ILE B 132      -8.329  17.199   8.770  1.00 98.73           H  
ATOM   4500  CG2 ILE B 132      -7.764  19.369  11.370  1.00 98.73           C  
ATOM   4501 HG21 ILE B 132      -6.845  19.811  10.985  1.00 98.73           H  
ATOM   4502 HG22 ILE B 132      -8.311  20.146  11.905  1.00 98.73           H  
ATOM   4503 HG23 ILE B 132      -7.504  18.572  12.066  1.00 98.73           H  
ATOM   4504  CD1 ILE B 132      -6.826  18.671   8.395  1.00 98.73           C  
ATOM   4505 HD11 ILE B 132      -7.441  19.349   7.804  1.00 98.73           H  
ATOM   4506 HD12 ILE B 132      -6.327  17.987   7.708  1.00 98.73           H  
ATOM   4507 HD13 ILE B 132      -6.077  19.250   8.934  1.00 98.73           H  
ATOM   4508  N   GLU B 133     -11.474  19.928  11.113  1.00 98.02           N  
ATOM   4509  H   GLU B 133     -11.460  20.036  10.109  1.00 98.02           H  
ATOM   4510  CA  GLU B 133     -12.353  20.800  11.905  1.00 98.02           C  
ATOM   4511  HA  GLU B 133     -11.747  21.339  12.634  1.00 98.02           H  
ATOM   4512  C   GLU B 133     -13.408  20.009  12.696  1.00 98.02           C  
ATOM   4513  CB  GLU B 133     -13.065  21.821  11.005  1.00 98.02           C  
ATOM   4514  HB2 GLU B 133     -13.877  22.267  11.580  1.00 98.02           H  
ATOM   4515  HB3 GLU B 133     -13.501  21.315  10.144  1.00 98.02           H  
ATOM   4516  O   GLU B 133     -13.724  20.372  13.837  1.00 98.02           O  
ATOM   4517  CG  GLU B 133     -12.145  22.956  10.534  1.00 98.02           C  
ATOM   4518  HG2 GLU B 133     -11.401  22.561   9.843  1.00 98.02           H  
ATOM   4519  HG3 GLU B 133     -11.620  23.354  11.402  1.00 98.02           H  
ATOM   4520  CD  GLU B 133     -12.921  24.101   9.861  1.00 98.02           C  
ATOM   4521  OE1 GLU B 133     -12.383  25.236   9.837  1.00 98.02           O  
ATOM   4522  OE2 GLU B 133     -14.062  23.882   9.397  1.00 98.02           O  
ATOM   4523  N   ARG B 134     -13.935  18.917  12.118  1.00 97.73           N  
ATOM   4524  H   ARG B 134     -13.683  18.739  11.156  1.00 97.73           H  
ATOM   4525  CA  ARG B 134     -14.838  17.966  12.789  1.00 97.73           C  
ATOM   4526  HA  ARG B 134     -15.607  18.525  13.323  1.00 97.73           H  
ATOM   4527  C   ARG B 134     -14.150  17.136  13.871  1.00 97.73           C  
ATOM   4528  CB  ARG B 134     -15.518  17.033  11.769  1.00 97.73           C  
ATOM   4529  HB2 ARG B 134     -14.801  16.708  11.015  1.00 97.73           H  
ATOM   4530  HB3 ARG B 134     -15.839  16.139  12.304  1.00 97.73           H  
ATOM   4531  O   ARG B 134     -14.832  16.704  14.793  1.00 97.73           O  
ATOM   4532  CG  ARG B 134     -16.747  17.663  11.086  1.00 97.73           C  
ATOM   4533  HG2 ARG B 134     -17.106  18.508  11.674  1.00 97.73           H  
ATOM   4534  HG3 ARG B 134     -16.476  18.018  10.092  1.00 97.73           H  
ATOM   4535  CD  ARG B 134     -17.881  16.627  10.987  1.00 97.73           C  
ATOM   4536  HD2 ARG B 134     -17.591  15.811  10.325  1.00 97.73           H  
ATOM   4537  HD3 ARG B 134     -18.052  16.201  11.976  1.00 97.73           H  
ATOM   4538  NE  ARG B 134     -19.150  17.208  10.532  1.00 97.73           N  
ATOM   4539  HE  ARG B 134     -19.794  17.532  11.239  1.00 97.73           H  
ATOM   4540  NH1 ARG B 134     -18.957  16.871   8.263  1.00 97.73           N  
ATOM   4541 HH11 ARG B 134     -19.243  17.155   7.337  1.00 97.73           H  
ATOM   4542 HH12 ARG B 134     -18.082  16.389   8.415  1.00 97.73           H  
ATOM   4543  NH2 ARG B 134     -20.668  18.047   9.155  1.00 97.73           N  
ATOM   4544 HH21 ARG B 134     -21.012  18.269   8.232  1.00 97.73           H  
ATOM   4545 HH22 ARG B 134     -21.421  17.850   9.799  1.00 97.73           H  
ATOM   4546  CZ  ARG B 134     -19.583  17.356   9.303  1.00 97.73           C  
ATOM   4547  N   ALA B 135     -12.829  16.969  13.814  1.00 97.86           N  
ATOM   4548  H   ALA B 135     -12.326  17.326  13.014  1.00 97.86           H  
ATOM   4549  CA  ALA B 135     -12.052  16.389  14.911  1.00 97.86           C  
ATOM   4550  HA  ALA B 135     -12.599  15.527  15.293  1.00 97.86           H  
ATOM   4551  C   ALA B 135     -11.878  17.351  16.102  1.00 97.86           C  
ATOM   4552  CB  ALA B 135     -10.695  15.900  14.382  1.00 97.86           C  
ATOM   4553  HB1 ALA B 135     -10.819  15.290  13.487  1.00 97.86           H  
ATOM   4554  HB2 ALA B 135     -10.053  16.749  14.144  1.00 97.86           H  
ATOM   4555  HB3 ALA B 135     -10.204  15.306  15.152  1.00 97.86           H  
ATOM   4556  O   ALA B 135     -11.231  16.997  17.082  1.00 97.86           O  
ATOM   4557  N   GLY B 136     -12.412  18.579  16.030  1.00 97.00           N  
ATOM   4558  H   GLY B 136     -12.924  18.837  15.199  1.00 97.00           H  
ATOM   4559  CA  GLY B 136     -12.192  19.601  17.056  1.00 97.00           C  
ATOM   4560  HA2 GLY B 136     -12.362  19.170  18.042  1.00 97.00           H  
ATOM   4561  HA3 GLY B 136     -12.900  20.415  16.901  1.00 97.00           H  
ATOM   4562  C   GLY B 136     -10.778  20.185  17.024  1.00 97.00           C  
ATOM   4563  O   GLY B 136     -10.306  20.703  18.032  1.00 97.00           O  
ATOM   4564  N   GLN B 137     -10.095  20.114  15.880  1.00 97.10           N  
ATOM   4565  H   GLN B 137     -10.533  19.697  15.072  1.00 97.10           H  
ATOM   4566  CA  GLN B 137      -8.721  20.584  15.719  1.00 97.10           C  
ATOM   4567  HA  GLN B 137      -8.308  20.857  16.690  1.00 97.10           H  
ATOM   4568  C   GLN B 137      -8.675  21.826  14.824  1.00 97.10           C  
ATOM   4569  CB  GLN B 137      -7.860  19.449  15.146  1.00 97.10           C  
ATOM   4570  HB2 GLN B 137      -6.851  19.822  14.972  1.00 97.10           H  
ATOM   4571  HB3 GLN B 137      -8.285  19.139  14.192  1.00 97.10           H  
ATOM   4572  O   GLN B 137      -9.403  21.908  13.838  1.00 97.10           O  
ATOM   4573  CG  GLN B 137      -7.789  18.225  16.076  1.00 97.10           C  
ATOM   4574  HG2 GLN B 137      -8.794  17.866  16.295  1.00 97.10           H  
ATOM   4575  HG3 GLN B 137      -7.321  18.511  17.018  1.00 97.10           H  
ATOM   4576  CD  GLN B 137      -7.009  17.061  15.474  1.00 97.10           C  
ATOM   4577  NE2 GLN B 137      -6.960  15.935  16.150  1.00 97.10           N  
ATOM   4578 HE21 GLN B 137      -6.452  15.184  15.705  1.00 97.10           H  
ATOM   4579 HE22 GLN B 137      -7.459  15.836  17.023  1.00 97.10           H  
ATOM   4580  OE1 GLN B 137      -6.419  17.140  14.401  1.00 97.10           O  
ATOM   4581  N   ASP B 138      -7.786  22.773  15.140  1.00 96.92           N  
ATOM   4582  H   ASP B 138      -7.213  22.640  15.961  1.00 96.92           H  
ATOM   4583  CA  ASP B 138      -7.406  23.847  14.217  1.00 96.92           C  
ATOM   4584  HA  ASP B 138      -8.303  24.251  13.749  1.00 96.92           H  
ATOM   4585  C   ASP B 138      -6.466  23.273  13.136  1.00 96.92           C  
ATOM   4586  CB  ASP B 138      -6.737  25.001  14.997  1.00 96.92           C  
ATOM   4587  HB2 ASP B 138      -5.946  24.593  15.627  1.00 96.92           H  
ATOM   4588  HB3 ASP B 138      -7.481  25.462  15.647  1.00 96.92           H  
ATOM   4589  O   ASP B 138      -5.334  22.904  13.466  1.00 96.92           O  
ATOM   4590  CG  ASP B 138      -6.129  26.087  14.094  1.00 96.92           C  
ATOM   4591  OD1 ASP B 138      -6.334  26.050  12.861  1.00 96.92           O  
ATOM   4592  OD2 ASP B 138      -5.422  26.990  14.583  1.00 96.92           O  
ATOM   4593  N   PRO B 139      -6.857  23.239  11.847  1.00 97.38           N  
ATOM   4594  CA  PRO B 139      -5.990  22.718  10.791  1.00 97.38           C  
ATOM   4595  HA  PRO B 139      -5.798  21.664  10.989  1.00 97.38           H  
ATOM   4596  C   PRO B 139      -4.636  23.432  10.684  1.00 97.38           C  
ATOM   4597  CB  PRO B 139      -6.800  22.855   9.501  1.00 97.38           C  
ATOM   4598  HB2 PRO B 139      -6.586  23.821   9.042  1.00 97.38           H  
ATOM   4599  HB3 PRO B 139      -6.594  22.044   8.803  1.00 97.38           H  
ATOM   4600  O   PRO B 139      -3.633  22.794  10.368  1.00 97.38           O  
ATOM   4601  CG  PRO B 139      -8.251  22.837   9.977  1.00 97.38           C  
ATOM   4602  HG2 PRO B 139      -8.927  23.336   9.282  1.00 97.38           H  
ATOM   4603  HG3 PRO B 139      -8.579  21.811  10.144  1.00 97.38           H  
ATOM   4604  CD  PRO B 139      -8.172  23.568  11.308  1.00 97.38           C  
ATOM   4605  HD2 PRO B 139      -8.247  24.642  11.141  1.00 97.38           H  
ATOM   4606  HD3 PRO B 139      -8.991  23.240  11.948  1.00 97.38           H  
ATOM   4607  N   SER B 140      -4.558  24.731  11.003  1.00 94.08           N  
ATOM   4608  H   SER B 140      -5.389  25.196  11.341  1.00 94.08           H  
ATOM   4609  CA  SER B 140      -3.275  25.450  11.026  1.00 94.08           C  
ATOM   4610  HA  SER B 140      -2.755  25.212  10.098  1.00 94.08           H  
ATOM   4611  C   SER B 140      -2.337  24.997  12.146  1.00 94.08           C  
ATOM   4612  CB  SER B 140      -3.414  26.981  11.076  1.00 94.08           C  
ATOM   4613  HB2 SER B 140      -2.649  27.392  11.734  1.00 94.08           H  
ATOM   4614  HB3 SER B 140      -3.210  27.363  10.076  1.00 94.08           H  
ATOM   4615  O   SER B 140      -1.124  25.161  12.008  1.00 94.08           O  
ATOM   4616  OG  SER B 140      -4.665  27.499  11.472  1.00 94.08           O  
ATOM   4617  HG  SER B 140      -5.034  26.994  12.200  1.00 94.08           H  
ATOM   4618  N   ALA B 141      -2.860  24.411  13.226  1.00 95.15           N  
ATOM   4619  H   ALA B 141      -3.855  24.239  13.261  1.00 95.15           H  
ATOM   4620  CA  ALA B 141      -2.050  23.891  14.324  1.00 95.15           C  
ATOM   4621  HA  ALA B 141      -1.266  24.615  14.547  1.00 95.15           H  
ATOM   4622  C   ALA B 141      -1.345  22.568  13.972  1.00 95.15           C  
ATOM   4623  CB  ALA B 141      -2.932  23.760  15.571  1.00 95.15           C  
ATOM   4624  HB1 ALA B 141      -3.424  24.709  15.781  1.00 95.15           H  
ATOM   4625  HB2 ALA B 141      -3.684  22.985  15.422  1.00 95.15           H  
ATOM   4626  HB3 ALA B 141      -2.313  23.483  16.425  1.00 95.15           H  
ATOM   4627  O   ALA B 141      -0.398  22.189  14.656  1.00 95.15           O  
ATOM   4628  N   LEU B 142      -1.757  21.888  12.892  1.00 96.88           N  
ATOM   4629  H   LEU B 142      -2.555  22.235  12.381  1.00 96.88           H  
ATOM   4630  CA  LEU B 142      -1.097  20.672  12.399  1.00 96.88           C  
ATOM   4631  HA  LEU B 142      -0.771  20.081  13.254  1.00 96.88           H  
ATOM   4632  C   LEU B 142       0.170  20.954  11.580  1.00 96.88           C  
ATOM   4633  CB  LEU B 142      -2.087  19.837  11.570  1.00 96.88           C  
ATOM   4634  HB2 LEU B 142      -1.557  18.968  11.178  1.00 96.88           H  
ATOM   4635  HB3 LEU B 142      -2.417  20.431  10.717  1.00 96.88           H  
ATOM   4636  O   LEU B 142       0.870  20.014  11.197  1.00 96.88           O  
ATOM   4637  CG  LEU B 142      -3.321  19.328  12.332  1.00 96.88           C  
ATOM   4638  HG  LEU B 142      -3.914  20.173  12.681  1.00 96.88           H  
ATOM   4639  CD1 LEU B 142      -4.169  18.499  11.370  1.00 96.88           C  
ATOM   4640 HD11 LEU B 142      -3.604  17.636  11.018  1.00 96.88           H  
ATOM   4641 HD12 LEU B 142      -4.453  19.119  10.519  1.00 96.88           H  
ATOM   4642 HD13 LEU B 142      -5.072  18.164  11.880  1.00 96.88           H  
ATOM   4643  CD2 LEU B 142      -2.946  18.447  13.525  1.00 96.88           C  
ATOM   4644 HD21 LEU B 142      -2.431  19.039  14.282  1.00 96.88           H  
ATOM   4645 HD22 LEU B 142      -3.852  18.043  13.977  1.00 96.88           H  
ATOM   4646 HD23 LEU B 142      -2.308  17.624  13.203  1.00 96.88           H  
ATOM   4647  N   ARG B 143       0.481  22.222  11.293  1.00 95.97           N  
ATOM   4648  H   ARG B 143      -0.110  22.953  11.661  1.00 95.97           H  
ATOM   4649  CA  ARG B 143       1.666  22.587  10.515  1.00 95.97           C  
ATOM   4650  HA  ARG B 143       1.587  22.084   9.551  1.00 95.97           H  
ATOM   4651  C   ARG B 143       2.942  22.089  11.205  1.00 95.97           C  
ATOM   4652  CB  ARG B 143       1.672  24.102  10.289  1.00 95.97           C  
ATOM   4653  HB2 ARG B 143       1.934  24.606  11.220  1.00 95.97           H  
ATOM   4654  HB3 ARG B 143       0.671  24.416   9.994  1.00 95.97           H  
ATOM   4655  O   ARG B 143       3.123  22.269  12.402  1.00 95.97           O  
ATOM   4656  CG  ARG B 143       2.647  24.504   9.178  1.00 95.97           C  
ATOM   4657  HG2 ARG B 143       3.658  24.182   9.428  1.00 95.97           H  
ATOM   4658  HG3 ARG B 143       2.339  24.028   8.247  1.00 95.97           H  
ATOM   4659  CD  ARG B 143       2.630  26.024   9.008  1.00 95.97           C  
ATOM   4660  HD2 ARG B 143       1.601  26.363   8.892  1.00 95.97           H  
ATOM   4661  HD3 ARG B 143       3.027  26.474   9.918  1.00 95.97           H  
ATOM   4662  NE  ARG B 143       3.450  26.456   7.860  1.00 95.97           N  
ATOM   4663  HE  ARG B 143       4.439  26.558   8.036  1.00 95.97           H  
ATOM   4664  NH1 ARG B 143       1.801  26.408   6.255  1.00 95.97           N  
ATOM   4665 HH11 ARG B 143       1.205  25.920   6.907  1.00 95.97           H  
ATOM   4666 HH12 ARG B 143       1.540  26.400   5.279  1.00 95.97           H  
ATOM   4667  NH2 ARG B 143       3.846  27.125   5.723  1.00 95.97           N  
ATOM   4668 HH21 ARG B 143       3.547  27.176   4.760  1.00 95.97           H  
ATOM   4669 HH22 ARG B 143       4.828  27.209   5.941  1.00 95.97           H  
ATOM   4670  CZ  ARG B 143       3.027  26.663   6.624  1.00 95.97           C  
ATOM   4671  N   GLU B 144       3.816  21.477  10.418  1.00 95.89           N  
ATOM   4672  H   GLU B 144       3.544  21.348   9.454  1.00 95.89           H  
ATOM   4673  CA  GLU B 144       5.056  20.792  10.808  1.00 95.89           C  
ATOM   4674  HA  GLU B 144       5.453  20.387   9.877  1.00 95.89           H  
ATOM   4675  C   GLU B 144       4.878  19.552  11.700  1.00 95.89           C  
ATOM   4676  CB  GLU B 144       6.134  21.766  11.312  1.00 95.89           C  
ATOM   4677  HB2 GLU B 144       5.873  22.146  12.300  1.00 95.89           H  
ATOM   4678  HB3 GLU B 144       7.066  21.207  11.391  1.00 95.89           H  
ATOM   4679  O   GLU B 144       5.850  19.013  12.232  1.00 95.89           O  
ATOM   4680  CG  GLU B 144       6.330  22.940  10.340  1.00 95.89           C  
ATOM   4681  HG2 GLU B 144       5.685  23.764  10.645  1.00 95.89           H  
ATOM   4682  HG3 GLU B 144       6.018  22.634   9.342  1.00 95.89           H  
ATOM   4683  CD  GLU B 144       7.778  23.434  10.245  1.00 95.89           C  
ATOM   4684  OE1 GLU B 144       8.094  23.999   9.171  1.00 95.89           O  
ATOM   4685  OE2 GLU B 144       8.528  23.339  11.244  1.00 95.89           O  
ATOM   4686  N   SER B 145       3.653  19.037  11.827  1.00 97.07           N  
ATOM   4687  H   SER B 145       2.878  19.509  11.383  1.00 97.07           H  
ATOM   4688  CA  SER B 145       3.406  17.773  12.523  1.00 97.07           C  
ATOM   4689  HA  SER B 145       4.038  17.769  13.411  1.00 97.07           H  
ATOM   4690  C   SER B 145       3.770  16.554  11.658  1.00 97.07           C  
ATOM   4691  CB  SER B 145       1.956  17.677  13.011  1.00 97.07           C  
ATOM   4692  HB2 SER B 145       1.693  18.578  13.564  1.00 97.07           H  
ATOM   4693  HB3 SER B 145       1.858  16.821  13.679  1.00 97.07           H  
ATOM   4694  O   SER B 145       3.660  16.598  10.424  1.00 97.07           O  
ATOM   4695  OG  SER B 145       1.069  17.506  11.924  1.00 97.07           O  
ATOM   4696  HG  SER B 145       0.959  18.375  11.532  1.00 97.07           H  
ATOM   4697  N   PRO B 146       4.127  15.413  12.277  1.00 97.89           N  
ATOM   4698  CA  PRO B 146       4.287  14.135  11.589  1.00 97.89           C  
ATOM   4699  HA  PRO B 146       4.796  14.281  10.637  1.00 97.89           H  
ATOM   4700  C   PRO B 146       2.917  13.490  11.308  1.00 97.89           C  
ATOM   4701  CB  PRO B 146       5.190  13.312  12.515  1.00 97.89           C  
ATOM   4702  HB2 PRO B 146       5.091  12.236  12.372  1.00 97.89           H  
ATOM   4703  HB3 PRO B 146       6.228  13.613  12.371  1.00 97.89           H  
ATOM   4704  O   PRO B 146       2.664  12.345  11.676  1.00 97.89           O  
ATOM   4705  CG  PRO B 146       4.718  13.760  13.896  1.00 97.89           C  
ATOM   4706  HG2 PRO B 146       3.797  13.235  14.149  1.00 97.89           H  
ATOM   4707  HG3 PRO B 146       5.477  13.594  14.661  1.00 97.89           H  
ATOM   4708  CD  PRO B 146       4.421  15.246  13.698  1.00 97.89           C  
ATOM   4709  HD2 PRO B 146       3.578  15.539  14.324  1.00 97.89           H  
ATOM   4710  HD3 PRO B 146       5.303  15.832  13.956  1.00 97.89           H  
ATOM   4711  N   THR B 147       2.000  14.233  10.683  1.00 98.76           N  
ATOM   4712  H   THR B 147       2.251  15.174  10.415  1.00 98.76           H  
ATOM   4713  CA  THR B 147       0.707  13.699  10.236  1.00 98.76           C  
ATOM   4714  HA  THR B 147       0.372  12.959  10.963  1.00 98.76           H  
ATOM   4715  C   THR B 147       0.881  13.023   8.878  1.00 98.76           C  
ATOM   4716  CB  THR B 147      -0.373  14.785  10.174  1.00 98.76           C  
ATOM   4717  HB  THR B 147      -0.052  15.564   9.482  1.00 98.76           H  
ATOM   4718  O   THR B 147       1.376  13.651   7.943  1.00 98.76           O  
ATOM   4719  CG2 THR B 147      -1.736  14.250   9.729  1.00 98.76           C  
ATOM   4720 HG21 THR B 147      -2.047  13.435  10.382  1.00 98.76           H  
ATOM   4721 HG22 THR B 147      -2.472  15.053   9.776  1.00 98.76           H  
ATOM   4722 HG23 THR B 147      -1.685  13.888   8.702  1.00 98.76           H  
ATOM   4723  OG1 THR B 147      -0.578  15.340  11.452  1.00 98.76           O  
ATOM   4724  HG1 THR B 147       0.058  16.046  11.591  1.00 98.76           H  
ATOM   4725  N   GLY B 148       0.507  11.747   8.767  1.00 98.82           N  
ATOM   4726  H   GLY B 148       0.071  11.313   9.568  1.00 98.82           H  
ATOM   4727  CA  GLY B 148       0.540  11.004   7.504  1.00 98.82           C  
ATOM   4728  HA2 GLY B 148       0.625   9.936   7.704  1.00 98.82           H  
ATOM   4729  HA3 GLY B 148       1.417  11.308   6.931  1.00 98.82           H  
ATOM   4730  C   GLY B 148      -0.705  11.244   6.644  1.00 98.82           C  
ATOM   4731  O   GLY B 148      -1.771  11.562   7.170  1.00 98.82           O  
ATOM   4732  N   VAL B 149      -0.586  11.060   5.330  1.00 98.93           N  
ATOM   4733  H   VAL B 149       0.313  10.762   4.980  1.00 98.93           H  
ATOM   4734  CA  VAL B 149      -1.677  11.192   4.352  1.00 98.93           C  
ATOM   4735  HA  VAL B 149      -2.628  11.240   4.881  1.00 98.93           H  
ATOM   4736  C   VAL B 149      -1.701   9.966   3.438  1.00 98.93           C  
ATOM   4737  CB  VAL B 149      -1.545  12.495   3.540  1.00 98.93           C  
ATOM   4738  HB  VAL B 149      -0.561  12.520   3.072  1.00 98.93           H  
ATOM   4739  O   VAL B 149      -0.740   9.689   2.723  1.00 98.93           O  
ATOM   4740  CG1 VAL B 149      -2.614  12.592   2.444  1.00 98.93           C  
ATOM   4741 HG11 VAL B 149      -3.611  12.537   2.881  1.00 98.93           H  
ATOM   4742 HG12 VAL B 149      -2.499  13.538   1.914  1.00 98.93           H  
ATOM   4743 HG13 VAL B 149      -2.484  11.791   1.716  1.00 98.93           H  
ATOM   4744  CG2 VAL B 149      -1.685  13.736   4.429  1.00 98.93           C  
ATOM   4745 HG21 VAL B 149      -1.624  14.636   3.818  1.00 98.93           H  
ATOM   4746 HG22 VAL B 149      -0.876  13.766   5.159  1.00 98.93           H  
ATOM   4747 HG23 VAL B 149      -2.643  13.726   4.948  1.00 98.93           H  
ATOM   4748  N   PHE B 150      -2.817   9.242   3.425  1.00 98.87           N  
ATOM   4749  H   PHE B 150      -3.579   9.531   4.022  1.00 98.87           H  
ATOM   4750  CA  PHE B 150      -2.986   8.012   2.645  1.00 98.87           C  
ATOM   4751  HA  PHE B 150      -2.143   7.882   1.966  1.00 98.87           H  
ATOM   4752  C   PHE B 150      -4.261   8.111   1.811  1.00 98.87           C  
ATOM   4753  CB  PHE B 150      -3.025   6.796   3.585  1.00 98.87           C  
ATOM   4754  HB2 PHE B 150      -3.915   6.861   4.211  1.00 98.87           H  
ATOM   4755  HB3 PHE B 150      -3.119   5.893   2.982  1.00 98.87           H  
ATOM   4756  O   PHE B 150      -5.349   8.248   2.369  1.00 98.87           O  
ATOM   4757  CG  PHE B 150      -1.813   6.654   4.487  1.00 98.87           C  
ATOM   4758  CD1 PHE B 150      -0.755   5.801   4.123  1.00 98.87           C  
ATOM   4759  HD1 PHE B 150      -0.810   5.238   3.203  1.00 98.87           H  
ATOM   4760  CD2 PHE B 150      -1.739   7.382   5.691  1.00 98.87           C  
ATOM   4761  HD2 PHE B 150      -2.548   8.040   5.973  1.00 98.87           H  
ATOM   4762  CE1 PHE B 150       0.374   5.685   4.955  1.00 98.87           C  
ATOM   4763  HE1 PHE B 150       1.186   5.025   4.686  1.00 98.87           H  
ATOM   4764  CE2 PHE B 150      -0.601   7.284   6.509  1.00 98.87           C  
ATOM   4765  HE2 PHE B 150      -0.536   7.860   7.420  1.00 98.87           H  
ATOM   4766  CZ  PHE B 150       0.458   6.439   6.137  1.00 98.87           C  
ATOM   4767  HZ  PHE B 150       1.341   6.374   6.755  1.00 98.87           H  
ATOM   4768  N   VAL B 151      -4.149   8.050   0.484  1.00 98.67           N  
ATOM   4769  H   VAL B 151      -3.229   7.947   0.079  1.00 98.67           H  
ATOM   4770  CA  VAL B 151      -5.284   8.311  -0.418  1.00 98.67           C  
ATOM   4771  HA  VAL B 151      -6.195   8.412   0.172  1.00 98.67           H  
ATOM   4772  C   VAL B 151      -5.511   7.156  -1.390  1.00 98.67           C  
ATOM   4773  CB  VAL B 151      -5.097   9.651  -1.158  1.00 98.67           C  
ATOM   4774  HB  VAL B 151      -4.155   9.624  -1.707  1.00 98.67           H  
ATOM   4775  O   VAL B 151      -4.585   6.730  -2.071  1.00 98.67           O  
ATOM   4776  CG1 VAL B 151      -6.225   9.932  -2.158  1.00 98.67           C  
ATOM   4777 HG11 VAL B 151      -7.191   9.938  -1.652  1.00 98.67           H  
ATOM   4778 HG12 VAL B 151      -6.055  10.899  -2.631  1.00 98.67           H  
ATOM   4779 HG13 VAL B 151      -6.230   9.177  -2.945  1.00 98.67           H  
ATOM   4780  CG2 VAL B 151      -5.061  10.828  -0.171  1.00 98.67           C  
ATOM   4781 HG21 VAL B 151      -4.956  11.768  -0.715  1.00 98.67           H  
ATOM   4782 HG22 VAL B 151      -5.979  10.855   0.417  1.00 98.67           H  
ATOM   4783 HG23 VAL B 151      -4.209  10.727   0.500  1.00 98.67           H  
ATOM   4784  N   GLY B 152      -6.755   6.686  -1.499  1.00 97.57           N  
ATOM   4785  H   GLY B 152      -7.453   7.072  -0.879  1.00 97.57           H  
ATOM   4786  CA  GLY B 152      -7.232   5.912  -2.649  1.00 97.57           C  
ATOM   4787  HA2 GLY B 152      -7.899   5.122  -2.303  1.00 97.57           H  
ATOM   4788  HA3 GLY B 152      -6.397   5.453  -3.178  1.00 97.57           H  
ATOM   4789  C   GLY B 152      -8.010   6.815  -3.607  1.00 97.57           C  
ATOM   4790  O   GLY B 152      -9.004   7.412  -3.198  1.00 97.57           O  
ATOM   4791  N   ALA B 153      -7.583   6.937  -4.862  1.00 90.80           N  
ATOM   4792  H   ALA B 153      -6.809   6.371  -5.181  1.00 90.80           H  
ATOM   4793  CA  ALA B 153      -8.185   7.860  -5.830  1.00 90.80           C  
ATOM   4794  HA  ALA B 153      -9.117   8.254  -5.423  1.00 90.80           H  
ATOM   4795  C   ALA B 153      -8.558   7.164  -7.145  1.00 90.80           C  
ATOM   4796  CB  ALA B 153      -7.250   9.058  -6.030  1.00 90.80           C  
ATOM   4797  HB1 ALA B 153      -6.243   8.712  -6.264  1.00 90.80           H  
ATOM   4798  HB2 ALA B 153      -7.214   9.651  -5.116  1.00 90.80           H  
ATOM   4799  HB3 ALA B 153      -7.617   9.686  -6.842  1.00 90.80           H  
ATOM   4800  O   ALA B 153      -8.008   6.114  -7.478  1.00 90.80           O  
ATOM   4801  N   GLY B 154      -9.523   7.739  -7.866  1.00 81.76           N  
ATOM   4802  H   GLY B 154      -9.934   8.601  -7.539  1.00 81.76           H  
ATOM   4803  CA  GLY B 154      -9.958   7.267  -9.178  1.00 81.76           C  
ATOM   4804  HA2 GLY B 154     -10.935   7.692  -9.408  1.00 81.76           H  
ATOM   4805  HA3 GLY B 154     -10.044   6.180  -9.174  1.00 81.76           H  
ATOM   4806  C   GLY B 154      -8.988   7.649 -10.293  1.00 81.76           C  
ATOM   4807  O   GLY B 154      -8.096   8.479 -10.094  1.00 81.76           O  
ATOM   4808  N   PRO B 155      -9.154   7.057 -11.487  1.00 79.10           N  
ATOM   4809  CA  PRO B 155      -8.356   7.419 -12.652  1.00 79.10           C  
ATOM   4810  HA  PRO B 155      -7.304   7.226 -12.443  1.00 79.10           H  
ATOM   4811  C   PRO B 155      -8.527   8.906 -13.004  1.00 79.10           C  
ATOM   4812  CB  PRO B 155      -8.831   6.485 -13.772  1.00 79.10           C  
ATOM   4813  HB2 PRO B 155      -8.204   5.594 -13.785  1.00 79.10           H  
ATOM   4814  HB3 PRO B 155      -8.817   6.972 -14.747  1.00 79.10           H  
ATOM   4815  O   PRO B 155      -9.630   9.448 -12.934  1.00 79.10           O  
ATOM   4816  CG  PRO B 155     -10.252   6.093 -13.360  1.00 79.10           C  
ATOM   4817  HG2 PRO B 155     -10.533   5.114 -13.749  1.00 79.10           H  
ATOM   4818  HG3 PRO B 155     -10.955   6.853 -13.700  1.00 79.10           H  
ATOM   4819  CD  PRO B 155     -10.195   6.101 -11.835  1.00 79.10           C  
ATOM   4820  HD2 PRO B 155      -9.915   5.113 -11.470  1.00 79.10           H  
ATOM   4821  HD3 PRO B 155     -11.164   6.392 -11.430  1.00 79.10           H  
ATOM   4822  N   ASN B 156      -7.443   9.561 -13.433  1.00 78.45           N  
ATOM   4823  H   ASN B 156      -6.561   9.070 -13.432  1.00 78.45           H  
ATOM   4824  CA  ASN B 156      -7.436  10.990 -13.781  1.00 78.45           C  
ATOM   4825  HA  ASN B 156      -8.049  11.519 -13.051  1.00 78.45           H  
ATOM   4826  C   ASN B 156      -8.084  11.263 -15.146  1.00 78.45           C  
ATOM   4827  CB  ASN B 156      -6.009  11.562 -13.685  1.00 78.45           C  
ATOM   4828  HB2 ASN B 156      -5.305  10.905 -14.196  1.00 78.45           H  
ATOM   4829  HB3 ASN B 156      -5.979  12.539 -14.169  1.00 78.45           H  
ATOM   4830  O   ASN B 156      -7.428  11.649 -16.114  1.00 78.45           O  
ATOM   4831  CG  ASN B 156      -5.565  11.784 -12.255  1.00 78.45           C  
ATOM   4832  ND2 ASN B 156      -4.295  11.950 -12.013  1.00 78.45           N  
ATOM   4833 HD21 ASN B 156      -4.070  12.032 -11.032  1.00 78.45           H  
ATOM   4834 HD22 ASN B 156      -3.631  12.067 -12.765  1.00 78.45           H  
ATOM   4835  OD1 ASN B 156      -6.319  11.792 -11.311  1.00 78.45           O  
ATOM   4836  N   GLU B 157      -9.402  11.101 -15.218  1.00 85.69           N  
ATOM   4837  H   GLU B 157      -9.860  10.707 -14.409  1.00 85.69           H  
ATOM   4838  CA  GLU B 157     -10.195  11.370 -16.422  1.00 85.69           C  
ATOM   4839  HA  GLU B 157      -9.753  10.838 -17.264  1.00 85.69           H  
ATOM   4840  C   GLU B 157     -10.212  12.868 -16.801  1.00 85.69           C  
ATOM   4841  CB  GLU B 157     -11.625  10.841 -16.208  1.00 85.69           C  
ATOM   4842  HB2 GLU B 157     -12.031  11.294 -15.304  1.00 85.69           H  
ATOM   4843  HB3 GLU B 157     -12.235  11.156 -17.054  1.00 85.69           H  
ATOM   4844  O   GLU B 157     -10.497  13.214 -17.949  1.00 85.69           O  
ATOM   4845  CG  GLU B 157     -11.721   9.304 -16.085  1.00 85.69           C  
ATOM   4846  HG2 GLU B 157     -11.269   8.862 -16.973  1.00 85.69           H  
ATOM   4847  HG3 GLU B 157     -11.151   8.974 -15.216  1.00 85.69           H  
ATOM   4848  CD  GLU B 157     -13.172   8.790 -15.958  1.00 85.69           C  
ATOM   4849  OE1 GLU B 157     -13.406   7.564 -16.103  1.00 85.69           O  
ATOM   4850  OE2 GLU B 157     -14.104   9.614 -15.810  1.00 85.69           O  
ATOM   4851  N   TYR B 158      -9.883  13.776 -15.870  1.00 88.14           N  
ATOM   4852  H   TYR B 158      -9.642  13.449 -14.945  1.00 88.14           H  
ATOM   4853  CA  TYR B 158      -9.877  15.221 -16.130  1.00 88.14           C  
ATOM   4854  HA  TYR B 158     -10.823  15.467 -16.613  1.00 88.14           H  
ATOM   4855  C   TYR B 158      -8.766  15.665 -17.095  1.00 88.14           C  
ATOM   4856  CB  TYR B 158      -9.801  15.996 -14.806  1.00 88.14           C  
ATOM   4857  HB2 TYR B 158     -10.523  15.579 -14.105  1.00 88.14           H  
ATOM   4858  HB3 TYR B 158      -8.815  15.856 -14.364  1.00 88.14           H  
ATOM   4859  O   TYR B 158      -8.952  16.634 -17.833  1.00 88.14           O  
ATOM   4860  CG  TYR B 158     -10.100  17.479 -14.953  1.00 88.14           C  
ATOM   4861  CD1 TYR B 158      -9.126  18.449 -14.641  1.00 88.14           C  
ATOM   4862  HD1 TYR B 158      -8.150  18.141 -14.297  1.00 88.14           H  
ATOM   4863  CD2 TYR B 158     -11.368  17.888 -15.410  1.00 88.14           C  
ATOM   4864  HD2 TYR B 158     -12.111  17.148 -15.669  1.00 88.14           H  
ATOM   4865  CE1 TYR B 158      -9.426  19.820 -14.776  1.00 88.14           C  
ATOM   4866  HE1 TYR B 158      -8.683  20.564 -14.530  1.00 88.14           H  
ATOM   4867  CE2 TYR B 158     -11.669  19.253 -15.548  1.00 88.14           C  
ATOM   4868  HE2 TYR B 158     -12.637  19.574 -15.904  1.00 88.14           H  
ATOM   4869  OH  TYR B 158     -11.014  21.530 -15.390  1.00 88.14           O  
ATOM   4870  HH  TYR B 158     -10.250  22.099 -15.269  1.00 88.14           H  
ATOM   4871  CZ  TYR B 158     -10.697  20.221 -15.238  1.00 88.14           C  
ATOM   4872  N   ALA B 159      -7.653  14.926 -17.169  1.00 79.63           N  
ATOM   4873  H   ALA B 159      -7.567  14.120 -16.566  1.00 79.63           H  
ATOM   4874  CA  ALA B 159      -6.534  15.253 -18.052  1.00 79.63           C  
ATOM   4875  HA  ALA B 159      -6.153  16.237 -17.778  1.00 79.63           H  
ATOM   4876  C   ALA B 159      -6.947  15.307 -19.534  1.00 79.63           C  
ATOM   4877  CB  ALA B 159      -5.424  14.219 -17.830  1.00 79.63           C  
ATOM   4878  HB1 ALA B 159      -5.775  13.226 -18.110  1.00 79.63           H  
ATOM   4879  HB2 ALA B 159      -5.132  14.206 -16.780  1.00 79.63           H  
ATOM   4880  HB3 ALA B 159      -4.556  14.477 -18.438  1.00 79.63           H  
ATOM   4881  O   ALA B 159      -6.489  16.187 -20.262  1.00 79.63           O  
ATOM   4882  N   GLU B 160      -7.846  14.416 -19.977  1.00 76.22           N  
ATOM   4883  H   GLU B 160      -8.209  13.730 -19.330  1.00 76.22           H  
ATOM   4884  CA  GLU B 160      -8.376  14.435 -21.349  1.00 76.22           C  
ATOM   4885  HA  GLU B 160      -7.545  14.432 -22.055  1.00 76.22           H  
ATOM   4886  C   GLU B 160      -9.174  15.718 -21.617  1.00 76.22           C  
ATOM   4887  CB  GLU B 160      -9.256  13.202 -21.635  1.00 76.22           C  
ATOM   4888  HB2 GLU B 160     -10.023  13.117 -20.865  1.00 76.22           H  
ATOM   4889  HB3 GLU B 160      -9.754  13.369 -22.590  1.00 76.22           H  
ATOM   4890  O   GLU B 160      -8.967  16.366 -22.639  1.00 76.22           O  
ATOM   4891  CG  GLU B 160      -8.480  11.875 -21.736  1.00 76.22           C  
ATOM   4892  HG2 GLU B 160      -8.099  11.614 -20.749  1.00 76.22           H  
ATOM   4893  HG3 GLU B 160      -7.628  12.025 -22.399  1.00 76.22           H  
ATOM   4894  CD  GLU B 160      -9.336  10.708 -22.284  1.00 76.22           C  
ATOM   4895  OE1 GLU B 160      -8.778   9.691 -22.757  1.00 76.22           O  
ATOM   4896  OE2 GLU B 160     -10.581  10.803 -22.385  1.00 76.22           O  
ATOM   4897  N   ARG B 161     -10.018  16.154 -20.672  1.00 76.82           N  
ATOM   4898  H   ARG B 161     -10.079  15.630 -19.810  1.00 76.82           H  
ATOM   4899  CA  ARG B 161     -10.783  17.402 -20.828  1.00 76.82           C  
ATOM   4900  HA  ARG B 161     -11.282  17.393 -21.797  1.00 76.82           H  
ATOM   4901  C   ARG B 161      -9.905  18.641 -20.846  1.00 76.82           C  
ATOM   4902  CB  ARG B 161     -11.811  17.570 -19.711  1.00 76.82           C  
ATOM   4903  HB2 ARG B 161     -11.356  17.388 -18.738  1.00 76.82           H  
ATOM   4904  HB3 ARG B 161     -12.151  18.605 -19.734  1.00 76.82           H  
ATOM   4905  O   ARG B 161     -10.210  19.590 -21.563  1.00 76.82           O  
ATOM   4906  CG  ARG B 161     -13.018  16.658 -19.906  1.00 76.82           C  
ATOM   4907  HG2 ARG B 161     -12.797  15.665 -19.515  1.00 76.82           H  
ATOM   4908  HG3 ARG B 161     -13.275  16.586 -20.963  1.00 76.82           H  
ATOM   4909  CD  ARG B 161     -14.183  17.293 -19.155  1.00 76.82           C  
ATOM   4910  HD2 ARG B 161     -14.453  18.232 -19.638  1.00 76.82           H  
ATOM   4911  HD3 ARG B 161     -13.865  17.495 -18.133  1.00 76.82           H  
ATOM   4912  NE  ARG B 161     -15.341  16.403 -19.142  1.00 76.82           N  
ATOM   4913  HE  ARG B 161     -15.331  15.609 -19.766  1.00 76.82           H  
ATOM   4914  NH1 ARG B 161     -16.492  17.478 -17.473  1.00 76.82           N  
ATOM   4915 HH11 ARG B 161     -17.304  17.553 -16.876  1.00 76.82           H  
ATOM   4916 HH12 ARG B 161     -15.931  18.302 -17.634  1.00 76.82           H  
ATOM   4917  NH2 ARG B 161     -17.126  15.468 -18.156  1.00 76.82           N  
ATOM   4918 HH21 ARG B 161     -17.855  15.498 -17.457  1.00 76.82           H  
ATOM   4919 HH22 ARG B 161     -16.868  14.600 -18.603  1.00 76.82           H  
ATOM   4920  CZ  ARG B 161     -16.325  16.467 -18.277  1.00 76.82           C  
ATOM   4921  N   VAL B 162      -8.831  18.655 -20.059  1.00 76.14           N  
ATOM   4922  H   VAL B 162      -8.671  17.863 -19.453  1.00 76.14           H  
ATOM   4923  CA  VAL B 162      -7.898  19.788 -20.038  1.00 76.14           C  
ATOM   4924  HA  VAL B 162      -8.481  20.700 -19.903  1.00 76.14           H  
ATOM   4925  C   VAL B 162      -7.178  19.932 -21.379  1.00 76.14           C  
ATOM   4926  CB  VAL B 162      -6.910  19.678 -18.861  1.00 76.14           C  
ATOM   4927  HB  VAL B 162      -6.417  18.707 -18.890  1.00 76.14           H  
ATOM   4928  O   VAL B 162      -6.916  21.056 -21.799  1.00 76.14           O  
ATOM   4929  CG1 VAL B 162      -5.837  20.775 -18.879  1.00 76.14           C  
ATOM   4930 HG11 VAL B 162      -5.164  20.619 -19.722  1.00 76.14           H  
ATOM   4931 HG12 VAL B 162      -6.303  21.757 -18.954  1.00 76.14           H  
ATOM   4932 HG13 VAL B 162      -5.243  20.727 -17.966  1.00 76.14           H  
ATOM   4933  CG2 VAL B 162      -7.649  19.823 -17.526  1.00 76.14           C  
ATOM   4934 HG21 VAL B 162      -8.100  20.812 -17.446  1.00 76.14           H  
ATOM   4935 HG22 VAL B 162      -8.437  19.074 -17.445  1.00 76.14           H  
ATOM   4936 HG23 VAL B 162      -6.955  19.670 -16.700  1.00 76.14           H  
ATOM   4937  N   GLN B 163      -6.905  18.831 -22.086  1.00 69.10           N
[truncated: 1,851,022 more chars]
