# Supplementary material for: Module-Based Polyketide Synthase Engineering for de Novo Polyketide Biosynthesis
Source: ACS Synth Biol. 2023 Oct 23;12(11):3148–55. doi: 10.1021/acssynbio.3c00282 (PMC10661043; doi:10.1021/acssynbio.3c00282)
Supplement: Supplementary file 2 — sb3c00282_si_002.zip [file sb3c00282_si_002.zip › Final_PKS_Structures/menzella_pdbs/eryM3_ACP_rapM2_KSAT_dimer.pdb]

ATOM      1  N   LEU A   1      43.367  24.616  45.713  1.00 61.67           N  
ATOM      2  H   LEU A   1      43.877  23.766  45.907  1.00 61.67           H  
ATOM      3  H2  LEU A   1      43.500  24.860  44.742  1.00 61.67           H  
ATOM      4  H3  LEU A   1      43.729  25.373  46.275  1.00 61.67           H  
ATOM      5  CA  LEU A   1      41.921  24.439  45.979  1.00 61.67           C  
ATOM      6  HA  LEU A   1      41.432  25.387  45.755  1.00 61.67           H  
ATOM      7  C   LEU A   1      41.611  24.219  47.461  1.00 61.67           C  
ATOM      8  CB  LEU A   1      41.279  23.399  45.048  1.00 61.67           C  
ATOM      9  HB2 LEU A   1      40.315  23.090  45.453  1.00 61.67           H  
ATOM     10  HB3 LEU A   1      41.921  22.520  44.995  1.00 61.67           H  
ATOM     11  O   LEU A   1      40.915  25.056  48.000  1.00 61.67           O  
ATOM     12  CG  LEU A   1      41.059  23.986  43.636  1.00 61.67           C  
ATOM     13  HG  LEU A   1      41.968  24.499  43.318  1.00 61.67           H  
ATOM     14  CD1 LEU A   1      40.771  22.874  42.644  1.00 61.67           C  
ATOM     15 HD11 LEU A   1      39.838  22.384  42.926  1.00 61.67           H  
ATOM     16 HD12 LEU A   1      40.656  23.290  41.643  1.00 61.67           H  
ATOM     17 HD13 LEU A   1      41.582  22.146  42.627  1.00 61.67           H  
ATOM     18  CD2 LEU A   1      39.889  24.970  43.598  1.00 61.67           C  
ATOM     19 HD21 LEU A   1      39.751  25.340  42.582  1.00 61.67           H  
ATOM     20 HD22 LEU A   1      40.070  25.832  44.240  1.00 61.67           H  
ATOM     21 HD23 LEU A   1      38.965  24.480  43.904  1.00 61.67           H  
ATOM     22  N   ALA A   2      42.147  23.200  48.152  1.00 64.94           N  
ATOM     23  H   ALA A   2      42.637  22.462  47.667  1.00 64.94           H  
ATOM     24  CA  ALA A   2      41.770  22.907  49.553  1.00 64.94           C  
ATOM     25  HA  ALA A   2      40.709  22.655  49.572  1.00 64.94           H  
ATOM     26  C   ALA A   2      41.960  24.058  50.571  1.00 64.94           C  
ATOM     27  CB  ALA A   2      42.556  21.671  50.009  1.00 64.94           C  
ATOM     28  HB1 ALA A   2      42.250  21.402  51.020  1.00 64.94           H  
ATOM     29  HB2 ALA A   2      43.627  21.877  50.009  1.00 64.94           H  
ATOM     30  HB3 ALA A   2      42.345  20.827  49.352  1.00 64.94           H  
ATOM     31  O   ALA A   2      41.209  24.143  51.534  1.00 64.94           O  
ATOM     32  N   GLY A   3      42.948  24.938  50.370  1.00 70.40           N  
ATOM     33  H   GLY A   3      43.569  24.796  49.586  1.00 70.40           H  
ATOM     34  CA  GLY A   3      43.171  26.114  51.226  1.00 70.40           C  
ATOM     35  HA2 GLY A   3      44.221  26.402  51.172  1.00 70.40           H  
ATOM     36  HA3 GLY A   3      42.947  25.856  52.261  1.00 70.40           H  
ATOM     37  C   GLY A   3      42.333  27.350  50.871  1.00 70.40           C  
ATOM     38  O   GLY A   3      42.488  28.372  51.527  1.00 70.40           O  
ATOM     39  N   LEU A   4      41.501  27.276  49.829  1.00 70.97           N  
ATOM     40  H   LEU A   4      41.320  26.368  49.424  1.00 70.97           H  
ATOM     41  CA  LEU A   4      40.624  28.362  49.387  1.00 70.97           C  
ATOM     42  HA  LEU A   4      41.008  29.322  49.735  1.00 70.97           H  
ATOM     43  C   LEU A   4      39.230  28.187  49.993  1.00 70.97           C  
ATOM     44  CB  LEU A   4      40.551  28.386  47.849  1.00 70.97           C  
ATOM     45  HB2 LEU A   4      40.150  27.431  47.508  1.00 70.97           H  
ATOM     46  HB3 LEU A   4      39.843  29.158  47.548  1.00 70.97           H  
ATOM     47  O   LEU A   4      38.791  27.052  50.211  1.00 70.97           O  
ATOM     48  CG  LEU A   4      41.883  28.645  47.130  1.00 70.97           C  
ATOM     49  HG  LEU A   4      42.621  27.911  47.452  1.00 70.97           H  
ATOM     50  CD1 LEU A   4      41.692  28.473  45.623  1.00 70.97           C  
ATOM     51 HD11 LEU A   4      40.978  29.215  45.266  1.00 70.97           H  
ATOM     52 HD12 LEU A   4      41.297  27.483  45.394  1.00 70.97           H  
ATOM     53 HD13 LEU A   4      42.636  28.633  45.101  1.00 70.97           H  
ATOM     54  CD2 LEU A   4      42.422  30.046  47.401  1.00 70.97           C  
ATOM     55 HD21 LEU A   4      42.659  30.164  48.458  1.00 70.97           H  
ATOM     56 HD22 LEU A   4      41.673  30.792  47.134  1.00 70.97           H  
ATOM     57 HD23 LEU A   4      43.323  30.228  46.815  1.00 70.97           H  
ATOM     58  N   SER A   5      38.522  29.292  50.220  1.00 74.14           N  
ATOM     59  H   SER A   5      38.912  30.185  49.955  1.00 74.14           H  
ATOM     60  CA  SER A   5      37.108  29.251  50.598  1.00 74.14           C  
ATOM     61  HA  SER A   5      37.031  28.644  51.501  1.00 74.14           H  
ATOM     62  C   SER A   5      36.253  28.607  49.488  1.00 74.14           C  
ATOM     63  CB  SER A   5      36.604  30.658  50.928  1.00 74.14           C  
ATOM     64  HB2 SER A   5      37.251  31.118  51.674  1.00 74.14           H  
ATOM     65  HB3 SER A   5      35.591  30.600  51.328  1.00 74.14           H  
ATOM     66  O   SER A   5      36.667  28.580  48.328  1.00 74.14           O  
ATOM     67  OG  SER A   5      36.591  31.446  49.766  1.00 74.14           O  
ATOM     68  HG  SER A   5      37.497  31.708  49.589  1.00 74.14           H  
ATOM     69  N   PRO A   6      35.058  28.066  49.792  1.00 67.46           N  
ATOM     70  CA  PRO A   6      34.214  27.401  48.793  1.00 67.46           C  
ATOM     71  HA  PRO A   6      34.727  26.506  48.443  1.00 67.46           H  
ATOM     72  C   PRO A   6      33.849  28.268  47.581  1.00 67.46           C  
ATOM     73  CB  PRO A   6      32.944  26.997  49.546  1.00 67.46           C  
ATOM     74  HB2 PRO A   6      32.529  26.065  49.163  1.00 67.46           H  
ATOM     75  HB3 PRO A   6      32.202  27.794  49.492  1.00 67.46           H  
ATOM     76  O   PRO A   6      33.666  27.725  46.487  1.00 67.46           O  
ATOM     77  CG  PRO A   6      33.415  26.852  50.990  1.00 67.46           C  
ATOM     78  HG2 PRO A   6      32.600  26.998  51.699  1.00 67.46           H  
ATOM     79  HG3 PRO A   6      33.877  25.875  51.127  1.00 67.46           H  
ATOM     80  CD  PRO A   6      34.475  27.940  51.118  1.00 67.46           C  
ATOM     81  HD2 PRO A   6      34.003  28.883  51.396  1.00 67.46           H  
ATOM     82  HD3 PRO A   6      35.212  27.647  51.865  1.00 67.46           H  
ATOM     83  N   ASP A   7      33.734  29.580  47.775  1.00 72.89           N  
ATOM     84  H   ASP A   7      33.863  29.959  48.702  1.00 72.89           H  
ATOM     85  CA  ASP A   7      33.417  30.533  46.711  1.00 72.89           C  
ATOM     86  HA  ASP A   7      32.660  30.106  46.054  1.00 72.89           H  
ATOM     87  C   ASP A   7      34.644  30.809  45.847  1.00 72.89           C  
ATOM     88  CB  ASP A   7      32.841  31.823  47.310  1.00 72.89           C  
ATOM     89  HB2 ASP A   7      32.739  32.563  46.516  1.00 72.89           H  
ATOM     90  HB3 ASP A   7      33.533  32.214  48.055  1.00 72.89           H  
ATOM     91  O   ASP A   7      34.572  30.651  44.634  1.00 72.89           O  
ATOM     92  CG  ASP A   7      31.461  31.607  47.943  1.00 72.89           C  
ATOM     93  OD1 ASP A   7      30.768  30.639  47.544  1.00 72.89           O  
ATOM     94  OD2 ASP A   7      31.133  32.374  48.872  1.00 72.89           O  
ATOM     95  N   GLU A   8      35.807  31.060  46.455  1.00 80.10           N  
ATOM     96  H   GLU A   8      35.818  31.201  47.455  1.00 80.10           H  
ATOM     97  CA  GLU A   8      37.072  31.178  45.716  1.00 80.10           C  
ATOM     98  HA  GLU A   8      37.009  32.000  45.002  1.00 80.10           H  
ATOM     99  C   GLU A   8      37.404  29.891  44.943  1.00 80.10           C  
ATOM    100  CB  GLU A   8      38.218  31.438  46.697  1.00 80.10           C  
ATOM    101  HB2 GLU A   8      38.155  30.676  47.473  1.00 80.10           H  
ATOM    102  HB3 GLU A   8      39.168  31.309  46.178  1.00 80.10           H  
ATOM    103  O   GLU A   8      37.982  29.943  43.855  1.00 80.10           O  
ATOM    104  CG  GLU A   8      38.214  32.835  47.333  1.00 80.10           C  
ATOM    105  HG2 GLU A   8      37.216  33.068  47.704  1.00 80.10           H  
ATOM    106  HG3 GLU A   8      38.476  33.569  46.572  1.00 80.10           H  
ATOM    107  CD  GLU A   8      39.207  32.896  48.503  1.00 80.10           C  
ATOM    108  OE1 GLU A   8      39.965  33.882  48.608  1.00 80.10           O  
ATOM    109  OE2 GLU A   8      39.194  31.933  49.317  1.00 80.10           O  
ATOM    110  N   GLN A   9      37.041  28.719  45.484  1.00 79.45           N  
ATOM    111  H   GLN A   9      36.621  28.742  46.402  1.00 79.45           H  
ATOM    112  CA  GLN A   9      37.140  27.447  44.764  1.00 79.45           C  
ATOM    113  HA  GLN A   9      38.165  27.317  44.418  1.00 79.45           H  
ATOM    114  C   GLN A   9      36.239  27.435  43.525  1.00 79.45           C  
ATOM    115  CB  GLN A   9      36.753  26.260  45.661  1.00 79.45           C  
ATOM    116  HB2 GLN A   9      35.786  26.460  46.121  1.00 79.45           H  
ATOM    117  HB3 GLN A   9      36.646  25.376  45.032  1.00 79.45           H  
ATOM    118  O   GLN A   9      36.683  26.994  42.466  1.00 79.45           O  
ATOM    119  CG  GLN A   9      37.766  25.929  46.762  1.00 79.45           C  
ATOM    120  HG2 GLN A   9      38.698  25.589  46.309  1.00 79.45           H  
ATOM    121  HG3 GLN A   9      37.986  26.824  47.345  1.00 79.45           H  
ATOM    122  CD  GLN A   9      37.260  24.844  47.708  1.00 79.45           C  
ATOM    123  NE2 GLN A   9      37.869  24.681  48.859  1.00 79.45           N  
ATOM    124 HE21 GLN A   9      37.454  24.007  49.486  1.00 79.45           H  
ATOM    125 HE22 GLN A   9      38.476  25.410  49.205  1.00 79.45           H  
ATOM    126  OE1 GLN A   9      36.324  24.109  47.434  1.00 79.45           O  
ATOM    127  N   GLN A  10      34.988  27.891  43.649  1.00 79.98           N  
ATOM    128  H   GLN A  10      34.717  28.326  44.519  1.00 79.98           H  
ATOM    129  CA  GLN A  10      34.046  27.954  42.532  1.00 79.98           C  
ATOM    130  HA  GLN A  10      33.993  26.970  42.067  1.00 79.98           H  
ATOM    131  C   GLN A  10      34.522  28.940  41.464  1.00 79.98           C  
ATOM    132  CB  GLN A  10      32.647  28.335  43.053  1.00 79.98           C  
ATOM    133  HB2 GLN A  10      32.690  29.322  43.513  1.00 79.98           H  
ATOM    134  HB3 GLN A  10      32.341  27.626  43.822  1.00 79.98           H  
ATOM    135  O   GLN A  10      34.494  28.603  40.286  1.00 79.98           O  
ATOM    136  CG  GLN A  10      31.576  28.375  41.949  1.00 79.98           C  
ATOM    137  HG2 GLN A  10      30.645  28.737  42.383  1.00 79.98           H  
ATOM    138  HG3 GLN A  10      31.868  29.088  41.177  1.00 79.98           H  
ATOM    139  CD  GLN A  10      31.296  27.018  41.306  1.00 79.98           C  
ATOM    140  NE2 GLN A  10      30.762  27.001  40.103  1.00 79.98           N  
ATOM    141 HE21 GLN A  10      30.592  26.101  39.677  1.00 79.98           H  
ATOM    142 HE22 GLN A  10      30.598  27.868  39.612  1.00 79.98           H  
ATOM    143  OE1 GLN A  10      31.503  25.957  41.882  1.00 79.98           O  
ATOM    144  N   GLU A  11      34.983  30.121  41.864  1.00 83.37           N  
ATOM    145  H   GLU A  11      34.938  30.346  42.848  1.00 83.37           H  
ATOM    146  CA  GLU A  11      35.449  31.177  40.965  1.00 83.37           C  
ATOM    147  HA  GLU A  11      34.653  31.408  40.257  1.00 83.37           H  
ATOM    148  C   GLU A  11      36.667  30.720  40.153  1.00 83.37           C  
ATOM    149  CB  GLU A  11      35.744  32.429  41.808  1.00 83.37           C  
ATOM    150  HB2 GLU A  11      36.813  32.499  42.012  1.00 83.37           H  
ATOM    151  HB3 GLU A  11      35.227  32.345  42.764  1.00 83.37           H  
ATOM    152  O   GLU A  11      36.640  30.768  38.924  1.00 83.37           O  
ATOM    153  CG  GLU A  11      35.251  33.717  41.141  1.00 83.37           C  
ATOM    154  HG2 GLU A  11      34.214  33.573  40.838  1.00 83.37           H  
ATOM    155  HG3 GLU A  11      35.845  33.905  40.247  1.00 83.37           H  
ATOM    156  CD  GLU A  11      35.328  34.926  42.090  1.00 83.37           C  
ATOM    157  OE1 GLU A  11      34.627  35.921  41.802  1.00 83.37           O  
ATOM    158  OE2 GLU A  11      36.063  34.843  43.102  1.00 83.37           O  
ATOM    159  N   ASN A  12      37.671  30.133  40.820  1.00 86.39           N  
ATOM    160  H   ASN A  12      37.627  30.121  41.829  1.00 86.39           H  
ATOM    161  CA  ASN A  12      38.837  29.554  40.143  1.00 86.39           C  
ATOM    162  HA  ASN A  12      39.333  30.329  39.559  1.00 86.39           H  
ATOM    163  C   ASN A  12      38.452  28.439  39.161  1.00 86.39           C  
ATOM    164  CB  ASN A  12      39.820  28.985  41.182  1.00 86.39           C  
ATOM    165  HB2 ASN A  12      39.281  28.550  42.023  1.00 86.39           H  
ATOM    166  HB3 ASN A  12      40.407  28.195  40.714  1.00 86.39           H  
ATOM    167  O   ASN A  12      39.070  28.297  38.108  1.00 86.39           O  
ATOM    168  CG  ASN A  12      40.817  30.016  41.662  1.00 86.39           C  
ATOM    169  ND2 ASN A  12      40.582  30.627  42.796  1.00 86.39           N  
ATOM    170 HD21 ASN A  12      39.666  30.530  43.210  1.00 86.39           H  
ATOM    171 HD22 ASN A  12      41.156  31.438  42.979  1.00 86.39           H  
ATOM    172  OD1 ASN A  12      41.847  30.236  41.054  1.00 86.39           O  
ATOM    173  N   LEU A  13      37.456  27.612  39.494  1.00 89.03           N  
ATOM    174  H   LEU A  13      36.969  27.766  40.366  1.00 89.03           H  
ATOM    175  CA  LEU A  13      37.007  26.539  38.604  1.00 89.03           C  
ATOM    176  HA  LEU A  13      37.881  26.060  38.164  1.00 89.03           H  
ATOM    177  C   LEU A  13      36.183  27.064  37.431  1.00 89.03           C  
ATOM    178  CB  LEU A  13      36.213  25.500  39.403  1.00 89.03           C  
ATOM    179  HB2 LEU A  13      35.654  24.867  38.714  1.00 89.03           H  
ATOM    180  HB3 LEU A  13      35.493  26.018  40.036  1.00 89.03           H  
ATOM    181  O   LEU A  13      36.278  26.526  36.332  1.00 89.03           O  
ATOM    182  CG  LEU A  13      37.117  24.605  40.265  1.00 89.03           C  
ATOM    183  HG  LEU A  13      37.803  25.209  40.859  1.00 89.03           H  
ATOM    184  CD1 LEU A  13      36.239  23.796  41.206  1.00 89.03           C  
ATOM    185 HD11 LEU A  13      35.721  24.484  41.874  1.00 89.03           H  
ATOM    186 HD12 LEU A  13      35.512  23.238  40.616  1.00 89.03           H  
ATOM    187 HD13 LEU A  13      36.852  23.117  41.799  1.00 89.03           H  
ATOM    188  CD2 LEU A  13      37.934  23.616  39.426  1.00 89.03           C  
ATOM    189 HD21 LEU A  13      38.480  22.937  40.081  1.00 89.03           H  
ATOM    190 HD22 LEU A  13      37.273  23.041  38.778  1.00 89.03           H  
ATOM    191 HD23 LEU A  13      38.657  24.156  38.815  1.00 89.03           H  
ATOM    192  N   LEU A  14      35.392  28.109  37.643  1.00 88.46           N  
ATOM    193  H   LEU A  14      35.357  28.509  38.570  1.00 88.46           H  
ATOM    194  CA  LEU A  14      34.606  28.742  36.594  1.00 88.46           C  
ATOM    195  HA  LEU A  14      34.072  27.964  36.048  1.00 88.46           H  
ATOM    196  C   LEU A  14      35.524  29.433  35.587  1.00 88.46           C  
ATOM    197  CB  LEU A  14      33.584  29.662  37.276  1.00 88.46           C  
ATOM    198  HB2 LEU A  14      33.244  29.152  38.177  1.00 88.46           H  
ATOM    199  HB3 LEU A  14      34.059  30.591  37.592  1.00 88.46           H  
ATOM    200  O   LEU A  14      35.356  29.247  34.384  1.00 88.46           O  
ATOM    201  CG  LEU A  14      32.340  29.943  36.423  1.00 88.46           C  
ATOM    202  HG  LEU A  14      32.174  29.126  35.721  1.00 88.46           H  
ATOM    203  CD1 LEU A  14      31.108  30.033  37.326  1.00 88.46           C  
ATOM    204 HD11 LEU A  14      30.946  29.075  37.819  1.00 88.46           H  
ATOM    205 HD12 LEU A  14      30.231  30.270  36.723  1.00 88.46           H  
ATOM    206 HD13 LEU A  14      31.252  30.814  38.072  1.00 88.46           H  
ATOM    207  CD2 LEU A  14      32.465  31.249  35.649  1.00 88.46           C  
ATOM    208 HD21 LEU A  14      32.632  32.080  36.334  1.00 88.46           H  
ATOM    209 HD22 LEU A  14      31.548  31.424  35.087  1.00 88.46           H  
ATOM    210 HD23 LEU A  14      33.305  31.186  34.957  1.00 88.46           H  
ATOM    211  N   GLU A  15      36.559  30.114  36.074  1.00 87.29           N  
ATOM    212  H   GLU A  15      36.616  30.266  37.071  1.00 87.29           H  
ATOM    213  CA  GLU A  15      37.617  30.681  35.243  1.00 87.29           C  
ATOM    214  HA  GLU A  15      37.158  31.303  34.474  1.00 87.29           H  
ATOM    215  C   GLU A  15      38.437  29.593  34.530  1.00 87.29           C  
ATOM    216  CB  GLU A  15      38.488  31.582  36.126  1.00 87.29           C  
ATOM    217  HB2 GLU A  15      37.838  32.252  36.689  1.00 87.29           H  
ATOM    218  HB3 GLU A  15      39.053  30.967  36.827  1.00 87.29           H  
ATOM    219  O   GLU A  15      38.721  29.725  33.340  1.00 87.29           O  
ATOM    220  CG  GLU A  15      39.445  32.432  35.284  1.00 87.29           C  
ATOM    221  HG2 GLU A  15      40.145  31.764  34.783  1.00 87.29           H  
ATOM    222  HG3 GLU A  15      38.869  32.959  34.522  1.00 87.29           H  
ATOM    223  CD  GLU A  15      40.247  33.446  36.111  1.00 87.29           C  
ATOM    224  OE1 GLU A  15      40.817  34.359  35.472  1.00 87.29           O  
ATOM    225  OE2 GLU A  15      40.342  33.271  37.346  1.00 87.29           O  
ATOM    226  N   LEU A  16      38.755  28.475  35.200  1.00 89.41           N  
ATOM    227  H   LEU A  16      38.571  28.449  36.192  1.00 89.41           H  
ATOM    228  CA  LEU A  16      39.425  27.327  34.574  1.00 89.41           C  
ATOM    229  HA  LEU A  16      40.377  27.672  34.171  1.00 89.41           H  
ATOM    230  C   LEU A  16      38.607  26.759  33.406  1.00 89.41           C  
ATOM    231  CB  LEU A  16      39.688  26.236  35.632  1.00 89.41           C  
ATOM    232  HB2 LEU A  16      40.307  26.652  36.426  1.00 89.41           H  
ATOM    233  HB3 LEU A  16      38.731  25.948  36.068  1.00 89.41           H  
ATOM    234  O   LEU A  16      39.163  26.502  32.339  1.00 89.41           O  
ATOM    235  CG  LEU A  16      40.361  24.963  35.083  1.00 89.41           C  
ATOM    236  HG  LEU A  16      39.824  24.598  34.207  1.00 89.41           H  
ATOM    237  CD1 LEU A  16      41.818  25.221  34.697  1.00 89.41           C  
ATOM    238 HD11 LEU A  16      42.268  24.304  34.316  1.00 89.41           H  
ATOM    239 HD12 LEU A  16      42.378  25.578  35.561  1.00 89.41           H  
ATOM    240 HD13 LEU A  16      41.860  25.973  33.909  1.00 89.41           H  
ATOM    241  CD2 LEU A  16      40.322  23.847  36.128  1.00 89.41           C  
ATOM    242 HD21 LEU A  16      40.844  24.167  37.030  1.00 89.41           H  
ATOM    243 HD22 LEU A  16      40.796  22.950  35.730  1.00 89.41           H  
ATOM    244 HD23 LEU A  16      39.285  23.618  36.373  1.00 89.41           H  
ATOM    245  N   VAL A  17      37.301  26.546  33.598  1.00 92.52           N  
ATOM    246  H   VAL A  17      36.904  26.777  34.498  1.00 92.52           H  
ATOM    247  CA  VAL A  17      36.429  25.999  32.549  1.00 92.52           C  
ATOM    248  HA  VAL A  17      36.937  25.152  32.089  1.00 92.52           H  
ATOM    249  C   VAL A  17      36.220  27.020  31.436  1.00 92.52           C  
ATOM    250  CB  VAL A  17      35.087  25.491  33.108  1.00 92.52           C  
ATOM    251  HB  VAL A  17      34.574  26.304  33.622  1.00 92.52           H  
ATOM    252  O   VAL A  17      36.341  26.652  30.273  1.00 92.52           O  
ATOM    253  CG1 VAL A  17      34.184  24.930  31.997  1.00 92.52           C  
ATOM    254 HG11 VAL A  17      34.678  24.095  31.501  1.00 92.52           H  
ATOM    255 HG12 VAL A  17      33.241  24.596  32.430  1.00 92.52           H  
ATOM    256 HG13 VAL A  17      33.964  25.687  31.244  1.00 92.52           H  
ATOM    257  CG2 VAL A  17      35.285  24.327  34.088  1.00 92.52           C  
ATOM    258 HG21 VAL A  17      34.326  24.060  34.532  1.00 92.52           H  
ATOM    259 HG22 VAL A  17      35.693  23.462  33.566  1.00 92.52           H  
ATOM    260 HG23 VAL A  17      35.975  24.603  34.886  1.00 92.52           H  
ATOM    261  N   ALA A  18      35.965  28.289  31.761  1.00 89.29           N  
ATOM    262  H   ALA A  18      35.892  28.546  32.735  1.00 89.29           H  
ATOM    263  CA  ALA A  18      35.793  29.346  30.767  1.00 89.29           C  
ATOM    264  HA  ALA A  18      34.975  29.074  30.100  1.00 89.29           H  
ATOM    265  C   ALA A  18      37.053  29.530  29.910  1.00 89.29           C  
ATOM    266  CB  ALA A  18      35.424  30.650  31.481  1.00 89.29           C  
ATOM    267  HB1 ALA A  18      34.535  30.514  32.097  1.00 89.29           H  
ATOM    268  HB2 ALA A  18      36.244  30.969  32.124  1.00 89.29           H  
ATOM    269  HB3 ALA A  18      35.221  31.425  30.742  1.00 89.29           H  
ATOM    270  O   ALA A  18      36.947  29.601  28.689  1.00 89.29           O  
ATOM    271  N   ASN A  19      38.243  29.534  30.523  1.00 88.43           N  
ATOM    272  H   ASN A  19      38.274  29.512  31.532  1.00 88.43           H  
ATOM    273  CA  ASN A  19      39.505  29.606  29.787  1.00 88.43           C  
ATOM    274  HA  ASN A  19      39.468  30.447  29.095  1.00 88.43           H  
ATOM    275  C   ASN A  19      39.717  28.360  28.935  1.00 88.43           C  
ATOM    276  CB  ASN A  19      40.691  29.801  30.748  1.00 88.43           C  
ATOM    277  HB2 ASN A  19      41.603  29.463  30.257  1.00 88.43           H  
ATOM    278  HB3 ASN A  19      40.556  29.197  31.646  1.00 88.43           H  
ATOM    279  O   ASN A  19      40.083  28.485  27.772  1.00 88.43           O  
ATOM    280  CG  ASN A  19      40.930  31.256  31.109  1.00 88.43           C  
ATOM    281  ND2 ASN A  19      41.230  31.542  32.351  1.00 88.43           N  
ATOM    282 HD21 ASN A  19      41.090  30.847  33.072  1.00 88.43           H  
ATOM    283 HD22 ASN A  19      41.319  32.519  32.589  1.00 88.43           H  
ATOM    284  OD1 ASN A  19      40.877  32.146  30.275  1.00 88.43           O  
ATOM    285  N   ALA A  20      39.450  27.164  29.472  1.00 92.52           N  
ATOM    286  H   ALA A  20      39.169  27.104  30.440  1.00 92.52           H  
ATOM    287  CA  ALA A  20      39.571  25.942  28.689  1.00 92.52           C  
ATOM    288  HA  ALA A  20      40.597  25.872  28.327  1.00 92.52           H  
ATOM    289  C   ALA A  20      38.658  25.995  27.460  1.00 92.52           C  
ATOM    290  CB  ALA A  20      39.283  24.723  29.573  1.00 92.52           C  
ATOM    291  HB1 ALA A  20      38.256  24.756  29.936  1.00 92.52           H  
ATOM    292  HB2 ALA A  20      39.436  23.812  28.994  1.00 92.52           H  
ATOM    293  HB3 ALA A  20      39.965  24.719  30.424  1.00 92.52           H  
ATOM    294  O   ALA A  20      39.136  25.706  26.372  1.00 92.52           O  
ATOM    295  N   VAL A  21      37.398  26.415  27.627  1.00 90.06           N  
ATOM    296  H   VAL A  21      37.115  26.654  28.566  1.00 90.06           H  
ATOM    297  CA  VAL A  21      36.397  26.585  26.561  1.00 90.06           C  
ATOM    298  HA  VAL A  21      36.265  25.640  26.035  1.00 90.06           H  
ATOM    299  C   VAL A  21      36.843  27.610  25.525  1.00 90.06           C  
ATOM    300  CB  VAL A  21      35.037  26.968  27.170  1.00 90.06           C  
ATOM    301  HB  VAL A  21      35.173  27.775  27.890  1.00 90.06           H  
ATOM    302  O   VAL A  21      36.855  27.285  24.340  1.00 90.06           O  
ATOM    303  CG1 VAL A  21      34.014  27.422  26.125  1.00 90.06           C  
ATOM    304 HG11 VAL A  21      34.285  28.409  25.750  1.00 90.06           H  
ATOM    305 HG12 VAL A  21      34.010  26.724  25.288  1.00 90.06           H  
ATOM    306 HG13 VAL A  21      33.019  27.485  26.564  1.00 90.06           H  
ATOM    307  CG2 VAL A  21      34.444  25.759  27.897  1.00 90.06           C  
ATOM    308 HG21 VAL A  21      35.198  25.257  28.502  1.00 90.06           H  
ATOM    309 HG22 VAL A  21      34.029  25.055  27.175  1.00 90.06           H  
ATOM    310 HG23 VAL A  21      33.658  26.102  28.570  1.00 90.06           H  
ATOM    311  N   ALA A  22      37.266  28.799  25.964  1.00 84.97           N  
ATOM    312  H   ALA A  22      37.229  28.994  26.954  1.00 84.97           H  
ATOM    313  CA  ALA A  22      37.827  29.835  25.100  1.00 84.97           C  
ATOM    314  HA  ALA A  22      37.057  30.211  24.427  1.00 84.97           H  
ATOM    315  C   ALA A  22      38.951  29.271  24.235  1.00 84.97           C  
ATOM    316  CB  ALA A  22      38.342  30.984  25.979  1.00 84.97           C  
ATOM    317  HB1 ALA A  22      37.521  31.427  26.544  1.00 84.97           H  
ATOM    318  HB2 ALA A  22      38.801  31.755  25.361  1.00 84.97           H  
ATOM    319  HB3 ALA A  22      39.094  30.623  26.680  1.00 84.97           H  
ATOM    320  O   ALA A  22      38.920  29.363  23.012  1.00 84.97           O  
ATOM    321  N   GLU A  23      39.891  28.582  24.871  1.00 88.33           N  
ATOM    322  H   GLU A  23      39.854  28.545  25.880  1.00 88.33           H  
ATOM    323  CA  GLU A  23      41.070  28.049  24.216  1.00 88.33           C  
ATOM    324  HA  GLU A  23      41.523  28.851  23.633  1.00 88.33           H  
ATOM    325  C   GLU A  23      40.735  26.895  23.246  1.00 88.33           C  
ATOM    326  CB  GLU A  23      42.050  27.635  25.331  1.00 88.33           C  
ATOM    327  HB2 GLU A  23      41.724  26.677  25.736  1.00 88.33           H  
ATOM    328  HB3 GLU A  23      42.000  28.366  26.137  1.00 88.33           H  
ATOM    329  O   GLU A  23      41.548  26.605  22.368  1.00 88.33           O  
ATOM    330  CG  GLU A  23      43.526  27.592  24.906  1.00 88.33           C  
ATOM    331  HG2 GLU A  23      43.896  28.614  24.822  1.00 88.33           H  
ATOM    332  HG3 GLU A  23      43.597  27.139  23.918  1.00 88.33           H  
ATOM    333  CD  GLU A  23      44.427  26.796  25.874  1.00 88.33           C  
ATOM    334  OE1 GLU A  23      45.582  26.515  25.470  1.00 88.33           O  
ATOM    335  OE2 GLU A  23      43.934  26.207  26.862  1.00 88.33           O  
ATOM    336  N   VAL A  24      39.613  26.168  23.399  1.00 83.22           N  
ATOM    337  H   VAL A  24      38.977  26.419  24.142  1.00 83.22           H  
ATOM    338  CA  VAL A  24      39.200  25.141  22.408  1.00 83.22           C  
ATOM    339  HA  VAL A  24      40.103  24.726  21.961  1.00 83.22           H  
ATOM    340  C   VAL A  24      38.414  25.740  21.251  1.00 83.22           C  
ATOM    341  CB  VAL A  24      38.367  23.961  22.958  1.00 83.22           C  
ATOM    342  HB  VAL A  24      37.330  24.057  22.637  1.00 83.22           H  
ATOM    343  O   VAL A  24      38.558  25.282  20.126  1.00 83.22           O  
ATOM    344  CG1 VAL A  24      38.918  22.662  22.387  1.00 83.22           C  
ATOM    345 HG11 VAL A  24      38.276  21.845  22.716  1.00 83.22           H  
ATOM    346 HG12 VAL A  24      38.891  22.704  21.298  1.00 83.22           H  
ATOM    347 HG13 VAL A  24      39.943  22.506  22.723  1.00 83.22           H  
ATOM    348  CG2 VAL A  24      38.343  23.761  24.463  1.00 83.22           C  
ATOM    349 HG21 VAL A  24      37.865  22.812  24.705  1.00 83.22           H  
ATOM    350 HG22 VAL A  24      37.723  24.553  24.884  1.00 83.22           H  
ATOM    351 HG23 VAL A  24      39.356  23.769  24.865  1.00 83.22           H  
ATOM    352  N   LEU A  25      37.603  26.760  21.526  1.00 77.04           N  
ATOM    353  H   LEU A  25      37.523  27.070  22.484  1.00 77.04           H  
ATOM    354  CA  LEU A  25      36.822  27.478  20.519  1.00 77.04           C  
ATOM    355  HA  LEU A  25      36.461  26.775  19.768  1.00 77.04           H  
ATOM    356  C   LEU A  25      37.647  28.526  19.751  1.00 77.04           C  
ATOM    357  CB  LEU A  25      35.625  28.122  21.226  1.00 77.04           C  
ATOM    358  HB2 LEU A  25      36.021  28.686  22.071  1.00 77.04           H  
ATOM    359  HB3 LEU A  25      35.144  28.820  20.541  1.00 77.04           H  
ATOM    360  O   LEU A  25      37.176  29.067  18.756  1.00 77.04           O  
ATOM    361  CG  LEU A  25      34.559  27.155  21.763  1.00 77.04           C  
ATOM    362  HG  LEU A  25      35.003  26.468  22.483  1.00 77.04           H  
ATOM    363  CD1 LEU A  25      33.501  27.991  22.480  1.00 77.04           C  
ATOM    364 HD11 LEU A  25      32.708  27.353  22.870  1.00 77.04           H  
ATOM    365 HD12 LEU A  25      33.065  28.706  21.783  1.00 77.04           H  
ATOM    366 HD13 LEU A  25      33.961  28.541  23.301  1.00 77.04           H  
ATOM    367  CD2 LEU A  25      33.896  26.339  20.655  1.00 77.04           C  
ATOM    368 HD21 LEU A  25      33.497  27.007  19.892  1.00 77.04           H  
ATOM    369 HD22 LEU A  25      33.074  25.755  21.068  1.00 77.04           H  
ATOM    370 HD23 LEU A  25      34.619  25.660  20.201  1.00 77.04           H  
ATOM    371  N   GLY A  26      38.882  28.797  20.185  1.00 76.16           N  
ATOM    372  H   GLY A  26      39.165  28.390  21.065  1.00 76.16           H  
ATOM    373  CA  GLY A  26      39.792  29.742  19.535  1.00 76.16           C  
ATOM    374  HA2 GLY A  26      39.665  29.684  18.454  1.00 76.16           H  
ATOM    375  HA3 GLY A  26      40.816  29.456  19.778  1.00 76.16           H  
ATOM    376  C   GLY A  26      39.609  31.203  19.956  1.00 76.16           C  
ATOM    377  O   GLY A  26      40.053  32.091  19.233  1.00 76.16           O  
ATOM    378  N   HIS A  27      38.982  31.460  21.105  1.00 80.77           N  
ATOM    379  H   HIS A  27      38.703  30.672  21.672  1.00 80.77           H  
ATOM    380  CA  HIS A  27      38.887  32.794  21.706  1.00 80.77           C  
ATOM    381  HA  HIS A  27      38.726  33.528  20.917  1.00 80.77           H  
ATOM    382  C   HIS A  27      40.180  33.175  22.442  1.00 80.77           C  
ATOM    383  CB  HIS A  27      37.684  32.847  22.652  1.00 80.77           C  
ATOM    384  HB2 HIS A  27      37.678  33.812  23.158  1.00 80.77           H  
ATOM    385  HB3 HIS A  27      37.786  32.067  23.407  1.00 80.77           H  
ATOM    386  O   HIS A  27      40.875  32.304  22.973  1.00 80.77           O  
ATOM    387  CG  HIS A  27      36.369  32.675  21.947  1.00 80.77           C  
ATOM    388  CD2 HIS A  27      35.559  31.577  21.966  1.00 80.77           C  
ATOM    389  HD2 HIS A  27      35.759  30.664  22.507  1.00 80.77           H  
ATOM    390  ND1 HIS A  27      35.754  33.617  21.166  1.00 80.77           N  
ATOM    391  HD1 HIS A  27      36.052  34.578  21.076  1.00 80.77           H  
ATOM    392  CE1 HIS A  27      34.603  33.092  20.717  1.00 80.77           C  
ATOM    393  HE1 HIS A  27      33.885  33.618  20.105  1.00 80.77           H  
ATOM    394  NE2 HIS A  27      34.430  31.847  21.191  1.00 80.77           N  
ATOM    395  N   GLU A  28      40.498  34.474  22.522  1.00 77.02           N  
ATOM    396  H   GLU A  28      39.878  35.167  22.127  1.00 77.02           H  
ATOM    397  CA  GLU A  28      41.735  34.940  23.174  1.00 77.02           C  
ATOM    398  HA  GLU A  28      42.566  34.317  22.845  1.00 77.02           H  
ATOM    399  C   GLU A  28      41.688  34.826  24.702  1.00 77.02           C  
ATOM    400  CB  GLU A  28      42.054  36.402  22.813  1.00 77.02           C  
ATOM    401  HB2 GLU A  28      42.818  36.743  23.511  1.00 77.02           H  
ATOM    402  HB3 GLU A  28      41.170  37.024  22.954  1.00 77.02           H  
ATOM    403  O   GLU A  28      42.722  34.629  25.344  1.00 77.02           O  
ATOM    404  CG  GLU A  28      42.611  36.592  21.394  1.00 77.02           C  
ATOM    405  HG2 GLU A  28      41.792  36.531  20.677  1.00 77.02           H  
ATOM    406  HG3 GLU A  28      43.302  35.776  21.183  1.00 77.02           H  
ATOM    407  CD  GLU A  28      43.366  37.928  21.218  1.00 77.02           C  
ATOM    408  OE1 GLU A  28      44.170  38.013  20.258  1.00 77.02           O  
ATOM    409  OE2 GLU A  28      43.194  38.851  22.048  1.00 77.02           O  
ATOM    410  N   SER A  29      40.505  34.955  25.308  1.00 78.04           N  
ATOM    411  H   SER A  29      39.686  35.099  24.735  1.00 78.04           H  
ATOM    412  CA  SER A  29      40.351  34.842  26.759  1.00 78.04           C  
ATOM    413  HA  SER A  29      41.098  34.139  27.129  1.00 78.04           H  
ATOM    414  C   SER A  29      38.984  34.304  27.172  1.00 78.04           C  
ATOM    415  CB  SER A  29      40.610  36.198  27.430  1.00 78.04           C  
ATOM    416  HB2 SER A  29      41.460  36.691  26.958  1.00 78.04           H  
ATOM    417  HB3 SER A  29      40.855  36.026  28.479  1.00 78.04           H  
ATOM    418  O   SER A  29      38.005  34.410  26.431  1.00 78.04           O  
ATOM    419  OG  SER A  29      39.470  37.032  27.370  1.00 78.04           O  
ATOM    420  HG  SER A  29      39.314  37.235  26.445  1.00 78.04           H  
ATOM    421  N   ALA A  30      38.892  33.812  28.412  1.00 77.02           N  
ATOM    422  H   ALA A  30      39.737  33.671  28.948  1.00 77.02           H  
ATOM    423  CA  ALA A  30      37.625  33.463  29.054  1.00 77.02           C  
ATOM    424  HA  ALA A  30      37.204  32.585  28.564  1.00 77.02           H  
ATOM    425  C   ALA A  30      36.558  34.571  29.012  1.00 77.02           C  
ATOM    426  CB  ALA A  30      37.908  33.126  30.522  1.00 77.02           C  
ATOM    427  HB1 ALA A  30      38.410  32.161  30.594  1.00 77.02           H  
ATOM    428  HB2 ALA A  30      38.529  33.898  30.978  1.00 77.02           H  
ATOM    429  HB3 ALA A  30      36.971  33.066  31.075  1.00 77.02           H  
ATOM    430  O   ALA A  30      35.376  34.250  29.089  1.00 77.02           O  
ATOM    431  N   ALA A  31      36.934  35.852  28.896  1.00 77.46           N  
ATOM    432  H   ALA A  31      37.910  36.068  28.748  1.00 77.46           H  
ATOM    433  CA  ALA A  31      35.981  36.964  28.915  1.00 77.46           C  
ATOM    434  HA  ALA A  31      35.361  36.870  29.806  1.00 77.46           H  
ATOM    435  C   ALA A  31      35.028  36.968  27.706  1.00 77.46           C  
ATOM    436  CB  ALA A  31      36.758  38.282  29.004  1.00 77.46           C  
ATOM    437  HB1 ALA A  31      36.057  39.107  29.125  1.00 77.46           H  
ATOM    438  HB2 ALA A  31      37.331  38.441  28.091  1.00 77.46           H  
ATOM    439  HB3 ALA A  31      37.434  38.261  29.860  1.00 77.46           H  
ATOM    440  O   ALA A  31      33.942  37.536  27.783  1.00 77.46           O  
ATOM    441  N   GLU A  32      35.412  36.317  26.606  1.00 74.90           N  
ATOM    442  H   GLU A  32      36.318  35.869  26.592  1.00 74.90           H  
ATOM    443  CA  GLU A  32      34.555  36.155  25.426  1.00 74.90           C  
ATOM    444  HA  GLU A  32      34.001  37.076  25.247  1.00 74.90           H  
ATOM    445  C   GLU A  32      33.513  35.041  25.600  1.00 74.90           C  
ATOM    446  CB  GLU A  32      35.429  35.875  24.201  1.00 74.90           C  
ATOM    447  HB2 GLU A  32      36.069  35.016  24.403  1.00 74.90           H  
ATOM    448  HB3 GLU A  32      34.777  35.630  23.362  1.00 74.90           H  
ATOM    449  O   GLU A  32      32.552  34.951  24.835  1.00 74.90           O  
ATOM    450  CG  GLU A  32      36.291  37.086  23.819  1.00 74.90           C  
ATOM    451  HG2 GLU A  32      35.641  37.938  23.620  1.00 74.90           H  
ATOM    452  HG3 GLU A  32      36.942  37.344  24.655  1.00 74.90           H  
ATOM    453  CD  GLU A  32      37.140  36.793  22.578  1.00 74.90           C  
ATOM    454  OE1 GLU A  32      38.350  37.101  22.625  1.00 74.90           O  
ATOM    455  OE2 GLU A  32      36.596  36.223  21.604  1.00 74.90           O  
ATOM    456  N   ILE A  33      33.668  34.196  26.622  1.00 82.34           N  
ATOM    457  H   ILE A  33      34.415  34.365  27.280  1.00 82.34           H  
ATOM    458  CA  ILE A  33      32.778  33.069  26.868  1.00 82.34           C  
ATOM    459  HA  ILE A  33      32.341  32.761  25.918  1.00 82.34           H  
ATOM    460  C   ILE A  33      31.632  33.496  27.776  1.00 82.34           C  
ATOM    461  CB  ILE A  33      33.557  31.863  27.426  1.00 82.34           C  
ATOM    462  HB  ILE A  33      34.018  32.145  28.372  1.00 82.34           H  
ATOM    463  O   ILE A  33      31.805  33.766  28.965  1.00 82.34           O  
ATOM    464  CG1 ILE A  33      34.682  31.419  26.471  1.00 82.34           C  
ATOM    465 HG12 ILE A  33      35.156  30.530  26.886  1.00 82.34           H  
ATOM    466 HG13 ILE A  33      35.436  32.204  26.422  1.00 82.34           H  
ATOM    467  CG2 ILE A  33      32.608  30.685  27.709  1.00 82.34           C  
ATOM    468 HG21 ILE A  33      31.996  30.460  26.836  1.00 82.34           H  
ATOM    469 HG22 ILE A  33      31.952  30.935  28.543  1.00 82.34           H  
ATOM    470 HG23 ILE A  33      33.191  29.804  27.977  1.00 82.34           H  
ATOM    471  CD1 ILE A  33      34.220  31.106  25.041  1.00 82.34           C  
ATOM    472 HD11 ILE A  33      33.321  30.491  25.037  1.00 82.34           H  
ATOM    473 HD12 ILE A  33      34.026  32.031  24.498  1.00 82.34           H  
ATOM    474 HD13 ILE A  33      35.004  30.550  24.527  1.00 82.34           H  
ATOM    475  N   ASN A  34      30.412  33.460  27.242  1.00 76.35           N  
ATOM    476  H   ASN A  34      30.326  33.261  26.255  1.00 76.35           H  
ATOM    477  CA  ASN A  34      29.223  33.574  28.074  1.00 76.35           C  
ATOM    478  HA  ASN A  34      29.384  34.383  28.786  1.00 76.35           H  
ATOM    479  C   ASN A  34      29.029  32.277  28.873  1.00 76.35           C  
ATOM    480  CB  ASN A  34      28.012  33.962  27.220  1.00 76.35           C  
ATOM    481  HB2 ASN A  34      27.811  33.181  26.487  1.00 76.35           H  
ATOM    482  HB3 ASN A  34      28.248  34.883  26.686  1.00 76.35           H  
ATOM    483  O   ASN A  34      28.510  31.281  28.372  1.00 76.35           O  
ATOM    484  CG  ASN A  34      26.765  34.195  28.063  1.00 76.35           C  
ATOM    485  ND2 ASN A  34      25.826  34.951  27.548  1.00 76.35           N  
ATOM    486 HD21 ASN A  34      25.948  35.376  26.640  1.00 76.35           H  
ATOM    487 HD22 ASN A  34      24.997  35.098  28.106  1.00 76.35           H  
ATOM    488  OD1 ASN A  34      26.609  33.716  29.179  1.00 76.35           O  
ATOM    489  N   VAL A  35      29.412  32.317  30.148  1.00 78.78           N  
ATOM    490  H   VAL A  35      29.929  33.137  30.429  1.00 78.78           H  
ATOM    491  CA  VAL A  35      29.447  31.156  31.051  1.00 78.78           C  
ATOM    492  HA  VAL A  35      30.037  30.394  30.543  1.00 78.78           H  
ATOM    493  C   VAL A  35      28.081  30.522  31.355  1.00 78.78           C  
ATOM    494  CB  VAL A  35      30.170  31.528  32.362  1.00 78.78           C  
ATOM    495  HB  VAL A  35      30.261  30.633  32.978  1.00 78.78           H  
ATOM    496  O   VAL A  35      28.016  29.432  31.937  1.00 78.78           O  
ATOM    497  CG1 VAL A  35      31.587  32.037  32.063  1.00 78.78           C  
ATOM    498 HG11 VAL A  35      32.162  32.135  32.984  1.00 78.78           H  
ATOM    499 HG12 VAL A  35      32.105  31.346  31.399  1.00 78.78           H  
ATOM    500 HG13 VAL A  35      31.558  33.016  31.583  1.00 78.78           H  
ATOM    501  CG2 VAL A  35      29.415  32.593  33.173  1.00 78.78           C  
ATOM    502 HG21 VAL A  35      30.001  32.866  34.050  1.00 78.78           H  
ATOM    503 HG22 VAL A  35      29.254  33.492  32.576  1.00 78.78           H  
ATOM    504 HG23 VAL A  35      28.458  32.197  33.513  1.00 78.78           H  
ATOM    505  N   ARG A  36      26.986  31.199  30.991  1.00 71.66           N  
ATOM    506  H   ARG A  36      27.122  32.072  30.501  1.00 71.66           H  
ATOM    507  CA  ARG A  36      25.608  30.706  31.141  1.00 71.66           C  
ATOM    508  HA  ARG A  36      25.580  29.883  31.855  1.00 71.66           H  
ATOM    509  C   ARG A  36      25.031  30.137  29.850  1.00 71.66           C  
ATOM    510  CB  ARG A  36      24.701  31.831  31.650  1.00 71.66           C  
ATOM    511  HB2 ARG A  36      24.725  32.665  30.948  1.00 71.66           H  
ATOM    512  HB3 ARG A  36      23.678  31.458  31.699  1.00 71.66           H  
ATOM    513  O   ARG A  36      24.002  29.474  29.905  1.00 71.66           O  
ATOM    514  CG  ARG A  36      25.108  32.320  33.043  1.00 71.66           C  
ATOM    515  HG2 ARG A  36      26.090  32.790  32.997  1.00 71.66           H  
ATOM    516  HG3 ARG A  36      25.143  31.475  33.731  1.00 71.66           H  
ATOM    517  CD  ARG A  36      24.083  33.340  33.539  1.00 71.66           C  
ATOM    518  HD2 ARG A  36      24.036  34.162  32.825  1.00 71.66           H  
ATOM    519  HD3 ARG A  36      23.105  32.860  33.589  1.00 71.66           H  
ATOM    520  NE  ARG A  36      24.445  33.861  34.868  1.00 71.66           N  
ATOM    521  HE  ARG A  36      25.283  33.489  35.291  1.00 71.66           H  
ATOM    522  NH1 ARG A  36      22.683  35.318  35.082  1.00 71.66           N  
ATOM    523 HH11 ARG A  36      22.177  36.015  35.610  1.00 71.66           H  
ATOM    524 HH12 ARG A  36      22.335  35.018  34.183  1.00 71.66           H  
ATOM    525  NH2 ARG A  36      24.200  35.173  36.713  1.00 71.66           N  
ATOM    526 HH21 ARG A  36      23.687  35.879  37.222  1.00 71.66           H  
ATOM    527 HH22 ARG A  36      25.051  34.793  37.102  1.00 71.66           H  
ATOM    528  CZ  ARG A  36      23.776  34.778  35.546  1.00 71.66           C  
ATOM    529  N   ARG A  37      25.665  30.401  28.708  1.00 73.78           N  
ATOM    530  H   ARG A  37      26.564  30.861  28.749  1.00 73.78           H  
ATOM    531  CA  ARG A  37      25.212  29.903  27.412  1.00 73.78           C  
ATOM    532  HA  ARG A  37      24.128  30.006  27.371  1.00 73.78           H  
ATOM    533  C   ARG A  37      25.532  28.416  27.287  1.00 73.78           C  
ATOM    534  CB  ARG A  37      25.842  30.749  26.300  1.00 73.78           C  
ATOM    535  HB2 ARG A  37      26.051  31.746  26.688  1.00 73.78           H  
ATOM    536  HB3 ARG A  37      26.777  30.297  25.970  1.00 73.78           H  
ATOM    537  O   ARG A  37      26.542  27.952  27.822  1.00 73.78           O  
ATOM    538  CG  ARG A  37      24.875  30.910  25.130  1.00 73.78           C  
ATOM    539  HG2 ARG A  37      24.635  29.929  24.718  1.00 73.78           H  
ATOM    540  HG3 ARG A  37      23.958  31.370  25.499  1.00 73.78           H  
ATOM    541  CD  ARG A  37      25.475  31.789  24.033  1.00 73.78           C  
ATOM    542  HD2 ARG A  37      26.057  32.588  24.491  1.00 73.78           H  
ATOM    543  HD3 ARG A  37      26.129  31.180  23.410  1.00 73.78           H  
ATOM    544  NE  ARG A  37      24.404  32.380  23.221  1.00 73.78           N  
ATOM    545  HE  ARG A  37      23.510  31.913  23.282  1.00 73.78           H  
ATOM    546  NH1 ARG A  37      25.719  33.762  21.949  1.00 73.78           N  
ATOM    547 HH11 ARG A  37      25.802  34.447  21.211  1.00 73.78           H  
ATOM    548 HH12 ARG A  37      26.518  33.203  22.212  1.00 73.78           H  
ATOM    549  NH2 ARG A  37      23.493  33.938  21.839  1.00 73.78           N  
ATOM    550 HH21 ARG A  37      23.580  34.642  21.120  1.00 73.78           H  
ATOM    551 HH22 ARG A  37      22.585  33.567  22.080  1.00 73.78           H  
ATOM    552  CZ  ARG A  37      24.542  33.356  22.343  1.00 73.78           C  
ATOM    553  N   ALA A  38      24.659  27.677  26.610  1.00 73.29           N  
ATOM    554  H   ALA A  38      23.864  28.115  26.166  1.00 73.29           H  
ATOM    555  CA  ALA A  38      24.883  26.259  26.380  1.00 73.29           C  
ATOM    556  HA  ALA A  38      25.070  25.802  27.351  1.00 73.29           H  
ATOM    557  C   ALA A  38      26.113  26.041  25.481  1.00 73.29           C  
ATOM    558  CB  ALA A  38      23.616  25.620  25.805  1.00 73.29           C  
ATOM    559  HB1 ALA A  38      22.778  25.776  26.485  1.00 73.29           H  
ATOM    560  HB2 ALA A  38      23.378  26.063  24.838  1.00 73.29           H  
ATOM    561  HB3 ALA A  38      23.769  24.549  25.675  1.00 73.29           H  
ATOM    562  O   ALA A  38      26.374  26.828  24.573  1.00 73.29           O  
ATOM    563  N   PHE A  39      26.855  24.956  25.693  1.00 81.14           N  
ATOM    564  H   PHE A  39      26.630  24.378  26.490  1.00 81.14           H  
ATOM    565  CA  PHE A  39      28.033  24.610  24.902  1.00 81.14           C  
ATOM    566  HA  PHE A  39      28.738  25.440  24.950  1.00 81.14           H  
ATOM    567  C   PHE A  39      27.706  24.442  23.410  1.00 81.14           C  
ATOM    568  CB  PHE A  39      28.683  23.348  25.499  1.00 81.14           C  
ATOM    569  HB2 PHE A  39      27.918  22.580  25.611  1.00 81.14           H  
ATOM    570  HB3 PHE A  39      29.413  22.960  24.788  1.00 81.14           H  
ATOM    571  O   PHE A  39      28.502  24.865  22.573  1.00 81.14           O  
ATOM    572  CG  PHE A  39      29.412  23.532  26.823  1.00 81.14           C  
ATOM    573  CD1 PHE A  39      30.248  24.645  27.040  1.00 81.14           C  
ATOM    574  HD1 PHE A  39      30.344  25.422  26.296  1.00 81.14           H  
ATOM    575  CD2 PHE A  39      29.319  22.549  27.824  1.00 81.14           C  
ATOM    576  HD2 PHE A  39      28.681  21.689  27.680  1.00 81.14           H  
ATOM    577  CE1 PHE A  39      30.968  24.777  28.235  1.00 81.14           C  
ATOM    578  HE1 PHE A  39      31.581  25.653  28.385  1.00 81.14           H  
ATOM    579  CE2 PHE A  39      30.078  22.665  29.004  1.00 81.14           C  
ATOM    580  HE2 PHE A  39      30.048  21.881  29.747  1.00 81.14           H  
ATOM    581  CZ  PHE A  39      30.891  23.784  29.220  1.00 81.14           C  
ATOM    582  HZ  PHE A  39      31.454  23.876  30.137  1.00 81.14           H  
ATOM    583  N   SER A  40      26.519  23.929  23.072  1.00 63.86           N  
ATOM    584  H   SER A  40      25.878  23.651  23.802  1.00 63.86           H  
ATOM    585  CA  SER A  40      26.034  23.821  21.688  1.00 63.86           C  
ATOM    586  HA  SER A  40      26.767  23.268  21.100  1.00 63.86           H  
ATOM    587  C   SER A  40      25.843  25.184  21.011  1.00 63.86           C  
ATOM    588  CB  SER A  40      24.713  23.043  21.662  1.00 63.86           C  
ATOM    589  HB2 SER A  40      24.287  23.090  20.659  1.00 63.86           H  
ATOM    590  HB3 SER A  40      24.903  22.000  21.912  1.00 63.86           H  
ATOM    591  O   SER A  40      26.218  25.350  19.855  1.00 63.86           O  
ATOM    592  OG  SER A  40      23.800  23.588  22.602  1.00 63.86           O  
ATOM    593  HG  SER A  40      22.914  23.292  22.380  1.00 63.86           H  
ATOM    594  N   GLU A  41      25.333  26.187  21.730  1.00 70.03           N  
ATOM    595  H   GLU A  41      25.033  25.991  22.675  1.00 70.03           H  
ATOM    596  CA  GLU A  41      25.191  27.563  21.225  1.00 70.03           C  
ATOM    597  HA  GLU A  41      24.770  27.546  20.220  1.00 70.03           H  
ATOM    598  C   GLU A  41      26.524  28.318  21.151  1.00 70.03           C  
ATOM    599  CB  GLU A  41      24.266  28.370  22.138  1.00 70.03           C  
ATOM    600  HB2 GLU A  41      24.320  29.413  21.826  1.00 70.03           H  
ATOM    601  HB3 GLU A  41      24.636  28.299  23.161  1.00 70.03           H  
ATOM    602  O   GLU A  41      26.651  29.277  20.392  1.00 70.03           O  
ATOM    603  CG  GLU A  41      22.797  27.942  22.109  1.00 70.03           C  
ATOM    604  HG2 GLU A  41      22.437  27.987  21.081  1.00 70.03           H  
ATOM    605  HG3 GLU A  41      22.720  26.912  22.459  1.00 70.03           H  
ATOM    606  CD  GLU A  41      21.930  28.855  22.995  1.00 70.03           C  
ATOM    607  OE1 GLU A  41      20.783  28.452  23.269  1.00 70.03           O  
ATOM    608  OE2 GLU A  41      22.415  29.943  23.411  1.00 70.03           O  
ATOM    609  N   LEU A  42      27.518  27.910  21.946  1.00 72.03           N  
ATOM    610  H   LEU A  42      27.328  27.149  22.582  1.00 72.03           H  
ATOM    611  CA  LEU A  42      28.881  28.448  21.887  1.00 72.03           C  
ATOM    612  HA  LEU A  42      28.826  29.520  21.695  1.00 72.03           H  
ATOM    613  C   LEU A  42      29.695  27.866  20.717  1.00 72.03           C  
ATOM    614  CB  LEU A  42      29.588  28.220  23.238  1.00 72.03           C  
ATOM    615  HB2 LEU A  42      30.640  28.484  23.128  1.00 72.03           H  
ATOM    616  HB3 LEU A  42      29.541  27.157  23.475  1.00 72.03           H  
ATOM    617  O   LEU A  42      30.805  28.326  20.474  1.00 72.03           O  
ATOM    618  CG  LEU A  42      29.019  29.028  24.418  1.00 72.03           C  
ATOM    619  HG  LEU A  42      27.940  28.886  24.482  1.00 72.03           H  
ATOM    620  CD1 LEU A  42      29.648  28.547  25.728  1.00 72.03           C  
ATOM    621 HD11 LEU A  42      29.274  29.144  26.559  1.00 72.03           H  
ATOM    622 HD12 LEU A  42      29.359  27.510  25.901  1.00 72.03           H  
ATOM    623 HD13 LEU A  42      30.733  28.625  25.673  1.00 72.03           H  
ATOM    624  CD2 LEU A  42      29.302  30.528  24.285  1.00 72.03           C  
ATOM    625 HD21 LEU A  42      28.787  30.924  23.410  1.00 72.03           H  
ATOM    626 HD22 LEU A  42      28.951  31.052  25.174  1.00 72.03           H  
ATOM    627 HD23 LEU A  42      30.373  30.693  24.169  1.00 72.03           H  
ATOM    628  N   GLY A  43      29.167  26.872  19.994  1.00 67.49           N  
ATOM    629  H   GLY A  43      28.232  26.561  20.215  1.00 67.49           H  
ATOM    630  CA  GLY A  43      29.863  26.221  18.882  1.00 67.49           C  
ATOM    631  HA2 GLY A  43      30.457  26.955  18.339  1.00 67.49           H  
ATOM    632  HA3 GLY A  43      29.116  25.814  18.201  1.00 67.49           H  
ATOM    633  C   GLY A  43      30.785  25.071  19.300  1.00 67.49           C  
ATOM    634  O   GLY A  43      31.672  24.693  18.532  1.00 67.49           O  
ATOM    635  N   LEU A  44      30.608  24.491  20.498  1.00 69.48           N  
ATOM    636  H   LEU A  44      29.852  24.804  21.091  1.00 69.48           H  
ATOM    637  CA  LEU A  44      31.274  23.225  20.814  1.00 69.48           C  
ATOM    638  HA  LEU A  44      32.308  23.286  20.474  1.00 69.48           H  
ATOM    639  C   LEU A  44      30.620  22.082  20.038  1.00 69.48           C  
ATOM    640  CB  LEU A  44      31.301  22.887  22.313  1.00 69.48           C  
ATOM    641  HB2 LEU A  44      31.456  21.810  22.389  1.00 69.48           H  
ATOM    642  HB3 LEU A  44      30.331  23.095  22.764  1.00 69.48           H  
ATOM    643  O   LEU A  44      29.600  21.531  20.448  1.00 69.48           O  
ATOM    644  CG  LEU A  44      32.438  23.570  23.082  1.00 69.48           C  
ATOM    645  HG  LEU A  44      33.265  23.796  22.409  1.00 69.48           H  
ATOM    646  CD1 LEU A  44      31.945  24.852  23.731  1.00 69.48           C  
ATOM    647 HD11 LEU A  44      32.778  25.358  24.218  1.00 69.48           H  
ATOM    648 HD12 LEU A  44      31.514  25.497  22.966  1.00 69.48           H  
ATOM    649 HD13 LEU A  44      31.168  24.614  24.458  1.00 69.48           H  
ATOM    650  CD2 LEU A  44      32.976  22.659  24.183  1.00 69.48           C  
ATOM    651 HD21 LEU A  44      33.340  21.734  23.736  1.00 69.48           H  
ATOM    652 HD22 LEU A  44      33.811  23.159  24.672  1.00 69.48           H  
ATOM    653 HD23 LEU A  44      32.191  22.440  24.908  1.00 69.48           H  
ATOM    654  N   ASP A  45      31.263  21.703  18.943  1.00 54.48           N  
ATOM    655  H   ASP A  45      32.013  22.289  18.606  1.00 54.48           H  
ATOM    656  CA  ASP A  45      31.055  20.426  18.271  1.00 54.48           C  
ATOM    657  HA  ASP A  45      29.986  20.210  18.259  1.00 54.48           H  
ATOM    658  C   ASP A  45      31.755  19.263  19.010  1.00 54.48           C  
ATOM    659  CB  ASP A  45      31.514  20.566  16.808  1.00 54.48           C  
ATOM    660  HB2 ASP A  45      31.282  19.644  16.275  1.00 54.48           H  
ATOM    661  HB3 ASP A  45      30.938  21.364  16.341  1.00 54.48           H  
ATOM    662  O   ASP A  45      32.418  19.443  20.040  1.00 54.48           O  
ATOM    663  CG  ASP A  45      33.011  20.866  16.639  1.00 54.48           C  
ATOM    664  OD1 ASP A  45      33.815  20.441  17.506  1.00 54.48           O  
ATOM    665  OD2 ASP A  45      33.357  21.488  15.617  1.00 54.48           O  
ATOM    666  N   SER A  46      31.639  18.041  18.482  1.00 50.41           N  
ATOM    667  H   SER A  46      31.024  17.908  17.691  1.00 50.41           H  
ATOM    668  CA  SER A  46      32.233  16.838  19.080  1.00 50.41           C  
ATOM    669  HA  SER A  46      31.788  16.691  20.064  1.00 50.41           H  
ATOM    670  C   SER A  46      33.756  16.919  19.256  1.00 50.41           C  
ATOM    671  CB  SER A  46      31.896  15.610  18.225  1.00 50.41           C  
ATOM    672  HB2 SER A  46      32.417  15.666  17.269  1.00 50.41           H  
ATOM    673  HB3 SER A  46      32.218  14.710  18.750  1.00 50.41           H  
ATOM    674  O   SER A  46      34.297  16.350  20.211  1.00 50.41           O  
ATOM    675  OG  SER A  46      30.500  15.554  18.004  1.00 50.41           O  
ATOM    676  HG  SER A  46      30.258  14.725  17.584  1.00 50.41           H  
ATOM    677  N   LEU A  47      34.466  17.623  18.365  1.00 57.97           N  
ATOM    678  H   LEU A  47      33.970  18.235  17.733  1.00 57.97           H  
ATOM    679  CA  LEU A  47      35.922  17.756  18.434  1.00 57.97           C  
ATOM    680  HA  LEU A  47      36.350  16.772  18.621  1.00 57.97           H  
ATOM    681  C   LEU A  47      36.309  18.676  19.597  1.00 57.97           C  
ATOM    682  CB  LEU A  47      36.448  18.297  17.090  1.00 57.97           C  
ATOM    683  HB2 LEU A  47      35.998  17.740  16.268  1.00 57.97           H  
ATOM    684  HB3 LEU A  47      36.131  19.335  16.988  1.00 57.97           H  
ATOM    685  O   LEU A  47      37.140  18.311  20.437  1.00 57.97           O  
ATOM    686  CG  LEU A  47      37.982  18.229  16.970  1.00 57.97           C  
ATOM    687  HG  LEU A  47      38.444  18.501  17.919  1.00 57.97           H  
ATOM    688  CD1 LEU A  47      38.445  16.821  16.582  1.00 57.97           C  
ATOM    689 HD11 LEU A  47      38.007  16.541  15.623  1.00 57.97           H  
ATOM    690 HD12 LEU A  47      38.133  16.105  17.342  1.00 57.97           H  
ATOM    691 HD13 LEU A  47      39.531  16.803  16.499  1.00 57.97           H  
ATOM    692  CD2 LEU A  47      38.489  19.203  15.909  1.00 57.97           C  
ATOM    693 HD21 LEU A  47      39.574  19.145  15.830  1.00 57.97           H  
ATOM    694 HD22 LEU A  47      38.211  20.219  16.192  1.00 57.97           H  
ATOM    695 HD23 LEU A  47      38.035  18.975  14.945  1.00 57.97           H  
ATOM    696  N   ASN A  48      35.655  19.833  19.684  1.00 70.51           N  
ATOM    697  H   ASN A  48      34.990  20.059  18.958  1.00 70.51           H  
ATOM    698  CA  ASN A  48      35.895  20.821  20.729  1.00 70.51           C  
ATOM    699  HA  ASN A  48      36.967  21.003  20.797  1.00 70.51           H  
ATOM    700  C   ASN A  48      35.439  20.307  22.099  1.00 70.51           C  
ATOM    701  CB  ASN A  48      35.207  22.131  20.317  1.00 70.51           C  
ATOM    702  HB2 ASN A  48      34.164  21.931  20.076  1.00 70.51           H  
ATOM    703  HB3 ASN A  48      35.252  22.849  21.136  1.00 70.51           H  
ATOM    704  O   ASN A  48      36.138  20.497  23.093  1.00 70.51           O  
ATOM    705  CG  ASN A  48      35.881  22.769  19.112  1.00 70.51           C  
ATOM    706  ND2 ASN A  48      35.184  23.617  18.394  1.00 70.51           N  
ATOM    707 HD21 ASN A  48      35.628  23.954  17.551  1.00 70.51           H  
ATOM    708 HD22 ASN A  48      34.195  23.760  18.541  1.00 70.51           H  
ATOM    709  OD1 ASN A  48      37.045  22.526  18.829  1.00 70.51           O  
ATOM    710  N   ALA A  49      34.336  19.560  22.160  1.00 70.21           N  
ATOM    711  H   ALA A  49      33.771  19.474  21.327  1.00 70.21           H  
ATOM    712  CA  ALA A  49      33.891  18.868  23.368  1.00 70.21           C  
ATOM    713  HA  ALA A  49      33.706  19.594  24.159  1.00 70.21           H  
ATOM    714  C   ALA A  49      34.935  17.866  23.886  1.00 70.21           C  
ATOM    715  CB  ALA A  49      32.579  18.160  23.034  1.00 70.21           C  
ATOM    716  HB1 ALA A  49      32.244  17.586  23.899  1.00 70.21           H  
ATOM    717  HB2 ALA A  49      31.824  18.896  22.759  1.00 70.21           H  
ATOM    718  HB3 ALA A  49      32.718  17.476  22.196  1.00 70.21           H  
ATOM    719  O   ALA A  49      35.271  17.844  25.077  1.00 70.21           O  
ATOM    720  N   MET A  50      35.508  17.059  22.989  1.00 69.97           N  
ATOM    721  H   MET A  50      35.183  17.103  22.034  1.00 69.97           H  
ATOM    722  CA  MET A  50      36.556  16.101  23.333  1.00 69.97           C  
ATOM    723  HA  MET A  50      36.191  15.487  24.157  1.00 69.97           H  
ATOM    724  C   MET A  50      37.839  16.786  23.812  1.00 69.97           C  
ATOM    725  CB  MET A  50      36.847  15.212  22.112  1.00 69.97           C  
ATOM    726  HB2 MET A  50      37.879  14.863  22.138  1.00 69.97           H  
ATOM    727  HB3 MET A  50      36.733  15.797  21.199  1.00 69.97           H  
ATOM    728  O   MET A  50      38.443  16.361  24.806  1.00 69.97           O  
ATOM    729  CG  MET A  50      35.919  13.994  22.047  1.00 69.97           C  
ATOM    730  HG2 MET A  50      34.987  14.209  22.570  1.00 69.97           H  
ATOM    731  HG3 MET A  50      35.668  13.820  21.001  1.00 69.97           H  
ATOM    732  SD  MET A  50      36.653  12.466  22.696  1.00 69.97           S  
ATOM    733  CE  MET A  50      37.065  12.991  24.364  1.00 69.97           C  
ATOM    734  HE1 MET A  50      37.686  13.887  24.341  1.00 69.97           H  
ATOM    735  HE2 MET A  50      36.151  13.169  24.932  1.00 69.97           H  
ATOM    736  HE3 MET A  50      37.661  12.187  24.796  1.00 69.97           H  
ATOM    737  N   ALA A  51      38.257  17.849  23.128  1.00 74.90           N  
ATOM    738  H   ALA A  51      37.739  18.136  22.309  1.00 74.90           H  
ATOM    739  CA  ALA A  51      39.433  18.618  23.504  1.00 74.90           C  
ATOM    740  HA  ALA A  51      40.257  17.925  23.672  1.00 74.90           H  
ATOM    741  C   ALA A  51      39.228  19.372  24.834  1.00 74.90           C  
ATOM    742  CB  ALA A  51      39.822  19.497  22.316  1.00 74.90           C  
ATOM    743  HB1 ALA A  51      40.570  20.231  22.616  1.00 74.90           H  
ATOM    744  HB2 ALA A  51      40.238  18.873  21.525  1.00 74.90           H  
ATOM    745  HB3 ALA A  51      38.942  19.991  21.905  1.00 74.90           H  
ATOM    746  O   ALA A  51      40.132  19.350  25.676  1.00 74.90           O  
ATOM    747  N   LEU A  52      38.026  19.903  25.099  1.00 84.76           N  
ATOM    748  H   LEU A  52      37.340  19.937  24.359  1.00 84.76           H  
ATOM    749  CA  LEU A  52      37.649  20.465  26.400  1.00 84.76           C  
ATOM    750  HA  LEU A  52      38.336  21.281  26.624  1.00 84.76           H  
ATOM    751  C   LEU A  52      37.778  19.418  27.509  1.00 84.76           C  
ATOM    752  CB  LEU A  52      36.208  21.018  26.348  1.00 84.76           C  
ATOM    753  HB2 LEU A  52      35.527  20.218  26.056  1.00 84.76           H  
ATOM    754  HB3 LEU A  52      36.135  21.794  25.586  1.00 84.76           H  
ATOM    755  O   LEU A  52      38.478  19.644  28.499  1.00 84.76           O  
ATOM    756  CG  LEU A  52      35.727  21.595  27.694  1.00 84.76           C  
ATOM    757  HG  LEU A  52      35.772  20.820  28.459  1.00 84.76           H  
ATOM    758  CD1 LEU A  52      36.588  22.775  28.145  1.00 84.76           C  
ATOM    759 HD11 LEU A  52      36.171  23.209  29.054  1.00 84.76           H  
ATOM    760 HD12 LEU A  52      36.613  23.535  27.364  1.00 84.76           H  
ATOM    761 HD13 LEU A  52      37.602  22.440  28.361  1.00 84.76           H  
ATOM    762  CD2 LEU A  52      34.277  22.046  27.594  1.00 84.76           C  
ATOM    763 HD21 LEU A  52      34.185  22.841  26.854  1.00 84.76           H  
ATOM    764 HD22 LEU A  52      33.649  21.209  27.289  1.00 84.76           H  
ATOM    765 HD23 LEU A  52      33.927  22.414  28.559  1.00 84.76           H  
ATOM    766  N   ARG A  53      37.165  18.239  27.332  1.00 75.80           N  
ATOM    767  H   ARG A  53      36.580  18.134  26.515  1.00 75.80           H  
ATOM    768  CA  ARG A  53      37.251  17.136  28.303  1.00 75.80           C  
ATOM    769  HA  ARG A  53      36.790  17.460  29.236  1.00 75.80           H  
ATOM    770  C   ARG A  53      38.703  16.773  28.608  1.00 75.80           C  
ATOM    771  CB  ARG A  53      36.494  15.912  27.760  1.00 75.80           C  
ATOM    772  HB2 ARG A  53      36.995  15.544  26.865  1.00 75.80           H  
ATOM    773  HB3 ARG A  53      35.481  16.204  27.485  1.00 75.80           H  
ATOM    774  O   ARG A  53      39.057  16.559  29.770  1.00 75.80           O  
ATOM    775  CG  ARG A  53      36.415  14.788  28.806  1.00 75.80           C  
ATOM    776  HG2 ARG A  53      37.379  14.617  29.287  1.00 75.80           H  
ATOM    777  HG3 ARG A  53      35.704  15.090  29.575  1.00 75.80           H  
ATOM    778  CD  ARG A  53      35.941  13.462  28.215  1.00 75.80           C  
ATOM    779  HD2 ARG A  53      35.598  12.857  29.054  1.00 75.80           H  
ATOM    780  HD3 ARG A  53      35.102  13.643  27.544  1.00 75.80           H  
ATOM    781  NE  ARG A  53      37.012  12.705  27.534  1.00 75.80           N  
ATOM    782  HE  ARG A  53      37.857  13.208  27.306  1.00 75.80           H  
ATOM    783  NH1 ARG A  53      35.880  10.708  27.457  1.00 75.80           N  
ATOM    784 HH11 ARG A  53      35.105  11.147  27.933  1.00 75.80           H  
ATOM    785 HH12 ARG A  53      35.811   9.741  27.172  1.00 75.80           H  
ATOM    786  NH2 ARG A  53      37.947  10.789  26.683  1.00 75.80           N  
ATOM    787 HH21 ARG A  53      37.827   9.825  26.406  1.00 75.80           H  
ATOM    788 HH22 ARG A  53      38.800  11.282  26.459  1.00 75.80           H  
ATOM    789  CZ  ARG A  53      36.943  11.417  27.229  1.00 75.80           C  
ATOM    790  N   LYS A  54      39.550  16.685  27.576  1.00 77.24           N  
ATOM    791  H   LYS A  54      39.177  16.878  26.657  1.00 77.24           H  
ATOM    792  CA  LYS A  54      40.966  16.312  27.713  1.00 77.24           C  
ATOM    793  HA  LYS A  54      41.019  15.401  28.308  1.00 77.24           H  
ATOM    794  C   LYS A  54      41.756  17.375  28.480  1.00 77.24           C  
ATOM    795  CB  LYS A  54      41.553  16.033  26.321  1.00 77.24           C  
ATOM    796  HB2 LYS A  54      41.774  16.975  25.819  1.00 77.24           H  
ATOM    797  HB3 LYS A  54      40.809  15.501  25.727  1.00 77.24           H  
ATOM    798  O   LYS A  54      42.509  17.012  29.383  1.00 77.24           O  
ATOM    799  CG  LYS A  54      42.814  15.158  26.385  1.00 77.24           C  
ATOM    800  HG2 LYS A  54      43.581  15.658  26.976  1.00 77.24           H  
ATOM    801  HG3 LYS A  54      42.565  14.207  26.856  1.00 77.24           H  
ATOM    802  CD  LYS A  54      43.349  14.900  24.969  1.00 77.24           C  
ATOM    803  HD2 LYS A  54      43.671  15.849  24.539  1.00 77.24           H  
ATOM    804  HD3 LYS A  54      42.546  14.494  24.354  1.00 77.24           H  
ATOM    805  CE  LYS A  54      44.521  13.913  24.987  1.00 77.24           C  
ATOM    806  HE2 LYS A  54      45.302  14.312  25.634  1.00 77.24           H  
ATOM    807  HE3 LYS A  54      44.178  12.971  25.415  1.00 77.24           H  
ATOM    808  NZ  LYS A  54      45.053  13.690  23.617  1.00 77.24           N  
ATOM    809  HZ1 LYS A  54      45.380  14.558  23.218  1.00 77.24           H  
ATOM    810  HZ2 LYS A  54      44.333  13.326  23.010  1.00 77.24           H  
ATOM    811  HZ3 LYS A  54      45.820  13.033  23.627  1.00 77.24           H  
ATOM    812  N   ARG A  55      41.540  18.661  28.179  1.00 87.09           N  
ATOM    813  H   ARG A  55      40.903  18.876  27.426  1.00 87.09           H  
ATOM    814  CA  ARG A  55      42.133  19.782  28.928  1.00 87.09           C  
ATOM    815  HA  ARG A  55      43.218  19.676  28.950  1.00 87.09           H  
ATOM    816  C   ARG A  55      41.703  19.771  30.389  1.00 87.09           C  
ATOM    817  CB  ARG A  55      41.777  21.126  28.271  1.00 87.09           C  
ATOM    818  HB2 ARG A  55      41.852  21.912  29.022  1.00 87.09           H  
ATOM    819  HB3 ARG A  55      40.752  21.111  27.900  1.00 87.09           H  
ATOM    820  O   ARG A  55      42.556  19.784  31.267  1.00 87.09           O  
ATOM    821  CG  ARG A  55      42.746  21.471  27.134  1.00 87.09           C  
ATOM    822  HG2 ARG A  55      42.658  20.740  26.331  1.00 87.09           H  
ATOM    823  HG3 ARG A  55      43.764  21.456  27.523  1.00 87.09           H  
ATOM    824  CD  ARG A  55      42.445  22.870  26.590  1.00 87.09           C  
ATOM    825  HD2 ARG A  55      42.332  23.569  27.419  1.00 87.09           H  
ATOM    826  HD3 ARG A  55      41.503  22.832  26.042  1.00 87.09           H  
ATOM    827  NE  ARG A  55      43.539  23.358  25.732  1.00 87.09           N  
ATOM    828  HE  ARG A  55      44.484  23.295  26.085  1.00 87.09           H  
ATOM    829  NH1 ARG A  55      42.255  24.587  24.309  1.00 87.09           N  
ATOM    830 HH11 ARG A  55      42.177  25.212  23.519  1.00 87.09           H  
ATOM    831 HH12 ARG A  55      41.475  24.533  24.948  1.00 87.09           H  
ATOM    832  NH2 ARG A  55      44.444  24.538  24.006  1.00 87.09           N  
ATOM    833 HH21 ARG A  55      45.175  24.924  24.586  1.00 87.09           H  
ATOM    834 HH22 ARG A  55      44.249  25.134  23.215  1.00 87.09           H  
ATOM    835  CZ  ARG A  55      43.411  24.151  24.691  1.00 87.09           C  
ATOM    836  N   LEU A  56      40.406  19.652  30.664  1.00 87.24           N  
ATOM    837  H   LEU A  56      39.747  19.664  29.899  1.00 87.24           H  
ATOM    838  CA  LEU A  56      39.903  19.646  32.039  1.00 87.24           C  
ATOM    839  HA  LEU A  56      40.304  20.516  32.558  1.00 87.24           H  
ATOM    840  C   LEU A  56      40.382  18.432  32.836  1.00 87.24           C  
ATOM    841  CB  LEU A  56      38.373  19.732  32.027  1.00 87.24           C  
ATOM    842  HB2 LEU A  56      38.007  19.567  33.041  1.00 87.24           H  
ATOM    843  HB3 LEU A  56      37.980  18.938  31.392  1.00 87.24           H  
ATOM    844  O   LEU A  56      40.735  18.580  34.004  1.00 87.24           O  
ATOM    845  CG  LEU A  56      37.833  21.084  31.536  1.00 87.24           C  
ATOM    846  HG  LEU A  56      38.203  21.293  30.532  1.00 87.24           H  
ATOM    847  CD1 LEU A  56      36.313  20.999  31.487  1.00 87.24           C  
ATOM    848 HD11 LEU A  56      35.905  21.949  31.142  1.00 87.24           H  
ATOM    849 HD12 LEU A  56      35.911  20.775  32.474  1.00 87.24           H  
ATOM    850 HD13 LEU A  56      36.015  20.219  30.786  1.00 87.24           H  
ATOM    851  CD2 LEU A  56      38.230  22.242  32.452  1.00 87.24           C  
ATOM    852 HD21 LEU A  56      39.306  22.410  32.420  1.00 87.24           H  
ATOM    853 HD22 LEU A  56      37.915  22.048  33.477  1.00 87.24           H  
ATOM    854 HD23 LEU A  56      37.752  23.156  32.097  1.00 87.24           H  
ATOM    855  N   SER A  57      40.470  17.254  32.216  1.00 78.42           N  
ATOM    856  H   SER A  57      40.146  17.189  31.262  1.00 78.42           H  
ATOM    857  CA  SER A  57      41.020  16.062  32.878  1.00 78.42           C  
ATOM    858  HA  SER A  57      40.467  15.878  33.799  1.00 78.42           H  
ATOM    859  C   SER A  57      42.494  16.258  33.252  1.00 78.42           C  
ATOM    860  CB  SER A  57      40.887  14.821  31.989  1.00 78.42           C  
ATOM    861  HB2 SER A  57      41.483  14.958  31.087  1.00 78.42           H  
ATOM    862  HB3 SER A  57      41.270  13.957  32.532  1.00 78.42           H  
ATOM    863  O   SER A  57      42.907  15.874  34.342  1.00 78.42           O  
ATOM    864  OG  SER A  57      39.541  14.575  31.622  1.00 78.42           O  
ATOM    865  HG  SER A  57      39.249  15.315  31.085  1.00 78.42           H  
ATOM    866  N   ALA A  58      43.288  16.901  32.387  1.00 83.60           N  
ATOM    867  H   ALA A  58      42.904  17.224  31.510  1.00 83.60           H  
ATOM    868  CA  ALA A  58      44.689  17.206  32.674  1.00 83.60           C  
ATOM    869  HA  ALA A  58      45.180  16.297  33.021  1.00 83.60           H  
ATOM    870  C   ALA A  58      44.840  18.253  33.791  1.00 83.60           C  
ATOM    871  CB  ALA A  58      45.372  17.656  31.377  1.00 83.60           C  
ATOM    872  HB1 ALA A  58      45.272  16.881  30.617  1.00 83.60           H  
ATOM    873  HB2 ALA A  58      44.918  18.577  31.012  1.00 83.60           H  
ATOM    874  HB3 ALA A  58      46.430  17.836  31.568  1.00 83.60           H  
ATOM    875  O   ALA A  58      45.652  18.068  34.695  1.00 83.60           O  
ATOM    876  N   SER A  59      44.036  19.319  33.761  1.00 85.81           N  
ATOM    877  H   SER A  59      43.466  19.472  32.942  1.00 85.81           H  
ATOM    878  CA  SER A  59      44.116  20.410  34.740  1.00 85.81           C  
ATOM    879  HA  SER A  59      45.159  20.701  34.858  1.00 85.81           H  
ATOM    880  C   SER A  59      43.585  20.030  36.123  1.00 85.81           C  
ATOM    881  CB  SER A  59      43.342  21.627  34.229  1.00 85.81           C  
ATOM    882  HB2 SER A  59      42.281  21.385  34.165  1.00 85.81           H  
ATOM    883  HB3 SER A  59      43.480  22.452  34.928  1.00 85.81           H  
ATOM    884  O   SER A  59      44.031  20.584  37.124  1.00 85.81           O  
ATOM    885  OG  SER A  59      43.815  22.005  32.952  1.00 85.81           O  
ATOM    886  HG  SER A  59      43.399  22.828  32.687  1.00 85.81           H  
ATOM    887  N   THR A  60      42.629  19.100  36.196  1.00 80.40           N  
ATOM    888  H   THR A  60      42.270  18.719  35.332  1.00 80.40           H  
ATOM    889  CA  THR A  60      41.997  18.692  37.464  1.00 80.40           C  
ATOM    890  HA  THR A  60      42.245  19.419  38.238  1.00 80.40           H  
ATOM    891  C   THR A  60      42.492  17.347  37.994  1.00 80.40           C  
ATOM    892  CB  THR A  60      40.467  18.676  37.354  1.00 80.40           C  
ATOM    893  HB  THR A  60      40.054  18.408  38.327  1.00 80.40           H  
ATOM    894  O   THR A  60      42.231  17.022  39.148  1.00 80.40           O  
ATOM    895  CG2 THR A  60      39.895  20.037  36.955  1.00 80.40           C  
ATOM    896 HG21 THR A  60      38.807  19.994  37.001  1.00 80.40           H  
ATOM    897 HG22 THR A  60      40.242  20.799  37.653  1.00 80.40           H  
ATOM    898 HG23 THR A  60      40.202  20.310  35.945  1.00 80.40           H  
ATOM    899  OG1 THR A  60      40.045  17.721  36.408  1.00 80.40           O  
ATOM    900  HG1 THR A  60      40.242  18.074  35.537  1.00 80.40           H  
ATOM    901  N   GLY A  61      43.179  16.545  37.173  1.00 76.93           N  
ATOM    902  H   GLY A  61      43.355  16.856  36.228  1.00 76.93           H  
ATOM    903  CA  GLY A  61      43.540  15.160  37.496  1.00 76.93           C  
ATOM    904  HA2 GLY A  61      44.027  15.135  38.471  1.00 76.93           H  
ATOM    905  HA3 GLY A  61      44.239  14.796  36.744  1.00 76.93           H  
ATOM    906  C   GLY A  61      42.345  14.197  37.538  1.00 76.93           C  
ATOM    907  O   GLY A  61      42.520  13.010  37.810  1.00 76.93           O  
ATOM    908  N   LEU A  62      41.131  14.682  37.263  1.00 76.33           N  
ATOM    909  H   LEU A  62      41.052  15.656  37.007  1.00 76.33           H  
ATOM    910  CA  LEU A  62      39.914  13.883  37.292  1.00 76.33           C  
ATOM    911  HA  LEU A  62      39.985  13.175  38.118  1.00 76.33           H  
ATOM    912  C   LEU A  62      39.753  13.080  35.997  1.00 76.33           C  
ATOM    913  CB  LEU A  62      38.695  14.794  37.527  1.00 76.33           C  
ATOM    914  HB2 LEU A  62      38.642  15.506  36.704  1.00 76.33           H  
ATOM    915  HB3 LEU A  62      37.791  14.185  37.484  1.00 76.33           H  
ATOM    916  O   LEU A  62      40.027  13.566  34.900  1.00 76.33           O  
ATOM    917  CG  LEU A  62      38.699  15.570  38.859  1.00 76.33           C  
ATOM    918  HG  LEU A  62      39.619  16.147  38.957  1.00 76.33           H  
ATOM    919  CD1 LEU A  62      37.520  16.542  38.861  1.00 76.33           C  
ATOM    920 HD11 LEU A  62      36.581  16.007  38.716  1.00 76.33           H  
ATOM    921 HD12 LEU A  62      37.656  17.263  38.055  1.00 76.33           H  
ATOM    922 HD13 LEU A  62      37.485  17.085  39.806  1.00 76.33           H  
ATOM    923  CD2 LEU A  62      38.562  14.641  40.066  1.00 76.33           C  
ATOM    924 HD21 LEU A  62      37.671  14.020  39.978  1.00 76.33           H  
ATOM    925 HD22 LEU A  62      38.495  15.234  40.979  1.00 76.33           H  
ATOM    926 HD23 LEU A  62      39.446  14.009  40.151  1.00 76.33           H  
ATOM    927  N   ARG A  63      39.206  11.864  36.105  1.00 69.34           N  
ATOM    928  H   ARG A  63      39.018  11.518  37.035  1.00 69.34           H  
ATOM    929  CA  ARG A  63      38.629  11.155  34.952  1.00 69.34           C  
ATOM    930  HA  ARG A  63      39.219  11.381  34.064  1.00 69.34           H  
ATOM    931  C   ARG A  63      37.217  11.673  34.689  1.00 69.34           C  
ATOM    932  CB  ARG A  63      38.635   9.635  35.174  1.00 69.34           C  
ATOM    933  HB2 ARG A  63      38.448   9.409  36.224  1.00 69.34           H  
ATOM    934  HB3 ARG A  63      37.827   9.197  34.588  1.00 69.34           H  
ATOM    935  O   ARG A  63      36.310  11.422  35.486  1.00 69.34           O  
ATOM    936  CG  ARG A  63      39.948   8.990  34.714  1.00 69.34           C  
ATOM    937  HG2 ARG A  63      40.778   9.380  35.304  1.00 69.34           H  
ATOM    938  HG3 ARG A  63      40.113   9.225  33.663  1.00 69.34           H  
ATOM    939  CD  ARG A  63      39.858   7.470  34.885  1.00 69.34           C  
ATOM    940  HD2 ARG A  63      39.798   7.243  35.950  1.00 69.34           H  
ATOM    941  HD3 ARG A  63      38.947   7.116  34.401  1.00 69.34           H  
ATOM    942  NE  ARG A  63      41.016   6.777  34.290  1.00 69.34           N  
ATOM    943  HE  ARG A  63      41.707   7.354  33.831  1.00 69.34           H  
ATOM    944  NH1 ARG A  63      40.404   4.644  34.888  1.00 69.34           N  
ATOM    945 HH11 ARG A  63      40.555   3.646  34.860  1.00 69.34           H  
ATOM    946 HH12 ARG A  63      39.589   5.013  35.357  1.00 69.34           H  
ATOM    947  NH2 ARG A  63      42.255   4.961  33.686  1.00 69.34           N  
ATOM    948 HH21 ARG A  63      42.385   3.960  33.675  1.00 69.34           H  
ATOM    949 HH22 ARG A  63      42.906   5.559  33.198  1.00 69.34           H  
ATOM    950  CZ  ARG A  63      41.219   5.470  34.292  1.00 69.34           C  
ATOM    951  N   LEU A  64      37.043  12.381  33.575  1.00 71.73           N  
ATOM    952  H   LEU A  64      37.852  12.579  33.004  1.00 71.73           H  
ATOM    953  CA  LEU A  64      35.769  12.975  33.159  1.00 71.73           C  
ATOM    954  HA  LEU A  64      35.109  12.995  34.026  1.00 71.73           H  
ATOM    955  C   LEU A  64      35.080  12.133  32.059  1.00 71.73           C  
ATOM    956  CB  LEU A  64      36.013  14.431  32.720  1.00 71.73           C  
ATOM    957  HB2 LEU A  64      36.686  14.420  31.863  1.00 71.73           H  
ATOM    958  HB3 LEU A  64      35.065  14.859  32.393  1.00 71.73           H  
ATOM    959  O   LEU A  64      35.776  11.612  31.181  1.00 71.73           O  
ATOM    960  CG  LEU A  64      36.617  15.340  33.811  1.00 71.73           C  
ATOM    961  HG  LEU A  64      37.556  14.913  34.163  1.00 71.73           H  
ATOM    962  CD1 LEU A  64      36.926  16.721  33.236  1.00 71.73           C  
ATOM    963 HD11 LEU A  64      36.003  17.223  32.946  1.00 71.73           H  
ATOM    964 HD12 LEU A  64      37.437  17.318  33.991  1.00 71.73           H  
ATOM    965 HD13 LEU A  64      37.576  16.621  32.367  1.00 71.73           H  
ATOM    966  CD2 LEU A  64      35.682  15.517  35.010  1.00 71.73           C  
ATOM    967 HD21 LEU A  64      34.732  15.944  34.689  1.00 71.73           H  
ATOM    968 HD22 LEU A  64      36.151  16.183  35.735  1.00 71.73           H  
ATOM    969 HD23 LEU A  64      35.506  14.559  35.500  1.00 71.73           H  
ATOM    970  N   PRO A  65      33.740  11.982  32.090  1.00 61.07           N  
ATOM    971  CA  PRO A  65      32.973  11.190  31.117  1.00 61.07           C  
ATOM    972  HA  PRO A  65      33.370  10.176  31.081  1.00 61.07           H  
ATOM    973  C   PRO A  65      33.018  11.774  29.694  1.00 61.07           C  
ATOM    974  CB  PRO A  65      31.541  11.137  31.667  1.00 61.07           C  
ATOM    975  HB2 PRO A  65      31.427  10.260  32.304  1.00 61.07           H  
ATOM    976  HB3 PRO A  65      30.789  11.125  30.878  1.00 61.07           H  
ATOM    977  O   PRO A  65      33.289  12.955  29.506  1.00 61.07           O  
ATOM    978  CG  PRO A  65      31.433  12.398  32.520  1.00 61.07           C  
ATOM    979  HG2 PRO A  65      30.681  12.297  33.303  1.00 61.07           H  
ATOM    980  HG3 PRO A  65      31.204  13.252  31.882  1.00 61.07           H  
ATOM    981  CD  PRO A  65      32.840  12.543  33.090  1.00 61.07           C  
ATOM    982  HD2 PRO A  65      32.919  11.965  34.011  1.00 61.07           H  
ATOM    983  HD3 PRO A  65      33.054  13.593  33.291  1.00 61.07           H  
ATOM    984  N   ALA A  66      32.794  10.950  28.662  1.00 53.13           N  
ATOM    985  H   ALA A  66      32.471  10.013  28.856  1.00 53.13           H  
ATOM    986  CA  ALA A  66      32.780  11.403  27.259  1.00 53.13           C  
ATOM    987  HA  ALA A  66      33.688  11.967  27.047  1.00 53.13           H  
ATOM    988  C   ALA A  66      31.626  12.368  26.945  1.00 53.13           C  
ATOM    989  CB  ALA A  66      32.751  10.177  26.338  1.00 53.13           C  
ATOM    990  HB1 ALA A  66      33.574   9.497  26.559  1.00 53.13           H  
ATOM    991  HB2 ALA A  66      32.822  10.500  25.299  1.00 53.13           H  
ATOM    992  HB3 ALA A  66      31.810   9.641  26.463  1.00 53.13           H  
ATOM    993  O   ALA A  66      31.832  13.325  26.205  1.00 53.13           O  
ATOM    994  N   SER A  67      30.474  12.165  27.582  1.00 57.03           N  
ATOM    995  H   SER A  67      30.371  11.358  28.181  1.00 57.03           H  
ATOM    996  CA  SER A  67      29.265  12.992  27.512  1.00 57.03           C  
ATOM    997  HA  SER A  67      29.077  13.254  26.471  1.00 57.03           H  
ATOM    998  C   SER A  67      29.349  14.299  28.310  1.00 57.03           C  
ATOM    999  CB  SER A  67      28.082  12.152  28.018  1.00 57.03           C  
ATOM   1000  HB2 SER A  67      27.881  11.351  27.307  1.00 57.03           H  
ATOM   1001  HB3 SER A  67      27.182  12.759  28.123  1.00 57.03           H  
ATOM   1002  O   SER A  67      28.341  14.981  28.442  1.00 57.03           O  
ATOM   1003  OG  SER A  67      28.442  11.583  29.265  1.00 57.03           O  
ATOM   1004  HG  SER A  67      28.038  12.111  29.958  1.00 57.03           H  
ATOM   1005  N   LEU A  68      30.529  14.693  28.816  1.00 67.38           N  
ATOM   1006  H   LEU A  68      31.320  14.088  28.652  1.00 67.38           H  
ATOM   1007  CA  LEU A  68      30.696  15.795  29.778  1.00 67.38           C  
ATOM   1008  HA  LEU A  68      30.321  15.450  30.742  1.00 67.38           H  
ATOM   1009  C   LEU A  68      29.925  17.078  29.422  1.00 67.38           C  
ATOM   1010  CB  LEU A  68      32.199  16.125  29.878  1.00 67.38           C  
ATOM   1011  HB2 LEU A  68      32.532  16.500  28.911  1.00 67.38           H  
ATOM   1012  HB3 LEU A  68      32.752  15.210  30.090  1.00 67.38           H  
ATOM   1013  O   LEU A  68      29.345  17.708  30.301  1.00 67.38           O  
ATOM   1014  CG  LEU A  68      32.564  17.152  30.965  1.00 67.38           C  
ATOM   1015  HG  LEU A  68      31.962  18.055  30.861  1.00 67.38           H  
ATOM   1016  CD1 LEU A  68      32.355  16.545  32.356  1.00 67.38           C  
ATOM   1017 HD11 LEU A  68      32.868  15.585  32.423  1.00 67.38           H  
ATOM   1018 HD12 LEU A  68      32.734  17.209  33.133  1.00 67.38           H  
ATOM   1019 HD13 LEU A  68      31.290  16.387  32.526  1.00 67.38           H  
ATOM   1020  CD2 LEU A  68      34.035  17.545  30.801  1.00 67.38           C  
ATOM   1021 HD21 LEU A  68      34.670  16.665  30.903  1.00 67.38           H  
ATOM   1022 HD22 LEU A  68      34.179  17.991  29.817  1.00 67.38           H  
ATOM   1023 HD23 LEU A  68      34.308  18.282  31.556  1.00 67.38           H  
ATOM   1024  N   VAL A  69      29.946  17.475  28.146  1.00 74.61           N  
ATOM   1025  H   VAL A  69      30.386  16.867  27.469  1.00 74.61           H  
ATOM   1026  CA  VAL A  69      29.288  18.700  27.657  1.00 74.61           C  
ATOM   1027  HA  VAL A  69      29.423  19.487  28.398  1.00 74.61           H  
ATOM   1028  C   VAL A  69      27.779  18.555  27.473  1.00 74.61           C  
ATOM   1029  CB  VAL A  69      29.899  19.186  26.332  1.00 74.61           C  
ATOM   1030  HB  VAL A  69      29.319  20.035  25.971  1.00 74.61           H  
ATOM   1031  O   VAL A  69      27.090  19.562  27.415  1.00 74.61           O  
ATOM   1032  CG1 VAL A  69      31.337  19.676  26.534  1.00 74.61           C  
ATOM   1033 HG11 VAL A  69      31.981  18.856  26.854  1.00 74.61           H  
ATOM   1034 HG12 VAL A  69      31.712  20.084  25.596  1.00 74.61           H  
ATOM   1035 HG13 VAL A  69      31.347  20.464  27.287  1.00 74.61           H  
ATOM   1036  CG2 VAL A  69      29.870  18.100  25.250  1.00 74.61           C  
ATOM   1037 HG21 VAL A  69      30.145  18.548  24.295  1.00 74.61           H  
ATOM   1038 HG22 VAL A  69      30.547  17.280  25.489  1.00 74.61           H  
ATOM   1039 HG23 VAL A  69      28.859  17.710  25.130  1.00 74.61           H  
ATOM   1040  N   PHE A  70      27.261  17.333  27.388  1.00 60.93           N  
ATOM   1041  H   PHE A  70      27.871  16.537  27.503  1.00 60.93           H  
ATOM   1042  CA  PHE A  70      25.825  17.061  27.375  1.00 60.93           C  
ATOM   1043  HA  PHE A  70      25.299  17.900  26.920  1.00 60.93           H  
ATOM   1044  C   PHE A  70      25.294  16.928  28.809  1.00 60.93           C  
ATOM   1045  CB  PHE A  70      25.557  15.816  26.517  1.00 60.93           C  
ATOM   1046  HB2 PHE A  70      26.034  14.951  26.979  1.00 60.93           H  
ATOM   1047  HB3 PHE A  70      24.484  15.627  26.510  1.00 60.93           H  
ATOM   1048  O   PHE A  70      24.228  17.454  29.113  1.00 60.93           O  
ATOM   1049  CG  PHE A  70      26.028  15.948  25.076  1.00 60.93           C  
ATOM   1050  CD1 PHE A  70      25.337  16.791  24.185  1.00 60.93           C  
ATOM   1051  HD1 PHE A  70      24.466  17.333  24.523  1.00 60.93           H  
ATOM   1052  CD2 PHE A  70      27.157  15.238  24.623  1.00 60.93           C  
ATOM   1053  HD2 PHE A  70      27.681  14.578  25.297  1.00 60.93           H  
ATOM   1054  CE1 PHE A  70      25.769  16.922  22.853  1.00 60.93           C  
ATOM   1055  HE1 PHE A  70      25.229  17.561  22.170  1.00 60.93           H  
ATOM   1056  CE2 PHE A  70      27.591  15.369  23.290  1.00 60.93           C  
ATOM   1057  HE2 PHE A  70      28.445  14.809  22.940  1.00 60.93           H  
ATOM   1058  CZ  PHE A  70      26.896  16.211  22.405  1.00 60.93           C  
ATOM   1059  HZ  PHE A  70      27.220  16.304  21.378  1.00 60.93           H  
ATOM   1060  N   ASP A  71      26.087  16.335  29.711  1.00 62.42           N  
ATOM   1061  H   ASP A  71      26.888  15.827  29.363  1.00 62.42           H  
ATOM   1062  CA  ASP A  71      25.758  16.187  31.137  1.00 62.42           C  
ATOM   1063  HA  ASP A  71      24.765  15.747  31.229  1.00 62.42           H  
ATOM   1064  C   ASP A  71      25.765  17.538  31.878  1.00 62.42           C  
ATOM   1065  CB  ASP A  71      26.780  15.252  31.814  1.00 62.42           C  
ATOM   1066  HB2 ASP A  71      27.760  15.729  31.786  1.00 62.42           H  
ATOM   1067  HB3 ASP A  71      26.502  15.137  32.862  1.00 62.42           H  
ATOM   1068  O   ASP A  71      24.957  17.792  32.777  1.00 62.42           O  
ATOM   1069  CG  ASP A  71      26.901  13.856  31.194  1.00 62.42           C  
ATOM   1070  OD1 ASP A  71      25.930  13.374  30.585  1.00 62.42           O  
ATOM   1071  OD2 ASP A  71      28.005  13.267  31.307  1.00 62.42           O  
ATOM   1072  N   HIS A  72      26.695  18.426  31.512  1.00 75.15           N  
ATOM   1073  H   HIS A  72      27.358  18.135  30.808  1.00 75.15           H  
ATOM   1074  CA  HIS A  72      26.855  19.757  32.098  1.00 75.15           C  
ATOM   1075  HA  HIS A  72      25.995  19.984  32.729  1.00 75.15           H  
ATOM   1076  C   HIS A  72      26.919  20.813  30.997  1.00 75.15           C  
ATOM   1077  CB  HIS A  72      28.095  19.785  32.996  1.00 75.15           C  
ATOM   1078  HB2 HIS A  72      28.192  20.784  33.420  1.00 75.15           H  
ATOM   1079  HB3 HIS A  72      28.982  19.572  32.399  1.00 75.15           H  
ATOM   1080  O   HIS A  72      28.003  21.286  30.672  1.00 75.15           O  
ATOM   1081  CG  HIS A  72      28.013  18.797  34.121  1.00 75.15           C  
ATOM   1082  CD2 HIS A  72      28.890  17.779  34.362  1.00 75.15           C  
ATOM   1083  HD2 HIS A  72      29.796  17.581  33.808  1.00 75.15           H  
ATOM   1084  ND1 HIS A  72      26.944  18.629  34.969  1.00 75.15           N  
ATOM   1085  HD1 HIS A  72      26.019  18.999  34.801  1.00 75.15           H  
ATOM   1086  CE1 HIS A  72      27.175  17.533  35.702  1.00 75.15           C  
ATOM   1087  HE1 HIS A  72      26.453  17.075  36.362  1.00 75.15           H  
ATOM   1088  NE2 HIS A  72      28.360  16.991  35.386  1.00 75.15           N  
ATOM   1089  N   PRO A  73      25.776  21.216  30.424  1.00 71.91           N  
ATOM   1090  CA  PRO A  73      25.731  21.944  29.161  1.00 71.91           C  
ATOM   1091  HA  PRO A  73      26.391  21.458  28.443  1.00 71.91           H  
ATOM   1092  C   PRO A  73      26.209  23.391  29.219  1.00 71.91           C  
ATOM   1093  CB  PRO A  73      24.290  21.801  28.658  1.00 71.91           C  
ATOM   1094  HB2 PRO A  73      24.217  20.910  28.035  1.00 71.91           H  
ATOM   1095  HB3 PRO A  73      23.946  22.675  28.103  1.00 71.91           H  
ATOM   1096  O   PRO A  73      26.236  24.037  28.185  1.00 71.91           O  
ATOM   1097  CG  PRO A  73      23.485  21.590  29.937  1.00 71.91           C  
ATOM   1098  HG2 PRO A  73      23.275  22.553  30.401  1.00 71.91           H  
ATOM   1099  HG3 PRO A  73      22.561  21.043  29.748  1.00 71.91           H  
ATOM   1100  CD  PRO A  73      24.441  20.795  30.816  1.00 71.91           C  
ATOM   1101  HD2 PRO A  73      24.318  19.732  30.611  1.00 71.91           H  
ATOM   1102  HD3 PRO A  73      24.242  21.002  31.867  1.00 71.91           H  
ATOM   1103  N   THR A  74      26.603  23.924  30.374  1.00 82.60           N  
ATOM   1104  H   THR A  74      26.704  23.306  31.166  1.00 82.60           H  
ATOM   1105  CA  THR A  74      27.145  25.284  30.497  1.00 82.60           C  
ATOM   1106  HA  THR A  74      27.356  25.682  29.505  1.00 82.60           H  
ATOM   1107  C   THR A  74      28.462  25.269  31.264  1.00 82.60           C  
ATOM   1108  CB  THR A  74      26.155  26.250  31.174  1.00 82.60           C  
ATOM   1109  HB  THR A  74      26.563  27.259  31.115  1.00 82.60           H  
ATOM   1110  O   THR A  74      28.708  24.387  32.093  1.00 82.60           O  
ATOM   1111  CG2 THR A  74      24.767  26.258  30.537  1.00 82.60           C  
ATOM   1112 HG21 THR A  74      24.140  27.005  31.023  1.00 82.60           H  
ATOM   1113 HG22 THR A  74      24.855  26.521  29.483  1.00 82.60           H  
ATOM   1114 HG23 THR A  74      24.292  25.280  30.618  1.00 82.60           H  
ATOM   1115  OG1 THR A  74      25.964  25.925  32.535  1.00 82.60           O  
ATOM   1116  HG1 THR A  74      25.022  25.765  32.623  1.00 82.60           H  
ATOM   1117  N   VAL A  75      29.291  26.297  31.060  1.00 89.49           N  
ATOM   1118  H   VAL A  75      29.050  26.964  30.341  1.00 89.49           H  
ATOM   1119  CA  VAL A  75      30.529  26.512  31.836  1.00 89.49           C  
ATOM   1120  HA  VAL A  75      31.245  25.721  31.609  1.00 89.49           H  
ATOM   1121  C   VAL A  75      30.248  26.484  33.338  1.00 89.49           C  
ATOM   1122  CB  VAL A  75      31.150  27.872  31.482  1.00 89.49           C  
ATOM   1123  HB  VAL A  75      30.395  28.636  31.671  1.00 89.49           H  
ATOM   1124  O   VAL A  75      30.970  25.836  34.095  1.00 89.49           O  
ATOM   1125  CG1 VAL A  75      32.375  28.232  32.326  1.00 89.49           C  
ATOM   1126 HG11 VAL A  75      32.753  29.207  32.017  1.00 89.49           H  
ATOM   1127 HG12 VAL A  75      32.121  28.300  33.384  1.00 89.49           H  
ATOM   1128 HG13 VAL A  75      33.166  27.494  32.191  1.00 89.49           H  
ATOM   1129  CG2 VAL A  75      31.556  27.956  30.012  1.00 89.49           C  
ATOM   1130 HG21 VAL A  75      32.350  27.235  29.819  1.00 89.49           H  
ATOM   1131 HG22 VAL A  75      30.707  27.768  29.355  1.00 89.49           H  
ATOM   1132 HG23 VAL A  75      31.935  28.956  29.803  1.00 89.49           H  
ATOM   1133  N   THR A  76      29.177  27.160  33.767  1.00 84.79           N  
ATOM   1134  H   THR A  76      28.640  27.669  33.080  1.00 84.79           H  
ATOM   1135  CA  THR A  76      28.796  27.253  35.184  1.00 84.79           C  
ATOM   1136  HA  THR A  76      29.640  27.659  35.742  1.00 84.79           H  
ATOM   1137  C   THR A  76      28.465  25.879  35.771  1.00 84.79           C  
ATOM   1138  CB  THR A  76      27.599  28.197  35.373  1.00 84.79           C  
ATOM   1139  HB  THR A  76      26.705  27.743  34.947  1.00 84.79           H  
ATOM   1140  O   THR A  76      28.976  25.531  36.839  1.00 84.79           O  
ATOM   1141  CG2 THR A  76      27.353  28.501  36.852  1.00 84.79           C  
ATOM   1142 HG21 THR A  76      28.271  28.854  37.320  1.00 84.79           H  
ATOM   1143 HG22 THR A  76      27.006  27.605  37.369  1.00 84.79           H  
ATOM   1144 HG23 THR A  76      26.587  29.271  36.940  1.00 84.79           H  
ATOM   1145  OG1 THR A  76      27.825  29.440  34.741  1.00 84.79           O  
ATOM   1146  HG1 THR A  76      27.835  29.310  33.790  1.00 84.79           H  
ATOM   1147  N   ALA A  77      27.659  25.077  35.064  1.00 81.77           N  
ATOM   1148  H   ALA A  77      27.314  25.389  34.167  1.00 81.77           H  
ATOM   1149  CA  ALA A  77      27.287  23.733  35.504  1.00 81.77           C  
ATOM   1150  HA  ALA A  77      26.845  23.792  36.498  1.00 81.77           H  
ATOM   1151  C   ALA A  77      28.515  22.815  35.595  1.00 81.77           C  
ATOM   1152  CB  ALA A  77      26.241  23.172  34.532  1.00 81.77           C  
ATOM   1153  HB1 ALA A  77      25.356  23.808  34.534  1.00 81.77           H  
ATOM   1154  HB2 ALA A  77      25.952  22.168  34.845  1.00 81.77           H  
ATOM   1155  HB3 ALA A  77      26.649  23.125  33.523  1.00 81.77           H  
ATOM   1156  O   ALA A  77      28.704  22.107  36.588  1.00 81.77           O  
ATOM   1157  N   LEU A  78      29.395  22.884  34.594  1.00 88.69           N  
ATOM   1158  H   LEU A  78      29.184  23.468  33.798  1.00 88.69           H  
ATOM   1159  CA  LEU A  78      30.602  22.071  34.560  1.00 88.69           C  
ATOM   1160  HA  LEU A  78      30.301  21.037  34.729  1.00 88.69           H  
ATOM   1161  C   LEU A  78      31.579  22.448  35.685  1.00 88.69           C  
ATOM   1162  CB  LEU A  78      31.203  22.181  33.152  1.00 88.69           C  
ATOM   1163  HB2 LEU A  78      30.450  21.843  32.439  1.00 88.69           H  
ATOM   1164  HB3 LEU A  78      31.415  23.228  32.934  1.00 88.69           H  
ATOM   1165  O   LEU A  78      32.099  21.567  36.369  1.00 88.69           O  
ATOM   1166  CG  LEU A  78      32.485  21.362  32.941  1.00 88.69           C  
ATOM   1167  HG  LEU A  78      33.303  21.814  33.501  1.00 88.69           H  
ATOM   1168  CD1 LEU A  78      32.342  19.905  33.376  1.00 88.69           C  
ATOM   1169 HD11 LEU A  78      31.534  19.430  32.818  1.00 88.69           H  
ATOM   1170 HD12 LEU A  78      32.133  19.833  34.443  1.00 88.69           H  
ATOM   1171 HD13 LEU A  78      33.286  19.391  33.194  1.00 88.69           H  
ATOM   1172  CD2 LEU A  78      32.840  21.366  31.454  1.00 88.69           C  
ATOM   1173 HD21 LEU A  78      32.002  20.982  30.873  1.00 88.69           H  
ATOM   1174 HD22 LEU A  78      33.701  20.726  31.266  1.00 88.69           H  
ATOM   1175 HD23 LEU A  78      33.062  22.381  31.125  1.00 88.69           H  
ATOM   1176  N   ALA A  79      31.786  23.738  35.956  1.00 88.74           N  
ATOM   1177  H   ALA A  79      31.350  24.432  35.366  1.00 88.74           H  
ATOM   1178  CA  ALA A  79      32.639  24.193  37.056  1.00 88.74           C  
ATOM   1179  HA  ALA A  79      33.645  23.799  36.912  1.00 88.74           H  
ATOM   1180  C   ALA A  79      32.139  23.706  38.427  1.00 88.74           C  
ATOM   1181  CB  ALA A  79      32.704  25.719  37.003  1.00 88.74           C  
ATOM   1182  HB1 ALA A  79      33.115  26.022  36.040  1.00 88.74           H  
ATOM   1183  HB2 ALA A  79      31.708  26.149  37.114  1.00 88.74           H  
ATOM   1184  HB3 ALA A  79      33.346  26.090  37.802  1.00 88.74           H  
ATOM   1185  O   ALA A  79      32.922  23.228  39.253  1.00 88.74           O  
ATOM   1186  N   GLN A  80      30.824  23.766  38.652  1.00 81.39           N  
ATOM   1187  H   GLN A  80      30.226  24.129  37.923  1.00 81.39           H  
ATOM   1188  CA  GLN A  80      30.209  23.300  39.893  1.00 81.39           C  
ATOM   1189  HA  GLN A  80      30.717  23.791  40.723  1.00 81.39           H  
ATOM   1190  C   GLN A  80      30.375  21.782  40.078  1.00 81.39           C  
ATOM   1191  CB  GLN A  80      28.737  23.734  39.888  1.00 81.39           C  
ATOM   1192  HB2 GLN A  80      28.146  23.030  39.302  1.00 81.39           H  
ATOM   1193  HB3 GLN A  80      28.660  24.715  39.420  1.00 81.39           H  
ATOM   1194  O   GLN A  80      30.673  21.325  41.187  1.00 81.39           O  
ATOM   1195  CG  GLN A  80      28.159  23.863  41.301  1.00 81.39           C  
ATOM   1196  HG2 GLN A  80      28.782  24.546  41.879  1.00 81.39           H  
ATOM   1197  HG3 GLN A  80      28.159  22.888  41.790  1.00 81.39           H  
ATOM   1198  CD  GLN A  80      26.730  24.400  41.281  1.00 81.39           C  
ATOM   1199  NE2 GLN A  80      26.244  24.959  42.367  1.00 81.39           N  
ATOM   1200 HE21 GLN A  80      26.812  25.103  43.190  1.00 81.39           H  
ATOM   1201 HE22 GLN A  80      25.299  25.303  42.276  1.00 81.39           H  
ATOM   1202  OE1 GLN A  80      26.013  24.332  40.301  1.00 81.39           O  
ATOM   1203  N   HIS A  81      30.274  21.008  38.991  1.00 80.63           N  
ATOM   1204  H   HIS A  81      29.988  21.429  38.119  1.00 80.63           H  
ATOM   1205  CA  HIS A  81      30.555  19.572  39.005  1.00 80.63           C  
ATOM   1206  HA  HIS A  81      29.915  19.100  39.750  1.00 80.63           H  
ATOM   1207  C   HIS A  81      32.010  19.265  39.386  1.00 80.63           C  
ATOM   1208  CB  HIS A  81      30.228  18.964  37.637  1.00 80.63           C  
ATOM   1209  HB2 HIS A  81      30.849  19.412  36.861  1.00 80.63           H  
ATOM   1210  HB3 HIS A  81      29.185  19.166  37.391  1.00 80.63           H  
ATOM   1211  O   HIS A  81      32.269  18.414  40.243  1.00 80.63           O  
ATOM   1212  CG  HIS A  81      30.449  17.474  37.637  1.00 80.63           C  
ATOM   1213  CD2 HIS A  81      31.518  16.784  37.130  1.00 80.63           C  
ATOM   1214  HD2 HIS A  81      32.375  17.223  36.641  1.00 80.63           H  
ATOM   1215  ND1 HIS A  81      29.579  16.549  38.156  1.00 80.63           N  
ATOM   1216  HD1 HIS A  81      28.617  16.737  38.396  1.00 80.63           H  
ATOM   1217  CE1 HIS A  81      30.088  15.331  37.932  1.00 80.63           C  
ATOM   1218  HE1 HIS A  81      29.562  14.410  38.134  1.00 80.63           H  
ATOM   1219  NE2 HIS A  81      31.300  15.414  37.355  1.00 80.63           N  
ATOM   1220  N   LEU A  82      32.972  19.982  38.795  1.00 85.92           N  
ATOM   1221  H   LEU A  82      32.704  20.658  38.094  1.00 85.92           H  
ATOM   1222  CA  LEU A  82      34.393  19.806  39.111  1.00 85.92           C  
ATOM   1223  HA  LEU A  82      34.658  18.760  38.961  1.00 85.92           H  
ATOM   1224  C   LEU A  82      34.689  20.115  40.587  1.00 85.92           C  
ATOM   1225  CB  LEU A  82      35.253  20.681  38.181  1.00 85.92           C  
ATOM   1226  HB2 LEU A  82      34.932  21.717  38.287  1.00 85.92           H  
ATOM   1227  HB3 LEU A  82      36.289  20.620  38.512  1.00 85.92           H  
ATOM   1228  O   LEU A  82      35.450  19.381  41.220  1.00 85.92           O  
ATOM   1229  CG  LEU A  82      35.199  20.297  36.689  1.00 85.92           C  
ATOM   1230  HG  LEU A  82      34.167  20.300  36.340  1.00 85.92           H  
ATOM   1231  CD1 LEU A  82      35.988  21.322  35.877  1.00 85.92           C  
ATOM   1232 HD11 LEU A  82      35.902  21.091  34.815  1.00 85.92           H  
ATOM   1233 HD12 LEU A  82      35.569  22.313  36.048  1.00 85.92           H  
ATOM   1234 HD13 LEU A  82      37.037  21.323  36.170  1.00 85.92           H  
ATOM   1235  CD2 LEU A  82      35.774  18.913  36.400  1.00 85.92           C  
ATOM   1236 HD21 LEU A  82      35.198  18.151  36.925  1.00 85.92           H  
ATOM   1237 HD22 LEU A  82      35.706  18.716  35.330  1.00 85.92           H  
ATOM   1238 HD23 LEU A  82      36.819  18.869  36.707  1.00 85.92           H  
ATOM   1239  N   ARG A  83      34.047  21.141  41.168  1.00 79.61           N  
ATOM   1240  H   ARG A  83      33.465  21.722  40.582  1.00 79.61           H  
ATOM   1241  CA  ARG A  83      34.214  21.495  42.588  1.00 79.61           C  
ATOM   1242  HA  ARG A  83      35.276  21.650  42.782  1.00 79.61           H  
ATOM   1243  C   ARG A  83      33.768  20.364  43.506  1.00 79.61           C  
ATOM   1244  CB  ARG A  83      33.444  22.788  42.913  1.00 79.61           C  
ATOM   1245  HB2 ARG A  83      32.374  22.578  42.933  1.00 79.61           H  
ATOM   1246  HB3 ARG A  83      33.616  23.532  42.136  1.00 79.61           H  
ATOM   1247  O   ARG A  83      34.486  20.011  44.439  1.00 79.61           O  
ATOM   1248  CG  ARG A  83      33.891  23.364  44.269  1.00 79.61           C  
ATOM   1249  HG2 ARG A  83      33.760  22.623  45.057  1.00 79.61           H  
ATOM   1250  HG3 ARG A  83      34.951  23.615  44.211  1.00 79.61           H  
ATOM   1251  CD  ARG A  83      33.117  24.628  44.656  1.00 79.61           C  
ATOM   1252  HD2 ARG A  83      33.601  25.059  45.532  1.00 79.61           H  
ATOM   1253  HD3 ARG A  83      33.179  25.349  43.841  1.00 79.61           H  
ATOM   1254  NE  ARG A  83      31.703  24.327  44.952  1.00 79.61           N  
ATOM   1255  HE  ARG A  83      31.284  23.584  44.411  1.00 79.61           H  
ATOM   1256  NH1 ARG A  83      31.309  26.075  46.402  1.00 79.61           N  
ATOM   1257 HH11 ARG A  83      32.221  26.463  46.206  1.00 79.61           H  
ATOM   1258 HH12 ARG A  83      30.658  26.675  46.889  1.00 79.61           H  
ATOM   1259  NH2 ARG A  83      29.684  24.616  45.957  1.00 79.61           N  
ATOM   1260 HH21 ARG A  83      29.337  23.793  45.486  1.00 79.61           H  
ATOM   1261 HH22 ARG A  83      29.091  25.157  46.570  1.00 79.61           H  
ATOM   1262  CZ  ARG A  83      30.915  25.006  45.765  1.00 79.61           C  
ATOM   1263  N   ALA A  84      32.600  19.786  43.227  1.00 74.56           N  
ATOM   1264  H   ALA A  84      32.078  20.119  42.428  1.00 74.56           H  
ATOM   1265  CA  ALA A  84      32.052  18.691  44.019  1.00 74.56           C  
ATOM   1266  HA  ALA A  84      31.955  19.020  45.054  1.00 74.56           H  
ATOM   1267  C   ALA A  84      32.982  17.469  44.014  1.00 74.56           C  
ATOM   1268  CB  ALA A  84      30.656  18.352  43.486  1.00 74.56           C  
ATOM   1269  HB1 ALA A  84      30.718  18.010  42.453  1.00 74.56           H  
ATOM   1270  HB2 ALA A  84      30.214  17.563  44.095  1.00 74.56           H  
ATOM   1271  HB3 ALA A  84      30.016  19.234  43.530  1.00 74.56           H  
ATOM   1272  O   ALA A  84      33.249  16.902  45.072  1.00 74.56           O  
ATOM   1273  N   ARG A  85      33.543  17.112  42.850  1.00 75.39           N  
ATOM   1274  H   ARG A  85      33.288  17.623  42.017  1.00 75.39           H  
ATOM   1275  CA  ARG A  85      34.466  15.972  42.742  1.00 75.39           C  
ATOM   1276  HA  ARG A  85      34.006  15.109  43.223  1.00 75.39           H  
ATOM   1277  C   ARG A  85      35.784  16.159  43.498  1.00 75.39           C  
ATOM   1278  CB  ARG A  85      34.737  15.630  41.270  1.00 75.39           C  
ATOM   1279  HB2 ARG A  85      35.608  14.976  41.239  1.00 75.39           H  
ATOM   1280  HB3 ARG A  85      34.974  16.535  40.710  1.00 75.39           H  
ATOM   1281  O   ARG A  85      36.359  15.167  43.927  1.00 75.39           O  
ATOM   1282  CG  ARG A  85      33.558  14.896  40.613  1.00 75.39           C  
ATOM   1283  HG2 ARG A  85      33.121  14.191  41.321  1.00 75.39           H  
ATOM   1284  HG3 ARG A  85      32.797  15.615  40.310  1.00 75.39           H  
ATOM   1285  CD  ARG A  85      34.063  14.111  39.398  1.00 75.39           C  
ATOM   1286  HD2 ARG A  85      34.498  14.812  38.685  1.00 75.39           H  
ATOM   1287  HD3 ARG A  85      34.837  13.420  39.733  1.00 75.39           H  
ATOM   1288  NE  ARG A  85      32.981  13.366  38.734  1.00 75.39           N  
ATOM   1289  HE  ARG A  85      32.092  13.842  38.681  1.00 75.39           H  
ATOM   1290  NH1 ARG A  85      34.280  11.793  37.689  1.00 75.39           N  
ATOM   1291 HH11 ARG A  85      34.395  11.097  36.966  1.00 75.39           H  
ATOM   1292 HH12 ARG A  85      35.099  12.242  38.073  1.00 75.39           H  
ATOM   1293  NH2 ARG A  85      32.065  11.749  37.416  1.00 75.39           N  
ATOM   1294 HH21 ARG A  85      31.158  12.180  37.526  1.00 75.39           H  
ATOM   1295 HH22 ARG A  85      32.153  10.919  36.846  1.00 75.39           H  
ATOM   1296  CZ  ARG A  85      33.110  12.303  37.960  1.00 75.39           C  
ATOM   1297  N   LEU A  86      36.259  17.390  43.685  1.00 72.90           N  
ATOM   1298  H   LEU A  86      35.745  18.163  43.287  1.00 72.90           H  
ATOM   1299  CA  LEU A  86      37.549  17.658  44.337  1.00 72.90           C  
ATOM   1300  HA  LEU A  86      38.214  16.817  44.145  1.00 72.90           H  
ATOM   1301  C   LEU A  86      37.477  17.753  45.878  1.00 72.90           C  
ATOM   1302  CB  LEU A  86      38.173  18.916  43.693  1.00 72.90           C  
ATOM   1303  HB2 LEU A  86      39.026  19.243  44.288  1.00 72.90           H  
ATOM   1304  HB3 LEU A  86      37.429  19.713  43.710  1.00 72.90           H  
ATOM   1305  O   LEU A  86      38.522  17.722  46.523  1.00 72.90           O  
ATOM   1306  CG  LEU A  86      38.644  18.685  42.242  1.00 72.90           C  
ATOM   1307  HG  LEU A  86      37.860  18.162  41.694  1.00 72.90           H  
ATOM   1308  CD1 LEU A  86      38.920  20.003  41.520  1.00 72.90           C  
ATOM   1309 HD11 LEU A  86      39.060  19.805  40.458  1.00 72.90           H  
ATOM   1310 HD12 LEU A  86      39.831  20.451  41.917  1.00 72.90           H  
ATOM   1311 HD13 LEU A  86      38.072  20.677  41.638  1.00 72.90           H  
ATOM   1312  CD2 LEU A  86      39.933  17.860  42.174  1.00 72.90           C  
ATOM   1313 HD21 LEU A  86      39.780  16.879  42.623  1.00 72.90           H  
ATOM   1314 HD22 LEU A  86      40.740  18.368  42.703  1.00 72.90           H  
ATOM   1315 HD23 LEU A  86      40.224  17.711  41.134  1.00 72.90           H  
ATOM   1316  N   GLY A  87      36.292  17.883  46.492  1.00 57.18           N  
ATOM   1317  H   GLY A  87      35.464  17.909  45.914  1.00 57.18           H  
ATOM   1318  CA  GLY A  87      36.153  18.135  47.939  1.00 57.18           C  
ATOM   1319  HA2 GLY A  87      35.280  18.771  48.082  1.00 57.18           H  
ATOM   1320  HA3 GLY A  87      37.022  18.689  48.295  1.00 57.18           H  
ATOM   1321  C   GLY A  87      35.973  16.909  48.855  1.00 57.18           C  
ATOM   1322  O   GLY A  87      36.352  16.962  50.024  1.00 57.18           O  
ATOM   1323  N   THR A  88      35.380  15.810  48.380  1.00 45.65           N  
ATOM   1324  H   THR A  88      35.071  15.800  47.418  1.00 45.65           H  
ATOM   1325  CA  THR A  88      34.908  14.698  49.238  1.00 45.65           C  
ATOM   1326  HA  THR A  88      34.388  15.146  50.085  1.00 45.65           H  
ATOM   1327  C   THR A  88      35.990  13.812  49.873  1.00 45.65           C  
ATOM   1328  CB  THR A  88      33.896  13.793  48.498  1.00 45.65           C  
ATOM   1329  HB  THR A  88      34.114  12.744  48.699  1.00 45.65           H  
ATOM   1330  O   THR A  88      35.712  13.193  50.894  1.00 45.65           O  
ATOM   1331  CG2 THR A  88      32.464  14.074  48.952  1.00 45.65           C  
ATOM   1332 HG21 THR A  88      32.213  15.116  48.757  1.00 45.65           H  
ATOM   1333 HG22 THR A  88      32.368  13.862  50.017  1.00 45.65           H  
ATOM   1334 HG23 THR A  88      31.778  13.431  48.401  1.00 45.65           H  
ATOM   1335  OG1 THR A  88      33.923  14.002  47.101  1.00 45.65           O  
ATOM   1336  HG1 THR A  88      34.616  13.458  46.720  1.00 45.65           H  
ATOM   1337  N   GLU A  89      37.211  13.731  49.342  1.00 38.93           N  
ATOM   1338  H   GLU A  89      37.424  14.266  48.512  1.00 38.93           H  
ATOM   1339  CA  GLU A  89      38.194  12.715  49.779  1.00 38.93           C  
ATOM   1340  HA  GLU A  89      37.679  11.758  49.867  1.00 38.93           H  
ATOM   1341  C   GLU A  89      38.839  12.935  51.172  1.00 38.93           C  
ATOM   1342  CB  GLU A  89      39.284  12.541  48.701  1.00 38.93           C  
ATOM   1343  HB2 GLU A  89      40.153  12.061  49.150  1.00 38.93           H  
ATOM   1344  HB3 GLU A  89      39.591  13.523  48.341  1.00 38.93           H  
ATOM   1345  O   GLU A  89      39.507  12.035  51.669  1.00 38.93           O  
ATOM   1346  CG  GLU A  89      38.832  11.659  47.523  1.00 38.93           C  
ATOM   1347  HG2 GLU A  89      38.444  10.722  47.922  1.00 38.93           H  
ATOM   1348  HG3 GLU A  89      38.021  12.163  46.998  1.00 38.93           H  
ATOM   1349  CD  GLU A  89      39.976  11.359  46.536  1.00 38.93           C  
ATOM   1350  OE1 GLU A  89      39.922  10.284  45.896  1.00 38.93           O  
ATOM   1351  OE2 GLU A  89      40.887  12.210  46.412  1.00 38.93           O  
ATOM   1352  N   VAL A  90      38.676  14.087  51.845  1.00 35.31           N  
ATOM   1353  H   VAL A  90      38.109  14.800  51.410  1.00 35.31           H  
ATOM   1354  CA  VAL A  90      39.523  14.440  53.019  1.00 35.31           C  
ATOM   1355  HA  VAL A  90      40.460  13.892  52.918  1.00 35.31           H  
ATOM   1356  C   VAL A  90      38.967  14.021  54.400  1.00 35.31           C  
ATOM   1357  CB  VAL A  90      39.906  15.941  52.995  1.00 35.31           C  
ATOM   1358  HB  VAL A  90      39.009  16.536  53.168  1.00 35.31           H  
ATOM   1359  O   VAL A  90      39.718  13.988  55.376  1.00 35.31           O  
ATOM   1360  CG1 VAL A  90      40.959  16.330  54.049  1.00 35.31           C  
ATOM   1361 HG11 VAL A  90      41.299  17.352  53.884  1.00 35.31           H  
ATOM   1362 HG12 VAL A  90      40.534  16.284  55.052  1.00 35.31           H  
ATOM   1363 HG13 VAL A  90      41.812  15.655  53.985  1.00 35.31           H  
ATOM   1364  CG2 VAL A  90      40.503  16.353  51.640  1.00 35.31           C  
ATOM   1365 HG21 VAL A  90      41.402  15.770  51.438  1.00 35.31           H  
ATOM   1366 HG22 VAL A  90      39.787  16.184  50.836  1.00 35.31           H  
ATOM   1367 HG23 VAL A  90      40.750  17.414  51.643  1.00 35.31           H  
ATOM   1368  N   ARG A  91      37.669  13.717  54.565  1.00 32.22           N  
ATOM   1369  H   ARG A  91      37.102  13.606  53.736  1.00 32.22           H  
ATOM   1370  CA  ARG A  91      37.109  13.369  55.897  1.00 32.22           C  
ATOM   1371  HA  ARG A  91      37.559  14.022  56.645  1.00 32.22           H  
ATOM   1372  C   ARG A  91      37.500  11.936  56.312  1.00 32.22           C  
ATOM   1373  CB  ARG A  91      35.583  13.588  55.942  1.00 32.22           C  
ATOM   1374  HB2 ARG A  91      35.177  12.996  56.763  1.00 32.22           H  
ATOM   1375  HB3 ARG A  91      35.135  13.227  55.017  1.00 32.22           H  
ATOM   1376  O   ARG A  91      36.872  10.982  55.872  1.00 32.22           O  
ATOM   1377  CG  ARG A  91      35.195  15.056  56.186  1.00 32.22           C  
ATOM   1378  HG2 ARG A  91      35.653  15.396  57.115  1.00 32.22           H  
ATOM   1379  HG3 ARG A  91      35.558  15.672  55.363  1.00 32.22           H  
ATOM   1380  CD  ARG A  91      33.669  15.192  56.296  1.00 32.22           C  
ATOM   1381  HD2 ARG A  91      33.311  14.492  57.052  1.00 32.22           H  
ATOM   1382  HD3 ARG A  91      33.230  14.920  55.336  1.00 32.22           H  
ATOM   1383  NE  ARG A  91      33.253  16.561  56.669  1.00 32.22           N  
ATOM   1384  HE  ARG A  91      33.993  17.216  56.879  1.00 32.22           H  
ATOM   1385  NH1 ARG A  91      30.987  16.241  56.465  1.00 32.22           N  
ATOM   1386 HH11 ARG A  91      31.161  15.291  56.168  1.00 32.22           H  
ATOM   1387 HH12 ARG A  91      30.041  16.593  56.506  1.00 32.22           H  
ATOM   1388  NH2 ARG A  91      31.761  18.233  57.105  1.00 32.22           N  
ATOM   1389 HH21 ARG A  91      32.522  18.864  57.310  1.00 32.22           H  
ATOM   1390 HH22 ARG A  91      30.807  18.563  57.142  1.00 32.22           H  
ATOM   1391  CZ  ARG A  91      32.008  17.003  56.745  1.00 32.22           C  
ATOM   1392  N   GLY A  92      38.534  11.814  57.152  1.00 29.71           N  
ATOM   1393  H   GLY A  92      39.044  12.661  57.357  1.00 29.71           H  
ATOM   1394  CA  GLY A  92      39.125  10.544  57.614  1.00 29.71           C  
ATOM   1395  HA2 GLY A  92      40.153  10.738  57.919  1.00 29.71           H  
ATOM   1396  HA3 GLY A  92      39.166   9.855  56.771  1.00 29.71           H  
ATOM   1397  C   GLY A  92      38.419   9.809  58.774  1.00 29.71           C  
ATOM   1398  O   GLY A  92      37.309  10.154  59.176  1.00 29.71           O  
ATOM   1399  N   GLU A  93      39.105   8.782  59.298  1.00 31.60           N  
ATOM   1400  H   GLU A  93      40.040   8.639  58.943  1.00 31.60           H  
ATOM   1401  CA  GLU A  93      38.601   7.660  60.121  1.00 31.60           C  
ATOM   1402  HA  GLU A  93      37.813   7.158  59.560  1.00 31.60           H  
ATOM   1403  C   GLU A  93      38.014   8.042  61.499  1.00 31.60           C  
ATOM   1404  CB  GLU A  93      39.744   6.641  60.325  1.00 31.60           C  
ATOM   1405  HB2 GLU A  93      40.607   7.169  60.731  1.00 31.60           H  
ATOM   1406  HB3 GLU A  93      39.424   5.897  61.055  1.00 31.60           H  
ATOM   1407  O   GLU A  93      38.714   8.519  62.393  1.00 31.60           O  
ATOM   1408  CG  GLU A  93      40.145   5.899  59.037  1.00 31.60           C  
ATOM   1409  HG2 GLU A  93      40.393   6.633  58.270  1.00 31.60           H  
ATOM   1410  HG3 GLU A  93      39.283   5.331  58.687  1.00 31.60           H  
ATOM   1411  CD  GLU A  93      41.353   4.959  59.218  1.00 31.60           C  
ATOM   1412  OE1 GLU A  93      41.422   3.959  58.469  1.00 31.60           O  
ATOM   1413  OE2 GLU A  93      42.218   5.260  60.073  1.00 31.60           O  
ATOM   1414  N   ALA A  94      36.722   7.759  61.708  1.00 37.66           N  
ATOM   1415  H   ALA A  94      36.193   7.350  60.951  1.00 37.66           H  
ATOM   1416  CA  ALA A  94      36.063   7.878  63.010  1.00 37.66           C  
ATOM   1417  HA  ALA A  94      36.430   8.794  63.474  1.00 37.66           H  
ATOM   1418  C   ALA A  94      36.393   6.665  63.923  1.00 37.66           C  
ATOM   1419  CB  ALA A  94      34.554   8.043  62.790  1.00 37.66           C  
ATOM   1420  HB1 ALA A  94      34.056   8.167  63.751  1.00 37.66           H  
ATOM   1421  HB2 ALA A  94      34.364   8.920  62.171  1.00 37.66           H  
ATOM   1422  HB3 ALA A  94      34.153   7.157  62.296  1.00 37.66           H  
ATOM   1423  O   ALA A  94      36.308   5.525  63.464  1.00 37.66           O  
ATOM   1424  N   PRO A  95      36.753   6.869  65.208  1.00 41.57           N  
ATOM   1425  CA  PRO A  95      37.226   5.801  66.098  1.00 41.57           C  
ATOM   1426  HA  PRO A  95      38.015   5.254  65.581  1.00 41.57           H  
ATOM   1427  C   PRO A  95      36.133   4.782  66.489  1.00 41.57           C  
ATOM   1428  CB  PRO A  95      37.849   6.513  67.305  1.00 41.57           C  
ATOM   1429  HB2 PRO A  95      38.917   6.643  67.132  1.00 41.57           H  
ATOM   1430  HB3 PRO A  95      37.681   5.972  68.236  1.00 41.57           H  
ATOM   1431  O   PRO A  95      34.958   5.118  66.613  1.00 41.57           O  
ATOM   1432  CG  PRO A  95      37.171   7.883  67.319  1.00 41.57           C  
ATOM   1433  HG2 PRO A  95      37.811   8.648  67.759  1.00 41.57           H  
ATOM   1434  HG3 PRO A  95      36.230   7.813  67.865  1.00 41.57           H  
ATOM   1435  CD  PRO A  95      36.881   8.166  65.850  1.00 41.57           C  
ATOM   1436  HD2 PRO A  95      37.719   8.704  65.408  1.00 41.57           H  
ATOM   1437  HD3 PRO A  95      35.964   8.747  65.754  1.00 41.57           H  
ATOM   1438  N   SER A  96      36.537   3.519  66.687  1.00 48.35           N  
ATOM   1439  H   SER A  96      37.528   3.341  66.611  1.00 48.35           H  
ATOM   1440  CA  SER A  96      35.641   2.348  66.767  1.00 48.35           C  
ATOM   1441  HA  SER A  96      34.910   2.473  65.968  1.00 48.35           H  
ATOM   1442  C   SER A  96      34.837   2.227  68.077  1.00 48.35           C  
ATOM   1443  CB  SER A  96      36.424   1.057  66.442  1.00 48.35           C  
ATOM   1444  HB2 SER A  96      35.991   0.613  65.545  1.00 48.35           H  
ATOM   1445  HB3 SER A  96      37.465   1.293  66.222  1.00 48.35           H  
ATOM   1446  O   SER A  96      35.348   2.496  69.165  1.00 48.35           O  
ATOM   1447  OG  SER A  96      36.381   0.091  67.480  1.00 48.35           O  
ATOM   1448  HG  SER A  96      37.116   0.252  68.076  1.00 48.35           H  
ATOM   1449  N   ALA A  97      33.597   1.729  67.974  1.00 56.09           N  
ATOM   1450  H   ALA A  97      33.253   1.528  67.046  1.00 56.09           H  
ATOM   1451  CA  ALA A  97      32.655   1.548  69.086  1.00 56.09           C  
ATOM   1452  HA  ALA A  97      32.493   2.517  69.560  1.00 56.09           H  
ATOM   1453  C   ALA A  97      33.129   0.577  70.192  1.00 56.09           C  
ATOM   1454  CB  ALA A  97      31.325   1.070  68.485  1.00 56.09           C  
ATOM   1455  HB1 ALA A  97      30.960   1.798  67.760  1.00 56.09           H  
ATOM   1456  HB2 ALA A  97      31.456   0.105  67.997  1.00 56.09           H  
ATOM   1457  HB3 ALA A  97      30.584   0.967  69.279  1.00 56.09           H  
ATOM   1458  O   ALA A  97      32.754   0.749  71.351  1.00 56.09           O  
ATOM   1459  N   LEU A  98      33.964  -0.418  69.860  1.00 60.21           N  
ATOM   1460  H   LEU A  98      34.287  -0.467  68.904  1.00 60.21           H  
ATOM   1461  CA  LEU A  98      34.439  -1.444  70.806  1.00 60.21           C  
ATOM   1462  HA  LEU A  98      33.579  -1.928  71.268  1.00 60.21           H  
ATOM   1463  C   LEU A  98      35.265  -0.852  71.958  1.00 60.21           C  
ATOM   1464  CB  LEU A  98      35.267  -2.495  70.040  1.00 60.21           C  
ATOM   1465  HB2 LEU A  98      35.963  -1.978  69.381  1.00 60.21           H  
ATOM   1466  HB3 LEU A  98      35.862  -3.065  70.754  1.00 60.21           H  
ATOM   1467  O   LEU A  98      35.122  -1.284  73.096  1.00 60.21           O  
ATOM   1468  CG  LEU A  98      34.419  -3.486  69.222  1.00 60.21           C  
ATOM   1469  HG  LEU A  98      33.646  -2.942  68.678  1.00 60.21           H  
ATOM   1470  CD1 LEU A  98      35.295  -4.213  68.202  1.00 60.21           C  
ATOM   1471 HD11 LEU A  98      34.686  -4.902  67.617  1.00 60.21           H  
ATOM   1472 HD12 LEU A  98      35.753  -3.490  67.527  1.00 60.21           H  
ATOM   1473 HD13 LEU A  98      36.078  -4.771  68.715  1.00 60.21           H  
ATOM   1474  CD2 LEU A  98      33.758  -4.537  70.118  1.00 60.21           C  
ATOM   1475 HD21 LEU A  98      34.519  -5.092  70.667  1.00 60.21           H  
ATOM   1476 HD22 LEU A  98      33.178  -5.230  69.509  1.00 60.21           H  
ATOM   1477 HD23 LEU A  98      33.089  -4.058  70.833  1.00 60.21           H  
ATOM   1478  N   ALA A  99      36.052   0.194  71.693  1.00 58.88           N  
ATOM   1479  H   ALA A  99      36.061   0.569  70.755  1.00 58.88           H  
ATOM   1480  CA  ALA A  99      36.910   0.820  72.702  1.00 58.88           C  
ATOM   1481  HA  ALA A  99      37.547   0.054  73.144  1.00 58.88           H  
ATOM   1482  C   ALA A  99      36.114   1.472  73.852  1.00 58.88           C  
ATOM   1483  CB  ALA A  99      37.792   1.848  71.984  1.00 58.88           C  
ATOM   1484  HB1 ALA A  99      38.461   2.315  72.707  1.00 58.88           H  
ATOM   1485  HB2 ALA A  99      37.173   2.616  71.521  1.00 58.88           H  
ATOM   1486  HB3 ALA A  99      38.391   1.352  71.221  1.00 58.88           H  
ATOM   1487  O   ALA A  99      36.630   1.635  74.957  1.00 58.88           O  
ATOM   1488  N   GLY A 100      34.848   1.837  73.609  1.00 58.45           N  
ATOM   1489  H   GLY A 100      34.456   1.635  72.701  1.00 58.45           H  
ATOM   1490  CA  GLY A 100      33.965   2.367  74.648  1.00 58.45           C  
ATOM   1491  HA2 GLY A 100      33.064   2.759  74.175  1.00 58.45           H  
ATOM   1492  HA3 GLY A 100      34.467   3.178  75.176  1.00 58.45           H  
ATOM   1493  C   GLY A 100      33.539   1.313  75.676  1.00 58.45           C  
ATOM   1494  O   GLY A 100      33.348   1.651  76.844  1.00 58.45           O  
ATOM   1495  N   LEU A 101      33.420   0.045  75.265  1.00 65.65           N  
ATOM   1496  H   LEU A 101      33.706  -0.187  74.324  1.00 65.65           H  
ATOM   1497  CA  LEU A 101      33.060  -1.065  76.155  1.00 65.65           C  
ATOM   1498  HA  LEU A 101      32.228  -0.753  76.786  1.00 65.65           H  
ATOM   1499  C   LEU A 101      34.207  -1.415  77.117  1.00 65.65           C  
ATOM   1500  CB  LEU A 101      32.615  -2.279  75.313  1.00 65.65           C  
ATOM   1501  HB2 LEU A 101      32.784  -3.192  75.884  1.00 65.65           H  
ATOM   1502  HB3 LEU A 101      33.241  -2.347  74.424  1.00 65.65           H  
ATOM   1503  O   LEU A 101      33.951  -1.572  78.310  1.00 65.65           O  
ATOM   1504  CG  LEU A 101      31.131  -2.222  74.906  1.00 65.65           C  
ATOM   1505  HG  LEU A 101      30.857  -1.194  74.666  1.00 65.65           H  
ATOM   1506  CD1 LEU A 101      30.867  -3.082  73.670  1.00 65.65           C  
ATOM   1507 HD11 LEU A 101      29.810  -3.039  73.405  1.00 65.65           H  
ATOM   1508 HD12 LEU A 101      31.154  -4.114  73.870  1.00 65.65           H  
ATOM   1509 HD13 LEU A 101      31.457  -2.704  72.835  1.00 65.65           H  
ATOM   1510  CD2 LEU A 101      30.233  -2.729  76.040  1.00 65.65           C  
ATOM   1511 HD21 LEU A 101      30.389  -2.125  76.934  1.00 65.65           H  
ATOM   1512 HD22 LEU A 101      29.187  -2.658  75.742  1.00 65.65           H  
ATOM   1513 HD23 LEU A 101      30.475  -3.766  76.270  1.00 65.65           H  
ATOM   1514  N   ASP A 102      35.455  -1.432  76.638  1.00 62.39           N  
ATOM   1515  H   ASP A 102      35.583  -1.392  75.637  1.00 62.39           H  
ATOM   1516  CA  ASP A 102      36.642  -1.739  77.459  1.00 62.39           C  
ATOM   1517  HA  ASP A 102      36.551  -2.747  77.862  1.00 62.39           H  
ATOM   1518  C   ASP A 102      36.808  -0.762  78.639  1.00 62.39           C  
ATOM   1519  CB  ASP A 102      37.913  -1.668  76.590  1.00 62.39           C  
ATOM   1520  HB2 ASP A 102      38.779  -1.794  77.240  1.00 62.39           H  
ATOM   1521  HB3 ASP A 102      37.979  -0.675  76.145  1.00 62.39           H  
ATOM   1522  O   ASP A 102      37.138  -1.153  79.761  1.00 62.39           O  
ATOM   1523  CG  ASP A 102      38.008  -2.719  75.479  1.00 62.39           C  
ATOM   1524  OD1 ASP A 102      37.373  -3.785  75.605  1.00 62.39           O  
ATOM   1525  OD2 ASP A 102      38.737  -2.435  74.500  1.00 62.39           O  
ATOM   1526  N   ALA A 103      36.544   0.530  78.407  1.00 64.87           N  
ATOM   1527  H   ALA A 103      36.289   0.798  77.467  1.00 64.87           H  
ATOM   1528  CA  ALA A 103      36.639   1.557  79.445  1.00 64.87           C  
ATOM   1529  HA  ALA A 103      37.625   1.494  79.906  1.00 64.87           H  
ATOM   1530  C   ALA A 103      35.597   1.359  80.558  1.00 64.87           C  
ATOM   1531  CB  ALA A 103      36.491   2.932  78.785  1.00 64.87           C  
ATOM   1532  HB1 ALA A 103      37.255   3.056  78.017  1.00 64.87           H  
ATOM   1533  HB2 ALA A 103      35.507   3.021  78.326  1.00 64.87           H  
ATOM   1534  HB3 ALA A 103      36.610   3.713  79.537  1.00 64.87           H  
ATOM   1535  O   ALA A 103      35.895   1.583  81.734  1.00 64.87           O  
ATOM   1536  N   LEU A 104      34.387   0.919  80.196  1.00 68.46           N  
ATOM   1537  H   LEU A 104      34.230   0.687  79.225  1.00 68.46           H  
ATOM   1538  CA  LEU A 104      33.346   0.601  81.167  1.00 68.46           C  
ATOM   1539  HA  LEU A 104      33.259   1.446  81.850  1.00 68.46           H  
ATOM   1540  C   LEU A 104      33.745  -0.623  82.002  1.00 68.46           C  
ATOM   1541  CB  LEU A 104      32.006   0.408  80.434  1.00 68.46           C  
ATOM   1542  HB2 LEU A 104      31.814   1.285  79.817  1.00 68.46           H  
ATOM   1543  HB3 LEU A 104      32.094  -0.453  79.772  1.00 68.46           H  
ATOM   1544  O   LEU A 104      33.630  -0.570  83.225  1.00 68.46           O  
ATOM   1545  CG  LEU A 104      30.806   0.182  81.372  1.00 68.46           C  
ATOM   1546  HG  LEU A 104      30.991  -0.681  82.011  1.00 68.46           H  
ATOM   1547  CD1 LEU A 104      30.511   1.400  82.254  1.00 68.46           C  
ATOM   1548 HD11 LEU A 104      29.610   1.221  82.839  1.00 68.46           H  
ATOM   1549 HD12 LEU A 104      30.378   2.287  81.635  1.00 68.46           H  
ATOM   1550 HD13 LEU A 104      31.338   1.559  82.947  1.00 68.46           H  
ATOM   1551  CD2 LEU A 104      29.559  -0.105  80.536  1.00 68.46           C  
ATOM   1552 HD21 LEU A 104      28.704  -0.264  81.194  1.00 68.46           H  
ATOM   1553 HD22 LEU A 104      29.355   0.732  79.868  1.00 68.46           H  
ATOM   1554 HD23 LEU A 104      29.720  -1.006  79.944  1.00 68.46           H  
ATOM   1555  N   GLU A 105      34.273  -1.680  81.372  1.00 70.11           N  
ATOM   1556  H   GLU A 105      34.355  -1.659  80.366  1.00 70.11           H  
ATOM   1557  CA  GLU A 105      34.763  -2.873  82.078  1.00 70.11           C  
ATOM   1558  HA  GLU A 105      33.937  -3.285  82.657  1.00 70.11           H  
ATOM   1559  C   GLU A 105      35.874  -2.554  83.085  1.00 70.11           C  
ATOM   1560  CB  GLU A 105      35.252  -3.950  81.092  1.00 70.11           C  
ATOM   1561  HB2 GLU A 105      36.088  -4.482  81.548  1.00 70.11           H  
ATOM   1562  HB3 GLU A 105      35.604  -3.486  80.171  1.00 70.11           H  
ATOM   1563  O   GLU A 105      35.840  -3.046  84.214  1.00 70.11           O  
ATOM   1564  CG  GLU A 105      34.157  -4.982  80.781  1.00 70.11           C  
ATOM   1565  HG2 GLU A 105      33.350  -4.487  80.241  1.00 70.11           H  
ATOM   1566  HG3 GLU A 105      33.751  -5.346  81.725  1.00 70.11           H  
ATOM   1567  CD  GLU A 105      34.663  -6.189  79.970  1.00 70.11           C  
ATOM   1568  OE1 GLU A 105      33.885  -7.167  79.874  1.00 70.11           O  
ATOM   1569  OE2 GLU A 105      35.822  -6.162  79.504  1.00 70.11           O  
ATOM   1570  N   ALA A 106      36.827  -1.692  82.719  1.00 66.77           N  
ATOM   1571  H   ALA A 106      36.835  -1.372  81.761  1.00 66.77           H  
ATOM   1572  CA  ALA A 106      37.921  -1.295  83.603  1.00 66.77           C  
ATOM   1573  HA  ALA A 106      38.380  -2.197  84.009  1.00 66.77           H  
ATOM   1574  C   ALA A 106      37.462  -0.439  84.797  1.00 66.77           C  
ATOM   1575  CB  ALA A 106      38.968  -0.554  82.766  1.00 66.77           C  
ATOM   1576  HB1 ALA A 106      39.820  -0.291  83.392  1.00 66.77           H  
ATOM   1577  HB2 ALA A 106      38.533   0.353  82.348  1.00 66.77           H  
ATOM   1578  HB3 ALA A 106      39.305  -1.194  81.950  1.00 66.77           H  
ATOM   1579  O   ALA A 106      38.092  -0.481  85.854  1.00 66.77           O  
ATOM   1580  N   ALA A 107      36.375   0.325  84.647  1.00 69.32           N  
ATOM   1581  H   ALA A 107      35.928   0.343  83.741  1.00 69.32           H  
ATOM   1582  CA  ALA A 107      35.811   1.152  85.713  1.00 69.32           C  
ATOM   1583  HA  ALA A 107      36.629   1.568  86.302  1.00 69.32           H  
ATOM   1584  C   ALA A 107      34.916   0.359  86.685  1.00 69.32           C  
ATOM   1585  CB  ALA A 107      35.056   2.319  85.066  1.00 69.32           C  
ATOM   1586  HB1 ALA A 107      35.732   2.884  84.424  1.00 69.32           H  
ATOM   1587  HB2 ALA A 107      34.229   1.939  84.467  1.00 69.32           H  
ATOM   1588  HB3 ALA A 107      34.666   2.977  85.842  1.00 69.32           H  
ATOM   1589  O   ALA A 107      34.774   0.757  87.843  1.00 69.32           O  
ATOM   1590  N   LEU A 108      34.346  -0.777  86.255  1.00 72.10           N  
ATOM   1591  H   LEU A 108      34.494  -1.037  85.291  1.00 72.10           H  
ATOM   1592  CA  LEU A 108      33.455  -1.619  87.072  1.00 72.10           C  
ATOM   1593  HA  LEU A 108      32.543  -1.049  87.248  1.00 72.10           H  
ATOM   1594  C   LEU A 108      33.995  -1.985  88.474  1.00 72.10           C  
ATOM   1595  CB  LEU A 108      33.090  -2.916  86.316  1.00 72.10           C  
ATOM   1596  HB2 LEU A 108      33.988  -3.315  85.844  1.00 72.10           H  
ATOM   1597  HB3 LEU A 108      32.759  -3.663  87.037  1.00 72.10           H  
ATOM   1598  O   LEU A 108      33.202  -1.950  89.421  1.00 72.10           O  
ATOM   1599  CG  LEU A 108      31.985  -2.776  85.257  1.00 72.10           C  
ATOM   1600  HG  LEU A 108      32.192  -1.925  84.609  1.00 72.10           H  
ATOM   1601  CD1 LEU A 108      31.889  -4.043  84.407  1.00 72.10           C  
ATOM   1602 HD11 LEU A 108      31.464  -4.861  84.988  1.00 72.10           H  
ATOM   1603 HD12 LEU A 108      31.266  -3.854  83.533  1.00 72.10           H  
ATOM   1604 HD13 LEU A 108      32.880  -4.353  84.074  1.00 72.10           H  
ATOM   1605  CD2 LEU A 108      30.617  -2.577  85.908  1.00 72.10           C  
ATOM   1606 HD21 LEU A 108      30.378  -3.418  86.559  1.00 72.10           H  
ATOM   1607 HD22 LEU A 108      29.859  -2.492  85.130  1.00 72.10           H  
ATOM   1608 HD23 LEU A 108      30.628  -1.658  86.495  1.00 72.10           H  
ATOM   1609  N   PRO A 109      35.285  -2.338  88.673  1.00 70.75           N  
ATOM   1610  CA  PRO A 109      35.792  -2.756  89.980  1.00 70.75           C  
ATOM   1611  HA  PRO A 109      35.223  -3.623  90.314  1.00 70.75           H  
ATOM   1612  C   PRO A 109      35.699  -1.658  91.045  1.00 70.75           C  
ATOM   1613  CB  PRO A 109      37.255  -3.166  89.754  1.00 70.75           C  
ATOM   1614  HB2 PRO A 109      37.524  -4.038  90.350  1.00 70.75           H  
ATOM   1615  HB3 PRO A 109      37.921  -2.334  89.984  1.00 70.75           H  
ATOM   1616  O   PRO A 109      35.426  -1.962  92.210  1.00 70.75           O  
ATOM   1617  CG  PRO A 109      37.336  -3.461  88.259  1.00 70.75           C  
ATOM   1618  HG2 PRO A 109      38.338  -3.298  87.863  1.00 70.75           H  
ATOM   1619  HG3 PRO A 109      37.000  -4.479  88.062  1.00 70.75           H  
ATOM   1620  CD  PRO A 109      36.336  -2.474  87.679  1.00 70.75           C  
ATOM   1621  HD2 PRO A 109      36.817  -1.503  87.563  1.00 70.75           H  
ATOM   1622  HD3 PRO A 109      35.967  -2.840  86.721  1.00 70.75           H  
ATOM   1623  N   GLU A 110      35.893  -0.400  90.641  1.00 69.85           N  
ATOM   1624  H   GLU A 110      36.037  -0.227  89.656  1.00 69.85           H  
ATOM   1625  CA  GLU A 110      35.937   0.768  91.529  1.00 69.85           C  
ATOM   1626  HA  GLU A 110      36.340   0.461  92.494  1.00 69.85           H  
ATOM   1627  C   GLU A 110      34.549   1.357  91.820  1.00 69.85           C  
ATOM   1628  CB  GLU A 110      36.886   1.840  90.962  1.00 69.85           C  
ATOM   1629  HB2 GLU A 110      36.529   2.152  89.980  1.00 69.85           H  
ATOM   1630  HB3 GLU A 110      36.831   2.705  91.623  1.00 69.85           H  
ATOM   1631  O   GLU A 110      34.431   2.261  92.647  1.00 69.85           O  
ATOM   1632  CG  GLU A 110      38.349   1.356  90.840  1.00 69.85           C  
ATOM   1633  HG2 GLU A 110      38.433   0.363  91.282  1.00 69.85           H  
ATOM   1634  HG3 GLU A 110      38.590   1.252  89.782  1.00 69.85           H  
ATOM   1635  CD  GLU A 110      39.395   2.269  91.511  1.00 69.85           C  
ATOM   1636  OE1 GLU A 110      40.470   1.731  91.868  1.00 69.85           O  
ATOM   1637  OE2 GLU A 110      39.138   3.482  91.685  1.00 69.85           O  
ATOM   1638  N   VAL A 111      33.483   0.832  91.195  1.00 69.57           N  
ATOM   1639  H   VAL A 111      33.637   0.107  90.509  1.00 69.57           H  
ATOM   1640  CA  VAL A 111      32.114   1.317  91.424  1.00 69.57           C  
ATOM   1641  HA  VAL A 111      32.118   2.380  91.184  1.00 69.57           H  
ATOM   1642  C   VAL A 111      31.730   1.105  92.899  1.00 69.57           C  
ATOM   1643  CB  VAL A 111      31.083   0.677  90.477  1.00 69.57           C  
ATOM   1644  HB  VAL A 111      31.093  -0.406  90.603  1.00 69.57           H  
ATOM   1645  O   VAL A 111      31.712  -0.052  93.362  1.00 69.57           O  
ATOM   1646  CG1 VAL A 111      29.662   1.194  90.754  1.00 69.57           C  
ATOM   1647 HG11 VAL A 111      29.335   0.909  91.754  1.00 69.57           H  
ATOM   1648 HG12 VAL A 111      28.963   0.768  90.035  1.00 69.57           H  
ATOM   1649 HG13 VAL A 111      29.633   2.280  90.669  1.00 69.57           H  
ATOM   1650  CG2 VAL A 111      31.412   1.019  89.020  1.00 69.57           C  
ATOM   1651 HG21 VAL A 111      30.704   0.533  88.349  1.00 69.57           H  
ATOM   1652 HG22 VAL A 111      31.373   2.097  88.866  1.00 69.57           H  
ATOM   1653 HG23 VAL A 111      32.414   0.668  88.771  1.00 69.57           H  
ATOM   1654  N   PRO A 112      31.402   2.187  93.642  1.00 76.24           N  
ATOM   1655  CA  PRO A 112      31.025   2.118  95.049  1.00 76.24           C  
ATOM   1656  HA  PRO A 112      31.896   1.798  95.620  1.00 76.24           H  
ATOM   1657  C   PRO A 112      29.861   1.151  95.280  1.00 76.24           C  
ATOM   1658  CB  PRO A 112      30.643   3.547  95.459  1.00 76.24           C  
ATOM   1659  HB2 PRO A 112      29.571   3.700  95.334  1.00 76.24           H  
ATOM   1660  HB3 PRO A 112      30.938   3.767  96.485  1.00 76.24           H  
ATOM   1661  O   PRO A 112      28.924   1.079  94.487  1.00 76.24           O  
ATOM   1662  CG  PRO A 112      31.382   4.429  94.459  1.00 76.24           C  
ATOM   1663  HG2 PRO A 112      30.870   5.377  94.296  1.00 76.24           H  
ATOM   1664  HG3 PRO A 112      32.404   4.595  94.800  1.00 76.24           H  
ATOM   1665  CD  PRO A 112      31.401   3.577  93.197  1.00 76.24           C  
ATOM   1666  HD2 PRO A 112      32.292   3.826  92.621  1.00 76.24           H  
ATOM   1667  HD3 PRO A 112      30.504   3.772  92.610  1.00 76.24           H  
ATOM   1668  N   ALA A 113      29.885   0.420  96.399  1.00 76.10           N  
ATOM   1669  H   ALA A 113      30.677   0.524  97.018  1.00 76.10           H  
ATOM   1670  CA  ALA A 113      28.898  -0.626  96.690  1.00 76.10           C  
ATOM   1671  HA  ALA A 113      28.997  -1.408  95.938  1.00 76.10           H  
ATOM   1672  C   ALA A 113      27.439  -0.135  96.641  1.00 76.10           C  
ATOM   1673  CB  ALA A 113      29.221  -1.224  98.065  1.00 76.10           C  
ATOM   1674  HB1 ALA A 113      29.124  -0.462  98.838  1.00 76.10           H  
ATOM   1675  HB2 ALA A 113      28.523  -2.035  98.278  1.00 76.10           H  
ATOM   1676  HB3 ALA A 113      30.236  -1.621  98.069  1.00 76.10           H  
ATOM   1677  O   ALA A 113      26.566  -0.880  96.208  1.00 76.10           O  
ATOM   1678  N   THR A 114      27.190   1.114  97.048  1.00 69.55           N  
ATOM   1679  H   THR A 114      27.966   1.699  97.324  1.00 69.55           H  
ATOM   1680  CA  THR A 114      25.867   1.758  97.047  1.00 69.55           C  
ATOM   1681  HA  THR A 114      25.151   1.114  97.558  1.00 69.55           H  
ATOM   1682  C   THR A 114      25.301   2.009  95.652  1.00 69.55           C  
ATOM   1683  CB  THR A 114      25.939   3.107  97.781  1.00 69.55           C  
ATOM   1684  HB  THR A 114      25.052   3.702  97.561  1.00 69.55           H  
ATOM   1685  O   THR A 114      24.088   2.088  95.510  1.00 69.55           O  
ATOM   1686  CG2 THR A 114      26.028   2.907  99.295  1.00 69.55           C  
ATOM   1687 HG21 THR A 114      26.068   3.880  99.783  1.00 69.55           H  
ATOM   1688 HG22 THR A 114      26.922   2.338  99.549  1.00 69.55           H  
ATOM   1689 HG23 THR A 114      25.144   2.372  99.643  1.00 69.55           H  
ATOM   1690  OG1 THR A 114      27.100   3.821  97.400  1.00 69.55           O  
ATOM   1691  HG1 THR A 114      26.891   4.337  96.618  1.00 69.55           H  
ATOM   1692  N   GLU A 115      26.154   2.130  94.633  1.00 75.48           N  
ATOM   1693  H   GLU A 115      27.144   2.037  94.810  1.00 75.48           H  
ATOM   1694  CA  GLU A 115      25.749   2.413  93.248  1.00 75.48           C  
ATOM   1695  HA  GLU A 115      24.748   2.844  93.227  1.00 75.48           H  
ATOM   1696  C   GLU A 115      25.706   1.146  92.386  1.00 75.48           C  
ATOM   1697  CB  GLU A 115      26.715   3.434  92.634  1.00 75.48           C  
ATOM   1698  HB2 GLU A 115      27.734   3.060  92.728  1.00 75.48           H  
ATOM   1699  HB3 GLU A 115      26.481   3.542  91.575  1.00 75.48           H  
ATOM   1700  O   GLU A 115      25.053   1.128  91.345  1.00 75.48           O  
ATOM   1701  CG  GLU A 115      26.608   4.812  93.305  1.00 75.48           C  
ATOM   1702  HG2 GLU A 115      26.767   4.699  94.377  1.00 75.48           H  
ATOM   1703  HG3 GLU A 115      25.600   5.200  93.154  1.00 75.48           H  
ATOM   1704  CD  GLU A 115      27.629   5.822  92.762  1.00 75.48           C  
ATOM   1705  OE1 GLU A 115      27.863   6.822  93.479  1.00 75.48           O  
ATOM   1706  OE2 GLU A 115      28.203   5.576  91.677  1.00 75.48           O  
ATOM   1707  N   ARG A 116      26.365   0.058  92.818  1.00 75.31           N  
ATOM   1708  H   ARG A 116      26.894   0.151  93.673  1.00 75.31           H  
ATOM   1709  CA  ARG A 116      26.421  -1.210  92.067  1.00 75.31           C  
ATOM   1710  HA  ARG A 116      26.907  -1.030  91.108  1.00 75.31           H  
ATOM   1711  C   ARG A 116      25.044  -1.762  91.730  1.00 75.31           C  
ATOM   1712  CB  ARG A 116      27.193  -2.281  92.846  1.00 75.31           C  
ATOM   1713  HB2 ARG A 116      26.947  -3.259  92.433  1.00 75.31           H  
ATOM   1714  HB3 ARG A 116      26.890  -2.269  93.893  1.00 75.31           H  
ATOM   1715  O   ARG A 116      24.856  -2.250  90.624  1.00 75.31           O  
ATOM   1716  CG  ARG A 116      28.705  -2.094  92.729  1.00 75.31           C  
ATOM   1717  HG2 ARG A 116      28.997  -2.091  91.679  1.00 75.31           H  
ATOM   1718  HG3 ARG A 116      28.989  -1.143  93.179  1.00 75.31           H  
ATOM   1719  CD  ARG A 116      29.419  -3.234  93.453  1.00 75.31           C  
ATOM   1720  HD2 ARG A 116      29.064  -3.275  94.483  1.00 75.31           H  
ATOM   1721  HD3 ARG A 116      29.174  -4.170  92.952  1.00 75.31           H  
ATOM   1722  NE  ARG A 116      30.875  -3.026  93.442  1.00 75.31           N  
ATOM   1723  HE  ARG A 116      31.205  -2.130  93.112  1.00 75.31           H  
ATOM   1724  NH1 ARG A 116      31.468  -5.013  94.412  1.00 75.31           N  
ATOM   1725 HH11 ARG A 116      32.188  -5.672  94.671  1.00 75.31           H  
ATOM   1726 HH12 ARG A 116      30.486  -5.233  94.496  1.00 75.31           H  
ATOM   1727  NH2 ARG A 116      33.057  -3.606  93.684  1.00 75.31           N  
ATOM   1728 HH21 ARG A 116      33.791  -4.248  93.945  1.00 75.31           H  
ATOM   1729 HH22 ARG A 116      33.330  -2.758  93.208  1.00 75.31           H  
ATOM   1730  CZ  ARG A 116      31.793  -3.880  93.844  1.00 75.31           C  
ATOM   1731  N   GLU A 117      24.100  -1.704  92.663  1.00 75.92           N  
ATOM   1732  H   GLU A 117      24.321  -1.271  93.548  1.00 75.92           H  
ATOM   1733  CA  GLU A 117      22.756  -2.253  92.461  1.00 75.92           C  
ATOM   1734  HA  GLU A 117      22.850  -3.276  92.099  1.00 75.92           H  
ATOM   1735  C   GLU A 117      21.988  -1.461  91.391  1.00 75.92           C  
ATOM   1736  CB  GLU A 117      22.053  -2.283  93.828  1.00 75.92           C  
ATOM   1737  HB2 GLU A 117      22.808  -2.541  94.571  1.00 75.92           H  
ATOM   1738  HB3 GLU A 117      21.665  -1.294  94.072  1.00 75.92           H  
ATOM   1739  O   GLU A 117      21.347  -2.044  90.516  1.00 75.92           O  
ATOM   1740  CG  GLU A 117      20.936  -3.331  93.930  1.00 75.92           C  
ATOM   1741  HG2 GLU A 117      21.251  -4.228  93.397  1.00 75.92           H  
ATOM   1742  HG3 GLU A 117      20.040  -2.947  93.443  1.00 75.92           H  
ATOM   1743  CD  GLU A 117      20.629  -3.708  95.393  1.00 75.92           C  
ATOM   1744  OE1 GLU A 117      20.133  -4.838  95.604  1.00 75.92           O  
ATOM   1745  OE2 GLU A 117      20.899  -2.884  96.297  1.00 75.92           O  
ATOM   1746  N   GLU A 118      22.152  -0.136  91.376  1.00 76.58           N  
ATOM   1747  H   GLU A 118      22.744   0.291  92.075  1.00 76.58           H  
ATOM   1748  CA  GLU A 118      21.584   0.730  90.344  1.00 76.58           C  
ATOM   1749  HA  GLU A 118      20.538   0.452  90.210  1.00 76.58           H  
ATOM   1750  C   GLU A 118      22.288   0.536  88.991  1.00 76.58           C  
ATOM   1751  CB  GLU A 118      21.633   2.188  90.825  1.00 76.58           C  
ATOM   1752  HB2 GLU A 118      21.310   2.222  91.866  1.00 76.58           H  
ATOM   1753  HB3 GLU A 118      22.654   2.564  90.761  1.00 76.58           H  
ATOM   1754  O   GLU A 118      21.623   0.472  87.956  1.00 76.58           O  
ATOM   1755  CG  GLU A 118      20.691   3.074  89.998  1.00 76.58           C  
ATOM   1756  HG2 GLU A 118      21.034   3.082  88.963  1.00 76.58           H  
ATOM   1757  HG3 GLU A 118      19.696   2.628  90.011  1.00 76.58           H  
ATOM   1758  CD  GLU A 118      20.591   4.523  90.498  1.00 76.58           C  
ATOM   1759  OE1 GLU A 118      19.750   5.248  89.915  1.00 76.58           O  
ATOM   1760  OE2 GLU A 118      21.349   4.907  91.414  1.00 76.58           O  
ATOM   1761  N   LEU A 119      23.616   0.361  88.987  1.00 74.13           N  
ATOM   1762  H   LEU A 119      24.105   0.469  89.864  1.00 74.13           H  
ATOM   1763  CA  LEU A 119      24.400   0.058  87.787  1.00 74.13           C  
ATOM   1764  HA  LEU A 119      24.211   0.841  87.053  1.00 74.13           H  
ATOM   1765  C   LEU A 119      23.986  -1.284  87.166  1.00 74.13           C  
ATOM   1766  CB  LEU A 119      25.898   0.053  88.136  1.00 74.13           C  
ATOM   1767  HB2 LEU A 119      26.132   0.898  88.782  1.00 74.13           H  
ATOM   1768  HB3 LEU A 119      26.120  -0.856  88.695  1.00 74.13           H  
ATOM   1769  O   LEU A 119      23.768  -1.347  85.957  1.00 74.13           O  
ATOM   1770  CG  LEU A 119      26.777   0.116  86.872  1.00 74.13           C  
ATOM   1771  HG  LEU A 119      26.240  -0.287  86.013  1.00 74.13           H  
ATOM   1772  CD1 LEU A 119      27.180   1.557  86.557  1.00 74.13           C  
ATOM   1773 HD11 LEU A 119      26.287   2.169  86.430  1.00 74.13           H  
ATOM   1774 HD12 LEU A 119      27.764   1.585  85.637  1.00 74.13           H  
ATOM   1775 HD13 LEU A 119      27.778   1.966  87.372  1.00 74.13           H  
ATOM   1776  CD2 LEU A 119      28.042  -0.711  87.048  1.00 74.13           C  
ATOM   1777 HD21 LEU A 119      28.594  -0.370  87.924  1.00 74.13           H  
ATOM   1778 HD22 LEU A 119      28.659  -0.594  86.158  1.00 74.13           H  
ATOM   1779 HD23 LEU A 119      27.782  -1.763  87.166  1.00 74.13           H  
ATOM   1780  N   VAL A 120      23.821  -2.331  87.981  1.00 76.37           N  
ATOM   1781  H   VAL A 120      24.024  -2.201  88.962  1.00 76.37           H  
ATOM   1782  CA  VAL A 120      23.321  -3.645  87.547  1.00 76.37           C  
ATOM   1783  HA  VAL A 120      23.963  -4.021  86.752  1.00 76.37           H  
ATOM   1784  C   VAL A 120      21.926  -3.496  86.952  1.00 76.37           C  
ATOM   1785  CB  VAL A 120      23.340  -4.672  88.698  1.00 76.37           C  
ATOM   1786  HB  VAL A 120      22.887  -4.229  89.585  1.00 76.37           H  
ATOM   1787  O   VAL A 120      21.731  -3.894  85.809  1.00 76.37           O  
ATOM   1788  CG1 VAL A 120      22.581  -5.961  88.355  1.00 76.37           C  
ATOM   1789 HG11 VAL A 120      22.700  -6.692  89.156  1.00 76.37           H  
ATOM   1790 HG12 VAL A 120      22.951  -6.389  87.423  1.00 76.37           H  
ATOM   1791 HG13 VAL A 120      21.514  -5.765  88.251  1.00 76.37           H  
ATOM   1792  CG2 VAL A 120      24.783  -5.082  89.025  1.00 76.37           C  
ATOM   1793 HG21 VAL A 120      25.208  -5.641  88.192  1.00 76.37           H  
ATOM   1794 HG22 VAL A 120      25.403  -4.203  89.202  1.00 76.37           H  
ATOM   1795 HG23 VAL A 120      24.791  -5.705  89.920  1.00 76.37           H  
ATOM   1796  N   GLN A 121      20.991  -2.821  87.632  1.00 74.15           N  
ATOM   1797  H   GLN A 121      21.197  -2.512  88.571  1.00 74.15           H  
ATOM   1798  CA  GLN A 121      19.649  -2.576  87.083  1.00 74.15           C  
ATOM   1799  HA  GLN A 121      19.160  -3.532  86.894  1.00 74.15           H  
ATOM   1800  C   GLN A 121      19.678  -1.795  85.763  1.00 74.15           C  
ATOM   1801  CB  GLN A 121      18.814  -1.757  88.073  1.00 74.15           C  
ATOM   1802  HB2 GLN A 121      17.959  -1.340  87.541  1.00 74.15           H  
ATOM   1803  HB3 GLN A 121      19.409  -0.930  88.460  1.00 74.15           H  
ATOM   1804  O   GLN A 121      18.797  -1.944  84.910  1.00 74.15           O  
ATOM   1805  CG  GLN A 121      18.269  -2.585  89.238  1.00 74.15           C  
ATOM   1806  HG2 GLN A 121      17.647  -3.392  88.852  1.00 74.15           H  
ATOM   1807  HG3 GLN A 121      19.094  -3.031  89.794  1.00 74.15           H  
ATOM   1808  CD  GLN A 121      17.431  -1.735  90.188  1.00 74.15           C  
ATOM   1809  NE2 GLN A 121      17.052  -2.271  91.325  1.00 74.15           N  
ATOM   1810 HE21 GLN A 121      16.583  -1.654  91.973  1.00 74.15           H  
ATOM   1811 HE22 GLN A 121      17.413  -3.174  91.598  1.00 74.15           H  
ATOM   1812  OE1 GLN A 121      17.080  -0.592  89.925  1.00 74.15           O  
ATOM   1813  N   ARG A 122      20.645  -0.892  85.590  1.00 76.11           N  
ATOM   1814  H   ARG A 122      21.304  -0.756  86.344  1.00 76.11           H  
ATOM   1815  CA  ARG A 122      20.776  -0.089  84.372  1.00 76.11           C  
ATOM   1816  HA  ARG A 122      19.776   0.184  84.035  1.00 76.11           H  
ATOM   1817  C   ARG A 122      21.379  -0.906  83.226  1.00 76.11           C  
ATOM   1818  CB  ARG A 122      21.551   1.194  84.699  1.00 76.11           C  
ATOM   1819  HB2 ARG A 122      21.425   1.438  85.754  1.00 76.11           H  
ATOM   1820  HB3 ARG A 122      22.614   1.051  84.507  1.00 76.11           H  
ATOM   1821  O   ARG A 122      20.839  -0.848  82.124  1.00 76.11           O  
ATOM   1822  CG  ARG A 122      21.018   2.391  83.911  1.00 76.11           C  
ATOM   1823  HG2 ARG A 122      19.942   2.485  84.057  1.00 76.11           H  
ATOM   1824  HG3 ARG A 122      21.229   2.242  82.852  1.00 76.11           H  
ATOM   1825  CD  ARG A 122      21.702   3.665  84.410  1.00 76.11           C  
ATOM   1826  HD2 ARG A 122      21.365   3.879  85.424  1.00 76.11           H  
ATOM   1827  HD3 ARG A 122      22.779   3.498  84.429  1.00 76.11           H  
ATOM   1828  NE  ARG A 122      21.409   4.802  83.523  1.00 76.11           N  
ATOM   1829  HE  ARG A 122      20.855   4.610  82.701  1.00 76.11           H  
ATOM   1830  NH1 ARG A 122      22.639   6.367  84.667  1.00 76.11           N  
ATOM   1831 HH11 ARG A 122      23.008   7.303  84.763  1.00 76.11           H  
ATOM   1832 HH12 ARG A 122      22.809   5.695  85.401  1.00 76.11           H  
ATOM   1833  NH2 ARG A 122      21.657   6.921  82.738  1.00 76.11           N  
ATOM   1834 HH21 ARG A 122      21.117   6.686  81.917  1.00 76.11           H  
ATOM   1835 HH22 ARG A 122      22.054   7.844  82.835  1.00 76.11           H  
ATOM   1836  CZ  ARG A 122      21.900   6.021  83.649  1.00 76.11           C  
ATOM   1837  N   LEU A 123      22.404  -1.715  83.497  1.00 73.43           N  
ATOM   1838  H   LEU A 123      22.774  -1.707  84.437  1.00 73.43           H  
ATOM   1839  CA  LEU A 123      22.985  -2.670  82.547  1.00 73.43           C  
ATOM   1840  HA  LEU A 123      23.261  -2.143  81.634  1.00 73.43           H  
ATOM   1841  C   LEU A 123      21.968  -3.745  82.141  1.00 73.43           C  
ATOM   1842  CB  LEU A 123      24.240  -3.313  83.169  1.00 73.43           C  
ATOM   1843  HB2 LEU A 123      24.000  -3.632  84.184  1.00 73.43           H  
ATOM   1844  HB3 LEU A 123      24.498  -4.207  82.601  1.00 73.43           H  
ATOM   1845  O   LEU A 123      21.812  -4.019  80.954  1.00 73.43           O  
ATOM   1846  CG  LEU A 123      25.473  -2.392  83.205  1.00 73.43           C  
ATOM   1847  HG  LEU A 123      25.200  -1.422  83.620  1.00 73.43           H  
ATOM   1848  CD1 LEU A 123      26.561  -3.006  84.087  1.00 73.43           C  
ATOM   1849 HD11 LEU A 123      26.182  -3.128  85.101  1.00 73.43           H  
ATOM   1850 HD12 LEU A 123      27.427  -2.345  84.117  1.00 73.43           H  
ATOM   1851 HD13 LEU A 123      26.863  -3.977  83.693  1.00 73.43           H  
ATOM   1852  CD2 LEU A 123      26.057  -2.183  81.805  1.00 73.43           C  
ATOM   1853 HD21 LEU A 123      26.960  -1.576  81.878  1.00 73.43           H  
ATOM   1854 HD22 LEU A 123      26.314  -3.142  81.356  1.00 73.43           H  
ATOM   1855 HD23 LEU A 123      25.345  -1.661  81.167  1.00 73.43           H  
ATOM   1856  N   GLU A 124      21.208  -4.287  83.093  1.00 75.07           N  
ATOM   1857  H   GLU A 124      21.419  -4.075  84.057  1.00 75.07           H  
ATOM   1858  CA  GLU A 124      20.119  -5.233  82.832  1.00 75.07           C  
ATOM   1859  HA  GLU A 124      20.510  -6.096  82.292  1.00 75.07           H  
ATOM   1860  C   GLU A 124      19.026  -4.611  81.962  1.00 75.07           C  
ATOM   1861  CB  GLU A 124      19.499  -5.719  84.149  1.00 75.07           C  
ATOM   1862  HB2 GLU A 124      18.540  -6.187  83.929  1.00 75.07           H  
ATOM   1863  HB3 GLU A 124      19.319  -4.858  84.792  1.00 75.07           H  
ATOM   1864  O   GLU A 124      18.570  -5.251  81.017  1.00 75.07           O  
ATOM   1865  CG  GLU A 124      20.375  -6.755  84.868  1.00 75.07           C  
ATOM   1866  HG2 GLU A 124      21.359  -6.334  85.070  1.00 75.07           H  
ATOM   1867  HG3 GLU A 124      20.512  -7.605  84.199  1.00 75.07           H  
ATOM   1868  CD  GLU A 124      19.744  -7.237  86.184  1.00 75.07           C  
ATOM   1869  OE1 GLU A 124      20.094  -8.365  86.599  1.00 75.07           O  
ATOM   1870  OE2 GLU A 124      18.909  -6.495  86.753  1.00 75.07           O  
ATOM   1871  N   ARG A 125      18.641  -3.348  82.207  1.00 72.92           N  
ATOM   1872  H   ARG A 125      19.015  -2.891  83.026  1.00 72.92           H  
ATOM   1873  CA  ARG A 125      17.693  -2.631  81.336  1.00 72.92           C  
ATOM   1874  HA  ARG A 125      16.802  -3.247  81.217  1.00 72.92           H  
ATOM   1875  C   ARG A 125      18.230  -2.444  79.921  1.00 72.92           C  
ATOM   1876  CB  ARG A 125      17.294  -1.277  81.941  1.00 72.92           C  
ATOM   1877  HB2 ARG A 125      18.147  -0.830  82.451  1.00 72.92           H  
ATOM   1878  HB3 ARG A 125      16.988  -0.606  81.138  1.00 72.92           H  
ATOM   1879  O   ARG A 125      17.473  -2.631  78.972  1.00 72.92           O  
ATOM   1880  CG  ARG A 125      16.107  -1.433  82.900  1.00 72.92           C  
ATOM   1881  HG2 ARG A 125      16.371  -2.105  83.717  1.00 72.92           H  
ATOM   1882  HG3 ARG A 125      15.272  -1.871  82.354  1.00 72.92           H  
ATOM   1883  CD  ARG A 125      15.656  -0.082  83.465  1.00 72.92           C  
ATOM   1884  HD2 ARG A 125      14.701  -0.236  83.967  1.00 72.92           H  
ATOM   1885  HD3 ARG A 125      15.512   0.622  82.646  1.00 72.92           H  
ATOM   1886  NE  ARG A 125      16.634   0.451  84.431  1.00 72.92           N  
ATOM   1887  HE  ARG A 125      17.471  -0.099  84.560  1.00 72.92           H  
ATOM   1888  NH1 ARG A 125      15.319   2.129  85.289  1.00 72.92           N  
ATOM   1889 HH11 ARG A 125      15.185   2.864  85.969  1.00 72.92           H  
ATOM   1890 HH12 ARG A 125      14.574   1.853  84.665  1.00 72.92           H  
ATOM   1891  NH2 ARG A 125      17.369   1.808  86.110  1.00 72.92           N  
ATOM   1892 HH21 ARG A 125      17.193   2.509  86.816  1.00 72.92           H  
ATOM   1893 HH22 ARG A 125      18.196   1.239  86.216  1.00 72.92           H  
ATOM   1894  CZ  ARG A 125      16.439   1.459  85.266  1.00 72.92           C  
ATOM   1895  N   MET A 126      19.513  -2.111  79.765  1.00 70.66           N  
ATOM   1896  H   MET A 126      20.078  -1.969  80.590  1.00 70.66           H  
ATOM   1897  CA  MET A 126      20.140  -1.994  78.443  1.00 70.66           C  
ATOM   1898  HA  MET A 126      19.558  -1.304  77.832  1.00 70.66           H  
ATOM   1899  C   MET A 126      20.144  -3.339  77.703  1.00 70.66           C  
ATOM   1900  CB  MET A 126      21.567  -1.441  78.575  1.00 70.66           C  
ATOM   1901  HB2 MET A 126      22.073  -1.555  77.616  1.00 70.66           H  
ATOM   1902  HB3 MET A 126      22.121  -2.008  79.324  1.00 70.66           H  
ATOM   1903  O   MET A 126      19.804  -3.399  76.524  1.00 70.66           O  
ATOM   1904  CG  MET A 126      21.572   0.045  78.953  1.00 70.66           C  
ATOM   1905  HG2 MET A 126      20.987   0.180  79.863  1.00 70.66           H  
ATOM   1906  HG3 MET A 126      21.083   0.610  78.158  1.00 70.66           H  
ATOM   1907  SD  MET A 126      23.216   0.757  79.240  1.00 70.66           S  
ATOM   1908  CE  MET A 126      23.914   0.679  77.565  1.00 70.66           C  
ATOM   1909  HE1 MET A 126      24.022  -0.360  77.254  1.00 70.66           H  
ATOM   1910  HE2 MET A 126      23.262   1.205  76.867  1.00 70.66           H  
ATOM   1911  HE3 MET A 126      24.897   1.150  77.562  1.00 70.66           H  
ATOM   1912  N   LEU A 127      20.452  -4.429  78.407  1.00 71.74           N  
ATOM   1913  H   LEU A 127      20.749  -4.306  79.365  1.00 71.74           H  
ATOM   1914  CA  LEU A 127      20.490  -5.782  77.851  1.00 71.74           C  
ATOM   1915  HA  LEU A 127      21.050  -5.738  76.917  1.00 71.74           H  
ATOM   1916  C   LEU A 127      19.081  -6.311  77.519  1.00 71.74           C  
ATOM   1917  CB  LEU A 127      21.260  -6.658  78.860  1.00 71.74           C  
ATOM   1918  HB2 LEU A 127      20.585  -7.032  79.629  1.00 71.74           H  
ATOM   1919  HB3 LEU A 127      21.981  -6.017  79.366  1.00 71.74           H  
ATOM   1920  O   LEU A 127      18.885  -6.969  76.497  1.00 71.74           O  
ATOM   1921  CG  LEU A 127      22.058  -7.810  78.222  1.00 71.74           C  
ATOM   1922  HG  LEU A 127      22.248  -7.594  77.170  1.00 71.74           H  
ATOM   1923  CD1 LEU A 127      23.411  -7.951  78.923  1.00 71.74           C  
ATOM   1924 HD11 LEU A 127      23.269  -8.143  79.987  1.00 71.74           H  
ATOM   1925 HD12 LEU A 127      23.987  -7.035  78.800  1.00 71.74           H  
ATOM   1926 HD13 LEU A 127      23.977  -8.770  78.479  1.00 71.74           H  
ATOM   1927  CD2 LEU A 127      21.320  -9.145  78.327  1.00 71.74           C  
ATOM   1928 HD21 LEU A 127      21.160  -9.397  79.375  1.00 71.74           H  
ATOM   1929 HD22 LEU A 127      21.914  -9.924  77.850  1.00 71.74           H  
ATOM   1930 HD23 LEU A 127      20.359  -9.062  77.818  1.00 71.74           H  
ATOM   1931  N   ALA A 128      18.084  -5.979  78.345  1.00 67.25           N  
ATOM   1932  H   ALA A 128      18.317  -5.491  79.199  1.00 67.25           H  
ATOM   1933  CA  ALA A 128      16.681  -6.308  78.110  1.00 67.25           C  
ATOM   1934  HA  ALA A 128      16.606  -7.375  77.901  1.00 67.25           H  
ATOM   1935  C   ALA A 128      16.107  -5.561  76.898  1.00 67.25           C  
ATOM   1936  CB  ALA A 128      15.874  -6.006  79.378  1.00 67.25           C  
ATOM   1937  HB1 ALA A 128      14.837  -6.309  79.232  1.00 67.25           H  
ATOM   1938  HB2 ALA A 128      16.289  -6.556  80.223  1.00 67.25           H  
ATOM   1939  HB3 ALA A 128      15.906  -4.938  79.596  1.00 67.25           H  
ATOM   1940  O   ALA A 128      15.371  -6.163  76.121  1.00 67.25           O  
ATOM   1941  N   ALA A 129      16.471  -4.290  76.700  1.00 63.58           N  
ATOM   1942  H   ALA A 129      17.047  -3.834  77.393  1.00 63.58           H  
ATOM   1943  CA  ALA A 129      16.034  -3.503  75.546  1.00 63.58           C  
ATOM   1944  HA  ALA A 129      14.949  -3.571  75.466  1.00 63.58           H  
ATOM   1945  C   ALA A 129      16.619  -4.013  74.214  1.00 63.58           C  
ATOM   1946  CB  ALA A 129      16.406  -2.037  75.799  1.00 63.58           C  
ATOM   1947  HB1 ALA A 129      17.489  -1.935  75.871  1.00 63.58           H  
ATOM   1948  HB2 ALA A 129      15.949  -1.692  76.726  1.00 63.58           H  
ATOM   1949  HB3 ALA A 129      16.045  -1.423  74.974  1.00 63.58           H  
ATOM   1950  O   ALA A 129      15.972  -3.899  73.177  1.00 63.58           O  
ATOM   1951  N   LEU A 130      17.812  -4.616  74.242  1.00 60.34           N  
ATOM   1952  H   LEU A 130      18.316  -4.617  75.117  1.00 60.34           H  
ATOM   1953  CA  LEU A 130      18.491  -5.158  73.059  1.00 60.34           C  
ATOM   1954  HA  LEU A 130      18.399  -4.438  72.246  1.00 60.34           H  
ATOM   1955  C   LEU A 130      17.875  -6.464  72.529  1.00 60.34           C  
ATOM   1956  CB  LEU A 130      19.985  -5.337  73.410  1.00 60.34           C  
ATOM   1957  HB2 LEU A 130      20.112  -5.302  74.492  1.00 60.34           H  
ATOM   1958  HB3 LEU A 130      20.329  -6.321  73.090  1.00 60.34           H  
ATOM   1959  O   LEU A 130      17.957  -6.739  71.335  1.00 60.34           O  
ATOM   1960  CG  LEU A 130      20.873  -4.262  72.758  1.00 60.34           C  
ATOM   1961  HG  LEU A 130      20.325  -3.322  72.690  1.00 60.34           H  
ATOM   1962  CD1 LEU A 130      22.127  -4.011  73.595  1.00 60.34           C  
ATOM   1963 HD11 LEU A 130      22.698  -4.934  73.700  1.00 60.34           H  
ATOM   1964 HD12 LEU A 130      21.841  -3.646  74.581  1.00 60.34           H  
ATOM   1965 HD13 LEU A 130      22.746  -3.258  73.109  1.00 60.34           H  
ATOM   1966  CD2 LEU A 130      21.303  -4.699  71.356  1.00 60.34           C  
ATOM   1967 HD21 LEU A 130      21.891  -3.909  70.887  1.00 60.34           H  
ATOM   1968 HD22 LEU A 130      20.421  -4.889  70.744  1.00 60.34           H  
ATOM   1969 HD23 LEU A 130      21.903  -5.607  71.407  1.00 60.34           H  
ATOM   1970  N   ARG A 131      17.251  -7.283  73.386  1.00 61.94           N  
ATOM   1971  H   ARG A 131      17.186  -6.984  74.349  1.00 61.94           H  
ATOM   1972  CA  ARG A 131      16.771  -8.626  73.003  1.00 61.94           C  
ATOM   1973  HA  ARG A 131      17.586  -9.132  72.486  1.00 61.94           H  
ATOM   1974  C   ARG A 131      15.622  -8.658  71.985  1.00 61.94           C  
ATOM   1975  CB  ARG A 131      16.387  -9.446  74.242  1.00 61.94           C  
ATOM   1976  HB2 ARG A 131      15.981  -8.796  75.017  1.00 61.94           H  
ATOM   1977  HB3 ARG A 131      15.618 -10.167  73.965  1.00 61.94           H  
ATOM   1978  O   ARG A 131      15.739  -9.425  71.031  1.00 61.94           O  
ATOM   1979  CG  ARG A 131      17.576 -10.221  74.805  1.00 61.94           C  
ATOM   1980  HG2 ARG A 131      17.999 -10.864  74.033  1.00 61.94           H  
ATOM   1981  HG3 ARG A 131      18.336  -9.522  75.154  1.00 61.94           H  
ATOM   1982  CD  ARG A 131      17.078 -11.077  75.969  1.00 61.94           C  
ATOM   1983  HD2 ARG A 131      16.328 -11.776  75.599  1.00 61.94           H  
ATOM   1984  HD3 ARG A 131      16.617 -10.419  76.706  1.00 61.94           H  
ATOM   1985  NE  ARG A 131      18.179 -11.821  76.596  1.00 61.94           N  
ATOM   1986  HE  ARG A 131      19.083 -11.749  76.151  1.00 61.94           H  
ATOM   1987  NH1 ARG A 131      16.975 -12.672  78.354  1.00 61.94           N  
ATOM   1988 HH11 ARG A 131      16.934 -13.196  79.216  1.00 61.94           H  
ATOM   1989 HH12 ARG A 131      16.149 -12.222  77.985  1.00 61.94           H  
ATOM   1990  NH2 ARG A 131      19.160 -13.107  78.194  1.00 61.94           N  
ATOM   1991 HH21 ARG A 131      19.106 -13.625  79.060  1.00 61.94           H  
ATOM   1992 HH22 ARG A 131      20.050 -12.996  77.731  1.00 61.94           H  
ATOM   1993  CZ  ARG A 131      18.099 -12.529  77.707  1.00 61.94           C  
ATOM   1994  N   PRO A 132      14.510  -7.915  72.163  1.00 54.12           N  
ATOM   1995  CA  PRO A 132      13.323  -8.089  71.325  1.00 54.12           C  
ATOM   1996  HA  PRO A 132      12.956  -9.109  71.438  1.00 54.12           H  
ATOM   1997  C   PRO A 132      13.585  -7.825  69.841  1.00 54.12           C  
ATOM   1998  CB  PRO A 132      12.278  -7.112  71.873  1.00 54.12           C  
ATOM   1999  HB2 PRO A 132      12.330  -6.163  71.338  1.00 54.12           H  
ATOM   2000  HB3 PRO A 132      11.271  -7.524  71.809  1.00 54.12           H  
ATOM   2001  O   PRO A 132      12.991  -8.477  68.988  1.00 54.12           O  
ATOM   2002  CG  PRO A 132      12.705  -6.887  73.320  1.00 54.12           C  
ATOM   2003  HG2 PRO A 132      12.390  -5.912  73.691  1.00 54.12           H  
ATOM   2004  HG3 PRO A 132      12.305  -7.685  73.946  1.00 54.12           H  
ATOM   2005  CD  PRO A 132      14.221  -7.003  73.255  1.00 54.12           C  
ATOM   2006  HD2 PRO A 132      14.588  -7.385  74.208  1.00 54.12           H  
ATOM   2007  HD3 PRO A 132      14.657  -6.027  73.038  1.00 54.12           H  
ATOM   2008  N   VAL A 133      14.509  -6.908  69.534  1.00 50.15           N  
ATOM   2009  H   VAL A 133      14.986  -6.440  70.292  1.00 50.15           H  
ATOM   2010  CA  VAL A 133      14.842  -6.490  68.164  1.00 50.15           C  
ATOM   2011  HA  VAL A 133      13.934  -6.125  67.684  1.00 50.15           H  
ATOM   2012  C   VAL A 133      15.350  -7.658  67.304  1.00 50.15           C  
ATOM   2013  CB  VAL A 133      15.859  -5.325  68.210  1.00 50.15           C  
ATOM   2014  HB  VAL A 133      16.782  -5.679  68.670  1.00 50.15           H  
ATOM   2015  O   VAL A 133      15.181  -7.635  66.091  1.00 50.15           O  
ATOM   2016  CG1 VAL A 133      16.193  -4.771  66.820  1.00 50.15           C  
ATOM   2017 HG11 VAL A 133      16.697  -5.529  66.221  1.00 50.15           H  
ATOM   2018 HG12 VAL A 133      15.280  -4.464  66.309  1.00 50.15           H  
ATOM   2019 HG13 VAL A 133      16.863  -3.916  66.907  1.00 50.15           H  
ATOM   2020  CG2 VAL A 133      15.321  -4.150  69.047  1.00 50.15           C  
ATOM   2021 HG21 VAL A 133      15.204  -4.440  70.092  1.00 50.15           H  
ATOM   2022 HG22 VAL A 133      16.026  -3.320  69.014  1.00 50.15           H  
ATOM   2023 HG23 VAL A 133      14.362  -3.818  68.650  1.00 50.15           H  
ATOM   2024  N   ALA A 134      15.912  -8.713  67.904  1.00 43.82           N  
ATOM   2025  H   ALA A 134      15.978  -8.722  68.911  1.00 43.82           H  
ATOM   2026  CA  ALA A 134      16.501  -9.827  67.163  1.00 43.82           C  
ATOM   2027  HA  ALA A 134      17.045  -9.422  66.309  1.00 43.82           H  
ATOM   2028  C   ALA A 134      15.495 -10.852  66.590  1.00 43.82           C  
ATOM   2029  CB  ALA A 134      17.520 -10.505  68.088  1.00 43.82           C  
ATOM   2030  HB1 ALA A 134      18.028 -11.301  67.543  1.00 43.82           H  
ATOM   2031  HB2 ALA A 134      17.013 -10.932  68.953  1.00 43.82           H  
ATOM   2032  HB3 ALA A 134      18.260  -9.778  68.422  1.00 43.82           H  
ATOM   2033  O   ALA A 134      15.827 -11.521  65.619  1.00 43.82           O  
ATOM   2034  N   GLN A 135      14.301 -11.037  67.176  1.00 43.28           N  
ATOM   2035  H   GLN A 135      14.024 -10.409  67.917  1.00 43.28           H  
ATOM   2036  CA  GLN A 135      13.466 -12.228  66.894  1.00 43.28           C  
ATOM   2037  HA  GLN A 135      14.119 -13.034  66.559  1.00 43.28           H  
ATOM   2038  C   GLN A 135      12.424 -12.090  65.769  1.00 43.28           C  
ATOM   2039  CB  GLN A 135      12.772 -12.704  68.185  1.00 43.28           C  
ATOM   2040  HB2 GLN A 135      12.426 -11.843  68.757  1.00 43.28           H  
ATOM   2041  HB3 GLN A 135      11.902 -13.307  67.925  1.00 43.28           H  
ATOM   2042  O   GLN A 135      11.952 -13.106  65.272  1.00 43.28           O  
ATOM   2043  CG  GLN A 135      13.693 -13.578  69.047  1.00 43.28           C  
ATOM   2044  HG2 GLN A 135      14.042 -14.418  68.447  1.00 43.28           H  
ATOM   2045  HG3 GLN A 135      14.561 -12.995  69.356  1.00 43.28           H  
ATOM   2046  CD  GLN A 135      13.007 -14.128  70.296  1.00 43.28           C  
ATOM   2047  NE2 GLN A 135      13.595 -15.111  70.943  1.00 43.28           N  
ATOM   2048 HE21 GLN A 135      14.413 -15.550  70.547  1.00 43.28           H  
ATOM   2049 HE22 GLN A 135      13.066 -15.493  71.714  1.00 43.28           H  
ATOM   2050  OE1 GLN A 135      11.959 -13.694  70.743  1.00 43.28           O  
ATOM   2051  N   ALA A 136      12.016 -10.887  65.365  1.00 35.01           N  
ATOM   2052  H   ALA A 136      12.459 -10.065  65.751  1.00 35.01           H  
ATOM   2053  CA  ALA A 136      10.826 -10.714  64.518  1.00 35.01           C  
ATOM   2054  HA  ALA A 136      10.034 -11.339  64.931  1.00 35.01           H  
ATOM   2055  C   ALA A 136      10.967 -11.154  63.035  1.00 35.01           C  
ATOM   2056  CB  ALA A 136      10.366  -9.255  64.642  1.00 35.01           C  
ATOM   2057  HB1 ALA A 136       9.432  -9.118  64.098  1.00 35.01           H  
ATOM   2058  HB2 ALA A 136      10.204  -9.001  65.690  1.00 35.01           H  
ATOM   2059  HB3 ALA A 136      11.120  -8.591  64.219  1.00 35.01           H  
ATOM   2060  O   ALA A 136       9.986 -11.074  62.302  1.00 35.01           O  
ATOM   2061  N   ALA A 137      12.142 -11.587  62.564  1.00 30.62           N  
ATOM   2062  H   ALA A 137      12.902 -11.726  63.215  1.00 30.62           H  
ATOM   2063  CA  ALA A 137      12.444 -11.689  61.128  1.00 30.62           C  
ATOM   2064  HA  ALA A 137      11.957 -10.855  60.624  1.00 30.62           H  
ATOM   2065  C   ALA A 137      11.957 -12.964  60.389  1.00 30.62           C  
ATOM   2066  CB  ALA A 137      13.959 -11.496  60.963  1.00 30.62           C  
ATOM   2067  HB1 ALA A 137      14.271 -10.554  61.414  1.00 30.62           H  
ATOM   2068  HB2 ALA A 137      14.492 -12.323  61.432  1.00 30.62           H  
ATOM   2069  HB3 ALA A 137      14.207 -11.479  59.902  1.00 30.62           H  
ATOM   2070  O   ALA A 137      11.846 -12.922  59.168  1.00 30.62           O  
ATOM   2071  N   ASP A 138      11.680 -14.088  61.064  1.00 27.28           N  
ATOM   2072  H   ASP A 138      11.794 -14.068  62.068  1.00 27.28           H  
ATOM   2073  CA  ASP A 138      11.738 -15.417  60.404  1.00 27.28           C  
ATOM   2074  HA  ASP A 138      12.537 -15.390  59.663  1.00 27.28           H  
ATOM   2075  C   ASP A 138      10.492 -15.907  59.616  1.00 27.28           C  
ATOM   2076  CB  ASP A 138      12.106 -16.488  61.460  1.00 27.28           C  
ATOM   2077  HB2 ASP A 138      11.667 -17.440  61.159  1.00 27.28           H  
ATOM   2078  HB3 ASP A 138      11.653 -16.223  62.415  1.00 27.28           H  
ATOM   2079  O   ASP A 138      10.639 -16.641  58.642  1.00 27.28           O  
ATOM   2080  CG  ASP A 138      13.608 -16.749  61.657  1.00 27.28           C  
ATOM   2081  OD1 ASP A 138      14.417 -16.330  60.802  1.00 27.28           O  
ATOM   2082  OD2 ASP A 138      13.932 -17.395  62.680  1.00 27.28           O  
ATOM   2083  N   ALA A 139       9.251 -15.642  60.042  1.00 27.75           N  
ATOM   2084  H   ALA A 139       9.156 -14.969  60.789  1.00 27.75           H  
ATOM   2085  CA  ALA A 139       8.149 -16.609  59.824  1.00 27.75           C  
ATOM   2086  HA  ALA A 139       8.610 -17.597  59.813  1.00 27.75           H  
ATOM   2087  C   ALA A 139       7.340 -16.553  58.492  1.00 27.75           C  
ATOM   2088  CB  ALA A 139       7.240 -16.583  61.064  1.00 27.75           C  
ATOM   2089  HB1 ALA A 139       7.841 -16.703  61.966  1.00 27.75           H  
ATOM   2090  HB2 ALA A 139       6.521 -17.400  61.012  1.00 27.75           H  
ATOM   2091  HB3 ALA A 139       6.703 -15.635  61.107  1.00 27.75           H  
ATOM   2092  O   ALA A 139       6.264 -17.147  58.420  1.00 27.75           O  
ATOM   2093  N   SER A 140       7.787 -15.880  57.429  1.00 26.22           N  
ATOM   2094  H   SER A 140       8.731 -15.521  57.456  1.00 26.22           H  
ATOM   2095  CA  SER A 140       6.975 -15.541  56.231  1.00 26.22           C  
ATOM   2096  HA  SER A 140       5.987 -15.245  56.583  1.00 26.22           H  
ATOM   2097  C   SER A 140       6.715 -16.664  55.190  1.00 26.22           C  
ATOM   2098  CB  SER A 140       7.590 -14.306  55.554  1.00 26.22           C  
ATOM   2099  HB2 SER A 140       7.034 -14.049  54.653  1.00 26.22           H  
ATOM   2100  HB3 SER A 140       7.541 -13.461  56.241  1.00 26.22           H  
ATOM   2101  O   SER A 140       6.552 -16.367  54.012  1.00 26.22           O  
ATOM   2102  OG  SER A 140       8.945 -14.560  55.238  1.00 26.22           O  
ATOM   2103  HG  SER A 140       9.212 -13.984  54.518  1.00 26.22           H  
ATOM   2104  N   GLY A 141       6.695 -17.945  55.578  1.00 22.52           N  
ATOM   2105  H   GLY A 141       6.742 -18.106  56.574  1.00 22.52           H  
ATOM   2106  CA  GLY A 141       6.783 -19.107  54.663  1.00 22.52           C  
ATOM   2107  HA2 GLY A 141       7.624 -18.938  53.990  1.00 22.52           H  
ATOM   2108  HA3 GLY A 141       7.031 -19.981  55.264  1.00 22.52           H  
ATOM   2109  C   GLY A 141       5.567 -19.473  53.765  1.00 22.52           C  
ATOM   2110  O   GLY A 141       4.907 -18.636  53.172  1.00 22.52           O  
ATOM   2111  N   THR A 142       5.283 -20.779  53.626  1.00 22.19           N  
ATOM   2112  H   THR A 142       5.629 -21.372  54.367  1.00 22.19           H  
ATOM   2113  CA  THR A 142       5.276 -21.521  52.336  1.00 22.19           C  
ATOM   2114  HA  THR A 142       5.723 -20.884  51.572  1.00 22.19           H  
ATOM   2115  C   THR A 142       3.945 -22.024  51.718  1.00 22.19           C  
ATOM   2116  CB  THR A 142       6.180 -22.768  52.523  1.00 22.19           C  
ATOM   2117  HB  THR A 142       5.963 -23.534  51.777  1.00 22.19           H  
ATOM   2118  O   THR A 142       4.006 -22.792  50.760  1.00 22.19           O  
ATOM   2119  CG2 THR A 142       7.666 -22.452  52.404  1.00 22.19           C  
ATOM   2120 HG21 THR A 142       7.868 -22.032  51.419  1.00 22.19           H  
ATOM   2121 HG22 THR A 142       8.251 -23.364  52.521  1.00 22.19           H  
ATOM   2122 HG23 THR A 142       7.963 -21.730  53.165  1.00 22.19           H  
ATOM   2123  OG1 THR A 142       5.994 -23.327  53.813  1.00 22.19           O  
ATOM   2124  HG1 THR A 142       6.418 -24.189  53.805  1.00 22.19           H  
ATOM   2125  N   GLY A 143       2.752 -21.722  52.241  1.00 23.79           N  
ATOM   2126  H   GLY A 143       2.708 -21.007  52.953  1.00 23.79           H  
ATOM   2127  CA  GLY A 143       1.519 -22.473  51.883  1.00 23.79           C  
ATOM   2128  HA2 GLY A 143       1.631 -23.501  52.228  1.00 23.79           H  
ATOM   2129  HA3 GLY A 143       0.675 -22.035  52.415  1.00 23.79           H  
ATOM   2130  C   GLY A 143       1.145 -22.504  50.378  1.00 23.79           C  
ATOM   2131  O   GLY A 143       0.968 -21.450  49.780  1.00 23.79           O  
ATOM   2132  N   ALA A 144       1.004 -23.701  49.777  1.00 23.28           N  
ATOM   2133  H   ALA A 144       1.102 -24.523  50.356  1.00 23.28           H  
ATOM   2134  CA  ALA A 144       0.912 -23.944  48.319  1.00 23.28           C  
ATOM   2135  HA  ALA A 144       1.386 -23.098  47.819  1.00 23.28           H  
ATOM   2136  C   ALA A 144      -0.524 -24.056  47.727  1.00 23.28           C  
ATOM   2137  CB  ALA A 144       1.753 -25.191  48.001  1.00 23.28           C  
ATOM   2138  HB1 ALA A 144       2.769 -25.055  48.372  1.00 23.28           H  
ATOM   2139  HB2 ALA A 144       1.308 -26.068  48.470  1.00 23.28           H  
ATOM   2140  HB3 ALA A 144       1.794 -25.347  46.923  1.00 23.28           H  
ATOM   2141  O   ALA A 144      -1.486 -24.294  48.453  1.00 23.28           O  
ATOM   2142  N   ASN A 145      -0.636 -23.916  46.394  1.00 24.92           N  
ATOM   2143  H   ASN A 145       0.232 -23.878  45.879  1.00 24.92           H  
ATOM   2144  CA  ASN A 145      -1.822 -23.511  45.606  1.00 24.92           C  
ATOM   2145  HA  ASN A 145      -2.567 -23.079  46.274  1.00 24.92           H  
ATOM   2146  C   ASN A 145      -2.464 -24.689  44.795  1.00 24.92           C  
ATOM   2147  CB  ASN A 145      -1.276 -22.388  44.677  1.00 24.92           C  
ATOM   2148  HB2 ASN A 145      -0.551 -21.786  45.224  1.00 24.92           H  
ATOM   2149  HB3 ASN A 145      -0.762 -22.831  43.824  1.00 24.92           H  
ATOM   2150  O   ASN A 145      -1.834 -25.141  43.839  1.00 24.92           O  
ATOM   2151  CG  ASN A 145      -2.302 -21.398  44.160  1.00 24.92           C  
ATOM   2152  ND2 ASN A 145      -1.917 -20.543  43.240  1.00 24.92           N  
ATOM   2153 HD21 ASN A 145      -2.630 -19.908  42.912  1.00 24.92           H  
ATOM   2154 HD22 ASN A 145      -0.995 -20.593  42.829  1.00 24.92           H  
ATOM   2155  OD1 ASN A 145      -3.425 -21.330  44.617  1.00 24.92           O  
ATOM   2156  N   PRO A 146      -3.643 -25.249  45.152  1.00 25.02           N  
ATOM   2157  CA  PRO A 146      -4.231 -26.433  44.476  1.00 25.02           C  
ATOM   2158  HA  PRO A 146      -3.421 -27.108  44.196  1.00 25.02           H  
ATOM   2159  C   PRO A 146      -5.031 -26.142  43.165  1.00 25.02           C  
ATOM   2160  CB  PRO A 146      -5.052 -27.131  45.566  1.00 25.02           C  
ATOM   2161  HB2 PRO A 146      -5.919 -27.652  45.158  1.00 25.02           H  
ATOM   2162  HB3 PRO A 146      -4.412 -27.829  46.105  1.00 25.02           H  
ATOM   2163  O   PRO A 146      -5.463 -25.015  42.950  1.00 25.02           O  
ATOM   2164  CG  PRO A 146      -5.466 -25.997  46.507  1.00 25.02           C  
ATOM   2165  HG2 PRO A 146      -5.586 -26.348  47.532  1.00 25.02           H  
ATOM   2166  HG3 PRO A 146      -6.396 -25.557  46.147  1.00 25.02           H  
ATOM   2167  CD  PRO A 146      -4.347 -24.962  46.392  1.00 25.02           C  
ATOM   2168  HD2 PRO A 146      -4.765 -23.956  46.375  1.00 25.02           H  
ATOM   2169  HD3 PRO A 146      -3.664 -25.072  47.235  1.00 25.02           H  
ATOM   2170  N   SER A 147      -5.202 -27.155  42.285  1.00 25.23           N  
ATOM   2171  H   SER A 147      -4.923 -28.075  42.596  1.00 25.23           H  
ATOM   2172  CA  SER A 147      -5.543 -27.105  40.825  1.00 25.23           C  
ATOM   2173  HA  SER A 147      -5.184 -26.156  40.428  1.00 25.23           H  
ATOM   2174  C   SER A 147      -7.048 -27.215  40.427  1.00 25.23           C  
ATOM   2175  CB  SER A 147      -4.748 -28.231  40.144  1.00 25.23           C  
ATOM   2176  HB2 SER A 147      -4.961 -28.253  39.075  1.00 25.23           H  
ATOM   2177  HB3 SER A 147      -3.684 -28.036  40.277  1.00 25.23           H  
ATOM   2178  O   SER A 147      -7.874 -27.463  41.299  1.00 25.23           O  
ATOM   2179  OG  SER A 147      -5.057 -29.488  40.725  1.00 25.23           O  
ATOM   2180  HG  SER A 147      -5.835 -29.847  40.293  1.00 25.23           H  
ATOM   2181  N   GLY A 148      -7.432 -27.054  39.131  1.00 28.43           N  
ATOM   2182  H   GLY A 148      -6.717 -26.949  38.425  1.00 28.43           H  
ATOM   2183  CA  GLY A 148      -8.816 -26.679  38.715  1.00 28.43           C  
ATOM   2184  HA2 GLY A 148      -8.813 -25.606  38.526  1.00 28.43           H  
ATOM   2185  HA3 GLY A 148      -9.478 -26.835  39.567  1.00 28.43           H  
ATOM   2186  C   GLY A 148      -9.551 -27.332  37.505  1.00 28.43           C  
ATOM   2187  O   GLY A 148     -10.273 -26.601  36.838  1.00 28.43           O  
ATOM   2188  N   ASP A 149      -9.432 -28.636  37.203  1.00 30.26           N  
ATOM   2189  H   ASP A 149      -8.840 -29.210  37.785  1.00 30.26           H  
ATOM   2190  CA  ASP A 149      -9.854 -29.224  35.896  1.00 30.26           C  
ATOM   2191  HA  ASP A 149      -9.547 -28.531  35.112  1.00 30.26           H  
ATOM   2192  C   ASP A 149     -11.364 -29.510  35.601  1.00 30.26           C  
ATOM   2193  CB  ASP A 149      -9.080 -30.543  35.667  1.00 30.26           C  
ATOM   2194  HB2 ASP A 149      -9.164 -31.161  36.560  1.00 30.26           H  
ATOM   2195  HB3 ASP A 149      -9.552 -31.088  34.849  1.00 30.26           H  
ATOM   2196  O   ASP A 149     -11.804 -29.303  34.470  1.00 30.26           O  
ATOM   2197  CG  ASP A 149      -7.603 -30.373  35.291  1.00 30.26           C  
ATOM   2198  OD1 ASP A 149      -7.256 -29.349  34.663  1.00 30.26           O  
ATOM   2199  OD2 ASP A 149      -6.813 -31.274  35.654  1.00 30.26           O  
ATOM   2200  N   ASP A 150     -12.160 -30.088  36.512  1.00 34.11           N  
ATOM   2201  H   ASP A 150     -11.805 -30.207  37.449  1.00 34.11           H  
ATOM   2202  CA  ASP A 150     -13.275 -30.988  36.105  1.00 34.11           C  
ATOM   2203  HA  ASP A 150     -13.018 -31.375  35.118  1.00 34.11           H  
ATOM   2204  C   ASP A 150     -14.671 -30.321  35.944  1.00 34.11           C  
ATOM   2205  CB  ASP A 150     -13.283 -32.213  37.047  1.00 34.11           C  
ATOM   2206  HB2 ASP A 150     -13.820 -31.976  37.965  1.00 34.11           H  
ATOM   2207  HB3 ASP A 150     -12.253 -32.437  37.326  1.00 34.11           H  
ATOM   2208  O   ASP A 150     -15.524 -30.395  36.824  1.00 34.11           O  
ATOM   2209  CG  ASP A 150     -13.860 -33.489  36.416  1.00 34.11           C  
ATOM   2210  OD1 ASP A 150     -14.302 -33.430  35.242  1.00 34.11           O  
ATOM   2211  OD2 ASP A 150     -13.760 -34.537  37.093  1.00 34.11           O  
ATOM   2212  N   LEU A 151     -14.922 -29.621  34.824  1.00 35.85           N  
ATOM   2213  H   LEU A 151     -14.141 -29.504  34.195  1.00 35.85           H  
ATOM   2214  CA  LEU A 151     -16.165 -28.843  34.590  1.00 35.85           C  
ATOM   2215  HA  LEU A 151     -16.503 -28.443  35.546  1.00 35.85           H  
ATOM   2216  C   LEU A 151     -17.374 -29.618  34.018  1.00 35.85           C  
ATOM   2217  CB  LEU A 151     -15.842 -27.672  33.634  1.00 35.85           C  
ATOM   2218  HB2 LEU A 151     -16.752 -27.354  33.125  1.00 35.85           H  
ATOM   2219  HB3 LEU A 151     -15.158 -28.034  32.866  1.00 35.85           H  
ATOM   2220  O   LEU A 151     -18.494 -29.113  34.056  1.00 35.85           O  
ATOM   2221  CG  LEU A 151     -15.232 -26.435  34.310  1.00 35.85           C  
ATOM   2222  HG  LEU A 151     -14.421 -26.735  34.974  1.00 35.85           H  
ATOM   2223  CD1 LEU A 151     -14.678 -25.482  33.250  1.00 35.85           C  
ATOM   2224 HD11 LEU A 151     -14.242 -24.609  33.737  1.00 35.85           H  
ATOM   2225 HD12 LEU A 151     -13.895 -25.984  32.682  1.00 35.85           H  
ATOM   2226 HD13 LEU A 151     -15.472 -25.156  32.578  1.00 35.85           H  
ATOM   2227  CD2 LEU A 151     -16.286 -25.670  35.100  1.00 35.85           C  
ATOM   2228 HD21 LEU A 151     -16.677 -26.293  35.905  1.00 35.85           H  
ATOM   2229 HD22 LEU A 151     -17.104 -25.374  34.443  1.00 35.85           H  
ATOM   2230 HD23 LEU A 151     -15.826 -24.786  35.541  1.00 35.85           H  
ATOM   2231  N   GLY A 152     -17.181 -30.770  33.369  1.00 41.63           N  
ATOM   2232  H   GLY A 152     -16.272 -31.204  33.447  1.00 41.63           H  
ATOM   2233  CA  GLY A 152     -18.197 -31.356  32.471  1.00 41.63           C  
ATOM   2234  HA2 GLY A 152     -17.693 -32.040  31.788  1.00 41.63           H  
ATOM   2235  HA3 GLY A 152     -18.660 -30.562  31.885  1.00 41.63           H  
ATOM   2236  C   GLY A 152     -19.310 -32.141  33.169  1.00 41.63           C  
ATOM   2237  O   GLY A 152     -20.472 -32.059  32.767  1.00 41.63           O  
ATOM   2238  N   GLU A 153     -18.946 -32.892  34.210  1.00 42.59           N  
ATOM   2239  H   GLU A 153     -17.974 -32.906  34.484  1.00 42.59           H  
ATOM   2240  CA  GLU A 153     -19.879 -33.644  35.063  1.00 42.59           C  
ATOM   2241  HA  GLU A 153     -20.712 -33.994  34.453  1.00 42.59           H  
ATOM   2242  C   GLU A 153     -20.503 -32.771  36.156  1.00 42.59           C  
ATOM   2243  CB  GLU A 153     -19.191 -34.881  35.668  1.00 42.59           C  
ATOM   2244  HB2 GLU A 153     -19.902 -35.382  36.325  1.00 42.59           H  
ATOM   2245  HB3 GLU A 153     -18.326 -34.573  36.255  1.00 42.59           H  
ATOM   2246  O   GLU A 153     -21.259 -33.276  36.987  1.00 42.59           O  
ATOM   2247  CG  GLU A 153     -18.757 -35.880  34.584  1.00 42.59           C  
ATOM   2248  HG2 GLU A 153     -19.579 -35.996  33.878  1.00 42.59           H  
ATOM   2249  HG3 GLU A 153     -17.908 -35.468  34.038  1.00 42.59           H  
ATOM   2250  CD  GLU A 153     -18.386 -37.272  35.130  1.00 42.59           C  
ATOM   2251  OE1 GLU A 153     -18.342 -38.207  34.293  1.00 42.59           O  
ATOM   2252  OE2 GLU A 153     -18.224 -37.439  36.359  1.00 42.59           O  
ATOM   2253  N   ALA A 154     -20.207 -31.466  36.114  1.00 38.20           N  
ATOM   2254  H   ALA A 154     -19.586 -31.142  35.387  1.00 38.20           H  
ATOM   2255  CA  ALA A 154     -20.591 -30.505  37.119  1.00 38.20           C  
ATOM   2256  HA  ALA A 154     -20.011 -30.734  38.014  1.00 38.20           H  
ATOM   2257  C   ALA A 154     -22.087 -30.609  37.435  1.00 38.20           C  
ATOM   2258  CB  ALA A 154     -20.182 -29.105  36.653  1.00 38.20           C  
ATOM   2259  HB1 ALA A 154     -19.095 -29.028  36.635  1.00 38.20           H  
ATOM   2260  HB2 ALA A 154     -20.587 -28.913  35.660  1.00 38.20           H  
ATOM   2261  HB3 ALA A 154     -20.581 -28.351  37.332  1.00 38.20           H  
ATOM   2262  O   ALA A 154     -22.953 -30.367  36.584  1.00 38.20           O  
ATOM   2263  N   GLY A 155     -22.390 -30.952  38.686  1.00 49.92           N  
ATOM   2264  H   GLY A 155     -21.614 -31.152  39.301  1.00 49.92           H  
ATOM   2265  CA  GLY A 155     -23.729 -30.815  39.236  1.00 49.92           C  
ATOM   2266  HA2 GLY A 155     -24.404 -31.479  38.698  1.00 49.92           H  
ATOM   2267  HA3 GLY A 155     -23.715 -31.087  40.292  1.00 49.92           H  
ATOM   2268  C   GLY A 155     -24.218 -29.372  39.096  1.00 49.92           C  
ATOM   2269  O   GLY A 155     -23.446 -28.456  38.835  1.00 49.92           O  
ATOM   2270  N   VAL A 156     -25.517 -29.136  39.286  1.00 49.09           N  
ATOM   2271  H   VAL A 156     -26.125 -29.912  39.505  1.00 49.09           H  
ATOM   2272  CA  VAL A 156     -26.089 -27.781  39.149  1.00 49.09           C  
ATOM   2273  HA  VAL A 156     -25.985 -27.467  38.110  1.00 49.09           H  
ATOM   2274  C   VAL A 156     -25.324 -26.752  39.995  1.00 49.09           C  
ATOM   2275  CB  VAL A 156     -27.582 -27.781  39.516  1.00 49.09           C  
ATOM   2276  HB  VAL A 156     -27.704 -28.118  40.545  1.00 49.09           H  
ATOM   2277  O   VAL A 156     -25.032 -25.664  39.504  1.00 49.09           O  
ATOM   2278  CG1 VAL A 156     -28.194 -26.387  39.377  1.00 49.09           C  
ATOM   2279 HG11 VAL A 156     -27.773 -25.720  40.130  1.00 49.09           H  
ATOM   2280 HG12 VAL A 156     -29.269 -26.429  39.549  1.00 49.09           H  
ATOM   2281 HG13 VAL A 156     -27.994 -25.976  38.387  1.00 49.09           H  
ATOM   2282  CG2 VAL A 156     -28.378 -28.724  38.598  1.00 49.09           C  
ATOM   2283 HG21 VAL A 156     -29.435 -28.681  38.858  1.00 49.09           H  
ATOM   2284 HG22 VAL A 156     -28.036 -29.751  38.720  1.00 49.09           H  
ATOM   2285 HG23 VAL A 156     -28.247 -28.422  37.558  1.00 49.09           H  
ATOM   2286  N   ASP A 157     -24.932 -27.130  41.215  1.00 50.66           N  
ATOM   2287  H   ASP A 157     -25.213 -28.036  41.561  1.00 50.66           H  
ATOM   2288  CA  ASP A 157     -24.118 -26.295  42.102  1.00 50.66           C  
ATOM   2289  HA  ASP A 157     -24.615 -25.334  42.241  1.00 50.66           H  
ATOM   2290  C   ASP A 157     -22.726 -26.005  41.522  1.00 50.66           C  
ATOM   2291  CB  ASP A 157     -23.985 -26.974  43.475  1.00 50.66           C  
ATOM   2292  HB2 ASP A 157     -23.619 -27.992  43.338  1.00 50.66           H  
ATOM   2293  HB3 ASP A 157     -23.245 -26.430  44.062  1.00 50.66           H  
ATOM   2294  O   ASP A 157     -22.287 -24.859  41.538  1.00 50.66           O  
ATOM   2295  CG  ASP A 157     -25.292 -26.997  44.277  1.00 50.66           C  
ATOM   2296  OD1 ASP A 157     -26.029 -25.987  44.241  1.00 50.66           O  
ATOM   2297  OD2 ASP A 157     -25.550 -28.027  44.942  1.00 50.66           O  
ATOM   2298  N   GLU A 158     -22.053 -27.008  40.954  1.00 51.87           N  
ATOM   2299  H   GLU A 158     -22.495 -27.913  40.889  1.00 51.87           H  
ATOM   2300  CA  GLU A 158     -20.730 -26.858  40.333  1.00 51.87           C  
ATOM   2301  HA  GLU A 158     -20.059 -26.338  41.017  1.00 51.87           H  
ATOM   2302  C   GLU A 158     -20.803 -26.028  39.046  1.00 51.87           C  
ATOM   2303  CB  GLU A 158     -20.137 -28.243  40.036  1.00 51.87           C  
ATOM   2304  HB2 GLU A 158     -19.272 -28.135  39.382  1.00 51.87           H  
ATOM   2305  HB3 GLU A 158     -20.900 -28.828  39.524  1.00 51.87           H  
ATOM   2306  O   GLU A 158     -19.929 -25.204  38.792  1.00 51.87           O  
ATOM   2307  CG  GLU A 158     -19.690 -28.978  41.307  1.00 51.87           C  
ATOM   2308  HG2 GLU A 158     -18.825 -28.460  41.721  1.00 51.87           H  
ATOM   2309  HG3 GLU A 158     -20.491 -28.931  42.045  1.00 51.87           H  
ATOM   2310  CD  GLU A 158     -19.355 -30.458  41.066  1.00 51.87           C  
ATOM   2311  OE1 GLU A 158     -18.502 -30.991  41.807  1.00 51.87           O  
ATOM   2312  OE2 GLU A 158     -20.047 -31.081  40.231  1.00 51.87           O  
ATOM   2313  N   LEU A 159     -21.876 -26.170  38.262  1.00 50.77           N  
ATOM   2314  H   LEU A 159     -22.546 -26.883  38.512  1.00 50.77           H  
ATOM   2315  CA  LEU A 159     -22.121 -25.348  37.080  1.00 50.77           C  
ATOM   2316  HA  LEU A 159     -21.241 -25.404  36.439  1.00 50.77           H  
ATOM   2317  C   LEU A 159     -22.340 -23.882  37.475  1.00 50.77           C  
ATOM   2318  CB  LEU A 159     -23.342 -25.899  36.325  1.00 50.77           C  
ATOM   2319  HB2 LEU A 159     -24.244 -25.608  36.863  1.00 50.77           H  
ATOM   2320  HB3 LEU A 159     -23.305 -26.988  36.324  1.00 50.77           H  
ATOM   2321  O   LEU A 159     -21.863 -22.981  36.793  1.00 50.77           O  
ATOM   2322  CG  LEU A 159     -23.397 -25.386  34.871  1.00 50.77           C  
ATOM   2323  HG  LEU A 159     -22.760 -24.509  34.752  1.00 50.77           H  
ATOM   2324  CD1 LEU A 159     -22.919 -26.468  33.901  1.00 50.77           C  
ATOM   2325 HD11 LEU A 159     -22.911 -26.078  32.883  1.00 50.77           H  
ATOM   2326 HD12 LEU A 159     -23.565 -27.344  33.964  1.00 50.77           H  
ATOM   2327 HD13 LEU A 159     -21.905 -26.764  34.170  1.00 50.77           H  
ATOM   2328  CD2 LEU A 159     -24.819 -24.980  34.474  1.00 50.77           C  
ATOM   2329 HD21 LEU A 159     -24.823 -24.619  33.446  1.00 50.77           H  
ATOM   2330 HD22 LEU A 159     -25.486 -25.837  34.572  1.00 50.77           H  
ATOM   2331 HD23 LEU A 159     -25.156 -24.180  35.133  1.00 50.77           H  
ATOM   2332  N   LEU A 160     -23.046 -23.635  38.580  1.00 55.30           N  
ATOM   2333  H   LEU A 160     -23.412 -24.423  39.094  1.00 55.30           H  
ATOM   2334  CA  LEU A 160     -23.236 -22.293  39.130  1.00 55.30           C  
ATOM   2335  HA  LEU A 160     -23.525 -21.615  38.327  1.00 55.30           H  
ATOM   2336  C   LEU A 160     -21.957 -21.727  39.736  1.00 55.30           C  
ATOM   2337  CB  LEU A 160     -24.334 -22.331  40.195  1.00 55.30           C  
ATOM   2338  HB2 LEU A 160     -24.298 -21.416  40.786  1.00 55.30           H  
ATOM   2339  HB3 LEU A 160     -24.137 -23.167  40.866  1.00 55.30           H  
ATOM   2340  O   LEU A 160     -21.738 -20.528  39.628  1.00 55.30           O  
ATOM   2341  CG  LEU A 160     -25.730 -22.476  39.587  1.00 55.30           C  
ATOM   2342  HG  LEU A 160     -25.740 -23.259  38.829  1.00 55.30           H  
ATOM   2343  CD1 LEU A 160     -26.698 -22.862  40.688  1.00 55.30           C  
ATOM   2344 HD11 LEU A 160     -26.837 -22.052  41.404  1.00 55.30           H  
ATOM   2345 HD12 LEU A 160     -26.346 -23.753  41.207  1.00 55.30           H  
ATOM   2346 HD13 LEU A 160     -27.645 -23.120  40.214  1.00 55.30           H  
ATOM   2347  CD2 LEU A 160     -26.218 -21.171  38.946  1.00 55.30           C  
ATOM   2348 HD21 LEU A 160     -27.271 -21.269  38.681  1.00 55.30           H  
ATOM   2349 HD22 LEU A 160     -26.084 -20.339  39.637  1.00 55.30           H  
ATOM   2350 HD23 LEU A 160     -25.646 -20.977  38.038  1.00 55.30           H  
ATOM   2351  N   GLU A 161     -21.114 -22.553  40.350  1.00 54.65           N  
ATOM   2352  H   GLU A 161     -21.398 -23.510  40.502  1.00 54.65           H  
ATOM   2353  CA  GLU A 161     -19.794 -22.141  40.832  1.00 54.65           C  
ATOM   2354  HA  GLU A 161     -19.896 -21.233  41.425  1.00 54.65           H  
ATOM   2355  C   GLU A 161     -18.837 -21.823  39.682  1.00 54.65           C  
ATOM   2356  CB  GLU A 161     -19.173 -23.254  41.689  1.00 54.65           C  
ATOM   2357  HB2 GLU A 161     -18.195 -23.503  41.278  1.00 54.65           H  
ATOM   2358  HB3 GLU A 161     -19.782 -24.158  41.657  1.00 54.65           H  
ATOM   2359  O   GLU A 161     -18.031 -20.900  39.784  1.00 54.65           O  
ATOM   2360  CG  GLU A 161     -19.000 -22.815  43.146  1.00 54.65           C  
ATOM   2361  HG2 GLU A 161     -19.984 -22.683  43.594  1.00 54.65           H  
ATOM   2362  HG3 GLU A 161     -18.487 -21.853  43.162  1.00 54.65           H  
ATOM   2363  CD  GLU A 161     -18.176 -23.818  43.966  1.00 54.65           C  
ATOM   2364  OE1 GLU A 161     -18.229 -23.716  45.213  1.00 54.65           O  
ATOM   2365  OE2 GLU A 161     -17.423 -24.608  43.347  1.00 54.65           O  
ATOM   2366  N   ALA A 162     -18.910 -22.590  38.596  1.00 48.26           N  
ATOM   2367  H   ALA A 162     -19.514 -23.399  38.626  1.00 48.26           H  
ATOM   2368  CA  ALA A 162     -18.131 -22.377  37.389  1.00 48.26           C  
ATOM   2369  HA  ALA A 162     -17.078 -22.262  37.648  1.00 48.26           H  
ATOM   2370  C   ALA A 162     -18.578 -21.116  36.657  1.00 48.26           C  
ATOM   2371  CB  ALA A 162     -18.289 -23.599  36.494  1.00 48.26           C  
ATOM   2372  HB1 ALA A 162     -17.888 -24.476  37.002  1.00 48.26           H  
ATOM   2373  HB2 ALA A 162     -17.754 -23.420  35.561  1.00 48.26           H  
ATOM   2374  HB3 ALA A 162     -19.340 -23.774  36.266  1.00 48.26           H  
ATOM   2375  O   ALA A 162     -17.750 -20.266  36.358  1.00 48.26           O  
ATOM   2376  N   LEU A 163     -19.886 -20.962  36.434  1.00 49.92           N  
ATOM   2377  H   LEU A 163     -20.509 -21.714  36.693  1.00 49.92           H  
ATOM   2378  CA  LEU A 163     -20.456 -19.736  35.884  1.00 49.92           C  
ATOM   2379  HA  LEU A 163     -19.969 -19.516  34.934  1.00 49.92           H  
ATOM   2380  C   LEU A 163     -20.175 -18.550  36.805  1.00 49.92           C  
ATOM   2381  CB  LEU A 163     -21.966 -19.904  35.668  1.00 49.92           C  
ATOM   2382  HB2 LEU A 163     -22.398 -18.915  35.514  1.00 49.92           H  
ATOM   2383  HB3 LEU A 163     -22.404 -20.324  36.573  1.00 49.92           H  
ATOM   2384  O   LEU A 163     -19.813 -17.498  36.304  1.00 49.92           O  
ATOM   2385  CG  LEU A 163     -22.325 -20.773  34.453  1.00 49.92           C  
ATOM   2386  HG  LEU A 163     -21.678 -21.649  34.419  1.00 49.92           H  
ATOM   2387  CD1 LEU A 163     -23.777 -21.248  34.546  1.00 49.92           C  
ATOM   2388 HD11 LEU A 163     -23.916 -21.785  35.485  1.00 49.92           H  
ATOM   2389 HD12 LEU A 163     -24.456 -20.396  34.509  1.00 49.92           H  
ATOM   2390 HD13 LEU A 163     -23.986 -21.933  33.724  1.00 49.92           H  
ATOM   2391  CD2 LEU A 163     -22.177 -19.993  33.145  1.00 49.92           C  
ATOM   2392 HD21 LEU A 163     -22.331 -20.667  32.302  1.00 49.92           H  
ATOM   2393 HD22 LEU A 163     -21.166 -19.592  33.069  1.00 49.92           H  
ATOM   2394 HD23 LEU A 163     -22.896 -19.175  33.111  1.00 49.92           H  
ATOM   2395  N   GLY A 164     -20.255 -18.728  38.125  1.00 48.75           N  
ATOM   2396  H   GLY A 164     -20.627 -19.598  38.477  1.00 48.75           H  
ATOM   2397  CA  GLY A 164     -19.811 -17.739  39.104  1.00 48.75           C  
ATOM   2398  HA2 GLY A 164     -20.398 -16.824  39.026  1.00 48.75           H  
ATOM   2399  HA3 GLY A 164     -19.918 -18.144  40.110  1.00 48.75           H  
ATOM   2400  C   GLY A 164     -18.359 -17.351  38.883  1.00 48.75           C  
ATOM   2401  O   GLY A 164     -18.058 -16.188  38.697  1.00 48.75           O  
ATOM   2402  N   ARG A 165     -17.441 -18.311  38.784  1.00 45.44           N  
ATOM   2403  H   ARG A 165     -17.730 -19.271  38.909  1.00 45.44           H  
ATOM   2404  CA  ARG A 165     -16.028 -18.006  38.520  1.00 45.44           C  
ATOM   2405  HA  ARG A 165     -15.693 -17.256  39.237  1.00 45.44           H  
ATOM   2406  C   ARG A 165     -15.775 -17.356  37.162  1.00 45.44           C  
ATOM   2407  CB  ARG A 165     -15.186 -19.277  38.667  1.00 45.44           C  
ATOM   2408  HB2 ARG A 165     -15.721 -20.137  38.265  1.00 45.44           H  
ATOM   2409  HB3 ARG A 165     -14.261 -19.154  38.105  1.00 45.44           H  
ATOM   2410  O   ARG A 165     -14.928 -16.479  37.076  1.00 45.44           O  
ATOM   2411  CG  ARG A 165     -14.824 -19.507  40.136  1.00 45.44           C  
ATOM   2412  HG2 ARG A 165     -14.280 -18.634  40.495  1.00 45.44           H  
ATOM   2413  HG3 ARG A 165     -15.725 -19.621  40.740  1.00 45.44           H  
ATOM   2414  CD  ARG A 165     -13.919 -20.732  40.294  1.00 45.44           C  
ATOM   2415  HD2 ARG A 165     -13.288 -20.569  41.168  1.00 45.44           H  
ATOM   2416  HD3 ARG A 165     -13.276 -20.824  39.419  1.00 45.44           H  
ATOM   2417  NE  ARG A 165     -14.691 -21.971  40.505  1.00 45.44           N  
ATOM   2418  HE  ARG A 165     -15.694 -21.878  40.582  1.00 45.44           H  
ATOM   2419  NH1 ARG A 165     -12.913 -23.415  40.490  1.00 45.44           N  
ATOM   2420 HH11 ARG A 165     -12.564 -24.360  40.572  1.00 45.44           H  
ATOM   2421 HH12 ARG A 165     -12.338 -22.674  40.114  1.00 45.44           H  
ATOM   2422  NH2 ARG A 165     -14.932 -24.169  41.085  1.00 45.44           N  
ATOM   2423 HH21 ARG A 165     -14.560 -25.099  41.213  1.00 45.44           H  
ATOM   2424 HH22 ARG A 165     -15.874 -24.020  41.415  1.00 45.44           H  
ATOM   2425  CZ  ARG A 165     -14.183 -23.177  40.687  1.00 45.44           C  
ATOM   2426  N   GLU A 166     -16.447 -17.804  36.109  1.00 39.56           N  
ATOM   2427  H   GLU A 166     -17.093 -18.568  36.248  1.00 39.56           H  
ATOM   2428  CA  GLU A 166     -16.183 -17.360  34.737  1.00 39.56           C  
ATOM   2429  HA  GLU A 166     -15.113 -17.184  34.628  1.00 39.56           H  
ATOM   2430  C   GLU A 166     -16.880 -16.033  34.410  1.00 39.56           C  
ATOM   2431  CB  GLU A 166     -16.584 -18.492  33.772  1.00 39.56           C  
ATOM   2432  HB2 GLU A 166     -17.669 -18.509  33.664  1.00 39.56           H  
ATOM   2433  HB3 GLU A 166     -16.267 -19.438  34.210  1.00 39.56           H  
ATOM   2434  O   GLU A 166     -16.362 -15.252  33.619  1.00 39.56           O  
ATOM   2435  CG  GLU A 166     -15.919 -18.387  32.389  1.00 39.56           C  
ATOM   2436  HG2 GLU A 166     -16.295 -17.497  31.884  1.00 39.56           H  
ATOM   2437  HG3 GLU A 166     -14.845 -18.268  32.530  1.00 39.56           H  
ATOM   2438  CD  GLU A 166     -16.167 -19.616  31.489  1.00 39.56           C  
ATOM   2439  OE1 GLU A 166     -15.499 -19.706  30.429  1.00 39.56           O  
ATOM   2440  OE2 GLU A 166     -17.051 -20.446  31.808  1.00 39.56           O  
ATOM   2441  N   LEU A 167     -18.041 -15.766  35.016  1.00 45.74           N  
ATOM   2442  H   LEU A 167     -18.416 -16.453  35.655  1.00 45.74           H  
ATOM   2443  CA  LEU A 167     -18.842 -14.563  34.771  1.00 45.74           C  
ATOM   2444  HA  LEU A 167     -18.434 -14.042  33.905  1.00 45.74           H  
ATOM   2445  C   LEU A 167     -18.775 -13.539  35.911  1.00 45.74           C  
ATOM   2446  CB  LEU A 167     -20.297 -14.955  34.449  1.00 45.74           C  
ATOM   2447  HB2 LEU A 167     -20.903 -14.052  34.378  1.00 45.74           H  
ATOM   2448  HB3 LEU A 167     -20.686 -15.535  35.285  1.00 45.74           H  
ATOM   2449  O   LEU A 167     -19.022 -12.373  35.626  1.00 45.74           O  
ATOM   2450  CG  LEU A 167     -20.428 -15.764  33.146  1.00 45.74           C  
ATOM   2451  HG  LEU A 167     -19.605 -16.472  33.055  1.00 45.74           H  
ATOM   2452  CD1 LEU A 167     -21.720 -16.563  33.050  1.00 45.74           C  
ATOM   2453 HD11 LEU A 167     -21.848 -17.135  33.969  1.00 45.74           H  
ATOM   2454 HD12 LEU A 167     -21.635 -17.256  32.213  1.00 45.74           H  
ATOM   2455 HD13 LEU A 167     -22.557 -15.891  32.862  1.00 45.74           H  
ATOM   2456  CD2 LEU A 167     -20.427 -14.837  31.929  1.00 45.74           C  
ATOM   2457 HD21 LEU A 167     -20.508 -15.425  31.014  1.00 45.74           H  
ATOM   2458 HD22 LEU A 167     -19.484 -14.290  31.907  1.00 45.74           H  
ATOM   2459 HD23 LEU A 167     -21.247 -14.122  31.991  1.00 45.74           H  
ATOM   2460  N   ASP A 168     -18.437 -13.931  37.148  1.00 39.15           N  
ATOM   2461  H   ASP A 168     -18.338 -14.915  37.352  1.00 39.15           H  
ATOM   2462  CA  ASP A 168     -18.052 -12.989  38.223  1.00 39.15           C  
ATOM   2463  HA  ASP A 168     -18.521 -12.026  38.023  1.00 39.15           H  
ATOM   2464  C   ASP A 168     -16.529 -12.744  38.255  1.00 39.15           C  
ATOM   2465  CB  ASP A 168     -18.487 -13.426  39.648  1.00 39.15           C  
ATOM   2466  HB2 ASP A 168     -18.345 -12.566  40.303  1.00 39.15           H  
ATOM   2467  HB3 ASP A 168     -17.803 -14.187  40.023  1.00 39.15           H  
ATOM   2468  O   ASP A 168     -16.049 -11.930  39.043  1.00 39.15           O  
ATOM   2469  CG  ASP A 168     -19.934 -13.892  39.862  1.00 39.15           C  
ATOM   2470  OD1 ASP A 168     -20.854 -13.434  39.146  1.00 39.15           O  
ATOM   2471  OD2 ASP A 168     -20.161 -14.680  40.815  1.00 39.15           O  
ATOM   2472  N   GLY A 169     -15.748 -13.493  37.466  1.00 31.06           N  
ATOM   2473  H   GLY A 169     -16.187 -14.191  36.883  1.00 31.06           H  
ATOM   2474  CA  GLY A 169     -14.311 -13.257  37.297  1.00 31.06           C  
ATOM   2475  HA2 GLY A 169     -13.859 -14.142  36.850  1.00 31.06           H  
ATOM   2476  HA3 GLY A 169     -13.856 -13.083  38.272  1.00 31.06           H  
ATOM   2477  C   GLY A 169     -13.979 -12.061  36.397  1.00 31.06           C  
ATOM   2478  O   GLY A 169     -12.835 -11.607  36.422  1.00 31.06           O  
ATOM   2479  N   ASP A 170     -14.957 -11.569  35.630  1.00 29.99           N  
ATOM   2480  H   ASP A 170     -15.884 -11.941  35.782  1.00 29.99           H  
ATOM   2481  CA  ASP A 170     -14.925 -10.268  34.941  1.00 29.99           C  
ATOM   2482  HA  ASP A 170     -13.894  -9.976  34.740  1.00 29.99           H  
ATOM   2483  C   ASP A 170     -15.522  -9.169  35.843  1.00 29.99           C  
ATOM   2484  CB  ASP A 170     -15.695 -10.354  33.594  1.00 29.99           C  
ATOM   2485  HB2 ASP A 170     -16.183  -9.393  33.428  1.00 29.99           H  
ATOM   2486  HB3 ASP A 170     -16.495 -11.089  33.685  1.00 29.99           H  
ATOM   2487  O   ASP A 170     -15.004  -8.027  35.806  1.00 29.99           O  
ATOM   2488  CG  ASP A 170     -14.887 -10.650  32.309  1.00 29.99           C  
ATOM   2489  OD1 ASP A 170     -13.642 -10.788  32.338  1.00 29.99           O  
ATOM   2490  OD2 ASP A 170     -15.541 -10.674  31.228  1.00 29.99           O  
ATOM   2491  OXT ASP A 170     -16.538  -9.458  36.516  1.00 29.99           O  
TER    2492      ASP A 170                                                       
ATOM   2492  N   MET B   1     -37.400 -33.057  30.006  1.00 69.13           N  
ATOM   2493  H   MET B   1     -38.347 -32.837  29.733  1.00 69.13           H  
ATOM   2494  H2  MET B   1     -36.996 -33.742  29.383  1.00 69.13           H  
ATOM   2495  H3  MET B   1     -37.385 -33.434  30.943  1.00 69.13           H  
ATOM   2496  CA  MET B   1     -36.580 -31.843  29.984  1.00 69.13           C  
ATOM   2497  HA  MET B   1     -35.591 -32.120  30.350  1.00 69.13           H  
ATOM   2498  C   MET B   1     -37.180 -30.832  30.944  1.00 69.13           C  
ATOM   2499  CB  MET B   1     -36.324 -31.320  28.569  1.00 69.13           C  
ATOM   2500  HB2 MET B   1     -36.497 -32.114  27.843  1.00 69.13           H  
ATOM   2501  HB3 MET B   1     -36.972 -30.476  28.333  1.00 69.13           H  
ATOM   2502  O   MET B   1     -38.210 -30.236  30.625  1.00 69.13           O  
ATOM   2503  CG  MET B   1     -34.856 -30.905  28.481  1.00 69.13           C  
ATOM   2504  HG2 MET B   1     -34.211 -31.736  28.768  1.00 69.13           H  
ATOM   2505  HG3 MET B   1     -34.700 -30.085  29.183  1.00 69.13           H  
ATOM   2506  SD  MET B   1     -34.351 -30.310  26.856  1.00 69.13           S  
ATOM   2507  CE  MET B   1     -34.077 -31.850  25.943  1.00 69.13           C  
ATOM   2508  HE1 MET B   1     -33.326 -32.449  26.457  1.00 69.13           H  
ATOM   2509  HE2 MET B   1     -33.699 -31.606  24.950  1.00 69.13           H  
ATOM   2510  HE3 MET B   1     -35.008 -32.410  25.852  1.00 69.13           H  
ATOM   2511  N   THR B   2     -36.622 -30.742  32.150  1.00 79.20           N  
ATOM   2512  H   THR B   2     -35.770 -31.259  32.310  1.00 79.20           H  
ATOM   2513  CA  THR B   2     -36.919 -29.671  33.108  1.00 79.20           C  
ATOM   2514  HA  THR B   2     -37.982 -29.687  33.349  1.00 79.20           H  
ATOM   2515  C   THR B   2     -36.600 -28.318  32.467  1.00 79.20           C  
ATOM   2516  CB  THR B   2     -36.121 -29.840  34.417  1.00 79.20           C  
ATOM   2517  HB  THR B   2     -36.437 -29.069  35.120  1.00 79.20           H  
ATOM   2518  O   THR B   2     -35.896 -28.252  31.455  1.00 79.20           O  
ATOM   2519  CG2 THR B   2     -36.328 -31.206  35.072  1.00 79.20           C  
ATOM   2520 HG21 THR B   2     -35.910 -31.997  34.450  1.00 79.20           H  
ATOM   2521 HG22 THR B   2     -37.392 -31.385  35.225  1.00 79.20           H  
ATOM   2522 HG23 THR B   2     -35.827 -31.220  36.041  1.00 79.20           H  
ATOM   2523  OG1 THR B   2     -34.750 -29.685  34.172  1.00 79.20           O  
ATOM   2524  HG1 THR B   2     -34.275 -30.372  34.645  1.00 79.20           H  
ATOM   2525  N   ASP B   3     -37.131 -27.229  33.018  1.00 70.67           N  
ATOM   2526  H   ASP B   3     -37.726 -27.289  33.832  1.00 70.67           H  
ATOM   2527  CA  ASP B   3     -36.770 -25.898  32.516  1.00 70.67           C  
ATOM   2528  HA  ASP B   3     -36.974 -25.863  31.445  1.00 70.67           H  
ATOM   2529  C   ASP B   3     -35.262 -25.650  32.642  1.00 70.67           C  
ATOM   2530  CB  ASP B   3     -37.600 -24.815  33.224  1.00 70.67           C  
ATOM   2531  HB2 ASP B   3     -36.933 -24.018  33.553  1.00 70.67           H  
ATOM   2532  HB3 ASP B   3     -38.076 -25.226  34.115  1.00 70.67           H  
ATOM   2533  O   ASP B   3     -34.654 -25.150  31.698  1.00 70.67           O  
ATOM   2534  CG  ASP B   3     -38.675 -24.193  32.321  1.00 70.67           C  
ATOM   2535  OD1 ASP B   3     -39.060 -24.826  31.300  1.00 70.67           O  
ATOM   2536  OD2 ASP B   3     -39.140 -23.095  32.691  1.00 70.67           O  
ATOM   2537  N   SER B   4     -34.636 -26.115  33.728  1.00 72.45           N  
ATOM   2538  H   SER B   4     -35.178 -26.472  34.502  1.00 72.45           H  
ATOM   2539  CA  SER B   4     -33.182 -26.059  33.903  1.00 72.45           C  
ATOM   2540  HA  SER B   4     -32.868 -25.016  33.854  1.00 72.45           H  
ATOM   2541  C   SER B   4     -32.428 -26.816  32.803  1.00 72.45           C  
ATOM   2542  CB  SER B   4     -32.783 -26.606  35.278  1.00 72.45           C  
ATOM   2543  HB2 SER B   4     -32.965 -27.680  35.315  1.00 72.45           H  
ATOM   2544  HB3 SER B   4     -31.720 -26.423  35.439  1.00 72.45           H  
ATOM   2545  O   SER B   4     -31.472 -26.278  32.256  1.00 72.45           O  
ATOM   2546  OG  SER B   4     -33.534 -25.971  36.299  1.00 72.45           O  
ATOM   2547  HG  SER B   4     -32.933 -25.730  37.008  1.00 72.45           H  
ATOM   2548  N   GLU B   5     -32.875 -28.018  32.413  1.00 75.22           N  
ATOM   2549  H   GLU B   5     -33.668 -28.420  32.892  1.00 75.22           H  
ATOM   2550  CA  GLU B   5     -32.245 -28.794  31.328  1.00 75.22           C  
ATOM   2551  HA  GLU B   5     -31.183 -28.914  31.539  1.00 75.22           H  
ATOM   2552  C   GLU B   5     -32.346 -28.076  29.969  1.00 75.22           C  
ATOM   2553  CB  GLU B   5     -32.886 -30.191  31.233  1.00 75.22           C  
ATOM   2554  HB2 GLU B   5     -32.612 -30.638  30.277  1.00 75.22           H  
ATOM   2555  HB3 GLU B   5     -33.969 -30.066  31.257  1.00 75.22           H  
ATOM   2556  O   GLU B   5     -31.374 -28.039  29.219  1.00 75.22           O  
ATOM   2557  CG  GLU B   5     -32.459 -31.171  32.340  1.00 75.22           C  
ATOM   2558  HG2 GLU B   5     -32.544 -30.683  33.311  1.00 75.22           H  
ATOM   2559  HG3 GLU B   5     -31.408 -31.416  32.190  1.00 75.22           H  
ATOM   2560  CD  GLU B   5     -33.297 -32.467  32.358  1.00 75.22           C  
ATOM   2561  OE1 GLU B   5     -32.801 -33.500  32.839  1.00 75.22           O  
ATOM   2562  OE2 GLU B   5     -34.485 -32.442  31.945  1.00 75.22           O  
ATOM   2563  N   LYS B   6     -33.490 -27.446  29.661  1.00 76.90           N  
ATOM   2564  H   LYS B   6     -34.236 -27.465  30.341  1.00 76.90           H  
ATOM   2565  CA  LYS B   6     -33.651 -26.671  28.416  1.00 76.90           C  
ATOM   2566  HA  LYS B   6     -33.343 -27.280  27.566  1.00 76.90           H  
ATOM   2567  C   LYS B   6     -32.766 -25.428  28.403  1.00 76.90           C  
ATOM   2568  CB  LYS B   6     -35.101 -26.221  28.238  1.00 76.90           C  
ATOM   2569  HB2 LYS B   6     -35.150 -25.543  27.385  1.00 76.90           H  
ATOM   2570  HB3 LYS B   6     -35.401 -25.666  29.127  1.00 76.90           H  
ATOM   2571  O   LYS B   6     -32.132 -25.123  27.397  1.00 76.90           O  
ATOM   2572  CG  LYS B   6     -36.081 -27.369  27.996  1.00 76.90           C  
ATOM   2573  HG2 LYS B   6     -36.015 -28.090  28.811  1.00 76.90           H  
ATOM   2574  HG3 LYS B   6     -35.859 -27.858  27.047  1.00 76.90           H  
ATOM   2575  CD  LYS B   6     -37.485 -26.772  27.955  1.00 76.90           C  
ATOM   2576  HD2 LYS B   6     -37.601 -26.170  27.053  1.00 76.90           H  
ATOM   2577  HD3 LYS B   6     -37.607 -26.127  28.824  1.00 76.90           H  
ATOM   2578  CE  LYS B   6     -38.553 -27.857  28.008  1.00 76.90           C  
ATOM   2579  HE2 LYS B   6     -38.283 -28.556  28.800  1.00 76.90           H  
ATOM   2580  HE3 LYS B   6     -38.580 -28.389  27.057  1.00 76.90           H  
ATOM   2581  NZ  LYS B   6     -39.852 -27.223  28.327  1.00 76.90           N  
ATOM   2582  HZ1 LYS B   6     -40.117 -26.566  27.608  1.00 76.90           H  
ATOM   2583  HZ2 LYS B   6     -40.578 -27.911  28.469  1.00 76.90           H  
ATOM   2584  HZ3 LYS B   6     -39.750 -26.692  29.181  1.00 76.90           H  
ATOM   2585  N   VAL B   7     -32.739 -24.687  29.511  1.00 79.07           N  
ATOM   2586  H   VAL B   7     -33.288 -24.983  30.306  1.00 79.07           H  
ATOM   2587  CA  VAL B   7     -31.932 -23.466  29.622  1.00 79.07           C  
ATOM   2588  HA  VAL B   7     -32.134 -22.834  28.757  1.00 79.07           H  
ATOM   2589  C   VAL B   7     -30.440 -23.799  29.566  1.00 79.07           C  
ATOM   2590  CB  VAL B   7     -32.315 -22.659  30.874  1.00 79.07           C  
ATOM   2591  HB  VAL B   7     -32.213 -23.284  31.761  1.00 79.07           H  
ATOM   2592  O   VAL B   7     -29.692 -23.059  28.931  1.00 79.07           O  
ATOM   2593  CG1 VAL B   7     -31.432 -21.420  31.024  1.00 79.07           C  
ATOM   2594 HG11 VAL B   7     -31.753 -20.846  31.893  1.00 79.07           H  
ATOM   2595 HG12 VAL B   7     -31.503 -20.794  30.134  1.00 79.07           H  
ATOM   2596 HG13 VAL B   7     -30.391 -21.714  31.160  1.00 79.07           H  
ATOM   2597  CG2 VAL B   7     -33.755 -22.132  30.776  1.00 79.07           C  
ATOM   2598 HG21 VAL B   7     -33.844 -21.425  29.952  1.00 79.07           H  
ATOM   2599 HG22 VAL B   7     -34.026 -21.634  31.707  1.00 79.07           H  
ATOM   2600 HG23 VAL B   7     -34.459 -22.948  30.609  1.00 79.07           H  
ATOM   2601  N   ALA B   8     -30.012 -24.935  30.124  1.00 74.75           N  
ATOM   2602  H   ALA B   8     -30.654 -25.488  30.674  1.00 74.75           H  
ATOM   2603  CA  ALA B   8     -28.635 -25.409  30.011  1.00 74.75           C  
ATOM   2604  HA  ALA B   8     -27.973 -24.642  30.412  1.00 74.75           H  
ATOM   2605  C   ALA B   8     -28.214 -25.657  28.547  1.00 74.75           C  
ATOM   2606  CB  ALA B   8     -28.477 -26.670  30.869  1.00 74.75           C  
ATOM   2607  HB1 ALA B   8     -29.131 -27.462  30.504  1.00 74.75           H  
ATOM   2608  HB2 ALA B   8     -28.728 -26.444  31.906  1.00 74.75           H  
ATOM   2609  HB3 ALA B   8     -27.443 -27.012  30.828  1.00 74.75           H  
ATOM   2610  O   ALA B   8     -27.103 -25.290  28.163  1.00 74.75           O  
ATOM   2611  N   GLU B   9     -29.091 -26.210  27.699  1.00 82.90           N  
ATOM   2612  H   GLU B   9     -29.978 -26.538  28.054  1.00 82.90           H  
ATOM   2613  CA  GLU B   9     -28.807 -26.353  26.261  1.00 82.90           C  
ATOM   2614  HA  GLU B   9     -27.840 -26.842  26.142  1.00 82.90           H  
ATOM   2615  C   GLU B   9     -28.694 -25.000  25.544  1.00 82.90           C  
ATOM   2616  CB  GLU B   9     -29.866 -27.215  25.557  1.00 82.90           C  
ATOM   2617  HB2 GLU B   9     -29.740 -27.080  24.482  1.00 82.90           H  
ATOM   2618  HB3 GLU B   9     -30.865 -26.877  25.832  1.00 82.90           H  
ATOM   2619  O   GLU B   9     -27.773 -24.804  24.746  1.00 82.90           O  
ATOM   2620  CG  GLU B   9     -29.714 -28.710  25.865  1.00 82.90           C  
ATOM   2621  HG2 GLU B   9     -29.944 -28.883  26.916  1.00 82.90           H  
ATOM   2622  HG3 GLU B   9     -28.674 -28.992  25.700  1.00 82.90           H  
ATOM   2623  CD  GLU B   9     -30.612 -29.603  24.987  1.00 82.90           C  
ATOM   2624  OE1 GLU B   9     -30.412 -30.837  25.053  1.00 82.90           O  
ATOM   2625  OE2 GLU B   9     -31.460 -29.068  24.236  1.00 82.90           O  
ATOM   2626  N   TYR B  10     -29.577 -24.044  25.853  1.00 82.51           N  
ATOM   2627  H   TYR B  10     -30.329 -24.268  26.489  1.00 82.51           H  
ATOM   2628  CA  TYR B  10     -29.488 -22.693  25.289  1.00 82.51           C  
ATOM   2629  HA  TYR B  10     -29.443 -22.778  24.204  1.00 82.51           H  
ATOM   2630  C   TYR B  10     -28.212 -21.967  25.720  1.00 82.51           C  
ATOM   2631  CB  TYR B  10     -30.717 -21.858  25.670  1.00 82.51           C  
ATOM   2632  HB2 TYR B  10     -30.860 -21.901  26.749  1.00 82.51           H  
ATOM   2633  HB3 TYR B  10     -30.520 -20.818  25.411  1.00 82.51           H  
ATOM   2634  O   TYR B  10     -27.560 -21.340  24.883  1.00 82.51           O  
ATOM   2635  CG  TYR B  10     -31.995 -22.261  24.962  1.00 82.51           C  
ATOM   2636  CD1 TYR B  10     -32.050 -22.255  23.554  1.00 82.51           C  
ATOM   2637  HD1 TYR B  10     -31.180 -21.975  22.978  1.00 82.51           H  
ATOM   2638  CD2 TYR B  10     -33.136 -22.612  25.707  1.00 82.51           C  
ATOM   2639  HD2 TYR B  10     -33.093 -22.622  26.786  1.00 82.51           H  
ATOM   2640  CE1 TYR B  10     -33.237 -22.619  22.893  1.00 82.51           C  
ATOM   2641  HE1 TYR B  10     -33.287 -22.630  21.814  1.00 82.51           H  
ATOM   2642  CE2 TYR B  10     -34.327 -22.973  25.051  1.00 82.51           C  
ATOM   2643  HE2 TYR B  10     -35.195 -23.252  25.631  1.00 82.51           H  
ATOM   2644  OH  TYR B  10     -35.524 -23.322  23.002  1.00 82.51           O  
ATOM   2645  HH  TYR B  10     -36.206 -23.572  23.630  1.00 82.51           H  
ATOM   2646  CZ  TYR B  10     -34.375 -22.980  23.640  1.00 82.51           C  
ATOM   2647  N   LEU B  11     -27.828 -22.081  26.996  1.00 81.97           N  
ATOM   2648  H   LEU B  11     -28.420 -22.591  27.635  1.00 81.97           H  
ATOM   2649  CA  LEU B  11     -26.599 -21.488  27.512  1.00 81.97           C  
ATOM   2650  HA  LEU B  11     -26.614 -20.426  27.269  1.00 81.97           H  
ATOM   2651  C   LEU B  11     -25.378 -22.091  26.819  1.00 81.97           C  
ATOM   2652  CB  LEU B  11     -26.551 -21.652  29.040  1.00 81.97           C  
ATOM   2653  HB2 LEU B  11     -27.474 -21.259  29.465  1.00 81.97           H  
ATOM   2654  HB3 LEU B  11     -26.499 -22.714  29.279  1.00 81.97           H  
ATOM   2655  O   LEU B  11     -24.553 -21.337  26.312  1.00 81.97           O  
ATOM   2656  CG  LEU B  11     -25.360 -20.934  29.706  1.00 81.97           C  
ATOM   2657  HG  LEU B  11     -24.424 -21.316  29.299  1.00 81.97           H  
ATOM   2658  CD1 LEU B  11     -25.412 -19.416  29.510  1.00 81.97           C  
ATOM   2659 HD11 LEU B  11     -26.362 -19.026  29.874  1.00 81.97           H  
ATOM   2660 HD12 LEU B  11     -24.602 -18.950  30.070  1.00 81.97           H  
ATOM   2661 HD13 LEU B  11     -25.277 -19.162  28.458  1.00 81.97           H  
ATOM   2662  CD2 LEU B  11     -25.391 -21.215  31.204  1.00 81.97           C  
ATOM   2663 HD21 LEU B  11     -25.287 -22.285  31.387  1.00 81.97           H  
ATOM   2664 HD22 LEU B  11     -26.326 -20.860  31.638  1.00 81.97           H  
ATOM   2665 HD23 LEU B  11     -24.563 -20.698  31.688  1.00 81.97           H  
ATOM   2666  N   ARG B  12     -25.322 -23.425  26.689  1.00 81.85           N  
ATOM   2667  H   ARG B  12     -26.042 -23.971  27.141  1.00 81.85           H  
ATOM   2668  CA  ARG B  12     -24.258 -24.132  25.958  1.00 81.85           C  
ATOM   2669  HA  ARG B  12     -23.304 -23.898  26.429  1.00 81.85           H  
ATOM   2670  C   ARG B  12     -24.149 -23.655  24.509  1.00 81.85           C  
ATOM   2671  CB  ARG B  12     -24.513 -25.646  26.040  1.00 81.85           C  
ATOM   2672  HB2 ARG B  12     -25.431 -25.888  25.503  1.00 81.85           H  
ATOM   2673  HB3 ARG B  12     -24.648 -25.919  27.086  1.00 81.85           H  
ATOM   2674  O   ARG B  12     -23.045 -23.457  24.007  1.00 81.85           O  
ATOM   2675  CG  ARG B  12     -23.351 -26.473  25.463  1.00 81.85           C  
ATOM   2676  HG2 ARG B  12     -22.452 -26.296  26.053  1.00 81.85           H  
ATOM   2677  HG3 ARG B  12     -23.155 -26.163  24.436  1.00 81.85           H  
ATOM   2678  CD  ARG B  12     -23.668 -27.975  25.447  1.00 81.85           C  
ATOM   2679  HD2 ARG B  12     -22.842 -28.494  24.959  1.00 81.85           H  
ATOM   2680  HD3 ARG B  12     -24.564 -28.128  24.846  1.00 81.85           H  
ATOM   2681  NE  ARG B  12     -23.837 -28.528  26.807  1.00 81.85           N  
ATOM   2682  HE  ARG B  12     -23.155 -28.244  27.496  1.00 81.85           H  
ATOM   2683  NH1 ARG B  12     -25.730 -29.797  26.451  1.00 81.85           N  
ATOM   2684 HH11 ARG B  12     -25.771 -29.488  25.491  1.00 81.85           H  
ATOM   2685 HH12 ARG B  12     -26.465 -30.383  26.820  1.00 81.85           H  
ATOM   2686  NH2 ARG B  12     -24.777 -29.771  28.465  1.00 81.85           N  
ATOM   2687 HH21 ARG B  12     -24.056 -29.478  29.109  1.00 81.85           H  
ATOM   2688 HH22 ARG B  12     -25.485 -30.412  28.794  1.00 81.85           H  
ATOM   2689  CZ  ARG B  12     -24.777 -29.358  27.229  1.00 81.85           C  
ATOM   2690  N   ARG B  13     -25.276 -23.459  23.816  1.00 83.75           N  
ATOM   2691  H   ARG B  13     -26.154 -23.673  24.269  1.00 83.75           H  
ATOM   2692  CA  ARG B  13     -25.272 -22.941  22.440  1.00 83.75           C  
ATOM   2693  HA  ARG B  13     -24.567 -23.544  21.868  1.00 83.75           H  
ATOM   2694  C   ARG B  13     -24.738 -21.508  22.377  1.00 83.75           C  
ATOM   2695  CB  ARG B  13     -26.679 -23.064  21.828  1.00 83.75           C  
ATOM   2696  HB2 ARG B  13     -27.000 -24.104  21.871  1.00 83.75           H  
ATOM   2697  HB3 ARG B  13     -27.377 -22.477  22.426  1.00 83.75           H  
ATOM   2698  O   ARG B  13     -23.927 -21.215  21.502  1.00 83.75           O  
ATOM   2699  CG  ARG B  13     -26.757 -22.572  20.372  1.00 83.75           C  
ATOM   2700  HG2 ARG B  13     -26.413 -21.539  20.318  1.00 83.75           H  
ATOM   2701  HG3 ARG B  13     -27.799 -22.589  20.052  1.00 83.75           H  
ATOM   2702  CD  ARG B  13     -25.934 -23.442  19.415  1.00 83.75           C  
ATOM   2703  HD2 ARG B  13     -24.963 -23.666  19.857  1.00 83.75           H  
ATOM   2704  HD3 ARG B  13     -26.468 -24.377  19.245  1.00 83.75           H  
ATOM   2705  NE  ARG B  13     -25.681 -22.747  18.146  1.00 83.75           N  
ATOM   2706  HE  ARG B  13     -25.673 -21.737  18.176  1.00 83.75           H  
ATOM   2707  NH1 ARG B  13     -24.967 -24.557  16.911  1.00 83.75           N  
ATOM   2708 HH11 ARG B  13     -24.541 -24.905  16.064  1.00 83.75           H  
ATOM   2709 HH12 ARG B  13     -25.135 -25.158  17.705  1.00 83.75           H  
ATOM   2710  NH2 ARG B  13     -24.814 -22.487  16.088  1.00 83.75           N  
ATOM   2711 HH21 ARG B  13     -24.543 -21.577  16.434  1.00 83.75           H  
ATOM   2712 HH22 ARG B  13     -24.298 -22.844  15.297  1.00 83.75           H  
ATOM   2713  CZ  ARG B  13     -25.172 -23.275  17.051  1.00 83.75           C  
ATOM   2714  N   ALA B  14     -25.162 -20.641  23.296  1.00 84.20           N  
ATOM   2715  H   ALA B  14     -25.818 -20.960  23.995  1.00 84.20           H  
ATOM   2716  CA  ALA B  14     -24.724 -19.250  23.347  1.00 84.20           C  
ATOM   2717  HA  ALA B  14     -24.918 -18.792  22.377  1.00 84.20           H  
ATOM   2718  C   ALA B  14     -23.214 -19.125  23.611  1.00 84.20           C  
ATOM   2719  CB  ALA B  14     -25.551 -18.505  24.402  1.00 84.20           C  
ATOM   2720  HB1 ALA B  14     -25.263 -17.453  24.417  1.00 84.20           H  
ATOM   2721  HB2 ALA B  14     -25.374 -18.932  25.389  1.00 84.20           H  
ATOM   2722  HB3 ALA B  14     -26.612 -18.582  24.166  1.00 84.20           H  
ATOM   2723  O   ALA B  14     -22.545 -18.365  22.910  1.00 84.20           O  
ATOM   2724  N   THR B  15     -22.656 -19.898  24.551  1.00 83.73           N  
ATOM   2725  H   THR B  15     -23.233 -20.497  25.123  1.00 83.73           H  
ATOM   2726  CA  THR B  15     -21.205 -19.908  24.813  1.00 83.73           C  
ATOM   2727  HA  THR B  15     -20.872 -18.875  24.916  1.00 83.73           H  
ATOM   2728  C   THR B  15     -20.405 -20.493  23.652  1.00 83.73           C  
ATOM   2729  CB  THR B  15     -20.831 -20.643  26.113  1.00 83.73           C  
ATOM   2730  HB  THR B  15     -19.828 -21.059  26.019  1.00 83.73           H  
ATOM   2731  O   THR B  15     -19.350 -19.954  23.318  1.00 83.73           O  
ATOM   2732  CG2 THR B  15     -20.830 -19.700  27.309  1.00 83.73           C  
ATOM   2733 HG21 THR B  15     -21.822 -19.272  27.452  1.00 83.73           H  
ATOM   2734 HG22 THR B  15     -20.534 -20.239  28.209  1.00 83.73           H  
ATOM   2735 HG23 THR B  15     -20.112 -18.897  27.146  1.00 83.73           H  
ATOM   2736  OG1 THR B  15     -21.730 -21.680  26.414  1.00 83.73           O  
ATOM   2737  HG1 THR B  15     -21.660 -21.829  27.360  1.00 83.73           H  
ATOM   2738  N   LEU B  16     -20.904 -21.534  22.973  1.00 85.98           N  
ATOM   2739  H   LEU B  16     -21.743 -21.977  23.318  1.00 85.98           H  
ATOM   2740  CA  LEU B  16     -20.253 -22.064  21.766  1.00 85.98           C  
ATOM   2741  HA  LEU B  16     -19.208 -22.264  22.000  1.00 85.98           H  
ATOM   2742  C   LEU B  16     -20.234 -21.042  20.620  1.00 85.98           C  
ATOM   2743  CB  LEU B  16     -20.936 -23.369  21.321  1.00 85.98           C  
ATOM   2744  HB2 LEU B  16     -20.645 -23.581  20.292  1.00 85.98           H  
ATOM   2745  HB3 LEU B  16     -22.015 -23.217  21.330  1.00 85.98           H  
ATOM   2746  O   LEU B  16     -19.185 -20.842  20.004  1.00 85.98           O  
ATOM   2747  CG  LEU B  16     -20.587 -24.598  22.181  1.00 85.98           C  
ATOM   2748  HG  LEU B  16     -20.784 -24.390  23.233  1.00 85.98           H  
ATOM   2749  CD1 LEU B  16     -21.453 -25.781  21.740  1.00 85.98           C  
ATOM   2750 HD11 LEU B  16     -22.504 -25.525  21.874  1.00 85.98           H  
ATOM   2751 HD12 LEU B  16     -21.265 -26.017  20.693  1.00 85.98           H  
ATOM   2752 HD13 LEU B  16     -21.226 -26.650  22.357  1.00 85.98           H  
ATOM   2753  CD2 LEU B  16     -19.119 -25.011  22.035  1.00 85.98           C  
ATOM   2754 HD21 LEU B  16     -18.946 -25.932  22.591  1.00 85.98           H  
ATOM   2755 HD22 LEU B  16     -18.878 -25.167  20.984  1.00 85.98           H  
ATOM   2756 HD23 LEU B  16     -18.474 -24.239  22.455  1.00 85.98           H  
ATOM   2757  N   ASP B  17     -21.356 -20.365  20.364  1.00 89.00           N  
ATOM   2758  H   ASP B  17     -22.191 -20.598  20.883  1.00 89.00           H  
ATOM   2759  CA  ASP B  17     -21.439 -19.324  19.335  1.00 89.00           C  
ATOM   2760  HA  ASP B  17     -21.056 -19.728  18.398  1.00 89.00           H  
ATOM   2761  C   ASP B  17     -20.555 -18.111  19.688  1.00 89.00           C  
ATOM   2762  CB  ASP B  17     -22.910 -18.908  19.114  1.00 89.00           C  
ATOM   2763  HB2 ASP B  17     -23.377 -18.704  20.078  1.00 89.00           H  
ATOM   2764  HB3 ASP B  17     -22.919 -17.981  18.542  1.00 89.00           H  
ATOM   2765  O   ASP B  17     -19.921 -17.533  18.803  1.00 89.00           O  
ATOM   2766  CG  ASP B  17     -23.766 -19.926  18.336  1.00 89.00           C  
ATOM   2767  OD1 ASP B  17     -23.229 -20.847  17.685  1.00 89.00           O  
ATOM   2768  OD2 ASP B  17     -25.005 -19.751  18.260  1.00 89.00           O  
ATOM   2769  N   LEU B  18     -20.453 -17.746  20.975  1.00 88.67           N  
ATOM   2770  H   LEU B  18     -21.033 -18.219  21.652  1.00 88.67           H  
ATOM   2771  CA  LEU B  18     -19.553 -16.689  21.455  1.00 88.67           C  
ATOM   2772  HA  LEU B  18     -19.733 -15.783  20.875  1.00 88.67           H  
ATOM   2773  C   LEU B  18     -18.086 -17.066  21.249  1.00 88.67           C  
ATOM   2774  CB  LEU B  18     -19.857 -16.395  22.936  1.00 88.67           C  
ATOM   2775  HB2 LEU B  18     -20.873 -16.009  23.013  1.00 88.67           H  
ATOM   2776  HB3 LEU B  18     -19.815 -17.331  23.493  1.00 88.67           H  
ATOM   2777  O   LEU B  18     -17.300 -16.248  20.768  1.00 88.67           O  
ATOM   2778  CG  LEU B  18     -18.890 -15.401  23.612  1.00 88.67           C  
ATOM   2779  HG  LEU B  18     -17.877 -15.804  23.599  1.00 88.67           H  
ATOM   2780  CD1 LEU B  18     -18.884 -14.036  22.925  1.00 88.67           C  
ATOM   2781 HD11 LEU B  18     -19.899 -13.637  22.923  1.00 88.67           H  
ATOM   2782 HD12 LEU B  18     -18.518 -14.117  21.902  1.00 88.67           H  
ATOM   2783 HD13 LEU B  18     -18.242 -13.348  23.474  1.00 88.67           H  
ATOM   2784  CD2 LEU B  18     -19.299 -15.201  25.069  1.00 88.67           C  
ATOM   2785 HD21 LEU B  18     -18.619 -14.506  25.562  1.00 88.67           H  
ATOM   2786 HD22 LEU B  18     -20.311 -14.801  25.127  1.00 88.67           H  
ATOM   2787 HD23 LEU B  18     -19.262 -16.152  25.601  1.00 88.67           H  
ATOM   2788  N   ARG B  19     -17.710 -18.308  21.571  1.00 87.19           N  
ATOM   2789  H   ARG B  19     -18.396 -18.917  21.995  1.00 87.19           H  
ATOM   2790  CA  ARG B  19     -16.346 -18.805  21.366  1.00 87.19           C  
ATOM   2791  HA  ARG B  19     -15.659 -18.138  21.885  1.00 87.19           H  
ATOM   2792  C   ARG B  19     -15.960 -18.767  19.888  1.00 87.19           C  
ATOM   2793  CB  ARG B  19     -16.221 -20.212  21.967  1.00 87.19           C  
ATOM   2794  HB2 ARG B  19     -16.832 -20.910  21.394  1.00 87.19           H  
ATOM   2795  HB3 ARG B  19     -16.591 -20.190  22.992  1.00 87.19           H  
ATOM   2796  O   ARG B  19     -14.869 -18.300  19.572  1.00 87.19           O  
ATOM   2797  CG  ARG B  19     -14.759 -20.683  21.986  1.00 87.19           C  
ATOM   2798  HG2 ARG B  19     -14.167 -19.966  22.555  1.00 87.19           H  
ATOM   2799  HG3 ARG B  19     -14.362 -20.732  20.972  1.00 87.19           H  
ATOM   2800  CD  ARG B  19     -14.620 -22.057  22.647  1.00 87.19           C  
ATOM   2801  HD2 ARG B  19     -13.560 -22.255  22.803  1.00 87.19           H  
ATOM   2802  HD3 ARG B  19     -15.111 -22.032  23.620  1.00 87.19           H  
ATOM   2803  NE  ARG B  19     -15.193 -23.130  21.811  1.00 87.19           N  
ATOM   2804  HE  ARG B  19     -15.476 -22.876  20.875  1.00 87.19           H  
ATOM   2805  NH1 ARG B  19     -14.956 -24.831  23.336  1.00 87.19           N  
ATOM   2806 HH11 ARG B  19     -14.592 -24.173  24.010  1.00 87.19           H  
ATOM   2807 HH12 ARG B  19     -15.033 -25.805  23.590  1.00 87.19           H  
ATOM   2808  NH2 ARG B  19     -15.774 -25.270  21.305  1.00 87.19           N  
ATOM   2809 HH21 ARG B  19     -15.830 -26.244  21.568  1.00 87.19           H  
ATOM   2810 HH22 ARG B  19     -16.010 -24.982  20.366  1.00 87.19           H  
ATOM   2811  CZ  ARG B  19     -15.307 -24.400  22.155  1.00 87.19           C  
ATOM   2812  N   ALA B  20     -16.861 -19.190  18.999  1.00 92.92           N  
ATOM   2813  H   ALA B  20     -17.735 -19.565  19.340  1.00 92.92           H  
ATOM   2814  CA  ALA B  20     -16.652 -19.121  17.553  1.00 92.92           C  
ATOM   2815  HA  ALA B  20     -15.729 -19.643  17.304  1.00 92.92           H  
ATOM   2816  C   ALA B  20     -16.502 -17.669  17.062  1.00 92.92           C  
ATOM   2817  CB  ALA B  20     -17.815 -19.839  16.858  1.00 92.92           C  
ATOM   2818  HB1 ALA B  20     -18.757 -19.340  17.083  1.00 92.92           H  
ATOM   2819  HB2 ALA B  20     -17.654 -19.831  15.780  1.00 92.92           H  
ATOM   2820  HB3 ALA B  20     -17.868 -20.873  17.199  1.00 92.92           H  
ATOM   2821  O   ALA B  20     -15.588 -17.371  16.298  1.00 92.92           O  
ATOM   2822  N   ALA B  21     -17.335 -16.743  17.551  1.00 93.47           N  
ATOM   2823  H   ALA B  21     -18.094 -17.035  18.150  1.00 93.47           H  
ATOM   2824  CA  ALA B  21     -17.229 -15.329  17.194  1.00 93.47           C  
ATOM   2825  HA  ALA B  21     -17.241 -15.252  16.106  1.00 93.47           H  
ATOM   2826  C   ALA B  21     -15.908 -14.698  17.676  1.00 93.47           C  
ATOM   2827  CB  ALA B  21     -18.456 -14.589  17.741  1.00 93.47           C  
ATOM   2828  HB1 ALA B  21     -18.465 -14.627  18.830  1.00 93.47           H  
ATOM   2829  HB2 ALA B  21     -19.366 -15.053  17.359  1.00 93.47           H  
ATOM   2830  HB3 ALA B  21     -18.427 -13.549  17.416  1.00 93.47           H  
ATOM   2831  O   ALA B  21     -15.229 -14.023  16.908  1.00 93.47           O  
ATOM   2832  N   ARG B  22     -15.491 -14.962  18.923  1.00 91.82           N  
ATOM   2833  H   ARG B  22     -16.094 -15.516  19.514  1.00 91.82           H  
ATOM   2834  CA  ARG B  22     -14.198 -14.492  19.457  1.00 91.82           C  
ATOM   2835  HA  ARG B  22     -14.122 -13.413  19.325  1.00 91.82           H  
ATOM   2836  C   ARG B  22     -13.009 -15.073  18.691  1.00 91.82           C  
ATOM   2837  CB  ARG B  22     -14.082 -14.830  20.953  1.00 91.82           C  
ATOM   2838  HB2 ARG B  22     -14.371 -15.868  21.115  1.00 91.82           H  
ATOM   2839  HB3 ARG B  22     -13.040 -14.716  21.252  1.00 91.82           H  
ATOM   2840  O   ARG B  22     -12.002 -14.393  18.527  1.00 91.82           O  
ATOM   2841  CG  ARG B  22     -14.929 -13.909  21.849  1.00 91.82           C  
ATOM   2842  HG2 ARG B  22     -15.980 -13.983  21.572  1.00 91.82           H  
ATOM   2843  HG3 ARG B  22     -14.599 -12.880  21.710  1.00 91.82           H  
ATOM   2844  CD  ARG B  22     -14.762 -14.300  23.328  1.00 91.82           C  
ATOM   2845  HD2 ARG B  22     -15.191 -15.291  23.476  1.00 91.82           H  
ATOM   2846  HD3 ARG B  22     -13.698 -14.340  23.563  1.00 91.82           H  
ATOM   2847  NE  ARG B  22     -15.409 -13.340  24.248  1.00 91.82           N  
ATOM   2848  HE  ARG B  22     -15.759 -12.480  23.850  1.00 91.82           H  
ATOM   2849  NH1 ARG B  22     -15.086 -14.488  26.228  1.00 91.82           N  
ATOM   2850 HH11 ARG B  22     -14.598 -15.237  25.759  1.00 91.82           H  
ATOM   2851 HH12 ARG B  22     -15.167 -14.500  27.235  1.00 91.82           H  
ATOM   2852  NH2 ARG B  22     -16.100 -12.518  26.270  1.00 91.82           N  
ATOM   2853 HH21 ARG B  22     -16.152 -12.595  27.276  1.00 91.82           H  
ATOM   2854 HH22 ARG B  22     -16.452 -11.665  25.858  1.00 91.82           H  
ATOM   2855  CZ  ARG B  22     -15.527 -13.453  25.567  1.00 91.82           C  
ATOM   2856  N   GLN B  23     -13.114 -16.317  18.228  1.00 91.99           N  
ATOM   2857  H   GLN B  23     -13.954 -16.845  18.419  1.00 91.99           H  
ATOM   2858  CA  GLN B  23     -12.093 -16.915  17.375  1.00 91.99           C  
ATOM   2859  HA  GLN B  23     -11.121 -16.768  17.846  1.00 91.99           H  
ATOM   2860  C   GLN B  23     -12.017 -16.212  16.014  1.00 91.99           C  
ATOM   2861  CB  GLN B  23     -12.339 -18.423  17.264  1.00 91.99           C  
ATOM   2862  HB2 GLN B  23     -12.321 -18.860  18.262  1.00 91.99           H  
ATOM   2863  HB3 GLN B  23     -13.312 -18.612  16.811  1.00 91.99           H  
ATOM   2864  O   GLN B  23     -10.922 -15.825  15.620  1.00 91.99           O  
ATOM   2865  CG  GLN B  23     -11.251 -19.073  16.406  1.00 91.99           C  
ATOM   2866  HG2 GLN B  23     -11.318 -18.663  15.398  1.00 91.99           H  
ATOM   2867  HG3 GLN B  23     -10.265 -18.833  16.803  1.00 91.99           H  
ATOM   2868  CD  GLN B  23     -11.373 -20.583  16.303  1.00 91.99           C  
ATOM   2869  NE2 GLN B  23     -10.739 -21.152  15.306  1.00 91.99           N  
ATOM   2870 HE21 GLN B  23     -10.855 -22.145  15.161  1.00 91.99           H  
ATOM   2871 HE22 GLN B  23     -10.407 -20.555  14.562  1.00 91.99           H  
ATOM   2872  OE1 GLN B  23     -12.005 -21.252  17.112  1.00 91.99           O  
ATOM   2873  N   ARG B  24     -13.158 -15.955  15.360  1.00 93.63           N  
ATOM   2874  H   ARG B  24     -14.020 -16.338  15.721  1.00 93.63           H  
ATOM   2875  CA  ARG B  24     -13.196 -15.234  14.078  1.00 93.63           C  
ATOM   2876  HA  ARG B  24     -12.581 -15.791  13.372  1.00 93.63           H  
ATOM   2877  C   ARG B  24     -12.575 -13.837  14.171  1.00 93.63           C  
ATOM   2878  CB  ARG B  24     -14.644 -15.178  13.555  1.00 93.63           C  
ATOM   2879  HB2 ARG B  24     -15.016 -16.197  13.451  1.00 93.63           H  
ATOM   2880  HB3 ARG B  24     -15.268 -14.667  14.288  1.00 93.63           H  
ATOM   2881  O   ARG B  24     -11.859 -13.439  13.265  1.00 93.63           O  
ATOM   2882  CG  ARG B  24     -14.806 -14.460  12.199  1.00 93.63           C  
ATOM   2883  HG2 ARG B  24     -15.854 -14.507  11.901  1.00 93.63           H  
ATOM   2884  HG3 ARG B  24     -14.533 -13.410  12.302  1.00 93.63           H  
ATOM   2885  CD  ARG B  24     -13.949 -15.103  11.103  1.00 93.63           C  
ATOM   2886  HD2 ARG B  24     -14.206 -16.158  11.017  1.00 93.63           H  
ATOM   2887  HD3 ARG B  24     -12.900 -15.030  11.390  1.00 93.63           H  
ATOM   2888  NE  ARG B  24     -14.113 -14.451   9.791  1.00 93.63           N  
ATOM   2889  HE  ARG B  24     -14.787 -13.708   9.665  1.00 93.63           H  
ATOM   2890  NH1 ARG B  24     -12.302 -15.458   8.789  1.00 93.63           N  
ATOM   2891 HH11 ARG B  24     -11.633 -15.449   8.033  1.00 93.63           H  
ATOM   2892 HH12 ARG B  24     -12.081 -15.945   9.646  1.00 93.63           H  
ATOM   2893  NH2 ARG B  24     -13.529 -13.960   7.669  1.00 93.63           N  
ATOM   2894 HH21 ARG B  24     -14.218 -13.224   7.725  1.00 93.63           H  
ATOM   2895 HH22 ARG B  24     -12.870 -13.949   6.903  1.00 93.63           H  
ATOM   2896  CZ  ARG B  24     -13.314 -14.632   8.757  1.00 93.63           C  
ATOM   2897  N   ILE B  25     -12.800 -13.111  15.270  1.00 94.22           N  
ATOM   2898  H   ILE B  25     -13.451 -13.474  15.952  1.00 94.22           H  
ATOM   2899  CA  ILE B  25     -12.167 -11.798  15.499  1.00 94.22           C  
ATOM   2900  HA  ILE B  25     -12.408 -11.138  14.666  1.00 94.22           H  
ATOM   2901  C   ILE B  25     -10.638 -11.924  15.524  1.00 94.22           C  
ATOM   2902  CB  ILE B  25     -12.701 -11.150  16.796  1.00 94.22           C  
ATOM   2903  HB  ILE B  25     -12.595 -11.868  17.610  1.00 94.22           H  
ATOM   2904  O   ILE B  25      -9.954 -11.179  14.830  1.00 94.22           O  
ATOM   2905  CG1 ILE B  25     -14.195 -10.797  16.633  1.00 94.22           C  
ATOM   2906 HG12 ILE B  25     -14.725 -11.644  16.197  1.00 94.22           H  
ATOM   2907 HG13 ILE B  25     -14.299  -9.956  15.948  1.00 94.22           H  
ATOM   2908  CG2 ILE B  25     -11.911  -9.883  17.167  1.00 94.22           C  
ATOM   2909 HG21 ILE B  25     -10.865 -10.113  17.371  1.00 94.22           H  
ATOM   2910 HG22 ILE B  25     -11.938  -9.163  16.348  1.00 94.22           H  
ATOM   2911 HG23 ILE B  25     -12.307  -9.410  18.065  1.00 94.22           H  
ATOM   2912  CD1 ILE B  25     -14.893 -10.460  17.955  1.00 94.22           C  
ATOM   2913 HD11 ILE B  25     -14.519  -9.521  18.363  1.00 94.22           H  
ATOM   2914 HD12 ILE B  25     -14.739 -11.262  18.676  1.00 94.22           H  
ATOM   2915 HD13 ILE B  25     -15.962 -10.356  17.768  1.00 94.22           H  
ATOM   2916  N   ARG B  26     -10.095 -12.901  16.262  1.00 92.74           N  
ATOM   2917  H   ARG B  26     -10.709 -13.522  16.771  1.00 92.74           H  
ATOM   2918  CA  ARG B  26      -8.641 -13.125  16.306  1.00 92.74           C  
ATOM   2919  HA  ARG B  26      -8.148 -12.191  16.577  1.00 92.74           H  
ATOM   2920  C   ARG B  26      -8.069 -13.492  14.940  1.00 92.74           C  
ATOM   2921  CB  ARG B  26      -8.276 -14.203  17.329  1.00 92.74           C  
ATOM   2922  HB2 ARG B  26      -8.874 -15.096  17.145  1.00 92.74           H  
ATOM   2923  HB3 ARG B  26      -7.226 -14.459  17.192  1.00 92.74           H  
ATOM   2924  O   ARG B  26      -6.998 -13.008  14.601  1.00 92.74           O  
ATOM   2925  CG  ARG B  26      -8.467 -13.714  18.770  1.00 92.74           C  
ATOM   2926  HG2 ARG B  26      -7.904 -12.791  18.907  1.00 92.74           H  
ATOM   2927  HG3 ARG B  26      -9.520 -13.512  18.965  1.00 92.74           H  
ATOM   2928  CD  ARG B  26      -7.941 -14.757  19.762  1.00 92.74           C  
ATOM   2929  HD2 ARG B  26      -7.953 -14.328  20.764  1.00 92.74           H  
ATOM   2930  HD3 ARG B  26      -6.901 -14.971  19.517  1.00 92.74           H  
ATOM   2931  NE  ARG B  26      -8.720 -16.012  19.706  1.00 92.74           N  
ATOM   2932  HE  ARG B  26      -8.490 -16.630  18.941  1.00 92.74           H  
ATOM   2933  NH1 ARG B  26     -10.084 -15.626  21.511  1.00 92.74           N  
ATOM   2934 HH11 ARG B  26     -10.742 -15.958  22.202  1.00 92.74           H  
ATOM   2935 HH12 ARG B  26      -9.643 -14.722  21.608  1.00 92.74           H  
ATOM   2936  NH2 ARG B  26     -10.274 -17.536  20.366  1.00 92.74           N  
ATOM   2937 HH21 ARG B  26     -11.026 -17.817  20.978  1.00 92.74           H  
ATOM   2938 HH22 ARG B  26      -9.965 -18.146  19.622  1.00 92.74           H  
ATOM   2939  CZ  ARG B  26      -9.688 -16.381  20.523  1.00 92.74           C  
ATOM   2940  N   GLU B  27      -8.783 -14.298  14.158  1.00 92.61           N  
ATOM   2941  H   GLU B  27      -9.646 -14.682  14.514  1.00 92.61           H  
ATOM   2942  CA  GLU B  27      -8.378 -14.642  12.788  1.00 92.61           C  
ATOM   2943  HA  GLU B  27      -7.374 -15.064  12.818  1.00 92.61           H  
ATOM   2944  C   GLU B  27      -8.336 -13.397  11.873  1.00 92.61           C  
ATOM   2945  CB  GLU B  27      -9.326 -15.716  12.225  1.00 92.61           C  
ATOM   2946  HB2 GLU B  27     -10.352 -15.372  12.355  1.00 92.61           H  
ATOM   2947  HB3 GLU B  27      -9.140 -15.832  11.157  1.00 92.61           H  
ATOM   2948  O   GLU B  27      -7.419 -13.226  11.076  1.00 92.61           O  
ATOM   2949  CG  GLU B  27      -9.151 -17.093  12.901  1.00 92.61           C  
ATOM   2950  HG2 GLU B  27      -8.200 -17.519  12.581  1.00 92.61           H  
ATOM   2951  HG3 GLU B  27      -9.099 -16.958  13.981  1.00 92.61           H  
ATOM   2952  CD  GLU B  27     -10.287 -18.090  12.599  1.00 92.61           C  
ATOM   2953  OE1 GLU B  27     -10.267 -19.192  13.213  1.00 92.61           O  
ATOM   2954  OE2 GLU B  27     -11.222 -17.739  11.835  1.00 92.61           O  
ATOM   2955  N   LEU B  28      -9.285 -12.472  12.023  1.00 93.00           N  
ATOM   2956  H   LEU B  28     -10.030 -12.644  12.683  1.00 93.00           H  
ATOM   2957  CA  LEU B  28      -9.326 -11.238  11.229  1.00 93.00           C  
ATOM   2958  HA  LEU B  28      -9.141 -11.483  10.183  1.00 93.00           H  
ATOM   2959  C   LEU B  28      -8.247 -10.214  11.630  1.00 93.00           C  
ATOM   2960  CB  LEU B  28     -10.731 -10.632  11.363  1.00 93.00           C  
ATOM   2961  HB2 LEU B  28     -10.981 -10.573  12.423  1.00 93.00           H  
ATOM   2962  HB3 LEU B  28     -10.717  -9.614  10.976  1.00 93.00           H  
ATOM   2963  O   LEU B  28      -7.722  -9.503  10.772  1.00 93.00           O  
ATOM   2964  CG  LEU B  28     -11.824 -11.424  10.624  1.00 93.00           C  
ATOM   2965  HG  LEU B  28     -11.746 -12.488  10.844  1.00 93.00           H  
ATOM   2966  CD1 LEU B  28     -13.196 -10.937  11.091  1.00 93.00           C  
ATOM   2967 HD11 LEU B  28     -13.295 -11.094  12.165  1.00 93.00           H  
ATOM   2968 HD12 LEU B  28     -13.304  -9.876  10.865  1.00 93.00           H  
ATOM   2969 HD13 LEU B  28     -13.976 -11.493  10.570  1.00 93.00           H  
ATOM   2970  CD2 LEU B  28     -11.719 -11.227   9.115  1.00 93.00           C  
ATOM   2971 HD21 LEU B  28     -11.689 -10.162   8.887  1.00 93.00           H  
ATOM   2972 HD22 LEU B  28     -10.815 -11.701   8.731  1.00 93.00           H  
ATOM   2973 HD23 LEU B  28     -12.587 -11.654   8.613  1.00 93.00           H  
ATOM   2974  N   GLU B  29      -7.912 -10.122  12.918  1.00 90.98           N  
ATOM   2975  H   GLU B  29      -8.446 -10.671  13.576  1.00 90.98           H  
ATOM   2976  CA  GLU B  29      -7.012  -9.082  13.448  1.00 90.98           C  
ATOM   2977  HA  GLU B  29      -7.017  -8.217  12.785  1.00 90.98           H  
ATOM   2978  C   GLU B  29      -5.547  -9.543  13.564  1.00 90.98           C  
ATOM   2979  CB  GLU B  29      -7.531  -8.613  14.822  1.00 90.98           C  
ATOM   2980  HB2 GLU B  29      -6.780  -7.965  15.275  1.00 90.98           H  
ATOM   2981  HB3 GLU B  29      -7.658  -9.485  15.462  1.00 90.98           H  
ATOM   2982  O   GLU B  29      -4.621  -8.778  13.281  1.00 90.98           O  
ATOM   2983  CG  GLU B  29      -8.854  -7.826  14.738  1.00 90.98           C  
ATOM   2984  HG2 GLU B  29      -9.606  -8.446  14.249  1.00 90.98           H  
ATOM   2985  HG3 GLU B  29      -8.693  -6.944  14.118  1.00 90.98           H  
ATOM   2986  CD  GLU B  29      -9.403  -7.386  16.110  1.00 90.98           C  
ATOM   2987  OE1 GLU B  29     -10.234  -6.440  16.153  1.00 90.98           O  
ATOM   2988  OE2 GLU B  29      -9.064  -8.023  17.132  1.00 90.98           O  
ATOM   2989  N   SER B  30      -5.315 -10.787  13.995  1.00 87.84           N  
ATOM   2990  H   SER B  30      -6.103 -11.400  14.145  1.00 87.84           H  
ATOM   2991  CA  SER B  30      -4.002 -11.252  14.472  1.00 87.84           C  
ATOM   2992  HA  SER B  30      -3.232 -10.658  13.981  1.00 87.84           H  
ATOM   2993  C   SER B  30      -3.669 -12.705  14.107  1.00 87.84           C  
ATOM   2994  CB  SER B  30      -3.857 -10.993  15.983  1.00 87.84           C  
ATOM   2995  HB2 SER B  30      -2.925 -11.422  16.350  1.00 87.84           H  
ATOM   2996  HB3 SER B  30      -3.808  -9.916  16.150  1.00 87.84           H  
ATOM   2997  O   SER B  30      -2.809 -13.309  14.751  1.00 87.84           O  
ATOM   2998  OG  SER B  30      -4.952 -11.521  16.716  1.00 87.84           O  
ATOM   2999  HG  SER B  30      -5.706 -10.964  16.509  1.00 87.84           H  
ATOM   3000  N   ASP B  31      -4.285 -13.280  13.060  1.00 93.06           N  
ATOM   3001  H   ASP B  31      -5.047 -12.803  12.600  1.00 93.06           H  
ATOM   3002  CA  ASP B  31      -3.901 -14.627  12.609  1.00 93.06           C  
ATOM   3003  HA  ASP B  31      -4.101 -15.292  13.450  1.00 93.06           H  
ATOM   3004  C   ASP B  31      -2.405 -14.653  12.235  1.00 93.06           C  
ATOM   3005  CB  ASP B  31      -4.748 -15.141  11.432  1.00 93.06           C  
ATOM   3006  HB2 ASP B  31      -4.368 -14.734  10.495  1.00 93.06           H  
ATOM   3007  HB3 ASP B  31      -5.769 -14.784  11.569  1.00 93.06           H  
ATOM   3008  O   ASP B  31      -1.960 -13.803  11.439  1.00 93.06           O  
ATOM   3009  CG  ASP B  31      -4.839 -16.673  11.330  1.00 93.06           C  
ATOM   3010  OD1 ASP B  31      -4.340 -17.379  12.237  1.00 93.06           O  
ATOM   3011  OD2 ASP B  31      -5.441 -17.160  10.350  1.00 93.06           O  
ATOM   3012  N   PRO B  32      -1.607 -15.576  12.808  1.00 96.66           N  
ATOM   3013  CA  PRO B  32      -0.208 -15.727  12.447  1.00 96.66           C  
ATOM   3014  HA  PRO B  32       0.283 -14.759  12.542  1.00 96.66           H  
ATOM   3015  C   PRO B  32      -0.061 -16.244  11.015  1.00 96.66           C  
ATOM   3016  CB  PRO B  32       0.392 -16.703  13.463  1.00 96.66           C  
ATOM   3017  HB2 PRO B  32       0.441 -17.708  13.044  1.00 96.66           H  
ATOM   3018  HB3 PRO B  32       1.378 -16.368  13.784  1.00 96.66           H  
ATOM   3019  O   PRO B  32      -0.761 -17.165  10.591  1.00 96.66           O  
ATOM   3020  CG  PRO B  32      -0.591 -16.691  14.629  1.00 96.66           C  
ATOM   3021  HG2 PRO B  32      -0.590 -17.635  15.174  1.00 96.66           H  
ATOM   3022  HG3 PRO B  32      -0.361 -15.858  15.294  1.00 96.66           H  
ATOM   3023  CD  PRO B  32      -1.921 -16.436  13.940  1.00 96.66           C  
ATOM   3024  HD2 PRO B  32      -2.605 -15.965  14.646  1.00 96.66           H  
ATOM   3025  HD3 PRO B  32      -2.329 -17.381  13.581  1.00 96.66           H  
ATOM   3026  N   LEU B  33       0.908 -15.704  10.282  1.00 98.52           N  
ATOM   3027  H   LEU B  33       1.482 -14.982  10.694  1.00 98.52           H  
ATOM   3028  CA  LEU B  33       1.162 -16.093   8.895  1.00 98.52           C  
ATOM   3029  HA  LEU B  33       0.328 -16.688   8.522  1.00 98.52           H  
ATOM   3030  C   LEU B  33       2.414 -16.964   8.822  1.00 98.52           C  
ATOM   3031  CB  LEU B  33       1.259 -14.854   7.996  1.00 98.52           C  
ATOM   3032  HB2 LEU B  33       1.274 -15.186   6.958  1.00 98.52           H  
ATOM   3033  HB3 LEU B  33       2.208 -14.355   8.192  1.00 98.52           H  
ATOM   3034  O   LEU B  33       3.431 -16.643   9.428  1.00 98.52           O  
ATOM   3035  CG  LEU B  33       0.115 -13.841   8.172  1.00 98.52           C  
ATOM   3036  HG  LEU B  33       0.040 -13.539   9.216  1.00 98.52           H  
ATOM   3037  CD1 LEU B  33       0.430 -12.582   7.376  1.00 98.52           C  
ATOM   3038 HD11 LEU B  33       1.417 -12.204   7.644  1.00 98.52           H  
ATOM   3039 HD12 LEU B  33       0.400 -12.793   6.307  1.00 98.52           H  
ATOM   3040 HD13 LEU B  33      -0.308 -11.825   7.639  1.00 98.52           H  
ATOM   3041  CD2 LEU B  33      -1.233 -14.409   7.722  1.00 98.52           C  
ATOM   3042 HD21 LEU B  33      -1.160 -14.801   6.707  1.00 98.52           H  
ATOM   3043 HD22 LEU B  33      -1.991 -13.627   7.754  1.00 98.52           H  
ATOM   3044 HD23 LEU B  33      -1.538 -15.207   8.400  1.00 98.52           H  
ATOM   3045  N   ALA B  34       2.357 -18.070   8.094  1.00 98.57           N  
ATOM   3046  H   ALA B  34       1.541 -18.209   7.515  1.00 98.57           H  
ATOM   3047  CA  ALA B  34       3.490 -18.949   7.862  1.00 98.57           C  
ATOM   3048  HA  ALA B  34       4.166 -18.917   8.716  1.00 98.57           H  
ATOM   3049  C   ALA B  34       4.262 -18.506   6.617  1.00 98.57           C  
ATOM   3050  CB  ALA B  34       2.972 -20.382   7.716  1.00 98.57           C  
ATOM   3051  HB1 ALA B  34       3.779 -21.029   7.372  1.00 98.57           H  
ATOM   3052  HB2 ALA B  34       2.172 -20.412   6.977  1.00 98.57           H  
ATOM   3053  HB3 ALA B  34       2.602 -20.742   8.676  1.00 98.57           H  
ATOM   3054  O   ALA B  34       3.685 -18.378   5.540  1.00 98.57           O  
ATOM   3055  N   ILE B  35       5.577 -18.341   6.749  1.00 98.77           N  
ATOM   3056  H   ILE B  35       5.985 -18.470   7.664  1.00 98.77           H  
ATOM   3057  CA  ILE B  35       6.485 -18.305   5.600  1.00 98.77           C  
ATOM   3058  HA  ILE B  35       5.990 -17.826   4.755  1.00 98.77           H  
ATOM   3059  C   ILE B  35       6.780 -19.761   5.238  1.00 98.77           C  
ATOM   3060  CB  ILE B  35       7.770 -17.510   5.923  1.00 98.77           C  
ATOM   3061  HB  ILE B  35       8.266 -17.979   6.773  1.00 98.77           H  
ATOM   3062  O   ILE B  35       7.393 -20.470   6.037  1.00 98.77           O  
ATOM   3063  CG1 ILE B  35       7.433 -16.047   6.298  1.00 98.77           C  
ATOM   3064 HG12 ILE B  35       6.669 -16.038   7.076  1.00 98.77           H  
ATOM   3065 HG13 ILE B  35       7.027 -15.536   5.426  1.00 98.77           H  
ATOM   3066  CG2 ILE B  35       8.725 -17.549   4.715  1.00 98.77           C  
ATOM   3067 HG21 ILE B  35       9.652 -17.025   4.943  1.00 98.77           H  
ATOM   3068 HG22 ILE B  35       8.253 -17.089   3.846  1.00 98.77           H  
ATOM   3069 HG23 ILE B  35       8.988 -18.577   4.465  1.00 98.77           H  
ATOM   3070  CD1 ILE B  35       8.624 -15.243   6.837  1.00 98.77           C  
ATOM   3071 HD11 ILE B  35       9.392 -15.125   6.073  1.00 98.77           H  
ATOM   3072 HD12 ILE B  35       9.046 -15.744   7.709  1.00 98.77           H  
ATOM   3073 HD13 ILE B  35       8.282 -14.252   7.134  1.00 98.77           H  
ATOM   3074  N   VAL B  36       6.341 -20.208   4.063  1.00 98.04           N  
ATOM   3075  H   VAL B  36       5.817 -19.572   3.479  1.00 98.04           H  
ATOM   3076  CA  VAL B  36       6.487 -21.606   3.608  1.00 98.04           C  
ATOM   3077  HA  VAL B  36       6.852 -22.211   4.438  1.00 98.04           H  
ATOM   3078  C   VAL B  36       7.530 -21.776   2.506  1.00 98.04           C  
ATOM   3079  CB  VAL B  36       5.135 -22.214   3.191  1.00 98.04           C  
ATOM   3080  HB  VAL B  36       5.311 -23.237   2.858  1.00 98.04           H  
ATOM   3081  O   VAL B  36       8.072 -22.859   2.324  1.00 98.04           O  
ATOM   3082  CG1 VAL B  36       4.188 -22.270   4.394  1.00 98.04           C  
ATOM   3083 HG11 VAL B  36       3.290 -22.822   4.116  1.00 98.04           H  
ATOM   3084 HG12 VAL B  36       3.900 -21.266   4.707  1.00 98.04           H  
ATOM   3085 HG13 VAL B  36       4.670 -22.793   5.220  1.00 98.04           H  
ATOM   3086  CG2 VAL B  36       4.451 -21.452   2.048  1.00 98.04           C  
ATOM   3087 HG21 VAL B  36       5.113 -21.400   1.183  1.00 98.04           H  
ATOM   3088 HG22 VAL B  36       4.171 -20.448   2.366  1.00 98.04           H  
ATOM   3089 HG23 VAL B  36       3.545 -21.983   1.758  1.00 98.04           H  
ATOM   3090  N   GLY B  37       7.871 -20.695   1.807  1.00 98.43           N  
ATOM   3091  H   GLY B  37       7.392 -19.829   2.010  1.00 98.43           H  
ATOM   3092  CA  GLY B  37       8.916 -20.670   0.787  1.00 98.43           C  
ATOM   3093  HA2 GLY B  37       8.473 -20.798  -0.201  1.00 98.43           H  
ATOM   3094  HA3 GLY B  37       9.625 -21.481   0.956  1.00 98.43           H  
ATOM   3095  C   GLY B  37       9.659 -19.345   0.795  1.00 98.43           C  
ATOM   3096  O   GLY B  37       9.103 -18.316   1.173  1.00 98.43           O  
ATOM   3097  N   MET B  38      10.927 -19.364   0.390  1.00 98.57           N  
ATOM   3098  H   MET B  38      11.319 -20.236   0.064  1.00 98.57           H  
ATOM   3099  CA  MET B  38      11.743 -18.160   0.231  1.00 98.57           C  
ATOM   3100  HA  MET B  38      11.089 -17.327  -0.028  1.00 98.57           H  
ATOM   3101  C   MET B  38      12.759 -18.369  -0.883  1.00 98.57           C  
ATOM   3102  CB  MET B  38      12.537 -17.808   1.502  1.00 98.57           C  
ATOM   3103  HB2 MET B  38      12.903 -16.785   1.410  1.00 98.57           H  
ATOM   3104  HB3 MET B  38      13.408 -18.459   1.561  1.00 98.57           H  
ATOM   3105  O   MET B  38      13.355 -19.447  -0.964  1.00 98.57           O  
ATOM   3106  CG  MET B  38      11.770 -17.943   2.816  1.00 98.57           C  
ATOM   3107  HG2 MET B  38      10.851 -17.362   2.739  1.00 98.57           H  
ATOM   3108  HG3 MET B  38      11.496 -18.987   2.971  1.00 98.57           H  
ATOM   3109  SD  MET B  38      12.686 -17.374   4.273  1.00 98.57           S  
ATOM   3110  CE  MET B  38      14.112 -18.501   4.303  1.00 98.57           C  
ATOM   3111  HE1 MET B  38      14.706 -18.382   3.398  1.00 98.57           H  
ATOM   3112  HE2 MET B  38      13.776 -19.534   4.388  1.00 98.57           H  
ATOM   3113  HE3 MET B  38      14.740 -18.264   5.162  1.00 98.57           H  
ATOM   3114  N   ALA B  39      13.024 -17.328  -1.660  1.00 98.79           N  
ATOM   3115  H   ALA B  39      12.482 -16.484  -1.538  1.00 98.79           H  
ATOM   3116  CA  ALA B  39      14.122 -17.274  -2.614  1.00 98.79           C  
ATOM   3117  HA  ALA B  39      14.922 -17.935  -2.281  1.00 98.79           H  
ATOM   3118  C   ALA B  39      14.692 -15.850  -2.688  1.00 98.79           C  
ATOM   3119  CB  ALA B  39      13.629 -17.782  -3.969  1.00 98.79           C  
ATOM   3120  HB1 ALA B  39      14.438 -17.766  -4.700  1.00 98.79           H  
ATOM   3121  HB2 ALA B  39      12.812 -17.150  -4.318  1.00 98.79           H  
ATOM   3122  HB3 ALA B  39      13.266 -18.806  -3.875  1.00 98.79           H  
ATOM   3123  O   ALA B  39      14.019 -14.873  -2.345  1.00 98.79           O  
ATOM   3124  N   CYS B  40      15.949 -15.723  -3.104  1.00 98.77           N  
ATOM   3125  H   CYS B  40      16.458 -16.527  -3.440  1.00 98.77           H  
ATOM   3126  CA  CYS B  40      16.590 -14.426  -3.261  1.00 98.77           C  
ATOM   3127  HA  CYS B  40      15.859 -13.738  -3.687  1.00 98.77           H  
ATOM   3128  C   CYS B  40      17.763 -14.485  -4.236  1.00 98.77           C  
ATOM   3129  CB  CYS B  40      17.036 -13.877  -1.891  1.00 98.77           C  
ATOM   3130  HB2 CYS B  40      16.149 -13.690  -1.286  1.00 98.77           H  
ATOM   3131  HB3 CYS B  40      17.543 -12.924  -2.042  1.00 98.77           H  
ATOM   3132  O   CYS B  40      18.434 -15.507  -4.361  1.00 98.77           O  
ATOM   3133  SG  CYS B  40      18.146 -15.017  -1.004  1.00 98.77           S  
ATOM   3134  HG  CYS B  40      18.450 -14.190   0.001  1.00 98.77           H  
ATOM   3135  N   ARG B  41      18.052 -13.337  -4.851  1.00 98.64           N  
ATOM   3136  H   ARG B  41      17.444 -12.552  -4.666  1.00 98.64           H  
ATOM   3137  CA  ARG B  41      19.370 -13.035  -5.409  1.00 98.64           C  
ATOM   3138  HA  ARG B  41      20.049 -13.844  -5.139  1.00 98.64           H  
ATOM   3139  C   ARG B  41      19.899 -11.767  -4.772  1.00 98.64           C  
ATOM   3140  CB  ARG B  41      19.367 -12.914  -6.933  1.00 98.64           C  
ATOM   3141  HB2 ARG B  41      18.570 -12.250  -7.268  1.00 98.64           H  
ATOM   3142  HB3 ARG B  41      20.318 -12.463  -7.217  1.00 98.64           H  
ATOM   3143  O   ARG B  41      19.219 -10.741  -4.783  1.00 98.64           O  
ATOM   3144  CG  ARG B  41      19.245 -14.267  -7.640  1.00 98.64           C  
ATOM   3145  HG2 ARG B  41      19.799 -15.029  -7.091  1.00 98.64           H  
ATOM   3146  HG3 ARG B  41      18.198 -14.563  -7.703  1.00 98.64           H  
ATOM   3147  CD  ARG B  41      19.855 -14.129  -9.036  1.00 98.64           C  
ATOM   3148  HD2 ARG B  41      19.327 -13.343  -9.576  1.00 98.64           H  
ATOM   3149  HD3 ARG B  41      20.903 -13.849  -8.931  1.00 98.64           H  
ATOM   3150  NE  ARG B  41      19.763 -15.379  -9.800  1.00 98.64           N  
ATOM   3151  HE  ARG B  41      19.137 -16.090  -9.451  1.00 98.64           H  
ATOM   3152  NH1 ARG B  41      21.089 -14.726 -11.560  1.00 98.64           N  
ATOM   3153 HH11 ARG B  41      21.354 -14.861 -12.526  1.00 98.64           H  
ATOM   3154 HH12 ARG B  41      21.256 -13.848 -11.091  1.00 98.64           H  
ATOM   3155  NH2 ARG B  41      19.979 -16.666 -11.651  1.00 98.64           N  
ATOM   3156 HH21 ARG B  41      20.145 -16.708 -12.647  1.00 98.64           H  
ATOM   3157 HH22 ARG B  41      19.224 -17.238 -11.301  1.00 98.64           H  
ATOM   3158  CZ  ARG B  41      20.287 -15.588 -10.994  1.00 98.64           C  
ATOM   3159  N   LEU B  42      21.096 -11.845  -4.208  1.00 98.78           N  
ATOM   3160  H   LEU B  42      21.630 -12.691  -4.342  1.00 98.78           H  
ATOM   3161  CA  LEU B  42      21.743 -10.748  -3.491  1.00 98.78           C  
ATOM   3162  HA  LEU B  42      21.274  -9.812  -3.793  1.00 98.78           H  
ATOM   3163  C   LEU B  42      23.226 -10.664  -3.902  1.00 98.78           C  
ATOM   3164  CB  LEU B  42      21.540 -10.932  -1.968  1.00 98.78           C  
ATOM   3165  HB2 LEU B  42      22.103 -10.167  -1.432  1.00 98.78           H  
ATOM   3166  HB3 LEU B  42      21.959 -11.894  -1.673  1.00 98.78           H  
ATOM   3167  O   LEU B  42      23.751 -11.617  -4.484  1.00 98.78           O  
ATOM   3168  CG  LEU B  42      20.071 -10.884  -1.501  1.00 98.78           C  
ATOM   3169  HG  LEU B  42      19.456 -11.519  -2.139  1.00 98.78           H  
ATOM   3170  CD1 LEU B  42      19.926 -11.421  -0.080  1.00 98.78           C  
ATOM   3171 HD11 LEU B  42      20.258 -12.459  -0.056  1.00 98.78           H  
ATOM   3172 HD12 LEU B  42      18.879 -11.376   0.220  1.00 98.78           H  
ATOM   3173 HD13 LEU B  42      20.522 -10.826   0.613  1.00 98.78           H  
ATOM   3174  CD2 LEU B  42      19.514  -9.465  -1.535  1.00 98.78           C  
ATOM   3175 HD21 LEU B  42      19.638  -9.047  -2.534  1.00 98.78           H  
ATOM   3176 HD22 LEU B  42      18.449  -9.489  -1.300  1.00 98.78           H  
ATOM   3177 HD23 LEU B  42      20.032  -8.838  -0.809  1.00 98.78           H  
ATOM   3178  N   PRO B  43      23.907  -9.535  -3.642  1.00 98.29           N  
ATOM   3179  CA  PRO B  43      25.316  -9.369  -3.987  1.00 98.29           C  
ATOM   3180  HA  PRO B  43      25.413  -9.424  -5.072  1.00 98.29           H  
ATOM   3181  C   PRO B  43      26.220 -10.430  -3.351  1.00 98.29           C  
ATOM   3182  CB  PRO B  43      25.690  -7.960  -3.518  1.00 98.29           C  
ATOM   3183  HB2 PRO B  43      26.436  -7.503  -4.169  1.00 98.29           H  
ATOM   3184  HB3 PRO B  43      26.050  -7.988  -2.490  1.00 98.29           H  
ATOM   3185  O   PRO B  43      25.900 -10.991  -2.301  1.00 98.29           O  
ATOM   3186  CG  PRO B  43      24.359  -7.213  -3.559  1.00 98.29           C  
ATOM   3187  HG2 PRO B  43      24.141  -6.895  -4.578  1.00 98.29           H  
ATOM   3188  HG3 PRO B  43      24.349  -6.366  -2.873  1.00 98.29           H  
ATOM   3189  CD  PRO B  43      23.363  -8.285  -3.135  1.00 98.29           C  
ATOM   3190  HD2 PRO B  43      23.300  -8.317  -2.048  1.00 98.29           H  
ATOM   3191  HD3 PRO B  43      22.385  -8.067  -3.566  1.00 98.29           H  
ATOM   3192  N   GLY B  44      27.380 -10.664  -3.965  1.00 97.39           N  
ATOM   3193  H   GLY B  44      27.561 -10.198  -4.843  1.00 97.39           H  
ATOM   3194  CA  GLY B  44      28.370 -11.623  -3.467  1.00 97.39           C  
ATOM   3195  HA2 GLY B  44      28.432 -11.561  -2.381  1.00 97.39           H  
ATOM   3196  HA3 GLY B  44      29.344 -11.368  -3.884  1.00 97.39           H  
ATOM   3197  C   GLY B  44      28.062 -13.073  -3.847  1.00 97.39           C  
ATOM   3198  O   GLY B  44      28.368 -13.978  -3.071  1.00 97.39           O  
ATOM   3199  N   GLY B  45      27.442 -13.303  -5.010  1.00 96.24           N  
ATOM   3200  H   GLY B  45      27.289 -12.541  -5.656  1.00 96.24           H  
ATOM   3201  CA  GLY B  45      27.112 -14.649  -5.489  1.00 96.24           C  
ATOM   3202  HA2 GLY B  45      27.997 -15.282  -5.432  1.00 96.24           H  
ATOM   3203  HA3 GLY B  45      26.800 -14.587  -6.531  1.00 96.24           H  
ATOM   3204  C   GLY B  45      25.973 -15.337  -4.741  1.00 96.24           C  
ATOM   3205  O   GLY B  45      25.847 -16.560  -4.803  1.00 96.24           O  
ATOM   3206  N   VAL B  46      25.135 -14.583  -4.025  1.00 98.14           N  
ATOM   3207  H   VAL B  46      25.247 -13.579  -4.047  1.00 98.14           H  
ATOM   3208  CA  VAL B  46      23.986 -15.148  -3.316  1.00 98.14           C  
ATOM   3209  HA  VAL B  46      24.291 -16.089  -2.858  1.00 98.14           H  
ATOM   3210  C   VAL B  46      22.874 -15.443  -4.315  1.00 98.14           C  
ATOM   3211  CB  VAL B  46      23.517 -14.220  -2.191  1.00 98.14           C  
ATOM   3212  HB  VAL B  46      23.356 -13.224  -2.603  1.00 98.14           H  
ATOM   3213  O   VAL B  46      22.228 -14.528  -4.823  1.00 98.14           O  
ATOM   3214  CG1 VAL B  46      22.213 -14.697  -1.543  1.00 98.14           C  
ATOM   3215 HG11 VAL B  46      22.324 -15.721  -1.186  1.00 98.14           H  
ATOM   3216 HG12 VAL B  46      21.970 -14.039  -0.709  1.00 98.14           H  
ATOM   3217 HG13 VAL B  46      21.390 -14.652  -2.257  1.00 98.14           H  
ATOM   3218  CG2 VAL B  46      24.579 -14.115  -1.094  1.00 98.14           C  
ATOM   3219 HG21 VAL B  46      24.780 -15.095  -0.663  1.00 98.14           H  
ATOM   3220 HG22 VAL B  46      25.499 -13.720  -1.524  1.00 98.14           H  
ATOM   3221 HG23 VAL B  46      24.241 -13.432  -0.316  1.00 98.14           H  
ATOM   3222  N   SER B  47      22.635 -16.730  -4.562  1.00 96.21           N  
ATOM   3223  H   SER B  47      23.279 -17.410  -4.185  1.00 96.21           H  
ATOM   3224  CA  SER B  47      21.571 -17.230  -5.445  1.00 96.21           C  
ATOM   3225  HA  SER B  47      21.091 -16.384  -5.936  1.00 96.21           H  
ATOM   3226  C   SER B  47      20.455 -17.972  -4.704  1.00 96.21           C  
ATOM   3227  CB  SER B  47      22.193 -18.100  -6.539  1.00 96.21           C  
ATOM   3228  HB2 SER B  47      22.977 -17.528  -7.037  1.00 96.21           H  
ATOM   3229  HB3 SER B  47      21.428 -18.340  -7.277  1.00 96.21           H  
ATOM   3230  O   SER B  47      19.520 -18.480  -5.314  1.00 96.21           O  
ATOM   3231  OG  SER B  47      22.754 -19.311  -6.053  1.00 96.21           O  
ATOM   3232  HG  SER B  47      23.042 -19.246  -5.140  1.00 96.21           H  
ATOM   3233  N   SER B  48      20.567 -18.080  -3.379  1.00 96.89           N  
ATOM   3234  H   SER B  48      21.366 -17.652  -2.932  1.00 96.89           H  
ATOM   3235  CA  SER B  48      19.615 -18.786  -2.529  1.00 96.89           C  
ATOM   3236  HA  SER B  48      18.614 -18.593  -2.914  1.00 96.89           H  
ATOM   3237  C   SER B  48      19.700 -18.316  -1.069  1.00 96.89           C  
ATOM   3238  CB  SER B  48      19.892 -20.293  -2.605  1.00 96.89           C  
ATOM   3239  HB2 SER B  48      19.846 -20.623  -3.643  1.00 96.89           H  
ATOM   3240  HB3 SER B  48      19.127 -20.826  -2.041  1.00 96.89           H  
ATOM   3241  O   SER B  48      20.724 -17.765  -0.651  1.00 96.89           O  
ATOM   3242  OG  SER B  48      21.161 -20.609  -2.064  1.00 96.89           O  
ATOM   3243  HG  SER B  48      21.833 -20.331  -2.690  1.00 96.89           H  
ATOM   3244  N   PRO B  49      18.672 -18.584  -0.241  1.00 98.48           N  
ATOM   3245  CA  PRO B  49      18.734 -18.358   1.202  1.00 98.48           C  
ATOM   3246  HA  PRO B  49      18.818 -17.286   1.379  1.00 98.48           H  
ATOM   3247  C   PRO B  49      19.907 -19.067   1.901  1.00 98.48           C  
ATOM   3248  CB  PRO B  49      17.389 -18.852   1.742  1.00 98.48           C  
ATOM   3249  HB2 PRO B  49      17.071 -18.278   2.613  1.00 98.48           H  
ATOM   3250  HB3 PRO B  49      17.449 -19.912   1.989  1.00 98.48           H  
ATOM   3251  O   PRO B  49      20.481 -18.512   2.838  1.00 98.48           O  
ATOM   3252  CG  PRO B  49      16.440 -18.665   0.560  1.00 98.48           C  
ATOM   3253  HG2 PRO B  49      15.587 -19.342   0.617  1.00 98.48           H  
ATOM   3254  HG3 PRO B  49      16.109 -17.628   0.512  1.00 98.48           H  
ATOM   3255  CD  PRO B  49      17.331 -18.976  -0.641  1.00 98.48           C  
ATOM   3256  HD2 PRO B  49      17.323 -20.045  -0.853  1.00 98.48           H  
ATOM   3257  HD3 PRO B  49      16.990 -18.412  -1.509  1.00 98.48           H  
ATOM   3258  N   GLU B  50      20.312 -20.265   1.459  1.00 96.06           N  
ATOM   3259  H   GLU B  50      19.809 -20.722   0.711  1.00 96.06           H  
ATOM   3260  CA  GLU B  50      21.493 -20.950   2.006  1.00 96.06           C  
ATOM   3261  HA  GLU B  50      21.433 -20.947   3.094  1.00 96.06           H  
ATOM   3262  C   GLU B  50      22.803 -20.251   1.637  1.00 96.06           C  
ATOM   3263  CB  GLU B  50      21.596 -22.407   1.530  1.00 96.06           C  
ATOM   3264  HB2 GLU B  50      21.617 -22.447   0.441  1.00 96.06           H  
ATOM   3265  HB3 GLU B  50      22.550 -22.801   1.881  1.00 96.06           H  
ATOM   3266  O   GLU B  50      23.730 -20.233   2.451  1.00 96.06           O  
ATOM   3267  CG  GLU B  50      20.508 -23.332   2.081  1.00 96.06           C  
ATOM   3268  HG2 GLU B  50      20.434 -23.187   3.159  1.00 96.06           H  
ATOM   3269  HG3 GLU B  50      20.821 -24.362   1.910  1.00 96.06           H  
ATOM   3270  CD  GLU B  50      19.146 -23.124   1.421  1.00 96.06           C  
ATOM   3271  OE1 GLU B  50      18.130 -23.481   2.044  1.00 96.06           O  
ATOM   3272  OE2 GLU B  50      19.066 -22.609   0.282  1.00 96.06           O  
ATOM   3273  N   ASP B  51      22.894 -19.670   0.439  1.00 97.36           N  
ATOM   3274  H   ASP B  51      22.119 -19.743  -0.204  1.00 97.36           H  
ATOM   3275  CA  ASP B  51      24.048 -18.851   0.058  1.00 97.36           C  
ATOM   3276  HA  ASP B  51      24.962 -19.413   0.247  1.00 97.36           H  
ATOM   3277  C   ASP B  51      24.110 -17.584   0.908  1.00 97.36           C  
ATOM   3278  CB  ASP B  51      24.026 -18.485  -1.431  1.00 97.36           C  
ATOM   3279  HB2 ASP B  51      23.140 -17.887  -1.646  1.00 97.36           H  
ATOM   3280  HB3 ASP B  51      24.906 -17.880  -1.647  1.00 97.36           H  
ATOM   3281  O   ASP B  51      25.179 -17.256   1.420  1.00 97.36           O  
ATOM   3282  CG  ASP B  51      24.050 -19.699  -2.348  1.00 97.36           C  
ATOM   3283  OD1 ASP B  51      24.648 -20.726  -1.950  1.00 97.36           O  
ATOM   3284  OD2 ASP B  51      23.394 -19.611  -3.412  1.00 97.36           O  
ATOM   3285  N   LEU B  52      22.964 -16.930   1.145  1.00 98.60           N  
ATOM   3286  H   LEU B  52      22.128 -17.246   0.674  1.00 98.60           H  
ATOM   3287  CA  LEU B  52      22.884 -15.785   2.052  1.00 98.60           C  
ATOM   3288  HA  LEU B  52      23.556 -15.013   1.677  1.00 98.60           H  
ATOM   3289  C   LEU B  52      23.356 -16.176   3.454  1.00 98.60           C  
ATOM   3290  CB  LEU B  52      21.447 -15.230   2.100  1.00 98.60           C  
ATOM   3291  HB2 LEU B  52      21.129 -14.951   1.095  1.00 98.60           H  
ATOM   3292  HB3 LEU B  52      20.774 -16.015   2.445  1.00 98.60           H  
ATOM   3293  O   LEU B  52      24.164 -15.468   4.050  1.00 98.60           O  
ATOM   3294  CG  LEU B  52      21.290 -14.017   3.040  1.00 98.60           C  
ATOM   3295  HG  LEU B  52      21.541 -14.319   4.057  1.00 98.60           H  
ATOM   3296  CD1 LEU B  52      22.186 -12.839   2.652  1.00 98.60           C  
ATOM   3297 HD11 LEU B  52      21.959 -11.979   3.283  1.00 98.60           H  
ATOM   3298 HD12 LEU B  52      23.234 -13.099   2.805  1.00 98.60           H  
ATOM   3299 HD13 LEU B  52      22.033 -12.576   1.606  1.00 98.60           H  
ATOM   3300  CD2 LEU B  52      19.835 -13.555   3.057  1.00 98.60           C  
ATOM   3301 HD21 LEU B  52      19.724 -12.687   3.708  1.00 98.60           H  
ATOM   3302 HD22 LEU B  52      19.507 -13.294   2.050  1.00 98.60           H  
ATOM   3303 HD23 LEU B  52      19.213 -14.361   3.444  1.00 98.60           H  
ATOM   3304  N   TRP B  53      22.895 -17.316   3.976  1.00 97.96           N  
ATOM   3305  H   TRP B  53      22.211 -17.844   3.453  1.00 97.96           H  
ATOM   3306  CA  TRP B  53      23.336 -17.798   5.283  1.00 97.96           C  
ATOM   3307  HA  TRP B  53      23.110 -17.034   6.026  1.00 97.96           H  
ATOM   3308  C   TRP B  53      24.851 -18.015   5.331  1.00 97.96           C  
ATOM   3309  CB  TRP B  53      22.595 -19.078   5.676  1.00 97.96           C  
ATOM   3310  HB2 TRP B  53      22.754 -19.845   4.918  1.00 97.96           H  
ATOM   3311  HB3 TRP B  53      21.528 -18.861   5.727  1.00 97.96           H  
ATOM   3312  O   TRP B  53      25.498 -17.527   6.254  1.00 97.96           O  
ATOM   3313  CG  TRP B  53      23.047 -19.596   7.006  1.00 97.96           C  
ATOM   3314  CD1 TRP B  53      23.913 -20.615   7.214  1.00 97.96           C  
ATOM   3315  HD1 TRP B  53      24.382 -21.194   6.433  1.00 97.96           H  
ATOM   3316  CD2 TRP B  53      22.848 -18.973   8.308  1.00 97.96           C  
ATOM   3317  CE2 TRP B  53      23.614 -19.691   9.274  1.00 97.96           C  
ATOM   3318  CE3 TRP B  53      22.145 -17.830   8.749  1.00 97.96           C  
ATOM   3319  HE3 TRP B  53      21.598 -17.234   8.034  1.00 97.96           H  
ATOM   3320  NE1 TRP B  53      24.262 -20.671   8.551  1.00 97.96           N  
ATOM   3321  HE1 TRP B  53      25.091 -21.151   8.871  1.00 97.96           H  
ATOM   3322  CH2 TRP B  53      22.897 -18.201  11.037  1.00 97.96           C  
ATOM   3323  HH2 TRP B  53      22.915 -17.885  12.070  1.00 97.96           H  
ATOM   3324  CZ2 TRP B  53      23.637 -19.324  10.626  1.00 97.96           C  
ATOM   3325  HZ2 TRP B  53      24.247 -19.874  11.327  1.00 97.96           H  
ATOM   3326  CZ3 TRP B  53      22.168 -17.450  10.101  1.00 97.96           C  
ATOM   3327  HZ3 TRP B  53      21.631 -16.569  10.421  1.00 97.96           H  
ATOM   3328  N   ARG B  54      25.438 -18.679   4.325  1.00 97.56           N  
ATOM   3329  H   ARG B  54      24.850 -19.021   3.578  1.00 97.56           H  
ATOM   3330  CA  ARG B  54      26.896 -18.879   4.243  1.00 97.56           C  
ATOM   3331  HA  ARG B  54      27.239 -19.360   5.160  1.00 97.56           H  
ATOM   3332  C   ARG B  54      27.663 -17.559   4.169  1.00 97.56           C  
ATOM   3333  CB  ARG B  54      27.246 -19.760   3.034  1.00 97.56           C  
ATOM   3334  HB2 ARG B  54      26.670 -19.447   2.163  1.00 97.56           H  
ATOM   3335  HB3 ARG B  54      28.305 -19.632   2.806  1.00 97.56           H  
ATOM   3336  O   ARG B  54      28.704 -17.421   4.816  1.00 97.56           O  
ATOM   3337  CG  ARG B  54      27.001 -21.242   3.332  1.00 97.56           C  
ATOM   3338  HG2 ARG B  54      25.943 -21.418   3.529  1.00 97.56           H  
ATOM   3339  HG3 ARG B  54      27.564 -21.512   4.226  1.00 97.56           H  
ATOM   3340  CD  ARG B  54      27.472 -22.139   2.182  1.00 97.56           C  
ATOM   3341  HD2 ARG B  54      28.466 -21.823   1.865  1.00 97.56           H  
ATOM   3342  HD3 ARG B  54      27.540 -23.155   2.570  1.00 97.56           H  
ATOM   3343  NE  ARG B  54      26.549 -22.131   1.029  1.00 97.56           N  
ATOM   3344  HE  ARG B  54      25.814 -21.438   1.011  1.00 97.56           H  
ATOM   3345  NH1 ARG B  54      27.473 -23.925  -0.065  1.00 97.56           N  
ATOM   3346 HH11 ARG B  54      28.200 -23.957   0.634  1.00 97.56           H  
ATOM   3347 HH12 ARG B  54      27.468 -24.544  -0.863  1.00 97.56           H  
ATOM   3348  NH2 ARG B  54      25.685 -22.946  -0.926  1.00 97.56           N  
ATOM   3349 HH21 ARG B  54      25.154 -22.100  -1.077  1.00 97.56           H  
ATOM   3350 HH22 ARG B  54      25.731 -23.549  -1.735  1.00 97.56           H  
ATOM   3351  CZ  ARG B  54      26.567 -22.988   0.022  1.00 97.56           C  
ATOM   3352  N   LEU B  55      27.158 -16.584   3.416  1.00 98.29           N  
ATOM   3353  H   LEU B  55      26.330 -16.781   2.871  1.00 98.29           H  
ATOM   3354  CA  LEU B  55      27.745 -15.248   3.313  1.00 98.29           C  
ATOM   3355  HA  LEU B  55      28.781 -15.347   2.987  1.00 98.29           H  
ATOM   3356  C   LEU B  55      27.761 -14.537   4.675  1.00 98.29           C  
ATOM   3357  CB  LEU B  55      26.973 -14.474   2.225  1.00 98.29           C  
ATOM   3358  HB2 LEU B  55      26.981 -15.090   1.326  1.00 98.29           H  
ATOM   3359  HB3 LEU B  55      25.931 -14.340   2.517  1.00 98.29           H  
ATOM   3360  O   LEU B  55      28.782 -13.974   5.074  1.00 98.29           O  
ATOM   3361  CG  LEU B  55      27.595 -13.107   1.889  1.00 98.29           C  
ATOM   3362  HG  LEU B  55      28.671 -13.163   2.053  1.00 98.29           H  
ATOM   3363  CD1 LEU B  55      27.406 -12.753   0.420  1.00 98.29           C  
ATOM   3364 HD11 LEU B  55      26.372 -12.470   0.225  1.00 98.29           H  
ATOM   3365 HD12 LEU B  55      27.687 -13.590  -0.220  1.00 98.29           H  
ATOM   3366 HD13 LEU B  55      28.051 -11.913   0.163  1.00 98.29           H  
ATOM   3367  CD2 LEU B  55      27.008 -11.964   2.724  1.00 98.29           C  
ATOM   3368 HD21 LEU B  55      25.930 -11.905   2.575  1.00 98.29           H  
ATOM   3369 HD22 LEU B  55      27.225 -12.107   3.783  1.00 98.29           H  
ATOM   3370 HD23 LEU B  55      27.465 -11.025   2.410  1.00 98.29           H  
ATOM   3371  N   LEU B  56      26.658 -14.621   5.420  1.00 98.20           N  
ATOM   3372  H   LEU B  56      25.858 -15.092   5.022  1.00 98.20           H  
ATOM   3373  CA  LEU B  56      26.518 -14.012   6.743  1.00 98.20           C  
ATOM   3374  HA  LEU B  56      26.872 -12.982   6.702  1.00 98.20           H  
ATOM   3375  C   LEU B  56      27.354 -14.723   7.813  1.00 98.20           C  
ATOM   3376  CB  LEU B  56      25.034 -14.028   7.135  1.00 98.20           C  
ATOM   3377  HB2 LEU B  56      24.945 -13.704   8.171  1.00 98.20           H  
ATOM   3378  HB3 LEU B  56      24.675 -15.055   7.078  1.00 98.20           H  
ATOM   3379  O   LEU B  56      28.060 -14.068   8.575  1.00 98.20           O  
ATOM   3380  CG  LEU B  56      24.136 -13.134   6.266  1.00 98.20           C  
ATOM   3381  HG  LEU B  56      24.296 -13.325   5.205  1.00 98.20           H  
ATOM   3382  CD1 LEU B  56      22.686 -13.448   6.615  1.00 98.20           C  
ATOM   3383 HD11 LEU B  56      22.457 -14.469   6.312  1.00 98.20           H  
ATOM   3384 HD12 LEU B  56      22.562 -13.359   7.694  1.00 98.20           H  
ATOM   3385 HD13 LEU B  56      22.020 -12.765   6.087  1.00 98.20           H  
ATOM   3386  CD2 LEU B  56      24.394 -11.652   6.513  1.00 98.20           C  
ATOM   3387 HD21 LEU B  56      24.245 -11.399   7.562  1.00 98.20           H  
ATOM   3388 HD22 LEU B  56      25.420 -11.416   6.229  1.00 98.20           H  
ATOM   3389 HD23 LEU B  56      23.735 -11.057   5.881  1.00 98.20           H  
ATOM   3390  N   GLU B  57      27.310 -16.054   7.857  1.00 96.80           N  
ATOM   3391  H   GLU B  57      26.691 -16.530   7.216  1.00 96.80           H  
ATOM   3392  CA  GLU B  57      28.043 -16.876   8.826  1.00 96.80           C  
ATOM   3393  HA  GLU B  57      27.790 -16.545   9.834  1.00 96.80           H  
ATOM   3394  C   GLU B  57      29.561 -16.729   8.659  1.00 96.80           C  
ATOM   3395  CB  GLU B  57      27.594 -18.337   8.666  1.00 96.80           C  
ATOM   3396  HB2 GLU B  57      26.515 -18.382   8.817  1.00 96.80           H  
ATOM   3397  HB3 GLU B  57      27.813 -18.663   7.649  1.00 96.80           H  
ATOM   3398  O   GLU B  57      30.284 -16.595   9.645  1.00 96.80           O  
ATOM   3399  CG  GLU B  57      28.263 -19.298   9.659  1.00 96.80           C  
ATOM   3400  HG2 GLU B  57      28.126 -18.909  10.668  1.00 96.80           H  
ATOM   3401  HG3 GLU B  57      29.332 -19.347   9.454  1.00 96.80           H  
ATOM   3402  CD  GLU B  57      27.670 -20.714   9.562  1.00 96.80           C  
ATOM   3403  OE1 GLU B  57      27.407 -21.317  10.625  1.00 96.80           O  
ATOM   3404  OE2 GLU B  57      27.434 -21.195   8.428  1.00 96.80           O  
ATOM   3405  N   SER B  58      30.052 -16.666   7.417  1.00 97.47           N  
ATOM   3406  H   SER B  58      29.414 -16.792   6.644  1.00 97.47           H  
ATOM   3407  CA  SER B  58      31.462 -16.357   7.132  1.00 97.47           C  
ATOM   3408  HA  SER B  58      32.083 -16.977   7.779  1.00 97.47           H  
ATOM   3409  C   SER B  58      31.842 -14.900   7.428  1.00 97.47           C  
ATOM   3410  CB  SER B  58      31.811 -16.709   5.682  1.00 97.47           C  
ATOM   3411  HB2 SER B  58      31.652 -17.775   5.522  1.00 97.47           H  
ATOM   3412  HB3 SER B  58      32.862 -16.482   5.504  1.00 97.47           H  
ATOM   3413  O   SER B  58      33.028 -14.571   7.490  1.00 97.47           O  
ATOM   3414  OG  SER B  58      31.021 -15.981   4.764  1.00 97.47           O  
ATOM   3415  HG  SER B  58      30.156 -16.397   4.737  1.00 97.47           H  
ATOM   3416  N   GLY B  59      30.854 -14.024   7.634  1.00 97.81           N  
ATOM   3417  H   GLY B  59      29.904 -14.368   7.638  1.00 97.81           H  
ATOM   3418  CA  GLY B  59      31.053 -12.600   7.860  1.00 97.81           C  
ATOM   3419  HA2 GLY B  59      31.700 -12.474   8.728  1.00 97.81           H  
ATOM   3420  HA3 GLY B  59      30.083 -12.150   8.072  1.00 97.81           H  
ATOM   3421  C   GLY B  59      31.663 -11.887   6.653  1.00 97.81           C  
ATOM   3422  O   GLY B  59      32.528 -11.029   6.845  1.00 97.81           O  
ATOM   3423  N   THR B  60      31.244 -12.274   5.445  1.00 98.10           N  
ATOM   3424  H   THR B  60      30.509 -12.966   5.408  1.00 98.10           H  
ATOM   3425  CA  THR B  60      31.725 -11.744   4.161  1.00 98.10           C  
ATOM   3426  HA  THR B  60      32.805 -11.607   4.220  1.00 98.10           H  
ATOM   3427  C   THR B  60      31.091 -10.378   3.853  1.00 98.10           C  
ATOM   3428  CB  THR B  60      31.455 -12.771   3.046  1.00 98.10           C  
ATOM   3429  HB  THR B  60      30.399 -13.037   3.069  1.00 98.10           H  
ATOM   3430  O   THR B  60      29.885 -10.194   4.040  1.00 98.10           O  
ATOM   3431  CG2 THR B  60      31.838 -12.291   1.644  1.00 98.10           C  
ATOM   3432 HG21 THR B  60      32.881 -11.975   1.629  1.00 98.10           H  
ATOM   3433 HG22 THR B  60      31.203 -11.458   1.341  1.00 98.10           H  
ATOM   3434 HG23 THR B  60      31.701 -13.100   0.927  1.00 98.10           H  
ATOM   3435  OG1 THR B  60      32.211 -13.942   3.270  1.00 98.10           O  
ATOM   3436  HG1 THR B  60      31.706 -14.539   3.827  1.00 98.10           H  
ATOM   3437  N   ASP B  61      31.915  -9.431   3.387  1.00 98.14           N  
ATOM   3438  H   ASP B  61      32.884  -9.677   3.244  1.00 98.14           H  
ATOM   3439  CA  ASP B  61      31.514  -8.135   2.811  1.00 98.14           C  
ATOM   3440  HA  ASP B  61      30.562  -7.817   3.236  1.00 98.14           H  
ATOM   3441  C   ASP B  61      31.339  -8.319   1.293  1.00 98.14           C  
ATOM   3442  CB  ASP B  61      32.580  -7.066   3.161  1.00 98.14           C  
ATOM   3443  HB2 ASP B  61      32.615  -6.958   4.245  1.00 98.14           H  
ATOM   3444  HB3 ASP B  61      33.553  -7.433   2.837  1.00 98.14           H  
ATOM   3445  O   ASP B  61      32.277  -8.721   0.602  1.00 98.14           O  
ATOM   3446  CG  ASP B  61      32.365  -5.670   2.539  1.00 98.14           C  
ATOM   3447  OD1 ASP B  61      31.348  -5.488   1.836  1.00 98.14           O  
ATOM   3448  OD2 ASP B  61      33.261  -4.799   2.720  1.00 98.14           O  
ATOM   3449  N   ALA B  62      30.127  -8.083   0.792  1.00 98.05           N  
ATOM   3450  H   ALA B  62      29.432  -7.692   1.413  1.00 98.05           H  
ATOM   3451  CA  ALA B  62      29.734  -8.277  -0.601  1.00 98.05           C  
ATOM   3452  HA  ALA B  62      30.424  -8.985  -1.061  1.00 98.05           H  
ATOM   3453  C   ALA B  62      29.797  -6.985  -1.438  1.00 98.05           C  
ATOM   3454  CB  ALA B  62      28.336  -8.900  -0.618  1.00 98.05           C  
ATOM   3455  HB1 ALA B  62      27.602  -8.154  -0.311  1.00 98.05           H  
ATOM   3456  HB2 ALA B  62      28.297  -9.745   0.068  1.00 98.05           H  
ATOM   3457  HB3 ALA B  62      28.100  -9.236  -1.628  1.00 98.05           H  
ATOM   3458  O   ALA B  62      29.400  -6.986  -2.608  1.00 98.05           O  
ATOM   3459  N   VAL B  63      30.273  -5.877  -0.860  1.00 97.29           N  
ATOM   3460  H   VAL B  63      30.591  -5.921   0.097  1.00 97.29           H  
ATOM   3461  CA  VAL B  63      30.491  -4.625  -1.589  1.00 97.29           C  
ATOM   3462  HA  VAL B  63      29.596  -4.414  -2.174  1.00 97.29           H  
ATOM   3463  C   VAL B  63      31.661  -4.794  -2.561  1.00 97.29           C  
ATOM   3464  CB  VAL B  63      30.704  -3.444  -0.620  1.00 97.29           C  
ATOM   3465  HB  VAL B  63      31.540  -3.659   0.045  1.00 97.29           H  
ATOM   3466  O   VAL B  63      32.741  -5.269  -2.211  1.00 97.29           O  
ATOM   3467  CG1 VAL B  63      31.028  -2.141  -1.362  1.00 97.29           C  
ATOM   3468 HG11 VAL B  63      30.230  -1.908  -2.067  1.00 97.29           H  
ATOM   3469 HG12 VAL B  63      31.119  -1.326  -0.644  1.00 97.29           H  
ATOM   3470 HG13 VAL B  63      31.977  -2.235  -1.891  1.00 97.29           H  
ATOM   3471  CG2 VAL B  63      29.436  -3.197   0.212  1.00 97.29           C  
ATOM   3472 HG21 VAL B  63      28.583  -3.008  -0.439  1.00 97.29           H  
ATOM   3473 HG22 VAL B  63      29.229  -4.067   0.836  1.00 97.29           H  
ATOM   3474 HG23 VAL B  63      29.586  -2.341   0.871  1.00 97.29           H  
ATOM   3475  N   SER B  64      31.459  -4.375  -3.808  1.00 95.63           N  
ATOM   3476  H   SER B  64      30.574  -3.940  -4.027  1.00 95.63           H  
ATOM   3477  CA  SER B  64      32.443  -4.478  -4.889  1.00 95.63           C  
ATOM   3478  HA  SER B  64      33.433  -4.625  -4.457  1.00 95.63           H  
ATOM   3479  C   SER B  64      32.505  -3.189  -5.716  1.00 95.63           C  
ATOM   3480  CB  SER B  64      32.132  -5.715  -5.742  1.00 95.63           C  
ATOM   3481  HB2 SER B  64      32.072  -6.593  -5.099  1.00 95.63           H  
ATOM   3482  HB3 SER B  64      32.931  -5.872  -6.465  1.00 95.63           H  
ATOM   3483  O   SER B  64      31.862  -2.190  -5.389  1.00 95.63           O  
ATOM   3484  OG  SER B  64      30.915  -5.556  -6.431  1.00 95.63           O  
ATOM   3485  HG  SER B  64      30.206  -5.526  -5.784  1.00 95.63           H  
ATOM   3486  N   GLY B  65      33.343  -3.173  -6.757  1.00 94.10           N  
ATOM   3487  H   GLY B  65      33.761  -4.051  -7.032  1.00 94.10           H  
ATOM   3488  CA  GLY B  65      33.373  -2.075  -7.725  1.00 94.10           C  
ATOM   3489  HA2 GLY B  65      34.245  -2.176  -8.371  1.00 94.10           H  
ATOM   3490  HA3 GLY B  65      33.442  -1.124  -7.196  1.00 94.10           H  
ATOM   3491  C   GLY B  65      32.123  -2.050  -8.610  1.00 94.10           C  
ATOM   3492  O   GLY B  65      31.380  -3.025  -8.680  1.00 94.10           O  
ATOM   3493  N   PHE B  66      31.897  -0.934  -9.303  1.00 94.87           N  
ATOM   3494  H   PHE B  66      32.503  -0.137  -9.172  1.00 94.87           H  
ATOM   3495  CA  PHE B  66      30.771  -0.816 -10.233  1.00 94.87           C  
ATOM   3496  HA  PHE B  66      29.865  -1.022  -9.662  1.00 94.87           H  
ATOM   3497  C   PHE B  66      30.841  -1.841 -11.385  1.00 94.87           C  
ATOM   3498  CB  PHE B  66      30.681   0.618 -10.776  1.00 94.87           C  
ATOM   3499  HB2 PHE B  66      31.674   0.947 -11.081  1.00 94.87           H  
ATOM   3500  HB3 PHE B  66      30.063   0.597 -11.674  1.00 94.87           H  
ATOM   3501  O   PHE B  66      31.942  -2.156 -11.849  1.00 94.87           O  
ATOM   3502  CG  PHE B  66      30.077   1.659  -9.846  1.00 94.87           C  
ATOM   3503  CD1 PHE B  66      29.818   1.393  -8.484  1.00 94.87           C  
ATOM   3504  HD1 PHE B  66      30.086   0.447  -8.038  1.00 94.87           H  
ATOM   3505  CD2 PHE B  66      29.730   2.916 -10.376  1.00 94.87           C  
ATOM   3506  HD2 PHE B  66      29.913   3.134 -11.418  1.00 94.87           H  
ATOM   3507  CE1 PHE B  66      29.207   2.360  -7.671  1.00 94.87           C  
ATOM   3508  HE1 PHE B  66      28.989   2.148  -6.634  1.00 94.87           H  
ATOM   3509  CE2 PHE B  66      29.134   3.888  -9.555  1.00 94.87           C  
ATOM   3510  HE2 PHE B  66      28.853   4.850  -9.958  1.00 94.87           H  
ATOM   3511  CZ  PHE B  66      28.881   3.613  -8.204  1.00 94.87           C  
ATOM   3512  HZ  PHE B  66      28.447   4.373  -7.571  1.00 94.87           H  
ATOM   3513  N   PRO B  67      29.687  -2.324 -11.889  1.00 93.79           N  
ATOM   3514  CA  PRO B  67      29.627  -3.196 -13.058  1.00 93.79           C  
ATOM   3515  HA  PRO B  67      30.188  -4.107 -12.849  1.00 93.79           H  
ATOM   3516  C   PRO B  67      30.197  -2.497 -14.295  1.00 93.79           C  
ATOM   3517  CB  PRO B  67      28.147  -3.541 -13.269  1.00 93.79           C  
ATOM   3518  HB2 PRO B  67      28.011  -4.591 -13.525  1.00 93.79           H  
ATOM   3519  HB3 PRO B  67      27.722  -2.904 -14.045  1.00 93.79           H  
ATOM   3520  O   PRO B  67      29.912  -1.325 -14.545  1.00 93.79           O  
ATOM   3521  CG  PRO B  67      27.488  -3.197 -11.937  1.00 93.79           C  
ATOM   3522  HG2 PRO B  67      27.561  -4.052 -11.265  1.00 93.79           H  
ATOM   3523  HG3 PRO B  67      26.450  -2.884 -12.054  1.00 93.79           H  
ATOM   3524  CD  PRO B  67      28.343  -2.059 -11.406  1.00 93.79           C  
ATOM   3525  HD2 PRO B  67      27.993  -1.111 -11.812  1.00 93.79           H  
ATOM   3526  HD3 PRO B  67      28.286  -2.058 -10.317  1.00 93.79           H  
ATOM   3527  N   THR B  68      30.968  -3.222 -15.100  1.00 92.58           N  
ATOM   3528  H   THR B  68      31.174  -4.179 -14.851  1.00 92.58           H  
ATOM   3529  CA  THR B  68      31.612  -2.690 -16.315  1.00 92.58           C  
ATOM   3530  HA  THR B  68      31.628  -1.601 -16.266  1.00 92.58           H  
ATOM   3531  C   THR B  68      30.868  -3.045 -17.603  1.00 92.58           C  
ATOM   3532  CB  THR B  68      33.067  -3.164 -16.398  1.00 92.58           C  
ATOM   3533  HB  THR B  68      33.503  -2.837 -17.341  1.00 92.58           H  
ATOM   3534  O   THR B  68      31.205  -2.553 -18.675  1.00 92.58           O  
ATOM   3535  CG2 THR B  68      33.913  -2.610 -15.250  1.00 92.58           C  
ATOM   3536 HG21 THR B  68      34.954  -2.908 -15.381  1.00 92.58           H  
ATOM   3537 HG22 THR B  68      33.549  -2.983 -14.293  1.00 92.58           H  
ATOM   3538 HG23 THR B  68      33.855  -1.522 -15.249  1.00 92.58           H  
ATOM   3539  OG1 THR B  68      33.128  -4.571 -16.317  1.00 92.58           O  
ATOM   3540  HG1 THR B  68      34.053  -4.825 -16.352  1.00 92.58           H  
ATOM   3541  N   ASP B  69      29.833  -3.875 -17.512  1.00 91.98           N  
ATOM   3542  H   ASP B  69      29.587  -4.243 -16.604  1.00 91.98           H  
ATOM   3543  CA  ASP B  69      29.074  -4.452 -18.623  1.00 91.98           C  
ATOM   3544  HA  ASP B  69      29.632  -4.297 -19.547  1.00 91.98           H  
ATOM   3545  C   ASP B  69      27.692  -3.802 -18.836  1.00 91.98           C  
ATOM   3546  CB  ASP B  69      28.978  -5.970 -18.400  1.00 91.98           C  
ATOM   3547  HB2 ASP B  69      29.988  -6.378 -18.351  1.00 91.98           H  
ATOM   3548  HB3 ASP B  69      28.485  -6.420 -19.261  1.00 91.98           H  
ATOM   3549  O   ASP B  69      26.942  -4.206 -19.722  1.00 91.98           O  
ATOM   3550  CG  ASP B  69      28.225  -6.374 -17.122  1.00 91.98           C  
ATOM   3551  OD1 ASP B  69      28.027  -5.507 -16.233  1.00 91.98           O  
ATOM   3552  OD2 ASP B  69      27.869  -7.566 -17.040  1.00 91.98           O  
ATOM   3553  N   ARG B  70      27.359  -2.754 -18.067  1.00 92.11           N  
ATOM   3554  H   ARG B  70      28.004  -2.534 -17.321  1.00 92.11           H  
ATOM   3555  CA  ARG B  70      26.068  -2.034 -18.134  1.00 92.11           C  
ATOM   3556  HA  ARG B  70      25.344  -2.678 -18.633  1.00 92.11           H  
ATOM   3557  C   ARG B  70      26.092  -0.753 -18.970  1.00 92.11           C  
ATOM   3558  CB  ARG B  70      25.549  -1.763 -16.716  1.00 92.11           C  
ATOM   3559  HB2 ARG B  70      26.263  -1.143 -16.175  1.00 92.11           H  
ATOM   3560  HB3 ARG B  70      24.600  -1.230 -16.776  1.00 92.11           H  
ATOM   3561  O   ARG B  70      25.111  -0.017 -18.998  1.00 92.11           O  
ATOM   3562  CG  ARG B  70      25.324  -3.073 -15.961  1.00 92.11           C  
ATOM   3563  HG2 ARG B  70      24.671  -3.728 -16.538  1.00 92.11           H  
ATOM   3564  HG3 ARG B  70      26.277  -3.576 -15.799  1.00 92.11           H  
ATOM   3565  CD  ARG B  70      24.680  -2.775 -14.616  1.00 92.11           C  
ATOM   3566  HD2 ARG B  70      23.683  -2.368 -14.784  1.00 92.11           H  
ATOM   3567  HD3 ARG B  70      25.279  -2.032 -14.089  1.00 92.11           H  
ATOM   3568  NE  ARG B  70      24.601  -3.998 -13.806  1.00 92.11           N  
ATOM   3569  HE  ARG B  70      25.144  -4.795 -14.106  1.00 92.11           H  
ATOM   3570  NH1 ARG B  70      23.276  -3.092 -12.203  1.00 92.11           N  
ATOM   3571 HH11 ARG B  70      23.172  -2.211 -12.685  1.00 92.11           H  
ATOM   3572 HH12 ARG B  70      22.709  -3.229 -11.378  1.00 92.11           H  
ATOM   3573  NH2 ARG B  70      23.991  -5.174 -11.952  1.00 92.11           N  
ATOM   3574 HH21 ARG B  70      23.534  -5.159 -11.051  1.00 92.11           H  
ATOM   3575 HH22 ARG B  70      24.577  -5.963 -12.185  1.00 92.11           H  
ATOM   3576  CZ  ARG B  70      23.957  -4.089 -12.664  1.00 92.11           C  
ATOM   3577  N   GLY B  71      27.216  -0.462 -19.626  1.00 91.35           N  
ATOM   3578  H   GLY B  71      27.970  -1.132 -19.577  1.00 91.35           H  
ATOM   3579  CA  GLY B  71      27.396   0.761 -20.417  1.00 91.35           C  
ATOM   3580  HA2 GLY B  71      26.538   0.895 -21.075  1.00 91.35           H  
ATOM   3581  HA3 GLY B  71      28.290   0.653 -21.032  1.00 91.35           H  
ATOM   3582  C   GLY B  71      27.558   2.036 -19.582  1.00 91.35           C  
ATOM   3583  O   GLY B  71      27.370   3.132 -20.101  1.00 91.35           O  
ATOM   3584  N   TRP B  72      27.884   1.911 -18.294  1.00 90.19           N  
ATOM   3585  H   TRP B  72      28.043   0.987 -17.918  1.00 90.19           H  
ATOM   3586  CA  TRP B  72      28.180   3.054 -17.432  1.00 90.19           C  
ATOM   3587  HA  TRP B  72      27.443   3.838 -17.607  1.00 90.19           H  
ATOM   3588  C   TRP B  72      29.564   3.610 -17.765  1.00 90.19           C  
ATOM   3589  CB  TRP B  72      28.107   2.629 -15.960  1.00 90.19           C  
ATOM   3590  HB2 TRP B  72      28.853   1.855 -15.784  1.00 90.19           H  
ATOM   3591  HB3 TRP B  72      28.376   3.487 -15.344  1.00 90.19           H  
ATOM   3592  O   TRP B  72      30.519   2.847 -17.901  1.00 90.19           O  
ATOM   3593  CG  TRP B  72      26.788   2.113 -15.469  1.00 90.19           C  
ATOM   3594  CD1 TRP B  72      25.647   1.976 -16.190  1.00 90.19           C  
ATOM   3595  HD1 TRP B  72      25.529   2.206 -17.238  1.00 90.19           H  
ATOM   3596  CD2 TRP B  72      26.460   1.670 -14.118  1.00 90.19           C  
ATOM   3597  CE2 TRP B  72      25.080   1.330 -14.092  1.00 90.19           C  
ATOM   3598  CE3 TRP B  72      27.174   1.554 -12.903  1.00 90.19           C  
ATOM   3599  HE3 TRP B  72      28.229   1.788 -12.891  1.00 90.19           H  
ATOM   3600  NE1 TRP B  72      24.645   1.490 -15.384  1.00 90.19           N  
ATOM   3601  HE1 TRP B  72      23.712   1.290 -15.717  1.00 90.19           H  
ATOM   3602  CH2 TRP B  72      25.152   0.869 -11.721  1.00 90.19           C  
ATOM   3603  HH2 TRP B  72      24.637   0.609 -10.808  1.00 90.19           H  
ATOM   3604  CZ2 TRP B  72      24.429   0.966 -12.916  1.00 90.19           C  
ATOM   3605  HZ2 TRP B  72      23.359   0.821 -12.932  1.00 90.19           H  
ATOM   3606  CZ3 TRP B  72      26.529   1.152 -11.716  1.00 90.19           C  
ATOM   3607  HZ3 TRP B  72      27.087   1.084 -10.794  1.00 90.19           H  
ATOM   3608  N   ASP B  73      29.700   4.933 -17.844  1.00 88.89           N  
ATOM   3609  H   ASP B  73      28.886   5.525 -17.759  1.00 88.89           H  
ATOM   3610  CA  ASP B  73      31.004   5.586 -18.012  1.00 88.89           C  
ATOM   3611  HA  ASP B  73      31.612   4.981 -18.684  1.00 88.89           H  
ATOM   3612  C   ASP B  73      31.753   5.651 -16.670  1.00 88.89           C  
ATOM   3613  CB  ASP B  73      30.836   6.956 -18.685  1.00 88.89           C  
ATOM   3614  HB2 ASP B  73      30.288   7.626 -18.022  1.00 88.89           H  
ATOM   3615  HB3 ASP B  73      30.252   6.829 -19.596  1.00 88.89           H  
ATOM   3616  O   ASP B  73      31.913   6.710 -16.068  1.00 88.89           O  
ATOM   3617  CG  ASP B  73      32.183   7.592 -19.059  1.00 88.89           C  
ATOM   3618  OD1 ASP B  73      33.249   7.013 -18.752  1.00 88.89           O  
ATOM   3619  OD2 ASP B  73      32.162   8.680 -19.676  1.00 88.89           O  
ATOM   3620  N   VAL B  74      32.159   4.485 -16.158  1.00 89.06           N  
ATOM   3621  H   VAL B  74      31.947   3.653 -16.690  1.00 89.06           H  
ATOM   3622  CA  VAL B  74      32.763   4.347 -14.822  1.00 89.06           C  
ATOM   3623  HA  VAL B  74      32.053   4.741 -14.095  1.00 89.06           H  
ATOM   3624  C   VAL B  74      34.047   5.181 -14.681  1.00 89.06           C  
ATOM   3625  CB  VAL B  74      33.023   2.860 -14.479  1.00 89.06           C  
ATOM   3626  HB  VAL B  74      33.825   2.483 -15.113  1.00 89.06           H  
ATOM   3627  O   VAL B  74      34.337   5.653 -13.584  1.00 89.06           O  
ATOM   3628  CG1 VAL B  74      33.433   2.674 -13.011  1.00 89.06           C  
ATOM   3629 HG11 VAL B  74      33.553   1.613 -12.788  1.00 89.06           H  
ATOM   3630 HG12 VAL B  74      32.676   3.100 -12.353  1.00 89.06           H  
ATOM   3631 HG13 VAL B  74      34.389   3.164 -12.830  1.00 89.06           H  
ATOM   3632  CG2 VAL B  74      31.783   1.978 -14.699  1.00 89.06           C  
ATOM   3633 HG21 VAL B  74      31.547   1.915 -15.761  1.00 89.06           H  
ATOM   3634 HG22 VAL B  74      31.971   0.963 -14.350  1.00 89.06           H  
ATOM   3635 HG23 VAL B  74      30.929   2.387 -14.160  1.00 89.06           H  
ATOM   3636  N   GLU B  75      34.794   5.416 -15.770  1.00 85.12           N  
ATOM   3637  H   GLU B  75      34.445   5.115 -16.668  1.00 85.12           H  
ATOM   3638  CA  GLU B  75      36.025   6.221 -15.746  1.00 85.12           C  
ATOM   3639  HA  GLU B  75      36.650   5.883 -14.919  1.00 85.12           H  
ATOM   3640  C   GLU B  75      35.755   7.710 -15.492  1.00 85.12           C  
ATOM   3641  CB  GLU B  75      36.833   6.059 -17.049  1.00 85.12           C  
ATOM   3642  HB2 GLU B  75      37.621   6.812 -17.044  1.00 85.12           H  
ATOM   3643  HB3 GLU B  75      36.187   6.241 -17.908  1.00 85.12           H  
ATOM   3644  O   GLU B  75      36.461   8.323 -14.689  1.00 85.12           O  
ATOM   3645  CG  GLU B  75      37.500   4.680 -17.184  1.00 85.12           C  
ATOM   3646  HG2 GLU B  75      37.974   4.436 -16.234  1.00 85.12           H  
ATOM   3647  HG3 GLU B  75      36.730   3.932 -17.373  1.00 85.12           H  
ATOM   3648  CD  GLU B  75      38.567   4.612 -18.299  1.00 85.12           C  
ATOM   3649  OE1 GLU B  75      39.374   3.652 -18.259  1.00 85.12           O  
ATOM   3650  OE2 GLU B  75      38.604   5.504 -19.176  1.00 85.12           O  
ATOM   3651  N   ASN B  76      34.730   8.293 -16.126  1.00 86.13           N  
ATOM   3652  H   ASN B  76      34.196   7.752 -16.791  1.00 86.13           H  
ATOM   3653  CA  ASN B  76      34.420   9.721 -15.973  1.00 86.13           C  
ATOM   3654  HA  ASN B  76      35.323  10.242 -15.655  1.00 86.13           H  
ATOM   3655  C   ASN B  76      33.364  10.016 -14.898  1.00 86.13           C  
ATOM   3656  CB  ASN B  76      34.012  10.311 -17.325  1.00 86.13           C  
ATOM   3657  HB2 ASN B  76      33.779  11.369 -17.205  1.00 86.13           H  
ATOM   3658  HB3 ASN B  76      33.109   9.809 -17.673  1.00 86.13           H  
ATOM   3659  O   ASN B  76      33.203  11.173 -14.502  1.00 86.13           O  
ATOM   3660  CG  ASN B  76      35.111  10.200 -18.361  1.00 86.13           C  
ATOM   3661  ND2 ASN B  76      34.807   9.670 -19.518  1.00 86.13           N  
ATOM   3662 HD21 ASN B  76      35.580   9.387 -20.104  1.00 86.13           H  
ATOM   3663 HD22 ASN B  76      33.903   9.231 -19.610  1.00 86.13           H  
ATOM   3664  OD1 ASN B  76      36.244  10.609 -18.151  1.00 86.13           O  
ATOM   3665  N   LEU B  77      32.659   8.995 -14.398  1.00 88.56           N  
ATOM   3666  H   LEU B  77      32.749   8.094 -14.846  1.00 88.56           H  
ATOM   3667  CA  LEU B  77      31.654   9.158 -13.347  1.00 88.56           C  
ATOM   3668  HA  LEU B  77      30.997   9.979 -13.635  1.00 88.56           H  
ATOM   3669  C   LEU B  77      32.281   9.520 -11.990  1.00 88.56           C  
ATOM   3670  CB  LEU B  77      30.828   7.867 -13.241  1.00 88.56           C  
ATOM   3671  HB2 LEU B  77      31.429   7.119 -12.725  1.00 88.56           H  
ATOM   3672  HB3 LEU B  77      30.605   7.487 -14.238  1.00 88.56           H  
ATOM   3673  O   LEU B  77      31.605  10.107 -11.147  1.00 88.56           O  
ATOM   3674  CG  LEU B  77      29.480   8.063 -12.528  1.00 88.56           C  
ATOM   3675  HG  LEU B  77      29.582   8.759 -11.696  1.00 88.56           H  
ATOM   3676  CD1 LEU B  77      28.412   8.589 -13.489  1.00 88.56           C  
ATOM   3677 HD11 LEU B  77      28.709   9.565 -13.872  1.00 88.56           H  
ATOM   3678 HD12 LEU B  77      27.466   8.707 -12.959  1.00 88.56           H  
ATOM   3679 HD13 LEU B  77      28.276   7.902 -14.325  1.00 88.56           H  
ATOM   3680  CD2 LEU B  77      29.008   6.736 -11.953  1.00 88.56           C  
ATOM   3681 HD21 LEU B  77      28.751   6.042 -12.753  1.00 88.56           H  
ATOM   3682 HD22 LEU B  77      29.804   6.310 -11.341  1.00 88.56           H  
ATOM   3683 HD23 LEU B  77      28.147   6.927 -11.313  1.00 88.56           H  
ATOM   3684  N   PHE B  78      33.557   9.193 -11.752  1.00 83.11           N  
ATOM   3685  H   PHE B  78      34.086   8.743 -12.486  1.00 83.11           H  
ATOM   3686  CA  PHE B  78      34.233   9.577 -10.513  1.00 83.11           C  
ATOM   3687  HA  PHE B  78      33.558   9.356  -9.686  1.00 83.11           H  
ATOM   3688  C   PHE B  78      34.560  11.068 -10.496  1.00 83.11           C  
ATOM   3689  CB  PHE B  78      35.511   8.772 -10.280  1.00 83.11           C  
ATOM   3690  HB2 PHE B  78      36.222   8.991 -11.077  1.00 83.11           H  
ATOM   3691  HB3 PHE B  78      35.281   7.708 -10.337  1.00 83.11           H  
ATOM   3692  O   PHE B  78      35.232  11.590 -11.384  1.00 83.11           O  
ATOM   3693  CG  PHE B  78      36.155   9.032  -8.930  1.00 83.11           C  
ATOM   3694  CD1 PHE B  78      37.319   9.817  -8.846  1.00 83.11           C  
ATOM   3695  HD1 PHE B  78      37.742  10.240  -9.745  1.00 83.11           H  
ATOM   3696  CD2 PHE B  78      35.592   8.498  -7.756  1.00 83.11           C  
ATOM   3697  HD2 PHE B  78      34.676   7.928  -7.807  1.00 83.11           H  
ATOM   3698  CE1 PHE B  78      37.926  10.054  -7.600  1.00 83.11           C  
ATOM   3699  HE1 PHE B  78      38.818  10.660  -7.543  1.00 83.11           H  
ATOM   3700  CE2 PHE B  78      36.217   8.709  -6.515  1.00 83.11           C  
ATOM   3701  HE2 PHE B  78      35.806   8.268  -5.619  1.00 83.11           H  
ATOM   3702  CZ  PHE B  78      37.378   9.495  -6.433  1.00 83.11           C  
ATOM   3703  HZ  PHE B  78      37.845   9.668  -5.475  1.00 83.11           H  
ATOM   3704  N   GLY B  79      34.155  11.773  -9.445  1.00 78.20           N  
ATOM   3705  H   GLY B  79      33.536  11.341  -8.774  1.00 78.20           H  
ATOM   3706  CA  GLY B  79      34.639  13.128  -9.209  1.00 78.20           C  
ATOM   3707  HA2 GLY B  79      35.623  13.057  -8.746  1.00 78.20           H  
ATOM   3708  HA3 GLY B  79      34.748  13.653 -10.158  1.00 78.20           H  
ATOM   3709  C   GLY B  79      33.736  13.969  -8.315  1.00 78.20           C  
ATOM   3710  O   GLY B  79      32.678  13.516  -7.890  1.00 78.20           O  
ATOM   3711  N   PRO B  80      34.154  15.214  -8.034  1.00 71.19           N  
ATOM   3712  CA  PRO B  80      33.399  16.148  -7.202  1.00 71.19           C  
ATOM   3713  HA  PRO B  80      32.875  15.614  -6.410  1.00 71.19           H  
ATOM   3714  C   PRO B  80      32.357  16.973  -7.986  1.00 71.19           C  
ATOM   3715  CB  PRO B  80      34.486  17.035  -6.585  1.00 71.19           C  
ATOM   3716  HB2 PRO B  80      34.111  18.015  -6.292  1.00 71.19           H  
ATOM   3717  HB3 PRO B  80      34.920  16.527  -5.724  1.00 71.19           H  
ATOM   3718  O   PRO B  80      31.685  17.815  -7.397  1.00 71.19           O  
ATOM   3719  CG  PRO B  80      35.529  17.132  -7.700  1.00 71.19           C  
ATOM   3720  HG2 PRO B  80      36.523  17.346  -7.306  1.00 71.19           H  
ATOM   3721  HG3 PRO B  80      35.228  17.896  -8.416  1.00 71.19           H  
ATOM   3722  CD  PRO B  80      35.466  15.757  -8.363  1.00 71.19           C  
ATOM   3723  HD2 PRO B  80      36.242  15.119  -7.940  1.00 71.19           H  
ATOM   3724  HD3 PRO B  80      35.598  15.849  -9.441  1.00 71.19           H  
ATOM   3725  N   ALA B  81      32.268  16.811  -9.312  1.00 70.38           N  
ATOM   3726  H   ALA B  81      32.767  16.043  -9.737  1.00 70.38           H  
ATOM   3727  CA  ALA B  81      31.402  17.614 -10.176  1.00 70.38           C  
ATOM   3728  HA  ALA B  81      31.471  18.653  -9.853  1.00 70.38           H  
ATOM   3729  C   ALA B  81      29.918  17.207 -10.083  1.00 70.38           C  
ATOM   3730  CB  ALA B  81      31.930  17.531 -11.615  1.00 70.38           C  
ATOM   3731  HB1 ALA B  81      32.970  17.853 -11.653  1.00 70.38           H  
ATOM   3732  HB2 ALA B  81      31.334  18.170 -12.267  1.00 70.38           H  
ATOM   3733  HB3 ALA B  81      31.855  16.506 -11.977  1.00 70.38           H  
ATOM   3734  O   ALA B  81      29.581  16.093  -9.690  1.00 70.38           O  
ATOM   3735  N   VAL B  82      29.019  18.105 -10.496  1.00 73.35           N  
ATOM   3736  H   VAL B  82      29.354  18.981 -10.873  1.00 73.35           H  
ATOM   3737  CA  VAL B  82      27.601  17.762 -10.702  1.00 73.35           C  
ATOM   3738  HA  VAL B  82      27.201  17.358  -9.773  1.00 73.35           H  
ATOM   3739  C   VAL B  82      27.503  16.681 -11.781  1.00 73.35           C  
ATOM   3740  CB  VAL B  82      26.774  18.998 -11.107  1.00 73.35           C  
ATOM   3741  HB  VAL B  82      27.201  19.441 -12.007  1.00 73.35           H  
ATOM   3742  O   VAL B  82      28.141  16.805 -12.821  1.00 73.35           O  
ATOM   3743  CG1 VAL B  82      25.311  18.637 -11.385  1.00 73.35           C  
ATOM   3744 HG11 VAL B  82      25.237  18.025 -12.284  1.00 73.35           H  
ATOM   3745 HG12 VAL B  82      24.726  19.541 -11.560  1.00 73.35           H  
ATOM   3746 HG13 VAL B  82      24.890  18.088 -10.543  1.00 73.35           H  
ATOM   3747  CG2 VAL B  82      26.794  20.056  -9.993  1.00 73.35           C  
ATOM   3748 HG21 VAL B  82      27.813  20.397  -9.815  1.00 73.35           H  
ATOM   3749 HG22 VAL B  82      26.191  20.913 -10.294  1.00 73.35           H  
ATOM   3750 HG23 VAL B  82      26.390  19.633  -9.073  1.00 73.35           H  
ATOM   3751  N   GLY B  83      26.705  15.640 -11.535  1.00 78.46           N  
ATOM   3752  H   GLY B  83      26.236  15.583 -10.642  1.00 78.46           H  
ATOM   3753  CA  GLY B  83      26.598  14.480 -12.427  1.00 78.46           C  
ATOM   3754  HA2 GLY B  83      26.792  14.789 -13.454  1.00 78.46           H  
ATOM   3755  HA3 GLY B  83      25.582  14.086 -12.387  1.00 78.46           H  
ATOM   3756  C   GLY B  83      27.576  13.347 -12.099  1.00 78.46           C  
ATOM   3757  O   GLY B  83      27.408  12.244 -12.612  1.00 78.46           O  
ATOM   3758  N   ASN B  84      28.544  13.586 -11.208  1.00 81.31           N  
ATOM   3759  H   ASN B  84      28.626  14.509 -10.806  1.00 81.31           H  
ATOM   3760  CA  ASN B  84      29.522  12.589 -10.787  1.00 81.31           C  
ATOM   3761  HA  ASN B  84      29.522  11.766 -11.502  1.00 81.31           H  
ATOM   3762  C   ASN B  84      29.153  11.989  -9.424  1.00 81.31           C  
ATOM   3763  CB  ASN B  84      30.937  13.202 -10.794  1.00 81.31           C  
ATOM   3764  HB2 ASN B  84      30.960  14.107 -10.187  1.00 81.31           H  
ATOM   3765  HB3 ASN B  84      31.625  12.493 -10.334  1.00 81.31           H  
ATOM   3766  O   ASN B  84      28.374  12.554  -8.654  1.00 81.31           O  
ATOM   3767  CG  ASN B  84      31.455  13.523 -12.187  1.00 81.31           C  
ATOM   3768  ND2 ASN B  84      32.750  13.506 -12.388  1.00 81.31           N  
ATOM   3769 HD21 ASN B  84      33.339  13.007 -11.736  1.00 81.31           H  
ATOM   3770 HD22 ASN B  84      32.981  13.441 -13.370  1.00 81.31           H  
ATOM   3771  OD1 ASN B  84      30.729  13.805 -13.121  1.00 81.31           O  
ATOM   3772  N   SER B  85      29.757  10.846  -9.110  1.00 81.90           N  
ATOM   3773  H   SER B  85      30.402  10.461  -9.786  1.00 81.90           H  
ATOM   3774  CA  SER B  85      29.764  10.272  -7.770  1.00 81.90           C  
ATOM   3775  HA  SER B  85      29.147  10.888  -7.115  1.00 81.90           H  
ATOM   3776  C   SER B  85      31.184  10.265  -7.211  1.00 81.90           C  
ATOM   3777  CB  SER B  85      29.167   8.867  -7.772  1.00 81.90           C  
ATOM   3778  HB2 SER B  85      29.833   8.181  -8.296  1.00 81.90           H  
ATOM   3779  HB3 SER B  85      28.195   8.877  -8.267  1.00 81.90           H  
ATOM   3780  O   SER B  85      32.144   9.925  -7.904  1.00 81.90           O  
ATOM   3781  OG  SER B  85      29.008   8.456  -6.430  1.00 81.90           O  
ATOM   3782  HG  SER B  85      28.096   8.621  -6.179  1.00 81.90           H  
ATOM   3783  N   TYR B  86      31.338  10.594  -5.929  1.00 80.04           N  
ATOM   3784  H   TYR B  86      30.528  10.867  -5.392  1.00 80.04           H  
ATOM   3785  CA  TYR B  86      32.622  10.454  -5.240  1.00 80.04           C  
ATOM   3786  HA  TYR B  86      33.418  10.719  -5.936  1.00 80.04           H  
ATOM   3787  C   TYR B  86      32.899   9.013  -4.793  1.00 80.04           C  
ATOM   3788  CB  TYR B  86      32.705  11.439  -4.071  1.00 80.04           C  
ATOM   3789  HB2 TYR B  86      33.684  11.351  -3.599  1.00 80.04           H  
ATOM   3790  HB3 TYR B  86      32.637  12.450  -4.472  1.00 80.04           H  
ATOM   3791  O   TYR B  86      33.950   8.751  -4.202  1.00 80.04           O  
ATOM   3792  CG  TYR B  86      31.643  11.248  -3.006  1.00 80.04           C  
ATOM   3793  CD1 TYR B  86      30.601  12.185  -2.896  1.00 80.04           C  
ATOM   3794  HD1 TYR B  86      30.552  13.038  -3.557  1.00 80.04           H  
ATOM   3795  CD2 TYR B  86      31.715  10.173  -2.094  1.00 80.04           C  
ATOM   3796  HD2 TYR B  86      32.536   9.472  -2.141  1.00 80.04           H  
ATOM   3797  CE1 TYR B  86      29.653  12.046  -1.868  1.00 80.04           C  
ATOM   3798  HE1 TYR B  86      28.907  12.808  -1.697  1.00 80.04           H  
ATOM   3799  CE2 TYR B  86      30.735  10.014  -1.094  1.00 80.04           C  
ATOM   3800  HE2 TYR B  86      30.786   9.192  -0.395  1.00 80.04           H  
ATOM   3801  OH  TYR B  86      28.763  10.868   0.004  1.00 80.04           O  
ATOM   3802  HH  TYR B  86      28.961  10.176   0.639  1.00 80.04           H  
ATOM   3803  CZ  TYR B  86      29.698  10.960  -0.978  1.00 80.04           C  
ATOM   3804  N   ARG B  87      31.984   8.062  -5.045  1.00 79.27           N  
ATOM   3805  H   ARG B  87      31.122   8.311  -5.509  1.00 79.27           H  
ATOM   3806  CA  ARG B  87      32.213   6.655  -4.721  1.00 79.27           C  
ATOM   3807  HA  ARG B  87      33.297   6.542  -4.710  1.00 79.27           H  
ATOM   3808  C   ARG B  87      31.711   5.704  -5.796  1.00 79.27           C  
ATOM   3809  CB  ARG B  87      31.626   6.332  -3.330  1.00 79.27           C  
ATOM   3810  HB2 ARG B  87      31.784   7.179  -2.661  1.00 79.27           H  
ATOM   3811  HB3 ARG B  87      30.550   6.179  -3.416  1.00 79.27           H  
ATOM   3812  O   ARG B  87      30.555   5.743  -6.188  1.00 79.27           O  
ATOM   3813  CG  ARG B  87      32.266   5.096  -2.682  1.00 79.27           C  
ATOM   3814  HG2 ARG B  87      31.793   4.921  -1.716  1.00 79.27           H  
ATOM   3815  HG3 ARG B  87      32.103   4.221  -3.311  1.00 79.27           H  
ATOM   3816  CD  ARG B  87      33.769   5.319  -2.474  1.00 79.27           C  
ATOM   3817  HD2 ARG B  87      33.895   6.209  -1.858  1.00 79.27           H  
ATOM   3818  HD3 ARG B  87      34.267   5.498  -3.427  1.00 79.27           H  
ATOM   3819  NE  ARG B  87      34.439   4.155  -1.882  1.00 79.27           N  
ATOM   3820  HE  ARG B  87      33.884   3.332  -1.695  1.00 79.27           H  
ATOM   3821  NH1 ARG B  87      36.483   5.159  -1.604  1.00 79.27           N  
ATOM   3822 HH11 ARG B  87      35.972   6.029  -1.571  1.00 79.27           H  
ATOM   3823 HH12 ARG B  87      37.416   5.130  -1.217  1.00 79.27           H  
ATOM   3824  NH2 ARG B  87      36.216   2.982  -1.123  1.00 79.27           N  
ATOM   3825 HH21 ARG B  87      37.170   2.927  -0.795  1.00 79.27           H  
ATOM   3826 HH22 ARG B  87      35.598   2.189  -1.022  1.00 79.27           H  
ATOM   3827  CZ  ARG B  87      35.717   4.104  -1.559  1.00 79.27           C  
ATOM   3828  N   LEU B  88      32.604   4.811  -6.222  1.00 85.11           N  
ATOM   3829  H   LEU B  88      33.541   4.866  -5.848  1.00 85.11           H  
ATOM   3830  CA  LEU B  88      32.355   3.805  -7.259  1.00 85.11           C  
ATOM   3831  HA  LEU B  88      31.369   3.980  -7.691  1.00 85.11           H  
ATOM   3832  C   LEU B  88      32.317   2.380  -6.687  1.00 85.11           C  
ATOM   3833  CB  LEU B  88      33.380   3.946  -8.392  1.00 85.11           C  
ATOM   3834  HB2 LEU B  88      33.139   3.195  -9.145  1.00 85.11           H  
ATOM   3835  HB3 LEU B  88      34.370   3.716  -7.997  1.00 85.11           H  
ATOM   3836  O   LEU B  88      32.871   1.448  -7.274  1.00 85.11           O  
ATOM   3837  CG  LEU B  88      33.439   5.310  -9.095  1.00 85.11           C  
ATOM   3838  HG  LEU B  88      33.741   6.074  -8.379  1.00 85.11           H  
ATOM   3839  CD1 LEU B  88      34.505   5.201 -10.184  1.00 85.11           C  
ATOM   3840 HD11 LEU B  88      35.500   5.307  -9.752  1.00 85.11           H  
ATOM   3841 HD12 LEU B  88      34.436   4.240 -10.693  1.00 85.11           H  
ATOM   3842 HD13 LEU B  88      34.347   5.958 -10.952  1.00 85.11           H  
ATOM   3843  CD2 LEU B  88      32.115   5.735  -9.725  1.00 85.11           C  
ATOM   3844 HD21 LEU B  88      31.798   4.990 -10.455  1.00 85.11           H  
ATOM   3845 HD22 LEU B  88      32.239   6.696 -10.224  1.00 85.11           H  
ATOM   3846 HD23 LEU B  88      31.348   5.847  -8.959  1.00 85.11           H  
ATOM   3847  N   GLN B  89      31.737   2.223  -5.496  1.00 93.38           N  
ATOM   3848  H   GLN B  89      31.202   2.994  -5.121  1.00 93.38           H  
ATOM   3849  CA  GLN B  89      31.572   0.929  -4.833  1.00 93.38           C  
ATOM   3850  HA  GLN B  89      31.738   0.144  -5.570  1.00 93.38           H  
ATOM   3851  C   GLN B  89      30.137   0.765  -4.329  1.00 93.38           C  
ATOM   3852  CB  GLN B  89      32.592   0.748  -3.693  1.00 93.38           C  
ATOM   3853  HB2 GLN B  89      32.504   1.574  -2.986  1.00 93.38           H  
ATOM   3854  HB3 GLN B  89      32.370  -0.181  -3.169  1.00 93.38           H  
ATOM   3855  O   GLN B  89      29.520   1.739  -3.900  1.00 93.38           O  
ATOM   3856  CG  GLN B  89      34.030   0.674  -4.228  1.00 93.38           C  
ATOM   3857  HG2 GLN B  89      34.275   1.608  -4.732  1.00 93.38           H  
ATOM   3858  HG3 GLN B  89      34.089  -0.131  -4.960  1.00 93.38           H  
ATOM   3859  CD  GLN B  89      35.095   0.426  -3.166  1.00 93.38           C  
ATOM   3860  NE2 GLN B  89      36.354   0.465  -3.537  1.00 93.38           N  
ATOM   3861 HE21 GLN B  89      36.575   0.555  -4.519  1.00 93.38           H  
ATOM   3862 HE22 GLN B  89      37.022   0.170  -2.840  1.00 93.38           H  
ATOM   3863  OE1 GLN B  89      34.873   0.243  -1.986  1.00 93.38           O  
ATOM   3864  N   GLY B  90      29.626  -0.461  -4.396  1.00 96.05           N  
ATOM   3865  H   GLY B  90      30.214  -1.206  -4.740  1.00 96.05           H  
ATOM   3866  CA  GLY B  90      28.276  -0.842  -3.978  1.00 96.05           C  
ATOM   3867  HA2 GLY B  90      28.102  -0.527  -2.949  1.00 96.05           H  
ATOM   3868  HA3 GLY B  90      27.538  -0.355  -4.616  1.00 96.05           H  
ATOM   3869  C   GLY B  90      28.078  -2.356  -4.071  1.00 96.05           C  
ATOM   3870  O   GLY B  90      28.983  -3.077  -4.496  1.00 96.05           O  
ATOM   3871  N   GLY B  91      26.915  -2.860  -3.665  1.00 98.14           N  
ATOM   3872  H   GLY B  91      26.204  -2.238  -3.308  1.00 98.14           H  
ATOM   3873  CA  GLY B  91      26.567  -4.271  -3.850  1.00 98.14           C  
ATOM   3874  HA2 GLY B  91      25.954  -4.620  -3.019  1.00 98.14           H  
ATOM   3875  HA3 GLY B  91      27.465  -4.888  -3.858  1.00 98.14           H  
ATOM   3876  C   GLY B  91      25.795  -4.481  -5.149  1.00 98.14           C  
ATOM   3877  O   GLY B  91      24.695  -3.962  -5.315  1.00 98.14           O  
ATOM   3878  N   PHE B  92      26.334  -5.273  -6.067  1.00 98.03           N  
ATOM   3879  H   PHE B  92      27.210  -5.735  -5.871  1.00 98.03           H  
ATOM   3880  CA  PHE B  92      25.714  -5.528  -7.370  1.00 98.03           C  
ATOM   3881  HA  PHE B  92      24.757  -5.011  -7.436  1.00 98.03           H  
ATOM   3882  C   PHE B  92      25.426  -7.010  -7.555  1.00 98.03           C  
ATOM   3883  CB  PHE B  92      26.604  -4.973  -8.485  1.00 98.03           C  
ATOM   3884  HB2 PHE B  92      26.148  -5.204  -9.448  1.00 98.03           H  
ATOM   3885  HB3 PHE B  92      27.576  -5.466  -8.452  1.00 98.03           H  
ATOM   3886  O   PHE B  92      26.143  -7.855  -7.023  1.00 98.03           O  
ATOM   3887  CG  PHE B  92      26.790  -3.475  -8.386  1.00 98.03           C  
ATOM   3888  CD1 PHE B  92      25.787  -2.611  -8.862  1.00 98.03           C  
ATOM   3889  HD1 PHE B  92      24.900  -3.018  -9.324  1.00 98.03           H  
ATOM   3890  CD2 PHE B  92      27.934  -2.943  -7.761  1.00 98.03           C  
ATOM   3891  HD2 PHE B  92      28.704  -3.600  -7.384  1.00 98.03           H  
ATOM   3892  CE1 PHE B  92      25.931  -1.221  -8.720  1.00 98.03           C  
ATOM   3893  HE1 PHE B  92      25.147  -0.563  -9.064  1.00 98.03           H  
ATOM   3894  CE2 PHE B  92      28.070  -1.555  -7.610  1.00 98.03           C  
ATOM   3895  HE2 PHE B  92      28.940  -1.166  -7.103  1.00 98.03           H  
ATOM   3896  CZ  PHE B  92      27.075  -0.690  -8.099  1.00 98.03           C  
ATOM   3897  HZ  PHE B  92      27.179   0.378  -7.983  1.00 98.03           H  
ATOM   3898  N   LEU B  93      24.379  -7.318  -8.320  1.00 97.49           N  
ATOM   3899  H   LEU B  93      23.845  -6.567  -8.735  1.00 97.49           H  
ATOM   3900  CA  LEU B  93      24.101  -8.689  -8.734  1.00 97.49           C  
ATOM   3901  HA  LEU B  93      24.315  -9.363  -7.905  1.00 97.49           H  
ATOM   3902  C   LEU B  93      25.018  -9.080  -9.895  1.00 97.49           C  
ATOM   3903  CB  LEU B  93      22.624  -8.842  -9.132  1.00 97.49           C  
ATOM   3904  HB2 LEU B  93      22.421  -8.148  -9.948  1.00 97.49           H  
ATOM   3905  HB3 LEU B  93      22.468  -9.856  -9.501  1.00 97.49           H  
ATOM   3906  O   LEU B  93      25.048  -8.402 -10.925  1.00 97.49           O  
ATOM   3907  CG  LEU B  93      21.609  -8.559  -8.017  1.00 97.49           C  
ATOM   3908  HG  LEU B  93      21.717  -7.529  -7.676  1.00 97.49           H  
ATOM   3909  CD1 LEU B  93      20.192  -8.734  -8.560  1.00 97.49           C  
ATOM   3910 HD11 LEU B  93      19.468  -8.509  -7.777  1.00 97.49           H  
ATOM   3911 HD12 LEU B  93      20.034  -8.040  -9.386  1.00 97.49           H  
ATOM   3912 HD13 LEU B  93      20.043  -9.757  -8.906  1.00 97.49           H  
ATOM   3913  CD2 LEU B  93      21.800  -9.488  -6.823  1.00 97.49           C  
ATOM   3914 HD21 LEU B  93      22.754  -9.271  -6.342  1.00 97.49           H  
ATOM   3915 HD22 LEU B  93      21.786 -10.530  -7.142  1.00 97.49           H  
ATOM   3916 HD23 LEU B  93      21.006  -9.314  -6.097  1.00 97.49           H  
ATOM   3917  N   ASP B  94      25.686 -10.220  -9.746  1.00 84.19           N  
ATOM   3918  H   ASP B  94      25.755 -10.592  -8.809  1.00 84.19           H  
ATOM   3919  CA  ASP B  94      26.672 -10.772 -10.680  1.00 84.19           C  
ATOM   3920  HA  ASP B  94      27.541 -10.115 -10.714  1.00 84.19           H  
ATOM   3921  C   ASP B  94      26.114 -10.935 -12.105  1.00 84.19           C  
ATOM   3922  CB  ASP B  94      27.113 -12.171 -10.193  1.00 84.19           C  
ATOM   3923  HB2 ASP B  94      26.334 -12.884 -10.464  1.00 84.19           H  
ATOM   3924  HB3 ASP B  94      28.008 -12.451 -10.749  1.00 84.19           H  
ATOM   3925  O   ASP B  94      26.809 -10.727 -13.093  1.00 84.19           O  
ATOM   3926  CG  ASP B  94      27.386 -12.376  -8.692  1.00 84.19           C  
ATOM   3927  OD1 ASP B  94      27.165 -11.466  -7.859  1.00 84.19           O  
ATOM   3928  OD2 ASP B  94      27.769 -13.516  -8.369  1.00 84.19           O  
ATOM   3929  N   ALA B  95      24.839 -11.320 -12.206  1.00 87.57           N  
ATOM   3930  H   ALA B  95      24.348 -11.466 -11.336  1.00 87.57           H  
ATOM   3931  CA  ALA B  95      24.169 -11.651 -13.459  1.00 87.57           C  
ATOM   3932  HA  ALA B  95      24.762 -11.256 -14.284  1.00 87.57           H  
ATOM   3933  C   ALA B  95      22.791 -10.979 -13.562  1.00 87.57           C  
ATOM   3934  CB  ALA B  95      24.130 -13.179 -13.609  1.00 87.57           C  
ATOM   3935  HB1 ALA B  95      23.682 -13.447 -14.566  1.00 87.57           H  
ATOM   3936  HB2 ALA B  95      23.549 -13.620 -12.799  1.00 87.57           H  
ATOM   3937  HB3 ALA B  95      25.146 -13.574 -13.576  1.00 87.57           H  
ATOM   3938  O   ALA B  95      21.818 -11.623 -13.945  1.00 87.57           O  
ATOM   3939  N   ALA B  96      22.696  -9.683 -13.234  1.00 92.70           N  
ATOM   3940  H   ALA B  96      23.516  -9.223 -12.867  1.00 92.70           H  
ATOM   3941  CA  ALA B  96      21.440  -8.920 -13.333  1.00 92.70           C  
ATOM   3942  HA  ALA B  96      20.713  -9.347 -12.643  1.00 92.70           H  
ATOM   3943  C   ALA B  96      20.811  -8.942 -14.743  1.00 92.70           C  
ATOM   3944  CB  ALA B  96      21.715  -7.467 -12.928  1.00 92.70           C  
ATOM   3945  HB1 ALA B  96      20.777  -6.914 -12.892  1.00 92.70           H  
ATOM   3946  HB2 ALA B  96      22.378  -6.995 -13.653  1.00 92.70           H  
ATOM   3947  HB3 ALA B  96      22.183  -7.425 -11.944  1.00 92.70           H  
ATOM   3948  O   ALA B  96      19.601  -8.795 -14.890  1.00 92.70           O  
ATOM   3949  N   ALA B  97      21.632  -9.104 -15.787  1.00 93.11           N  
ATOM   3950  H   ALA B  97      22.622  -9.184 -15.603  1.00 93.11           H  
ATOM   3951  CA  ALA B  97      21.177  -9.188 -17.173  1.00 93.11           C  
ATOM   3952  HA  ALA B  97      20.291  -8.563 -17.284  1.00 93.11           H  
ATOM   3953  C   ALA B  97      20.780 -10.610 -17.616  1.00 93.11           C  
ATOM   3954  CB  ALA B  97      22.281  -8.610 -18.068  1.00 93.11           C  
ATOM   3955  HB1 ALA B  97      21.952  -8.611 -19.107  1.00 93.11           H  
ATOM   3956  HB2 ALA B  97      23.185  -9.212 -17.985  1.00 93.11           H  
ATOM   3957  HB3 ALA B  97      22.505  -7.586 -17.770  1.00 93.11           H  
ATOM   3958  O   ALA B  97      20.152 -10.744 -18.669  1.00 93.11           O  
ATOM   3959  N   GLY B  98      21.147 -11.649 -16.856  1.00 94.87           N  
ATOM   3960  H   GLY B  98      21.505 -11.462 -15.930  1.00 94.87           H  
ATOM   3961  CA  GLY B  98      20.831 -13.043 -17.168  1.00 94.87           C  
ATOM   3962  HA2 GLY B  98      21.431 -13.703 -16.542  1.00 94.87           H  
ATOM   3963  HA3 GLY B  98      21.068 -13.244 -18.213  1.00 94.87           H  
ATOM   3964  C   GLY B  98      19.358 -13.354 -16.913  1.00 94.87           C  
ATOM   3965  O   GLY B  98      18.806 -12.904 -15.914  1.00 94.87           O  
ATOM   3966  N   PHE B  99      18.723 -14.081 -17.835  1.00 96.77           N  
ATOM   3967  H   PHE B  99      19.230 -14.416 -18.642  1.00 96.77           H  
ATOM   3968  CA  PHE B  99      17.321 -14.487 -17.720  1.00 96.77           C  
ATOM   3969  HA  PHE B  99      17.129 -14.809 -16.697  1.00 96.77           H  
ATOM   3970  C   PHE B  99      16.990 -15.634 -18.684  1.00 96.77           C  
ATOM   3971  CB  PHE B  99      16.436 -13.275 -18.047  1.00 96.77           C  
ATOM   3972  HB2 PHE B  99      16.672 -12.474 -17.347  1.00 96.77           H  
ATOM   3973  HB3 PHE B  99      16.678 -12.923 -19.049  1.00 96.77           H  
ATOM   3974  O   PHE B  99      17.299 -15.524 -19.876  1.00 96.77           O  
ATOM   3975  CG  PHE B  99      14.947 -13.536 -17.954  1.00 96.77           C  
ATOM   3976  CD1 PHE B  99      14.106 -13.282 -19.054  1.00 96.77           C  
ATOM   3977  HD1 PHE B  99      14.524 -12.931 -19.987  1.00 96.77           H  
ATOM   3978  CD2 PHE B  99      14.397 -14.001 -16.747  1.00 96.77           C  
ATOM   3979  HD2 PHE B  99      15.032 -14.195 -15.896  1.00 96.77           H  
ATOM   3980  CE1 PHE B  99      12.719 -13.486 -18.942  1.00 96.77           C  
ATOM   3981  HE1 PHE B  99      12.072 -13.292 -19.784  1.00 96.77           H  
ATOM   3982  CE2 PHE B  99      13.016 -14.220 -16.641  1.00 96.77           C  
ATOM   3983  HE2 PHE B  99      12.602 -14.593 -15.715  1.00 96.77           H  
ATOM   3984  CZ  PHE B  99      12.179 -13.965 -17.736  1.00 96.77           C  
ATOM   3985  HZ  PHE B  99      11.120 -14.152 -17.638  1.00 96.77           H  
ATOM   3986  N   ASP B 100      16.312 -16.688 -18.223  1.00 96.36           N  
ATOM   3987  H   ASP B 100      16.126 -16.747 -17.232  1.00 96.36           H  
ATOM   3988  CA  ASP B 100      15.779 -17.729 -19.118  1.00 96.36           C  
ATOM   3989  HA  ASP B 100      16.480 -17.842 -19.945  1.00 96.36           H  
ATOM   3990  C   ASP B 100      14.439 -17.307 -19.740  1.00 96.36           C  
ATOM   3991  CB  ASP B 100      15.716 -19.114 -18.461  1.00 96.36           C  
ATOM   3992  HB2 ASP B 100      14.937 -19.129 -17.699  1.00 96.36           H  
ATOM   3993  HB3 ASP B 100      16.672 -19.309 -17.973  1.00 96.36           H  
ATOM   3994  O   ASP B 100      13.355 -17.759 -19.368  1.00 96.36           O  
ATOM   3995  CG  ASP B 100      15.459 -20.230 -19.497  1.00 96.36           C  
ATOM   3996  OD1 ASP B 100      15.009 -19.940 -20.644  1.00 96.36           O  
ATOM   3997  OD2 ASP B 100      15.712 -21.402 -19.151  1.00 96.36           O  
ATOM   3998  N   ALA B 101      14.517 -16.432 -20.744  1.00 96.48           N  
ATOM   3999  H   ALA B 101      15.427 -16.043 -20.945  1.00 96.48           H  
ATOM   4000  CA  ALA B 101      13.339 -15.933 -21.448  1.00 96.48           C  
ATOM   4001  HA  ALA B 101      12.724 -15.379 -20.739  1.00 96.48           H  
ATOM   4002  C   ALA B 101      12.460 -17.066 -22.015  1.00 96.48           C  
ATOM   4003  CB  ALA B 101      13.819 -14.980 -22.549  1.00 96.48           C  
ATOM   4004  HB1 ALA B 101      12.960 -14.481 -22.996  1.00 96.48           H  
ATOM   4005  HB2 ALA B 101      14.355 -15.535 -23.319  1.00 96.48           H  
ATOM   4006  HB3 ALA B 101      14.481 -14.227 -22.121  1.00 96.48           H  
ATOM   4007  O   ALA B 101      11.232 -17.010 -21.924  1.00 96.48           O  
ATOM   4008  N   SER B 102      13.084 -18.124 -22.546  1.00 91.33           N  
ATOM   4009  H   SER B 102      14.081 -18.197 -22.407  1.00 91.33           H  
ATOM   4010  CA  SER B 102      12.380 -19.246 -23.172  1.00 91.33           C  
ATOM   4011  HA  SER B 102      11.686 -18.843 -23.909  1.00 91.33           H  
ATOM   4012  C   SER B 102      11.559 -20.056 -22.170  1.00 91.33           C  
ATOM   4013  CB  SER B 102      13.382 -20.143 -23.904  1.00 91.33           C  
ATOM   4014  HB2 SER B 102      14.033 -19.520 -24.517  1.00 91.33           H  
ATOM   4015  HB3 SER B 102      12.828 -20.805 -24.570  1.00 91.33           H  
ATOM   4016  O   SER B 102      10.451 -20.498 -22.488  1.00 91.33           O  
ATOM   4017  OG  SER B 102      14.178 -20.947 -23.048  1.00 91.33           O  
ATOM   4018  HG  SER B 102      14.479 -20.496 -22.256  1.00 91.33           H  
ATOM   4019  N   PHE B 103      12.057 -20.191 -20.940  1.00 95.30           N  
ATOM   4020  H   PHE B 103      12.980 -19.834 -20.738  1.00 95.30           H  
ATOM   4021  CA  PHE B 103      11.357 -20.892 -19.876  1.00 95.30           C  
ATOM   4022  HA  PHE B 103      11.136 -21.894 -20.242  1.00 95.30           H  
ATOM   4023  C   PHE B 103      10.026 -20.230 -19.517  1.00 95.30           C  
ATOM   4024  CB  PHE B 103      12.285 -20.997 -18.667  1.00 95.30           C  
ATOM   4025  HB2 PHE B 103      13.195 -21.505 -18.985  1.00 95.30           H  
ATOM   4026  HB3 PHE B 103      12.553 -20.001 -18.315  1.00 95.30           H  
ATOM   4027  O   PHE B 103       9.020 -20.918 -19.318  1.00 95.30           O  
ATOM   4028  CG  PHE B 103      11.701 -21.780 -17.520  1.00 95.30           C  
ATOM   4029  CD1 PHE B 103      10.919 -21.131 -16.549  1.00 95.30           C  
ATOM   4030  HD1 PHE B 103      10.745 -20.067 -16.610  1.00 95.30           H  
ATOM   4031  CD2 PHE B 103      11.956 -23.159 -17.423  1.00 95.30           C  
ATOM   4032  HD2 PHE B 103      12.601 -23.639 -18.144  1.00 95.30           H  
ATOM   4033  CE1 PHE B 103      10.392 -21.864 -15.476  1.00 95.30           C  
ATOM   4034  HE1 PHE B 103       9.826 -21.361 -14.706  1.00 95.30           H  
ATOM   4035  CE2 PHE B 103      11.420 -23.895 -16.356  1.00 95.30           C  
ATOM   4036  HE2 PHE B 103      11.644 -24.947 -16.252  1.00 95.30           H  
ATOM   4037  CZ  PHE B 103      10.648 -23.243 -15.383  1.00 95.30           C  
ATOM   4038  HZ  PHE B 103      10.292 -23.802 -14.531  1.00 95.30           H  
ATOM   4039  N   PHE B 104      10.005 -18.896 -19.522  1.00 95.27           N  
ATOM   4040  H   PHE B 104      10.880 -18.415 -19.670  1.00 95.27           H  
ATOM   4041  CA  PHE B 104       8.816 -18.094 -19.237  1.00 95.27           C  
ATOM   4042  HA  PHE B 104       8.189 -18.678 -18.563  1.00 95.27           H  
ATOM   4043  C   PHE B 104       7.954 -17.792 -20.475  1.00 95.27           C  
ATOM   4044  CB  PHE B 104       9.224 -16.833 -18.468  1.00 95.27           C  
ATOM   4045  HB2 PHE B 104       9.959 -16.282 -19.055  1.00 95.27           H  
ATOM   4046  HB3 PHE B 104       8.352 -16.194 -18.331  1.00 95.27           H  
ATOM   4047  O   PHE B 104       6.948 -17.095 -20.366  1.00 95.27           O  
ATOM   4048  CG  PHE B 104       9.796 -17.152 -17.102  1.00 95.27           C  
ATOM   4049  CD1 PHE B 104       8.937 -17.475 -16.037  1.00 95.27           C  
ATOM   4050  HD1 PHE B 104       7.868 -17.418 -16.178  1.00 95.27           H  
ATOM   4051  CD2 PHE B 104      11.185 -17.180 -16.903  1.00 95.27           C  
ATOM   4052  HD2 PHE B 104      11.858 -16.912 -17.705  1.00 95.27           H  
ATOM   4053  CE1 PHE B 104       9.463 -17.868 -14.793  1.00 95.27           C  
ATOM   4054  HE1 PHE B 104       8.802 -18.118 -13.976  1.00 95.27           H  
ATOM   4055  CE2 PHE B 104      11.714 -17.570 -15.664  1.00 95.27           C  
ATOM   4056  HE2 PHE B 104      12.786 -17.617 -15.536  1.00 95.27           H  
ATOM   4057  CZ  PHE B 104      10.854 -17.926 -14.612  1.00 95.27           C  
ATOM   4058  HZ  PHE B 104      11.259 -18.249 -13.664  1.00 95.27           H  
ATOM   4059  N   GLY B 105       8.317 -18.311 -21.654  1.00 91.35           N  
ATOM   4060  H   GLY B 105       9.151 -18.880 -21.691  1.00 91.35           H  
ATOM   4061  CA  GLY B 105       7.607 -18.028 -22.906  1.00 91.35           C  
ATOM   4062  HA2 GLY B 105       6.542 -18.218 -22.769  1.00 91.35           H  
ATOM   4063  HA3 GLY B 105       7.986 -18.695 -23.680  1.00 91.35           H  
ATOM   4064  C   GLY B 105       7.772 -16.586 -23.403  1.00 91.35           C  
ATOM   4065  O   GLY B 105       6.939 -16.104 -24.164  1.00 91.35           O  
ATOM   4066  N   ILE B 106       8.834 -15.897 -22.979  1.00 94.42           N  
ATOM   4067  H   ILE B 106       9.514 -16.384 -22.413  1.00 94.42           H  
ATOM   4068  CA  ILE B 106       9.145 -14.512 -23.341  1.00 94.42           C  
ATOM   4069  HA  ILE B 106       8.228 -14.010 -23.650  1.00 94.42           H  
ATOM   4070  C   ILE B 106      10.103 -14.513 -24.535  1.00 94.42           C  
ATOM   4071  CB  ILE B 106       9.691 -13.759 -22.107  1.00 94.42           C  
ATOM   4072  HB  ILE B 106      10.502 -14.346 -21.675  1.00 94.42           H  
ATOM   4073  O   ILE B 106      11.108 -15.227 -24.560  1.00 94.42           O  
ATOM   4074  CG1 ILE B 106       8.562 -13.605 -21.060  1.00 94.42           C  
ATOM   4075 HG12 ILE B 106       8.029 -14.548 -20.944  1.00 94.42           H  
ATOM   4076 HG13 ILE B 106       7.843 -12.863 -21.409  1.00 94.42           H  
ATOM   4077  CG2 ILE B 106      10.241 -12.371 -22.477  1.00 94.42           C  
ATOM   4078 HG21 ILE B 106       9.435 -11.752 -22.872  1.00 94.42           H  
ATOM   4079 HG22 ILE B 106      10.665 -11.882 -21.600  1.00 94.42           H  
ATOM   4080 HG23 ILE B 106      11.036 -12.458 -23.217  1.00 94.42           H  
ATOM   4081  CD1 ILE B 106       9.055 -13.207 -19.668  1.00 94.42           C  
ATOM   4082 HD11 ILE B 106       9.726 -13.982 -19.298  1.00 94.42           H  
ATOM   4083 HD12 ILE B 106       9.579 -12.252 -19.695  1.00 94.42           H  
ATOM   4084 HD13 ILE B 106       8.202 -13.125 -18.994  1.00 94.42           H  
ATOM   4085  N   SER B 107       9.811 -13.699 -25.551  1.00 91.17           N  
ATOM   4086  H   SER B 107       8.995 -13.109 -25.466  1.00 91.17           H  
ATOM   4087  CA  SER B 107      10.692 -13.600 -26.720  1.00 91.17           C  
ATOM   4088  HA  SER B 107      10.901 -14.620 -27.044  1.00 91.17           H  
ATOM   4089  C   SER B 107      12.018 -12.911 -26.360  1.00 91.17           C  
ATOM   4090  CB  SER B 107      10.001 -12.884 -27.884  1.00 91.17           C  
ATOM   4091  HB2 SER B 107       8.998 -13.287 -28.018  1.00 91.17           H  
ATOM   4092  HB3 SER B 107      10.570 -13.069 -28.795  1.00 91.17           H  
ATOM   4093  O   SER B 107      12.020 -12.008 -25.524  1.00 91.17           O  
ATOM   4094  OG  SER B 107       9.933 -11.485 -27.674  1.00 91.17           O  
ATOM   4095  HG  SER B 107       9.292 -11.324 -26.979  1.00 91.17           H  
ATOM   4096  N   PRO B 108      13.145 -13.213 -27.035  1.00 91.67           N  
ATOM   4097  CA  PRO B 108      14.408 -12.510 -26.787  1.00 91.67           C  
ATOM   4098  HA  PRO B 108      14.742 -12.739 -25.775  1.00 91.67           H  
ATOM   4099  C   PRO B 108      14.300 -10.986 -26.944  1.00 91.67           C  
ATOM   4100  CB  PRO B 108      15.399 -13.098 -27.795  1.00 91.67           C  
ATOM   4101  HB2 PRO B 108      16.411 -13.127 -27.391  1.00 91.67           H  
ATOM   4102  HB3 PRO B 108      15.378 -12.530 -28.725  1.00 91.67           H  
ATOM   4103  O   PRO B 108      14.965 -10.236 -26.236  1.00 91.67           O  
ATOM   4104  CG  PRO B 108      14.854 -14.502 -28.050  1.00 91.67           C  
ATOM   4105  HG2 PRO B 108      15.163 -14.888 -29.022  1.00 91.67           H  
ATOM   4106  HG3 PRO B 108      15.180 -15.169 -27.253  1.00 91.67           H  
ATOM   4107  CD  PRO B 108      13.341 -14.311 -27.968  1.00 91.67           C  
ATOM   4108  HD2 PRO B 108      12.945 -14.037 -28.946  1.00 91.67           H  
ATOM   4109  HD3 PRO B 108      12.877 -15.230 -27.611  1.00 91.67           H  
ATOM   4110  N   ARG B 109      13.434 -10.518 -27.855  1.00 90.97           N  
ATOM   4111  H   ARG B 109      12.863 -11.192 -28.344  1.00 90.97           H  
ATOM   4112  CA  ARG B 109      13.216  -9.088 -28.107  1.00 90.97           C  
ATOM   4113  HA  ARG B 109      14.189  -8.599 -28.139  1.00 90.97           H  
ATOM   4114  C   ARG B 109      12.450  -8.416 -26.968  1.00 90.97           C  
ATOM   4115  CB  ARG B 109      12.505  -8.915 -29.458  1.00 90.97           C  
ATOM   4116  HB2 ARG B 109      11.428  -9.010 -29.321  1.00 90.97           H  
ATOM   4117  HB3 ARG B 109      12.833  -9.697 -30.142  1.00 90.97           H  
ATOM   4118  O   ARG B 109      12.766  -7.287 -26.616  1.00 90.97           O  
ATOM   4119  CG  ARG B 109      12.853  -7.562 -30.093  1.00 90.97           C  
ATOM   4120  HG2 ARG B 109      13.924  -7.539 -30.296  1.00 90.97           H  
ATOM   4121  HG3 ARG B 109      12.619  -6.752 -29.403  1.00 90.97           H  
ATOM   4122  CD  ARG B 109      12.102  -7.342 -31.411  1.00 90.97           C  
ATOM   4123  HD2 ARG B 109      12.581  -6.511 -31.929  1.00 90.97           H  
ATOM   4124  HD3 ARG B 109      12.181  -8.235 -32.031  1.00 90.97           H  
ATOM   4125  NE  ARG B 109      10.686  -7.009 -31.170  1.00 90.97           N  
ATOM   4126  HE  ARG B 109      10.334  -7.153 -30.235  1.00 90.97           H  
ATOM   4127  NH1 ARG B 109      10.168  -6.214 -33.260  1.00 90.97           N  
ATOM   4128 HH11 ARG B 109      11.086  -6.487 -33.578  1.00 90.97           H  
ATOM   4129 HH12 ARG B 109       9.496  -5.784 -33.879  1.00 90.97           H  
ATOM   4130  NH2 ARG B 109       8.667  -6.073 -31.610  1.00 90.97           N  
ATOM   4131 HH21 ARG B 109       8.466  -6.042 -30.621  1.00 90.97           H  
ATOM   4132 HH22 ARG B 109       8.052  -5.535 -32.205  1.00 90.97           H  
ATOM   4133  CZ  ARG B 109       9.848  -6.438 -32.014  1.00 90.97           C  
ATOM   4134  N   GLU B 110      11.471  -9.111 -26.395  1.00 91.57           N  
ATOM   4135  H   GLU B 110      11.292 -10.053 -26.711  1.00 91.57           H  
ATOM   4136  CA  GLU B 110      10.766  -8.652 -25.197  1.00 91.57           C  
ATOM   4137  HA  GLU B 110      10.465  -7.612 -25.323  1.00 91.57           H  
ATOM   4138  C   GLU B 110      11.679  -8.716 -23.970  1.00 91.57           C  
ATOM   4139  CB  GLU B 110       9.502  -9.493 -24.993  1.00 91.57           C  
ATOM   4140  HB2 GLU B 110       8.906  -9.460 -25.905  1.00 91.57           H  
ATOM   4141  HB3 GLU B 110       9.794 -10.528 -24.816  1.00 91.57           H  
ATOM   4142  O   GLU B 110      11.742  -7.751 -23.224  1.00 91.57           O  
ATOM   4143  CG  GLU B 110       8.648  -8.981 -23.820  1.00 91.57           C  
ATOM   4144  HG2 GLU B 110       9.248  -9.000 -22.910  1.00 91.57           H  
ATOM   4145  HG3 GLU B 110       8.363  -7.948 -24.016  1.00 91.57           H  
ATOM   4146  CD  GLU B 110       7.390  -9.825 -23.582  1.00 91.57           C  
ATOM   4147  OE1 GLU B 110       6.613  -9.450 -22.667  1.00 91.57           O  
ATOM   4148  OE2 GLU B 110       7.233 -10.850 -24.288  1.00 91.57           O  
ATOM   4149  N   ALA B 111      12.459  -9.788 -23.799  1.00 96.03           N  
ATOM   4150  H   ALA B 111      12.342 -10.572 -24.426  1.00 96.03           H  
ATOM   4151  CA  ALA B 111      13.402  -9.930 -22.690  1.00 96.03           C  
ATOM   4152  HA  ALA B 111      12.849  -9.852 -21.753  1.00 96.03           H  
ATOM   4153  C   ALA B 111      14.483  -8.838 -22.683  1.00 96.03           C  
ATOM   4154  CB  ALA B 111      14.044 -11.318 -22.767  1.00 96.03           C  
ATOM   4155  HB1 ALA B 111      13.271 -12.083 -22.695  1.00 96.03           H  
ATOM   4156  HB2 ALA B 111      14.582 -11.433 -23.708  1.00 96.03           H  
ATOM   4157  HB3 ALA B 111      14.742 -11.442 -21.940  1.00 96.03           H  
ATOM   4158  O   ALA B 111      14.875  -8.377 -21.613  1.00 96.03           O  
ATOM   4159  N   LEU B 112      14.947  -8.413 -23.865  1.00 94.42           N  
ATOM   4160  H   LEU B 112      14.648  -8.897 -24.700  1.00 94.42           H  
ATOM   4161  CA  LEU B 112      15.872  -7.288 -24.006  1.00 94.42           C  
ATOM   4162  HA  LEU B 112      16.681  -7.419 -23.287  1.00 94.42           H  
ATOM   4163  C   LEU B 112      15.201  -5.944 -23.699  1.00 94.42           C  
ATOM   4164  CB  LEU B 112      16.444  -7.284 -25.436  1.00 94.42           C  
ATOM   4165  HB2 LEU B 112      16.748  -8.295 -25.706  1.00 94.42           H  
ATOM   4166  HB3 LEU B 112      15.650  -6.981 -26.118  1.00 94.42           H  
ATOM   4167  O   LEU B 112      15.871  -5.023 -23.259  1.00 94.42           O  
ATOM   4168  CG  LEU B 112      17.656  -6.347 -25.618  1.00 94.42           C  
ATOM   4169  HG  LEU B 112      17.458  -5.367 -25.183  1.00 94.42           H  
ATOM   4170  CD1 LEU B 112      18.916  -6.937 -24.976  1.00 94.42           C  
ATOM   4171 HD11 LEU B 112      19.132  -7.919 -25.396  1.00 94.42           H  
ATOM   4172 HD12 LEU B 112      18.774  -7.026 -23.899  1.00 94.42           H  
ATOM   4173 HD13 LEU B 112      19.761  -6.272 -25.152  1.00 94.42           H  
ATOM   4174  CD2 LEU B 112      17.934  -6.135 -27.106  1.00 94.42           C  
ATOM   4175 HD21 LEU B 112      18.789  -5.469 -27.225  1.00 94.42           H  
ATOM   4176 HD22 LEU B 112      18.144  -7.090 -27.587  1.00 94.42           H  
ATOM   4177 HD23 LEU B 112      17.065  -5.671 -27.572  1.00 94.42           H  
ATOM   4178  N   ALA B 113      13.900  -5.807 -23.948  1.00 94.01           N  
ATOM   4179  H   ALA B 113      13.379  -6.592 -24.311  1.00 94.01           H  
ATOM   4180  CA  ALA B 113      13.173  -4.592 -23.605  1.00 94.01           C  
ATOM   4181  HA  ALA B 113      13.820  -3.732 -23.780  1.00 94.01           H  
ATOM   4182  C   ALA B 113      12.764  -4.555 -22.124  1.00 94.01           C  
ATOM   4183  CB  ALA B 113      11.968  -4.471 -24.536  1.00 94.01           C  
ATOM   4184  HB1 ALA B 113      11.296  -5.318 -24.396  1.00 94.01           H  
ATOM   4185  HB2 ALA B 113      11.437  -3.550 -24.297  1.00 94.01           H  
ATOM   4186  HB3 ALA B 113      12.301  -4.436 -25.573  1.00 94.01           H  
ATOM   4187  O   ALA B 113      12.717  -3.480 -21.539  1.00 94.01           O  
ATOM   4188  N   MET B 114      12.476  -5.707 -21.516  1.00 95.91           N  
ATOM   4189  H   MET B 114      12.517  -6.548 -22.072  1.00 95.91           H  
ATOM   4190  CA  MET B 114      12.011  -5.836 -20.136  1.00 95.91           C  
ATOM   4191  HA  MET B 114      11.111  -5.234 -20.013  1.00 95.91           H  
ATOM   4192  C   MET B 114      13.039  -5.345 -19.118  1.00 95.91           C  
ATOM   4193  CB  MET B 114      11.676  -7.301 -19.817  1.00 95.91           C  
ATOM   4194  HB2 MET B 114      12.399  -7.959 -20.299  1.00 95.91           H  
ATOM   4195  HB3 MET B 114      11.755  -7.445 -18.740  1.00 95.91           H  
ATOM   4196  O   MET B 114      14.199  -5.780 -19.116  1.00 95.91           O  
ATOM   4197  CG  MET B 114      10.256  -7.694 -20.230  1.00 95.91           C  
ATOM   4198  HG2 MET B 114      10.109  -7.434 -21.278  1.00 95.91           H  
ATOM   4199  HG3 MET B 114       9.545  -7.119 -19.636  1.00 95.91           H  
ATOM   4200  SD  MET B 114       9.892  -9.461 -20.027  1.00 95.91           S  
ATOM   4201  CE  MET B 114      10.094  -9.663 -18.236  1.00 95.91           C  
ATOM   4202  HE1 MET B 114      11.127  -9.465 -17.951  1.00 95.91           H  
ATOM   4203  HE2 MET B 114       9.444  -8.960 -17.714  1.00 95.91           H  
ATOM   4204  HE3 MET B 114       9.835 -10.682 -17.947  1.00 95.91           H  
ATOM   4205  N   ASP B 115      12.557  -4.545 -18.163  1.00 96.54           N  
ATOM   4206  H   ASP B 115      11.605  -4.214 -18.220  1.00 96.54           H  
ATOM   4207  CA  ASP B 115      13.310  -4.192 -16.965  1.00 96.54           C  
ATOM   4208  HA  ASP B 115      14.139  -3.563 -17.288  1.00 96.54           H  
ATOM   4209  C   ASP B 115      13.839  -5.482 -16.295  1.00 96.54           C  
ATOM   4210  CB  ASP B 115      12.429  -3.346 -16.018  1.00 96.54           C  
ATOM   4211  HB2 ASP B 115      11.558  -3.932 -15.726  1.00 96.54           H  
ATOM   4212  HB3 ASP B 115      12.081  -2.471 -16.566  1.00 96.54           H  
ATOM   4213  O   ASP B 115      13.054  -6.405 -16.029  1.00 96.54           O  
ATOM   4214  CG  ASP B 115      13.138  -2.855 -14.744  1.00 96.54           C  
ATOM   4215  OD1 ASP B 115      14.255  -3.332 -14.459  1.00 96.54           O  
ATOM   4216  OD2 ASP B 115      12.558  -2.031 -14.003  1.00 96.54           O  
ATOM   4217  N   PRO B 116      15.158  -5.596 -16.030  1.00 97.57           N  
ATOM   4218  CA  PRO B 116      15.729  -6.718 -15.287  1.00 97.57           C  
ATOM   4219  HA  PRO B 116      15.657  -7.624 -15.889  1.00 97.57           H  
ATOM   4220  C   PRO B 116      15.029  -6.997 -13.949  1.00 97.57           C  
ATOM   4221  CB  PRO B 116      17.210  -6.374 -15.088  1.00 97.57           C  
ATOM   4222  HB2 PRO B 116      17.802  -6.864 -15.861  1.00 97.57           H  
ATOM   4223  HB3 PRO B 116      17.575  -6.667 -14.103  1.00 97.57           H  
ATOM   4224  O   PRO B 116      15.003  -8.150 -13.524  1.00 97.57           O  
ATOM   4225  CG  PRO B 116      17.275  -4.861 -15.287  1.00 97.57           C  
ATOM   4226  HG2 PRO B 116      17.000  -4.352 -14.363  1.00 97.57           H  
ATOM   4227  HG3 PRO B 116      18.256  -4.535 -15.633  1.00 97.57           H  
ATOM   4228  CD  PRO B 116      16.197  -4.618 -16.328  1.00 97.57           C  
ATOM   4229  HD2 PRO B 116      16.590  -4.798 -17.328  1.00 97.57           H  
ATOM   4230  HD3 PRO B 116      15.858  -3.585 -16.244  1.00 97.57           H  
ATOM   4231  N   GLN B 117      14.390  -6.006 -13.318  1.00 98.18           N  
ATOM   4232  H   GLN B 117      14.430  -5.074 -13.704  1.00 98.18           H  
ATOM   4233  CA  GLN B 117      13.574  -6.232 -12.121  1.00 98.18           C  
ATOM   4234  HA  GLN B 117      14.206  -6.678 -11.353  1.00 98.18           H  
ATOM   4235  C   GLN B 117      12.415  -7.210 -12.378  1.00 98.18           C  
ATOM   4236  CB  GLN B 117      13.034  -4.896 -11.592  1.00 98.18           C  
ATOM   4237  HB2 GLN B 117      12.415  -5.092 -10.717  1.00 98.18           H  
ATOM   4238  HB3 GLN B 117      12.409  -4.426 -12.352  1.00 98.18           H  
ATOM   4239  O   GLN B 117      12.200  -8.122 -11.583  1.00 98.18           O  
ATOM   4240  CG  GLN B 117      14.160  -3.938 -11.186  1.00 98.18           C  
ATOM   4241  HG2 GLN B 117      14.716  -3.612 -12.066  1.00 98.18           H  
ATOM   4242  HG3 GLN B 117      14.850  -4.459 -10.522  1.00 98.18           H  
ATOM   4243  CD  GLN B 117      13.652  -2.702 -10.466  1.00 98.18           C  
ATOM   4244  NE2 GLN B 117      12.846  -1.876 -11.095  1.00 98.18           N  
ATOM   4245 HE21 GLN B 117      12.530  -1.077 -10.563  1.00 98.18           H  
ATOM   4246 HE22 GLN B 117      12.653  -1.995 -12.080  1.00 98.18           H  
ATOM   4247  OE1 GLN B 117      14.010  -2.464  -9.325  1.00 98.18           O  
ATOM   4248  N   GLN B 118      11.705  -7.085 -13.509  1.00 98.05           N  
ATOM   4249  H   GLN B 118      11.993  -6.391 -14.184  1.00 98.05           H  
ATOM   4250  CA  GLN B 118      10.626  -8.016 -13.872  1.00 98.05           C  
ATOM   4251  HA  GLN B 118       9.931  -8.097 -13.035  1.00 98.05           H  
ATOM   4252  C   GLN B 118      11.172  -9.423 -14.155  1.00 98.05           C  
ATOM   4253  CB  GLN B 118       9.853  -7.518 -15.108  1.00 98.05           C  
ATOM   4254  HB2 GLN B 118       9.080  -8.256 -15.325  1.00 98.05           H  
ATOM   4255  HB3 GLN B 118      10.527  -7.476 -15.964  1.00 98.05           H  
ATOM   4256  O   GLN B 118      10.556 -10.419 -13.779  1.00 98.05           O  
ATOM   4257  CG  GLN B 118       9.174  -6.146 -14.947  1.00 98.05           C  
ATOM   4258  HG2 GLN B 118       8.587  -6.138 -14.028  1.00 98.05           H  
ATOM   4259  HG3 GLN B 118       9.939  -5.375 -14.858  1.00 98.05           H  
ATOM   4260  CD  GLN B 118       8.251  -5.787 -16.118  1.00 98.05           C  
ATOM   4261  NE2 GLN B 118       7.717  -4.587 -16.154  1.00 98.05           N  
ATOM   4262 HE21 GLN B 118       7.868  -3.909 -15.420  1.00 98.05           H  
ATOM   4263 HE22 GLN B 118       7.185  -4.324 -16.970  1.00 98.05           H  
ATOM   4264  OE1 GLN B 118       7.964  -6.583 -17.009  1.00 98.05           O  
ATOM   4265  N   ARG B 119      12.342  -9.506 -14.804  1.00 98.20           N  
ATOM   4266  H   ARG B 119      12.798  -8.637 -15.041  1.00 98.20           H  
ATOM   4267  CA  ARG B 119      13.015 -10.773 -15.136  1.00 98.20           C  
ATOM   4268  HA  ARG B 119      12.320 -11.434 -15.654  1.00 98.20           H  
ATOM   4269  C   ARG B 119      13.432 -11.540 -13.881  1.00 98.20           C  
ATOM   4270  CB  ARG B 119      14.217 -10.493 -16.055  1.00 98.20           C  
ATOM   4271  HB2 ARG B 119      14.795 -11.411 -16.165  1.00 98.20           H  
ATOM   4272  HB3 ARG B 119      14.870  -9.743 -15.608  1.00 98.20           H  
ATOM   4273  O   ARG B 119      13.068 -12.701 -13.721  1.00 98.20           O  
ATOM   4274  CG  ARG B 119      13.748 -10.020 -17.439  1.00 98.20           C  
ATOM   4275  HG2 ARG B 119      13.252  -9.053 -17.354  1.00 98.20           H  
ATOM   4276  HG3 ARG B 119      13.030 -10.748 -17.818  1.00 98.20           H  
ATOM   4277  CD  ARG B 119      14.879  -9.915 -18.463  1.00 98.20           C  
ATOM   4278  HD2 ARG B 119      15.537 -10.776 -18.343  1.00 98.20           H  
ATOM   4279  HD3 ARG B 119      14.437  -9.964 -19.459  1.00 98.20           H  
ATOM   4280  NE  ARG B 119      15.631  -8.653 -18.364  1.00 98.20           N  
ATOM   4281  HE  ARG B 119      15.091  -7.810 -18.225  1.00 98.20           H  
ATOM   4282  NH1 ARG B 119      17.646  -9.477 -19.079  1.00 98.20           N  
ATOM   4283 HH11 ARG B 119      17.255 -10.407 -19.019  1.00 98.20           H  
ATOM   4284 HH12 ARG B 119      18.648  -9.404 -19.177  1.00 98.20           H  
ATOM   4285  NH2 ARG B 119      17.400  -7.282 -18.707  1.00 98.20           N  
ATOM   4286 HH21 ARG B 119      18.332  -7.140 -19.070  1.00 98.20           H  
ATOM   4287 HH22 ARG B 119      16.755  -6.509 -18.632  1.00 98.20           H  
ATOM   4288  CZ  ARG B 119      16.891  -8.478 -18.712  1.00 98.20           C  
ATOM   4289  N   LEU B 120      14.115 -10.864 -12.958  1.00 98.20           N  
ATOM   4290  H   LEU B 120      14.372  -9.909 -13.159  1.00 98.20           H  
ATOM   4291  CA  LEU B 120      14.557 -11.453 -11.693  1.00 98.20           C  
ATOM   4292  HA  LEU B 120      15.144 -12.348 -11.898  1.00 98.20           H  
ATOM   4293  C   LEU B 120      13.384 -11.893 -10.815  1.00 98.20           C  
ATOM   4294  CB  LEU B 120      15.411 -10.424 -10.941  1.00 98.20           C  
ATOM   4295  HB2 LEU B 120      14.878  -9.473 -10.932  1.00 98.20           H  
ATOM   4296  HB3 LEU B 120      15.515 -10.749  -9.906  1.00 98.20           H  
ATOM   4297  O   LEU B 120      13.431 -12.967 -10.224  1.00 98.20           O  
ATOM   4298  CG  LEU B 120      16.820 -10.217 -11.518  1.00 98.20           C  
ATOM   4299  HG  LEU B 120      16.761  -9.972 -12.579  1.00 98.20           H  
ATOM   4300  CD1 LEU B 120      17.464  -9.049 -10.777  1.00 98.20           C  
ATOM   4301 HD11 LEU B 120      17.594  -9.296  -9.723  1.00 98.20           H  
ATOM   4302 HD12 LEU B 120      16.809  -8.182 -10.858  1.00 98.20           H  
ATOM   4303 HD13 LEU B 120      18.428  -8.814 -11.228  1.00 98.20           H  
ATOM   4304  CD2 LEU B 120      17.716 -11.443 -11.330  1.00 98.20           C  
ATOM   4305 HD21 LEU B 120      17.336 -12.277 -11.920  1.00 98.20           H  
ATOM   4306 HD22 LEU B 120      18.722 -11.217 -11.682  1.00 98.20           H  
ATOM   4307 HD23 LEU B 120      17.744 -11.729 -10.279  1.00 98.20           H  
ATOM   4308  N   VAL B 121      12.316 -11.094 -10.740  1.00 98.25           N  
ATOM   4309  H   VAL B 121      12.330 -10.203 -11.217  1.00 98.25           H  
ATOM   4310  CA  VAL B 121      11.139 -11.453  -9.937  1.00 98.25           C  
ATOM   4311  HA  VAL B 121      11.477 -11.705  -8.932  1.00 98.25           H  
ATOM   4312  C   VAL B 121      10.456 -12.714 -10.472  1.00 98.25           C  
ATOM   4313  CB  VAL B 121      10.176 -10.259  -9.817  1.00 98.25           C  
ATOM   4314  HB  VAL B 121      10.023  -9.813 -10.799  1.00 98.25           H  
ATOM   4315  O   VAL B 121       9.998 -13.515  -9.661  1.00 98.25           O  
ATOM   4316  CG1 VAL B 121       8.811 -10.637  -9.237  1.00 98.25           C  
ATOM   4317 HG11 VAL B 121       8.932 -11.119  -8.267  1.00 98.25           H  
ATOM   4318 HG12 VAL B 121       8.193  -9.747  -9.126  1.00 98.25           H  
ATOM   4319 HG13 VAL B 121       8.306 -11.321  -9.920  1.00 98.25           H  
ATOM   4320  CG2 VAL B 121      10.783  -9.217  -8.870  1.00 98.25           C  
ATOM   4321 HG21 VAL B 121      11.782  -8.936  -9.203  1.00 98.25           H  
ATOM   4322 HG22 VAL B 121      10.157  -8.325  -8.856  1.00 98.25           H  
ATOM   4323 HG23 VAL B 121      10.851  -9.620  -7.860  1.00 98.25           H  
ATOM   4324  N   LEU B 122      10.423 -12.949 -11.789  1.00 98.18           N  
ATOM   4325  H   LEU B 122      10.830 -12.269 -12.415  1.00 98.18           H  
ATOM   4326  CA  LEU B 122       9.878 -14.190 -12.356  1.00 98.18           C  
ATOM   4327  HA  LEU B 122       8.867 -14.333 -11.974  1.00 98.18           H  
ATOM   4328  C   LEU B 122      10.671 -15.431 -11.921  1.00 98.18           C  
ATOM   4329  CB  LEU B 122       9.839 -14.097 -13.891  1.00 98.18           C  
ATOM   4330  HB2 LEU B 122      10.784 -13.684 -14.243  1.00 98.18           H  
ATOM   4331  HB3 LEU B 122       9.758 -15.104 -14.298  1.00 98.18           H  
ATOM   4332  O   LEU B 122      10.074 -16.380 -11.409  1.00 98.18           O  
ATOM   4333  CG  LEU B 122       8.683 -13.264 -14.463  1.00 98.18           C  
ATOM   4334  HG  LEU B 122       8.674 -12.270 -14.015  1.00 98.18           H  
ATOM   4335  CD1 LEU B 122       8.889 -13.127 -15.972  1.00 98.18           C  
ATOM   4336 HD11 LEU B 122       8.965 -14.116 -16.424  1.00 98.18           H  
ATOM   4337 HD12 LEU B 122       9.805 -12.568 -16.161  1.00 98.18           H  
ATOM   4338 HD13 LEU B 122       8.043 -12.600 -16.412  1.00 98.18           H  
ATOM   4339  CD2 LEU B 122       7.322 -13.926 -14.226  1.00 98.18           C  
ATOM   4340 HD21 LEU B 122       6.532 -13.342 -14.699  1.00 98.18           H  
ATOM   4341 HD22 LEU B 122       7.318 -14.934 -14.639  1.00 98.18           H  
ATOM   4342 HD23 LEU B 122       7.108 -13.976 -13.158  1.00 98.18           H  
ATOM   4343  N   GLU B 123      11.997 -15.409 -12.082  1.00 98.28           N  
ATOM   4344  H   GLU B 123      12.421 -14.593 -12.499  1.00 98.28           H  
ATOM   4345  CA  GLU B 123      12.876 -16.520 -11.681  1.00 98.28           C  
ATOM   4346  HA  GLU B 123      12.563 -17.440 -12.176  1.00 98.28           H  
ATOM   4347  C   GLU B 123      12.779 -16.794 -10.179  1.00 98.28           C  
ATOM   4348  CB  GLU B 123      14.334 -16.232 -12.081  1.00 98.28           C  
ATOM   4349  HB2 GLU B 123      14.607 -15.223 -11.771  1.00 98.28           H  
ATOM   4350  HB3 GLU B 123      14.984 -16.943 -11.570  1.00 98.28           H  
ATOM   4351  O   GLU B 123      12.481 -17.912  -9.762  1.00 98.28           O  
ATOM   4352  CG  GLU B 123      14.541 -16.391 -13.594  1.00 98.28           C  
ATOM   4353  HG2 GLU B 123      13.893 -15.685 -14.112  1.00 98.28           H  
ATOM   4354  HG3 GLU B 123      14.232 -17.400 -13.865  1.00 98.28           H  
ATOM   4355  CD  GLU B 123      15.990 -16.186 -14.071  1.00 98.28           C  
ATOM   4356  OE1 GLU B 123      16.222 -16.439 -15.279  1.00 98.28           O  
ATOM   4357  OE2 GLU B 123      16.857 -15.762 -13.269  1.00 98.28           O  
ATOM   4358  N   VAL B 124      12.929 -15.755  -9.360  1.00 98.39           N  
ATOM   4359  H   VAL B 124      13.150 -14.854  -9.760  1.00 98.39           H  
ATOM   4360  CA  VAL B 124      12.936 -15.901  -7.901  1.00 98.39           C  
ATOM   4361  HA  VAL B 124      13.607 -16.722  -7.648  1.00 98.39           H  
ATOM   4362  C   VAL B 124      11.551 -16.295  -7.366  1.00 98.39           C  
ATOM   4363  CB  VAL B 124      13.508 -14.624  -7.262  1.00 98.39           C  
ATOM   4364  HB  VAL B 124      12.915 -13.760  -7.560  1.00 98.39           H  
ATOM   4365  O   VAL B 124      11.456 -17.047  -6.398  1.00 98.39           O  
ATOM   4366  CG1 VAL B 124      13.553 -14.685  -5.737  1.00 98.39           C  
ATOM   4367 HG11 VAL B 124      12.558 -14.898  -5.345  1.00 98.39           H  
ATOM   4368 HG12 VAL B 124      13.899 -13.735  -5.329  1.00 98.39           H  
ATOM   4369 HG13 VAL B 124      14.234 -15.481  -5.436  1.00 98.39           H  
ATOM   4370  CG2 VAL B 124      14.968 -14.437  -7.703  1.00 98.39           C  
ATOM   4371 HG21 VAL B 124      15.532 -15.347  -7.502  1.00 98.39           H  
ATOM   4372 HG22 VAL B 124      15.031 -14.227  -8.771  1.00 98.39           H  
ATOM   4373 HG23 VAL B 124      15.428 -13.616  -7.152  1.00 98.39           H  
ATOM   4374  N   SER B 125      10.459 -15.881  -8.019  1.00 98.51           N  
ATOM   4375  H   SER B 125      10.572 -15.274  -8.818  1.00 98.51           H  
ATOM   4376  CA  SER B 125       9.114 -16.374  -7.681  1.00 98.51           C  
ATOM   4377  HA  SER B 125       8.948 -16.241  -6.612  1.00 98.51           H  
ATOM   4378  C   SER B 125       8.962 -17.868  -7.980  1.00 98.51           C  
ATOM   4379  CB  SER B 125       8.021 -15.603  -8.425  1.00 98.51           C  
ATOM   4380  HB2 SER B 125       7.050 -16.027  -8.170  1.00 98.51           H  
ATOM   4381  HB3 SER B 125       8.169 -15.697  -9.501  1.00 98.51           H  
ATOM   4382  O   SER B 125       8.400 -18.594  -7.161  1.00 98.51           O  
ATOM   4383  OG  SER B 125       8.037 -14.239  -8.063  1.00 98.51           O  
ATOM   4384  HG  SER B 125       8.770 -13.849  -8.545  1.00 98.51           H  
ATOM   4385  N   TRP B 126       9.486 -18.351  -9.115  1.00 98.14           N  
ATOM   4386  H   TRP B 126       9.987 -17.724  -9.728  1.00 98.14           H  
ATOM   4387  CA  TRP B 126       9.478 -19.783  -9.445  1.00 98.14           C  
ATOM   4388  HA  TRP B 126       8.451 -20.148  -9.429  1.00 98.14           H  
ATOM   4389  C   TRP B 126      10.256 -20.598  -8.406  1.00 98.14           C  
ATOM   4390  CB  TRP B 126      10.056 -20.007 -10.851  1.00 98.14           C  
ATOM   4391  HB2 TRP B 126      11.090 -19.663 -10.886  1.00 98.14           H  
ATOM   4392  HB3 TRP B 126       9.491 -19.411 -11.568  1.00 98.14           H  
ATOM   4393  O   TRP B 126       9.754 -21.592  -7.877  1.00 98.14           O  
ATOM   4394  CG  TRP B 126      10.030 -21.438 -11.292  1.00 98.14           C  
ATOM   4395  CD1 TRP B 126      10.949 -22.381 -10.981  1.00 98.14           C  
ATOM   4396  HD1 TRP B 126      11.834 -22.212 -10.385  1.00 98.14           H  
ATOM   4397  CD2 TRP B 126       9.006 -22.126 -12.064  1.00 98.14           C  
ATOM   4398  CE2 TRP B 126       9.345 -23.509 -12.136  1.00 98.14           C  
ATOM   4399  CE3 TRP B 126       7.813 -21.720 -12.699  1.00 98.14           C  
ATOM   4400  HE3 TRP B 126       7.544 -20.675 -12.664  1.00 98.14           H  
ATOM   4401  NE1 TRP B 126      10.543 -23.609 -11.466  1.00 98.14           N  
ATOM   4402  HE1 TRP B 126      11.023 -24.468 -11.239  1.00 98.14           H  
ATOM   4403  CH2 TRP B 126       7.361 -24.004 -13.440  1.00 98.14           C  
ATOM   4404  HH2 TRP B 126       6.740 -24.696 -13.988  1.00 98.14           H  
ATOM   4405  CZ2 TRP B 126       8.531 -24.445 -12.792  1.00 98.14           C  
ATOM   4406  HZ2 TRP B 126       8.844 -25.479 -12.811  1.00 98.14           H  
ATOM   4407  CZ3 TRP B 126       7.003 -22.644 -13.387  1.00 98.14           C  
ATOM   4408  HZ3 TRP B 126       6.104 -22.302 -13.878  1.00 98.14           H  
ATOM   4409  N   GLU B 127      11.458 -20.139  -8.061  1.00 97.97           N  
ATOM   4410  H   GLU B 127      11.822 -19.335  -8.553  1.00 97.97           H  
ATOM   4411  CA  GLU B 127      12.311 -20.770  -7.054  1.00 97.97           C  
ATOM   4412  HA  GLU B 127      12.519 -21.799  -7.346  1.00 97.97           H  
ATOM   4413  C   GLU B 127      11.644 -20.804  -5.671  1.00 97.97           C  
ATOM   4414  CB  GLU B 127      13.635 -20.002  -6.966  1.00 97.97           C  
ATOM   4415  HB2 GLU B 127      14.193 -20.362  -6.102  1.00 97.97           H  
ATOM   4416  HB3 GLU B 127      13.403 -18.948  -6.811  1.00 97.97           H  
ATOM   4417  O   GLU B 127      11.754 -21.805  -4.963  1.00 97.97           O  
ATOM   4418  CG  GLU B 127      14.521 -20.160  -8.215  1.00 97.97           C  
ATOM   4419  HG2 GLU B 127      13.932 -19.971  -9.113  1.00 97.97           H  
ATOM   4420  HG3 GLU B 127      14.865 -21.193  -8.259  1.00 97.97           H  
ATOM   4421  CD  GLU B 127      15.737 -19.215  -8.203  1.00 97.97           C  
ATOM   4422  OE1 GLU B 127      16.544 -19.298  -9.158  1.00 97.97           O  
ATOM   4423  OE2 GLU B 127      15.880 -18.439  -7.229  1.00 97.97           O  
ATOM   4424  N   ALA B 128      10.914 -19.753  -5.278  1.00 98.32           N  
ATOM   4425  H   ALA B 128      10.885 -18.936  -5.871  1.00 98.32           H  
ATOM   4426  CA  ALA B 128      10.208 -19.714  -3.997  1.00 98.32           C  
ATOM   4427  HA  ALA B 128      10.937 -19.881  -3.204  1.00 98.32           H  
ATOM   4428  C   ALA B 128       9.148 -20.827  -3.880  1.00 98.32           C  
ATOM   4429  CB  ALA B 128       9.601 -18.320  -3.796  1.00 98.32           C  
ATOM   4430  HB1 ALA B 128      10.384 -17.563  -3.845  1.00 98.32           H  
ATOM   4431  HB2 ALA B 128       9.120 -18.266  -2.819  1.00 98.32           H  
ATOM   4432  HB3 ALA B 128       8.859 -18.119  -4.568  1.00 98.32           H  
ATOM   4433  O   ALA B 128       9.051 -21.457  -2.824  1.00 98.32           O  
ATOM   4434  N   PHE B 129       8.409 -21.123  -4.957  1.00 97.43           N  
ATOM   4435  H   PHE B 129       8.543 -20.572  -5.793  1.00 97.43           H  
ATOM   4436  CA  PHE B 129       7.474 -22.255  -5.005  1.00 97.43           C  
ATOM   4437  HA  PHE B 129       6.792 -22.197  -4.156  1.00 97.43           H  
ATOM   4438  C   PHE B 129       8.187 -23.602  -4.908  1.00 97.43           C  
ATOM   4439  CB  PHE B 129       6.657 -22.215  -6.299  1.00 97.43           C  
ATOM   4440  HB2 PHE B 129       7.310 -21.952  -7.132  1.00 97.43           H  
ATOM   4441  HB3 PHE B 129       6.260 -23.211  -6.497  1.00 97.43           H  
ATOM   4442  O   PHE B 129       7.824 -24.440  -4.081  1.00 97.43           O  
ATOM   4443  CG  PHE B 129       5.481 -21.277  -6.254  1.00 97.43           C  
ATOM   4444  CD1 PHE B 129       4.362 -21.603  -5.470  1.00 97.43           C  
ATOM   4445  HD1 PHE B 129       4.351 -22.520  -4.899  1.00 97.43           H  
ATOM   4446  CD2 PHE B 129       5.488 -20.095  -7.009  1.00 97.43           C  
ATOM   4447  HD2 PHE B 129       6.331 -19.853  -7.640  1.00 97.43           H  
ATOM   4448  CE1 PHE B 129       3.260 -20.738  -5.418  1.00 97.43           C  
ATOM   4449  HE1 PHE B 129       2.395 -20.997  -4.825  1.00 97.43           H  
ATOM   4450  CE2 PHE B 129       4.389 -19.229  -6.951  1.00 97.43           C  
ATOM   4451  HE2 PHE B 129       4.392 -18.334  -7.555  1.00 97.43           H  
ATOM   4452  CZ  PHE B 129       3.279 -19.538  -6.145  1.00 97.43           C  
ATOM   4453  HZ  PHE B 129       2.434 -18.868  -6.099  1.00 97.43           H  
ATOM   4454  N   GLU B 130       9.244 -23.800  -5.699  1.00 95.33           N  
ATOM   4455  H   GLU B 130       9.502 -23.079  -6.358  1.00 95.33           H  
ATOM   4456  CA  GLU B 130      10.009 -25.049  -5.669  1.00 95.33           C  
ATOM   4457  HA  GLU B 130       9.340 -25.875  -5.907  1.00 95.33           H  
ATOM   4458  C   GLU B 130      10.605 -25.328  -4.285  1.00 95.33           C  
ATOM   4459  CB  GLU B 130      11.144 -25.005  -6.697  1.00 95.33           C  
ATOM   4460  HB2 GLU B 130      11.828 -25.826  -6.482  1.00 95.33           H  
ATOM   4461  HB3 GLU B 130      11.697 -24.070  -6.602  1.00 95.33           H  
ATOM   4462  O   GLU B 130      10.663 -26.484  -3.848  1.00 95.33           O  
ATOM   4463  CG  GLU B 130      10.635 -25.170  -8.132  1.00 95.33           C  
ATOM   4464  HG2 GLU B 130       9.937 -26.006  -8.156  1.00 95.33           H  
ATOM   4465  HG3 GLU B 130      10.096 -24.272  -8.434  1.00 95.33           H  
ATOM   4466  CD  GLU B 130      11.772 -25.454  -9.122  1.00 95.33           C  
ATOM   4467  OE1 GLU B 130      11.452 -26.009 -10.200  1.00 95.33           O  
ATOM   4468  OE2 GLU B 130      12.947 -25.172  -8.798  1.00 95.33           O  
ATOM   4469  N   ARG B 131      11.028 -24.276  -3.582  1.00 96.19           N  
ATOM   4470  H   ARG B 131      10.987 -23.373  -4.033  1.00 96.19           H  
ATOM   4471  CA  ARG B 131      11.580 -24.350  -2.225  1.00 96.19           C  
ATOM   4472  HA  ARG B 131      12.214 -25.232  -2.144  1.00 96.19           H  
ATOM   4473  C   ARG B 131      10.510 -24.541  -1.148  1.00 96.19           C  
ATOM   4474  CB  ARG B 131      12.442 -23.108  -1.975  1.00 96.19           C  
ATOM   4475  HB2 ARG B 131      11.860 -22.211  -2.184  1.00 96.19           H  
ATOM   4476  HB3 ARG B 131      12.743 -23.092  -0.928  1.00 96.19           H  
ATOM   4477  O   ARG B 131      10.836 -25.087  -0.102  1.00 96.19           O  
ATOM   4478  CG  ARG B 131      13.700 -23.141  -2.866  1.00 96.19           C  
ATOM   4479  HG2 ARG B 131      13.430 -23.270  -3.914  1.00 96.19           H  
ATOM   4480  HG3 ARG B 131      14.316 -23.996  -2.585  1.00 96.19           H  
ATOM   4481  CD  ARG B 131      14.526 -21.863  -2.741  1.00 96.19           C  
ATOM   4482  HD2 ARG B 131      15.326 -21.874  -3.481  1.00 96.19           H  
ATOM   4483  HD3 ARG B 131      13.887 -21.005  -2.954  1.00 96.19           H  
ATOM   4484  NE  ARG B 131      15.070 -21.763  -1.386  1.00 96.19           N  
ATOM   4485  HE  ARG B 131      14.495 -21.247  -0.736  1.00 96.19           H  
ATOM   4486  NH1 ARG B 131      17.136 -22.743  -1.690  1.00 96.19           N  
ATOM   4487 HH11 ARG B 131      17.095 -22.598  -2.689  1.00 96.19           H  
ATOM   4488 HH12 ARG B 131      18.001 -22.921  -1.200  1.00 96.19           H  
ATOM   4489  NH2 ARG B 131      16.318 -22.407   0.346  1.00 96.19           N  
ATOM   4490 HH21 ARG B 131      17.172 -22.788   0.726  1.00 96.19           H  
ATOM   4491 HH22 ARG B 131      15.564 -22.202   0.986  1.00 96.19           H  
ATOM   4492  CZ  ARG B 131      16.171 -22.315  -0.931  1.00 96.19           C  
ATOM   4493  N   ALA B 132       9.256 -24.178  -1.420  1.00 96.34           N  
ATOM   4494  H   ALA B 132       9.073 -23.685  -2.282  1.00 96.34           H  
ATOM   4495  CA  ALA B 132       8.106 -24.524  -0.579  1.00 96.34           C  
ATOM   4496  HA  ALA B 132       8.396 -24.426   0.467  1.00 96.34           H  
ATOM   4497  C   ALA B 132       7.619 -25.973  -0.772  1.00 96.34           C  
ATOM   4498  CB  ALA B 132       6.973 -23.530  -0.865  1.00 96.34           C  
ATOM   4499  HB1 ALA B 132       7.327 -22.505  -0.751  1.00 96.34           H  
ATOM   4500  HB2 ALA B 132       6.597 -23.665  -1.879  1.00 96.34           H  
ATOM   4501  HB3 ALA B 132       6.158 -23.699  -0.161  1.00 96.34           H  
ATOM   4502  O   ALA B 132       6.734 -26.428  -0.053  1.00 96.34           O  
ATOM   4503  N   GLY B 133       8.155 -26.699  -1.763  1.00 94.89           N  
ATOM   4504  H   GLY B 133       8.872 -26.272  -2.332  1.00 94.89           H  
ATOM   4505  CA  GLY B 133       7.632 -28.009  -2.158  1.00 94.89           C  
ATOM   4506  HA2 GLY B 133       8.365 -28.503  -2.796  1.00 94.89           H  
ATOM   4507  HA3 GLY B 133       7.475 -28.620  -1.269  1.00 94.89           H  
ATOM   4508  C   GLY B 133       6.305 -27.925  -2.921  1.00 94.89           C  
ATOM   4509  O   GLY B 133       5.597 -28.924  -3.027  1.00 94.89           O  
ATOM   4510  N   ILE B 134       5.970 -26.754  -3.471  1.00 94.77           N  
ATOM   4511  H   ILE B 134       6.622 -25.985  -3.404  1.00 94.77           H  
ATOM   4512  CA  ILE B 134       4.727 -26.512  -4.206  1.00 94.77           C  
ATOM   4513  HA  ILE B 134       4.038 -27.337  -4.023  1.00 94.77           H  
ATOM   4514  C   ILE B 134       5.038 -26.474  -5.699  1.00 94.77           C  
ATOM   4515  CB  ILE B 134       4.037 -25.227  -3.706  1.00 94.77           C  
ATOM   4516  HB  ILE B 134       4.748 -24.406  -3.800  1.00 94.77           H  
ATOM   4517  O   ILE B 134       5.918 -25.746  -6.153  1.00 94.77           O  
ATOM   4518  CG1 ILE B 134       3.657 -25.377  -2.214  1.00 94.77           C  
ATOM   4519 HG12 ILE B 134       2.903 -26.156  -2.103  1.00 94.77           H  
ATOM   4520 HG13 ILE B 134       4.534 -25.677  -1.640  1.00 94.77           H  
ATOM   4521  CG2 ILE B 134       2.788 -24.905  -4.554  1.00 94.77           C  
ATOM   4522 HG21 ILE B 134       2.062 -25.715  -4.477  1.00 94.77           H  
ATOM   4523 HG22 ILE B 134       2.322 -23.983  -4.206  1.00 94.77           H  
ATOM   4524 HG23 ILE B 134       3.052 -24.752  -5.600  1.00 94.77           H  
ATOM   4525  CD1 ILE B 134       3.141 -24.084  -1.578  1.00 94.77           C  
ATOM   4526 HD11 ILE B 134       3.082 -24.212  -0.497  1.00 94.77           H  
ATOM   4527 HD12 ILE B 134       3.839 -23.276  -1.795  1.00 94.77           H  
ATOM   4528 HD13 ILE B 134       2.150 -23.834  -1.957  1.00 94.77           H  
ATOM   4529  N   LYS B 135       4.289 -27.251  -6.481  1.00 93.56           N  
ATOM   4530  H   LYS B 135       3.540 -27.773  -6.047  1.00 93.56           H  
ATOM   4531  CA  LYS B 135       4.418 -27.284  -7.938  1.00 93.56           C  
ATOM   4532  HA  LYS B 135       5.481 -27.317  -8.178  1.00 93.56           H  
ATOM   4533  C   LYS B 135       3.778 -26.011  -8.509  1.00 93.56           C  
ATOM   4534  CB  LYS B 135       3.741 -28.565  -8.448  1.00 93.56           C  
ATOM   4535  HB2 LYS B 135       3.846 -29.340  -7.688  1.00 93.56           H  
ATOM   4536  HB3 LYS B 135       2.674 -28.395  -8.596  1.00 93.56           H  
ATOM   4537  O   LYS B 135       2.572 -25.854  -8.369  1.00 93.56           O  
ATOM   4538  CG  LYS B 135       4.367 -29.108  -9.734  1.00 93.56           C  
ATOM   4539  HG2 LYS B 135       4.348 -28.350 -10.517  1.00 93.56           H  
ATOM   4540  HG3 LYS B 135       5.403 -29.367  -9.513  1.00 93.56           H  
ATOM   4541  CD  LYS B 135       3.591 -30.359 -10.195  1.00 93.56           C  
ATOM   4542  HD2 LYS B 135       3.139 -30.846  -9.331  1.00 93.56           H  
ATOM   4543  HD3 LYS B 135       2.802 -30.071 -10.889  1.00 93.56           H  
ATOM   4544  CE  LYS B 135       4.554 -31.344 -10.840  1.00 93.56           C  
ATOM   4545  HE2 LYS B 135       5.355 -31.478 -10.113  1.00 93.56           H  
ATOM   4546  HE3 LYS B 135       4.980 -30.921 -11.750  1.00 93.56           H  
ATOM   4547  NZ  LYS B 135       3.998 -32.685 -11.111  1.00 93.56           N  
ATOM   4548  HZ1 LYS B 135       4.745 -33.305 -11.391  1.00 93.56           H  
ATOM   4549  HZ2 LYS B 135       3.275 -32.666 -11.815  1.00 93.56           H  
ATOM   4550  HZ3 LYS B 135       3.626 -33.076 -10.257  1.00 93.56           H  
ATOM   4551  N   PRO B 136       4.494 -25.122  -9.213  1.00 91.74           N  
ATOM   4552  CA  PRO B 136       3.897 -23.868  -9.683  1.00 91.74           C  
ATOM   4553  HA  PRO B 136       3.667 -23.244  -8.820  1.00 91.74           H  
ATOM   4554  C   PRO B 136       2.626 -24.028 -10.530  1.00 91.74           C  
ATOM   4555  CB  PRO B 136       4.999 -23.208 -10.497  1.00 91.74           C  
ATOM   4556  HB2 PRO B 136       4.980 -23.560 -11.529  1.00 91.74           H  
ATOM   4557  HB3 PRO B 136       4.884 -22.125 -10.448  1.00 91.74           H  
ATOM   4558  O   PRO B 136       1.711 -23.219 -10.450  1.00 91.74           O  
ATOM   4559  CG  PRO B 136       6.277 -23.683  -9.814  1.00 91.74           C  
ATOM   4560  HG2 PRO B 136       6.455 -23.082  -8.922  1.00 91.74           H  
ATOM   4561  HG3 PRO B 136       7.142 -23.641 -10.476  1.00 91.74           H  
ATOM   4562  CD  PRO B 136       5.936 -25.114  -9.416  1.00 91.74           C  
ATOM   4563  HD2 PRO B 136       6.484 -25.377  -8.510  1.00 91.74           H  
ATOM   4564  HD3 PRO B 136       6.199 -25.798 -10.222  1.00 91.74           H  
ATOM   4565  N   GLY B 137       2.531 -25.101 -11.320  1.00 90.83           N  
ATOM   4566  H   GLY B 137       3.313 -25.739 -11.361  1.00 90.83           H  
ATOM   4567  CA  GLY B 137       1.327 -25.389 -12.104  1.00 90.83           C  
ATOM   4568  HA2 GLY B 137       1.067 -24.508 -12.691  1.00 90.83           H  
ATOM   4569  HA3 GLY B 137       1.539 -26.209 -12.789  1.00 90.83           H  
ATOM   4570  C   GLY B 137       0.096 -25.777 -11.272  1.00 90.83           C  
ATOM   4571  O   GLY B 137      -1.013 -25.653 -11.779  1.00 90.83           O  
ATOM   4572  N   SER B 138       0.255 -26.231 -10.019  1.00 91.76           N  
ATOM   4573  H   SER B 138       1.165 -26.195  -9.584  1.00 91.76           H  
ATOM   4574  CA  SER B 138      -0.874 -26.644  -9.165  1.00 91.76           C  
ATOM   4575  HA  SER B 138      -1.597 -27.170  -9.789  1.00 91.76           H  
ATOM   4576  C   SER B 138      -1.627 -25.473  -8.536  1.00 91.76           C  
ATOM   4577  CB  SER B 138      -0.429 -27.620  -8.068  1.00 91.76           C  
ATOM   4578  HB2 SER B 138      -1.314 -28.049  -7.597  1.00 91.76           H  
ATOM   4579  HB3 SER B 138       0.140 -28.430  -8.523  1.00 91.76           H  
ATOM   4580  O   SER B 138      -2.718 -25.669  -8.016  1.00 91.76           O  
ATOM   4581  OG  SER B 138       0.359 -27.005  -7.069  1.00 91.76           O  
ATOM   4582  HG  SER B 138      -0.197 -26.431  -6.537  1.00 91.76           H  
ATOM   4583  N   VAL B 139      -1.048 -24.273  -8.577  1.00 92.54           N  
ATOM   4584  H   VAL B 139      -0.129 -24.203  -8.990  1.00 92.54           H  
ATOM   4585  CA  VAL B 139      -1.645 -23.022  -8.079  1.00 92.54           C  
ATOM   4586  HA  VAL B 139      -2.547 -23.259  -7.515  1.00 92.54           H  
ATOM   4587  C   VAL B 139      -2.119 -22.120  -9.227  1.00 92.54           C  
ATOM   4588  CB  VAL B 139      -0.689 -22.303  -7.108  1.00 92.54           C  
ATOM   4589  HB  VAL B 139      -1.097 -21.324  -6.855  1.00 92.54           H  
ATOM   4590  O   VAL B 139      -2.369 -20.934  -9.056  1.00 92.54           O  
ATOM   4591  CG1 VAL B 139      -0.527 -23.093  -5.803  1.00 92.54           C  
ATOM   4592 HG11 VAL B 139       0.109 -22.534  -5.117  1.00 92.54           H  
ATOM   4593 HG12 VAL B 139      -0.079 -24.068  -5.993  1.00 92.54           H  
ATOM   4594 HG13 VAL B 139      -1.503 -23.226  -5.337  1.00 92.54           H  
ATOM   4595  CG2 VAL B 139       0.707 -22.117  -7.711  1.00 92.54           C  
ATOM   4596 HG21 VAL B 139       0.625 -21.749  -8.734  1.00 92.54           H  
ATOM   4597 HG22 VAL B 139       1.260 -21.388  -7.118  1.00 92.54           H  
ATOM   4598 HG23 VAL B 139       1.257 -23.058  -7.717  1.00 92.54           H  
ATOM   4599  N   ARG B 140      -2.244 -22.661 -10.442  1.00 93.87           N  
ATOM   4600  H   ARG B 140      -2.067 -23.650 -10.545  1.00 93.87           H  
ATOM   4601  CA  ARG B 140      -2.847 -21.931 -11.560  1.00 93.87           C  
ATOM   4602  HA  ARG B 140      -2.434 -20.922 -11.572  1.00 93.87           H  
ATOM   4603  C   ARG B 140      -4.359 -21.824 -11.346  1.00 93.87           C  
ATOM   4604  CB  ARG B 140      -2.480 -22.630 -12.872  1.00 93.87           C  
ATOM   4605  HB2 ARG B 140      -1.399 -22.763 -12.895  1.00 93.87           H  
ATOM   4606  HB3 ARG B 140      -2.951 -23.612 -12.908  1.00 93.87           H  
ATOM   4607  O   ARG B 140      -5.012 -22.828 -11.081  1.00 93.87           O  
ATOM   4608  CG  ARG B 140      -2.903 -21.809 -14.097  1.00 93.87           C  
ATOM   4609  HG2 ARG B 140      -3.989 -21.730 -14.146  1.00 93.87           H  
ATOM   4610  HG3 ARG B 140      -2.483 -20.806 -14.014  1.00 93.87           H  
ATOM   4611  CD  ARG B 140      -2.381 -22.475 -15.375  1.00 93.87           C  
ATOM   4612  HD2 ARG B 140      -1.365 -22.831 -15.206  1.00 93.87           H  
ATOM   4613  HD3 ARG B 140      -3.001 -23.346 -15.588  1.00 93.87           H  
ATOM   4614  NE  ARG B 140      -2.396 -21.560 -16.536  1.00 93.87           N  
ATOM   4615  HE  ARG B 140      -3.236 -21.551 -17.097  1.00 93.87           H  
ATOM   4616  NH1 ARG B 140      -0.303 -20.648 -16.236  1.00 93.87           N  
ATOM   4617 HH11 ARG B 140      -0.309 -20.977 -15.281  1.00 93.87           H  
ATOM   4618 HH12 ARG B 140       0.376 -19.934 -16.458  1.00 93.87           H  
ATOM   4619  NH2 ARG B 140      -1.477 -20.115 -18.045  1.00 93.87           N  
ATOM   4620 HH21 ARG B 140      -0.747 -19.452 -18.263  1.00 93.87           H  
ATOM   4621 HH22 ARG B 140      -2.323 -20.128 -18.598  1.00 93.87           H  
ATOM   4622  CZ  ARG B 140      -1.396 -20.787 -16.934  1.00 93.87           C  
ATOM   4623  N   GLY B 141      -4.916 -20.628 -11.508  1.00 93.87           N  
ATOM   4624  H   GLY B 141      -4.318 -19.834 -11.688  1.00 93.87           H  
ATOM   4625  CA  GLY B 141      -6.341 -20.349 -11.315  1.00 93.87           C  
ATOM   4626  HA2 GLY B 141      -6.587 -19.417 -11.823  1.00 93.87           H  
ATOM   4627  HA3 GLY B 141      -6.935 -21.148 -11.759  1.00 93.87           H  
ATOM   4628  C   GLY B 141      -6.765 -20.206  -9.850  1.00 93.87           C  
ATOM   4629  O   GLY B 141      -7.961 -20.177  -9.575  1.00 93.87           O  
ATOM   4630  N   THR B 142      -5.820 -20.144  -8.906  1.00 96.12           N  
ATOM   4631  H   THR B 142      -4.845 -20.169  -9.168  1.00 96.12           H  
ATOM   4632  CA  THR B 142      -6.117 -19.892  -7.489  1.00 96.12           C  
ATOM   4633  HA  THR B 142      -7.114 -20.274  -7.267  1.00 96.12           H  
ATOM   4634  C   THR B 142      -6.137 -18.397  -7.187  1.00 96.12           C  
ATOM   4635  CB  THR B 142      -5.136 -20.615  -6.550  1.00 96.12           C  
ATOM   4636  HB  THR B 142      -5.402 -20.408  -5.514  1.00 96.12           H  
ATOM   4637  O   THR B 142      -5.564 -17.581  -7.911  1.00 96.12           O  
ATOM   4638  CG2 THR B 142      -5.155 -22.129  -6.774  1.00 96.12           C  
ATOM   4639 HG21 THR B 142      -4.830 -22.370  -7.786  1.00 96.12           H  
ATOM   4640 HG22 THR B 142      -6.166 -22.508  -6.622  1.00 96.12           H  
ATOM   4641 HG23 THR B 142      -4.486 -22.607  -6.059  1.00 96.12           H  
ATOM   4642  OG1 THR B 142      -3.821 -20.188  -6.785  1.00 96.12           O  
ATOM   4643  HG1 THR B 142      -3.467 -19.694  -6.042  1.00 96.12           H  
ATOM   4644  N   ASP B 143      -6.738 -18.035  -6.058  1.00 97.62           N  
ATOM   4645  H   ASP B 143      -7.111 -18.754  -5.455  1.00 97.62           H  
ATOM   4646  CA  ASP B 143      -6.782 -16.676  -5.504  1.00 97.62           C  
ATOM   4647  HA  ASP B 143      -7.025 -15.987  -6.313  1.00 97.62           H  
ATOM   4648  C   ASP B 143      -5.431 -16.209  -4.919  1.00 97.62           C  
ATOM   4649  CB  ASP B 143      -7.924 -16.600  -4.471  1.00 97.62           C  
ATOM   4650  HB2 ASP B 143      -8.029 -15.571  -4.130  1.00 97.62           H  
ATOM   4651  HB3 ASP B 143      -8.855 -16.878  -4.965  1.00 97.62           H  
ATOM   4652  O   ASP B 143      -5.389 -15.388  -4.008  1.00 97.62           O  
ATOM   4653  CG  ASP B 143      -7.721 -17.514  -3.253  1.00 97.62           C  
ATOM   4654  OD1 ASP B 143      -6.656 -18.168  -3.149  1.00 97.62           O  
ATOM   4655  OD2 ASP B 143      -8.639 -17.612  -2.417  1.00 97.62           O  
ATOM   4656  N   THR B 144      -4.305 -16.732  -5.410  1.00 98.40           N  
ATOM   4657  H   THR B 144      -4.375 -17.346  -6.209  1.00 98.40           H  
ATOM   4658  CA  THR B 144      -2.978 -16.368  -4.908  1.00 98.40           C  
ATOM   4659  HA  THR B 144      -3.000 -16.516  -3.828  1.00 98.40           H  
ATOM   4660  C   THR B 144      -2.691 -14.891  -5.188  1.00 98.40           C  
ATOM   4661  CB  THR B 144      -1.899 -17.284  -5.499  1.00 98.40           C  
ATOM   4662  HB  THR B 144      -1.923 -17.208  -6.586  1.00 98.40           H  
ATOM   4663  O   THR B 144      -2.791 -14.444  -6.326  1.00 98.40           O  
ATOM   4664  CG2 THR B 144      -0.482 -16.980  -5.009  1.00 98.40           C  
ATOM   4665 HG21 THR B 144      -0.180 -15.987  -5.342  1.00 98.40           H  
ATOM   4666 HG22 THR B 144       0.206 -17.709  -5.437  1.00 98.40           H  
ATOM   4667 HG23 THR B 144      -0.433 -17.029  -3.921  1.00 98.40           H  
ATOM   4668  OG1 THR B 144      -2.191 -18.615  -5.122  1.00 98.40           O  
ATOM   4669  HG1 THR B 144      -2.336 -18.615  -4.173  1.00 98.40           H  
ATOM   4670  N   GLY B 145      -2.350 -14.117  -4.159  1.00 98.66           N  
ATOM   4671  H   GLY B 145      -2.269 -14.548  -3.249  1.00 98.66           H  
ATOM   4672  CA  GLY B 145      -2.017 -12.697  -4.306  1.00 98.66           C  
ATOM   4673  HA2 GLY B 145      -2.298 -12.160  -3.400  1.00 98.66           H  
ATOM   4674  HA3 GLY B 145      -2.597 -12.274  -5.127  1.00 98.66           H  
ATOM   4675  C   GLY B 145      -0.531 -12.459  -4.593  1.00 98.66           C  
ATOM   4676  O   GLY B 145       0.314 -13.287  -4.251  1.00 98.66           O  
ATOM   4677  N   VAL B 146      -0.193 -11.311  -5.184  1.00 98.85           N  
ATOM   4678  H   VAL B 146      -0.941 -10.672  -5.413  1.00 98.85           H  
ATOM   4679  CA  VAL B 146       1.187 -10.884  -5.469  1.00 98.85           C  
ATOM   4680  HA  VAL B 146       1.876 -11.548  -4.946  1.00 98.85           H  
ATOM   4681  C   VAL B 146       1.415  -9.465  -4.949  1.00 98.85           C  
ATOM   4682  CB  VAL B 146       1.520 -10.978  -6.973  1.00 98.85           C  
ATOM   4683  HB  VAL B 146       0.876 -10.300  -7.533  1.00 98.85           H  
ATOM   4684  O   VAL B 146       0.814  -8.511  -5.430  1.00 98.85           O  
ATOM   4685  CG1 VAL B 146       2.984 -10.590  -7.236  1.00 98.85           C  
ATOM   4686 HG11 VAL B 146       3.158  -9.553  -6.947  1.00 98.85           H  
ATOM   4687 HG12 VAL B 146       3.650 -11.242  -6.672  1.00 98.85           H  
ATOM   4688 HG13 VAL B 146       3.201 -10.685  -8.300  1.00 98.85           H  
ATOM   4689  CG2 VAL B 146       1.319 -12.398  -7.518  1.00 98.85           C  
ATOM   4690 HG21 VAL B 146       0.265 -12.671  -7.460  1.00 98.85           H  
ATOM   4691 HG22 VAL B 146       1.617 -12.438  -8.565  1.00 98.85           H  
ATOM   4692 HG23 VAL B 146       1.906 -13.113  -6.942  1.00 98.85           H  
ATOM   4693  N   PHE B 147       2.325  -9.308  -3.994  1.00 98.67           N  
ATOM   4694  H   PHE B 147       2.800 -10.132  -3.653  1.00 98.67           H  
ATOM   4695  CA  PHE B 147       2.604  -8.048  -3.307  1.00 98.67           C  
ATOM   4696  HA  PHE B 147       2.051  -7.230  -3.769  1.00 98.67           H  
ATOM   4697  C   PHE B 147       4.097  -7.744  -3.400  1.00 98.67           C  
ATOM   4698  CB  PHE B 147       2.166  -8.158  -1.841  1.00 98.67           C  
ATOM   4699  HB2 PHE B 147       2.430  -7.229  -1.334  1.00 98.67           H  
ATOM   4700  HB3 PHE B 147       2.728  -8.958  -1.359  1.00 98.67           H  
ATOM   4701  O   PHE B 147       4.914  -8.417  -2.770  1.00 98.67           O  
ATOM   4702  CG  PHE B 147       0.692  -8.423  -1.630  1.00 98.67           C  
ATOM   4703  CD1 PHE B 147      -0.139  -7.391  -1.169  1.00 98.67           C  
ATOM   4704  HD1 PHE B 147       0.276  -6.417  -0.960  1.00 98.67           H  
ATOM   4705  CD2 PHE B 147       0.160  -9.714  -1.818  1.00 98.67           C  
ATOM   4706  HD2 PHE B 147       0.803 -10.527  -2.121  1.00 98.67           H  
ATOM   4707  CE1 PHE B 147      -1.497  -7.642  -0.929  1.00 98.67           C  
ATOM   4708  HE1 PHE B 147      -2.111  -6.871  -0.487  1.00 98.67           H  
ATOM   4709  CE2 PHE B 147      -1.212  -9.946  -1.632  1.00 98.67           C  
ATOM   4710  HE2 PHE B 147      -1.624 -10.931  -1.792  1.00 98.67           H  
ATOM   4711  CZ  PHE B 147      -2.050  -8.899  -1.222  1.00 98.67           C  
ATOM   4712  HZ  PHE B 147      -3.107  -9.073  -1.091  1.00 98.67           H  
ATOM   4713  N   MET B 148       4.475  -6.737  -4.185  1.00 98.62           N  
ATOM   4714  H   MET B 148       3.770  -6.211  -4.680  1.00 98.62           H  
ATOM   4715  CA  MET B 148       5.885  -6.433  -4.443  1.00 98.62           C  
ATOM   4716  HA  MET B 148       6.518  -7.064  -3.818  1.00 98.62           H  
ATOM   4717  C   MET B 148       6.230  -4.992  -4.086  1.00 98.62           C  
ATOM   4718  CB  MET B 148       6.230  -6.754  -5.905  1.00 98.62           C  
ATOM   4719  HB2 MET B 148       5.526  -6.244  -6.562  1.00 98.62           H  
ATOM   4720  HB3 MET B 148       7.233  -6.388  -6.126  1.00 98.62           H  
ATOM   4721  O   MET B 148       5.538  -4.061  -4.484  1.00 98.62           O  
ATOM   4722  CG  MET B 148       6.188  -8.263  -6.188  1.00 98.62           C  
ATOM   4723  HG2 MET B 148       5.215  -8.653  -5.893  1.00 98.62           H  
ATOM   4724  HG3 MET B 148       6.294  -8.418  -7.262  1.00 98.62           H  
ATOM   4725  SD  MET B 148       7.482  -9.226  -5.352  1.00 98.62           S  
ATOM   4726  CE  MET B 148       6.943 -10.901  -5.793  1.00 98.62           C  
ATOM   4727  HE1 MET B 148       6.911 -11.010  -6.877  1.00 98.62           H  
ATOM   4728  HE2 MET B 148       5.950 -11.083  -5.382  1.00 98.62           H  
ATOM   4729  HE3 MET B 148       7.637 -11.632  -5.379  1.00 98.62           H  
ATOM   4730  N   GLY B 149       7.337  -4.802  -3.372  1.00 98.55           N  
ATOM   4731  H   GLY B 149       7.807  -5.615  -2.999  1.00 98.55           H  
ATOM   4732  CA  GLY B 149       7.976  -3.502  -3.210  1.00 98.55           C  
ATOM   4733  HA2 GLY B 149       7.219  -2.718  -3.193  1.00 98.55           H  
ATOM   4734  HA3 GLY B 149       8.514  -3.487  -2.262  1.00 98.55           H  
ATOM   4735  C   GLY B 149       8.978  -3.240  -4.332  1.00 98.55           C  
ATOM   4736  O   GLY B 149       9.982  -3.949  -4.421  1.00 98.55           O  
ATOM   4737  N   ALA B 150       8.733  -2.242  -5.178  1.00 97.79           N  
ATOM   4738  H   ALA B 150       7.917  -1.664  -5.039  1.00 97.79           H  
ATOM   4739  CA  ALA B 150       9.641  -1.876  -6.268  1.00 97.79           C  
ATOM   4740  HA  ALA B 150      10.669  -1.931  -5.912  1.00 97.79           H  
ATOM   4741  C   ALA B 150       9.382  -0.445  -6.755  1.00 97.79           C  
ATOM   4742  CB  ALA B 150       9.474  -2.870  -7.430  1.00 97.79           C  
ATOM   4743  HB1 ALA B 150       8.467  -2.798  -7.840  1.00 97.79           H  
ATOM   4744  HB2 ALA B 150      10.196  -2.645  -8.215  1.00 97.79           H  
ATOM   4745  HB3 ALA B 150       9.648  -3.888  -7.082  1.00 97.79           H  
ATOM   4746  O   ALA B 150       8.314   0.119  -6.536  1.00 97.79           O  
ATOM   4747  N   TYR B 151      10.351   0.114  -7.473  1.00 92.88           N  
ATOM   4748  H   TYR B 151      11.206  -0.404  -7.615  1.00 92.88           H  
ATOM   4749  CA  TYR B 151      10.243   1.391  -8.178  1.00 92.88           C  
ATOM   4750  HA  TYR B 151       9.223   1.501  -8.547  1.00 92.88           H  
ATOM   4751  C   TYR B 151      11.185   1.386  -9.399  1.00 92.88           C  
ATOM   4752  CB  TYR B 151      10.512   2.539  -7.193  1.00 92.88           C  
ATOM   4753  HB2 TYR B 151      10.587   3.495  -7.711  1.00 92.88           H  
ATOM   4754  HB3 TYR B 151       9.645   2.618  -6.537  1.00 92.88           H  
ATOM   4755  O   TYR B 151      11.991   0.462  -9.550  1.00 92.88           O  
ATOM   4756  CG  TYR B 151      11.742   2.360  -6.340  1.00 92.88           C  
ATOM   4757  CD1 TYR B 151      11.587   2.013  -4.985  1.00 92.88           C  
ATOM   4758  HD1 TYR B 151      10.598   1.902  -4.564  1.00 92.88           H  
ATOM   4759  CD2 TYR B 151      13.022   2.539  -6.900  1.00 92.88           C  
ATOM   4760  HD2 TYR B 151      13.134   2.808  -7.940  1.00 92.88           H  
ATOM   4761  CE1 TYR B 151      12.721   1.864  -4.176  1.00 92.88           C  
ATOM   4762  HE1 TYR B 151      12.623   1.634  -3.126  1.00 92.88           H  
ATOM   4763  CE2 TYR B 151      14.160   2.375  -6.097  1.00 92.88           C  
ATOM   4764  HE2 TYR B 151      15.148   2.518  -6.510  1.00 92.88           H  
ATOM   4765  OH  TYR B 151      15.069   1.963  -3.950  1.00 92.88           O  
ATOM   4766  HH  TYR B 151      15.887   2.174  -4.407  1.00 92.88           H  
ATOM   4767  CZ  TYR B 151      13.994   2.048  -4.741  1.00 92.88           C  
ATOM   4768  N   PRO B 152      11.088   2.360 -10.322  1.00 89.24           N  
ATOM   4769  CA  PRO B 152      11.851   2.323 -11.568  1.00 89.24           C  
ATOM   4770  HA  PRO B 152      11.629   1.386 -12.079  1.00 89.24           H  
ATOM   4771  C   PRO B 152      13.365   2.437 -11.336  1.00 89.24           C  
ATOM   4772  CB  PRO B 152      11.328   3.484 -12.424  1.00 89.24           C  
ATOM   4773  HB2 PRO B 152      12.017   4.328 -12.391  1.00 89.24           H  
ATOM   4774  HB3 PRO B 152      11.169   3.174 -13.456  1.00 89.24           H  
ATOM   4775  O   PRO B 152      13.838   3.416 -10.765  1.00 89.24           O  
ATOM   4776  CG  PRO B 152      10.016   3.899 -11.764  1.00 89.24           C  
ATOM   4777  HG2 PRO B 152       9.184   3.362 -12.219  1.00 89.24           H  
ATOM   4778  HG3 PRO B 152       9.887   4.979 -11.833  1.00 89.24           H  
ATOM   4779  CD  PRO B 152      10.177   3.491 -10.310  1.00 89.24           C  
ATOM   4780  HD2 PRO B 152       9.207   3.247  -9.876  1.00 89.24           H  
ATOM   4781  HD3 PRO B 152      10.635   4.315  -9.763  1.00 89.24           H  
ATOM   4782  N   GLY B 153      14.141   1.483 -11.862  1.00 85.58           N  
ATOM   4783  H   GLY B 153      13.692   0.654 -12.225  1.00 85.58           H  
ATOM   4784  CA  GLY B 153      15.614   1.510 -11.842  1.00 85.58           C  
ATOM   4785  HA2 GLY B 153      15.956   1.909 -10.887  1.00 85.58           H  
ATOM   4786  HA3 GLY B 153      15.974   0.485 -11.928  1.00 85.58           H  
ATOM   4787  C   GLY B 153      16.264   2.333 -12.968  1.00 85.58           C  
ATOM   4788  O   GLY B 153      17.490   2.350 -13.107  1.00 85.58           O  
ATOM   4789  N   GLY B 154      15.448   2.977 -13.810  1.00 86.37           N  
ATOM   4790  H   GLY B 154      14.462   2.955 -13.593  1.00 86.37           H  
ATOM   4791  CA  GLY B 154      15.885   3.763 -14.970  1.00 86.37           C  
ATOM   4792  HA2 GLY B 154      15.062   4.419 -15.253  1.00 86.37           H  
ATOM   4793  HA3 GLY B 154      16.739   4.381 -14.692  1.00 86.37           H  
ATOM   4794  C   GLY B 154      16.263   2.944 -16.210  1.00 86.37           C  
ATOM   4795  O   GLY B 154      16.950   3.455 -17.094  1.00 86.37           O  
ATOM   4796  N   TYR B 155      15.847   1.676 -16.288  1.00 91.89           N  
ATOM   4797  H   TYR B 155      15.261   1.308 -15.553  1.00 91.89           H  
ATOM   4798  CA  TYR B 155      16.159   0.810 -17.426  1.00 91.89           C  
ATOM   4799  HA  TYR B 155      17.243   0.782 -17.536  1.00 91.89           H  
ATOM   4800  C   TYR B 155      15.566   1.346 -18.736  1.00 91.89           C  
ATOM   4801  CB  TYR B 155      15.668  -0.618 -17.159  1.00 91.89           C  
ATOM   4802  HB2 TYR B 155      14.580  -0.623 -17.101  1.00 91.89           H  
ATOM   4803  HB3 TYR B 155      16.050  -0.958 -16.196  1.00 91.89           H  
ATOM   4804  O   TYR B 155      14.392   1.703 -18.795  1.00 91.89           O  
ATOM   4805  CG  TYR B 155      16.123  -1.590 -18.228  1.00 91.89           C  
ATOM   4806  CD1 TYR B 155      15.232  -2.045 -19.221  1.00 91.89           C  
ATOM   4807  HD1 TYR B 155      14.201  -1.724 -19.228  1.00 91.89           H  
ATOM   4808  CD2 TYR B 155      17.465  -2.014 -18.244  1.00 91.89           C  
ATOM   4809  HD2 TYR B 155      18.147  -1.675 -17.478  1.00 91.89           H  
ATOM   4810  CE1 TYR B 155      15.690  -2.938 -20.209  1.00 91.89           C  
ATOM   4811  HE1 TYR B 155      15.030  -3.312 -20.977  1.00 91.89           H  
ATOM   4812  CE2 TYR B 155      17.925  -2.889 -19.239  1.00 91.89           C  
ATOM   4813  HE2 TYR B 155      18.957  -3.209 -19.244  1.00 91.89           H  
ATOM   4814  OH  TYR B 155      17.487  -4.227 -21.151  1.00 91.89           O  
ATOM   4815  HH  TYR B 155      18.442  -4.319 -21.140  1.00 91.89           H  
ATOM   4816  CZ  TYR B 155      17.031  -3.362 -20.217  1.00 91.89           C  
ATOM   4817  N   GLY B 156      16.380   1.388 -19.794  1.00 85.53           N  
ATOM   4818  H   GLY B 156      17.333   1.073 -19.680  1.00 85.53           H  
ATOM   4819  CA  GLY B 156      15.916   1.718 -21.144  1.00 85.53           C  
ATOM   4820  HA2 GLY B 156      16.710   1.495 -21.857  1.00 85.53           H  
ATOM   4821  HA3 GLY B 156      15.059   1.084 -21.373  1.00 85.53           H  
ATOM   4822  C   GLY B 156      15.480   3.170 -21.364  1.00 85.53           C  
ATOM   4823  O   GLY B 156      14.908   3.463 -22.413  1.00 85.53           O  
ATOM   4824  N   ILE B 157      15.736   4.089 -20.424  1.00 77.31           N  
ATOM   4825  H   ILE B 157      16.186   3.797 -19.568  1.00 77.31           H  
ATOM   4826  CA  ILE B 157      15.394   5.509 -20.596  1.00 77.31           C  
ATOM   4827  HA  ILE B 157      14.312   5.578 -20.709  1.00 77.31           H  
ATOM   4828  C   ILE B 157      16.030   6.047 -21.888  1.00 77.31           C  
ATOM   4829  CB  ILE B 157      15.795   6.341 -19.354  1.00 77.31           C  
ATOM   4830  HB  ILE B 157      16.819   6.090 -19.078  1.00 77.31           H  
ATOM   4831  O   ILE B 157      17.242   5.981 -22.077  1.00 77.31           O  
ATOM   4832  CG1 ILE B 157      14.855   5.997 -18.174  1.00 77.31           C  
ATOM   4833 HG12 ILE B 157      14.888   4.922 -17.992  1.00 77.31           H  
ATOM   4834 HG13 ILE B 157      13.831   6.252 -18.446  1.00 77.31           H  
ATOM   4835  CG2 ILE B 157      15.733   7.852 -19.654  1.00 77.31           C  
ATOM   4836 HG21 ILE B 157      16.428   8.119 -20.450  1.00 77.31           H  
ATOM   4837 HG22 ILE B 157      14.720   8.137 -19.938  1.00 77.31           H  
ATOM   4838 HG23 ILE B 157      16.048   8.423 -18.781  1.00 77.31           H  
ATOM   4839  CD1 ILE B 157      15.198   6.710 -16.858  1.00 77.31           C  
ATOM   4840 HD11 ILE B 157      16.229   6.499 -16.576  1.00 77.31           H  
ATOM   4841 HD12 ILE B 157      15.052   7.786 -16.948  1.00 77.31           H  
ATOM   4842 HD13 ILE B 157      14.527   6.358 -16.074  1.00 77.31           H  
ATOM   4843  N   GLY B 158      15.192   6.588 -22.777  1.00 74.00           N  
ATOM   4844  H   GLY B 158      14.203   6.545 -22.576  1.00 74.00           H  
ATOM   4845  CA  GLY B 158      15.606   7.157 -24.064  1.00 74.00           C  
ATOM   4846  HA2 GLY B 158      14.820   7.821 -24.423  1.00 74.00           H  
ATOM   4847  HA3 GLY B 158      16.509   7.749 -23.913  1.00 74.00           H  
ATOM   4848  C   GLY B 158      15.900   6.138 -25.174  1.00 74.00           C  
ATOM   4849  O   GLY B 158      16.197   6.552 -26.293  1.00 74.00           O  
ATOM   4850  N   ALA B 159      15.807   4.831 -24.908  1.00 81.27           N  
ATOM   4851  H   ALA B 159      15.504   4.539 -23.990  1.00 81.27           H  
ATOM   4852  CA  ALA B 159      16.031   3.784 -25.904  1.00 81.27           C  
ATOM   4853  HA  ALA B 159      16.724   4.161 -26.655  1.00 81.27           H  
ATOM   4854  C   ALA B 159      14.733   3.382 -26.631  1.00 81.27           C  
ATOM   4855  CB  ALA B 159      16.701   2.586 -25.219  1.00 81.27           C  
ATOM   4856  HB1 ALA B 159      16.017   2.148 -24.492  1.00 81.27           H  
ATOM   4857  HB2 ALA B 159      16.955   1.830 -25.962  1.00 81.27           H  
ATOM   4858  HB3 ALA B 159      17.609   2.910 -24.711  1.00 81.27           H  
ATOM   4859  O   ALA B 159      13.643   3.442 -26.065  1.00 81.27           O  
ATOM   4860  N   ASP B 160      14.848   2.910 -27.880  1.00 82.07           N  
ATOM   4861  H   ASP B 160      15.764   2.857 -28.302  1.00 82.07           H  
ATOM   4862  CA  ASP B 160      13.733   2.235 -28.556  1.00 82.07           C  
ATOM   4863  HA  ASP B 160      12.817   2.786 -28.342  1.00 82.07           H  
ATOM   4864  C   ASP B 160      13.573   0.817 -27.990  1.00 82.07           C  
ATOM   4865  CB  ASP B 160      13.896   2.218 -30.095  1.00 82.07           C  
ATOM   4866  HB2 ASP B 160      13.971   3.245 -30.453  1.00 82.07           H  
ATOM   4867  HB3 ASP B 160      14.816   1.696 -30.358  1.00 82.07           H  
ATOM   4868  O   ASP B 160      14.337  -0.091 -28.318  1.00 82.07           O  
ATOM   4869  CG  ASP B 160      12.704   1.535 -30.800  1.00 82.07           C  
ATOM   4870  OD1 ASP B 160      11.706   1.203 -30.124  1.00 82.07           O  
ATOM   4871  OD2 ASP B 160      12.698   1.322 -32.033  1.00 82.07           O  
ATOM   4872  N   LEU B 161      12.539   0.617 -27.171  1.00 85.21           N  
ATOM   4873  H   LEU B 161      12.003   1.429 -26.899  1.00 85.21           H  
ATOM   4874  CA  LEU B 161      12.189  -0.674 -26.574  1.00 85.21           C  
ATOM   4875  HA  LEU B 161      13.113  -1.222 -26.392  1.00 85.21           H  
ATOM   4876  C   LEU B 161      11.384  -1.580 -27.523  1.00 85.21           C  
ATOM   4877  CB  LEU B 161      11.506  -0.425 -25.215  1.00 85.21           C  
ATOM   4878  HB2 LEU B 161      10.622   0.192 -25.378  1.00 85.21           H  
ATOM   4879  HB3 LEU B 161      11.174  -1.375 -24.796  1.00 85.21           H  
ATOM   4880  O   LEU B 161      10.690  -2.497 -27.089  1.00 85.21           O  
ATOM   4881  CG  LEU B 161      12.414   0.268 -24.178  1.00 85.21           C  
ATOM   4882  HG  LEU B 161      12.752   1.229 -24.567  1.00 85.21           H  
ATOM   4883  CD1 LEU B 161      11.624   0.526 -22.898  1.00 85.21           C  
ATOM   4884 HD11 LEU B 161      12.264   1.021 -22.167  1.00 85.21           H  
ATOM   4885 HD12 LEU B 161      11.264  -0.413 -22.479  1.00 85.21           H  
ATOM   4886 HD13 LEU B 161      10.785   1.189 -23.115  1.00 85.21           H  
ATOM   4887  CD2 LEU B 161      13.640  -0.573 -23.814  1.00 85.21           C  
ATOM   4888 HD21 LEU B 161      14.212  -0.063 -23.040  1.00 85.21           H  
ATOM   4889 HD22 LEU B 161      14.291  -0.701 -24.679  1.00 85.21           H  
ATOM   4890 HD23 LEU B 161      13.325  -1.544 -23.431  1.00 85.21           H  
ATOM   4891  N   GLY B 162      11.433  -1.332 -28.835  1.00 79.27           N  
ATOM   4892  H   GLY B 162      11.933  -0.507 -29.135  1.00 79.27           H  
ATOM   4893  CA  GLY B 162      10.895  -2.228 -29.860  1.00 79.27           C  
ATOM   4894  HA2 GLY B 162      11.167  -1.828 -30.837  1.00 79.27           H  
ATOM   4895  HA3 GLY B 162      11.349  -3.211 -29.743  1.00 79.27           H  
ATOM   4896  C   GLY B 162       9.374  -2.392 -29.819  1.00 79.27           C  
ATOM   4897  O   GLY B 162       8.860  -3.415 -30.276  1.00 79.27           O  
ATOM   4898  N   GLY B 163       8.664  -1.403 -29.271  1.00 80.23           N  
ATOM   4899  H   GLY B 163       9.177  -0.614 -28.906  1.00 80.23           H  
ATOM   4900  CA  GLY B 163       7.221  -1.451 -29.036  1.00 80.23           C  
ATOM   4901  HA2 GLY B 163       6.723  -1.971 -29.854  1.00 80.23           H  
ATOM   4902  HA3 GLY B 163       6.842  -0.430 -28.989  1.00 80.23           H  
ATOM   4903  C   GLY B 163       6.813  -2.122 -27.725  1.00 80.23           C  
ATOM   4904  O   GLY B 163       5.635  -2.377 -27.540  1.00 80.23           O  
ATOM   4905  N   PHE B 164       7.738  -2.411 -26.809  1.00 88.53           N  
ATOM   4906  H   PHE B 164       8.716  -2.278 -27.023  1.00 88.53           H  
ATOM   4907  CA  PHE B 164       7.395  -2.903 -25.470  1.00 88.53           C  
ATOM   4908  HA  PHE B 164       6.380  -3.299 -25.477  1.00 88.53           H  
ATOM   4909  C   PHE B 164       7.402  -1.804 -24.400  1.00 88.53           C  
ATOM   4910  CB  PHE B 164       8.320  -4.066 -25.094  1.00 88.53           C  
ATOM   4911  HB2 PHE B 164       9.346  -3.699 -25.083  1.00 88.53           H  
ATOM   4912  HB3 PHE B 164       8.081  -4.401 -24.084  1.00 88.53           H  
ATOM   4913  O   PHE B 164       7.174  -2.116 -23.235  1.00 88.53           O  
ATOM   4914  CG  PHE B 164       8.215  -5.268 -26.010  1.00 88.53           C  
ATOM   4915  CD1 PHE B 164       7.085  -6.103 -25.942  1.00 88.53           C  
ATOM   4916  HD1 PHE B 164       6.296  -5.889 -25.236  1.00 88.53           H  
ATOM   4917  CD2 PHE B 164       9.256  -5.575 -26.906  1.00 88.53           C  
ATOM   4918  HD2 PHE B 164      10.142  -4.957 -26.933  1.00 88.53           H  
ATOM   4919  CE1 PHE B 164       6.993  -7.234 -26.770  1.00 88.53           C  
ATOM   4920  HE1 PHE B 164       6.136  -7.886 -26.689  1.00 88.53           H  
ATOM   4921  CE2 PHE B 164       9.168  -6.711 -27.727  1.00 88.53           C  
ATOM   4922  HE2 PHE B 164      10.006  -6.972 -28.358  1.00 88.53           H  
ATOM   4923  CZ  PHE B 164       8.032  -7.538 -27.666  1.00 88.53           C  
ATOM   4924  HZ  PHE B 164       7.970  -8.434 -28.267  1.00 88.53           H  
ATOM   4925  N   GLY B 165       7.639  -0.530 -24.740  1.00 84.61           N  
ATOM   4926  H   GLY B 165       7.656  -0.256 -25.712  1.00 84.61           H  
ATOM   4927  CA  GLY B 165       7.860   0.531 -23.748  1.00 84.61           C  
ATOM   4928  HA2 GLY B 165       8.090   1.465 -24.261  1.00 84.61           H  
ATOM   4929  HA3 GLY B 165       8.719   0.264 -23.133  1.00 84.61           H  
ATOM   4930  C   GLY B 165       6.677   0.772 -22.806  1.00 84.61           C  
ATOM   4931  O   GLY B 165       6.874   1.205 -21.675  1.00 84.61           O  
ATOM   4932  N   THR B 166       5.467   0.381 -23.207  1.00 83.53           N  
ATOM   4933  H   THR B 166       5.372   0.075 -24.165  1.00 83.53           H  
ATOM   4934  CA  THR B 166       4.256   0.414 -22.372  1.00 83.53           C  
ATOM   4935  HA  THR B 166       4.177   1.408 -21.931  1.00 83.53           H  
ATOM   4936  C   THR B 166       4.258  -0.581 -21.205  1.00 83.53           C  
ATOM   4937  CB  THR B 166       2.999   0.134 -23.220  1.00 83.53           C
[truncated: 1,680,274 more chars]
