# Supplementary material for: Module-Based Polyketide Synthase Engineering for de Novo Polyketide Biosynthesis
Source: ACS Synth Biol. 2023 Oct 23;12(11):3148–55. doi: 10.1021/acssynbio.3c00282 (PMC10661043; doi:10.1021/acssynbio.3c00282)
Supplement: Supplementary file 2 — sb3c00282_si_002.zip [file sb3c00282_si_002.zip › Final_PKS_Structures/menzella_pdbs/gelM3_ACP_gelM3_KSAT_dimer.pdb]

ATOM      1  N   LEU A   1      24.086 -54.684  13.424  1.00 68.81           N  
ATOM      2  H   LEU A   1      23.322 -54.023  13.434  1.00 68.81           H  
ATOM      3  H2  LEU A   1      24.464 -54.760  14.358  1.00 68.81           H  
ATOM      4  H3  LEU A   1      23.719 -55.577  13.128  1.00 68.81           H  
ATOM      5  CA  LEU A   1      25.122 -54.231  12.467  1.00 68.81           C  
ATOM      6  HA  LEU A   1      24.639 -54.177  11.492  1.00 68.81           H  
ATOM      7  C   LEU A   1      26.213 -55.275  12.254  1.00 68.81           C  
ATOM      8  CB  LEU A   1      25.641 -52.817  12.757  1.00 68.81           C  
ATOM      9  HB2 LEU A   1      25.981 -52.756  13.791  1.00 68.81           H  
ATOM     10  HB3 LEU A   1      26.487 -52.606  12.102  1.00 68.81           H  
ATOM     11  O   LEU A   1      26.012 -56.077  11.366  1.00 68.81           O  
ATOM     12  CG  LEU A   1      24.546 -51.761  12.501  1.00 68.81           C  
ATOM     13  HG  LEU A   1      23.683 -51.984  13.128  1.00 68.81           H  
ATOM     14  CD1 LEU A   1      25.077 -50.392  12.885  1.00 68.81           C  
ATOM     15 HD11 LEU A   1      24.305 -49.639  12.724  1.00 68.81           H  
ATOM     16 HD12 LEU A   1      25.366 -50.367  13.935  1.00 68.81           H  
ATOM     17 HD13 LEU A   1      25.941 -50.150  12.265  1.00 68.81           H  
ATOM     18  CD2 LEU A   1      24.096 -51.726  11.039  1.00 68.81           C  
ATOM     19 HD21 LEU A   1      24.949 -51.567  10.379  1.00 68.81           H  
ATOM     20 HD22 LEU A   1      23.405 -50.896  10.894  1.00 68.81           H  
ATOM     21 HD23 LEU A   1      23.566 -52.634  10.752  1.00 68.81           H  
ATOM     22  N   ALA A   2      27.290 -55.364  13.048  1.00 67.14           N  
ATOM     23  H   ALA A   2      27.450 -54.652  13.746  1.00 67.14           H  
ATOM     24  CA  ALA A   2      28.455 -56.211  12.707  1.00 67.14           C  
ATOM     25  HA  ALA A   2      28.883 -55.828  11.781  1.00 67.14           H  
ATOM     26  C   ALA A   2      28.191 -57.722  12.458  1.00 67.14           C  
ATOM     27  CB  ALA A   2      29.504 -56.027  13.813  1.00 67.14           C  
ATOM     28  HB1 ALA A   2      30.404 -56.582  13.551  1.00 67.14           H  
ATOM     29  HB2 ALA A   2      29.765 -54.974  13.910  1.00 67.14           H  
ATOM     30  HB3 ALA A   2      29.122 -56.401  14.764  1.00 67.14           H  
ATOM     31  O   ALA A   2      28.979 -58.360  11.774  1.00 67.14           O  
ATOM     32  N   GLY A   3      27.103 -58.294  12.993  1.00 70.89           N  
ATOM     33  H   GLY A   3      26.504 -57.718  13.567  1.00 70.89           H  
ATOM     34  CA  GLY A   3      26.662 -59.673  12.716  1.00 70.89           C  
ATOM     35  HA2 GLY A   3      27.523 -60.280  12.435  1.00 70.89           H  
ATOM     36  HA3 GLY A   3      26.237 -60.101  13.624  1.00 70.89           H  
ATOM     37  C   GLY A   3      25.617 -59.822  11.596  1.00 70.89           C  
ATOM     38  O   GLY A   3      25.011 -60.880  11.482  1.00 70.89           O  
ATOM     39  N   LEU A   4      25.354 -58.762  10.827  1.00 74.91           N  
ATOM     40  H   LEU A   4      25.946 -57.950  10.934  1.00 74.91           H  
ATOM     41  CA  LEU A   4      24.456 -58.733   9.667  1.00 74.91           C  
ATOM     42  HA  LEU A   4      23.868 -59.650   9.620  1.00 74.91           H  
ATOM     43  C   LEU A   4      25.282 -58.636   8.377  1.00 74.91           C  
ATOM     44  CB  LEU A   4      23.509 -57.521   9.770  1.00 74.91           C  
ATOM     45  HB2 LEU A   4      24.115 -56.615   9.798  1.00 74.91           H  
ATOM     46  HB3 LEU A   4      22.912 -57.471   8.860  1.00 74.91           H  
ATOM     47  O   LEU A   4      26.388 -58.085   8.403  1.00 74.91           O  
ATOM     48  CG  LEU A   4      22.548 -57.498  10.964  1.00 74.91           C  
ATOM     49  HG  LEU A   4      23.117 -57.562  11.892  1.00 74.91           H  
ATOM     50  CD1 LEU A   4      21.786 -56.171  10.975  1.00 74.91           C  
ATOM     51 HD11 LEU A   4      22.475 -55.326  10.961  1.00 74.91           H  
ATOM     52 HD12 LEU A   4      21.138 -56.121  11.851  1.00 74.91           H  
ATOM     53 HD13 LEU A   4      21.160 -56.105  10.085  1.00 74.91           H  
ATOM     54  CD2 LEU A   4      21.538 -58.642  10.915  1.00 74.91           C  
ATOM     55 HD21 LEU A   4      22.051 -59.599  11.012  1.00 74.91           H  
ATOM     56 HD22 LEU A   4      20.820 -58.548  11.730  1.00 74.91           H  
ATOM     57 HD23 LEU A   4      20.999 -58.625   9.968  1.00 74.91           H  
ATOM     58  N   SER A   5      24.737 -59.102   7.249  1.00 74.63           N  
ATOM     59  H   SER A   5      23.793 -59.460   7.261  1.00 74.63           H  
ATOM     60  CA  SER A   5      25.353 -58.872   5.935  1.00 74.63           C  
ATOM     61  HA  SER A   5      26.357 -59.296   5.962  1.00 74.63           H  
ATOM     62  C   SER A   5      25.454 -57.363   5.628  1.00 74.63           C  
ATOM     63  CB  SER A   5      24.563 -59.596   4.834  1.00 74.63           C  
ATOM     64  HB2 SER A   5      25.176 -59.649   3.935  1.00 74.63           H  
ATOM     65  HB3 SER A   5      24.313 -60.609   5.149  1.00 74.63           H  
ATOM     66  O   SER A   5      24.683 -56.584   6.191  1.00 74.63           O  
ATOM     67  OG  SER A   5      23.387 -58.884   4.522  1.00 74.63           O  
ATOM     68  HG  SER A   5      22.633 -59.313   4.932  1.00 74.63           H  
ATOM     69  N   PRO A   6      26.366 -56.902   4.749  1.00 69.45           N  
ATOM     70  CA  PRO A   6      26.451 -55.481   4.384  1.00 69.45           C  
ATOM     71  HA  PRO A   6      26.737 -54.907   5.266  1.00 69.45           H  
ATOM     72  C   PRO A   6      25.136 -54.908   3.827  1.00 69.45           C  
ATOM     73  CB  PRO A   6      27.571 -55.399   3.340  1.00 69.45           C  
ATOM     74  HB2 PRO A   6      28.126 -54.465   3.421  1.00 69.45           H  
ATOM     75  HB3 PRO A   6      27.160 -55.511   2.337  1.00 69.45           H  
ATOM     76  O   PRO A   6      24.850 -53.727   4.005  1.00 69.45           O  
ATOM     77  CG  PRO A   6      28.447 -56.610   3.661  1.00 69.45           C  
ATOM     78  HG2 PRO A   6      29.017 -56.940   2.793  1.00 69.45           H  
ATOM     79  HG3 PRO A   6      29.111 -56.372   4.492  1.00 69.45           H  
ATOM     80  CD  PRO A   6      27.426 -57.657   4.102  1.00 69.45           C  
ATOM     81  HD2 PRO A   6      27.896 -58.367   4.782  1.00 69.45           H  
ATOM     82  HD3 PRO A   6      27.025 -58.173   3.229  1.00 69.45           H  
ATOM     83  N   GLU A   7      24.332 -55.762   3.196  1.00 73.00           N  
ATOM     84  H   GLU A   7      24.625 -56.725   3.116  1.00 73.00           H  
ATOM     85  CA  GLU A   7      23.038 -55.445   2.591  1.00 73.00           C  
ATOM     86  HA  GLU A   7      23.106 -54.490   2.069  1.00 73.00           H  
ATOM     87  C   GLU A   7      21.934 -55.328   3.659  1.00 73.00           C  
ATOM     88  CB  GLU A   7      22.784 -56.555   1.561  1.00 73.00           C  
ATOM     89  HB2 GLU A   7      22.446 -57.454   2.076  1.00 73.00           H  
ATOM     90  HB3 GLU A   7      23.735 -56.786   1.081  1.00 73.00           H  
ATOM     91  O   GLU A   7      21.217 -54.331   3.709  1.00 73.00           O  
ATOM     92  CG  GLU A   7      21.803 -56.197   0.443  1.00 73.00           C  
ATOM     93  HG2 GLU A   7      20.789 -56.189   0.842  1.00 73.00           H  
ATOM     94  HG3 GLU A   7      22.039 -55.198   0.076  1.00 73.00           H  
ATOM     95  CD  GLU A   7      21.926 -57.219  -0.700  1.00 73.00           C  
ATOM     96  OE1 GLU A   7      21.957 -56.777  -1.868  1.00 73.00           O  
ATOM     97  OE2 GLU A   7      22.044 -58.427  -0.388  1.00 73.00           O  
ATOM     98  N   ASP A   8      21.885 -56.264   4.616  1.00 80.03           N  
ATOM     99  H   ASP A   8      22.490 -57.067   4.523  1.00 80.03           H  
ATOM    100  CA  ASP A   8      21.032 -56.162   5.810  1.00 80.03           C  
ATOM    101  HA  ASP A   8      19.993 -56.034   5.504  1.00 80.03           H  
ATOM    102  C   ASP A   8      21.408 -54.966   6.702  1.00 80.03           C  
ATOM    103  CB  ASP A   8      21.154 -57.434   6.658  1.00 80.03           C  
ATOM    104  HB2 ASP A   8      20.670 -57.268   7.620  1.00 80.03           H  
ATOM    105  HB3 ASP A   8      22.213 -57.620   6.839  1.00 80.03           H  
ATOM    106  O   ASP A   8      20.540 -54.381   7.346  1.00 80.03           O  
ATOM    107  CG  ASP A   8      20.536 -58.675   6.030  1.00 80.03           C  
ATOM    108  OD1 ASP A   8      19.312 -58.640   5.754  1.00 80.03           O  
ATOM    109  OD2 ASP A   8      21.300 -59.659   5.893  1.00 80.03           O  
ATOM    110  N   GLN A   9      22.693 -54.589   6.753  1.00 81.34           N  
ATOM    111  H   GLN A   9      23.361 -55.136   6.228  1.00 81.34           H  
ATOM    112  CA  GLN A   9      23.142 -53.375   7.438  1.00 81.34           C  
ATOM    113  HA  GLN A   9      22.754 -53.378   8.457  1.00 81.34           H  
ATOM    114  C   GLN A   9      22.597 -52.115   6.755  1.00 81.34           C  
ATOM    115  CB  GLN A   9      24.678 -53.298   7.486  1.00 81.34           C  
ATOM    116  HB2 GLN A   9      25.068 -53.429   6.477  1.00 81.34           H  
ATOM    117  HB3 GLN A   9      24.963 -52.301   7.823  1.00 81.34           H  
ATOM    118  O   GLN A   9      22.115 -51.224   7.448  1.00 81.34           O  
ATOM    119  CG  GLN A   9      25.357 -54.319   8.407  1.00 81.34           C  
ATOM    120  HG2 GLN A   9      25.131 -54.077   9.446  1.00 81.34           H  
ATOM    121  HG3 GLN A   9      24.969 -55.317   8.204  1.00 81.34           H  
ATOM    122  CD  GLN A   9      26.873 -54.330   8.225  1.00 81.34           C  
ATOM    123  NE2 GLN A   9      27.538 -55.446   8.419  1.00 81.34           N  
ATOM    124 HE21 GLN A   9      27.052 -56.324   8.532  1.00 81.34           H  
ATOM    125 HE22 GLN A   9      28.527 -55.414   8.215  1.00 81.34           H  
ATOM    126  OE1 GLN A   9      27.498 -53.328   7.924  1.00 81.34           O  
ATOM    127  N   GLU A  10      22.668 -52.022   5.423  1.00 81.16           N  
ATOM    128  H   GLU A  10      23.058 -52.788   4.893  1.00 81.16           H  
ATOM    129  CA  GLU A  10      22.193 -50.841   4.688  1.00 81.16           C  
ATOM    130  HA  GLU A  10      22.556 -49.956   5.210  1.00 81.16           H  
ATOM    131  C   GLU A  10      20.661 -50.740   4.689  1.00 81.16           C  
ATOM    132  CB  GLU A  10      22.794 -50.823   3.270  1.00 81.16           C  
ATOM    133  HB2 GLU A  10      23.844 -51.104   3.352  1.00 81.16           H  
ATOM    134  HB3 GLU A  10      22.298 -51.562   2.640  1.00 81.16           H  
ATOM    135  O   GLU A  10      20.129 -49.644   4.874  1.00 81.16           O  
ATOM    136  CG  GLU A  10      22.701 -49.428   2.619  1.00 81.16           C  
ATOM    137  HG2 GLU A  10      22.891 -48.672   3.381  1.00 81.16           H  
ATOM    138  HG3 GLU A  10      21.688 -49.278   2.245  1.00 81.16           H  
ATOM    139  CD  GLU A  10      23.725 -49.215   1.491  1.00 81.16           C  
ATOM    140  OE1 GLU A  10      23.360 -48.723   0.398  1.00 81.16           O  
ATOM    141  OE2 GLU A  10      24.934 -49.450   1.741  1.00 81.16           O  
ATOM    142  N   ARG A  11      19.949 -51.873   4.605  1.00 84.48           N  
ATOM    143  H   ARG A  11      20.441 -52.733   4.407  1.00 84.48           H  
ATOM    144  CA  ARG A  11      18.486 -51.915   4.748  1.00 84.48           C  
ATOM    145  HA  ARG A  11      18.057 -51.211   4.035  1.00 84.48           H  
ATOM    146  C   ARG A  11      18.040 -51.441   6.134  1.00 84.48           C  
ATOM    147  CB  ARG A  11      17.962 -53.322   4.411  1.00 84.48           C  
ATOM    148  HB2 ARG A  11      18.403 -53.656   3.471  1.00 84.48           H  
ATOM    149  HB3 ARG A  11      18.256 -54.014   5.200  1.00 84.48           H  
ATOM    150  O   ARG A  11      17.272 -50.491   6.215  1.00 84.48           O  
ATOM    151  CG  ARG A  11      16.432 -53.303   4.255  1.00 84.48           C  
ATOM    152  HG2 ARG A  11      16.173 -52.660   3.413  1.00 84.48           H  
ATOM    153  HG3 ARG A  11      15.984 -52.871   5.150  1.00 84.48           H  
ATOM    154  CD  ARG A  11      15.821 -54.689   4.010  1.00 84.48           C  
ATOM    155  HD2 ARG A  11      16.247 -55.118   3.104  1.00 84.48           H  
ATOM    156  HD3 ARG A  11      14.751 -54.556   3.849  1.00 84.48           H  
ATOM    157  NE  ARG A  11      16.007 -55.575   5.173  1.00 84.48           N  
ATOM    158  HE  ARG A  11      15.504 -55.281   5.998  1.00 84.48           H  
ATOM    159  NH1 ARG A  11      17.553 -57.058   4.281  1.00 84.48           N  
ATOM    160 HH11 ARG A  11      17.511 -56.626   3.369  1.00 84.48           H  
ATOM    161 HH12 ARG A  11      18.228 -57.780   4.492  1.00 84.48           H  
ATOM    162  NH2 ARG A  11      17.013 -57.225   6.392  1.00 84.48           N  
ATOM    163 HH21 ARG A  11      16.544 -56.906   7.227  1.00 84.48           H  
ATOM    164 HH22 ARG A  11      17.742 -57.924   6.397  1.00 84.48           H  
ATOM    165  CZ  ARG A  11      16.834 -56.605   5.267  1.00 84.48           C  
ATOM    166  N   LEU A  12      18.599 -52.008   7.210  1.00 85.60           N  
ATOM    167  H   LEU A  12      19.242 -52.773   7.065  1.00 85.60           H  
ATOM    168  CA  LEU A  12      18.274 -51.623   8.594  1.00 85.60           C  
ATOM    169  HA  LEU A  12      17.211 -51.795   8.761  1.00 85.60           H  
ATOM    170  C   LEU A  12      18.558 -50.135   8.877  1.00 85.60           C  
ATOM    171  CB  LEU A  12      19.098 -52.518   9.542  1.00 85.60           C  
ATOM    172  HB2 LEU A  12      18.960 -53.560   9.254  1.00 85.60           H  
ATOM    173  HB3 LEU A  12      20.151 -52.269   9.405  1.00 85.60           H  
ATOM    174  O   LEU A  12      17.846 -49.490   9.643  1.00 85.60           O  
ATOM    175  CG  LEU A  12      18.732 -52.376  11.032  1.00 85.60           C  
ATOM    176  HG  LEU A  12      18.622 -51.325  11.303  1.00 85.60           H  
ATOM    177  CD1 LEU A  12      17.443 -53.125  11.367  1.00 85.60           C  
ATOM    178 HD11 LEU A  12      17.537 -54.184  11.127  1.00 85.60           H  
ATOM    179 HD12 LEU A  12      17.197 -52.999  12.421  1.00 85.60           H  
ATOM    180 HD13 LEU A  12      16.622 -52.711  10.781  1.00 85.60           H  
ATOM    181  CD2 LEU A  12      19.855 -52.955  11.899  1.00 85.60           C  
ATOM    182 HD21 LEU A  12      19.587 -52.841  12.949  1.00 85.60           H  
ATOM    183 HD22 LEU A  12      19.983 -54.010  11.657  1.00 85.60           H  
ATOM    184 HD23 LEU A  12      20.775 -52.405  11.699  1.00 85.60           H  
ATOM    185  N   LEU A  13      19.607 -49.576   8.266  1.00 89.25           N  
ATOM    186  H   LEU A  13      20.181 -50.153   7.668  1.00 89.25           H  
ATOM    187  CA  LEU A  13      19.927 -48.152   8.389  1.00 89.25           C  
ATOM    188  HA  LEU A  13      19.749 -47.843   9.419  1.00 89.25           H  
ATOM    189  C   LEU A  13      19.009 -47.264   7.536  1.00 89.25           C  
ATOM    190  CB  LEU A  13      21.414 -47.937   8.065  1.00 89.25           C  
ATOM    191  HB2 LEU A  13      21.601 -46.869   7.958  1.00 89.25           H  
ATOM    192  HB3 LEU A  13      21.636 -48.410   7.108  1.00 89.25           H  
ATOM    193  O   LEU A  13      18.734 -46.139   7.938  1.00 89.25           O  
ATOM    194  CG  LEU A  13      22.358 -48.494   9.148  1.00 89.25           C  
ATOM    195  HG  LEU A  13      22.119 -49.537   9.358  1.00 89.25           H  
ATOM    196  CD1 LEU A  13      23.799 -48.430   8.647  1.00 89.25           C  
ATOM    197 HD11 LEU A  13      23.894 -49.090   7.785  1.00 89.25           H  
ATOM    198 HD12 LEU A  13      24.038 -47.409   8.347  1.00 89.25           H  
ATOM    199 HD13 LEU A  13      24.488 -48.762   9.424  1.00 89.25           H  
ATOM    200  CD2 LEU A  13      22.256 -47.721  10.465  1.00 89.25           C  
ATOM    201 HD21 LEU A  13      21.309 -47.950  10.953  1.00 89.25           H  
ATOM    202 HD22 LEU A  13      22.296 -46.650  10.268  1.00 89.25           H  
ATOM    203 HD23 LEU A  13      23.068 -48.001  11.136  1.00 89.25           H  
ATOM    204  N   THR A  14      18.502 -47.757   6.404  1.00 89.95           N  
ATOM    205  H   THR A  14      18.759 -48.693   6.125  1.00 89.95           H  
ATOM    206  CA  THR A  14      17.509 -47.037   5.586  1.00 89.95           C  
ATOM    207  HA  THR A  14      17.827 -46.001   5.464  1.00 89.95           H  
ATOM    208  C   THR A  14      16.159 -46.995   6.299  1.00 89.95           C  
ATOM    209  CB  THR A  14      17.386 -47.647   4.181  1.00 89.95           C  
ATOM    210  HB  THR A  14      16.976 -48.654   4.248  1.00 89.95           H  
ATOM    211  O   THR A  14      15.592 -45.916   6.446  1.00 89.95           O  
ATOM    212  CG2 THR A  14      16.505 -46.803   3.262  1.00 89.95           C  
ATOM    213 HG21 THR A  14      15.475 -46.821   3.619  1.00 89.95           H  
ATOM    214 HG22 THR A  14      16.861 -45.773   3.242  1.00 89.95           H  
ATOM    215 HG23 THR A  14      16.530 -47.214   2.253  1.00 89.95           H  
ATOM    216  OG1 THR A  14      18.657 -47.709   3.567  1.00 89.95           O  
ATOM    217  HG1 THR A  14      19.172 -48.377   4.025  1.00 89.95           H  
ATOM    218  N   GLU A  15      15.718 -48.130   6.853  1.00 88.70           N  
ATOM    219  H   GLU A  15      16.232 -48.980   6.672  1.00 88.70           H  
ATOM    220  CA  GLU A  15      14.540 -48.239   7.728  1.00 88.70           C  
ATOM    221  HA  GLU A  15      13.643 -47.982   7.165  1.00 88.70           H  
ATOM    222  C   GLU A  15      14.640 -47.265   8.923  1.00 88.70           C  
ATOM    223  CB  GLU A  15      14.422 -49.697   8.232  1.00 88.70           C  
ATOM    224  HB2 GLU A  15      15.381 -49.974   8.671  1.00 88.70           H  
ATOM    225  HB3 GLU A  15      13.671 -49.735   9.021  1.00 88.70           H  
ATOM    226  O   GLU A  15      13.685 -46.547   9.221  1.00 88.70           O  
ATOM    227  CG  GLU A  15      14.040 -50.740   7.155  1.00 88.70           C  
ATOM    228  HG2 GLU A  15      12.988 -50.605   6.904  1.00 88.70           H  
ATOM    229  HG3 GLU A  15      14.617 -50.546   6.251  1.00 88.70           H  
ATOM    230  CD  GLU A  15      14.282 -52.212   7.579  1.00 88.70           C  
ATOM    231  OE1 GLU A  15      14.125 -53.120   6.725  1.00 88.70           O  
ATOM    232  OE2 GLU A  15      14.684 -52.463   8.740  1.00 88.70           O  
ATOM    233  N   LEU A  16      15.815 -47.169   9.568  1.00 89.70           N  
ATOM    234  H   LEU A  16      16.544 -47.821   9.316  1.00 89.70           H  
ATOM    235  CA  LEU A  16      16.072 -46.216  10.657  1.00 89.70           C  
ATOM    236  HA  LEU A  16      15.317 -46.378  11.427  1.00 89.70           H  
ATOM    237  C   LEU A  16      15.943 -44.750  10.206  1.00 89.70           C  
ATOM    238  CB  LEU A  16      17.465 -46.498  11.258  1.00 89.70           C  
ATOM    239  HB2 LEU A  16      17.476 -47.515  11.650  1.00 89.70           H  
ATOM    240  HB3 LEU A  16      18.200 -46.440  10.456  1.00 89.70           H  
ATOM    241  O   LEU A  16      15.288 -43.961  10.886  1.00 89.70           O  
ATOM    242  CG  LEU A  16      17.903 -45.523  12.371  1.00 89.70           C  
ATOM    243  HG  LEU A  16      17.889 -44.501  11.994  1.00 89.70           H  
ATOM    244  CD1 LEU A  16      17.002 -45.609  13.604  1.00 89.70           C  
ATOM    245 HD11 LEU A  16      17.343 -44.906  14.364  1.00 89.70           H  
ATOM    246 HD12 LEU A  16      17.001 -46.621  14.008  1.00 89.70           H  
ATOM    247 HD13 LEU A  16      15.984 -45.324  13.337  1.00 89.70           H  
ATOM    248  CD2 LEU A  16      19.339 -45.838  12.799  1.00 89.70           C  
ATOM    249 HD21 LEU A  16      20.002 -45.740  11.939  1.00 89.70           H  
ATOM    250 HD22 LEU A  16      19.654 -45.131  13.567  1.00 89.70           H  
ATOM    251 HD23 LEU A  16      19.397 -46.852  13.192  1.00 89.70           H  
ATOM    252  N   VAL A  17      16.552 -44.374   9.075  1.00 91.84           N  
ATOM    253  H   VAL A  17      17.064 -45.067   8.548  1.00 91.84           H  
ATOM    254  CA  VAL A  17      16.483 -42.993   8.565  1.00 91.84           C  
ATOM    255  HA  VAL A  17      16.738 -42.313   9.378  1.00 91.84           H  
ATOM    256  C   VAL A  17      15.056 -42.622   8.159  1.00 91.84           C  
ATOM    257  CB  VAL A  17      17.490 -42.757   7.419  1.00 91.84           C  
ATOM    258  HB  VAL A  17      17.331 -43.503   6.640  1.00 91.84           H  
ATOM    259  O   VAL A  17      14.613 -41.522   8.477  1.00 91.84           O  
ATOM    260  CG1 VAL A  17      17.350 -41.359   6.806  1.00 91.84           C  
ATOM    261 HG11 VAL A  17      16.386 -41.254   6.309  1.00 91.84           H  
ATOM    262 HG12 VAL A  17      18.141 -41.207   6.071  1.00 91.84           H  
ATOM    263 HG13 VAL A  17      17.426 -40.598   7.583  1.00 91.84           H  
ATOM    264  CG2 VAL A  17      18.944 -42.844   7.908  1.00 91.84           C  
ATOM    265 HG21 VAL A  17      19.181 -41.991   8.543  1.00 91.84           H  
ATOM    266 HG22 VAL A  17      19.614 -42.848   7.048  1.00 91.84           H  
ATOM    267 HG23 VAL A  17      19.105 -43.758   8.480  1.00 91.84           H  
ATOM    268  N   GLN A  18      14.315 -43.535   7.528  1.00 89.60           N  
ATOM    269  H   GLN A  18      14.734 -44.426   7.305  1.00 89.60           H  
ATOM    270  CA  GLN A  18      12.908 -43.332   7.159  1.00 89.60           C  
ATOM    271  HA  GLN A  18      12.813 -42.413   6.582  1.00 89.60           H  
ATOM    272  C   GLN A  18      12.000 -43.189   8.387  1.00 89.60           C  
ATOM    273  CB  GLN A  18      12.450 -44.509   6.285  1.00 89.60           C  
ATOM    274  HB2 GLN A  18      11.365 -44.482   6.177  1.00 89.60           H  
ATOM    275  HB3 GLN A  18      12.726 -45.446   6.767  1.00 89.60           H  
ATOM    276  O   GLN A  18      11.136 -42.314   8.410  1.00 89.60           O  
ATOM    277  CG  GLN A  18      13.078 -44.424   4.888  1.00 89.60           C  
ATOM    278  HG2 GLN A  18      12.675 -43.547   4.381  1.00 89.60           H  
ATOM    279  HG3 GLN A  18      14.158 -44.297   4.968  1.00 89.60           H  
ATOM    280  CD  GLN A  18      12.832 -45.661   4.034  1.00 89.60           C  
ATOM    281  NE2 GLN A  18      12.832 -45.513   2.731  1.00 89.60           N  
ATOM    282 HE21 GLN A  18      12.874 -44.579   2.349  1.00 89.60           H  
ATOM    283 HE22 GLN A  18      12.682 -46.349   2.184  1.00 89.60           H  
ATOM    284  OE1 GLN A  18      12.685 -46.779   4.496  1.00 89.60           O  
ATOM    285  N   ALA A  19      12.213 -43.999   9.429  1.00 89.25           N  
ATOM    286  H   ALA A  19      12.906 -44.729   9.345  1.00 89.25           H  
ATOM    287  CA  ALA A  19      11.442 -43.925  10.669  1.00 89.25           C  
ATOM    288  HA  ALA A  19      10.381 -43.953  10.419  1.00 89.25           H  
ATOM    289  C   ALA A  19      11.684 -42.617  11.441  1.00 89.25           C  
ATOM    290  CB  ALA A  19      11.769 -45.158  11.519  1.00 89.25           C  
ATOM    291  HB1 ALA A  19      11.531 -46.064  10.963  1.00 89.25           H  
ATOM    292  HB2 ALA A  19      11.180 -45.136  12.436  1.00 89.25           H  
ATOM    293  HB3 ALA A  19      12.829 -45.165  11.774  1.00 89.25           H  
ATOM    294  O   ALA A  19      10.726 -41.964  11.854  1.00 89.25           O  
ATOM    295  N   GLU A  20      12.944 -42.198  11.599  1.00 90.30           N  
ATOM    296  H   GLU A  20      13.700 -42.776  11.261  1.00 90.30           H  
ATOM    297  CA  GLU A  20      13.266 -40.925  12.259  1.00 90.30           C  
ATOM    298  HA  GLU A  20      12.736 -40.873  13.211  1.00 90.30           H  
ATOM    299  C   GLU A  20      12.788 -39.729  11.423  1.00 90.30           C  
ATOM    300  CB  GLU A  20      14.775 -40.829  12.542  1.00 90.30           C  
ATOM    301  HB2 GLU A  20      15.014 -39.829  12.905  1.00 90.30           H  
ATOM    302  HB3 GLU A  20      15.309 -40.974  11.603  1.00 90.30           H  
ATOM    303  O   GLU A  20      12.243 -38.777  11.977  1.00 90.30           O  
ATOM    304  CG  GLU A  20      15.290 -41.863  13.560  1.00 90.30           C  
ATOM    305  HG2 GLU A  20      16.372 -41.913  13.444  1.00 90.30           H  
ATOM    306  HG3 GLU A  20      14.897 -42.850  13.318  1.00 90.30           H  
ATOM    307  CD  GLU A  20      14.983 -41.549  15.036  1.00 90.30           C  
ATOM    308  OE1 GLU A  20      15.734 -42.106  15.876  1.00 90.30           O  
ATOM    309  OE2 GLU A  20      14.071 -40.728  15.331  1.00 90.30           O  
ATOM    310  N   ALA A  21      12.914 -39.784  10.092  1.00 88.23           N  
ATOM    311  H   ALA A  21      13.377 -40.577   9.672  1.00 88.23           H  
ATOM    312  CA  ALA A  21      12.437 -38.720   9.211  1.00 88.23           C  
ATOM    313  HA  ALA A  21      12.844 -37.778   9.579  1.00 88.23           H  
ATOM    314  C   ALA A  21      10.905 -38.583   9.236  1.00 88.23           C  
ATOM    315  CB  ALA A  21      12.978 -38.961   7.797  1.00 88.23           C  
ATOM    316  HB1 ALA A  21      14.068 -38.941   7.815  1.00 88.23           H  
ATOM    317  HB2 ALA A  21      12.618 -38.182   7.125  1.00 88.23           H  
ATOM    318  HB3 ALA A  21      12.645 -39.932   7.429  1.00 88.23           H  
ATOM    319  O   ALA A  21      10.392 -37.470   9.347  1.00 88.23           O  
ATOM    320  N   ALA A  22      10.172 -39.701   9.217  1.00 83.68           N  
ATOM    321  H   ALA A  22      10.642 -40.588   9.100  1.00 83.68           H  
ATOM    322  CA  ALA A  22       8.722 -39.714   9.389  1.00 83.68           C  
ATOM    323  HA  ALA A  22       8.264 -39.117   8.601  1.00 83.68           H  
ATOM    324  C   ALA A  22       8.309 -39.103  10.737  1.00 83.68           C  
ATOM    325  CB  ALA A  22       8.231 -41.161   9.270  1.00 83.68           C  
ATOM    326  HB1 ALA A  22       7.159 -41.210   9.462  1.00 83.68           H  
ATOM    327  HB2 ALA A  22       8.430 -41.541   8.268  1.00 83.68           H  
ATOM    328  HB3 ALA A  22       8.741 -41.791   9.999  1.00 83.68           H  
ATOM    329  O   ALA A  22       7.420 -38.253  10.781  1.00 83.68           O  
ATOM    330  N   ALA A  23       8.991 -39.484  11.822  1.00 81.14           N  
ATOM    331  H   ALA A  23       9.703 -40.193  11.719  1.00 81.14           H  
ATOM    332  CA  ALA A  23       8.694 -39.000  13.166  1.00 81.14           C  
ATOM    333  HA  ALA A  23       7.631 -39.151  13.353  1.00 81.14           H  
ATOM    334  C   ALA A  23       8.976 -37.497  13.358  1.00 81.14           C  
ATOM    335  CB  ALA A  23       9.485 -39.855  14.160  1.00 81.14           C  
ATOM    336  HB1 ALA A  23       9.218 -40.905  14.034  1.00 81.14           H  
ATOM    337  HB2 ALA A  23       9.243 -39.546  15.177  1.00 81.14           H  
ATOM    338  HB3 ALA A  23      10.553 -39.737  13.980  1.00 81.14           H  
ATOM    339  O   ALA A  23       8.277 -36.857  14.140  1.00 81.14           O  
ATOM    340  N   VAL A  24       9.960 -36.928  12.651  1.00 78.76           N  
ATOM    341  H   VAL A  24      10.544 -37.529  12.087  1.00 78.76           H  
ATOM    342  CA  VAL A  24      10.240 -35.475  12.639  1.00 78.76           C  
ATOM    343  HA  VAL A  24      10.231 -35.093  13.659  1.00 78.76           H  
ATOM    344  C   VAL A  24       9.175 -34.693  11.862  1.00 78.76           C  
ATOM    345  CB  VAL A  24      11.635 -35.216  12.038  1.00 78.76           C  
ATOM    346  HB  VAL A  24      11.727 -35.754  11.094  1.00 78.76           H  
ATOM    347  O   VAL A  24       8.780 -33.604  12.273  1.00 78.76           O  
ATOM    348  CG1 VAL A  24      11.904 -33.736  11.775  1.00 78.76           C  
ATOM    349 HG11 VAL A  24      11.260 -33.388  10.968  1.00 78.76           H  
ATOM    350 HG12 VAL A  24      11.708 -33.154  12.676  1.00 78.76           H  
ATOM    351 HG13 VAL A  24      12.943 -33.604  11.474  1.00 78.76           H  
ATOM    352  CG2 VAL A  24      12.737 -35.693  12.981  1.00 78.76           C  
ATOM    353 HG21 VAL A  24      12.559 -36.728  13.274  1.00 78.76           H  
ATOM    354 HG22 VAL A  24      13.703 -35.629  12.479  1.00 78.76           H  
ATOM    355 HG23 VAL A  24      12.747 -35.070  13.875  1.00 78.76           H  
ATOM    356  N   LEU A  25       8.680 -35.251  10.754  1.00 74.73           N  
ATOM    357  H   LEU A  25       9.070 -36.130  10.446  1.00 74.73           H  
ATOM    358  CA  LEU A  25       7.618 -34.649   9.937  1.00 74.73           C  
ATOM    359  HA  LEU A  25       7.777 -33.571   9.890  1.00 74.73           H  
ATOM    360  C   LEU A  25       6.204 -34.841  10.525  1.00 74.73           C  
ATOM    361  CB  LEU A  25       7.713 -35.223   8.514  1.00 74.73           C  
ATOM    362  HB2 LEU A  25       6.854 -34.878   7.937  1.00 74.73           H  
ATOM    363  HB3 LEU A  25       7.647 -36.309   8.583  1.00 74.73           H  
ATOM    364  O   LEU A  25       5.235 -34.310   9.986  1.00 74.73           O  
ATOM    365  CG  LEU A  25       8.991 -34.847   7.741  1.00 74.73           C  
ATOM    366  HG  LEU A  25       9.873 -35.101   8.328  1.00 74.73           H  
ATOM    367  CD1 LEU A  25       9.013 -35.675   6.457  1.00 74.73           C  
ATOM    368 HD11 LEU A  25       9.188 -36.722   6.701  1.00 74.73           H  
ATOM    369 HD12 LEU A  25       9.802 -35.310   5.799  1.00 74.73           H  
ATOM    370 HD13 LEU A  25       8.060 -35.576   5.937  1.00 74.73           H  
ATOM    371  CD2 LEU A  25       9.063 -33.359   7.393  1.00 74.73           C  
ATOM    372 HD21 LEU A  25       9.108 -32.757   8.301  1.00 74.73           H  
ATOM    373 HD22 LEU A  25       8.191 -33.070   6.806  1.00 74.73           H  
ATOM    374 HD23 LEU A  25       9.962 -33.160   6.809  1.00 74.73           H  
ATOM    375  N   GLY A  26       6.066 -35.595  11.621  1.00 70.61           N  
ATOM    376  H   GLY A  26       6.904 -35.990  12.024  1.00 70.61           H  
ATOM    377  CA  GLY A  26       4.782 -35.880  12.274  1.00 70.61           C  
ATOM    378  HA2 GLY A  26       4.975 -36.133  13.316  1.00 70.61           H  
ATOM    379  HA3 GLY A  26       4.160 -34.985  12.252  1.00 70.61           H  
ATOM    380  C   GLY A  26       3.978 -37.033  11.653  1.00 70.61           C  
ATOM    381  O   GLY A  26       2.794 -37.190  11.950  1.00 70.61           O  
ATOM    382  N   HIS A  27       4.589 -37.861  10.802  1.00 72.80           N  
ATOM    383  H   HIS A  27       5.578 -37.733  10.643  1.00 72.80           H  
ATOM    384  CA  HIS A  27       3.942 -39.036  10.214  1.00 72.80           C  
ATOM    385  HA  HIS A  27       2.902 -38.782  10.012  1.00 72.80           H  
ATOM    386  C   HIS A  27       3.954 -40.247  11.166  1.00 72.80           C  
ATOM    387  CB  HIS A  27       4.602 -39.392   8.877  1.00 72.80           C  
ATOM    388  HB2 HIS A  27       4.153 -40.312   8.501  1.00 72.80           H  
ATOM    389  HB3 HIS A  27       5.659 -39.588   9.052  1.00 72.80           H  
ATOM    390  O   HIS A  27       4.957 -40.559  11.802  1.00 72.80           O  
ATOM    391  CG  HIS A  27       4.483 -38.344   7.798  1.00 72.80           C  
ATOM    392  CD2 HIS A  27       5.514 -37.854   7.041  1.00 72.80           C  
ATOM    393  HD2 HIS A  27       6.557 -38.117   7.138  1.00 72.80           H  
ATOM    394  ND1 HIS A  27       3.325 -37.770   7.318  1.00 72.80           N  
ATOM    395  HD1 HIS A  27       2.396 -37.869   7.703  1.00 72.80           H  
ATOM    396  CE1 HIS A  27       3.655 -36.953   6.303  1.00 72.80           C  
ATOM    397  HE1 HIS A  27       2.964 -36.342   5.741  1.00 72.80           H  
ATOM    398  NE2 HIS A  27       4.977 -36.988   6.087  1.00 72.80           N  
ATOM    399  N   VAL A  28       2.841 -40.990  11.206  1.00 70.48           N  
ATOM    400  H   VAL A  28       2.042 -40.663  10.681  1.00 70.48           H  
ATOM    401  CA  VAL A  28       2.655 -42.179  12.069  1.00 70.48           C  
ATOM    402  HA  VAL A  28       3.192 -41.992  12.999  1.00 70.48           H  
ATOM    403  C   VAL A  28       3.268 -43.484  11.536  1.00 70.48           C  
ATOM    404  CB  VAL A  28       1.168 -42.399  12.437  1.00 70.48           C  
ATOM    405  HB  VAL A  28       1.024 -43.433  12.749  1.00 70.48           H  
ATOM    406  O   VAL A  28       3.307 -44.464  12.276  1.00 70.48           O  
ATOM    407  CG1 VAL A  28       0.772 -41.527  13.630  1.00 70.48           C  
ATOM    408 HG11 VAL A  28       1.397 -41.772  14.489  1.00 70.48           H  
ATOM    409 HG12 VAL A  28      -0.271 -41.706  13.892  1.00 70.48           H  
ATOM    410 HG13 VAL A  28       0.905 -40.473  13.385  1.00 70.48           H  
ATOM    411  CG2 VAL A  28       0.198 -42.125  11.277  1.00 70.48           C  
ATOM    412 HG21 VAL A  28       0.170 -41.062  11.036  1.00 70.48           H  
ATOM    413 HG22 VAL A  28      -0.805 -42.440  11.564  1.00 70.48           H  
ATOM    414 HG23 VAL A  28       0.502 -42.695  10.399  1.00 70.48           H  
ATOM    415  N   SER A  29       3.762 -43.519  10.293  1.00 73.98           N  
ATOM    416  H   SER A  29       3.776 -42.662   9.759  1.00 73.98           H  
ATOM    417  CA  SER A  29       4.553 -44.643   9.768  1.00 73.98           C  
ATOM    418  HA  SER A  29       4.931 -45.224  10.609  1.00 73.98           H  
ATOM    419  C   SER A  29       5.759 -44.157   8.968  1.00 73.98           C  
ATOM    420  CB  SER A  29       3.725 -45.592   8.892  1.00 73.98           C  
ATOM    421  HB2 SER A  29       2.791 -45.845   9.393  1.00 73.98           H  
ATOM    422  HB3 SER A  29       3.517 -45.130   7.927  1.00 73.98           H  
ATOM    423  O   SER A  29       5.676 -43.141   8.276  1.00 73.98           O  
ATOM    424  OG  SER A  29       4.501 -46.765   8.727  1.00 73.98           O  
ATOM    425  HG  SER A  29       4.268 -47.225   7.917  1.00 73.98           H  
ATOM    426  N   ALA A  30       6.850 -44.928   9.017  1.00 74.17           N  
ATOM    427  H   ALA A  30       6.780 -45.792   9.536  1.00 74.17           H  
ATOM    428  CA  ALA A  30       8.063 -44.714   8.225  1.00 74.17           C  
ATOM    429  HA  ALA A  30       8.519 -43.766   8.508  1.00 74.17           H  
ATOM    430  C   ALA A  30       7.772 -44.668   6.710  1.00 74.17           C  
ATOM    431  CB  ALA A  30       9.044 -45.843   8.565  1.00 74.17           C  
ATOM    432  HB1 ALA A  30       8.634 -46.803   8.254  1.00 74.17           H  
ATOM    433  HB2 ALA A  30       9.236 -45.864   9.638  1.00 74.17           H  
ATOM    434  HB3 ALA A  30       9.985 -45.678   8.040  1.00 74.17           H  
ATOM    435  O   ALA A  30       8.378 -43.870   5.987  1.00 74.17           O  
ATOM    436  N   ASP A  31       6.786 -45.459   6.260  1.00 70.28           N  
ATOM    437  H   ASP A  31       6.375 -46.103   6.921  1.00 70.28           H  
ATOM    438  CA  ASP A  31       6.352 -45.592   4.860  1.00 70.28           C  
ATOM    439  HA  ASP A  31       7.139 -46.086   4.290  1.00 70.28           H  
ATOM    440  C   ASP A  31       6.031 -44.246   4.189  1.00 70.28           C  
ATOM    441  CB  ASP A  31       5.075 -46.451   4.778  1.00 70.28           C  
ATOM    442  HB2 ASP A  31       4.873 -46.679   3.732  1.00 70.28           H  
ATOM    443  HB3 ASP A  31       4.238 -45.861   5.152  1.00 70.28           H  
ATOM    444  O   ASP A  31       6.194 -44.101   2.980  1.00 70.28           O  
ATOM    445  CG  ASP A  31       5.136 -47.761   5.562  1.00 70.28           C  
ATOM    446  OD1 ASP A  31       6.074 -48.549   5.330  1.00 70.28           O  
ATOM    447  OD2 ASP A  31       4.255 -47.927   6.438  1.00 70.28           O  
ATOM    448  N   ALA A  32       5.595 -43.247   4.968  1.00 69.82           N  
ATOM    449  H   ALA A  32       5.538 -43.411   5.963  1.00 69.82           H  
ATOM    450  CA  ALA A  32       5.216 -41.929   4.462  1.00 69.82           C  
ATOM    451  HA  ALA A  32       4.437 -42.055   3.710  1.00 69.82           H  
ATOM    452  C   ALA A  32       6.381 -41.177   3.793  1.00 69.82           C  
ATOM    453  CB  ALA A  32       4.644 -41.125   5.634  1.00 69.82           C  
ATOM    454  HB1 ALA A  32       3.793 -41.651   6.068  1.00 69.82           H  
ATOM    455  HB2 ALA A  32       5.411 -40.987   6.396  1.00 69.82           H  
ATOM    456  HB3 ALA A  32       4.316 -40.148   5.281  1.00 69.82           H  
ATOM    457  O   ALA A  32       6.160 -40.354   2.902  1.00 69.82           O  
ATOM    458  N   THR A  33       7.627 -41.457   4.188  1.00 77.91           N  
ATOM    459  H   THR A  33       7.755 -42.187   4.874  1.00 77.91           H  
ATOM    460  CA  THR A  33       8.808 -40.816   3.589  1.00 77.91           C  
ATOM    461  HA  THR A  33       8.556 -39.786   3.335  1.00 77.91           H  
ATOM    462  C   THR A  33       9.222 -41.490   2.279  1.00 77.91           C  
ATOM    463  CB  THR A  33       9.981 -40.743   4.579  1.00 77.91           C  
ATOM    464  HB  THR A  33      10.825 -40.267   4.080  1.00 77.91           H  
ATOM    465  O   THR A  33       9.437 -40.807   1.273  1.00 77.91           O  
ATOM    466  CG2 THR A  33       9.614 -39.914   5.806  1.00 77.91           C  
ATOM    467 HG21 THR A  33       8.830 -40.411   6.378  1.00 77.91           H  
ATOM    468 HG22 THR A  33      10.498 -39.791   6.432  1.00 77.91           H  
ATOM    469 HG23 THR A  33       9.251 -38.931   5.503  1.00 77.91           H  
ATOM    470  OG1 THR A  33      10.385 -42.017   5.030  1.00 77.91           O  
ATOM    471  HG1 THR A  33       9.696 -42.413   5.568  1.00 77.91           H  
ATOM    472  N   GLY A  34       9.271 -42.826   2.257  1.00 71.22           N  
ATOM    473  H   GLY A  34       9.046 -43.316   3.111  1.00 71.22           H  
ATOM    474  CA  GLY A  34       9.864 -43.598   1.162  1.00 71.22           C  
ATOM    475  HA2 GLY A  34       9.347 -43.356   0.233  1.00 71.22           H  
ATOM    476  HA3 GLY A  34       9.746 -44.663   1.359  1.00 71.22           H  
ATOM    477  C   GLY A  34      11.357 -43.289   1.002  1.00 71.22           C  
ATOM    478  O   GLY A  34      12.017 -42.875   1.951  1.00 71.22           O  
ATOM    479  N   ASP A  35      11.918 -43.462  -0.196  1.00 79.27           N  
ATOM    480  H   ASP A  35      11.363 -43.850  -0.945  1.00 79.27           H  
ATOM    481  CA  ASP A  35      13.244 -42.906  -0.531  1.00 79.27           C  
ATOM    482  HA  ASP A  35      13.723 -42.587   0.394  1.00 79.27           H  
ATOM    483  C   ASP A  35      13.112 -41.626  -1.371  1.00 79.27           C  
ATOM    484  CB  ASP A  35      14.176 -43.967  -1.140  1.00 79.27           C  
ATOM    485  HB2 ASP A  35      13.856 -44.201  -2.156  1.00 79.27           H  
ATOM    486  HB3 ASP A  35      14.119 -44.876  -0.542  1.00 79.27           H  
ATOM    487  O   ASP A  35      13.768 -41.458  -2.402  1.00 79.27           O  
ATOM    488  CG  ASP A  35      15.632 -43.480  -1.135  1.00 79.27           C  
ATOM    489  OD1 ASP A  35      16.069 -42.926  -0.104  1.00 79.27           O  
ATOM    490  OD2 ASP A  35      16.362 -43.681  -2.129  1.00 79.27           O  
ATOM    491  N   ARG A  36      12.190 -40.738  -0.980  1.00 73.40           N  
ATOM    492  H   ARG A  36      11.704 -40.912  -0.112  1.00 73.40           H  
ATOM    493  CA  ARG A  36      12.010 -39.423  -1.612  1.00 73.40           C  
ATOM    494  HA  ARG A  36      12.132 -39.537  -2.689  1.00 73.40           H  
ATOM    495  C   ARG A  36      13.078 -38.432  -1.123  1.00 73.40           C  
ATOM    496  CB  ARG A  36      10.595 -38.885  -1.353  1.00 73.40           C  
ATOM    497  HB2 ARG A  36      10.409 -38.852  -0.279  1.00 73.40           H  
ATOM    498  HB3 ARG A  36      10.532 -37.869  -1.744  1.00 73.40           H  
ATOM    499  O   ARG A  36      13.578 -38.591  -0.008  1.00 73.40           O  
ATOM    500  CG  ARG A  36       9.526 -39.744  -2.045  1.00 73.40           C  
ATOM    501  HG2 ARG A  36       9.811 -39.876  -3.089  1.00 73.40           H  
ATOM    502  HG3 ARG A  36       9.468 -40.727  -1.576  1.00 73.40           H  
ATOM    503  CD  ARG A  36       8.144 -39.080  -2.022  1.00 73.40           C  
ATOM    504  HD2 ARG A  36       7.503 -39.602  -2.732  1.00 73.40           H  
ATOM    505  HD3 ARG A  36       8.256 -38.050  -2.362  1.00 73.40           H  
ATOM    506  NE  ARG A  36       7.501 -39.120  -0.691  1.00 73.40           N  
ATOM    507  HE  ARG A  36       7.881 -39.758  -0.007  1.00 73.40           H  
ATOM    508  NH1 ARG A  36       6.012 -37.407  -1.070  1.00 73.40           N  
ATOM    509 HH11 ARG A  36       6.497 -37.179  -1.926  1.00 73.40           H  
ATOM    510 HH12 ARG A  36       5.292 -36.787  -0.729  1.00 73.40           H  
ATOM    511  NH2 ARG A  36       5.913 -38.514   0.846  1.00 73.40           N  
ATOM    512 HH21 ARG A  36       5.167 -37.898   1.137  1.00 73.40           H  
ATOM    513 HH22 ARG A  36       6.198 -39.245   1.482  1.00 73.40           H  
ATOM    514  CZ  ARG A  36       6.481 -38.362  -0.314  1.00 73.40           C  
ATOM    515  N   PRO A  37      13.446 -37.416  -1.922  1.00 71.22           N  
ATOM    516  CA  PRO A  37      14.309 -36.340  -1.460  1.00 71.22           C  
ATOM    517  HA  PRO A  37      15.264 -36.800  -1.204  1.00 71.22           H  
ATOM    518  C   PRO A  37      13.724 -35.620  -0.243  1.00 71.22           C  
ATOM    519  CB  PRO A  37      14.503 -35.396  -2.651  1.00 71.22           C  
ATOM    520  HB2 PRO A  37      13.742 -34.616  -2.646  1.00 71.22           H  
ATOM    521  HB3 PRO A  37      15.501 -34.958  -2.662  1.00 71.22           H  
ATOM    522  O   PRO A  37      12.530 -35.328  -0.218  1.00 71.22           O  
ATOM    523  CG  PRO A  37      14.271 -36.320  -3.843  1.00 71.22           C  
ATOM    524  HG2 PRO A  37      13.986 -35.771  -4.740  1.00 71.22           H  
ATOM    525  HG3 PRO A  37      15.168 -36.911  -4.029  1.00 71.22           H  
ATOM    526  CD  PRO A  37      13.153 -37.227  -3.331  1.00 71.22           C  
ATOM    527  HD2 PRO A  37      12.188 -36.729  -3.422  1.00 71.22           H  
ATOM    528  HD3 PRO A  37      13.150 -38.163  -3.889  1.00 71.22           H  
ATOM    529  N   PHE A  38      14.556 -35.288   0.747  1.00 77.87           N  
ATOM    530  H   PHE A  38      15.520 -35.578   0.675  1.00 77.87           H  
ATOM    531  CA  PHE A  38      14.106 -34.639   1.986  1.00 77.87           C  
ATOM    532  HA  PHE A  38      13.412 -35.312   2.491  1.00 77.87           H  
ATOM    533  C   PHE A  38      13.331 -33.330   1.719  1.00 77.87           C  
ATOM    534  CB  PHE A  38      15.315 -34.428   2.915  1.00 77.87           C  
ATOM    535  HB2 PHE A  38      15.011 -33.789   3.744  1.00 77.87           H  
ATOM    536  HB3 PHE A  38      16.097 -33.899   2.370  1.00 77.87           H  
ATOM    537  O   PHE A  38      12.309 -33.070   2.353  1.00 77.87           O  
ATOM    538  CG  PHE A  38      15.878 -35.706   3.520  1.00 77.87           C  
ATOM    539  CD1 PHE A  38      15.081 -36.484   4.379  1.00 77.87           C  
ATOM    540  HD1 PHE A  38      14.071 -36.174   4.604  1.00 77.87           H  
ATOM    541  CD2 PHE A  38      17.200 -36.112   3.254  1.00 77.87           C  
ATOM    542  HD2 PHE A  38      17.827 -35.512   2.612  1.00 77.87           H  
ATOM    543  CE1 PHE A  38      15.585 -37.663   4.953  1.00 77.87           C  
ATOM    544  HE1 PHE A  38      14.961 -38.252   5.609  1.00 77.87           H  
ATOM    545  CE2 PHE A  38      17.707 -37.293   3.827  1.00 77.87           C  
ATOM    546  HE2 PHE A  38      18.721 -37.603   3.620  1.00 77.87           H  
ATOM    547  CZ  PHE A  38      16.899 -38.069   4.674  1.00 77.87           C  
ATOM    548  HZ  PHE A  38      17.288 -38.975   5.115  1.00 77.87           H  
ATOM    549  N   SER A  39      13.746 -32.557   0.713  1.00 60.37           N  
ATOM    550  H   SER A  39      14.556 -32.846   0.183  1.00 60.37           H  
ATOM    551  CA  SER A  39      13.066 -31.334   0.264  1.00 60.37           C  
ATOM    552  HA  SER A  39      12.960 -30.659   1.113  1.00 60.37           H  
ATOM    553  C   SER A  39      11.659 -31.557  -0.313  1.00 60.37           C  
ATOM    554  CB  SER A  39      13.941 -30.646  -0.789  1.00 60.37           C  
ATOM    555  HB2 SER A  39      13.411 -29.794  -1.214  1.00 60.37           H  
ATOM    556  HB3 SER A  39      14.848 -30.283  -0.305  1.00 60.37           H  
ATOM    557  O   SER A  39      10.826 -30.663  -0.222  1.00 60.37           O  
ATOM    558  OG  SER A  39      14.306 -31.558  -1.816  1.00 60.37           O  
ATOM    559  HG  SER A  39      13.600 -31.585  -2.466  1.00 60.37           H  
ATOM    560  N   GLU A  40      11.365 -32.728  -0.889  1.00 58.76           N  
ATOM    561  H   GLU A  40      12.053 -33.468  -0.864  1.00 58.76           H  
ATOM    562  CA  GLU A  40      10.040 -33.058  -1.452  1.00 58.76           C  
ATOM    563  HA  GLU A  40       9.602 -32.170  -1.908  1.00 58.76           H  
ATOM    564  C   GLU A  40       9.042 -33.550  -0.394  1.00 58.76           C  
ATOM    565  CB  GLU A  40      10.176 -34.141  -2.535  1.00 58.76           C  
ATOM    566  HB2 GLU A  40      10.727 -34.988  -2.125  1.00 58.76           H  
ATOM    567  HB3 GLU A  40       9.179 -34.487  -2.805  1.00 58.76           H  
ATOM    568  O   GLU A  40       7.843 -33.628  -0.657  1.00 58.76           O  
ATOM    569  CG  GLU A  40      10.867 -33.653  -3.815  1.00 58.76           C  
ATOM    570  HG2 GLU A  40      11.838 -33.232  -3.554  1.00 58.76           H  
ATOM    571  HG3 GLU A  40      10.265 -32.862  -4.262  1.00 58.76           H  
ATOM    572  CD  GLU A  40      11.065 -34.789  -4.834  1.00 58.76           C  
ATOM    573  OE1 GLU A  40      11.965 -34.635  -5.689  1.00 58.76           O  
ATOM    574  OE2 GLU A  40      10.388 -35.840  -4.720  1.00 58.76           O  
ATOM    575  N   ILE A  41       9.527 -33.896   0.801  1.00 70.06           N  
ATOM    576  H   ILE A  41      10.526 -33.829   0.937  1.00 70.06           H  
ATOM    577  CA  ILE A  41       8.711 -34.385   1.924  1.00 70.06           C  
ATOM    578  HA  ILE A  41       7.686 -34.494   1.571  1.00 70.06           H  
ATOM    579  C   ILE A  41       8.591 -33.361   3.060  1.00 70.06           C  
ATOM    580  CB  ILE A  41       9.159 -35.794   2.373  1.00 70.06           C  
ATOM    581  HB  ILE A  41       8.493 -36.127   3.169  1.00 70.06           H  
ATOM    582  O   ILE A  41       8.120 -33.696   4.139  1.00 70.06           O  
ATOM    583  CG1 ILE A  41      10.604 -35.808   2.895  1.00 70.06           C  
ATOM    584 HG12 ILE A  41      10.678 -35.063   3.687  1.00 70.06           H  
ATOM    585 HG13 ILE A  41      11.276 -35.524   2.085  1.00 70.06           H  
ATOM    586  CG2 ILE A  41       9.013 -36.764   1.193  1.00 70.06           C  
ATOM    587 HG21 ILE A  41       9.819 -36.606   0.477  1.00 70.06           H  
ATOM    588 HG22 ILE A  41       9.033 -37.795   1.548  1.00 70.06           H  
ATOM    589 HG23 ILE A  41       8.065 -36.564   0.695  1.00 70.06           H  
ATOM    590  CD1 ILE A  41      11.068 -37.157   3.454  1.00 70.06           C  
ATOM    591 HD11 ILE A  41      11.079 -37.915   2.670  1.00 70.06           H  
ATOM    592 HD12 ILE A  41      12.078 -37.058   3.851  1.00 70.06           H  
ATOM    593 HD13 ILE A  41      10.400 -37.465   4.258  1.00 70.06           H  
ATOM    594  N   GLY A  42       8.980 -32.106   2.812  1.00 54.83           N  
ATOM    595  H   GLY A  42       9.337 -31.896   1.890  1.00 54.83           H  
ATOM    596  CA  GLY A  42       8.767 -30.993   3.738  1.00 54.83           C  
ATOM    597  HA2 GLY A  42       7.840 -31.150   4.289  1.00 54.83           H  
ATOM    598  HA3 GLY A  42       8.658 -30.078   3.155  1.00 54.83           H  
ATOM    599  C   GLY A  42       9.882 -30.752   4.758  1.00 54.83           C  
ATOM    600  O   GLY A  42       9.620 -30.104   5.769  1.00 54.83           O  
ATOM    601  N   PHE A  43      11.113 -31.233   4.527  1.00 68.13           N  
ATOM    602  H   PHE A  43      11.296 -31.769   3.690  1.00 68.13           H  
ATOM    603  CA  PHE A  43      12.239 -30.840   5.380  1.00 68.13           C  
ATOM    604  HA  PHE A  43      11.898 -30.918   6.413  1.00 68.13           H  
ATOM    605  C   PHE A  43      12.655 -29.382   5.159  1.00 68.13           C  
ATOM    606  CB  PHE A  43      13.448 -31.773   5.254  1.00 68.13           C  
ATOM    607  HB2 PHE A  43      14.340 -31.229   5.563  1.00 68.13           H  
ATOM    608  HB3 PHE A  43      13.598 -32.054   4.212  1.00 68.13           H  
ATOM    609  O   PHE A  43      13.093 -28.986   4.080  1.00 68.13           O  
ATOM    610  CG  PHE A  43      13.328 -32.991   6.141  1.00 68.13           C  
ATOM    611  CD1 PHE A  43      13.790 -32.926   7.463  1.00 68.13           C  
ATOM    612  HD1 PHE A  43      14.271 -32.023   7.808  1.00 68.13           H  
ATOM    613  CD2 PHE A  43      12.672 -34.145   5.690  1.00 68.13           C  
ATOM    614  HD2 PHE A  43      12.310 -34.180   4.673  1.00 68.13           H  
ATOM    615  CE1 PHE A  43      13.565 -33.994   8.346  1.00 68.13           C  
ATOM    616  HE1 PHE A  43      13.884 -33.921   9.375  1.00 68.13           H  
ATOM    617  CE2 PHE A  43      12.451 -35.221   6.568  1.00 68.13           C  
ATOM    618  HE2 PHE A  43      11.916 -36.096   6.229  1.00 68.13           H  
ATOM    619  CZ  PHE A  43      12.876 -35.132   7.903  1.00 68.13           C  
ATOM    620  HZ  PHE A  43      12.650 -35.928   8.597  1.00 68.13           H  
ATOM    621  N   ASP A  44      12.595 -28.629   6.250  1.00 48.55           N  
ATOM    622  H   ASP A  44      12.242 -29.092   7.076  1.00 48.55           H  
ATOM    623  CA  ASP A  44      13.185 -27.312   6.457  1.00 48.55           C  
ATOM    624  HA  ASP A  44      13.502 -26.915   5.493  1.00 48.55           H  
ATOM    625  C   ASP A  44      14.440 -27.402   7.354  1.00 48.55           C  
ATOM    626  CB  ASP A  44      12.104 -26.361   7.017  1.00 48.55           C  
ATOM    627  HB2 ASP A  44      12.529 -25.360   7.102  1.00 48.55           H  
ATOM    628  HB3 ASP A  44      11.292 -26.303   6.292  1.00 48.55           H  
ATOM    629  O   ASP A  44      14.834 -28.472   7.821  1.00 48.55           O  
ATOM    630  CG  ASP A  44      11.516 -26.753   8.385  1.00 48.55           C  
ATOM    631  OD1 ASP A  44      12.209 -27.449   9.171  1.00 48.55           O  
ATOM    632  OD2 ASP A  44      10.383 -26.314   8.682  1.00 48.55           O  
ATOM    633  N   SER A  45      15.088 -26.268   7.631  1.00 42.55           N  
ATOM    634  H   SER A  45      14.782 -25.414   7.187  1.00 42.55           H  
ATOM    635  CA  SER A  45      16.296 -26.220   8.471  1.00 42.55           C  
ATOM    636  HA  SER A  45      17.058 -26.854   8.018  1.00 42.55           H  
ATOM    637  C   SER A  45      16.087 -26.705   9.914  1.00 42.55           C  
ATOM    638  CB  SER A  45      16.833 -24.788   8.522  1.00 42.55           C  
ATOM    639  HB2 SER A  45      16.084 -24.139   8.977  1.00 42.55           H  
ATOM    640  HB3 SER A  45      17.739 -24.761   9.127  1.00 42.55           H  
ATOM    641  O   SER A  45      17.046 -27.154  10.543  1.00 42.55           O  
ATOM    642  OG  SER A  45      17.127 -24.326   7.218  1.00 42.55           O  
ATOM    643  HG  SER A  45      17.262 -23.376   7.245  1.00 42.55           H  
ATOM    644  N   LEU A  46      14.866 -26.616  10.458  1.00 45.23           N  
ATOM    645  H   LEU A  46      14.087 -26.393   9.855  1.00 45.23           H  
ATOM    646  CA  LEU A  46      14.561 -27.010  11.837  1.00 45.23           C  
ATOM    647  HA  LEU A  46      15.389 -26.716  12.482  1.00 45.23           H  
ATOM    648  C   LEU A  46      14.414 -28.534  11.929  1.00 45.23           C  
ATOM    649  CB  LEU A  46      13.283 -26.272  12.289  1.00 45.23           C  
ATOM    650  HB2 LEU A  46      13.390 -25.207  12.083  1.00 45.23           H  
ATOM    651  HB3 LEU A  46      12.445 -26.635  11.694  1.00 45.23           H  
ATOM    652  O   LEU A  46      15.099 -29.197  12.707  1.00 45.23           O  
ATOM    653  CG  LEU A  46      12.950 -26.455  13.782  1.00 45.23           C  
ATOM    654  HG  LEU A  46      13.042 -27.506  14.055  1.00 45.23           H  
ATOM    655  CD1 LEU A  46      13.878 -25.621  14.669  1.00 45.23           C  
ATOM    656 HD11 LEU A  46      13.604 -25.750  15.716  1.00 45.23           H  
ATOM    657 HD12 LEU A  46      13.809 -24.564  14.412  1.00 45.23           H  
ATOM    658 HD13 LEU A  46      14.909 -25.955  14.556  1.00 45.23           H  
ATOM    659  CD2 LEU A  46      11.510 -26.020  14.056  1.00 45.23           C  
ATOM    660 HD21 LEU A  46      11.384 -24.967  13.803  1.00 45.23           H  
ATOM    661 HD22 LEU A  46      11.277 -26.172  15.110  1.00 45.23           H  
ATOM    662 HD23 LEU A  46      10.824 -26.617  13.455  1.00 45.23           H  
ATOM    663  N   THR A  47      13.578 -29.095  11.059  1.00 66.78           N  
ATOM    664  H   THR A  47      13.092 -28.481  10.420  1.00 66.78           H  
ATOM    665  CA  THR A  47      13.383 -30.543  10.908  1.00 66.78           C  
ATOM    666  HA  THR A  47      13.098 -30.961  11.873  1.00 66.78           H  
ATOM    667  C   THR A  47      14.679 -31.247  10.484  1.00 66.78           C  
ATOM    668  CB  THR A  47      12.246 -30.827   9.913  1.00 66.78           C  
ATOM    669  HB  THR A  47      12.238 -31.889   9.666  1.00 66.78           H  
ATOM    670  O   THR A  47      15.001 -32.311  11.014  1.00 66.78           O  
ATOM    671  CG2 THR A  47      10.876 -30.434  10.463  1.00 66.78           C  
ATOM    672 HG21 THR A  47      10.680 -30.974  11.389  1.00 66.78           H  
ATOM    673 HG22 THR A  47      10.837 -29.360  10.646  1.00 66.78           H  
ATOM    674 HG23 THR A  47      10.109 -30.699   9.735  1.00 66.78           H  
ATOM    675  OG1 THR A  47      12.429 -30.092   8.735  1.00 66.78           O  
ATOM    676  HG1 THR A  47      12.296 -29.164   8.943  1.00 66.78           H  
ATOM    677  N   ALA A  48      15.505 -30.631   9.630  1.00 66.65           N  
ATOM    678  H   ALA A  48      15.169 -29.803   9.158  1.00 66.65           H  
ATOM    679  CA  ALA A  48      16.836 -31.136   9.277  1.00 66.65           C  
ATOM    680  HA  ALA A  48      16.732 -32.109   8.797  1.00 66.65           H  
ATOM    681  C   ALA A  48      17.754 -31.301  10.503  1.00 66.65           C  
ATOM    682  CB  ALA A  48      17.462 -30.152   8.284  1.00 66.65           C  
ATOM    683  HB1 ALA A  48      16.843 -30.085   7.390  1.00 66.65           H  
ATOM    684  HB2 ALA A  48      17.536 -29.162   8.733  1.00 66.65           H  
ATOM    685  HB3 ALA A  48      18.463 -30.489   8.014  1.00 66.65           H  
ATOM    686  O   ALA A  48      18.457 -32.308  10.646  1.00 66.65           O  
ATOM    687  N   VAL A  49      17.731 -30.321  11.412  1.00 61.54           N  
ATOM    688  H   VAL A  49      17.119 -29.535  11.242  1.00 61.54           H  
ATOM    689  CA  VAL A  49      18.484 -30.346  12.673  1.00 61.54           C  
ATOM    690  HA  VAL A  49      19.503 -30.665  12.457  1.00 61.54           H  
ATOM    691  C   VAL A  49      17.916 -31.381  13.649  1.00 61.54           C  
ATOM    692  CB  VAL A  49      18.546 -28.925  13.273  1.00 61.54           C  
ATOM    693  HB  VAL A  49      17.575 -28.439  13.176  1.00 61.54           H  
ATOM    694  O   VAL A  49      18.695 -32.064  14.319  1.00 61.54           O  
ATOM    695  CG1 VAL A  49      18.940 -28.898  14.754  1.00 61.54           C  
ATOM    696 HG11 VAL A  49      18.123 -29.299  15.354  1.00 61.54           H  
ATOM    697 HG12 VAL A  49      19.101 -27.871  15.082  1.00 61.54           H  
ATOM    698 HG13 VAL A  49      19.835 -29.498  14.916  1.00 61.54           H  
ATOM    699  CG2 VAL A  49      19.588 -28.099  12.504  1.00 61.54           C  
ATOM    700 HG21 VAL A  49      19.576 -27.071  12.865  1.00 61.54           H  
ATOM    701 HG22 VAL A  49      20.583 -28.527  12.628  1.00 61.54           H  
ATOM    702 HG23 VAL A  49      19.336 -28.085  11.444  1.00 61.54           H  
ATOM    703  N   GLU A  50      16.597 -31.573  13.702  1.00 67.20           N  
ATOM    704  H   GLU A  50      15.990 -30.956  13.182  1.00 67.20           H  
ATOM    705  CA  GLU A  50      15.996 -32.614  14.542  1.00 67.20           C  
ATOM    706  HA  GLU A  50      16.414 -32.512  15.543  1.00 67.20           H  
ATOM    707  C   GLU A  50      16.347 -34.028  14.043  1.00 67.20           C  
ATOM    708  CB  GLU A  50      14.477 -32.413  14.655  1.00 67.20           C  
ATOM    709  HB2 GLU A  50      14.253 -31.352  14.761  1.00 67.20           H  
ATOM    710  HB3 GLU A  50      13.990 -32.792  13.757  1.00 67.20           H  
ATOM    711  O   GLU A  50      16.815 -34.858  14.829  1.00 67.20           O  
ATOM    712  CG  GLU A  50      13.961 -33.155  15.898  1.00 67.20           C  
ATOM    713  HG2 GLU A  50      14.379 -34.162  15.908  1.00 67.20           H  
ATOM    714  HG3 GLU A  50      14.324 -32.645  16.791  1.00 67.20           H  
ATOM    715  CD  GLU A  50      12.435 -33.265  15.955  1.00 67.20           C  
ATOM    716  OE1 GLU A  50      11.977 -34.362  16.363  1.00 67.20           O  
ATOM    717  OE2 GLU A  50      11.747 -32.294  15.581  1.00 67.20           O  
ATOM    718  N   LEU A  51      16.232 -34.283  12.733  1.00 79.42           N  
ATOM    719  H   LEU A  51      15.837 -33.564  12.144  1.00 79.42           H  
ATOM    720  CA  LEU A  51      16.625 -35.553  12.110  1.00 79.42           C  
ATOM    721  HA  LEU A  51      16.051 -36.351  12.582  1.00 79.42           H  
ATOM    722  C   LEU A  51      18.111 -35.857  12.348  1.00 79.42           C  
ATOM    723  CB  LEU A  51      16.271 -35.516  10.609  1.00 79.42           C  
ATOM    724  HB2 LEU A  51      16.760 -34.655  10.152  1.00 79.42           H  
ATOM    725  HB3 LEU A  51      15.194 -35.379  10.517  1.00 79.42           H  
ATOM    726  O   LEU A  51      18.460 -36.976  12.725  1.00 79.42           O  
ATOM    727  CG  LEU A  51      16.672 -36.782   9.825  1.00 79.42           C  
ATOM    728  HG  LEU A  51      17.756 -36.899   9.860  1.00 79.42           H  
ATOM    729  CD1 LEU A  51      16.017 -38.042  10.392  1.00 79.42           C  
ATOM    730 HD11 LEU A  51      14.944 -37.881  10.493  1.00 79.42           H  
ATOM    731 HD12 LEU A  51      16.191 -38.891   9.730  1.00 79.42           H  
ATOM    732 HD13 LEU A  51      16.433 -38.275  11.372  1.00 79.42           H  
ATOM    733  CD2 LEU A  51      16.265 -36.653   8.359  1.00 79.42           C  
ATOM    734 HD21 LEU A  51      16.636 -37.508   7.795  1.00 79.42           H  
ATOM    735 HD22 LEU A  51      16.687 -35.743   7.934  1.00 79.42           H  
ATOM    736 HD23 LEU A  51      15.179 -36.612   8.273  1.00 79.42           H  
ATOM    737  N   ARG A  52      18.989 -34.849  12.230  1.00 72.10           N  
ATOM    738  H   ARG A  52      18.643 -33.967  11.881  1.00 72.10           H  
ATOM    739  CA  ARG A  52      20.406 -34.965  12.614  1.00 72.10           C  
ATOM    740  HA  ARG A  52      20.869 -35.724  11.982  1.00 72.10           H  
ATOM    741  C   ARG A  52      20.571 -35.430  14.055  1.00 72.10           C  
ATOM    742  CB  ARG A  52      21.099 -33.602  12.439  1.00 72.10           C  
ATOM    743  HB2 ARG A  52      21.022 -33.276  11.401  1.00 72.10           H  
ATOM    744  HB3 ARG A  52      20.549 -32.867  13.026  1.00 72.10           H  
ATOM    745  O   ARG A  52      21.372 -36.325  14.326  1.00 72.10           O  
ATOM    746  CG  ARG A  52      22.573 -33.567  12.897  1.00 72.10           C  
ATOM    747  HG2 ARG A  52      22.704 -34.052  13.865  1.00 72.10           H  
ATOM    748  HG3 ARG A  52      23.224 -34.068  12.180  1.00 72.10           H  
ATOM    749  CD  ARG A  52      23.038 -32.124  13.027  1.00 72.10           C  
ATOM    750  HD2 ARG A  52      24.127 -32.101  12.991  1.00 72.10           H  
ATOM    751  HD3 ARG A  52      22.631 -31.562  12.187  1.00 72.10           H  
ATOM    752  NE  ARG A  52      22.570 -31.539  14.295  1.00 72.10           N  
ATOM    753  HE  ARG A  52      22.067 -32.138  14.933  1.00 72.10           H  
ATOM    754  NH1 ARG A  52      23.106 -29.348  13.878  1.00 72.10           N  
ATOM    755 HH11 ARG A  52      23.055 -28.381  14.166  1.00 72.10           H  
ATOM    756 HH12 ARG A  52      23.326 -29.594  12.924  1.00 72.10           H  
ATOM    757  NH2 ARG A  52      22.220 -29.949  15.844  1.00 72.10           N  
ATOM    758 HH21 ARG A  52      22.138 -28.985  16.135  1.00 72.10           H  
ATOM    759 HH22 ARG A  52      21.779 -30.676  16.388  1.00 72.10           H  
ATOM    760  CZ  ARG A  52      22.639 -30.279  14.661  1.00 72.10           C  
ATOM    761  N   ASN A  53      19.880 -34.778  14.987  1.00 71.65           N  
ATOM    762  H   ASN A  53      19.230 -34.066  14.685  1.00 71.65           H  
ATOM    763  CA  ASN A  53      20.036 -35.027  16.418  1.00 71.65           C  
ATOM    764  HA  ASN A  53      21.093 -34.967  16.676  1.00 71.65           H  
ATOM    765  C   ASN A  53      19.577 -36.449  16.779  1.00 71.65           C  
ATOM    766  CB  ASN A  53      19.280 -33.938  17.200  1.00 71.65           C  
ATOM    767  HB2 ASN A  53      19.274 -34.200  18.258  1.00 71.65           H  
ATOM    768  HB3 ASN A  53      18.244 -33.902  16.862  1.00 71.65           H  
ATOM    769  O   ASN A  53      20.296 -37.161  17.483  1.00 71.65           O  
ATOM    770  CG  ASN A  53      19.881 -32.543  17.078  1.00 71.65           C  
ATOM    771  ND2 ASN A  53      19.146 -31.541  17.509  1.00 71.65           N  
ATOM    772 HD21 ASN A  53      18.206 -31.709  17.838  1.00 71.65           H  
ATOM    773 HD22 ASN A  53      19.459 -30.585  17.421  1.00 71.65           H  
ATOM    774  OD1 ASN A  53      21.014 -32.340  16.642  1.00 71.65           O  
ATOM    775  N   ARG A  54      18.444 -36.885  16.217  1.00 80.62           N  
ATOM    776  H   ARG A  54      17.919 -36.227  15.658  1.00 80.62           H  
ATOM    777  CA  ARG A  54      17.922 -38.255  16.316  1.00 80.62           C  
ATOM    778  HA  ARG A  54      17.757 -38.527  17.358  1.00 80.62           H  
ATOM    779  C   ARG A  54      18.890 -39.288  15.750  1.00 80.62           C  
ATOM    780  CB  ARG A  54      16.591 -38.320  15.566  1.00 80.62           C  
ATOM    781  HB2 ARG A  54      16.703 -37.841  14.593  1.00 80.62           H  
ATOM    782  HB3 ARG A  54      16.332 -39.365  15.395  1.00 80.62           H  
ATOM    783  O   ARG A  54      19.295 -40.197  16.467  1.00 80.62           O  
ATOM    784  CG  ARG A  54      15.455 -37.657  16.350  1.00 80.62           C  
ATOM    785  HG2 ARG A  54      15.786 -36.719  16.796  1.00 80.62           H  
ATOM    786  HG3 ARG A  54      15.113 -38.333  17.133  1.00 80.62           H  
ATOM    787  CD  ARG A  54      14.321 -37.361  15.377  1.00 80.62           C  
ATOM    788  HD2 ARG A  54      14.662 -36.596  14.679  1.00 80.62           H  
ATOM    789  HD3 ARG A  54      14.088 -38.254  14.798  1.00 80.62           H  
ATOM    790  NE  ARG A  54      13.120 -36.872  16.065  1.00 80.62           N  
ATOM    791  HE  ARG A  54      12.991 -35.874  16.150  1.00 80.62           H  
ATOM    792  NH1 ARG A  54      11.997 -38.872  16.243  1.00 80.62           N  
ATOM    793 HH11 ARG A  54      11.137 -39.374  16.407  1.00 80.62           H  
ATOM    794 HH12 ARG A  54      12.816 -39.383  15.945  1.00 80.62           H  
ATOM    795  NH2 ARG A  54      10.971 -36.897  16.655  1.00 80.62           N  
ATOM    796 HH21 ARG A  54      11.068 -35.893  16.619  1.00 80.62           H  
ATOM    797 HH22 ARG A  54      10.049 -37.309  16.648  1.00 80.62           H  
ATOM    798  CZ  ARG A  54      12.037 -37.566  16.325  1.00 80.62           C  
ATOM    799  N   LEU A  55      19.358 -39.108  14.513  1.00 85.54           N  
ATOM    800  H   LEU A  55      18.990 -38.344  13.965  1.00 85.54           H  
ATOM    801  CA  LEU A  55      20.305 -40.039  13.892  1.00 85.54           C  
ATOM    802  HA  LEU A  55      19.880 -41.041  13.950  1.00 85.54           H  
ATOM    803  C   LEU A  55      21.633 -40.111  14.651  1.00 85.54           C  
ATOM    804  CB  LEU A  55      20.515 -39.666  12.416  1.00 85.54           C  
ATOM    805  HB2 LEU A  55      21.359 -40.235  12.025  1.00 85.54           H  
ATOM    806  HB3 LEU A  55      20.765 -38.607  12.353  1.00 85.54           H  
ATOM    807  O   LEU A  55      22.161 -41.206  14.831  1.00 85.54           O  
ATOM    808  CG  LEU A  55      19.288 -39.956  11.535  1.00 85.54           C  
ATOM    809  HG  LEU A  55      18.404 -39.479  11.959  1.00 85.54           H  
ATOM    810  CD1 LEU A  55      19.528 -39.390  10.138  1.00 85.54           C  
ATOM    811 HD11 LEU A  55      20.394 -39.865   9.678  1.00 85.54           H  
ATOM    812 HD12 LEU A  55      19.699 -38.316  10.206  1.00 85.54           H  
ATOM    813 HD13 LEU A  55      18.648 -39.559   9.517  1.00 85.54           H  
ATOM    814  CD2 LEU A  55      19.014 -41.456  11.408  1.00 85.54           C  
ATOM    815 HD21 LEU A  55      18.164 -41.604  10.741  1.00 85.54           H  
ATOM    816 HD22 LEU A  55      18.738 -41.881  12.372  1.00 85.54           H  
ATOM    817 HD23 LEU A  55      19.886 -41.975  11.009  1.00 85.54           H  
ATOM    818  N   ASN A  56      22.151 -38.995  15.169  1.00 78.04           N  
ATOM    819  H   ASN A  56      21.697 -38.116  14.967  1.00 78.04           H  
ATOM    820  CA  ASN A  56      23.338 -39.002  16.029  1.00 78.04           C  
ATOM    821  HA  ASN A  56      24.148 -39.515  15.510  1.00 78.04           H  
ATOM    822  C   ASN A  56      23.105 -39.785  17.337  1.00 78.04           C  
ATOM    823  CB  ASN A  56      23.780 -37.554  16.304  1.00 78.04           C  
ATOM    824  HB2 ASN A  56      24.492 -37.557  17.129  1.00 78.04           H  
ATOM    825  HB3 ASN A  56      22.916 -36.958  16.599  1.00 78.04           H  
ATOM    826  O   ASN A  56      23.993 -40.521  17.762  1.00 78.04           O  
ATOM    827  CG  ASN A  56      24.477 -36.895  15.124  1.00 78.04           C  
ATOM    828  ND2 ASN A  56      24.611 -35.588  15.135  1.00 78.04           N  
ATOM    829 HD21 ASN A  56      24.157 -35.051  15.860  1.00 78.04           H  
ATOM    830 HD22 ASN A  56      25.019 -35.175  14.308  1.00 78.04           H  
ATOM    831  OD1 ASN A  56      24.960 -37.521  14.196  1.00 78.04           O  
ATOM    832  N   ALA A  57      21.921 -39.693  17.951  1.00 82.18           N  
ATOM    833  H   ALA A  57      21.213 -39.083  17.567  1.00 82.18           H  
ATOM    834  CA  ALA A  57      21.573 -40.485  19.134  1.00 82.18           C  
ATOM    835  HA  ALA A  57      22.379 -40.392  19.861  1.00 82.18           H  
ATOM    836  C   ALA A  57      21.422 -41.986  18.813  1.00 82.18           C  
ATOM    837  CB  ALA A  57      20.300 -39.900  19.761  1.00 82.18           C  
ATOM    838  HB1 ALA A  57      20.450 -38.845  19.994  1.00 82.18           H  
ATOM    839  HB2 ALA A  57      20.064 -40.438  20.678  1.00 82.18           H  
ATOM    840  HB3 ALA A  57      19.460 -39.995  19.073  1.00 82.18           H  
ATOM    841  O   ALA A  57      21.987 -42.826  19.514  1.00 82.18           O  
ATOM    842  N   SER A  58      20.721 -42.317  17.726  1.00 87.88           N  
ATOM    843  H   SER A  58      20.214 -41.580  17.257  1.00 87.88           H  
ATOM    844  CA  SER A  58      20.419 -43.693  17.306  1.00 87.88           C  
ATOM    845  HA  SER A  58      20.132 -44.262  18.190  1.00 87.88           H  
ATOM    846  C   SER A  58      21.617 -44.433  16.681  1.00 87.88           C  
ATOM    847  CB  SER A  58      19.193 -43.666  16.373  1.00 87.88           C  
ATOM    848  HB2 SER A  58      18.994 -44.672  16.004  1.00 87.88           H  
ATOM    849  HB3 SER A  58      19.380 -42.999  15.531  1.00 87.88           H  
ATOM    850  O   SER A  58      21.615 -45.661  16.618  1.00 87.88           O  
ATOM    851  OG  SER A  58      18.070 -43.210  17.116  1.00 87.88           O  
ATOM    852  HG  SER A  58      17.359 -42.888  16.557  1.00 87.88           H  
ATOM    853  N   THR A  59      22.669 -43.717  16.256  1.00 82.65           N  
ATOM    854  H   THR A  59      22.568 -42.712  16.260  1.00 82.65           H  
ATOM    855  CA  THR A  59      23.893 -44.300  15.657  1.00 82.65           C  
ATOM    856  HA  THR A  59      23.770 -45.380  15.569  1.00 82.65           H  
ATOM    857  C   THR A  59      25.170 -44.083  16.479  1.00 82.65           C  
ATOM    858  CB  THR A  59      24.139 -43.764  14.238  1.00 82.65           C  
ATOM    859  HB  THR A  59      25.006 -44.276  13.820  1.00 82.65           H  
ATOM    860  O   THR A  59      26.147 -44.802  16.283  1.00 82.65           O  
ATOM    861  CG2 THR A  59      22.964 -43.969  13.282  1.00 82.65           C  
ATOM    862 HG21 THR A  59      23.158 -43.433  12.354  1.00 82.65           H  
ATOM    863 HG22 THR A  59      22.035 -43.588  13.708  1.00 82.65           H  
ATOM    864 HG23 THR A  59      22.846 -45.032  13.070  1.00 82.65           H  
ATOM    865  OG1 THR A  59      24.427 -42.387  14.283  1.00 82.65           O  
ATOM    866  HG1 THR A  59      23.587 -41.939  14.406  1.00 82.65           H  
ATOM    867  N   GLY A  60      25.197 -43.103  17.388  1.00 78.10           N  
ATOM    868  H   GLY A  60      24.372 -42.535  17.514  1.00 78.10           H  
ATOM    869  CA  GLY A  60      26.407 -42.675  18.105  1.00 78.10           C  
ATOM    870  HA2 GLY A  60      26.947 -43.554  18.458  1.00 78.10           H  
ATOM    871  HA3 GLY A  60      26.100 -42.085  18.969  1.00 78.10           H  
ATOM    872  C   GLY A  60      27.378 -41.818  17.277  1.00 78.10           C  
ATOM    873  O   GLY A  60      28.478 -41.522  17.746  1.00 78.10           O  
ATOM    874  N   LEU A  61      27.000 -41.429  16.055  1.00 80.67           N  
ATOM    875  H   LEU A  61      26.077 -41.695  15.740  1.00 80.67           H  
ATOM    876  CA  LEU A  61      27.822 -40.626  15.148  1.00 80.67           C  
ATOM    877  HA  LEU A  61      28.862 -40.931  15.264  1.00 80.67           H  
ATOM    878  C   LEU A  61      27.773 -39.118  15.463  1.00 80.67           C  
ATOM    879  CB  LEU A  61      27.390 -40.912  13.695  1.00 80.67           C  
ATOM    880  HB2 LEU A  61      26.337 -40.651  13.594  1.00 80.67           H  
ATOM    881  HB3 LEU A  61      27.950 -40.262  13.022  1.00 80.67           H  
ATOM    882  O   LEU A  61      27.023 -38.638  16.314  1.00 80.67           O  
ATOM    883  CG  LEU A  61      27.596 -42.362  13.218  1.00 80.67           C  
ATOM    884  HG  LEU A  61      27.008 -43.048  13.828  1.00 80.67           H  
ATOM    885  CD1 LEU A  61      27.111 -42.455  11.773  1.00 80.67           C  
ATOM    886 HD11 LEU A  61      26.052 -42.196  11.735  1.00 80.67           H  
ATOM    887 HD12 LEU A  61      27.239 -43.471  11.401  1.00 80.67           H  
ATOM    888 HD13 LEU A  61      27.676 -41.766  11.145  1.00 80.67           H  
ATOM    889  CD2 LEU A  61      29.062 -42.789  13.293  1.00 80.67           C  
ATOM    890 HD21 LEU A  61      29.203 -43.733  12.766  1.00 80.67           H  
ATOM    891 HD22 LEU A  61      29.703 -42.032  12.840  1.00 80.67           H  
ATOM    892 HD23 LEU A  61      29.351 -42.935  14.333  1.00 80.67           H  
ATOM    893  N   ARG A  62      28.593 -38.352  14.732  1.00 73.76           N  
ATOM    894  H   ARG A  62      29.183 -38.833  14.068  1.00 73.76           H  
ATOM    895  CA  ARG A  62      28.536 -36.884  14.647  1.00 73.76           C  
ATOM    896  HA  ARG A  62      27.642 -36.531  15.161  1.00 73.76           H  
ATOM    897  C   ARG A  62      28.365 -36.450  13.193  1.00 73.76           C  
ATOM    898  CB  ARG A  62      29.767 -36.246  15.303  1.00 73.76           C  
ATOM    899  HB2 ARG A  62      29.809 -35.199  15.002  1.00 73.76           H  
ATOM    900  HB3 ARG A  62      30.671 -36.741  14.950  1.00 73.76           H  
ATOM    901  O   ARG A  62      29.273 -35.886  12.588  1.00 73.76           O  
ATOM    902  CG  ARG A  62      29.700 -36.293  16.831  1.00 73.76           C  
ATOM    903  HG2 ARG A  62      28.769 -35.831  17.161  1.00 73.76           H  
ATOM    904  HG3 ARG A  62      29.736 -37.324  17.181  1.00 73.76           H  
ATOM    905  CD  ARG A  62      30.888 -35.504  17.391  1.00 73.76           C  
ATOM    906  HD2 ARG A  62      31.804 -36.063  17.199  1.00 73.76           H  
ATOM    907  HD3 ARG A  62      30.942 -34.550  16.867  1.00 73.76           H  
ATOM    908  NE  ARG A  62      30.740 -35.256  18.836  1.00 73.76           N  
ATOM    909  HE  ARG A  62      30.050 -35.817  19.314  1.00 73.76           H  
ATOM    910  NH1 ARG A  62      32.288 -33.568  18.997  1.00 73.76           N  
ATOM    911 HH11 ARG A  62      32.500 -33.695  18.018  1.00 73.76           H  
ATOM    912 HH12 ARG A  62      32.730 -32.830  19.526  1.00 73.76           H  
ATOM    913  NH2 ARG A  62      31.085 -34.140  20.788  1.00 73.76           N  
ATOM    914 HH21 ARG A  62      31.533 -33.399  21.308  1.00 73.76           H  
ATOM    915 HH22 ARG A  62      30.348 -34.682  21.216  1.00 73.76           H  
ATOM    916  CZ  ARG A  62      31.372 -34.328  19.531  1.00 73.76           C  
ATOM    917  N   LEU A  63      27.198 -36.751  12.637  1.00 73.31           N  
ATOM    918  H   LEU A  63      26.500 -37.203  13.210  1.00 73.31           H  
ATOM    919  CA  LEU A  63      26.810 -36.358  11.286  1.00 73.31           C  
ATOM    920  HA  LEU A  63      27.578 -36.710  10.599  1.00 73.31           H  
ATOM    921  C   LEU A  63      26.704 -34.816  11.177  1.00 73.31           C  
ATOM    922  CB  LEU A  63      25.478 -37.043  10.946  1.00 73.31           C  
ATOM    923  HB2 LEU A  63      25.189 -36.756   9.935  1.00 73.31           H  
ATOM    924  HB3 LEU A  63      24.734 -36.662  11.646  1.00 73.31           H  
ATOM    925  O   LEU A  63      26.307 -34.164  12.154  1.00 73.31           O  
ATOM    926  CG  LEU A  63      25.459 -38.581  11.018  1.00 73.31           C  
ATOM    927  HG  LEU A  63      25.890 -38.917  11.961  1.00 73.31           H  
ATOM    928  CD1 LEU A  63      24.018 -39.082  10.955  1.00 73.31           C  
ATOM    929 HD11 LEU A  63      23.436 -38.622  11.754  1.00 73.31           H  
ATOM    930 HD12 LEU A  63      23.997 -40.162  11.103  1.00 73.31           H  
ATOM    931 HD13 LEU A  63      23.568 -38.835   9.994  1.00 73.31           H  
ATOM    932  CD2 LEU A  63      26.253 -39.199   9.866  1.00 73.31           C  
ATOM    933 HD21 LEU A  63      27.303 -38.913   9.937  1.00 73.31           H  
ATOM    934 HD22 LEU A  63      25.847 -38.866   8.910  1.00 73.31           H  
ATOM    935 HD23 LEU A  63      26.186 -40.285   9.917  1.00 73.31           H  
ATOM    936  N   PRO A  64      27.054 -34.221  10.019  1.00 61.17           N  
ATOM    937  CA  PRO A  64      27.095 -32.770   9.835  1.00 61.17           C  
ATOM    938  HA  PRO A  64      27.706 -32.324  10.620  1.00 61.17           H  
ATOM    939  C   PRO A  64      25.702 -32.125   9.882  1.00 61.17           C  
ATOM    940  CB  PRO A  64      27.783 -32.548   8.481  1.00 61.17           C  
ATOM    941  HB2 PRO A  64      27.429 -31.652   7.971  1.00 61.17           H  
ATOM    942  HB3 PRO A  64      28.862 -32.500   8.624  1.00 61.17           H  
ATOM    943  O   PRO A  64      24.681 -32.773   9.660  1.00 61.17           O  
ATOM    944  CG  PRO A  64      27.431 -33.813   7.700  1.00 61.17           C  
ATOM    945  HG2 PRO A  64      28.154 -34.017   6.910  1.00 61.17           H  
ATOM    946  HG3 PRO A  64      26.427 -33.722   7.286  1.00 61.17           H  
ATOM    947  CD  PRO A  64      27.452 -34.889   8.786  1.00 61.17           C  
ATOM    948  HD2 PRO A  64      26.763 -35.692   8.523  1.00 61.17           H  
ATOM    949  HD3 PRO A  64      28.463 -35.281   8.895  1.00 61.17           H  
ATOM    950  N   ALA A  65      25.656 -30.814  10.136  1.00 47.99           N  
ATOM    951  H   ALA A  65      26.524 -30.314  10.267  1.00 47.99           H  
ATOM    952  CA  ALA A  65      24.404 -30.051  10.147  1.00 47.99           C  
ATOM    953  HA  ALA A  65      23.706 -30.537  10.829  1.00 47.99           H  
ATOM    954  C   ALA A  65      23.699 -30.013   8.778  1.00 47.99           C  
ATOM    955  CB  ALA A  65      24.698 -28.641  10.673  1.00 47.99           C  
ATOM    956  HB1 ALA A  65      25.161 -28.693  11.659  1.00 47.99           H  
ATOM    957  HB2 ALA A  65      23.767 -28.078  10.741  1.00 47.99           H  
ATOM    958  HB3 ALA A  65      25.367 -28.121   9.988  1.00 47.99           H  
ATOM    959  O   ALA A  65      22.482 -29.890   8.723  1.00 47.99           O  
ATOM    960  N   THR A  66      24.460 -30.156   7.696  1.00 50.98           N  
ATOM    961  H   THR A  66      25.460 -30.244   7.807  1.00 50.98           H  
ATOM    962  CA  THR A  66      24.014 -30.090   6.301  1.00 50.98           C  
ATOM    963  HA  THR A  66      23.148 -29.431   6.239  1.00 50.98           H  
ATOM    964  C   THR A  66      23.573 -31.433   5.715  1.00 50.98           C  
ATOM    965  CB  THR A  66      25.142 -29.484   5.443  1.00 50.98           C  
ATOM    966  HB  THR A  66      24.959 -29.653   4.382  1.00 50.98           H  
ATOM    967  O   THR A  66      23.258 -31.478   4.530  1.00 50.98           O  
ATOM    968  CG2 THR A  66      25.256 -27.977   5.680  1.00 50.98           C  
ATOM    969 HG21 THR A  66      24.320 -27.492   5.405  1.00 50.98           H  
ATOM    970 HG22 THR A  66      25.481 -27.771   6.727  1.00 50.98           H  
ATOM    971 HG23 THR A  66      26.054 -27.580   5.054  1.00 50.98           H  
ATOM    972  OG1 THR A  66      26.377 -30.058   5.818  1.00 50.98           O  
ATOM    973  HG1 THR A  66      26.469 -30.844   5.275  1.00 50.98           H  
ATOM    974  N   MET A  67      23.508 -32.527   6.493  1.00 68.17           N  
ATOM    975  H   MET A  67      23.752 -32.435   7.469  1.00 68.17           H  
ATOM    976  CA  MET A  67      23.435 -33.883   5.915  1.00 68.17           C  
ATOM    977  HA  MET A  67      24.341 -34.013   5.324  1.00 68.17           H  
ATOM    978  C   MET A  67      22.253 -34.132   4.968  1.00 68.17           C  
ATOM    979  CB  MET A  67      23.449 -34.967   7.003  1.00 68.17           C  
ATOM    980  HB2 MET A  67      23.855 -35.881   6.568  1.00 68.17           H  
ATOM    981  HB3 MET A  67      24.119 -34.657   7.804  1.00 68.17           H  
ATOM    982  O   MET A  67      22.381 -34.947   4.067  1.00 68.17           O  
ATOM    983  CG  MET A  67      22.049 -35.294   7.554  1.00 68.17           C  
ATOM    984  HG2 MET A  67      21.439 -35.711   6.754  1.00 68.17           H  
ATOM    985  HG3 MET A  67      21.575 -34.375   7.899  1.00 68.17           H  
ATOM    986  SD  MET A  67      22.018 -36.495   8.894  1.00 68.17           S  
ATOM    987  CE  MET A  67      22.747 -35.441  10.133  1.00 68.17           C  
ATOM    988  HE1 MET A  67      22.738 -35.961  11.091  1.00 68.17           H  
ATOM    989  HE2 MET A  67      23.770 -35.177   9.864  1.00 68.17           H  
ATOM    990  HE3 MET A  67      22.163 -34.522  10.179  1.00 68.17           H  
ATOM    991  N   VAL A  68      21.111 -33.462   5.160  1.00 71.26           N  
ATOM    992  H   VAL A  68      21.065 -32.792   5.915  1.00 71.26           H  
ATOM    993  CA  VAL A  68      19.929 -33.610   4.287  1.00 71.26           C  
ATOM    994  HA  VAL A  68      19.814 -34.665   4.041  1.00 71.26           H  
ATOM    995  C   VAL A  68      20.078 -32.880   2.947  1.00 71.26           C  
ATOM    996  CB  VAL A  68      18.634 -33.164   4.988  1.00 71.26           C  
ATOM    997  HB  VAL A  68      17.804 -33.301   4.295  1.00 71.26           H  
ATOM    998  O   VAL A  68      19.287 -33.101   2.040  1.00 71.26           O  
ATOM    999  CG1 VAL A  68      18.342 -34.016   6.229  1.00 71.26           C  
ATOM   1000 HG11 VAL A  68      19.105 -33.868   6.994  1.00 71.26           H  
ATOM   1001 HG12 VAL A  68      18.306 -35.069   5.949  1.00 71.26           H  
ATOM   1002 HG13 VAL A  68      17.371 -33.736   6.636  1.00 71.26           H  
ATOM   1003  CG2 VAL A  68      18.674 -31.687   5.390  1.00 71.26           C  
ATOM   1004 HG21 VAL A  68      19.440 -31.506   6.145  1.00 71.26           H  
ATOM   1005 HG22 VAL A  68      18.865 -31.060   4.520  1.00 71.26           H  
ATOM   1006 HG23 VAL A  68      17.695 -31.411   5.781  1.00 71.26           H  
ATOM   1007  N   PHE A  69      21.104 -32.039   2.812  1.00 55.53           N  
ATOM   1008  H   PHE A  69      21.692 -31.882   3.617  1.00 55.53           H  
ATOM   1009  CA  PHE A  69      21.546 -31.437   1.555  1.00 55.53           C  
ATOM   1010  HA  PHE A  69      20.740 -31.493   0.823  1.00 55.53           H  
ATOM   1011  C   PHE A  69      22.744 -32.213   0.978  1.00 55.53           C  
ATOM   1012  CB  PHE A  69      21.872 -29.952   1.796  1.00 55.53           C  
ATOM   1013  HB2 PHE A  69      22.793 -29.883   2.375  1.00 55.53           H  
ATOM   1014  HB3 PHE A  69      22.063 -29.481   0.832  1.00 55.53           H  
ATOM   1015  O   PHE A  69      22.790 -32.462  -0.223  1.00 55.53           O  
ATOM   1016  CG  PHE A  69      20.778 -29.169   2.509  1.00 55.53           C  
ATOM   1017  CD1 PHE A  69      19.559 -28.902   1.857  1.00 55.53           C  
ATOM   1018  HD1 PHE A  69      19.399 -29.247   0.847  1.00 55.53           H  
ATOM   1019  CD2 PHE A  69      20.967 -28.726   3.833  1.00 55.53           C  
ATOM   1020  HD2 PHE A  69      21.899 -28.932   4.339  1.00 55.53           H  
ATOM   1021  CE1 PHE A  69      18.538 -28.200   2.524  1.00 55.53           C  
ATOM   1022  HE1 PHE A  69      17.600 -28.006   2.025  1.00 55.53           H  
ATOM   1023  CE2 PHE A  69      19.945 -28.025   4.502  1.00 55.53           C  
ATOM   1024  HE2 PHE A  69      20.087 -27.693   5.520  1.00 55.53           H  
ATOM   1025  CZ  PHE A  69      18.730 -27.762   3.846  1.00 55.53           C  
ATOM   1026  HZ  PHE A  69      17.940 -27.232   4.358  1.00 55.53           H  
ATOM   1027  N   ASP A  70      23.671 -32.670   1.833  1.00 65.90           N  
ATOM   1028  H   ASP A  70      23.616 -32.362   2.793  1.00 65.90           H  
ATOM   1029  CA  ASP A  70      24.829 -33.491   1.431  1.00 65.90           C  
ATOM   1030  HA  ASP A  70      25.367 -32.977   0.634  1.00 65.90           H  
ATOM   1031  C   ASP A  70      24.413 -34.888   0.918  1.00 65.90           C  
ATOM   1032  CB  ASP A  70      25.785 -33.688   2.626  1.00 65.90           C  
ATOM   1033  HB2 ASP A  70      25.287 -34.308   3.371  1.00 65.90           H  
ATOM   1034  HB3 ASP A  70      26.656 -34.244   2.279  1.00 65.90           H  
ATOM   1035  O   ASP A  70      25.040 -35.464   0.024  1.00 65.90           O  
ATOM   1036  CG  ASP A  70      26.283 -32.402   3.297  1.00 65.90           C  
ATOM   1037  OD1 ASP A  70      26.677 -31.461   2.581  1.00 65.90           O  
ATOM   1038  OD2 ASP A  70      26.312 -32.371   4.553  1.00 65.90           O  
ATOM   1039  N   HIS A  71      23.368 -35.463   1.518  1.00 76.69           N  
ATOM   1040  H   HIS A  71      22.940 -34.945   2.273  1.00 76.69           H  
ATOM   1041  CA  HIS A  71      22.853 -36.815   1.295  1.00 76.69           C  
ATOM   1042  HA  HIS A  71      23.249 -37.206   0.358  1.00 76.69           H  
ATOM   1043  C   HIS A  71      21.320 -36.759   1.170  1.00 76.69           C  
ATOM   1044  CB  HIS A  71      23.330 -37.737   2.437  1.00 76.69           C  
ATOM   1045  HB2 HIS A  71      22.920 -38.733   2.271  1.00 76.69           H  
ATOM   1046  HB3 HIS A  71      22.939 -37.373   3.387  1.00 76.69           H  
ATOM   1047  O   HIS A  71      20.609 -37.162   2.090  1.00 76.69           O  
ATOM   1048  CG  HIS A  71      24.832 -37.855   2.543  1.00 76.69           C  
ATOM   1049  CD2 HIS A  71      25.573 -38.007   3.684  1.00 76.69           C  
ATOM   1050  HD2 HIS A  71      25.173 -38.100   4.682  1.00 76.69           H  
ATOM   1051  ND1 HIS A  71      25.723 -37.711   1.507  1.00 76.69           N  
ATOM   1052  HD1 HIS A  71      25.494 -37.272   0.627  1.00 76.69           H  
ATOM   1053  CE1 HIS A  71      26.963 -37.763   2.007  1.00 76.69           C  
ATOM   1054  HE1 HIS A  71      27.855 -37.568   1.430  1.00 76.69           H  
ATOM   1055  NE2 HIS A  71      26.936 -37.967   3.333  1.00 76.69           N  
ATOM   1056  N   PRO A  72      20.783 -36.245   0.047  1.00 72.26           N  
ATOM   1057  CA  PRO A  72      19.418 -35.719  -0.011  1.00 72.26           C  
ATOM   1058  HA  PRO A  72      19.266 -35.089   0.864  1.00 72.26           H  
ATOM   1059  C   PRO A  72      18.280 -36.744   0.024  1.00 72.26           C  
ATOM   1060  CB  PRO A  72      19.374 -34.825  -1.258  1.00 72.26           C  
ATOM   1061  HB2 PRO A  72      19.661 -33.811  -0.983  1.00 72.26           H  
ATOM   1062  HB3 PRO A  72      18.398 -34.818  -1.743  1.00 72.26           H  
ATOM   1063  O   PRO A  72      17.129 -36.329  -0.025  1.00 72.26           O  
ATOM   1064  CG  PRO A  72      20.447 -35.428  -2.160  1.00 72.26           C  
ATOM   1065  HG2 PRO A  72      20.050 -36.303  -2.674  1.00 72.26           H  
ATOM   1066  HG3 PRO A  72      20.835 -34.700  -2.872  1.00 72.26           H  
ATOM   1067  CD  PRO A  72      21.511 -35.856  -1.153  1.00 72.26           C  
ATOM   1068  HD2 PRO A  72      22.098 -36.683  -1.553  1.00 72.26           H  
ATOM   1069  HD3 PRO A  72      22.158 -35.007  -0.931  1.00 72.26           H  
ATOM   1070  N   ARG A  73      18.556 -38.052   0.114  1.00 83.26           N  
ATOM   1071  H   ARG A  73      19.512 -38.304   0.320  1.00 83.26           H  
ATOM   1072  CA  ARG A  73      17.545 -39.126   0.193  1.00 83.26           C  
ATOM   1073  HA  ARG A  73      16.575 -38.672   0.396  1.00 83.26           H  
ATOM   1074  C   ARG A  73      17.884 -40.088   1.345  1.00 83.26           C  
ATOM   1075  CB  ARG A  73      17.433 -39.908  -1.134  1.00 83.26           C  
ATOM   1076  HB2 ARG A  73      18.301 -40.561  -1.229  1.00 83.26           H  
ATOM   1077  HB3 ARG A  73      16.545 -40.538  -1.086  1.00 83.26           H  
ATOM   1078  O   ARG A  73      19.079 -40.322   1.572  1.00 83.26           O  
ATOM   1079  CG  ARG A  73      17.343 -39.033  -2.396  1.00 83.26           C  
ATOM   1080  HG2 ARG A  73      18.241 -38.420  -2.467  1.00 83.26           H  
ATOM   1081  HG3 ARG A  73      16.479 -38.371  -2.329  1.00 83.26           H  
ATOM   1082  CD  ARG A  73      17.258 -39.871  -3.681  1.00 83.26           C  
ATOM   1083  HD2 ARG A  73      17.928 -40.726  -3.596  1.00 83.26           H  
ATOM   1084  HD3 ARG A  73      17.608 -39.256  -4.511  1.00 83.26           H  
ATOM   1085  NE  ARG A  73      15.889 -40.352  -3.946  1.00 83.26           N  
ATOM   1086  HE  ARG A  73      15.495 -40.987  -3.267  1.00 83.26           H  
ATOM   1087  NH1 ARG A  73      15.438 -39.247  -5.928  1.00 83.26           N  
ATOM   1088 HH11 ARG A  73      16.350 -38.813  -5.906  1.00 83.26           H  
ATOM   1089 HH12 ARG A  73      14.761 -38.987  -6.631  1.00 83.26           H  
ATOM   1090  NH2 ARG A  73      13.900 -40.554  -5.001  1.00 83.26           N  
ATOM   1091 HH21 ARG A  73      13.625 -41.120  -4.211  1.00 83.26           H  
ATOM   1092 HH22 ARG A  73      13.250 -40.334  -5.742  1.00 83.26           H  
ATOM   1093  CZ  ARG A  73      15.095 -40.051  -4.959  1.00 83.26           C  
ATOM   1094  N   PRO A  74      16.894 -40.681   2.042  1.00 87.36           N  
ATOM   1095  CA  PRO A  74      17.117 -41.623   3.141  1.00 87.36           C  
ATOM   1096  HA  PRO A  74      17.458 -41.044   3.999  1.00 87.36           H  
ATOM   1097  C   PRO A  74      18.148 -42.733   2.879  1.00 87.36           C  
ATOM   1098  CB  PRO A  74      15.732 -42.198   3.454  1.00 87.36           C  
ATOM   1099  HB2 PRO A  74      15.493 -43.012   2.770  1.00 87.36           H  
ATOM   1100  HB3 PRO A  74      15.655 -42.532   4.488  1.00 87.36           H  
ATOM   1101  O   PRO A  74      19.004 -42.970   3.731  1.00 87.36           O  
ATOM   1102  CG  PRO A  74      14.817 -41.010   3.169  1.00 87.36           C  
ATOM   1103  HG2 PRO A  74      14.843 -40.317   4.010  1.00 87.36           H  
ATOM   1104  HG3 PRO A  74      13.791 -41.320   2.965  1.00 87.36           H  
ATOM   1105  CD  PRO A  74      15.471 -40.369   1.947  1.00 87.36           C  
ATOM   1106  HD2 PRO A  74      15.293 -39.294   1.968  1.00 87.36           H  
ATOM   1107  HD3 PRO A  74      15.059 -40.800   1.034  1.00 87.36           H  
ATOM   1108  N   SER A  75      18.133 -43.365   1.702  1.00 83.91           N  
ATOM   1109  H   SER A  75      17.403 -43.130   1.045  1.00 83.91           H  
ATOM   1110  CA  SER A  75      19.063 -44.442   1.323  1.00 83.91           C  
ATOM   1111  HA  SER A  75      19.029 -45.218   2.088  1.00 83.91           H  
ATOM   1112  C   SER A  75      20.517 -43.966   1.205  1.00 83.91           C  
ATOM   1113  CB  SER A  75      18.607 -45.069  -0.003  1.00 83.91           C  
ATOM   1114  HB2 SER A  75      17.563 -45.373   0.078  1.00 83.91           H  
ATOM   1115  HB3 SER A  75      19.211 -45.955  -0.199  1.00 83.91           H  
ATOM   1116  O   SER A  75      21.450 -44.644   1.643  1.00 83.91           O  
ATOM   1117  OG  SER A  75      18.759 -44.164  -1.086  1.00 83.91           O  
ATOM   1118  HG  SER A  75      17.888 -43.974  -1.441  1.00 83.91           H  
ATOM   1119  N   VAL A  76      20.728 -42.759   0.670  1.00 87.20           N  
ATOM   1120  H   VAL A  76      19.910 -42.261   0.349  1.00 87.20           H  
ATOM   1121  CA  VAL A  76      22.052 -42.131   0.528  1.00 87.20           C  
ATOM   1122  HA  VAL A  76      22.726 -42.844   0.054  1.00 87.20           H  
ATOM   1123  C   VAL A  76      22.624 -41.801   1.908  1.00 87.20           C  
ATOM   1124  CB  VAL A  76      21.970 -40.867  -0.355  1.00 87.20           C  
ATOM   1125  HB  VAL A  76      21.333 -40.126   0.127  1.00 87.20           H  
ATOM   1126  O   VAL A  76      23.796 -42.073   2.184  1.00 87.20           O  
ATOM   1127  CG1 VAL A  76      23.352 -40.237  -0.581  1.00 87.20           C  
ATOM   1128 HG11 VAL A  76      23.795 -39.936   0.369  1.00 87.20           H  
ATOM   1129 HG12 VAL A  76      23.255 -39.351  -1.208  1.00 87.20           H  
ATOM   1130 HG13 VAL A  76      24.014 -40.952  -1.069  1.00 87.20           H  
ATOM   1131  CG2 VAL A  76      21.388 -41.181  -1.742  1.00 87.20           C  
ATOM   1132 HG21 VAL A  76      20.380 -41.586  -1.650  1.00 87.20           H  
ATOM   1133 HG22 VAL A  76      22.012 -41.914  -2.254  1.00 87.20           H  
ATOM   1134 HG23 VAL A  76      21.335 -40.270  -2.338  1.00 87.20           H  
ATOM   1135  N   LEU A  77      21.781 -41.279   2.801  1.00 89.01           N  
ATOM   1136  H   LEU A  77      20.832 -41.092   2.510  1.00 89.01           H  
ATOM   1137  CA  LEU A  77      22.157 -40.972   4.177  1.00 89.01           C  
ATOM   1138  HA  LEU A  77      23.083 -40.397   4.144  1.00 89.01           H  
ATOM   1139  C   LEU A  77      22.441 -42.247   4.994  1.00 89.01           C  
ATOM   1140  CB  LEU A  77      21.052 -40.081   4.770  1.00 89.01           C  
ATOM   1141  HB2 LEU A  77      20.968 -39.187   4.152  1.00 89.01           H  
ATOM   1142  HB3 LEU A  77      20.102 -40.612   4.714  1.00 89.01           H  
ATOM   1143  O   LEU A  77      23.449 -42.315   5.699  1.00 89.01           O  
ATOM   1144  CG  LEU A  77      21.282 -39.650   6.226  1.00 89.01           C  
ATOM   1145  HG  LEU A  77      21.209 -40.524   6.874  1.00 89.01           H  
ATOM   1146  CD1 LEU A  77      22.647 -38.991   6.444  1.00 89.01           C  
ATOM   1147 HD11 LEU A  77      22.726 -38.090   5.835  1.00 89.01           H  
ATOM   1148 HD12 LEU A  77      22.753 -38.734   7.499  1.00 89.01           H  
ATOM   1149 HD13 LEU A  77      23.454 -39.681   6.198  1.00 89.01           H  
ATOM   1150  CD2 LEU A  77      20.191 -38.656   6.619  1.00 89.01           C  
ATOM   1151 HD21 LEU A  77      20.240 -37.768   5.989  1.00 89.01           H  
ATOM   1152 HD22 LEU A  77      19.209 -39.116   6.505  1.00 89.01           H  
ATOM   1153 HD23 LEU A  77      20.310 -38.362   7.662  1.00 89.01           H  
ATOM   1154  N   ALA A  78      21.635 -43.297   4.833  1.00 88.32           N  
ATOM   1155  H   ALA A  78      20.799 -43.181   4.278  1.00 88.32           H  
ATOM   1156  CA  ALA A  78      21.869 -44.607   5.439  1.00 88.32           C  
ATOM   1157  HA  ALA A  78      21.903 -44.494   6.523  1.00 88.32           H  
ATOM   1158  C   ALA A  78      23.197 -45.243   4.990  1.00 88.32           C  
ATOM   1159  CB  ALA A  78      20.683 -45.499   5.087  1.00 88.32           C  
ATOM   1160  HB1 ALA A  78      19.777 -45.067   5.513  1.00 88.32           H  
ATOM   1161  HB2 ALA A  78      20.566 -45.575   4.006  1.00 88.32           H  
ATOM   1162  HB3 ALA A  78      20.838 -46.499   5.491  1.00 88.32           H  
ATOM   1163  O   ALA A  78      23.958 -45.753   5.819  1.00 88.32           O  
ATOM   1164  N   ARG A  79      23.536 -45.147   3.696  1.00 83.36           N  
ATOM   1165  H   ARG A  79      22.844 -44.783   3.057  1.00 83.36           H  
ATOM   1166  CA  ARG A  79      24.832 -45.594   3.155  1.00 83.36           C  
ATOM   1167  HA  ARG A  79      24.975 -46.640   3.428  1.00 83.36           H  
ATOM   1168  C   ARG A  79      26.007 -44.816   3.755  1.00 83.36           C  
ATOM   1169  CB  ARG A  79      24.783 -45.501   1.624  1.00 83.36           C  
ATOM   1170  HB2 ARG A  79      23.898 -46.042   1.289  1.00 83.36           H  
ATOM   1171  HB3 ARG A  79      24.677 -44.459   1.320  1.00 83.36           H  
ATOM   1172  O   ARG A  79      27.031 -45.425   4.086  1.00 83.36           O  
ATOM   1173  CG  ARG A  79      26.032 -46.103   0.952  1.00 83.36           C  
ATOM   1174  HG2 ARG A  79      26.914 -45.535   1.246  1.00 83.36           H  
ATOM   1175  HG3 ARG A  79      26.160 -47.134   1.280  1.00 83.36           H  
ATOM   1176  CD  ARG A  79      25.926 -46.070  -0.579  1.00 83.36           C  
ATOM   1177  HD2 ARG A  79      25.827 -45.033  -0.900  1.00 83.36           H  
ATOM   1178  HD3 ARG A  79      26.836 -46.490  -1.007  1.00 83.36           H  
ATOM   1179  NE  ARG A  79      24.770 -46.858  -1.027  1.00 83.36           N  
ATOM   1180  HE  ARG A  79      24.471 -47.603  -0.416  1.00 83.36           H  
ATOM   1181  NH1 ARG A  79      24.089 -45.686  -2.890  1.00 83.36           N  
ATOM   1182 HH11 ARG A  79      24.965 -45.184  -2.902  1.00 83.36           H  
ATOM   1183 HH12 ARG A  79      23.367 -45.520  -3.577  1.00 83.36           H  
ATOM   1184  NH2 ARG A  79      22.784 -47.261  -1.956  1.00 83.36           N  
ATOM   1185 HH21 ARG A  79      22.022 -47.090  -2.597  1.00 83.36           H  
ATOM   1186 HH22 ARG A  79      22.677 -47.914  -1.193  1.00 83.36           H  
ATOM   1187  CZ  ARG A  79      23.893 -46.589  -1.969  1.00 83.36           C  
ATOM   1188  N   ARG A  80      25.860 -43.499   3.973  1.00 85.37           N  
ATOM   1189  H   ARG A  80      25.006 -43.056   3.666  1.00 85.37           H  
ATOM   1190  CA  ARG A  80      26.873 -42.710   4.697  1.00 85.37           C  
ATOM   1191  HA  ARG A  80      27.824 -42.872   4.191  1.00 85.37           H  
ATOM   1192  C   ARG A  80      27.045 -43.222   6.122  1.00 85.37           C  
ATOM   1193  CB  ARG A  80      26.547 -41.202   4.697  1.00 85.37           C  
ATOM   1194  HB2 ARG A  80      26.477 -40.848   3.668  1.00 85.37           H  
ATOM   1195  HB3 ARG A  80      25.583 -41.031   5.176  1.00 85.37           H  
ATOM   1196  O   ARG A  80      28.171 -43.502   6.526  1.00 85.37           O  
ATOM   1197  CG  ARG A  80      27.613 -40.379   5.453  1.00 85.37           C  
ATOM   1198  HG2 ARG A  80      27.702 -40.724   6.483  1.00 85.37           H  
ATOM   1199  HG3 ARG A  80      27.307 -39.334   5.499  1.00 85.37           H  
ATOM   1200  CD  ARG A  80      28.978 -40.481   4.759  1.00 85.37           C  
ATOM   1201  HD2 ARG A  80      28.875 -40.135   3.730  1.00 85.37           H  
ATOM   1202  HD3 ARG A  80      29.290 -41.525   4.730  1.00 85.37           H  
ATOM   1203  NE  ARG A  80      30.033 -39.741   5.468  1.00 85.37           N  
ATOM   1204  HE  ARG A  80      30.346 -40.098   6.360  1.00 85.37           H  
ATOM   1205  NH1 ARG A  80      30.477 -38.127   3.903  1.00 85.37           N  
ATOM   1206 HH11 ARG A  80      31.016 -37.322   3.615  1.00 85.37           H  
ATOM   1207 HH12 ARG A  80      29.557 -38.290   3.520  1.00 85.37           H  
ATOM   1208  NH2 ARG A  80      31.809 -38.388   5.690  1.00 85.37           N  
ATOM   1209 HH21 ARG A  80      31.952 -38.886   6.557  1.00 85.37           H  
ATOM   1210 HH22 ARG A  80      32.399 -37.614   5.420  1.00 85.37           H  
ATOM   1211  CZ  ARG A  80      30.768 -38.754   5.008  1.00 85.37           C  
ATOM   1212  N   ILE A  81      25.945 -43.397   6.851  1.00 87.39           N  
ATOM   1213  H   ILE A  81      25.063 -43.128   6.440  1.00 87.39           H  
ATOM   1214  CA  ILE A  81      25.944 -43.902   8.231  1.00 87.39           C  
ATOM   1215  HA  ILE A  81      26.533 -43.226   8.849  1.00 87.39           H  
ATOM   1216  C   ILE A  81      26.629 -45.278   8.316  1.00 87.39           C  
ATOM   1217  CB  ILE A  81      24.493 -43.900   8.766  1.00 87.39           C  
ATOM   1218  HB  ILE A  81      23.848 -44.376   8.027  1.00 87.39           H  
ATOM   1219  O   ILE A  81      27.459 -45.490   9.198  1.00 87.39           O  
ATOM   1220  CG1 ILE A  81      24.016 -42.444   8.980  1.00 87.39           C  
ATOM   1221 HG12 ILE A  81      24.299 -41.828   8.126  1.00 87.39           H  
ATOM   1222 HG13 ILE A  81      24.515 -42.032   9.857  1.00 87.39           H  
ATOM   1223  CG2 ILE A  81      24.366 -44.686  10.078  1.00 87.39           C  
ATOM   1224 HG21 ILE A  81      25.019 -44.262  10.841  1.00 87.39           H  
ATOM   1225 HG22 ILE A  81      24.625 -45.734   9.924  1.00 87.39           H  
ATOM   1226 HG23 ILE A  81      23.333 -44.654  10.427  1.00 87.39           H  
ATOM   1227  CD1 ILE A  81      22.499 -42.299   9.156  1.00 87.39           C  
ATOM   1228 HD11 ILE A  81      22.249 -41.239   9.202  1.00 87.39           H  
ATOM   1229 HD12 ILE A  81      22.167 -42.775  10.078  1.00 87.39           H  
ATOM   1230 HD13 ILE A  81      21.983 -42.746   8.306  1.00 87.39           H  
ATOM   1231  N   ARG A  82      26.380 -46.189   7.361  1.00 82.33           N  
ATOM   1232  H   ARG A  82      25.656 -45.981   6.688  1.00 82.33           H  
ATOM   1233  CA  ARG A  82      27.062 -47.498   7.295  1.00 82.33           C  
ATOM   1234  HA  ARG A  82      26.904 -48.009   8.246  1.00 82.33           H  
ATOM   1235  C   ARG A  82      28.579 -47.371   7.129  1.00 82.33           C  
ATOM   1236  CB  ARG A  82      26.457 -48.348   6.162  1.00 82.33           C  
ATOM   1237  HB2 ARG A  82      26.755 -47.941   5.196  1.00 82.33           H  
ATOM   1238  HB3 ARG A  82      25.369 -48.310   6.220  1.00 82.33           H  
ATOM   1239  O   ARG A  82      29.322 -48.174   7.687  1.00 82.33           O  
ATOM   1240  CG  ARG A  82      26.914 -49.815   6.270  1.00 82.33           C  
ATOM   1241  HG2 ARG A  82      27.989 -49.879   6.100  1.00 82.33           H  
ATOM   1242  HG3 ARG A  82      26.709 -50.173   7.279  1.00 82.33           H  
ATOM   1243  CD  ARG A  82      26.197 -50.748   5.286  1.00 82.33           C  
ATOM   1244  HD2 ARG A  82      25.124 -50.691   5.473  1.00 82.33           H  
ATOM   1245  HD3 ARG A  82      26.508 -51.774   5.479  1.00 82.33           H  
ATOM   1246  NE  ARG A  82      26.451 -50.415   3.872  1.00 82.33           N  
ATOM   1247  HE  ARG A  82      25.687 -50.025   3.340  1.00 82.33           H  
ATOM   1248  NH1 ARG A  82      28.579 -51.253   3.624  1.00 82.33           N  
ATOM   1249 HH11 ARG A  82      28.595 -51.464   4.612  1.00 82.33           H  
ATOM   1250 HH12 ARG A  82      29.381 -51.413   3.032  1.00 82.33           H  
ATOM   1251  NH2 ARG A  82      27.457 -50.432   1.867  1.00 82.33           N  
ATOM   1252 HH21 ARG A  82      28.195 -50.669   1.220  1.00 82.33           H  
ATOM   1253 HH22 ARG A  82      26.579 -50.051   1.543  1.00 82.33           H  
ATOM   1254  CZ  ARG A  82      27.501 -50.705   3.135  1.00 82.33           C  
ATOM   1255  N   THR A  83      29.032 -46.373   6.374  1.00 77.91           N  
ATOM   1256  H   THR A  83      28.349 -45.741   5.979  1.00 77.91           H  
ATOM   1257  CA  THR A  83      30.463 -46.097   6.162  1.00 77.91           C  
ATOM   1258  HA  THR A  83      30.973 -47.028   5.915  1.00 77.91           H  
ATOM   1259  C   THR A  83      31.118 -45.533   7.426  1.00 77.91           C  
ATOM   1260  CB  THR A  83      30.662 -45.132   4.986  1.00 77.91           C  
ATOM   1261  HB  THR A  83      30.269 -44.148   5.240  1.00 77.91           H  
ATOM   1262  O   THR A  83      32.156 -46.028   7.860  1.00 77.91           O  
ATOM   1263  CG2 THR A  83      32.133 -44.996   4.601  1.00 77.91           C  
ATOM   1264 HG21 THR A  83      32.560 -45.985   4.434  1.00 77.91           H  
ATOM   1265 HG22 THR A  83      32.686 -44.493   5.393  1.00 77.91           H  
ATOM   1266 HG23 THR A  83      32.216 -44.409   3.686  1.00 77.91           H  
ATOM   1267  OG1 THR A  83      29.975 -45.625   3.858  1.00 77.91           O  
ATOM   1268  HG1 THR A  83      29.050 -45.732   4.092  1.00 77.91           H  
ATOM   1269  N   GLU A  84      30.481 -44.543   8.057  1.00 79.65           N  
ATOM   1270  H   GLU A  84      29.624 -44.194   7.652  1.00 79.65           H  
ATOM   1271  CA  GLU A  84      30.954 -43.909   9.298  1.00 79.65           C  
ATOM   1272  HA  GLU A  84      31.946 -43.484   9.146  1.00 79.65           H  
ATOM   1273  C   GLU A  84      31.053 -44.899  10.475  1.00 79.65           C  
ATOM   1274  CB  GLU A  84      29.979 -42.787   9.678  1.00 79.65           C  
ATOM   1275  HB2 GLU A  84      28.973 -43.205   9.690  1.00 79.65           H  
ATOM   1276  HB3 GLU A  84      30.208 -42.449  10.689  1.00 79.65           H  
ATOM   1277  O   GLU A  84      31.940 -44.782  11.318  1.00 79.65           O  
ATOM   1278  CG  GLU A  84      29.972 -41.564   8.748  1.00 79.65           C  
ATOM   1279  HG2 GLU A  84      29.107 -40.952   9.003  1.00 79.65           H  
ATOM   1280  HG3 GLU A  84      29.838 -41.895   7.718  1.00 79.65           H  
ATOM   1281  CD  GLU A  84      31.227 -40.686   8.839  1.00 79.65           C  
ATOM   1282  OE1 GLU A  84      31.522 -40.033   7.808  1.00 79.65           O  
ATOM   1283  OE2 GLU A  84      31.861 -40.623   9.911  1.00 79.65           O  
ATOM   1284  N   LEU A  85      30.179 -45.912  10.524  1.00 77.57           N  
ATOM   1285  H   LEU A  85      29.444 -45.930   9.831  1.00 77.57           H  
ATOM   1286  CA  LEU A  85      30.161 -46.931  11.583  1.00 77.57           C  
ATOM   1287  HA  LEU A  85      30.357 -46.418  12.525  1.00 77.57           H  
ATOM   1288  C   LEU A  85      31.288 -47.978  11.481  1.00 77.57           C  
ATOM   1289  CB  LEU A  85      28.753 -47.555  11.654  1.00 77.57           C  
ATOM   1290  HB2 LEU A  85      28.452 -47.848  10.648  1.00 77.57           H  
ATOM   1291  HB3 LEU A  85      28.775 -48.453  12.271  1.00 77.57           H  
ATOM   1292  O   LEU A  85      31.345 -48.900  12.297  1.00 77.57           O  
ATOM   1293  CG  LEU A  85      27.717 -46.580  12.245  1.00 77.57           C  
ATOM   1294  HG  LEU A  85      27.816 -45.604  11.769  1.00 77.57           H  
ATOM   1295  CD1 LEU A  85      26.294 -47.078  12.015  1.00 77.57           C  
ATOM   1296 HD11 LEU A  85      26.112 -47.960  12.630  1.00 77.57           H  
ATOM   1297 HD12 LEU A  85      26.151 -47.313  10.960  1.00 77.57           H  
ATOM   1298 HD13 LEU A  85      25.589 -46.298  12.301  1.00 77.57           H  
ATOM   1299  CD2 LEU A  85      27.891 -46.405  13.755  1.00 77.57           C  
ATOM   1300 HD21 LEU A  85      27.818 -47.365  14.266  1.00 77.57           H  
ATOM   1301 HD22 LEU A  85      28.854 -45.946  13.980  1.00 77.57           H  
ATOM   1302 HD23 LEU A  85      27.114 -45.738  14.130  1.00 77.57           H  
ATOM   1303  N   GLY A  86      32.204 -47.841  10.516  1.00 65.83           N  
ATOM   1304  H   GLY A  86      32.102 -47.065   9.879  1.00 65.83           H  
ATOM   1305  CA  GLY A  86      33.455 -48.604  10.471  1.00 65.83           C  
ATOM   1306  HA2 GLY A  86      33.975 -48.488  11.422  1.00 65.83           H  
ATOM   1307  HA3 GLY A  86      34.081 -48.186   9.683  1.00 65.83           H  
ATOM   1308  C   GLY A  86      33.294 -50.102  10.195  1.00 65.83           C  
ATOM   1309  O   GLY A  86      34.232 -50.869  10.419  1.00 65.83           O  
ATOM   1310  N   THR A  87      32.134 -50.539   9.697  1.00 47.20           N  
ATOM   1311  H   THR A  87      31.388 -49.869   9.578  1.00 47.20           H  
ATOM   1312  CA  THR A  87      31.866 -51.924   9.271  1.00 47.20           C  
ATOM   1313  HA  THR A  87      32.374 -52.584   9.974  1.00 47.20           H  
ATOM   1314  C   THR A  87      32.496 -52.253   7.910  1.00 47.20           C  
ATOM   1315  CB  THR A  87      30.363 -52.266   9.347  1.00 47.20           C  
ATOM   1316  HB  THR A  87      30.137 -53.137   8.731  1.00 47.20           H  
ATOM   1317  O   THR A  87      31.852 -52.816   7.026  1.00 47.20           O  
ATOM   1318  CG2 THR A  87      29.942 -52.590  10.781  1.00 47.20           C  
ATOM   1319 HG21 THR A  87      28.876 -52.817  10.795  1.00 47.20           H  
ATOM   1320 HG22 THR A  87      30.500 -53.455  11.140  1.00 47.20           H  
ATOM   1321 HG23 THR A  87      30.140 -51.733  11.424  1.00 47.20           H  
ATOM   1322  OG1 THR A  87      29.560 -51.180   8.949  1.00 47.20           O  
ATOM   1323  HG1 THR A  87      29.680 -51.047   8.006  1.00 47.20           H  
ATOM   1324  N   GLU A  88      33.782 -51.932   7.745  1.00 41.07           N  
ATOM   1325  H   GLU A  88      34.258 -51.489   8.519  1.00 41.07           H  
ATOM   1326  CA  GLU A  88      34.612 -52.569   6.722  1.00 41.07           C  
ATOM   1327  HA  GLU A  88      34.107 -52.490   5.759  1.00 41.07           H  
ATOM   1328  C   GLU A  88      34.791 -54.056   7.047  1.00 41.07           C  
ATOM   1329  CB  GLU A  88      35.997 -51.917   6.595  1.00 41.07           C  
ATOM   1330  HB2 GLU A  88      36.627 -52.591   6.015  1.00 41.07           H  
ATOM   1331  HB3 GLU A  88      36.442 -51.805   7.584  1.00 41.07           H  
ATOM   1332  O   GLU A  88      34.944 -54.462   8.206  1.00 41.07           O  
ATOM   1333  CG  GLU A  88      35.977 -50.564   5.872  1.00 41.07           C  
ATOM   1334  HG2 GLU A  88      35.569 -49.805   6.540  1.00 41.07           H  
ATOM   1335  HG3 GLU A  88      35.322 -50.642   5.004  1.00 41.07           H  
ATOM   1336  CD  GLU A  88      37.391 -50.165   5.415  1.00 41.07           C  
ATOM   1337  OE1 GLU A  88      37.521 -49.741   4.245  1.00 41.07           O  
ATOM   1338  OE2 GLU A  88      38.335 -50.324   6.224  1.00 41.07           O  
ATOM   1339  N   VAL A  89      34.815 -54.889   6.007  1.00 33.77           N  
ATOM   1340  H   VAL A  89      34.726 -54.509   5.076  1.00 33.77           H  
ATOM   1341  CA  VAL A  89      35.096 -56.317   6.158  1.00 33.77           C  
ATOM   1342  HA  VAL A  89      34.510 -56.699   6.994  1.00 33.77           H  
ATOM   1343  C   VAL A  89      36.577 -56.486   6.493  1.00 33.77           C  
ATOM   1344  CB  VAL A  89      34.690 -57.118   4.905  1.00 33.77           C  
ATOM   1345  HB  VAL A  89      35.250 -56.757   4.042  1.00 33.77           H  
ATOM   1346  O   VAL A  89      37.436 -56.439   5.613  1.00 33.77           O  
ATOM   1347  CG1 VAL A  89      34.969 -58.617   5.087  1.00 33.77           C  
ATOM   1348 HG11 VAL A  89      34.632 -59.162   4.205  1.00 33.77           H  
ATOM   1349 HG12 VAL A  89      36.038 -58.794   5.202  1.00 33.77           H  
ATOM   1350 HG13 VAL A  89      34.443 -58.996   5.963  1.00 33.77           H  
ATOM   1351  CG2 VAL A  89      33.192 -56.958   4.613  1.00 33.77           C  
ATOM   1352 HG21 VAL A  89      32.603 -57.291   5.468  1.00 33.77           H  
ATOM   1353 HG22 VAL A  89      32.954 -55.915   4.402  1.00 33.77           H  
ATOM   1354 HG23 VAL A  89      32.920 -57.550   3.739  1.00 33.77           H  
ATOM   1355  N   ARG A  90      36.883 -56.738   7.772  1.00 33.62           N  
ATOM   1356  H   ARG A  90      36.144 -56.636   8.452  1.00 33.62           H  
ATOM   1357  CA  ARG A  90      38.187 -57.278   8.178  1.00 33.62           C  
ATOM   1358  HA  ARG A  90      38.978 -56.634   7.793  1.00 33.62           H  
ATOM   1359  C   ARG A  90      38.379 -58.653   7.538  1.00 33.62           C  
ATOM   1360  CB  ARG A  90      38.312 -57.379   9.706  1.00 33.62           C  
ATOM   1361  HB2 ARG A  90      37.379 -57.753  10.129  1.00 33.62           H  
ATOM   1362  HB3 ARG A  90      39.097 -58.101   9.931  1.00 33.62           H  
ATOM   1363  O   ARG A  90      37.964 -59.661   8.105  1.00 33.62           O  
ATOM   1364  CG  ARG A  90      38.699 -56.055  10.370  1.00 33.62           C  
ATOM   1365  HG2 ARG A  90      37.893 -55.331  10.255  1.00 33.62           H  
ATOM   1366  HG3 ARG A  90      39.602 -55.668   9.899  1.00 33.62           H  
ATOM   1367  CD  ARG A  90      38.970 -56.316  11.857  1.00 33.62           C  
ATOM   1368  HD2 ARG A  90      39.683 -57.136  11.941  1.00 33.62           H  
ATOM   1369  HD3 ARG A  90      38.034 -56.610  12.333  1.00 33.62           H  
ATOM   1370  NE  ARG A  90      39.522 -55.125  12.527  1.00 33.62           N  
ATOM   1371  HE  ARG A  90      39.582 -54.288  11.966  1.00 33.62           H  
ATOM   1372  NH1 ARG A  90      39.817 -56.069  14.597  1.00 33.62           N  
ATOM   1373 HH11 ARG A  90      40.101 -55.996  15.564  1.00 33.62           H  
ATOM   1374 HH12 ARG A  90      39.417 -56.923  14.236  1.00 33.62           H  
ATOM   1375  NH2 ARG A  90      40.401 -53.940  14.257  1.00 33.62           N  
ATOM   1376 HH21 ARG A  90      40.669 -53.864  15.228  1.00 33.62           H  
ATOM   1377 HH22 ARG A  90      40.449 -53.129  13.656  1.00 33.62           H  
ATOM   1378  CZ  ARG A  90      39.911 -55.051  13.786  1.00 33.62           C  
ATOM   1379  N   GLY A  91      39.025 -58.681   6.374  1.00 30.74           N  
ATOM   1380  H   GLY A  91      39.185 -57.801   5.904  1.00 30.74           H  
ATOM   1381  CA  GLY A  91      39.553 -59.911   5.792  1.00 30.74           C  
ATOM   1382  HA2 GLY A  91      40.116 -59.686   4.886  1.00 30.74           H  
ATOM   1383  HA3 GLY A  91      38.724 -60.571   5.538  1.00 30.74           H  
ATOM   1384  C   GLY A  91      40.476 -60.620   6.786  1.00 30.74           C  
ATOM   1385  O   GLY A  91      41.142 -59.973   7.600  1.00 30.74           O  
ATOM   1386  N   GLU A  92      40.490 -61.950   6.747  1.00 33.00           N  
ATOM   1387  H   GLU A  92      39.916 -62.436   6.073  1.00 33.00           H  
ATOM   1388  CA  GLU A  92      41.230 -62.763   7.711  1.00 33.00           C  
ATOM   1389  HA  GLU A  92      40.910 -62.487   8.715  1.00 33.00           H  
ATOM   1390  C   GLU A  92      42.740 -62.505   7.609  1.00 33.00           C  
ATOM   1391  CB  GLU A  92      40.908 -64.255   7.522  1.00 33.00           C  
ATOM   1392  HB2 GLU A  92      41.149 -64.551   6.501  1.00 33.00           H  
ATOM   1393  HB3 GLU A  92      41.533 -64.828   8.207  1.00 33.00           H  
ATOM   1394  O   GLU A  92      43.419 -62.974   6.694  1.00 33.00           O  
ATOM   1395  CG  GLU A  92      39.436 -64.578   7.819  1.00 33.00           C  
ATOM   1396  HG2 GLU A  92      38.802 -64.092   7.078  1.00 33.00           H  
ATOM   1397  HG3 GLU A  92      39.181 -64.175   8.799  1.00 33.00           H  
ATOM   1398  CD  GLU A  92      39.185 -66.092   7.794  1.00 33.00           C  
ATOM   1399  OE1 GLU A  92      38.670 -66.609   8.811  1.00 33.00           O  
ATOM   1400  OE2 GLU A  92      39.531 -66.720   6.769  1.00 33.00           O  
ATOM   1401  N   ALA A  93      43.285 -61.759   8.574  1.00 39.46           N  
ATOM   1402  H   ALA A  93      42.673 -61.315   9.243  1.00 39.46           H  
ATOM   1403  CA  ALA A  93      44.726 -61.620   8.726  1.00 39.46           C  
ATOM   1404  HA  ALA A  93      45.122 -61.233   7.786  1.00 39.46           H  
ATOM   1405  C   ALA A  93      45.321 -63.014   9.023  1.00 39.46           C  
ATOM   1406  CB  ALA A  93      45.024 -60.598   9.830  1.00 39.46           C  
ATOM   1407  HB1 ALA A  93      44.581 -59.637   9.570  1.00 39.46           H  
ATOM   1408  HB2 ALA A  93      44.610 -60.945  10.777  1.00 39.46           H  
ATOM   1409  HB3 ALA A  93      46.103 -60.480   9.934  1.00 39.46           H  
ATOM   1410  O   ALA A  93      44.905 -63.643  10.002  1.00 39.46           O  
ATOM   1411  N   PRO A  94      46.257 -63.526   8.199  1.00 42.04           N  
ATOM   1412  CA  PRO A  94      46.647 -64.932   8.239  1.00 42.04           C  
ATOM   1413  HA  PRO A  94      45.756 -65.536   8.065  1.00 42.04           H  
ATOM   1414  C   PRO A  94      47.245 -65.336   9.592  1.00 42.04           C  
ATOM   1415  CB  PRO A  94      47.609 -65.143   7.064  1.00 42.04           C  
ATOM   1416  HB2 PRO A  94      47.053 -65.533   6.210  1.00 42.04           H  
ATOM   1417  HB3 PRO A  94      48.430 -65.813   7.317  1.00 42.04           H  
ATOM   1418  O   PRO A  94      48.045 -64.611  10.187  1.00 42.04           O  
ATOM   1419  CG  PRO A  94      48.109 -63.736   6.741  1.00 42.04           C  
ATOM   1420  HG2 PRO A  94      48.396 -63.636   5.694  1.00 42.04           H  
ATOM   1421  HG3 PRO A  94      48.944 -63.485   7.396  1.00 42.04           H  
ATOM   1422  CD  PRO A  94      46.909 -62.858   7.085  1.00 42.04           C  
ATOM   1423  HD2 PRO A  94      46.224 -62.814   6.239  1.00 42.04           H  
ATOM   1424  HD3 PRO A  94      47.243 -61.857   7.358  1.00 42.04           H  
ATOM   1425  N   SER A  95      46.844 -66.516  10.073  1.00 47.55           N  
ATOM   1426  H   SER A  95      46.182 -67.042   9.520  1.00 47.55           H  
ATOM   1427  CA  SER A  95      47.166 -67.002  11.418  1.00 47.55           C  
ATOM   1428  HA  SER A  95      46.725 -66.311  12.136  1.00 47.55           H  
ATOM   1429  C   SER A  95      48.672 -67.079  11.675  1.00 47.55           C  
ATOM   1430  CB  SER A  95      46.540 -68.379  11.647  1.00 47.55           C  
ATOM   1431  HB2 SER A  95      45.459 -68.305  11.530  1.00 47.55           H  
ATOM   1432  HB3 SER A  95      46.929 -69.083  10.910  1.00 47.55           H  
ATOM   1433  O   SER A  95      49.409 -67.758  10.959  1.00 47.55           O  
ATOM   1434  OG  SER A  95      46.842 -68.849  12.950  1.00 47.55           O  
ATOM   1435  HG  SER A  95      46.328 -69.647  13.094  1.00 47.55           H  
ATOM   1436  N   ALA A  96      49.115 -66.455  12.771  1.00 50.89           N  
ATOM   1437  H   ALA A  96      48.451 -65.900  13.293  1.00 50.89           H  
ATOM   1438  CA  ALA A  96      50.517 -66.423  13.187  1.00 50.89           C  
ATOM   1439  HA  ALA A  96      51.097 -65.954  12.392  1.00 50.89           H  
ATOM   1440  C   ALA A  96      51.133 -67.817  13.435  1.00 50.89           C  
ATOM   1441  CB  ALA A  96      50.611 -65.546  14.443  1.00 50.89           C  
ATOM   1442  HB1 ALA A  96      50.228 -64.549  14.228  1.00 50.89           H  
ATOM   1443  HB2 ALA A  96      51.654 -65.464  14.749  1.00 50.89           H  
ATOM   1444  HB3 ALA A  96      50.037 -65.992  15.255  1.00 50.89           H  
ATOM   1445  O   ALA A  96      52.356 -67.950  13.407  1.00 50.89           O  
ATOM   1446  N   LEU A  97      50.310 -68.854  13.645  1.00 55.11           N  
ATOM   1447  H   LEU A  97      49.316 -68.688  13.591  1.00 55.11           H  
ATOM   1448  CA  LEU A  97      50.776 -70.235  13.824  1.00 55.11           C  
ATOM   1449  HA  LEU A  97      51.505 -70.255  14.634  1.00 55.11           H  
ATOM   1450  C   LEU A  97      51.516 -70.769  12.587  1.00 55.11           C  
ATOM   1451  CB  LEU A  97      49.583 -71.136  14.195  1.00 55.11           C  
ATOM   1452  HB2 LEU A  97      49.890 -72.178  14.105  1.00 55.11           H  
ATOM   1453  HB3 LEU A  97      48.783 -70.968  13.474  1.00 55.11           H  
ATOM   1454  O   LEU A  97      52.549 -71.410  12.748  1.00 55.11           O  
ATOM   1455  CG  LEU A  97      49.048 -70.908  15.622  1.00 55.11           C  
ATOM   1456  HG  LEU A  97      48.875 -69.844  15.783  1.00 55.11           H  
ATOM   1457  CD1 LEU A  97      47.716 -71.636  15.806  1.00 55.11           C  
ATOM   1458 HD11 LEU A  97      46.990 -71.263  15.084  1.00 55.11           H  
ATOM   1459 HD12 LEU A  97      47.854 -72.707  15.654  1.00 55.11           H  
ATOM   1460 HD13 LEU A  97      47.333 -71.461  16.811  1.00 55.11           H  
ATOM   1461  CD2 LEU A  97      50.016 -71.424  16.691  1.00 55.11           C  
ATOM   1462 HD21 LEU A  97      49.574 -71.303  17.680  1.00 55.11           H  
ATOM   1463 HD22 LEU A  97      50.948 -70.860  16.659  1.00 55.11           H  
ATOM   1464 HD23 LEU A  97      50.232 -72.479  16.521  1.00 55.11           H  
ATOM   1465  N   ALA A  98      51.081 -70.415  11.372  1.00 55.61           N  
ATOM   1466  H   ALA A  98      50.280 -69.805  11.294  1.00 55.61           H  
ATOM   1467  CA  ALA A  98      51.740 -70.843  10.131  1.00 55.61           C  
ATOM   1468  HA  ALA A  98      51.804 -71.931  10.128  1.00 55.61           H  
ATOM   1469  C   ALA A  98      53.182 -70.303   9.984  1.00 55.61           C  
ATOM   1470  CB  ALA A  98      50.855 -70.405   8.957  1.00 55.61           C  
ATOM   1471  HB1 ALA A  98      50.767 -69.319   8.936  1.00 55.61           H  
ATOM   1472  HB2 ALA A  98      51.300 -70.748   8.023  1.00 55.61           H  
ATOM   1473  HB3 ALA A  98      49.864 -70.850   9.056  1.00 55.61           H  
ATOM   1474  O   ALA A  98      53.972 -70.813   9.191  1.00 55.61           O  
ATOM   1475  N   GLY A  99      53.551 -69.274  10.760  1.00 57.41           N  
ATOM   1476  H   GLY A  99      52.875 -68.912  11.418  1.00 57.41           H  
ATOM   1477  CA  GLY A  99      54.919 -68.757  10.824  1.00 57.41           C  
ATOM   1478  HA2 GLY A  99      55.316 -68.658   9.814  1.00 57.41           H  
ATOM   1479  HA3 GLY A  99      54.894 -67.770  11.286  1.00 57.41           H  
ATOM   1480  C   GLY A  99      55.888 -69.628  11.635  1.00 57.41           C  
ATOM   1481  O   GLY A  99      57.099 -69.474  11.480  1.00 57.41           O  
ATOM   1482  N   LEU A 100      55.390 -70.535  12.486  1.00 60.70           N  
ATOM   1483  H   LEU A 100      54.388 -70.658  12.530  1.00 60.70           H  
ATOM   1484  CA  LEU A 100      56.223 -71.462  13.264  1.00 60.70           C  
ATOM   1485  HA  LEU A 100      57.151 -70.959  13.535  1.00 60.70           H  
ATOM   1486  C   LEU A 100      56.642 -72.686  12.439  1.00 60.70           C  
ATOM   1487  CB  LEU A 100      55.487 -71.865  14.557  1.00 60.70           C  
ATOM   1488  HB2 LEU A 100      54.437 -72.047  14.327  1.00 60.70           H  
ATOM   1489  HB3 LEU A 100      55.897 -72.805  14.926  1.00 60.70           H  
ATOM   1490  O   LEU A 100      57.810 -73.070  12.494  1.00 60.70           O  
ATOM   1491  CG  LEU A 100      55.610 -70.803  15.665  1.00 60.70           C  
ATOM   1492  HG  LEU A 100      55.530 -69.806  15.231  1.00 60.70           H  
ATOM   1493  CD1 LEU A 100      54.496 -70.956  16.700  1.00 60.70           C  
ATOM   1494 HD11 LEU A 100      54.544 -71.947  17.151  1.00 60.70           H  
ATOM   1495 HD12 LEU A 100      53.532 -70.838  16.206  1.00 60.70           H  
ATOM   1496 HD13 LEU A 100      54.596 -70.192  17.472  1.00 60.70           H  
ATOM   1497  CD2 LEU A 100      56.952 -70.925  16.397  1.00 60.70           C  
ATOM   1498 HD21 LEU A 100      57.772 -70.792  15.691  1.00 60.70           H  
ATOM   1499 HD22 LEU A 100      57.038 -71.911  16.854  1.00 60.70           H  
ATOM   1500 HD23 LEU A 100      57.023 -70.158  17.168  1.00 60.70           H  
ATOM   1501  N   ASP A 101      55.737 -73.235  11.622  1.00 60.98           N  
ATOM   1502  H   ASP A 101      54.781 -72.916  11.688  1.00 60.98           H  
ATOM   1503  CA  ASP A 101      55.984 -74.427  10.793  1.00 60.98           C  
ATOM   1504  HA  ASP A 101      56.151 -75.287  11.442  1.00 60.98           H  
ATOM   1505  C   ASP A 101      57.216 -74.253   9.883  1.00 60.98           C  
ATOM   1506  CB  ASP A 101      54.751 -74.705   9.909  1.00 60.98           C  
ATOM   1507  HB2 ASP A 101      54.938 -75.610   9.331  1.00 60.98           H  
ATOM   1508  HB3 ASP A 101      54.633 -73.882   9.205  1.00 60.98           H  
ATOM   1509  O   ASP A 101      58.091 -75.119   9.792  1.00 60.98           O  
ATOM   1510  CG  ASP A 101      53.435 -74.886  10.675  1.00 60.98           C  
ATOM   1511  OD1 ASP A 101      53.471 -75.451  11.788  1.00 60.98           O  
ATOM   1512  OD2 ASP A 101      52.397 -74.441  10.134  1.00 60.98           O  
ATOM   1513  N   ALA A 102      57.326 -73.083   9.242  1.00 57.99           N  
ATOM   1514  H   ALA A 102      56.573 -72.420   9.354  1.00 57.99           H  
ATOM   1515  CA  ALA A 102      58.440 -72.746   8.357  1.00 57.99           C  
ATOM   1516  HA  ALA A 102      58.545 -73.539   7.617  1.00 57.99           H  
ATOM   1517  C   ALA A 102      59.787 -72.630   9.097  1.00 57.99           C  
ATOM   1518  CB  ALA A 102      58.086 -71.443   7.631  1.00 57.99           C  
ATOM   1519  HB1 ALA A 102      58.882 -71.189   6.931  1.00 57.99           H  
ATOM   1520  HB2 ALA A 102      57.970 -70.634   8.352  1.00 57.99           H  
ATOM   1521  HB3 ALA A 102      57.155 -71.569   7.079  1.00 57.99           H  
ATOM   1522  O   ALA A 102      60.837 -72.900   8.510  1.00 57.99           O  
ATOM   1523  N   LEU A 103      59.774 -72.254  10.382  1.00 61.91           N  
ATOM   1524  H   LEU A 103      58.881 -72.143  10.840  1.00 61.91           H  
ATOM   1525  CA  LEU A 103      60.984 -72.185  11.200  1.00 61.91           C  
ATOM   1526  HA  LEU A 103      61.770 -71.738  10.591  1.00 61.91           H  
ATOM   1527  C   LEU A 103      61.462 -73.589  11.593  1.00 61.91           C  
ATOM   1528  CB  LEU A 103      60.733 -71.277  12.418  1.00 61.91           C  
ATOM   1529  HB2 LEU A 103      59.950 -71.725  13.030  1.00 61.91           H  
ATOM   1530  HB3 LEU A 103      60.370 -70.311  12.067  1.00 61.91           H  
ATOM   1531  O   LEU A 103      62.656 -73.866  11.477  1.00 61.91           O  
ATOM   1532  CG  LEU A 103      61.972 -71.054  13.307  1.00 61.91           C  
ATOM   1533  HG  LEU A 103      62.339 -72.013  13.673  1.00 61.91           H  
ATOM   1534  CD1 LEU A 103      63.109 -70.337  12.572  1.00 61.91           C  
ATOM   1535 HD11 LEU A 103      62.746 -69.404  12.141  1.00 61.91           H  
ATOM   1536 HD12 LEU A 103      63.492 -70.977  11.777  1.00 61.91           H  
ATOM   1537 HD13 LEU A 103      63.925 -70.131  13.264  1.00 61.91           H  
ATOM   1538  CD2 LEU A 103      61.589 -70.203  14.519  1.00 61.91           C  
ATOM   1539 HD21 LEU A 103      61.222 -69.231  14.190  1.00 61.91           H  
ATOM   1540 HD22 LEU A 103      60.803 -70.710  15.080  1.00 61.91           H  
ATOM   1541 HD23 LEU A 103      62.455 -70.072  15.168  1.00 61.91           H  
ATOM   1542  N   GLU A 104      60.555 -74.491  11.989  1.00 63.93           N  
ATOM   1543  H   GLU A 104      59.584 -74.221  12.050  1.00 63.93           H  
ATOM   1544  CA  GLU A 104      60.917 -75.890  12.270  1.00 63.93           C  
ATOM   1545  HA  GLU A 104      61.715 -75.898  13.012  1.00 63.93           H  
ATOM   1546  C   GLU A 104      61.481 -76.601  11.033  1.00 63.93           C  
ATOM   1547  CB  GLU A 104      59.737 -76.695  12.840  1.00 63.93           C  
ATOM   1548  HB2 GLU A 104      60.030 -77.745  12.827  1.00 63.93           H  
ATOM   1549  HB3 GLU A 104      58.859 -76.576  12.205  1.00 63.93           H  
ATOM   1550  O   GLU A 104      62.469 -77.327  11.145  1.00 63.93           O  
ATOM   1551  CG  GLU A 104      59.395 -76.315  14.290  1.00 63.93           C  
ATOM   1552  HG2 GLU A 104      60.322 -76.083  14.814  1.00 63.93           H  
ATOM   1553  HG3 GLU A 104      58.781 -75.415  14.290  1.00 63.93           H  
ATOM   1554  CD  GLU A 104      58.675 -77.449  15.045  1.00 63.93           C  
ATOM   1555  OE1 GLU A 104      58.932 -77.571  16.267  1.00 63.93           O  
ATOM   1556  OE2 GLU A 104      57.917 -78.214  14.409  1.00 63.93           O  
ATOM   1557  N   ALA A 105      60.932 -76.330   9.844  1.00 59.01           N  
ATOM   1558  H   ALA A 105      60.088 -75.775   9.823  1.00 59.01           H  
ATOM   1559  CA  ALA A 105      61.448 -76.866   8.584  1.00 59.01           C  
ATOM   1560  HA  ALA A 105      61.494 -77.952   8.670  1.00 59.01           H  
ATOM   1561  C   ALA A 105      62.873 -76.378   8.237  1.00 59.01           C  
ATOM   1562  CB  ALA A 105      60.450 -76.513   7.476  1.00 59.01           C  
ATOM   1563  HB1 ALA A 105      60.777 -76.954   6.534  1.00 59.01           H  
ATOM   1564  HB2 ALA A 105      60.388 -75.431   7.363  1.00 59.01           H  
ATOM   1565  HB3 ALA A 105      59.463 -76.902   7.730  1.00 59.01           H  
ATOM   1566  O   ALA A 105      63.610 -77.097   7.563  1.00 59.01           O  
ATOM   1567  N   ALA A 106      63.277 -75.191   8.708  1.00 59.32           N  
ATOM   1568  H   ALA A 106      62.611 -74.644   9.234  1.00 59.32           H  
ATOM   1569  CA  ALA A 106      64.601 -74.606   8.463  1.00 59.32           C  
ATOM   1570  HA  ALA A 106      64.965 -74.959   7.498  1.00 59.32           H  
ATOM   1571  C   ALA A 106      65.666 -74.998   9.512  1.00 59.32           C  
ATOM   1572  CB  ALA A 106      64.430 -73.086   8.367  1.00 59.32           C  
ATOM   1573  HB1 ALA A 106      64.065 -72.691   9.315  1.00 59.32           H  
ATOM   1574  HB2 ALA A 106      65.388 -72.624   8.128  1.00 59.32           H  
ATOM   1575  HB3 ALA A 106      63.714 -72.845   7.581  1.00 59.32           H  
ATOM   1576  O   ALA A 106      66.863 -75.002   9.210  1.00 59.32           O  
ATOM   1577  N   LEU A 107      65.260 -75.380  10.733  1.00 62.89           N  
ATOM   1578  H   LEU A 107      64.269 -75.345  10.925  1.00 62.89           H  
ATOM   1579  CA  LEU A 107      66.168 -75.821  11.808  1.00 62.89           C  
ATOM   1580  HA  LEU A 107      66.766 -74.958  12.100  1.00 62.89           H  
ATOM   1581  C   LEU A 107      67.194 -76.918  11.424  1.00 62.89           C  
ATOM   1582  CB  LEU A 107      65.354 -76.288  13.034  1.00 62.89           C  
ATOM   1583  HB2 LEU A 107      65.996 -76.905  13.662  1.00 62.89           H  
ATOM   1584  HB3 LEU A 107      64.536 -76.923  12.692  1.00 62.89           H  
ATOM   1585  O   LEU A 107      68.306 -76.870  11.963  1.00 62.89           O  
ATOM   1586  CG  LEU A 107      64.782 -75.168  13.922  1.00 62.89           C  
ATOM   1587  HG  LEU A 107      64.154 -74.504  13.329  1.00 62.89           H  
ATOM   1588  CD1 LEU A 107      63.934 -75.782  15.037  1.00 62.89           C  
ATOM   1589 HD11 LEU A 107      64.555 -76.378  15.706  1.00 62.89           H  
ATOM   1590 HD12 LEU A 107      63.441 -74.992  15.603  1.00 62.89           H  
ATOM   1591 HD13 LEU A 107      63.164 -76.423  14.609  1.00 62.89           H  
ATOM   1592  CD2 LEU A 107      65.878 -74.338  14.596  1.00 62.89           C  
ATOM   1593 HD21 LEU A 107      65.420 -73.646  15.303  1.00 62.89           H  
ATOM   1594 HD22 LEU A 107      66.575 -74.989  15.124  1.00 62.89           H  
ATOM   1595 HD23 LEU A 107      66.412 -73.754  13.847  1.00 62.89           H  
ATOM   1596  N   PRO A 108      66.906 -77.896  10.534  1.00 61.63           N  
ATOM   1597  CA  PRO A 108      67.875 -78.924  10.155  1.00 61.63           C  
ATOM   1598  HA  PRO A 108      68.152 -79.480  11.051  1.00 61.63           H  
ATOM   1599  C   PRO A 108      69.147 -78.365   9.509  1.00 61.63           C  
ATOM   1600  CB  PRO A 108      67.134 -79.866   9.196  1.00 61.63           C  
ATOM   1601  HB2 PRO A 108      67.470 -80.897   9.304  1.00 61.63           H  
ATOM   1602  HB3 PRO A 108      67.257 -79.532   8.166  1.00 61.63           H  
ATOM   1603  O   PRO A 108      70.234 -78.868   9.806  1.00 61.63           O  
ATOM   1604  CG  PRO A 108      65.673 -79.703   9.602  1.00 61.63           C  
ATOM   1605  HG2 PRO A 108      64.992 -79.950   8.788  1.00 61.63           H  
ATOM   1606  HG3 PRO A 108      65.460 -80.304  10.486  1.00 61.63           H  
ATOM   1607  CD  PRO A 108      65.612 -78.223   9.957  1.00 61.63           C  
ATOM   1608  HD2 PRO A 108      64.795 -78.044  10.657  1.00 61.63           H  
ATOM   1609  HD3 PRO A 108      65.474 -77.643   9.045  1.00 61.63           H  
ATOM   1610  N   GLU A 109      69.024 -77.322   8.680  1.00 56.22           N  
ATOM   1611  H   GLU A 109      68.109 -76.922   8.530  1.00 56.22           H  
ATOM   1612  CA  GLU A 109      70.145 -76.729   7.935  1.00 56.22           C  
ATOM   1613  HA  GLU A 109      70.812 -77.528   7.615  1.00 56.22           H  
ATOM   1614  C   GLU A 109      71.000 -75.771   8.776  1.00 56.22           C  
ATOM   1615  CB  GLU A 109      69.650 -76.011   6.666  1.00 56.22           C  
ATOM   1616  HB2 GLU A 109      68.969 -75.205   6.938  1.00 56.22           H  
ATOM   1617  HB3 GLU A 109      70.523 -75.576   6.178  1.00 56.22           H  
ATOM   1618  O   GLU A 109      72.151 -75.522   8.417  1.00 56.22           O  
ATOM   1619  CG  GLU A 109      68.958 -76.960   5.671  1.00 56.22           C  
ATOM   1620  HG2 GLU A 109      67.940 -77.148   6.010  1.00 56.22           H  
ATOM   1621  HG3 GLU A 109      69.491 -77.911   5.681  1.00 56.22           H  
ATOM   1622  CD  GLU A 109      68.940 -76.425   4.226  1.00 56.22           C  
ATOM   1623  OE1 GLU A 109      68.859 -77.278   3.312  1.00 56.22           O  
ATOM   1624  OE2 GLU A 109      69.045 -75.192   4.034  1.00 56.22           O  
ATOM   1625  N   VAL A 110      70.487 -75.271   9.912  1.00 58.89           N  
ATOM   1626  H   VAL A 110      69.534 -75.518  10.140  1.00 58.89           H  
ATOM   1627  CA  VAL A 110      71.184 -74.283  10.759  1.00 58.89           C  
ATOM   1628  HA  VAL A 110      71.240 -73.353  10.194  1.00 58.89           H  
ATOM   1629  C   VAL A 110      72.600 -74.778  11.102  1.00 58.89           C  
ATOM   1630  CB  VAL A 110      70.399 -73.968  12.047  1.00 58.89           C  
ATOM   1631  HB  VAL A 110      70.214 -74.891  12.596  1.00 58.89           H  
ATOM   1632  O   VAL A 110      72.724 -75.836  11.737  1.00 58.89           O  
ATOM   1633  CG1 VAL A 110      71.162 -72.999  12.966  1.00 58.89           C  
ATOM   1634 HG11 VAL A 110      70.565 -72.780  13.851  1.00 58.89           H  
ATOM   1635 HG12 VAL A 110      72.106 -73.433  13.295  1.00 58.89           H  
ATOM   1636 HG13 VAL A 110      71.370 -72.068  12.439  1.00 58.89           H  
ATOM   1637  CG2 VAL A 110      69.057 -73.306  11.714  1.00 58.89           C  
ATOM   1638 HG21 VAL A 110      69.222 -72.354  11.209  1.00 58.89           H  
ATOM   1639 HG22 VAL A 110      68.472 -73.948  11.055  1.00 58.89           H  
ATOM   1640 HG23 VAL A 110      68.488 -73.134  12.628  1.00 58.89           H  
ATOM   1641  N   PRO A 111      73.672 -74.051  10.725  1.00 66.93           N  
ATOM   1642  CA  PRO A 111      75.046 -74.502  10.918  1.00 66.93           C  
ATOM   1643  HA  PRO A 111      75.185 -75.405  10.323  1.00 66.93           H  
ATOM   1644  C   PRO A 111      75.381 -74.798  12.381  1.00 66.93           C  
ATOM   1645  CB  PRO A 111      75.937 -73.392  10.351  1.00 66.93           C  
ATOM   1646  HB2 PRO A 111      76.864 -73.786   9.934  1.00 66.93           H  
ATOM   1647  HB3 PRO A 111      76.147 -72.648  11.118  1.00 66.93           H  
ATOM   1648  O   PRO A 111      74.946 -74.099  13.296  1.00 66.93           O  
ATOM   1649  CG  PRO A 111      75.056 -72.763   9.276  1.00 66.93           C  
ATOM   1650  HG2 PRO A 111      75.341 -71.731   9.070  1.00 66.93           H  
ATOM   1651  HG3 PRO A 111      75.089 -73.365   8.368  1.00 66.93           H  
ATOM   1652  CD  PRO A 111      73.666 -72.848   9.899  1.00 66.93           C  
ATOM   1653  HD2 PRO A 111      73.487 -71.974  10.526  1.00 66.93           H  
ATOM   1654  HD3 PRO A 111      72.926 -72.900   9.101  1.00 66.93           H  
ATOM   1655  N   ALA A 112      76.204 -75.823  12.615  1.00 67.52           N  
ATOM   1656  H   ALA A 112      76.532 -76.360  11.825  1.00 67.52           H  
ATOM   1657  CA  ALA A 112      76.555 -76.280  13.964  1.00 67.52           C  
ATOM   1658  HA  ALA A 112      75.643 -76.608  14.463  1.00 67.52           H  
ATOM   1659  C   ALA A 112      77.182 -75.186  14.856  1.00 67.52           C  
ATOM   1660  CB  ALA A 112      77.493 -77.486  13.826  1.00 67.52           C  
ATOM   1661  HB1 ALA A 112      78.416 -77.187  13.329  1.00 67.52           H  
ATOM   1662  HB2 ALA A 112      77.734 -77.871  14.817  1.00 67.52           H  
ATOM   1663  HB3 ALA A 112      77.006 -78.273  13.250  1.00 67.52           H  
ATOM   1664  O   ALA A 112      77.082 -75.269  16.075  1.00 67.52           O  
ATOM   1665  N   THR A 113      77.793 -74.163  14.252  1.00 64.77           N  
ATOM   1666  H   THR A 113      77.796 -74.135  13.242  1.00 64.77           H  
ATOM   1667  CA  THR A 113      78.400 -72.997  14.913  1.00 64.77           C  
ATOM   1668  HA  THR A 113      79.002 -73.332  15.757  1.00 64.77           H  
ATOM   1669  C   THR A 113      77.400 -71.982  15.466  1.00 64.77           C  
ATOM   1670  CB  THR A 113      79.307 -72.263  13.909  1.00 64.77           C  
ATOM   1671  HB  THR A 113      79.548 -71.265  14.277  1.00 64.77           H  
ATOM   1672  O   THR A 113      77.758 -71.230  16.363  1.00 64.77           O  
ATOM   1673  CG2 THR A 113      80.612 -73.028  13.685  1.00 64.77           C  
ATOM   1674 HG21 THR A 113      80.404 -74.019  13.283  1.00 64.77           H  
ATOM   1675 HG22 THR A 113      81.234 -72.477  12.980  1.00 64.77           H  
ATOM   1676 HG23 THR A 113      81.145 -73.123  14.631  1.00 64.77           H  
ATOM   1677  OG1 THR A 113      78.680 -72.171  12.643  1.00 64.77           O  
ATOM   1678  HG1 THR A 113      78.229 -71.325  12.586  1.00 64.77           H  
ATOM   1679  N   GLU A 114      76.173 -71.931  14.945  1.00 62.91           N  
ATOM   1680  H   GLU A 114      75.933 -72.577  14.207  1.00 62.91           H  
ATOM   1681  CA  GLU A 114      75.195 -70.866  15.251  1.00 62.91           C  
ATOM   1682  HA  GLU A 114      75.689 -70.039  15.760  1.00 62.91           H  
ATOM   1683  C   GLU A 114      74.072 -71.340  16.190  1.00 62.91           C  
ATOM   1684  CB  GLU A 114      74.634 -70.325  13.925  1.00 62.91           C  
ATOM   1685  HB2 GLU A 114      74.255 -71.160  13.337  1.00 62.91           H  
ATOM   1686  HB3 GLU A 114      73.811 -69.643  14.136  1.00 62.91           H  
ATOM   1687  O   GLU A 114      73.354 -70.535  16.787  1.00 62.91           O  
ATOM   1688  CG  GLU A 114      75.713 -69.568  13.127  1.00 62.91           C  
ATOM   1689  HG2 GLU A 114      76.607 -70.188  13.055  1.00 62.91           H  
ATOM   1690  HG3 GLU A 114      75.983 -68.665  13.674  1.00 62.91           H  
ATOM   1691  CD  GLU A 114      75.283 -69.193  11.702  1.00 62.91           C  
ATOM   1692  OE1 GLU A 114      76.202 -68.867  10.916  1.00 62.91           O  
ATOM   1693  OE2 GLU A 114      74.075 -69.287  11.391  1.00 62.91           O  
ATOM   1694  N   ARG A 115      73.936 -72.662  16.375  1.00 59.50           N  
ATOM   1695  H   ARG A 115      74.575 -73.258  15.868  1.00 59.50           H  
ATOM   1696  CA  ARG A 115      72.857 -73.274  17.171  1.00 59.50           C  
ATOM   1697  HA  ARG A 115      71.905 -72.933  16.764  1.00 59.50           H  
ATOM   1698  C   ARG A 115      72.841 -72.823  18.634  1.00 59.50           C  
ATOM   1699  CB  ARG A 115      72.914 -74.809  17.074  1.00 59.50           C  
ATOM   1700  HB2 ARG A 115      72.199 -75.233  17.780  1.00 59.50           H  
ATOM   1701  HB3 ARG A 115      73.912 -75.157  17.340  1.00 59.50           H  
ATOM   1702  O   ARG A 115      71.755 -72.679  19.184  1.00 59.50           O  
ATOM   1703  CG  ARG A 115      72.550 -75.299  15.666  1.00 59.50           C  
ATOM   1704  HG2 ARG A 115      71.562 -74.922  15.399  1.00 59.50           H  
ATOM   1705  HG3 ARG A 115      73.275 -74.900  14.956  1.00 59.50           H  
ATOM   1706  CD  ARG A 115      72.543 -76.828  15.550  1.00 59.50           C  
ATOM   1707  HD2 ARG A 115      73.502 -77.216  15.894  1.00 59.50           H  
ATOM   1708  HD3 ARG A 115      71.746 -77.224  16.180  1.00 59.50           H  
ATOM   1709  NE  ARG A 115      72.333 -77.217  14.145  1.00 59.50           N  
ATOM   1710  HE  ARG A 115      72.558 -76.519  13.450  1.00 59.50           H  
ATOM   1711  NH1 ARG A 115      71.427 -79.320  14.371  1.00 59.50           N  
ATOM   1712 HH11 ARG A 115      70.948 -80.090  13.925  1.00 59.50           H  
ATOM   1713 HH12 ARG A 115      71.506 -79.243  15.375  1.00 59.50           H  
ATOM   1714  NH2 ARG A 115      71.614 -78.359  12.351  1.00 59.50           N  
ATOM   1715 HH21 ARG A 115      71.854 -77.538  11.812  1.00 59.50           H  
ATOM   1716 HH22 ARG A 115      71.054 -79.049  11.871  1.00 59.50           H  
ATOM   1717  CZ  ARG A 115      71.789 -78.305  13.637  1.00 59.50           C  
ATOM   1718  N   GLU A 116      73.995 -72.575  19.260  1.00 71.06           N  
ATOM   1719  H   GLU A 116      74.860 -72.681  18.750  1.00 71.06           H  
ATOM   1720  CA  GLU A 116      74.046 -72.120  20.662  1.00 71.06           C  
ATOM   1721  HA  GLU A 116      73.484 -72.819  21.283  1.00 71.06           H  
ATOM   1722  C   GLU A 116      73.384 -70.746  20.855  1.00 71.06           C  
ATOM   1723  CB  GLU A 116      75.494 -72.078  21.183  1.00 71.06           C  
ATOM   1724  HB2 GLU A 116      75.497 -71.553  22.138  1.00 71.06           H  
ATOM   1725  HB3 GLU A 116      76.117 -71.520  20.484  1.00 71.06           H  
ATOM   1726  O   GLU A 116      72.614 -70.559  21.799  1.00 71.06           O  
ATOM   1727  CG  GLU A 116      76.087 -73.476  21.412  1.00 71.06           C  
ATOM   1728  HG2 GLU A 116      75.380 -74.063  21.998  1.00 71.06           H  
ATOM   1729  HG3 GLU A 116      76.215 -73.973  20.449  1.00 71.06           H  
ATOM   1730  CD  GLU A 116      77.439 -73.413  22.145  1.00 71.06           C  
ATOM   1731  OE1 GLU A 116      77.557 -74.063  23.209  1.00 71.06           O  
ATOM   1732  OE2 GLU A 116      78.349 -72.720  21.638  1.00 71.06           O  
ATOM   1733  N   GLU A 117      73.620 -69.793  19.948  1.00 66.21           N  
ATOM   1734  H   GLU A 117      74.209 -70.000  19.155  1.00 66.21           H  
ATOM   1735  CA  GLU A 117      73.013 -68.458  20.034  1.00 66.21           C  
ATOM   1736  HA  GLU A 117      73.091 -68.117  21.067  1.00 66.21           H  
ATOM   1737  C   GLU A 117      71.515 -68.495  19.688  1.00 66.21           C  
ATOM   1738  CB  GLU A 117      73.804 -67.472  19.158  1.00 66.21           C  
ATOM   1739  HB2 GLU A 117      74.861 -67.555  19.410  1.00 66.21           H  
ATOM   1740  HB3 GLU A 117      73.669 -67.724  18.106  1.00 66.21           H  
ATOM   1741  O   GLU A 117      70.707 -67.816  20.332  1.00 66.21           O  
ATOM   1742  CG  GLU A 117      73.350 -66.026  19.416  1.00 66.21           C  
ATOM   1743  HG2 GLU A 117      73.334 -65.858  20.492  1.00 66.21           H  
ATOM   1744  HG3 GLU A 117      72.330 -65.905  19.048  1.00 66.21           H  
ATOM   1745  CD  GLU A 117      74.237 -64.954  18.763  1.00 66.21           C  
ATOM   1746  OE1 GLU A 117      74.154 -63.799  19.245  1.00 66.21           O  
ATOM   1747  OE2 GLU A 117      74.947 -65.268  17.784  1.00 66.21           O  
ATOM   1748  N   LEU A 118      71.118 -69.353  18.737  1.00 60.82           N  
ATOM   1749  H   LEU A 118      71.829 -69.858  18.228  1.00 60.82           H  
ATOM   1750  CA  LEU A 118      69.710 -69.593  18.411  1.00 60.82           C  
ATOM   1751  HA  LEU A 118      69.261 -68.632  18.161  1.00 60.82           H  
ATOM   1752  C   LEU A 118      68.936 -70.169  19.610  1.00 60.82           C  
ATOM   1753  CB  LEU A 118      69.617 -70.524  17.187  1.00 60.82           C  
ATOM   1754  HB2 LEU A 118      70.334 -70.211  16.428  1.00 60.82           H  
ATOM   1755  HB3 LEU A 118      69.886 -71.534  17.499  1.00 60.82           H  
ATOM   1756  O   LEU A 118      67.860 -69.666  19.938  1.00 60.82           O  
ATOM   1757  CG  LEU A 118      68.205 -70.538  16.569  1.00 60.82           C  
ATOM   1758  HG  LEU A 118      67.453 -70.560  17.358  1.00 60.82           H  
ATOM   1759  CD1 LEU A 118      67.967 -69.307  15.690  1.00 60.82           C  
ATOM   1760 HD11 LEU A 118      68.054 -68.398  16.285  1.00 60.82           H  
ATOM   1761 HD12 LEU A 118      68.697 -69.280  14.881  1.00 60.82           H  
ATOM   1762 HD13 LEU A 118      66.966 -69.351  15.263  1.00 60.82           H  
ATOM   1763  CD2 LEU A 118      68.007 -71.778  15.705  1.00 60.82           C  
ATOM   1764 HD21 LEU A 118      67.004 -71.764  15.279  1.00 60.82           H  
ATOM   1765 HD22 LEU A 118      68.736 -71.787  14.894  1.00 60.82           H  
ATOM   1766 HD23 LEU A 118      68.120 -72.677  16.311  1.00 60.82           H  
ATOM   1767  N   VAL A 119      69.496 -71.168  20.305  1.00 64.68           N  
ATOM   1768  H   VAL A 119      70.381 -71.533  19.983  1.00 64.68           H  
ATOM   1769  CA  VAL A 119      68.895 -71.763  21.513  1.00 64.68           C  
ATOM   1770  HA  VAL A 119      67.894 -72.115  21.263  1.00 64.68           H  
ATOM   1771  C   VAL A 119      68.718 -70.706  22.601  1.00 64.68           C  
ATOM   1772  CB  VAL A 119      69.708 -72.979  22.005  1.00 64.68           C  
ATOM   1773  HB  VAL A 119      70.768 -72.723  22.018  1.00 64.68           H  
ATOM   1774  O   VAL A 119      67.594 -70.503  23.055  1.00 64.68           O  
ATOM   1775  CG1 VAL A 119      69.307 -73.448  23.410  1.00 64.68           C  
ATOM   1776 HG11 VAL A 119      69.847 -74.358  23.669  1.00 64.68           H  
ATOM   1777 HG12 VAL A 119      69.562 -72.693  24.154  1.00 64.68           H  
ATOM   1778 HG13 VAL A 119      68.236 -73.643  23.456  1.00 64.68           H  
ATOM   1779  CG2 VAL A 119      69.491 -74.170  21.061  1.00 64.68           C  
ATOM   1780 HG21 VAL A 119      68.456 -74.506  21.114  1.00 64.68           H  
ATOM   1781 HG22 VAL A 119      69.714 -73.887  20.032  1.00 64.68           H  
ATOM   1782 HG23 VAL A 119      70.151 -74.989  21.348  1.00 64.68           H  
ATOM   1783  N   GLN A 120      69.758 -69.929  22.927  1.00 68.85           N  
ATOM   1784  H   GLN A 120      70.657 -70.123  22.508  1.00 68.85           H  
ATOM   1785  CA  GLN A 120      69.650 -68.839  23.910  1.00 68.85           C  
ATOM   1786  HA  GLN A 120      69.381 -69.260  24.878  1.00 68.85           H  
ATOM   1787  C   GLN A 120      68.590 -67.787  23.539  1.00 68.85           C  
ATOM   1788  CB  GLN A 120      70.993 -68.106  24.027  1.00 68.85           C  
ATOM   1789  HB2 GLN A 120      70.837 -67.195  24.604  1.00 68.85           H  
ATOM   1790  HB3 GLN A 120      71.333 -67.820  23.032  1.00 68.85           H  
ATOM   1791  O   GLN A 120      68.100 -67.053  24.402  1.00 68.85           O  
ATOM   1792  CG  GLN A 120      72.093 -68.912  24.722  1.00 68.85           C  
ATOM   1793  HG2 GLN A 120      71.789 -69.144  25.743  1.00 68.85           H  
ATOM   1794  HG3 GLN A 120      72.252 -69.855  24.197  1.00 68.85           H  
ATOM   1795  CD  GLN A 120      73.402 -68.127  24.765  1.00 68.85           C  
ATOM   1796  NE2 GLN A 120      74.535 -68.791  24.744  1.00 68.85           N  
ATOM   1797 HE21 GLN A 120      74.530 -69.792  24.606  1.00 68.85           H  
ATOM   1798 HE22 GLN A 120      75.380 -68.242  24.689  1.00 68.85           H  
ATOM   1799  OE1 GLN A 120      73.431 -66.906  24.827  1.00 68.85           O  
ATOM   1800  N   ARG A 121      68.265 -67.628  22.251  1.00 64.39           N  
ATOM   1801  H   ARG A 121      68.736 -68.214  21.577  1.00 64.39           H  
ATOM   1802  CA  ARG A 121      67.236 -66.695  21.767  1.00 64.39           C  
ATOM   1803  HA  ARG A 121      67.230 -65.813  22.407  1.00 64.39           H  
ATOM   1804  C   ARG A 121      65.829 -67.296  21.878  1.00 64.39           C  
ATOM   1805  CB  ARG A 121      67.628 -66.256  20.349  1.00 64.39           C  
ATOM   1806  HB2 ARG A 121      68.700 -66.057  20.340  1.00 64.39           H  
ATOM   1807  HB3 ARG A 121      67.430 -67.063  19.643  1.00 64.39           H  
ATOM   1808  O   ARG A 121      64.928 -66.601  22.342  1.00 64.39           O  
ATOM   1809  CG  ARG A 121      66.912 -64.982  19.887  1.00 64.39           C  
ATOM   1810  HG2 ARG A 121      65.854 -65.193  19.727  1.00 64.39           H  
ATOM   1811  HG3 ARG A 121      67.017 -64.208  20.647  1.00 64.39           H  
ATOM   1812  CD  ARG A 121      67.556 -64.498  18.582  1.00 64.39           C  
ATOM   1813  HD2 ARG A 121      67.464 -65.286  17.834  1.00 64.39           H  
ATOM   1814  HD3 ARG A 121      68.616 -64.319  18.763  1.00 64.39           H  
ATOM   1815  NE  ARG A 121      66.925 -63.265  18.073  1.00 64.39           N  
ATOM   1816  HE  ARG A 121      66.046 -62.998  18.491  1.00 64.39           H  
ATOM   1817  NH1 ARG A 121      68.455 -62.833  16.410  1.00 64.39           N  
ATOM   1818 HH11 ARG A 121      68.993 -63.639  16.693  1.00 64.39           H  
ATOM   1819 HH12 ARG A 121      68.771 -62.286  15.622  1.00 64.39           H  
ATOM   1820  NH2 ARG A 121      66.686 -61.498  16.655  1.00 64.39           N  
ATOM   1821 HH21 ARG A 121      67.006 -60.976  15.852  1.00 64.39           H  
ATOM   1822 HH22 ARG A 121      65.803 -61.264  17.087  1.00 64.39           H  
ATOM   1823  CZ  ARG A 121      67.358 -62.541  17.054  1.00 64.39           C  
ATOM   1824  N   LEU A 122      65.664 -68.580  21.555  1.00 61.84           N  
ATOM   1825  H   LEU A 122      66.467 -69.076  21.194  1.00 61.84           H  
ATOM   1826  CA  LEU A 122      64.409 -69.332  21.702  1.00 61.84           C  
ATOM   1827  HA  LEU A 122      63.596 -68.752  21.265  1.00 61.84           H  
ATOM   1828  C   LEU A 122      64.029 -69.572  23.175  1.00 61.84           C  
ATOM   1829  CB  LEU A 122      64.541 -70.667  20.943  1.00 61.84           C  
ATOM   1830  HB2 LEU A 122      65.474 -71.145  21.244  1.00 61.84           H  
ATOM   1831  HB3 LEU A 122      63.726 -71.328  21.240  1.00 61.84           H  
ATOM   1832  O   LEU A 122      62.871 -69.392  23.547  1.00 61.84           O  
ATOM   1833  CG  LEU A 122      64.516 -70.527  19.408  1.00 61.84           C  
ATOM   1834  HG  LEU A 122      65.195 -69.733  19.098  1.00 61.84           H  
ATOM   1835  CD1 LEU A 122      64.975 -71.831  18.755  1.00 61.84           C  
ATOM   1836 HD11 LEU A 122      65.992 -72.061  19.071  1.00 61.84           H  
ATOM   1837 HD12 LEU A 122      64.964 -71.724  17.670  1.00 61.84           H  
ATOM   1838 HD13 LEU A 122      64.312 -72.648  19.039  1.00 61.84           H  
ATOM   1839  CD2 LEU A 122      63.110 -70.204  18.893  1.00 61.84           C  
ATOM   1840 HD21 LEU A 122      63.123 -70.152  17.804  1.00 61.84           H  
ATOM   1841 HD22 LEU A 122      62.409 -70.981  19.197  1.00 61.84           H  
ATOM   1842 HD23 LEU A 122      62.774 -69.241  19.277  1.00 61.84           H  
ATOM   1843  N   GLU A 123      64.992 -69.891  24.043  1.00 66.43           N  
ATOM   1844  H   GLU A 123      65.916 -70.089  23.685  1.00 66.43           H  
ATOM   1845  CA  GLU A 123      64.768 -70.061  25.489  1.00 66.43           C  
ATOM   1846  HA  GLU A 123      64.040 -70.855  25.655  1.00 66.43           H  
ATOM   1847  C   GLU A 123      64.211 -68.784  26.139  1.00 66.43           C  
ATOM   1848  CB  GLU A 123      66.085 -70.447  26.179  1.00 66.43           C  
ATOM   1849  HB2 GLU A 123      66.864 -69.758  25.853  1.00 66.43           H  
ATOM   1850  HB3 GLU A 123      65.959 -70.336  27.256  1.00 66.43           H  
ATOM   1851  O   GLU A 123      63.286 -68.845  26.953  1.00 66.43           O  
ATOM   1852  CG  GLU A 123      66.504 -71.897  25.898  1.00 66.43           C  
ATOM   1853  HG2 GLU A 123      66.603 -72.058  24.824  1.00 66.43           H  
ATOM   1854  HG3 GLU A 123      65.711 -72.554  26.255  1.00 66.43           H  
ATOM   1855  CD  GLU A 123      67.826 -72.252  26.596  1.00 66.43           C  
ATOM   1856  OE1 GLU A 123      67.913 -73.390  27.109  1.00 66.43           O  
ATOM   1857  OE2 GLU A 123      68.724 -71.379  26.637  1.00 66.43           O  
ATOM   1858  N   ARG A 124      64.714 -67.610  25.723  1.00 62.88           N  
ATOM   1859  H   ARG A 124      65.460 -67.645  25.043  1.00 62.88           H  
ATOM   1860  CA  ARG A 124      64.196 -66.300  26.155  1.00 62.88           C  
ATOM   1861  HA  ARG A 124      64.156 -66.284  27.244  1.00 62.88           H  
ATOM   1862  C   ARG A 124      62.750 -66.052  25.713  1.00 62.88           C  
ATOM   1863  CB  ARG A 124      65.122 -65.171  25.665  1.00 62.88           C  
ATOM   1864  HB2 ARG A 124      65.478 -65.394  24.660  1.00 62.88           H  
ATOM   1865  HB3 ARG A 124      64.556 -64.240  25.625  1.00 62.88           H  
ATOM   1866  O   ARG A 124      62.029 -65.368  26.433  1.00 62.88           O  
ATOM   1867  CG  ARG A 124      66.310 -64.959  26.616  1.00 62.88           C  
ATOM   1868  HG2 ARG A 124      66.865 -65.890  26.733  1.00 62.88           H  
ATOM   1869  HG3 ARG A 124      65.922 -64.669  27.592  1.00 62.88           H  
ATOM   1870  CD  ARG A 124      67.258 -63.853  26.125  1.00 62.88           C  
ATOM   1871  HD2 ARG A 124      66.674 -62.990  25.806  1.00 62.88           H  
ATOM   1872  HD3 ARG A 124      67.897 -63.559  26.958  1.00 62.88           H  
ATOM   1873  NE  ARG A 124      68.108 -64.334  25.022  1.00 62.88           N  
ATOM   1874  HE  ARG A 124      68.013 -65.314  24.797  1.00 62.88           H  
ATOM   1875  NH1 ARG A 124      69.364 -62.448  24.639  1.00 62.88           N  
ATOM   1876 HH11 ARG A 124      68.821 -61.955  25.333  1.00 62.88           H  
ATOM   1877 HH12 ARG A 124      70.137 -62.008  24.161  1.00 62.88           H  
ATOM   1878  NH2 ARG A 124      69.801 -64.329  23.513  1.00 62.88           N  
ATOM   1879 HH21 ARG A 124      70.607 -63.904  23.080  1.00 62.88           H  
ATOM   1880 HH22 ARG A 124      69.643 -65.316  23.367  1.00 62.88           H  
ATOM   1881  CZ  ARG A 124      69.082 -63.699  24.398  1.00 62.88           C  
ATOM   1882  N   MET A 125      62.314 -66.608  24.580  1.00 55.54           N  
ATOM   1883  H   MET A 125      62.956 -67.181  24.052  1.00 55.54           H  
ATOM   1884  CA  MET A 125      60.918 -66.523  24.125  1.00 55.54           C  
ATOM   1885  HA  MET A 125      60.544 -65.517  24.315  1.00 55.54           H  
ATOM   1886  C   MET A 125      60.014 -67.486  24.910  1.00 55.54           C  
ATOM   1887  CB  MET A 125      60.832 -66.783  22.611  1.00 55.54           C  
ATOM   1888  HB2 MET A 125      61.282 -67.747  22.372  1.00 55.54           H  
ATOM   1889  HB3 MET A 125      59.782 -66.816  22.322  1.00 55.54           H  
ATOM   1890  O   MET A 125      58.974 -67.076  25.425  1.00 55.54           O  
ATOM   1891  CG  MET A 125      61.530 -65.686  21.795  1.00 55.54           C  
ATOM   1892  HG2 MET A 125      60.986 -64.751  21.930  1.00 55.54           H  
ATOM   1893  HG3 MET A 125      62.537 -65.544  22.187  1.00 55.54           H  
ATOM   1894  SD  MET A 125      61.690 -66.012  20.016  1.00 55.54           S  
ATOM   1895  CE  MET A 125      59.947 -66.106  19.513  1.00 55.54           C  
ATOM   1896  HE1 MET A 125      59.889 -66.208  18.429  1.00 55.54           H  
ATOM   1897  HE2 MET A 125      59.474 -66.974  19.973  1.00 55.54           H  
ATOM   1898  HE3 MET A 125      59.424 -65.200  19.817  1.00 55.54           H  
ATOM   1899  N   LEU A 126      60.430 -68.747  25.077  1.00 60.76           N  
ATOM   1900  H   LEU A 126      61.293 -69.023  24.632  1.00 60.76           H  
ATOM   1901  CA  LEU A 126      59.667 -69.767  25.814  1.00 60.76           C  
ATOM   1902  HA  LEU A 126      58.673 -69.843  25.372  1.00 60.76           H  
ATOM   1903  C   LEU A 126      59.449 -69.415  27.293  1.00 60.76           C  
ATOM   1904  CB  LEU A 126      60.393 -71.119  25.690  1.00 60.76           C  
ATOM   1905  HB2 LEU A 126      60.072 -71.775  26.498  1.00 60.76           H  
ATOM   1906  HB3 LEU A 126      61.464 -70.953  25.809  1.00 60.76           H  
ATOM   1907  O   LEU A 126      58.410 -69.756  27.864  1.00 60.76           O  
ATOM   1908  CG  LEU A 126      60.128 -71.838  24.356  1.00 60.76           C  
ATOM   1909  HG  LEU A 126      60.265 -71.143  23.528  1.00 60.76           H  
ATOM   1910  CD1 LEU A 126      61.118 -72.991  24.192  1.00 60.76           C  
ATOM   1911 HD11 LEU A 126      62.136 -72.602  24.182  1.00 60.76           H  
ATOM   1912 HD12 LEU A 126      61.009 -73.706  25.008  1.00 60.76           H  
ATOM   1913 HD13 LEU A 126      60.936 -73.497  23.244  1.00 60.76           H  
ATOM   1914  CD2 LEU A 126      58.711 -72.420  24.304  1.00 60.76           C  
ATOM   1915 HD21 LEU A 126      57.968 -71.624  24.345  1.00 60.76           H  
ATOM   1916 HD22 LEU A 126      58.575 -72.956  23.365  1.00 60.76           H  
ATOM   1917 HD23 LEU A 126      58.552 -73.111  25.132  1.00 60.76           H  
ATOM   1918  N   ALA A 127      60.390 -68.697  27.914  1.00 60.46           N  
ATOM   1919  H   ALA A 127      61.247 -68.501  27.416  1.00 60.46           H  
ATOM   1920  CA  ALA A 127      60.275 -68.240  29.298  1.00 60.46           C  
ATOM   1921  HA  ALA A 127      60.198 -69.117  29.941  1.00 60.46           H  
ATOM   1922  C   ALA A 127      59.024 -67.372  29.570  1.00 60.46           C  
ATOM   1923  CB  ALA A 127      61.565 -67.493  29.656  1.00 60.46           C  
ATOM   1924  HB1 ALA A 127      61.527 -67.170  30.697  1.00 60.46           H  
ATOM   1925  HB2 ALA A 127      62.425 -68.148  29.517  1.00 60.46           H  
ATOM   1926  HB3 ALA A 127      61.677 -66.618  29.016  1.00 60.46           H  
ATOM   1927  O   ALA A 127      58.569 -67.322  30.714  1.00 60.46           O  
ATOM   1928  N   ALA A 128      58.445 -66.732  28.546  1.00 48.55           N  
ATOM   1929  H   ALA A 128      58.847 -66.831  27.625  1.00 48.55           H  
ATOM   1930  CA  ALA A 128      57.287 -65.845  28.679  1.00 48.55           C  
ATOM   1931  HA  ALA A 128      57.363 -65.319  29.630  1.00 48.55           H  
ATOM   1932  C   ALA A 128      55.910 -66.554  28.676  1.00 48.55           C  
ATOM   1933  CB  ALA A 128      57.382 -64.799  27.560  1.00 48.55           C  
ATOM   1934  HB1 ALA A 128      57.276 -65.280  26.588  1.00 48.55           H  
ATOM   1935  HB2 ALA A 128      58.344 -64.287  27.606  1.00 48.55           H  
ATOM   1936  HB3 ALA A 128      56.585 -64.065  27.678  1.00 48.55           H  
ATOM   1937  O   ALA A 128      54.923 -65.943  29.077  1.00 48.55           O  
ATOM   1938  N   LEU A 129      55.810 -67.819  28.238  1.00 45.43           N  
ATOM   1939  H   LEU A 129      56.664 -68.280  27.958  1.00 45.43           H  
ATOM   1940  CA  LEU A 129      54.532 -68.432  27.807  1.00 45.43           C  
ATOM   1941  HA  LEU A 129      53.808 -67.631  27.657  1.00 45.43           H  
ATOM   1942  C   LEU A 129      53.832 -69.387  28.803  1.00 45.43           C  
ATOM   1943  CB  LEU A 129      54.769 -69.121  26.444  1.00 45.43           C  
ATOM   1944  HB2 LEU A 129      54.058 -69.936  26.310  1.00 45.43           H  
ATOM   1945  HB3 LEU A 129      55.764 -69.566  26.440  1.00 45.43           H  
ATOM   1946  O   LEU A 129      52.752 -69.895  28.514  1.00 45.43           O  
ATOM   1947  CG  LEU A 129      54.624 -68.173  25.239  1.00 45.43           C  
ATOM   1948  HG  LEU A 129      55.183 -67.257  25.425  1.00 45.43           H  
ATOM   1949  CD1 LEU A 129      55.189 -68.841  23.985  1.00 45.43           C  
ATOM   1950 HD11 LEU A 129      54.653 -69.766  23.776  1.00 45.43           H  
ATOM   1951 HD12 LEU A 129      55.086 -68.169  23.132  1.00 45.43           H  
ATOM   1952 HD13 LEU A 129      56.247 -69.058  24.128  1.00 45.43           H  
ATOM   1953  CD2 LEU A 129      53.156 -67.827  24.965  1.00 45.43           C  
ATOM   1954 HD21 LEU A 129      52.724 -67.290  25.810  1.00 45.43           H  
ATOM   1955 HD22 LEU A 129      53.088 -67.188  24.085  1.00 45.43           H  
ATOM   1956 HD23 LEU A 129      52.581 -68.735  24.788  1.00 45.43           H  
ATOM   1957  N   ARG A 130      54.416 -69.670  29.973  1.00 49.06           N  
ATOM   1958  H   ARG A 130      55.273 -69.174  30.170  1.00 49.06           H  
ATOM   1959  CA  ARG A 130      54.013 -70.799  30.853  1.00 49.06           C  
ATOM   1960  HA  ARG A 130      54.111 -71.703  30.251  1.00 49.06           H  
ATOM   1961  C   ARG A 130      52.554 -70.927  31.393  1.00 49.06           C  
ATOM   1962  CB  ARG A 130      55.002 -70.898  32.028  1.00 49.06           C  
ATOM   1963  HB2 ARG A 130      54.556 -71.498  32.821  1.00 49.06           H  
ATOM   1964  HB3 ARG A 130      55.204 -69.905  32.429  1.00 49.06           H  
ATOM   1965  O   ARG A 130      52.184 -72.074  31.638  1.00 49.06           O  
ATOM   1966  CG  ARG A 130      56.311 -71.578  31.606  1.00 49.06           C  
ATOM   1967  HG2 ARG A 130      56.809 -70.983  30.841  1.00 49.06           H  
ATOM   1968  HG3 ARG A 130      56.081 -72.561  31.195  1.00 49.06           H  
ATOM   1969  CD  ARG A 130      57.248 -71.748  32.808  1.00 49.06           C  
ATOM   1970  HD2 ARG A 130      56.702 -72.229  33.619  1.00 49.06           H  
ATOM   1971  HD3 ARG A 130      57.571 -70.759  33.135  1.00 49.06           H  
ATOM   1972  NE  ARG A 130      58.417 -72.577  32.455  1.00 49.06           N  
ATOM   1973  HE  ARG A 130      58.352 -73.089  31.587  1.00 49.06           H  
ATOM   1974  NH1 ARG A 130      59.745 -72.057  34.255  1.00 49.06           N  
ATOM   1975 HH11 ARG A 130      59.027 -71.428  34.585  1.00 49.06           H  
ATOM   1976 HH12 ARG A 130      60.625 -72.137  34.745  1.00 49.06           H  
ATOM   1977  NH2 ARG A 130      60.491 -73.479  32.706  1.00 49.06           N  
ATOM   1978 HH21 ARG A 130      61.363 -73.557  33.210  1.00 49.06           H  
ATOM   1979 HH22 ARG A 130      60.383 -73.963  31.826  1.00 49.06           H  
ATOM   1980  CZ  ARG A 130      59.540 -72.701  33.140  1.00 49.06           C  
ATOM   1981  N   PRO A 131      51.737 -69.889  31.679  1.00 43.53           N  
ATOM   1982  CA  PRO A 131      50.635 -70.014  32.669  1.00 43.53           C  
ATOM   1983  HA  PRO A 131      51.086 -70.429  33.570  1.00 43.53           H  
ATOM   1984  C   PRO A 131      49.350 -70.868  32.422  1.00 43.53           C  
ATOM   1985  CB  PRO A 131      50.230 -68.566  32.993  1.00 43.53           C  
ATOM   1986  HB2 PRO A 131      49.453 -68.236  32.304  1.00 43.53           H  
ATOM   1987  HB3 PRO A 131      49.888 -68.465  34.023  1.00 43.53           H  
ATOM   1988  O   PRO A 131      48.428 -70.716  33.218  1.00 43.53           O  
ATOM   1989  CG  PRO A 131      51.494 -67.759  32.744  1.00 43.53           C  
ATOM   1990  HG2 PRO A 131      52.168 -67.850  33.595  1.00 43.53           H  
ATOM   1991  HG3 PRO A 131      51.275 -66.713  32.529  1.00 43.53           H  
ATOM   1992  CD  PRO A 131      52.085 -68.474  31.536  1.00 43.53           C  
ATOM   1993  HD2 PRO A 131      53.161 -68.298  31.541  1.00 43.53           H  
ATOM   1994  HD3 PRO A 131      51.644 -68.084  30.618  1.00 43.53           H  
ATOM   1995  N   VAL A 132      49.187 -71.700  31.376  1.00 37.78           N  
ATOM   1996  H   VAL A 132      50.007 -71.901  30.821  1.00 37.78           H  
ATOM   1997  CA  VAL A 132      47.857 -71.779  30.691  1.00 37.78           C  
ATOM   1998  HA  VAL A 132      47.257 -70.967  31.101  1.00 37.78           H  
ATOM   1999  C   VAL A 132      46.901 -73.016  30.874  1.00 37.78           C  
ATOM   2000  CB  VAL A 132      48.050 -71.379  29.198  1.00 37.78           C  
ATOM   2001  HB  VAL A 132      48.655 -72.144  28.712  1.00 37.78           H  
ATOM   2002  O   VAL A 132      45.707 -72.804  30.690  1.00 37.78           O  
ATOM   2003  CG1 VAL A 132      46.749 -71.221  28.395  1.00 37.78           C  
ATOM   2004 HG11 VAL A 132      46.247 -72.184  28.297  1.00 37.78           H  
ATOM   2005 HG12 VAL A 132      46.963 -70.862  27.389  1.00 37.78           H  
ATOM   2006 HG13 VAL A 132      46.082 -70.519  28.895  1.00 37.78           H  
ATOM   2007  CG2 VAL A 132      48.781 -70.026  29.060  1.00 37.78           C  
ATOM   2008 HG21 VAL A 132      49.801 -70.094  29.438  1.00 37.78           H  
ATOM   2009 HG22 VAL A 132      48.240 -69.251  29.603  1.00 37.78           H  
ATOM   2010 HG23 VAL A 132      48.850 -69.742  28.010  1.00 37.78           H  
ATOM   2011  N   ALA A 133      47.281 -74.279  31.199  1.00 33.13           N  
ATOM   2012  H   ALA A 133      48.250 -74.437  31.437  1.00 33.13           H  
ATOM   2013  CA  ALA A 133      46.491 -75.459  30.688  1.00 33.13           C  
ATOM   2014  HA  ALA A 133      45.505 -75.120  30.370  1.00 33.13           H  
ATOM   2015  C   ALA A 133      46.217 -76.764  31.554  1.00 33.13           C  
ATOM   2016  CB  ALA A 133      47.261 -75.857  29.411  1.00 33.13           C  
ATOM   2017  HB1 ALA A 133      47.311 -75.014  28.722  1.00 33.13           H  
ATOM   2018  HB2 ALA A 133      46.743 -76.676  28.912  1.00 33.13           H  
ATOM   2019  HB3 ALA A 133      48.272 -76.180  29.660  1.00 33.13           H  
ATOM   2020  O   ALA A 133      47.079 -77.641  31.530  1.00 33.13           O  
ATOM   2021  N   GLN A 134      45.039 -77.012  32.213  1.00 32.49           N  
ATOM   2022  H   GLN A 134      44.334 -76.288  32.210  1.00 32.49           H  
ATOM   2023  CA  GLN A 134      44.660 -78.307  32.923  1.00 32.49           C  
ATOM   2024  HA  GLN A 134      45.056 -79.144  32.348  1.00 32.49           H  
ATOM   2025  C   GLN A 134      43.123 -78.594  33.192  1.00 32.49           C  
ATOM   2026  CB  GLN A 134      45.305 -78.337  34.337  1.00 32.49           C  
ATOM   2027  HB2 GLN A 134      45.012 -79.268  34.821  1.00 32.49           H  
ATOM   2028  HB3 GLN A 134      44.896 -77.516  34.926  1.00 32.49           H  
ATOM   2029  O   GLN A 134      42.451 -77.641  33.575  1.00 32.49           O  
ATOM   2030  CG  GLN A 134      46.840 -78.248  34.396  1.00 32.49           C  
ATOM   2031  HG2 GLN A 134      47.265 -79.020  33.754  1.00 32.49           H  
ATOM   2032  HG3 GLN A 134      47.156 -77.270  34.033  1.00 32.49           H  
ATOM   2033  CD  GLN A 134      47.440 -78.407  35.789  1.00 32.49           C  
ATOM   2034  NE2 GLN A 134      48.748 -78.336  35.901  1.00 32.49           N  
ATOM   2035 HE21 GLN A 134      49.111 -78.438  36.838  1.00 32.49           H  
ATOM   2036 HE22 GLN A 134      49.318 -78.189  35.080  1.00 32.49           H  
ATOM   2037  OE1 GLN A 134      46.783 -78.586  36.798  1.00 32.49           O  
ATOM   2038  N   ALA A 135      42.596 -79.861  33.094  1.00 27.56           N  
ATOM   2039  H   ALA A 135      43.168 -80.532  32.602  1.00 27.56           H  
ATOM   2040  CA  ALA A 135      41.392 -80.510  33.778  1.00 27.56           C  
ATOM   2041  HA  ALA A 135      41.674 -80.759  34.801  1.00 27.56           H  
ATOM   2042  C   ALA A 135      40.879 -81.854  33.103  1.00 27.56           C  
ATOM   2043  CB  ALA A 135      40.201 -79.537  33.841  1.00 27.56           C  
ATOM   2044  HB1 ALA A 135      40.425 -78.712  34.518  1.00 27.56           H  
ATOM   2045  HB2 ALA A 135      39.320 -80.049  34.227  1.00 27.56           H  
ATOM   2046  HB3 ALA A 135      39.983 -79.146  32.847  1.00 27.56           H  
ATOM   2047  O   ALA A 135      41.212 -82.024  31.931  1.00 27.56           O  
ATOM   2048  N   ALA A 136      40.081 -82.783  33.738  1.00 24.34           N  
ATOM   2049  H   ALA A 136      39.916 -82.712  34.732  1.00 24.34           H  
ATOM   2050  CA  ALA A 136      39.569 -84.024  33.042  1.00 24.34           C  
ATOM   2051  HA  ALA A 136      39.363 -83.721  32.015  1.00 24.34           H  
ATOM   2052  C   ALA A 136      38.282 -84.882  33.439  1.00 24.34           C  
ATOM   2053  CB  ALA A 136      40.748 -85.009  32.974  1.00 24.34           C  
ATOM   2054  HB1 ALA A 136      41.603 -84.547  32.481  1.00 24.34           H  
ATOM   2055  HB2 ALA A 136      41.037 -85.318  33.979  1.00 24.34           H  
ATOM   2056  HB3 ALA A 136      40.456 -85.887  32.398  1.00 24.34           H  
ATOM   2057  O   ALA A 136      37.629 -85.365  32.519  1.00 24.34           O  
ATOM   2058  N   ASP A 137      37.921 -85.222  34.697  1.00 20.07           N  
ATOM   2059  H   ASP A 137      38.297 -84.579  35.380  1.00 20.07           H  
ATOM   2060  CA  ASP A 137      38.122 -86.632  35.184  1.00 20.07           C  
ATOM   2061  HA  ASP A 137      38.913 -87.028  34.547  1.00 20.07           H  
ATOM   2062  C   ASP A 137      37.072 -87.838  35.216  1.00 20.07           C  
ATOM   2063  CB  ASP A 137      38.771 -86.512  36.579  1.00 20.07           C  
ATOM   2064  HB2 ASP A 137      38.025 -86.150  37.287  1.00 20.07           H  
ATOM   2065  HB3 ASP A 137      39.083 -87.504  36.906  1.00 20.07           H  
ATOM   2066  O   ASP A 137      37.544 -88.948  34.972  1.00 20.07           O  
ATOM   2067  CG  ASP A 137      39.991 -85.572  36.616  1.00 20.07           C  
ATOM   2068  OD1 ASP A 137      41.121 -86.089  36.728  1.00 20.07           O  
ATOM   2069  OD2 ASP A 137      39.777 -84.338  36.510  1.00 20.07           O  
ATOM   2070  N   ALA A 138      35.759 -87.797  35.593  1.00 24.60           N  
ATOM   2071  H   ALA A 138      35.324 -86.890  35.679  1.00 24.60           H  
ATOM   2072  CA  ALA A 138      34.995 -89.011  36.127  1.00 24.60           C  
ATOM   2073  HA  ALA A 138      35.551 -89.906  35.848  1.00 24.60           H  
ATOM   2074  C   ALA A 138      33.514 -89.274  35.611  1.00 24.60           C  
ATOM   2075  CB  ALA A 138      35.064 -88.904  37.657  1.00 24.60           C  
ATOM   2076  HB1 ALA A 138      34.422 -88.094  38.004  1.00 24.60           H  
ATOM   2077  HB2 ALA A 138      34.765 -89.845  38.119  1.00 24.60           H  
ATOM   2078  HB3 ALA A 138      36.091 -88.698  37.962  1.00 24.60           H  
ATOM   2079  O   ALA A 138      33.024 -88.445  34.856  1.00 24.60           O  
ATOM   2080  N   SER A 139      32.677 -90.323  35.920  1.00 21.97           N  
ATOM   2081  H   SER A 139      31.875 -90.314  35.306  1.00 21.97           H  
ATOM   2082  CA  SER A 139      32.577 -91.354  37.020  1.00 21.97           C  
ATOM   2083  HA  SER A 139      33.603 -91.604  37.293  1.00 21.97           H  
ATOM   2084  C   SER A 139      31.897 -92.774  36.740  1.00 21.97           C  
ATOM   2085  CB  SER A 139      31.946 -90.712  38.264  1.00 21.97           C  
ATOM   2086  HB2 SER A 139      32.527 -89.841  38.568  1.00 21.97           H  
ATOM   2087  HB3 SER A 139      31.954 -91.431  39.083  1.00 21.97           H  
ATOM   2088  O   SER A 139      32.590 -93.610  36.172  1.00 21.97           O  
ATOM   2089  OG  SER A 139      30.616 -90.309  38.005  1.00 21.97           O  
ATOM   2090  HG  SER A 139      30.639 -89.513  37.470  1.00 21.97           H  
ATOM   2091  N   GLY A 140      30.663 -93.149  37.218  1.00 20.15           N  
ATOM   2092  H   GLY A 140      30.090 -92.409  37.597  1.00 20.15           H  
ATOM   2093  CA  GLY A 140      30.206 -94.581  37.481  1.00 20.15           C  
ATOM   2094  HA2 GLY A 140      30.825 -95.242  36.874  1.00 20.15           H  
ATOM   2095  HA3 GLY A 140      30.461 -94.805  38.516  1.00 20.15           H  
ATOM   2096  C   GLY A 140      28.713 -95.080  37.268  1.00 20.15           C  
ATOM   2097  O   GLY A 140      27.963 -94.447  36.535  1.00 20.15           O  
ATOM   2098  N   THR A 141      28.285 -96.251  37.846  1.00 20.32           N  
ATOM   2099  H   THR A 141      28.929 -96.690  38.489  1.00 20.32           H  
ATOM   2100  CA  THR A 141      27.147 -97.164  37.382  1.00 20.32           C  
ATOM   2101  HA  THR A 141      26.436 -96.570  36.807  1.00 20.32           H  
ATOM   2102  C   THR A 141      26.321 -98.002  38.451  1.00 20.32           C  
ATOM   2103  CB  THR A 141      27.753 -98.232  36.447  1.00 20.32           C  
ATOM   2104  HB  THR A 141      26.967 -98.920  36.135  1.00 20.32           H  
ATOM   2105  O   THR A 141      26.794 -98.116  39.578  1.00 20.32           O  
ATOM   2106  CG2 THR A 141      28.410 -97.672  35.186  1.00 20.32           C  
ATOM   2107 HG21 THR A 141      28.685 -98.497  34.529  1.00 20.32           H  
ATOM   2108 HG22 THR A 141      27.715 -97.015  34.664  1.00 20.32           H  
ATOM   2109 HG23 THR A 141      29.313 -97.117  35.438  1.00 20.32           H  
ATOM   2110  OG1 THR A 141      28.749 -98.961  37.138  1.00 20.32           O  
ATOM   2111  HG1 THR A 141      28.392 -99.252  37.980  1.00 20.32           H  
ATOM   2112  N   GLY A 142      25.175 -98.692  38.124  1.00 19.17           N  
ATOM   2113  H   GLY A 142      24.827 -98.606  37.179  1.00 19.17           H  
ATOM   2114  CA  GLY A 142      24.361 -99.612  39.027  1.00 19.17           C  
ATOM   2115  HA2 GLY A 142      23.891 -98.995  39.793  1.00 19.17           H  
ATOM   2116  HA3 GLY A 142      25.056-100.273  39.544  1.00 19.17           H  
ATOM   2117  C   GLY A 142      23.223-100.529  38.401  1.00 19.17           C  
ATOM   2118  O   GLY A 142      23.028-100.444  37.193  1.00 19.17           O  
ATOM   2119  N   ALA A 143      22.494-101.412  39.166  1.00 20.49           N  
ATOM   2120  H   ALA A 143      22.663-101.414  40.161  1.00 20.49           H  
ATOM   2121  CA  ALA A 143      21.447-102.417  38.699  1.00 20.49           C  
ATOM   2122  HA  ALA A 143      20.834-101.933  37.939  1.00 20.49           H  
ATOM   2123  C   ALA A 143      20.448-103.027  39.789  1.00 20.49           C  
ATOM   2124  CB  ALA A 143      22.205-103.573  38.025  1.00 20.49           C  
ATOM   2125  HB1 ALA A 143      22.830-104.084  38.757  1.00 20.49           H  
ATOM   2126  HB2 ALA A 143      21.501-104.286  37.596  1.00 20.49           H  
ATOM   2127  HB3 ALA A 143      22.835-103.190  37.223  1.00 20.49           H  
ATOM   2128  O   ALA A 143      20.669-102.759  40.967  1.00 20.49           O  
ATOM   2129  N   ASN A 144      19.384-103.839  39.453  1.00 17.09           N  
ATOM   2130  H   ASN A 144      19.265-104.070  38.477  1.00 17.09           H  
ATOM   2131  CA  ASN A 144      18.301-104.376  40.384  1.00 17.09           C  
ATOM   2132  HA  ASN A 144      18.778-104.604  41.337  1.00 17.09           H  
ATOM   2133  C   ASN A 144      17.433-105.657  39.937  1.00 17.09           C  
ATOM   2134  CB  ASN A 144      17.339-103.189  40.619  1.00 17.09           C  
ATOM   2135  HB2 ASN A 144      16.900-102.882  39.670  1.00 17.09           H  
ATOM   2136  HB3 ASN A 144      17.894-102.345  41.029  1.00 17.09           H  
ATOM   2137  O   ASN A 144      17.326-105.849  38.727  1.00 17.09           O  
ATOM   2138  CG  ASN A 144      16.227-103.518  41.598  1.00 17.09           C  
ATOM   2139  ND2 ASN A 144      15.058-103.869  41.116  1.00 17.09           N  
ATOM   2140 HD21 ASN A 144      14.403-104.277  41.767  1.00 17.09           H  
ATOM   2141 HD22 ASN A 144      14.899-103.937  40.121  1.00 17.09           H  
ATOM   2142  OD1 ASN A 144      16.427-103.533  42.798  1.00 17.09           O  
ATOM   2143  N   PRO A 145      16.765-106.483  40.832  1.00 26.47           N  
ATOM   2144  CA  PRO A 145      15.901-107.700  40.547  1.00 26.47           C  
ATOM   2145  HA  PRO A 145      15.852-107.870  39.471  1.00 26.47           H  
ATOM   2146  C   PRO A 145      14.401-107.759  41.107  1.00 26.47           C  
ATOM   2147  CB  PRO A 145      16.750-108.806  41.175  1.00 26.47           C  
ATOM   2148  HB2 PRO A 145      17.627-108.985  40.552  1.00 26.47           H  
ATOM   2149  HB3 PRO A 145      16.209-109.740  41.328  1.00 26.47           H  
ATOM   2150  O   PRO A 145      13.854-106.700  41.402  1.00 26.47           O  
ATOM   2151  CG  PRO A 145      17.180-108.164  42.496  1.00 26.47           C  
ATOM   2152  HG2 PRO A 145      16.439-108.371  43.268  1.00 26.47           H  
ATOM   2153  HG3 PRO A 145      18.159-108.534  42.802  1.00 26.47           H  
ATOM   2154  CD  PRO A 145      17.217-106.656  42.209  1.00 26.47           C  
ATOM   2155  HD2 PRO A 145      16.547-106.135  42.893  1.00 26.47           H  
ATOM   2156  HD3 PRO A 145      18.239-106.301  42.346  1.00 26.47           H  
ATOM   2157  N   SER A 146      13.705-108.946  41.213  1.00 25.24           N  
ATOM   2158  H   SER A 146      14.216-109.801  41.045  1.00 25.24           H  
ATOM   2159  CA  SER A 146      12.234-109.167  41.583  1.00 25.24           C  
ATOM   2160  HA  SER A 146      11.978-108.426  42.341  1.00 25.24           H  
ATOM   2161  C   SER A 146      11.792-110.573  42.207  1.00 25.24           C  
ATOM   2162  CB  SER A 146      11.372-108.837  40.354  1.00 25.24           C  
ATOM   2163  HB2 SER A 146      10.317-108.986  40.581  1.00 25.24           H  
ATOM   2164  HB3 SER A 146      11.514-107.788  40.096  1.00 25.24           H  
ATOM   2165  O   SER A 146      12.696-111.303  42.612  1.00 25.24           O  
ATOM   2166  OG  SER A 146      11.735-109.632  39.244  1.00 25.24           O  
ATOM   2167  HG  SER A 146      12.655-109.458  39.033  1.00 25.24           H  
ATOM   2168  N   GLY A 147      10.466-110.918  42.364  1.00 25.88           N  
ATOM   2169  H   GLY A 147       9.788-110.312  41.925  1.00 25.88           H  
ATOM   2170  CA  GLY A 147       9.801-112.022  43.186  1.00 25.88           C  
ATOM   2171  HA2 GLY A 147      10.538-112.420  43.883  1.00 25.88           H  
ATOM   2172  HA3 GLY A 147       9.024-111.559  43.795  1.00 25.88           H  
ATOM   2173  C   GLY A 147       9.153-113.267  42.456  1.00 25.88           C  
ATOM   2174  O   GLY A 147       9.724-113.647  41.436  1.00 25.88           O  
ATOM   2175  N   ASP A 148       8.072-114.033  42.834  1.00 23.80           N  
ATOM   2176  H   ASP A 148       7.993-114.832  42.221  1.00 23.80           H  
ATOM   2177  CA  ASP A 148       6.944-114.048  43.855  1.00 23.80           C  
ATOM   2178  HA  ASP A 148       7.334-113.750  44.828  1.00 23.80           H  
ATOM   2179  C   ASP A 148       6.246-115.492  44.043  1.00 23.80           C  
ATOM   2180  CB  ASP A 148       5.902-112.998  43.420  1.00 23.80           C  
ATOM   2181  HB2 ASP A 148       5.593-113.195  42.393  1.00 23.80           H  
ATOM   2182  HB3 ASP A 148       5.021-113.078  44.057  1.00 23.80           H  
ATOM   2183  O   ASP A 148       6.842-116.457  43.569  1.00 23.80           O  
ATOM   2184  CG  ASP A 148       6.449-111.571  43.544  1.00 23.80           C  
ATOM   2185  OD1 ASP A 148       6.605-111.119  44.700  1.00 23.80           O  
ATOM   2186  OD2 ASP A 148       6.763-110.953  42.501  1.00 23.80           O  
ATOM   2187  N   ASP A 149       5.054-115.710  44.709  1.00 24.54           N  
ATOM   2188  H   ASP A 149       4.535-114.891  44.991  1.00 24.54           H  
ATOM   2189  CA  ASP A 149       4.555-117.030  45.316  1.00 24.54           C  
ATOM   2190  HA  ASP A 149       5.147-117.828  44.867  1.00 24.54           H  
ATOM   2191  C   ASP A 149       3.023-117.478  45.176  1.00 24.54           C  
ATOM   2192  CB  ASP A 149       4.924-116.977  46.818  1.00 24.54           C  
ATOM   2193  HB2 ASP A 149       5.845-116.406  46.933  1.00 24.54           H  
ATOM   2194  HB3 ASP A 149       4.142-116.441  47.357  1.00 24.54           H  
ATOM   2195  O   ASP A 149       2.168-116.630  44.908  1.00 24.54           O  
ATOM   2196  CG  ASP A 149       5.162-118.336  47.490  1.00 24.54           C  
ATOM   2197  OD1 ASP A 149       4.963-119.372  46.816  1.00 24.54           O  
ATOM   2198  OD2 ASP A 149       5.571-118.309  48.673  1.00 24.54           O  
ATOM   2199  N   LEU A 150       2.633-118.782  45.354  1.00 23.50           N  
ATOM   2200  H   LEU A 150       3.331-119.390  45.758  1.00 23.50           H  
ATOM   2201  CA  LEU A 150       1.282-119.384  45.019  1.00 23.50           C  
ATOM   2202  HA  LEU A 150       0.563-118.586  45.203  1.00 23.50           H  
ATOM   2203  C   LEU A 150       0.735-120.591  45.893  1.00 23.50           C  
ATOM   2204  CB  LEU A 150       1.260-119.688  43.494  1.00 23.50           C  
ATOM   2205  HB2 LEU A 150       2.260-119.528  43.091  1.00 23.50           H  
ATOM   2206  HB3 LEU A 150       1.024-120.734  43.301  1.00 23.50           H  
ATOM   2207  O   LEU A 150       1.102-120.723  47.052  1.00 23.50           O  
ATOM   2208  CG  LEU A 150       0.287-118.785  42.706  1.00 23.50           C  
ATOM   2209  HG  LEU A 150       0.498-117.740  42.934  1.00 23.50           H  
ATOM   2210  CD1 LEU A 150       0.478-118.992  41.202  1.00 23.50           C  
ATOM   2211 HD11 LEU A 150       1.511-118.764  40.937  1.00 23.50           H  
ATOM   2212 HD12 LEU A 150      -0.178-118.318  40.651  1.00 23.50           H  
ATOM   2213 HD13 LEU A 150       0.258-120.025  40.932  1.00 23.50           H  
ATOM   2214  CD2 LEU A 150      -1.186-119.071  43.023  1.00 23.50           C  
ATOM   2215 HD21 LEU A 150      -1.819-118.405  42.438  1.00 23.50           H  
ATOM   2216 HD22 LEU A 150      -1.428-120.106  42.780  1.00 23.50           H  
ATOM   2217 HD23 LEU A 150      -1.381-118.888  44.079  1.00 23.50           H  
ATOM   2218  N   GLY A 151      -0.245-121.409  45.421  1.00 27.59           N  
ATOM   2219  H   GLY A 151      -0.479-121.330  44.442  1.00 27.59           H  
ATOM   2220  CA  GLY A 151      -1.084-122.335  46.248  1.00 27.59           C  
ATOM   2221  HA2 GLY A 151      -0.909-122.106  47.299  1.00 27.59           H  
ATOM   2222  HA3 GLY A 151      -2.133-122.110  46.054  1.00 27.59           H  
ATOM   2223  C   GLY A 151      -0.912-123.872  46.081  1.00 27.59           C  
ATOM   2224  O   GLY A 151      -0.670-124.359  44.979  1.00 27.59           O  
ATOM   2225  N   GLU A 152      -1.086-124.637  47.178  1.00 28.47           N  
ATOM   2226  H   GLU A 152      -1.346-124.156  48.027  1.00 28.47           H  
ATOM   2227  CA  GLU A 152      -0.534-126.006  47.373  1.00 28.47           C  
ATOM   2228  HA  GLU A 152       0.100-126.234  46.517  1.00 28.47           H  
ATOM   2229  C   GLU A 152      -1.543-127.195  47.478  1.00 28.47           C  
ATOM   2230  CB  GLU A 152       0.387-125.985  48.608  1.00 28.47           C  
ATOM   2231  HB2 GLU A 152      -0.214-125.777  49.494  1.00 28.47           H  
ATOM   2232  HB3 GLU A 152       0.836-126.971  48.727  1.00 28.47           H  
ATOM   2233  O   GLU A 152      -2.745-127.048  47.265  1.00 28.47           O  
ATOM   2234  CG  GLU A 152       1.540-124.975  48.526  1.00 28.47           C  
ATOM   2235  HG2 GLU A 152       2.005-125.051  47.544  1.00 28.47           H  
ATOM   2236  HG3 GLU A 152       1.151-123.964  48.650  1.00 28.47           H  
ATOM   2237  CD  GLU A 152       2.572-125.280  49.621  1.00 28.47           C  
ATOM   2238  OE1 GLU A 152       3.746-125.524  49.266  1.00 28.47           O  
ATOM   2239  OE2 GLU A 152       2.154-125.363  50.801  1.00 28.47           O  
ATOM   2240  N   ALA A 153      -1.034-128.412  47.762  1.00 24.33           N  
ATOM   2241  H   ALA A 153      -0.066-128.429  48.052  1.00 24.33           H  
ATOM   2242  CA  ALA A 153      -1.552-129.694  47.245  1.00 24.33           C  
ATOM   2243  HA  ALA A 153      -2.539-129.527  46.814  1.00 24.33           H  
ATOM   2244  C   ALA A 153      -1.700-130.844  48.288  1.00 24.33           C  
ATOM   2245  CB  ALA A 153      -0.597-130.086  46.104  1.00 24.33           C  
ATOM   2246  HB1 ALA A 153      -0.572-129.298  45.351  1.00 24.33           H  
ATOM   2247  HB2 ALA A 153       0.409-130.249  46.491  1.00 24.33           H  
ATOM   2248  HB3 ALA A 153      -0.948-131.006  45.635  1.00 24.33           H  
ATOM   2249  O   ALA A 153      -0.939-131.811  48.271  1.00 24.33           O  
ATOM   2250  N   GLY A 154      -2.661-130.742  49.217  1.00 33.57           N  
ATOM   2251  H   GLY A 154      -3.277-129.944  49.151  1.00 33.57           H  
ATOM   2252  CA  GLY A 154      -2.825-131.646  50.378  1.00 33.57           C  
ATOM   2253  HA2 GLY A 154      -1.892-131.631  50.942  1.00 33.57           H  
ATOM   2254  HA3 GLY A 154      -3.602-131.239  51.024  1.00 33.57           H  
ATOM   2255  C   GLY A 154      -3.179-133.130  50.114  1.00 33.57           C  
ATOM   2256  O   GLY A 154      -3.601-133.518  49.028  1.00 33.57           O  
ATOM   2257  N   VAL A 155      -3.012-133.963  51.155  1.00 26.72           N  
ATOM   2258  H   VAL A 155      -2.763-133.548  52.041  1.00 26.72           H  
ATOM   2259  CA  VAL A 155      -2.952-135.445  51.088  1.00 26.72           C  
ATOM   2260  HA  VAL A 155      -2.829-135.721  50.041  1.00 26.72           H  
ATOM   2261  C   VAL A 155      -4.249-136.134  51.561  1.00 26.72           C  
ATOM   2262  CB  VAL A 155      -1.711-135.989  51.849  1.00 26.72           C  
ATOM   2263  HB  VAL A 155      -1.898-135.955  52.922  1.00 26.72           H  
ATOM   2264  O   VAL A 155      -4.251-136.846  52.564  1.00 26.72           O  
ATOM   2265  CG1 VAL A 155      -1.384-137.437  51.446  1.00 26.72           C  
ATOM   2266 HG11 VAL A 155      -2.236-138.087  51.643  1.00 26.72           H  
ATOM   2267 HG12 VAL A 155      -0.535-137.803  52.023  1.00 26.72           H  
ATOM   2268 HG13 VAL A 155      -1.150-137.483  50.382  1.00 26.72           H  
ATOM   2269  CG2 VAL A 155      -0.436-135.169  51.597  1.00 26.72           C  
ATOM   2270 HG21 VAL A 155      -0.248-135.098  50.526  1.00 26.72           H  
ATOM   2271 HG22 VAL A 155      -0.541-134.165  52.008  1.00 26.72           H  
ATOM   2272 HG23 VAL A 155       0.417-135.643  52.082  1.00 26.72           H  
ATOM   2273  N   ASP A 156      -5.355-135.923  50.848  1.00 26.18           N  
ATOM   2274  H   ASP A 156      -5.301-135.302  50.053  1.00 26.18           H  
ATOM   2275  CA  ASP A 156      -6.569-136.750  51.000  1.00 26.18           C  
ATOM   2276  HA  ASP A 156      -6.702-136.999  52.053  1.00 26.18           H  
ATOM   2277  C   ASP A 156      -6.429-138.103  50.262  1.00 26.18           C  
ATOM   2278  CB  ASP A 156      -7.808-135.950  50.540  1.00 26.18           C  
ATOM   2279  HB2 ASP A 156      -7.550-135.351  49.666  1.00 26.18           H  
ATOM   2280  HB3 ASP A 156      -8.601-136.634  50.237  1.00 26.18           H  
ATOM   2281  O   ASP A 156      -5.400-138.387  49.644  1.00 26.18           O  
ATOM   2282  CG  ASP A 156      -8.397-135.058  51.641  1.00 26.18           C  
ATOM   2283  OD1 ASP A 156      -8.447-135.516  52.805  1.00 26.18           O  
ATOM   2284  OD2 ASP A 156      -8.845-133.940  51.301  1.00 26.18           O  
ATOM   2285  N   GLU A 157      -7.473-138.945  50.275  1.00 27.43           N  
ATOM   2286  H   GLU A 157      -8.280-138.671  50.818  1.00 27.43           H  
ATOM   2287  CA  GLU A 157      -7.558-140.235  49.550  1.00 27.43           C  
ATOM   2288  HA  GLU A 157      -6.609-140.748  49.705  1.00 27.43           H  
ATOM   2289  C   GLU A 157      -7.685-140.074  48.012  1.00 27.43           C  
ATOM   2290  CB  GLU A 157      -8.653-141.138  50.155  1.00 27.43           C  
ATOM   2291  HB2 GLU A 157      -9.614-140.629  50.088  1.00 27.43           H  
ATOM   2292  HB3 GLU A 157      -8.704-142.063  49.580  1.00 27.43           H  
ATOM   2293  O   GLU A 157      -8.387-140.816  47.324  1.00 27.43           O  
ATOM   2294  CG  GLU A 157      -8.361-141.512  51.620  1.00 27.43           C  
ATOM   2295  HG2 GLU A 157      -8.386-140.610  52.232  1.00 27.43           H  
ATOM   2296  HG3 GLU A 157      -7.353-141.924  51.674  1.00 27.43           H  
ATOM   2297  CD  GLU A 157      -9.361-142.530  52.196  1.00 27.43           C  
ATOM   2298  OE1 GLU A 157      -8.907-143.428  52.945  1.00 27.43           O  
ATOM   2299  OE2 GLU A 157     -10.575-142.401  51.915  1.00 27.43           O  
ATOM   2300  N   LEU A 158      -6.931-139.118  47.465  1.00 29.62           N  
ATOM   2301  H   LEU A 158      -6.353-138.623  48.129  1.00 29.62           H  
ATOM   2302  CA  LEU A 158      -6.703-138.749  46.061  1.00 29.62           C  
ATOM   2303  HA  LEU A 158      -7.676-138.673  45.575  1.00 29.62           H  
ATOM   2304  C   LEU A 158      -5.882-139.838  45.318  1.00 29.62           C  
ATOM   2305  CB  LEU A 158      -6.038-137.345  46.118  1.00 29.62           C  
ATOM   2306  HB2 LEU A 158      -4.954-137.448  46.156  1.00 29.62           H  
ATOM   2307  HB3 LEU A 158      -6.324-136.884  47.064  1.00 29.62           H  
ATOM   2308  O   LEU A 158      -5.003-139.548  44.511  1.00 29.62           O  
ATOM   2309  CG  LEU A 158      -6.434-136.338  45.020  1.00 29.62           C  
ATOM   2310  HG  LEU A 158      -7.475-136.497  44.739  1.00 29.62           H  
ATOM   2311  CD1 LEU A 158      -6.302-134.908  45.556  1.00 29.62           C  
ATOM   2312 HD11 LEU A 158      -5.277-134.721  45.877  1.00 29.62           H  
ATOM   2313 HD12 LEU A 158      -6.969-134.769  46.407  1.00 29.62           H  
ATOM   2314 HD13 LEU A 158      -6.577-134.191  44.782  1.00 29.62           H  
ATOM   2315  CD2 LEU A 158      -5.558-136.435  43.771  1.00 29.62           C  
ATOM   2316 HD21 LEU A 158      -5.689-137.413  43.309  1.00 29.62           H  
ATOM   2317 HD22 LEU A 158      -5.848-135.669  43.051  1.00 29.62           H  
ATOM   2318 HD23 LEU A 158      -4.509-136.306  44.039  1.00 29.62           H  
ATOM   2319  N   LEU A 159      -6.130-141.105  45.671  1.00 26.08           N  
ATOM   2320  H   LEU A 159      -6.934-141.231  46.269  1.00 26.08           H  
ATOM   2321  CA  LEU A 159      -5.268-142.269  45.459  1.00 26.08           C  
ATOM   2322  HA  LEU A 159      -4.346-141.941  44.980  1.00 26.08           H  
ATOM   2323  C   LEU A 159      -5.878-143.319  44.521  1.00 26.08           C  
ATOM   2324  CB  LEU A 159      -4.926-142.899  46.833  1.00 26.08           C  
ATOM   2325  HB2 LEU A 159      -5.788-142.790  47.491  1.00 26.08           H  
ATOM   2326  HB3 LEU A 159      -4.756-143.968  46.707  1.00 26.08           H  
ATOM   2327  O   LEU A 159      -5.330-143.556  43.449  1.00 26.08           O  
ATOM   2328  CG  LEU A 159      -3.683-142.313  47.521  1.00 26.08           C  
ATOM   2329  HG  LEU A 159      -3.705-141.225  47.461  1.00 26.08           H  
ATOM   2330  CD1 LEU A 159      -3.658-142.724  48.995  1.00 26.08           C  
ATOM   2331 HD11 LEU A 159      -4.542-142.331  49.497  1.00 26.08           H  
ATOM   2332 HD12 LEU A 159      -2.776-142.305  49.479  1.00 26.08           H  
ATOM   2333 HD13 LEU A 159      -3.647-143.810  49.085  1.00 26.08           H  
ATOM   2334  CD2 LEU A 159      -2.396-142.839  46.874  1.00 26.08           C  
ATOM   2335 HD21 LEU A 159      -1.533-142.409  47.382  1.00 26.08           H  
ATOM   2336 HD22 LEU A 159      -2.357-143.926  46.943  1.00 26.08           H  
ATOM   2337 HD23 LEU A 159      -2.363-142.544  45.825  1.00 26.08           H  
ATOM   2338  N   GLU A 160      -6.937-144.017  44.956  1.00 26.32           N  
ATOM   2339  H   GLU A 160      -7.363-143.726  45.825  1.00 26.32           H  
ATOM   2340  CA  GLU A 160      -7.184-145.392  44.484  1.00 26.32           C  
ATOM   2341  HA  GLU A 160      -6.479-145.608  43.682  1.00 26.32           H  
ATOM   2342  C   GLU A 160      -8.565-145.647  43.848  1.00 26.32           C  
ATOM   2343  CB  GLU A 160      -6.848-146.396  45.613  1.00 26.32           C  
ATOM   2344  HB2 GLU A 160      -5.883-146.132  46.046  1.00 26.32           H  
ATOM   2345  HB3 GLU A 160      -7.600-146.323  46.399  1.00 26.32           H  
ATOM   2346  O   GLU A 160      -8.671-145.767  42.631  1.00 26.32           O  
ATOM   2347  CG  GLU A 160      -6.758-147.844  45.097  1.00 26.32           C  
ATOM   2348  HG2 GLU A 160      -5.949-147.899  44.369  1.00 26.32           H  
ATOM   2349  HG3 GLU A 160      -7.679-148.107  44.577  1.00 26.32           H  
ATOM   2350  CD  GLU A 160      -6.520-148.869  46.219  1.00 26.32           C  
ATOM   2351  OE1 GLU A 160      -5.531-149.631  46.115  1.00 26.32           O  
ATOM   2352  OE2 GLU A 160      -7.357-148.924  47.148  1.00 26.32           O  
ATOM   2353  N   ALA A 161      -9.606-145.866  44.658  1.00 23.75           N  
ATOM   2354  H   ALA A 161      -9.459-145.665  45.637  1.00 23.75           H  
ATOM   2355  CA  ALA A 161     -10.496-147.004  44.387  1.00 23.75           C  
ATOM   2356  HA  ALA A 161     -10.021-147.643  43.642  1.00 23.75           H  
ATOM   2357  C   ALA A 161     -11.906-146.705  43.843  1.00 23.75           C  
ATOM   2358  CB  ALA A 161     -10.586-147.814  45.689  1.00 23.75           C  
ATOM   2359  HB1 ALA A 161     -11.102-147.235  46.455  1.00 23.75           H  
ATOM   2360  HB2 ALA A 161     -11.133-148.741  45.514  1.00 23.75           H  
ATOM   2361  HB3 ALA A 161      -9.590-148.070  46.049  1.00 23.75           H  
ATOM   2362  O   ALA A 161     -12.688-147.648  43.686  1.00 23.75           O  
ATOM   2363  N   LEU A 162     -12.290-145.437  43.648  1.00 22.35           N  
ATOM   2364  H   LEU A 162     -11.597-144.706  43.712  1.00 22.35           H  
ATOM   2365  CA  LEU A 162     -13.710-145.095  43.475  1.00 22.35           C  
ATOM   2366  HA  LEU A 162     -14.213-145.643  44.272  1.00 22.35           H  
ATOM   2367  C   LEU A 162     -14.346-145.653  42.186  1.00 22.35           C  
ATOM   2368  CB  LEU A 162     -13.979-143.594  43.722  1.00 22.35           C  
ATOM   2369  HB2 LEU A 162     -13.030-143.058  43.754  1.00 22.35           H  
ATOM   2370  HB3 LEU A 162     -14.554-143.182  42.893  1.00 22.35           H  
ATOM   2371  O   LEU A 162     -13.674-146.117  41.269  1.00 22.35           O  
ATOM   2372  CG  LEU A 162     -14.743-143.338  45.040  1.00 22.35           C  
ATOM   2373  HG  LEU A 162     -14.179-143.771  45.866  1.00 22.35           H  
ATOM   2374  CD1 LEU A 162     -14.877-141.836  45.283  1.00 22.35           C  
ATOM   2375 HD11 LEU A 162     -15.453-141.373  44.482  1.00 22.35           H  
ATOM   2376 HD12 LEU A 162     -13.887-141.382  45.320  1.00 22.35           H  
ATOM   2377 HD13 LEU A 162     -15.372-141.656  46.238  1.00 22.35           H  
ATOM   2378  CD2 LEU A 162     -16.160-143.931  45.045  1.00 22.35           C  
ATOM   2379 HD21 LEU A 162     -16.128-145.020  45.010  1.00 22.35           H  
ATOM   2380 HD22 LEU A 162     -16.666-143.644  45.967  1.00 22.35           H  
ATOM   2381 HD23 LEU A 162     -16.730-143.544  44.201  1.00 22.35           H  
ATOM   2382  N   GLY A 163     -15.681-145.692  42.197  1.00 22.22           N  
ATOM   2383  H   GLY A 163     -16.148-145.175  42.928  1.00 22.22           H  
ATOM   2384  CA  GLY A 163     -16.492-146.641  41.437  1.00 22.22           C  
ATOM   2385  HA2 GLY A 163     -16.406-147.616  41.916  1.00 22.22           H  
ATOM   2386  HA3 GLY A 163     -17.536-146.333  41.497  1.00 22.22           H  
ATOM   2387  C   GLY A 163     -16.149-146.790  39.953  1.00 22.22           C  
ATOM   2388  O   GLY A 163     -16.049-145.817  39.211  1.00 22.22           O  
ATOM   2389  N   ARG A 164     -16.107-148.049  39.496  1.00 27.36           N  
ATOM   2390  H   ARG A 164     -16.177-148.780  40.189  1.00 27.36           H  
ATOM   2391  CA  ARG A 164     -16.160-148.439  38.075  1.00 27.36           C  
ATOM   2392  HA  ARG A 164     -15.508-147.773  37.509  1.00 27.36           H  
ATOM   2393  C   ARG A 164     -17.587-148.238  37.530  1.00 27.36           C  
ATOM   2394  CB  ARG A 164     -15.659-149.889  37.945  1.00 27.36           C  
ATOM   2395  HB2 ARG A 164     -16.412-150.554  38.369  1.00 27.36           H  
ATOM   2396  HB3 ARG A 164     -14.745-150.005  38.526  1.00 27.36           H  
ATOM   2397  O   ARG A 164     -18.242-149.210  37.156  1.00 27.36           O  
ATOM   2398  CG  ARG A 164     -15.357-150.289  36.489  1.00 27.36           C  
ATOM   2399  HG2 ARG A 164     -14.323-150.034  36.256  1.00 27.36           H  
ATOM   2400  HG3 ARG A 164     -15.998-149.733  35.805  1.00 27.36           H  
ATOM   2401  CD  ARG A 164     -15.594-151.784  36.237  1.00 27.36           C  
ATOM   2402  HD2 ARG A 164     -16.665-151.966  36.317  1.00 27.36           H  
ATOM   2403  HD3 ARG A 164     -15.280-152.012  35.219  1.00 27.36           H  
ATOM   2404  NE  ARG A 164     -14.869-152.646  37.197  1.00 27.36           N  
ATOM   2405  HE  ARG A 164     -14.270-152.166  37.854  1.00 27.36           H  
ATOM   2406  NH1 ARG A 164     -15.718-154.645  36.474  1.00 27.36           N  
ATOM   2407 HH11 ARG A 164     -15.819-155.647  36.557  1.00 27.36           H  
ATOM   2408 HH12 ARG A 164     -16.207-154.134  35.754  1.00 27.36           H  
ATOM   2409  NH2 ARG A 164     -14.362-154.599  38.252  1.00 27.36           N  
ATOM   2410 HH21 ARG A 164     -14.455-155.601  38.337  1.00 27.36           H  
ATOM   2411 HH22 ARG A 164     -13.797-154.079  38.908  1.00 27.36           H  
ATOM   2412  CZ  ARG A 164     -14.985-153.955  37.303  1.00 27.36           C  
ATOM   2413  N   GLU A 165     -18.094-147.016  37.662  1.00 20.59           N  
ATOM   2414  H   GLU A 165     -17.468-146.283  37.960  1.00 20.59           H  
ATOM   2415  CA  GLU A 165     -19.517-146.684  37.557  1.00 20.59           C  
ATOM   2416  HA  GLU A 165     -20.068-147.581  37.839  1.00 20.59           H  
ATOM   2417  C   GLU A 165     -19.974-146.393  36.113  1.00 20.59           C  
ATOM   2418  CB  GLU A 165     -19.876-145.589  38.590  1.00 20.59           C  
ATOM   2419  HB2 GLU A 165     -20.020-144.634  38.085  1.00 20.59           H  
ATOM   2420  HB3 GLU A 165     -19.068-145.478  39.313  1.00 20.59           H  
ATOM   2421  O   GLU A 165     -19.259-146.677  35.157  1.00 20.59           O  
ATOM   2422  CG  GLU A 165     -21.150-145.991  39.358  1.00 20.59           C  
ATOM   2423  HG2 GLU A 165     -21.939-146.209  38.638  1.00 20.59           H  
ATOM   2424  HG3 GLU A 165     -20.941-146.917  39.894  1.00 20.59           H  
ATOM   2425  CD  GLU A 165     -21.669-144.950  40.364  1.00 20.59           C  
ATOM   2426  OE1 GLU A 165     -22.686-145.273  41.021  1.00 20.59           O  
ATOM   2427  OE2 GLU A 165     -21.051-143.872  40.492  1.00 20.59           O  
ATOM   2428  N   LEU A 166     -21.215-145.918  35.978  1.00 21.87           N  
ATOM   2429  H   LEU A 166     -21.634-145.542  36.817  1.00 21.87           H  
ATOM   2430  CA  LEU A 166     -22.170-146.281  34.924  1.00 21.87           C  
ATOM   2431  HA  LEU A 166     -22.456-147.319  35.093  1.00 21.87           H  
ATOM   2432  C   LEU A 166     -21.693-146.248  33.456  1.00 21.87           C  
ATOM   2433  CB  LEU A 166     -23.434-145.411  35.094  1.00 21.87           C  
ATOM   2434  HB2 LEU A 166     -24.093-145.587  34.243  1.00 21.87           H  
ATOM   2435  HB3 LEU A 166     -23.136-144.363  35.062  1.00 21.87           H  
ATOM   2436  O   LEU A 166     -21.638-147.303  32.828  1.00 21.87           O  
ATOM   2437  CG  LEU A 166     -24.246-145.659  36.376  1.00 21.87           C  
ATOM   2438  HG  LEU A 166     -23.577-145.704  37.236  1.00 21.87           H  
ATOM   2439  CD1 LEU A 166     -25.226-144.513  36.614  1.00 21.87           C  
ATOM   2440 HD11 LEU A 166     -24.671-143.582  36.726  1.00 21.87           H  
ATOM   2441 HD12 LEU A 166     -25.895-144.415  35.758  1.00 21.87           H  
ATOM   2442 HD13 LEU A 166     -25.800-144.692  37.523  1.00 21.87           H  
ATOM   2443  CD2 LEU A 166     -25.041-146.966  36.299  1.00 21.87           C  
ATOM   2444 HD21 LEU A 166     -24.359-147.807  36.179  1.00 21.87           H  
ATOM   2445 HD22 LEU A 166     -25.610-147.100  37.220  1.00 21.87           H  
ATOM   2446 HD23 LEU A 166     -25.722-146.929  35.449  1.00 21.87           H  
ATOM   2447  N   ASP A 167     -21.519-145.056  32.878  1.00 21.02           N  
ATOM   2448  H   ASP A 167     -21.515-144.258  33.496  1.00 21.02           H  
ATOM   2449  CA  ASP A 167     -22.102-144.810  31.542  1.00 21.02           C  
ATOM   2450  HA  ASP A 167     -22.981-145.443  31.423  1.00 21.02           H  
ATOM   2451  C   ASP A 167     -21.215-145.098  30.315  1.00 21.02           C  
ATOM   2452  CB  ASP A 167     -22.576-143.343  31.467  1.00 21.02           C  
ATOM   2453  HB2 ASP A 167     -22.854-143.115  30.438  1.00 21.02           H  
ATOM   2454  HB3 ASP A 167     -21.744-142.691  31.732  1.00 21.02           H  
ATOM   2455  O   ASP A 167     -21.750-145.285  29.224  1.00 21.02           O  
ATOM   2456  CG  ASP A 167     -23.790-143.014  32.343  1.00 21.02           C  
ATOM   2457  OD1 ASP A 167     -24.698-143.868  32.460  1.00 21.02           O  
ATOM   2458  OD2 ASP A 167     -23.810-141.889  32.892  1.00 21.02           O  
ATOM   2459  N   GLY A 168     -19.887-145.041  30.440  1.00 20.82           N  
ATOM   2460  H   GLY A 168     -19.506-144.987  31.374  1.00 20.82           H  
ATOM   2461  CA  GLY A 168     -18.991-144.825  29.292  1.00 20.82           C  
ATOM   2462  HA2 GLY A 168     -18.036-144.450  29.658  1.00 20.82           H  
ATOM   2463  HA3 GLY A 168     -19.417-144.053  28.651  1.00 20.82           H  
ATOM   2464  C   GLY A 168     -18.690-146.045  28.408  1.00 20.82           C  
ATOM   2465  O   GLY A 168     -17.690-146.723  28.653  1.00 20.82           O  
ATOM   2466  N   ASP A 169     -19.497-146.243  27.357  1.00 23.79           N  
ATOM   2467  H   ASP A 169     -20.337-145.683  27.331  1.00 23.79           H  
ATOM   2468  CA  ASP A 169     -19.087-146.857  26.068  1.00 23.79           C  
ATOM   2469  HA  ASP A 169     -18.565-147.795  26.261  1.00 23.79           H  
ATOM   2470  C   ASP A 169     -18.090-145.957  25.288  1.00 23.79           C  
ATOM   2471  CB  ASP A 169     -20.337-147.156  25.187  1.00 23.79           C  
ATOM   2472  HB2 ASP A 169     -20.043-147.049  24.143  1.00 23.79           H  
ATOM   2473  HB3 ASP A 169     -21.086-146.384  25.370  1.00 23.79           H  
ATOM   2474  O   ASP A 169     -17.264-146.518  24.529  1.00 23.79           O  
ATOM   2475  CG  ASP A 169     -21.008-148.549  25.296  1.00 23.79           C  
ATOM   2476  OD1 ASP A 169     -20.342-149.554  25.650  1.00 23.79           O  
ATOM   2477  OD2 ASP A 169     -22.203-148.641  24.910  1.00 23.79           O  
ATOM   2478  OXT ASP A 169     -18.168-144.711  25.429  1.00 23.79           O  
TER    2479      ASP A 169                                                       
ATOM   2479  N   MET B   1      -3.297  39.401 -42.599  1.00 72.22           N  
ATOM   2480  H   MET B   1      -4.267  39.210 -42.807  1.00 72.22           H  
ATOM   2481  H2  MET B   1      -2.926  40.053 -43.276  1.00 72.22           H  
ATOM   2482  H3  MET B   1      -3.214  39.807 -41.678  1.00 72.22           H  
ATOM   2483  CA  MET B   1      -2.526  38.150 -42.655  1.00 72.22           C  
ATOM   2484  HA  MET B   1      -1.474  38.374 -42.485  1.00 72.22           H  
ATOM   2485  C   MET B   1      -2.661  37.506 -44.024  1.00 72.22           C  
ATOM   2486  CB  MET B   1      -2.964  37.139 -41.594  1.00 72.22           C  
ATOM   2487  HB2 MET B   1      -2.402  36.217 -41.741  1.00 72.22           H  
ATOM   2488  HB3 MET B   1      -4.023  36.914 -41.722  1.00 72.22           H  
ATOM   2489  O   MET B   1      -3.767  37.162 -44.440  1.00 72.22           O  
ATOM   2490  CG  MET B   1      -2.728  37.602 -40.159  1.00 72.22           C  
ATOM   2491  HG2 MET B   1      -3.306  38.506 -39.965  1.00 72.22           H  
ATOM   2492  HG3 MET B   1      -1.670  37.808 -40.000  1.00 72.22           H  
ATOM   2493  SD  MET B   1      -3.264  36.312 -39.020  1.00 72.22           S  
ATOM   2494  CE  MET B   1      -3.352  37.230 -37.460  1.00 72.22           C  
ATOM   2495  HE1 MET B   1      -2.355  37.560 -37.169  1.00 72.22           H  
ATOM   2496  HE2 MET B   1      -4.013  38.090 -37.563  1.00 72.22           H  
ATOM   2497  HE3 MET B   1      -3.739  36.575 -36.679  1.00 72.22           H  
ATOM   2498  N   THR B   2      -1.526  37.348 -44.691  1.00 84.59           N  
ATOM   2499  H   THR B   2      -0.706  37.750 -44.261  1.00 84.59           H  
ATOM   2500  CA  THR B   2      -1.219  36.294 -45.661  1.00 84.59           C  
ATOM   2501  HA  THR B   2      -1.837  36.413 -46.551  1.00 84.59           H  
ATOM   2502  C   THR B   2      -1.466  34.902 -45.070  1.00 84.59           C  
ATOM   2503  CB  THR B   2       0.269  36.376 -46.058  1.00 84.59           C  
ATOM   2504  HB  THR B   2       0.482  35.586 -46.778  1.00 84.59           H  
ATOM   2505  O   THR B   2      -1.671  34.751 -43.864  1.00 84.59           O  
ATOM   2506  CG2 THR B   2       0.650  37.712 -46.695  1.00 84.59           C  
ATOM   2507 HG21 THR B   2       0.537  38.529 -45.982  1.00 84.59           H  
ATOM   2508 HG22 THR B   2       1.691  37.670 -47.014  1.00 84.59           H  
ATOM   2509 HG23 THR B   2       0.023  37.898 -47.567  1.00 84.59           H  
ATOM   2510  OG1 THR B   2       1.091  36.185 -44.932  1.00 84.59           O  
ATOM   2511  HG1 THR B   2       1.036  36.973 -44.386  1.00 84.59           H  
ATOM   2512  N   ASP B   3      -1.439  33.868 -45.909  1.00 76.87           N  
ATOM   2513  H   ASP B   3      -1.270  34.012 -46.894  1.00 76.87           H  
ATOM   2514  CA  ASP B   3      -1.617  32.494 -45.437  1.00 76.87           C  
ATOM   2515  HA  ASP B   3      -2.523  32.462 -44.831  1.00 76.87           H  
ATOM   2516  C   ASP B   3      -0.458  32.046 -44.526  1.00 76.87           C  
ATOM   2517  CB  ASP B   3      -1.816  31.581 -46.653  1.00 76.87           C  
ATOM   2518  HB2 ASP B   3      -2.346  32.125 -47.434  1.00 76.87           H  
ATOM   2519  HB3 ASP B   3      -0.849  31.274 -47.050  1.00 76.87           H  
ATOM   2520  O   ASP B   3      -0.689  31.531 -43.433  1.00 76.87           O  
ATOM   2521  CG  ASP B   3      -2.662  30.369 -46.278  1.00 76.87           C  
ATOM   2522  OD1 ASP B   3      -3.797  30.617 -45.798  1.00 76.87           O  
ATOM   2523  OD2 ASP B   3      -2.172  29.243 -46.497  1.00 76.87           O  
ATOM   2524  N   SER B   4       0.784  32.380 -44.899  1.00 73.45           N  
ATOM   2525  H   SER B   4       0.923  32.784 -45.814  1.00 73.45           H  
ATOM   2526  CA  SER B   4       1.992  32.128 -44.101  1.00 73.45           C  
ATOM   2527  HA  SER B   4       2.135  31.051 -44.013  1.00 73.45           H  
ATOM   2528  C   SER B   4       1.916  32.704 -42.682  1.00 73.45           C  
ATOM   2529  CB  SER B   4       3.211  32.727 -44.811  1.00 73.45           C  
ATOM   2530  HB2 SER B   4       4.117  32.477 -44.258  1.00 73.45           H  
ATOM   2531  HB3 SER B   4       3.109  33.812 -44.844  1.00 73.45           H  
ATOM   2532  O   SER B   4       2.311  32.027 -41.736  1.00 73.45           O  
ATOM   2533  OG  SER B   4       3.311  32.237 -46.136  1.00 73.45           O  
ATOM   2534  HG  SER B   4       3.936  31.508 -46.139  1.00 73.45           H  
ATOM   2535  N   GLU B   5       1.377  33.917 -42.503  1.00 79.47           N  
ATOM   2536  H   GLU B   5       1.069  34.436 -43.313  1.00 79.47           H  
ATOM   2537  CA  GLU B   5       1.201  34.520 -41.170  1.00 79.47           C  
ATOM   2538  HA  GLU B   5       2.154  34.515 -40.642  1.00 79.47           H  
ATOM   2539  C   GLU B   5       0.213  33.725 -40.299  1.00 79.47           C  
ATOM   2540  CB  GLU B   5       0.728  35.977 -41.304  1.00 79.47           C  
ATOM   2541  HB2 GLU B   5      -0.085  36.007 -42.029  1.00 79.47           H  
ATOM   2542  HB3 GLU B   5       0.335  36.316 -40.346  1.00 79.47           H  
ATOM   2543  O   GLU B   5       0.513  33.455 -39.136  1.00 79.47           O  
ATOM   2544  CG  GLU B   5       1.837  36.951 -41.732  1.00 79.47           C  
ATOM   2545  HG2 GLU B   5       2.514  37.114 -40.894  1.00 79.47           H  
ATOM   2546  HG3 GLU B   5       2.411  36.518 -42.551  1.00 79.47           H  
ATOM   2547  CD  GLU B   5       1.219  38.275 -42.198  1.00 79.47           C  
ATOM   2548  OE1 GLU B   5       1.297  39.292 -41.487  1.00 79.47           O  
ATOM   2549  OE2 GLU B   5       0.558  38.254 -43.264  1.00 79.47           O  
ATOM   2550  N   LYS B   6      -0.925  33.285 -40.862  1.00 83.20           N  
ATOM   2551  H   LYS B   6      -1.068  33.464 -41.846  1.00 83.20           H  
ATOM   2552  CA  LYS B   6      -1.912  32.466 -40.131  1.00 83.20           C  
ATOM   2553  HA  LYS B   6      -2.214  32.982 -39.219  1.00 83.20           H  
ATOM   2554  C   LYS B   6      -1.319  31.123 -39.716  1.00 83.20           C  
ATOM   2555  CB  LYS B   6      -3.144  32.171 -40.995  1.00 83.20           C  
ATOM   2556  HB2 LYS B   6      -3.816  31.535 -40.419  1.00 83.20           H  
ATOM   2557  HB3 LYS B   6      -2.821  31.604 -41.868  1.00 83.20           H  
ATOM   2558  O   LYS B   6      -1.452  30.703 -38.569  1.00 83.20           O  
ATOM   2559  CG  LYS B   6      -3.934  33.394 -41.469  1.00 83.20           C  
ATOM   2560  HG2 LYS B   6      -3.274  34.076 -42.004  1.00 83.20           H  
ATOM   2561  HG3 LYS B   6      -4.384  33.906 -40.619  1.00 83.20           H  
ATOM   2562  CD  LYS B   6      -5.018  32.884 -42.420  1.00 83.20           C  
ATOM   2563  HD2 LYS B   6      -5.741  32.292 -41.858  1.00 83.20           H  
ATOM   2564  HD3 LYS B   6      -4.550  32.241 -43.166  1.00 83.20           H  
ATOM   2565  CE  LYS B   6      -5.730  34.020 -43.147  1.00 83.20           C  
ATOM   2566  HE2 LYS B   6      -6.320  34.592 -42.431  1.00 83.20           H  
ATOM   2567  HE3 LYS B   6      -4.975  34.674 -43.584  1.00 83.20           H  
ATOM   2568  NZ  LYS B   6      -6.584  33.444 -44.214  1.00 83.20           N  
ATOM   2569  HZ1 LYS B   6      -7.020  34.166 -44.770  1.00 83.20           H  
ATOM   2570  HZ2 LYS B   6      -7.291  32.843 -43.814  1.00 83.20           H  
ATOM   2571  HZ3 LYS B   6      -6.016  32.866 -44.817  1.00 83.20           H  
ATOM   2572  N   VAL B   7      -0.661  30.437 -40.652  1.00 82.87           N  
ATOM   2573  H   VAL B   7      -0.597  30.832 -41.579  1.00 82.87           H  
ATOM   2574  CA  VAL B   7      -0.085  29.109 -40.400  1.00 82.87           C  
ATOM   2575  HA  VAL B   7      -0.853  28.487 -39.939  1.00 82.87           H  
ATOM   2576  C   VAL B   7       1.061  29.200 -39.384  1.00 82.87           C  
ATOM   2577  CB  VAL B   7       0.324  28.422 -41.718  1.00 82.87           C  
ATOM   2578  HB  VAL B   7       1.094  29.013 -42.213  1.00 82.87           H  
ATOM   2579  O   VAL B   7       1.184  28.317 -38.537  1.00 82.87           O  
ATOM   2580  CG1 VAL B   7       0.853  27.009 -41.461  1.00 82.87           C  
ATOM   2581 HG11 VAL B   7       0.069  26.390 -41.026  1.00 82.87           H  
ATOM   2582 HG12 VAL B   7       1.695  27.045 -40.769  1.00 82.87           H  
ATOM   2583 HG13 VAL B   7       1.182  26.564 -42.400  1.00 82.87           H  
ATOM   2584  CG2 VAL B   7      -0.874  28.242 -42.664  1.00 82.87           C  
ATOM   2585 HG21 VAL B   7      -1.636  27.615 -42.201  1.00 82.87           H  
ATOM   2586 HG22 VAL B   7      -1.326  29.201 -42.917  1.00 82.87           H  
ATOM   2587 HG23 VAL B   7      -0.547  27.777 -43.594  1.00 82.87           H  
ATOM   2588  N   ALA B   8       1.836  30.291 -39.378  1.00 78.91           N  
ATOM   2589  H   ALA B   8       1.722  30.980 -40.107  1.00 78.91           H  
ATOM   2590  CA  ALA B   8       2.836  30.551 -38.341  1.00 78.91           C  
ATOM   2591  HA  ALA B   8       3.501  29.689 -38.286  1.00 78.91           H  
ATOM   2592  C   ALA B   8       2.218  30.739 -36.939  1.00 78.91           C  
ATOM   2593  CB  ALA B   8       3.671  31.768 -38.759  1.00 78.91           C  
ATOM   2594  HB1 ALA B   8       4.141  31.579 -39.724  1.00 78.91           H  
ATOM   2595  HB2 ALA B   8       3.036  32.650 -38.836  1.00 78.91           H  
ATOM   2596  HB3 ALA B   8       4.449  31.949 -38.017  1.00 78.91           H  
ATOM   2597  O   ALA B   8       2.793  30.266 -35.957  1.00 78.91           O  
ATOM   2598  N   GLU B   9       1.044  31.371 -36.820  1.00 85.09           N  
ATOM   2599  H   GLU B   9       0.620  31.781 -37.639  1.00 85.09           H  
ATOM   2600  CA  GLU B   9       0.308  31.445 -35.548  1.00 85.09           C  
ATOM   2601  HA  GLU B   9       1.006  31.755 -34.770  1.00 85.09           H  
ATOM   2602  C   GLU B   9      -0.224  30.082 -35.090  1.00 85.09           C  
ATOM   2603  CB  GLU B   9      -0.832  32.478 -35.618  1.00 85.09           C  
ATOM   2604  HB2 GLU B   9      -1.684  32.112 -35.046  1.00 85.09           H  
ATOM   2605  HB3 GLU B   9      -1.143  32.636 -36.651  1.00 85.09           H  
ATOM   2606  O   GLU B   9      -0.002  29.702 -33.936  1.00 85.09           O  
ATOM   2607  CG  GLU B   9      -0.368  33.797 -34.992  1.00 85.09           C  
ATOM   2608  HG2 GLU B   9       0.013  33.585 -33.993  1.00 85.09           H  
ATOM   2609  HG3 GLU B   9       0.458  34.197 -35.581  1.00 85.09           H  
ATOM   2610  CD  GLU B   9      -1.469  34.858 -34.870  1.00 85.09           C  
ATOM   2611  OE1 GLU B   9      -1.188  35.831 -34.136  1.00 85.09           O  
ATOM   2612  OE2 GLU B   9      -2.542  34.703 -35.492  1.00 85.09           O  
ATOM   2613  N   TYR B  10      -0.848  29.307 -35.984  1.00 85.16           N  
ATOM   2614  H   TYR B  10      -1.040  29.687 -36.900  1.00 85.16           H  
ATOM   2615  CA  TYR B  10      -1.314  27.955 -35.658  1.00 85.16           C  
ATOM   2616  HA  TYR B  10      -1.980  28.023 -34.797  1.00 85.16           H  
ATOM   2617  C   TYR B  10      -0.161  27.028 -35.245  1.00 85.16           C  
ATOM   2618  CB  TYR B  10      -2.099  27.355 -36.834  1.00 85.16           C  
ATOM   2619  HB2 TYR B  10      -1.490  27.417 -37.736  1.00 85.16           H  
ATOM   2620  HB3 TYR B  10      -2.269  26.298 -36.631  1.00 85.16           H  
ATOM   2621  O   TYR B  10      -0.278  26.314 -34.248  1.00 85.16           O  
ATOM   2622  CG  TYR B  10      -3.458  27.988 -37.086  1.00 85.16           C  
ATOM   2623  CD1 TYR B  10      -4.437  27.984 -36.072  1.00 85.16           C  
ATOM   2624  HD1 TYR B  10      -4.220  27.538 -35.112  1.00 85.16           H  
ATOM   2625  CD2 TYR B  10      -3.759  28.549 -38.343  1.00 85.16           C  
ATOM   2626  HD2 TYR B  10      -3.016  28.550 -39.127  1.00 85.16           H  
ATOM   2627  CE1 TYR B  10      -5.703  28.558 -36.302  1.00 85.16           C  
ATOM   2628  HE1 TYR B  10      -6.446  28.559 -35.519  1.00 85.16           H  
ATOM   2629  CE2 TYR B  10      -5.024  29.119 -38.580  1.00 85.16           C  
ATOM   2630  HE2 TYR B  10      -5.261  29.553 -39.540  1.00 85.16           H  
ATOM   2631  OH  TYR B  10      -7.214  29.684 -37.795  1.00 85.16           O  
ATOM   2632  HH  TYR B  10      -7.775  29.645 -37.017  1.00 85.16           H  
ATOM   2633  CZ  TYR B  10      -5.996  29.130 -37.559  1.00 85.16           C  
ATOM   2634  N   LEU B  11       0.978  27.080 -35.945  1.00 82.89           N  
ATOM   2635  H   LEU B  11       1.010  27.664 -36.769  1.00 82.89           H  
ATOM   2636  CA  LEU B  11       2.171  26.306 -35.594  1.00 82.89           C  
ATOM   2637  HA  LEU B  11       1.873  25.262 -35.496  1.00 82.89           H  
ATOM   2638  C   LEU B  11       2.748  26.737 -34.237  1.00 82.89           C  
ATOM   2639  CB  LEU B  11       3.203  26.428 -36.731  1.00 82.89           C  
ATOM   2640  HB2 LEU B  11       2.724  26.164 -37.674  1.00 82.89           H  
ATOM   2641  HB3 LEU B  11       3.522  27.468 -36.799  1.00 82.89           H  
ATOM   2642  O   LEU B  11       3.113  25.880 -33.429  1.00 82.89           O  
ATOM   2643  CG  LEU B  11       4.448  25.535 -36.549  1.00 82.89           C  
ATOM   2644  HG  LEU B  11       4.916  25.749 -35.589  1.00 82.89           H  
ATOM   2645  CD1 LEU B  11       4.110  24.044 -36.624  1.00 82.89           C  
ATOM   2646 HD11 LEU B  11       3.461  23.760 -35.795  1.00 82.89           H  
ATOM   2647 HD12 LEU B  11       5.025  23.456 -36.549  1.00 82.89           H  
ATOM   2648 HD13 LEU B  11       3.619  23.822 -37.571  1.00 82.89           H  
ATOM   2649  CD2 LEU B  11       5.461  25.838 -37.651  1.00 82.89           C  
ATOM   2650 HD21 LEU B  11       6.357  25.235 -37.503  1.00 82.89           H  
ATOM   2651 HD22 LEU B  11       5.739  26.891 -37.620  1.00 82.89           H  
ATOM   2652 HD23 LEU B  11       5.029  25.605 -38.624  1.00 82.89           H  
ATOM   2653  N   ARG B  12       2.777  28.046 -33.941  1.00 85.08           N  
ATOM   2654  H   ARG B  12       2.481  28.701 -34.651  1.00 85.08           H  
ATOM   2655  CA  ARG B  12       3.191  28.566 -32.627  1.00 85.08           C  
ATOM   2656  HA  ARG B  12       4.194  28.196 -32.413  1.00 85.08           H  
ATOM   2657  C   ARG B  12       2.285  28.037 -31.513  1.00 85.08           C  
ATOM   2658  CB  ARG B  12       3.223  30.104 -32.663  1.00 85.08           C  
ATOM   2659  HB2 ARG B  12       2.208  30.484 -32.781  1.00 85.08           H  
ATOM   2660  HB3 ARG B  12       3.808  30.418 -33.528  1.00 85.08           H  
ATOM   2661  O   ARG B  12       2.803  27.561 -30.504  1.00 85.08           O  
ATOM   2662  CG  ARG B  12       3.851  30.721 -31.401  1.00 85.08           C  
ATOM   2663  HG2 ARG B  12       3.357  30.324 -30.514  1.00 85.08           H  
ATOM   2664  HG3 ARG B  12       4.907  30.455 -31.355  1.00 85.08           H  
ATOM   2665  CD  ARG B  12       3.705  32.251 -31.372  1.00 85.08           C  
ATOM   2666  HD2 ARG B  12       2.641  32.489 -31.349  1.00 85.08           H  
ATOM   2667  HD3 ARG B  12       4.148  32.624 -30.449  1.00 85.08           H  
ATOM   2668  NE  ARG B  12       4.368  32.905 -32.523  1.00 85.08           N  
ATOM   2669  HE  ARG B  12       5.312  32.609 -32.724  1.00 85.08           H  
ATOM   2670  NH1 ARG B  12       2.646  34.295 -33.193  1.00 85.08           N  
ATOM   2671 HH11 ARG B  12       2.061  33.982 -32.431  1.00 85.08           H  
ATOM   2672 HH12 ARG B  12       2.247  34.953 -33.847  1.00 85.08           H  
ATOM   2673  NH2 ARG B  12       4.550  34.263 -34.340  1.00 85.08           N  
ATOM   2674 HH21 ARG B  12       5.481  33.914 -34.520  1.00 85.08           H  
ATOM   2675 HH22 ARG B  12       4.133  34.939 -34.963  1.00 85.08           H  
ATOM   2676  CZ  ARG B  12       3.850  33.813 -33.338  1.00 85.08           C  
ATOM   2677  N   ARG B  13       0.958  28.061 -31.699  1.00 86.16           N  
ATOM   2678  H   ARG B  13       0.608  28.470 -32.554  1.00 86.16           H  
ATOM   2679  CA  ARG B  13      -0.001  27.529 -30.714  1.00 86.16           C  
ATOM   2680  HA  ARG B  13       0.231  27.981 -29.750  1.00 86.16           H  
ATOM   2681  C   ARG B  13       0.177  26.023 -30.510  1.00 86.16           C  
ATOM   2682  CB  ARG B  13      -1.445  27.902 -31.112  1.00 86.16           C  
ATOM   2683  HB2 ARG B  13      -1.681  27.429 -32.065  1.00 86.16           H  
ATOM   2684  HB3 ARG B  13      -1.517  28.981 -31.247  1.00 86.16           H  
ATOM   2685  O   ARG B  13       0.357  25.602 -29.372  1.00 86.16           O  
ATOM   2686  CG  ARG B  13      -2.492  27.455 -30.073  1.00 86.16           C  
ATOM   2687  HG2 ARG B  13      -2.369  26.389 -29.883  1.00 86.16           H  
ATOM   2688  HG3 ARG B  13      -3.488  27.593 -30.493  1.00 86.16           H  
ATOM   2689  CD  ARG B  13      -2.412  28.241 -28.752  1.00 86.16           C  
ATOM   2690  HD2 ARG B  13      -1.388  28.569 -28.575  1.00 86.16           H  
ATOM   2691  HD3 ARG B  13      -3.043  29.125 -28.841  1.00 86.16           H  
ATOM   2692  NE  ARG B  13      -2.824  27.423 -27.595  1.00 86.16           N  
ATOM   2693  HE  ARG B  13      -2.721  26.422 -27.684  1.00 86.16           H  
ATOM   2694  NH1 ARG B  13      -3.452  29.111 -26.159  1.00 86.16           N  
ATOM   2695 HH11 ARG B  13      -3.765  29.387 -25.239  1.00 86.16           H  
ATOM   2696 HH12 ARG B  13      -3.382  29.779 -26.913  1.00 86.16           H  
ATOM   2697  NH2 ARG B  13      -3.352  27.017 -25.426  1.00 86.16           N  
ATOM   2698 HH21 ARG B  13      -3.002  26.081 -25.569  1.00 86.16           H  
ATOM   2699 HH22 ARG B  13      -3.617  27.304 -24.494  1.00 86.16           H  
ATOM   2700  CZ  ARG B  13      -3.211  27.852 -26.407  1.00 86.16           C  
ATOM   2701  N   ALA B  14       0.228  25.238 -31.588  1.00 86.65           N  
ATOM   2702  H   ALA B  14       0.073  25.653 -32.495  1.00 86.65           H  
ATOM   2703  CA  ALA B  14       0.432  23.790 -31.514  1.00 86.65           C  
ATOM   2704  HA  ALA B  14      -0.380  23.353 -30.933  1.00 86.65           H  
ATOM   2705  C   ALA B  14       1.752  23.415 -30.813  1.00 86.65           C  
ATOM   2706  CB  ALA B  14       0.375  23.219 -32.938  1.00 86.65           C  
ATOM   2707  HB1 ALA B  14       1.174  23.643 -33.546  1.00 86.65           H  
ATOM   2708  HB2 ALA B  14      -0.586  23.456 -33.394  1.00 86.65           H  
ATOM   2709  HB3 ALA B  14       0.489  22.136 -32.902  1.00 86.65           H  
ATOM   2710  O   ALA B  14       1.785  22.480 -30.018  1.00 86.65           O  
ATOM   2711  N   THR B  15       2.827  24.176 -31.048  1.00 86.87           N  
ATOM   2712  H   THR B  15       2.748  24.908 -31.740  1.00 86.87           H  
ATOM   2713  CA  THR B  15       4.132  23.957 -30.399  1.00 86.87           C  
ATOM   2714  HA  THR B  15       4.382  22.899 -30.481  1.00 86.87           H  
ATOM   2715  C   THR B  15       4.102  24.305 -28.906  1.00 86.87           C  
ATOM   2716  CB  THR B  15       5.242  24.754 -31.105  1.00 86.87           C  
ATOM   2717  HB  THR B  15       5.084  25.821 -30.949  1.00 86.87           H  
ATOM   2718  O   THR B  15       4.695  23.590 -28.098  1.00 86.87           O  
ATOM   2719  CG2 THR B  15       6.640  24.372 -30.619  1.00 86.87           C  
ATOM   2720 HG21 THR B  15       6.795  23.300 -30.741  1.00 86.87           H  
ATOM   2721 HG22 THR B  15       7.386  24.909 -31.205  1.00 86.87           H  
ATOM   2722 HG23 THR B  15       6.764  24.639 -29.570  1.00 86.87           H  
ATOM   2723  OG1 THR B  15       5.235  24.492 -32.489  1.00 86.87           O  
ATOM   2724  HG1 THR B  15       4.479  24.940 -32.874  1.00 86.87           H  
ATOM   2725  N   LEU B  16       3.386  25.366 -28.512  1.00 89.71           N  
ATOM   2726  H   LEU B  16       2.914  25.917 -29.215  1.00 89.71           H  
ATOM   2727  CA  LEU B  16       3.179  25.721 -27.102  1.00 89.71           C  
ATOM   2728  HA  LEU B  16       4.145  25.738 -26.598  1.00 89.71           H  
ATOM   2729  C   LEU B  16       2.335  24.668 -26.369  1.00 89.71           C  
ATOM   2730  CB  LEU B  16       2.528  27.114 -27.001  1.00 89.71           C  
ATOM   2731  HB2 LEU B  16       1.678  27.151 -27.683  1.00 89.71           H  
ATOM   2732  HB3 LEU B  16       2.138  27.247 -25.992  1.00 89.71           H  
ATOM   2733  O   LEU B  16       2.734  24.219 -25.295  1.00 89.71           O  
ATOM   2734  CG  LEU B  16       3.479  28.285 -27.310  1.00 89.71           C  
ATOM   2735  HG  LEU B  16       4.010  28.098 -28.243  1.00 89.71           H  
ATOM   2736  CD1 LEU B  16       2.673  29.576 -27.461  1.00 89.71           C  
ATOM   2737 HD11 LEU B  16       1.963  29.466 -28.281  1.00 89.71           H  
ATOM   2738 HD12 LEU B  16       3.342  30.407 -27.684  1.00 89.71           H  
ATOM   2739 HD13 LEU B  16       2.129  29.788 -26.541  1.00 89.71           H  
ATOM   2740  CD2 LEU B  16       4.510  28.496 -26.198  1.00 89.71           C  
ATOM   2741 HD21 LEU B  16       4.003  28.665 -25.248  1.00 89.71           H  
ATOM   2742 HD22 LEU B  16       5.157  27.622 -26.116  1.00 89.71           H  
ATOM   2743 HD23 LEU B  16       5.129  29.362 -26.433  1.00 89.71           H  
ATOM   2744  N   ASP B  17       1.226  24.229 -26.968  1.00 90.25           N  
ATOM   2745  H   ASP B  17       0.947  24.656 -27.840  1.00 90.25           H  
ATOM   2746  CA  ASP B  17       0.363  23.182 -26.408  1.00 90.25           C  
ATOM   2747  HA  ASP B  17       0.076  23.465 -25.395  1.00 90.25           H  
ATOM   2748  C   ASP B  17       1.097  21.833 -26.302  1.00 90.25           C  
ATOM   2749  CB  ASP B  17      -0.915  23.048 -27.258  1.00 90.25           C  
ATOM   2750  HB2 ASP B  17      -0.644  22.949 -28.309  1.00 90.25           H  
ATOM   2751  HB3 ASP B  17      -1.437  22.139 -26.959  1.00 90.25           H  
ATOM   2752  O   ASP B  17       0.936  21.120 -25.312  1.00 90.25           O  
ATOM   2753  CG  ASP B  17      -1.892  24.216 -27.081  1.00 90.25           C  
ATOM   2754  OD1 ASP B  17      -2.048  24.711 -25.946  1.00 90.25           O  
ATOM   2755  OD2 ASP B  17      -2.570  24.611 -28.053  1.00 90.25           O  
ATOM   2756  N   LEU B  18       1.954  21.496 -27.275  1.00 89.10           N  
ATOM   2757  H   LEU B  18       1.992  22.079 -28.099  1.00 89.10           H  
ATOM   2758  CA  LEU B  18       2.809  20.303 -27.233  1.00 89.10           C  
ATOM   2759  HA  LEU B  18       2.185  19.436 -27.017  1.00 89.10           H  
ATOM   2760  C   LEU B  18       3.858  20.392 -26.118  1.00 89.10           C  
ATOM   2761  CB  LEU B  18       3.465  20.111 -28.614  1.00 89.10           C  
ATOM   2762  HB2 LEU B  18       3.967  21.038 -28.891  1.00 89.10           H  
ATOM   2763  HB3 LEU B  18       2.678  19.928 -29.346  1.00 89.10           H  
ATOM   2764  O   LEU B  18       4.113  19.399 -25.436  1.00 89.10           O  
ATOM   2765  CG  LEU B  18       4.498  18.970 -28.699  1.00 89.10           C  
ATOM   2766  HG  LEU B  18       5.335  19.179 -28.033  1.00 89.10           H  
ATOM   2767  CD1 LEU B  18       3.906  17.611 -28.333  1.00 89.10           C  
ATOM   2768 HD11 LEU B  18       3.590  17.595 -27.290  1.00 89.10           H  
ATOM   2769 HD12 LEU B  18       4.642  16.823 -28.489  1.00 89.10           H  
ATOM   2770 HD13 LEU B  18       3.041  17.418 -28.968  1.00 89.10           H  
ATOM   2771  CD2 LEU B  18       5.041  18.879 -30.125  1.00 89.10           C  
ATOM   2772 HD21 LEU B  18       5.511  19.823 -30.401  1.00 89.10           H  
ATOM   2773 HD22 LEU B  18       5.780  18.082 -30.196  1.00 89.10           H  
ATOM   2774 HD23 LEU B  18       4.227  18.672 -30.820  1.00 89.10           H  
ATOM   2775  N   ARG B  19       4.463  21.569 -25.911  1.00 89.87           N  
ATOM   2776  H   ARG B  19       4.228  22.339 -26.521  1.00 89.87           H  
ATOM   2777  CA  ARG B  19       5.426  21.786 -24.823  1.00 89.87           C  
ATOM   2778  HA  ARG B  19       6.183  21.003 -24.875  1.00 89.87           H  
ATOM   2779  C   ARG B  19       4.759  21.638 -23.456  1.00 89.87           C  
ATOM   2780  CB  ARG B  19       6.112  23.150 -24.991  1.00 89.87           C  
ATOM   2781  HB2 ARG B  19       5.382  23.944 -24.833  1.00 89.87           H  
ATOM   2782  HB3 ARG B  19       6.496  23.232 -26.008  1.00 89.87           H  
ATOM   2783  O   ARG B  19       5.326  20.965 -22.604  1.00 89.87           O  
ATOM   2784  CG  ARG B  19       7.286  23.312 -24.010  1.00 89.87           C  
ATOM   2785  HG2 ARG B  19       6.940  23.199 -22.982  1.00 89.87           H  
ATOM   2786  HG3 ARG B  19       8.021  22.533 -24.211  1.00 89.87           H  
ATOM   2787  CD  ARG B  19       7.968  24.677 -24.153  1.00 89.87           C  
ATOM   2788  HD2 ARG B  19       8.227  24.836 -25.200  1.00 89.87           H  
ATOM   2789  HD3 ARG B  19       8.885  24.660 -23.564  1.00 89.87           H  
ATOM   2790  NE  ARG B  19       7.105  25.770 -23.666  1.00 89.87           N  
ATOM   2791  HE  ARG B  19       6.266  25.494 -23.175  1.00 89.87           H  
ATOM   2792  NH1 ARG B  19       8.460  27.529 -24.254  1.00 89.87           N  
ATOM   2793 HH11 ARG B  19       8.680  28.513 -24.201  1.00 89.87           H  
ATOM   2794 HH12 ARG B  19       9.142  26.872 -24.604  1.00 89.87           H  
ATOM   2795  NH2 ARG B  19       6.548  27.918 -23.171  1.00 89.87           N  
ATOM   2796 HH21 ARG B  19       6.781  28.900 -23.131  1.00 89.87           H  
ATOM   2797 HH22 ARG B  19       5.743  27.585 -22.660  1.00 89.87           H  
ATOM   2798  CZ  ARG B  19       7.373  27.063 -23.703  1.00 89.87           C  
ATOM   2799  N   ALA B  20       3.564  22.206 -23.280  1.00 93.15           N  
ATOM   2800  H   ALA B  20       3.172  22.749 -24.036  1.00 93.15           H  
ATOM   2801  CA  ALA B  20       2.775  22.062 -22.057  1.00 93.15           C  
ATOM   2802  HA  ALA B  20       3.377  22.385 -21.207  1.00 93.15           H  
ATOM   2803  C   ALA B  20       2.381  20.596 -21.804  1.00 93.15           C  
ATOM   2804  CB  ALA B  20       1.552  22.981 -22.156  1.00 93.15           C  
ATOM   2805  HB1 ALA B  20       0.970  22.909 -21.237  1.00 93.15           H  
ATOM   2806  HB2 ALA B  20       1.872  24.015 -22.289  1.00 93.15           H  
ATOM   2807  HB3 ALA B  20       0.924  22.688 -22.998  1.00 93.15           H  
ATOM   2808  O   ALA B  20       2.623  20.078 -20.719  1.00 93.15           O  
ATOM   2809  N   ALA B  21       1.879  19.885 -22.820  1.00 93.28           N  
ATOM   2810  H   ALA B  21       1.663  20.353 -23.689  1.00 93.28           H  
ATOM   2811  CA  ALA B  21       1.522  18.472 -22.680  1.00 93.28           C  
ATOM   2812  HA  ALA B  21       0.816  18.386 -21.853  1.00 93.28           H  
ATOM   2813  C   ALA B  21       2.739  17.589 -22.329  1.00 93.28           C  
ATOM   2814  CB  ALA B  21       0.819  18.016 -23.965  1.00 93.28           C  
ATOM   2815  HB1 ALA B  21       0.480  16.987 -23.845  1.00 93.28           H  
ATOM   2816  HB2 ALA B  21       1.503  18.078 -24.811  1.00 93.28           H  
ATOM   2817  HB3 ALA B  21      -0.048  18.649 -24.155  1.00 93.28           H  
ATOM   2818  O   ALA B  21       2.675  16.776 -21.412  1.00 93.28           O  
ATOM   2819  N   ARG B  22       3.888  17.792 -22.990  1.00 90.48           N  
ATOM   2820  H   ARG B  22       3.893  18.478 -23.732  1.00 90.48           H  
ATOM   2821  CA  ARG B  22       5.144  17.090 -22.654  1.00 90.48           C  
ATOM   2822  HA  ARG B  22       4.942  16.022 -22.577  1.00 90.48           H  
ATOM   2823  C   ARG B  22       5.721  17.470 -21.289  1.00 90.48           C  
ATOM   2824  CB  ARG B  22       6.203  17.334 -23.736  1.00 90.48           C  
ATOM   2825  HB2 ARG B  22       6.239  18.396 -23.980  1.00 90.48           H  
ATOM   2826  HB3 ARG B  22       7.177  17.041 -23.346  1.00 90.48           H  
ATOM   2827  O   ARG B  22       6.577  16.744 -20.795  1.00 90.48           O  
ATOM   2828  CG  ARG B  22       5.941  16.508 -24.998  1.00 90.48           C  
ATOM   2829  HG2 ARG B  22       5.906  15.451 -24.734  1.00 90.48           H  
ATOM   2830  HG3 ARG B  22       4.989  16.796 -25.444  1.00 90.48           H  
ATOM   2831  CD  ARG B  22       7.077  16.745 -25.999  1.00 90.48           C  
ATOM   2832  HD2 ARG B  22       8.027  16.525 -25.511  1.00 90.48           H  
ATOM   2833  HD3 ARG B  22       7.063  17.793 -26.299  1.00 90.48           H  
ATOM   2834  NE  ARG B  22       6.939  15.886 -27.189  1.00 90.48           N  
ATOM   2835  HE  ARG B  22       6.175  15.225 -27.181  1.00 90.48           H  
ATOM   2836  NH1 ARG B  22       8.761  16.660 -28.355  1.00 90.48           N  
ATOM   2837 HH11 ARG B  22       9.365  16.596 -29.162  1.00 90.48           H  
ATOM   2838 HH12 ARG B  22       9.019  17.227 -27.561  1.00 90.48           H  
ATOM   2839  NH2 ARG B  22       7.444  15.106 -29.267  1.00 90.48           N  
ATOM   2840 HH21 ARG B  22       6.660  14.470 -29.226  1.00 90.48           H  
ATOM   2841 HH22 ARG B  22       8.004  15.121 -30.106  1.00 90.48           H  
ATOM   2842  CZ  ARG B  22       7.714  15.887 -28.259  1.00 90.48           C  
ATOM   2843  N   GLN B  23       5.325  18.605 -20.718  1.00 91.35           N  
ATOM   2844  H   GLN B  23       4.639  19.176 -21.191  1.00 91.35           H  
ATOM   2845  CA  GLN B  23       5.684  18.972 -19.354  1.00 91.35           C  
ATOM   2846  HA  GLN B  23       6.695  18.620 -19.147  1.00 91.35           H  
ATOM   2847  C   GLN B  23       4.781  18.244 -18.348  1.00 91.35           C  
ATOM   2848  CB  GLN B  23       5.707  20.501 -19.225  1.00 91.35           C  
ATOM   2849  HB2 GLN B  23       6.478  20.896 -19.888  1.00 91.35           H  
ATOM   2850  HB3 GLN B  23       4.744  20.922 -19.514  1.00 91.35           H  
ATOM   2851  O   GLN B  23       5.322  17.547 -17.497  1.00 91.35           O  
ATOM   2852  CG  GLN B  23       6.011  20.911 -17.785  1.00 91.35           C  
ATOM   2853  HG2 GLN B  23       6.903  20.399 -17.423  1.00 91.35           H  
ATOM   2854  HG3 GLN B  23       5.164  20.593 -17.177  1.00 91.35           H  
ATOM   2855  CD  GLN B  23       6.201  22.408 -17.584  1.00 91.35           C  
ATOM   2856  NE2 GLN B  23       5.985  22.872 -16.378  1.00 91.35           N  
ATOM   2857 HE21 GLN B  23       5.621  22.234 -15.686  1.00 91.35           H  
ATOM   2858 HE22 GLN B  23       6.087  23.858 -16.182  1.00 91.35           H  
ATOM   2859  OE1 GLN B  23       6.561  23.153 -18.494  1.00 91.35           O  
ATOM   2860  N   ARG B  24       3.451  18.274 -18.528  1.00 92.79           N  
ATOM   2861  H   ARG B  24       3.076  18.889 -19.237  1.00 92.79           H  
ATOM   2862  CA  ARG B  24       2.499  17.559 -17.655  1.00 92.79           C  
ATOM   2863  HA  ARG B  24       2.632  17.948 -16.646  1.00 92.79           H  
ATOM   2864  C   ARG B  24       2.779  16.056 -17.560  1.00 92.79           C  
ATOM   2865  CB  ARG B  24       1.052  17.850 -18.099  1.00 92.79           C  
ATOM   2866  HB2 ARG B  24       0.921  17.514 -19.127  1.00 92.79           H  
ATOM   2867  HB3 ARG B  24       0.896  18.929 -18.074  1.00 92.79           H  
ATOM   2868  O   ARG B  24       2.682  15.497 -16.479  1.00 92.79           O  
ATOM   2869  CG  ARG B  24      -0.036  17.186 -17.226  1.00 92.79           C  
ATOM   2870  HG2 ARG B  24       0.029  16.102 -17.326  1.00 92.79           H  
ATOM   2871  HG3 ARG B  24      -1.013  17.495 -17.596  1.00 92.79           H  
ATOM   2872  CD  ARG B  24       0.066  17.556 -15.737  1.00 92.79           C  
ATOM   2873  HD2 ARG B  24       0.019  18.640 -15.631  1.00 92.79           H  
ATOM   2874  HD3 ARG B  24       1.026  17.216 -15.349  1.00 92.79           H  
ATOM   2875  NE  ARG B  24      -1.008  16.936 -14.936  1.00 92.79           N  
ATOM   2876  HE  ARG B  24      -1.748  16.427 -15.397  1.00 92.79           H  
ATOM   2877  NH1 ARG B  24      -0.116  17.320 -12.846  1.00 92.79           N  
ATOM   2878 HH11 ARG B  24       0.692  17.761 -13.263  1.00 92.79           H  
ATOM   2879 HH12 ARG B  24      -0.121  17.084 -11.864  1.00 92.79           H  
ATOM   2880  NH2 ARG B  24      -2.041  16.204 -13.073  1.00 92.79           N  
ATOM   2881 HH21 ARG B  24      -2.674  15.745 -13.712  1.00 92.79           H  
ATOM   2882 HH22 ARG B  24      -2.068  15.979 -12.089  1.00 92.79           H  
ATOM   2883  CZ  ARG B  24      -1.045  16.832 -13.620  1.00 92.79           C  
ATOM   2884  N   ILE B  25       3.193  15.415 -18.657  1.00 93.54           N  
ATOM   2885  H   ILE B  25       3.176  15.919 -19.532  1.00 93.54           H  
ATOM   2886  CA  ILE B  25       3.620  14.002 -18.640  1.00 93.54           C  
ATOM   2887  HA  ILE B  25       2.801  13.393 -18.257  1.00 93.54           H  
ATOM   2888  C   ILE B  25       4.798  13.784 -17.677  1.00 93.54           C  
ATOM   2889  CB  ILE B  25       3.949  13.516 -20.071  1.00 93.54           C  
ATOM   2890  HB  ILE B  25       4.645  14.224 -20.522  1.00 93.54           H  
ATOM   2891  O   ILE B  25       4.740  12.887 -16.846  1.00 93.54           O  
ATOM   2892  CG1 ILE B  25       2.663  13.463 -20.920  1.00 93.54           C  
ATOM   2893 HG12 ILE B  25       2.030  12.647 -20.574  1.00 93.54           H  
ATOM   2894 HG13 ILE B  25       2.106  14.390 -20.787  1.00 93.54           H  
ATOM   2895  CG2 ILE B  25       4.608  12.128 -20.072  1.00 93.54           C  
ATOM   2896 HG21 ILE B  25       4.814  11.774 -21.082  1.00 93.54           H  
ATOM   2897 HG22 ILE B  25       3.968  11.403 -19.569  1.00 93.54           H  
ATOM   2898 HG23 ILE B  25       5.562  12.150 -19.545  1.00 93.54           H  
ATOM   2899  CD1 ILE B  25       2.921  13.300 -22.421  1.00 93.54           C  
ATOM   2900 HD11 ILE B  25       3.618  14.064 -22.768  1.00 93.54           H  
ATOM   2901 HD12 ILE B  25       3.319  12.309 -22.641  1.00 93.54           H  
ATOM   2902 HD13 ILE B  25       1.975  13.419 -22.949  1.00 93.54           H  
ATOM   2903  N   ARG B  26       5.838  14.631 -17.725  1.00 91.85           N  
ATOM   2904  H   ARG B  26       5.777  15.439 -18.329  1.00 91.85           H  
ATOM   2905  CA  ARG B  26       6.980  14.515 -16.800  1.00 91.85           C  
ATOM   2906  HA  ARG B  26       7.316  13.478 -16.788  1.00 91.85           H  
ATOM   2907  C   ARG B  26       6.602  14.819 -15.354  1.00 91.85           C  
ATOM   2908  CB  ARG B  26       8.145  15.418 -17.211  1.00 91.85           C  
ATOM   2909  HB2 ARG B  26       7.772  16.419 -17.427  1.00 91.85           H  
ATOM   2910  HB3 ARG B  26       8.835  15.486 -16.371  1.00 91.85           H  
ATOM   2911  O   ARG B  26       7.179  14.208 -14.466  1.00 91.85           O  
ATOM   2912  CG  ARG B  26       8.919  14.861 -18.411  1.00 91.85           C  
ATOM   2913  HG2 ARG B  26       9.186  13.823 -18.212  1.00 91.85           H  
ATOM   2914  HG3 ARG B  26       8.296  14.898 -19.304  1.00 91.85           H  
ATOM   2915  CD  ARG B  26      10.213  15.661 -18.628  1.00 91.85           C  
ATOM   2916  HD2 ARG B  26      10.817  15.586 -17.724  1.00 91.85           H  
ATOM   2917  HD3 ARG B  26      10.787  15.204 -19.435  1.00 91.85           H  
ATOM   2918  NE  ARG B  26       9.940  17.086 -18.914  1.00 91.85           N  
ATOM   2919  HE  ARG B  26       9.904  17.685 -18.101  1.00 91.85           H  
ATOM   2920  NH1 ARG B  26       9.620  16.887 -21.167  1.00 91.85           N  
ATOM   2921 HH11 ARG B  26       9.111  17.205 -21.979  1.00 91.85           H  
ATOM   2922 HH12 ARG B  26       9.823  15.905 -21.042  1.00 91.85           H  
ATOM   2923  NH2 ARG B  26       9.234  18.849 -20.164  1.00 91.85           N  
ATOM   2924 HH21 ARG B  26       8.926  19.238 -21.044  1.00 91.85           H  
ATOM   2925 HH22 ARG B  26       9.183  19.392 -19.314  1.00 91.85           H  
ATOM   2926  CZ  ARG B  26       9.604  17.601 -20.078  1.00 91.85           C  
ATOM   2927  N   GLU B  27       5.665  15.734 -15.121  1.00 92.07           N  
ATOM   2928  H   GLU B  27       5.270  16.234 -15.905  1.00 92.07           H  
ATOM   2929  CA  GLU B  27       5.148  16.027 -13.777  1.00 92.07           C  
ATOM   2930  HA  GLU B  27       5.986  16.231 -13.111  1.00 92.07           H  
ATOM   2931  C   GLU B  27       4.394  14.808 -13.199  1.00 92.07           C  
ATOM   2932  CB  GLU B  27       4.270  17.294 -13.838  1.00 92.07           C  
ATOM   2933  HB2 GLU B  27       3.510  17.144 -14.606  1.00 92.07           H  
ATOM   2934  HB3 GLU B  27       3.763  17.429 -12.883  1.00 92.07           H  
ATOM   2935  O   GLU B  27       4.589  14.448 -12.045  1.00 92.07           O  
ATOM   2936  CG  GLU B  27       5.090  18.569 -14.147  1.00 92.07           C  
ATOM   2937  HG2 GLU B  27       5.822  18.348 -14.923  1.00 92.07           H  
ATOM   2938  HG3 GLU B  27       5.647  18.843 -13.251  1.00 92.07           H  
ATOM   2939  CD  GLU B  27       4.264  19.780 -14.627  1.00 92.07           C  
ATOM   2940  OE1 GLU B  27       4.875  20.866 -14.797  1.00 92.07           O  
ATOM   2941  OE2 GLU B  27       3.063  19.620 -14.952  1.00 92.07           O  
ATOM   2942  N   LEU B  28       3.612  14.101 -14.021  1.00 93.20           N  
ATOM   2943  H   LEU B  28       3.473  14.441 -14.962  1.00 93.20           H  
ATOM   2944  CA  LEU B  28       2.911  12.873 -13.621  1.00 93.20           C  
ATOM   2945  HA  LEU B  28       2.405  13.043 -12.670  1.00 93.20           H  
ATOM   2946  C   LEU B  28       3.852  11.672 -13.407  1.00 93.20           C  
ATOM   2947  CB  LEU B  28       1.870  12.543 -14.704  1.00 93.20           C  
ATOM   2948  HB2 LEU B  28       2.368  12.571 -15.673  1.00 93.20           H  
ATOM   2949  HB3 LEU B  28       1.511  11.525 -14.552  1.00 93.20           H  
ATOM   2950  O   LEU B  28       3.685  10.920 -12.453  1.00 93.20           O  
ATOM   2951  CG  LEU B  28       0.660  13.492 -14.726  1.00 93.20           C  
ATOM   2952  HG  LEU B  28       0.988  14.528 -14.639  1.00 93.20           H  
ATOM   2953  CD1 LEU B  28      -0.080  13.339 -16.056  1.00 93.20           C  
ATOM   2954 HD11 LEU B  28      -0.921  14.032 -16.086  1.00 93.20           H  
ATOM   2955 HD12 LEU B  28      -0.457  12.320 -16.150  1.00 93.20           H  
ATOM   2956 HD13 LEU B  28       0.596  13.559 -16.882  1.00 93.20           H  
ATOM   2957  CD2 LEU B  28      -0.305  13.180 -13.584  1.00 93.20           C  
ATOM   2958 HD21 LEU B  28      -0.578  12.125 -13.597  1.00 93.20           H  
ATOM   2959 HD22 LEU B  28       0.159  13.415 -12.626  1.00 93.20           H  
ATOM   2960 HD23 LEU B  28      -1.216  13.770 -13.692  1.00 93.20           H  
ATOM   2961  N   GLU B  29       4.830  11.467 -14.293  1.00 91.66           N  
ATOM   2962  H   GLU B  29       4.863  12.068 -15.104  1.00 91.66           H  
ATOM   2963  CA  GLU B  29       5.691  10.269 -14.283  1.00 91.66           C  
ATOM   2964  HA  GLU B  29       5.132   9.424 -13.881  1.00 91.66           H  
ATOM   2965  C   GLU B  29       6.947  10.422 -13.400  1.00 91.66           C  
ATOM   2966  CB  GLU B  29       6.094   9.926 -15.737  1.00 91.66           C  
ATOM   2967  HB2 GLU B  29       6.571  10.801 -16.180  1.00 91.66           H  
ATOM   2968  HB3 GLU B  29       6.822   9.115 -15.720  1.00 91.66           H  
ATOM   2969  O   GLU B  29       7.497   9.428 -12.918  1.00 91.66           O  
ATOM   2970  CG  GLU B  29       4.902   9.484 -16.612  1.00 91.66           C  
ATOM   2971  HG2 GLU B  29       4.126  10.249 -16.574  1.00 91.66           H  
ATOM   2972  HG3 GLU B  29       4.485   8.575 -16.179  1.00 91.66           H  
ATOM   2973  CD  GLU B  29       5.248   9.225 -18.094  1.00 91.66           C  
ATOM   2974  OE1 GLU B  29       4.494   8.457 -18.750  1.00 91.66           O  
ATOM   2975  OE2 GLU B  29       6.207   9.828 -18.626  1.00 91.66           O  
ATOM   2976  N   SER B  30       7.439  11.655 -13.222  1.00 88.35           N  
ATOM   2977  H   SER B  30       6.903  12.428 -13.592  1.00 88.35           H  
ATOM   2978  CA  SER B  30       8.839  11.912 -12.843  1.00 88.35           C  
ATOM   2979  HA  SER B  30       9.150  11.127 -12.154  1.00 88.35           H  
ATOM   2980  C   SER B  30       9.112  13.244 -12.116  1.00 88.35           C  
ATOM   2981  CB  SER B  30       9.730  11.786 -14.095  1.00 88.35           C  
ATOM   2982  HB2 SER B  30       9.599  10.792 -14.525  1.00 88.35           H  
ATOM   2983  HB3 SER B  30      10.778  11.893 -13.816  1.00 88.35           H  
ATOM   2984  O   SER B  30      10.273  13.650 -12.052  1.00 88.35           O  
ATOM   2985  OG  SER B  30       9.396  12.761 -15.074  1.00 88.35           O  
ATOM   2986  HG  SER B  30       8.622  13.223 -14.743  1.00 88.35           H  
ATOM   2987  N   ASP B  31       8.107  13.947 -11.563  1.00 93.31           N  
ATOM   2988  H   ASP B  31       7.152  13.630 -11.654  1.00 93.31           H  
ATOM   2989  CA  ASP B  31       8.376  15.191 -10.808  1.00 93.31           C  
ATOM   2990  HA  ASP B  31       8.856  15.874 -11.509  1.00 93.31           H  
ATOM   2991  C   ASP B  31       9.324  14.882  -9.628  1.00 93.31           C  
ATOM   2992  CB  ASP B  31       7.088  15.890 -10.310  1.00 93.31           C  
ATOM   2993  HB2 ASP B  31       6.311  15.750 -11.062  1.00 93.31           H  
ATOM   2994  HB3 ASP B  31       6.747  15.414  -9.390  1.00 93.31           H  
ATOM   2995  O   ASP B  31       9.084  13.893  -8.912  1.00 93.31           O  
ATOM   2996  CG  ASP B  31       7.199  17.414 -10.095  1.00 93.31           C  
ATOM   2997  OD1 ASP B  31       8.212  18.008 -10.532  1.00 93.31           O  
ATOM   2998  OD2 ASP B  31       6.234  18.005  -9.549  1.00 93.31           O  
ATOM   2999  N   PRO B  32      10.412  15.651  -9.421  1.00 95.93           N  
ATOM   3000  CA  PRO B  32      11.286  15.468  -8.271  1.00 95.93           C  
ATOM   3001  HA  PRO B  32      11.545  14.412  -8.191  1.00 95.93           H  
ATOM   3002  C   PRO B  32      10.588  15.925  -6.988  1.00 95.93           C  
ATOM   3003  CB  PRO B  32      12.558  16.272  -8.566  1.00 95.93           C  
ATOM   3004  HB2 PRO B  32      13.449  15.697  -8.312  1.00 95.93           H  
ATOM   3005  HB3 PRO B  32      12.542  17.221  -8.030  1.00 95.93           H  
ATOM   3006  O   PRO B  32      10.032  17.024  -6.921  1.00 95.93           O  
ATOM   3007  CG  PRO B  32      12.502  16.535 -10.068  1.00 95.93           C  
ATOM   3008  HG2 PRO B  32      13.013  17.459 -10.339  1.00 95.93           H  
ATOM   3009  HG3 PRO B  32      12.924  15.686 -10.606  1.00 95.93           H  
ATOM   3010  CD  PRO B  32      11.006  16.613 -10.335  1.00 95.93           C  
ATOM   3011  HD2 PRO B  32      10.641  17.613 -10.100  1.00 95.93           H  
ATOM   3012  HD3 PRO B  32      10.816  16.370 -11.381  1.00 95.93           H  
ATOM   3013  N   VAL B  33      10.649  15.101  -5.944  1.00 98.60           N  
ATOM   3014  H   VAL B  33      11.173  14.243  -6.037  1.00 98.60           H  
ATOM   3015  CA  VAL B  33       9.998  15.384  -4.657  1.00 98.60           C  
ATOM   3016  HA  VAL B  33       9.285  16.199  -4.782  1.00 98.60           H  
ATOM   3017  C   VAL B  33      11.047  15.860  -3.656  1.00 98.60           C  
ATOM   3018  CB  VAL B  33       9.183  14.167  -4.185  1.00 98.60           C  
ATOM   3019  HB  VAL B  33       9.822  13.285  -4.158  1.00 98.60           H  
ATOM   3020  O   VAL B  33      12.037  15.178  -3.405  1.00 98.60           O  
ATOM   3021  CG1 VAL B  33       8.585  14.375  -2.794  1.00 98.60           C  
ATOM   3022 HG11 VAL B  33       7.982  13.508  -2.524  1.00 98.60           H  
ATOM   3023 HG12 VAL B  33       7.952  15.263  -2.784  1.00 98.60           H  
ATOM   3024 HG13 VAL B  33       9.377  14.491  -2.054  1.00 98.60           H  
ATOM   3025  CG2 VAL B  33       8.017  13.903  -5.151  1.00 98.60           C  
ATOM   3026 HG21 VAL B  33       8.398  13.636  -6.137  1.00 98.60           H  
ATOM   3027 HG22 VAL B  33       7.392  14.791  -5.240  1.00 98.60           H  
ATOM   3028 HG23 VAL B  33       7.404  13.079  -4.785  1.00 98.60           H  
ATOM   3029  N   ALA B  34      10.853  17.051  -3.101  1.00 98.62           N  
ATOM   3030  H   ALA B  34       9.954  17.490  -3.234  1.00 98.62           H  
ATOM   3031  CA  ALA B  34      11.698  17.621  -2.065  1.00 98.62           C  
ATOM   3032  HA  ALA B  34      12.744  17.440  -2.312  1.00 98.62           H  
ATOM   3033  C   ALA B  34      11.401  16.978  -0.704  1.00 98.62           C  
ATOM   3034  CB  ALA B  34      11.462  19.136  -2.023  1.00 98.62           C  
ATOM   3035  HB1 ALA B  34      12.013  19.568  -1.187  1.00 98.62           H  
ATOM   3036  HB2 ALA B  34      10.403  19.344  -1.874  1.00 98.62           H  
ATOM   3037  HB3 ALA B  34      11.796  19.592  -2.955  1.00 98.62           H  
ATOM   3038  O   ALA B  34      10.243  16.835  -0.313  1.00 98.62           O  
ATOM   3039  N   ILE B  35      12.459  16.659   0.040  1.00 98.76           N  
ATOM   3040  H   ILE B  35      13.376  16.782  -0.365  1.00 98.76           H  
ATOM   3041  CA  ILE B  35      12.397  16.426   1.485  1.00 98.76           C  
ATOM   3042  HA  ILE B  35      11.417  16.036   1.762  1.00 98.76           H  
ATOM   3043  C   ILE B  35      12.585  17.793   2.145  1.00 98.76           C  
ATOM   3044  CB  ILE B  35      13.474  15.399   1.904  1.00 98.76           C  
ATOM   3045  HB  ILE B  35      14.439  15.745   1.534  1.00 98.76           H  
ATOM   3046  O   ILE B  35      13.698  18.326   2.134  1.00 98.76           O  
ATOM   3047  CG1 ILE B  35      13.179  14.007   1.299  1.00 98.76           C  
ATOM   3048 HG12 ILE B  35      12.460  13.485   1.930  1.00 98.76           H  
ATOM   3049 HG13 ILE B  35      12.739  14.107   0.306  1.00 98.76           H  
ATOM   3050  CG2 ILE B  35      13.554  15.286   3.439  1.00 98.76           C  
ATOM   3051 HG21 ILE B  35      12.569  15.059   3.847  1.00 98.76           H  
ATOM   3052 HG22 ILE B  35      13.897  16.228   3.868  1.00 98.76           H  
ATOM   3053 HG23 ILE B  35      14.254  14.505   3.733  1.00 98.76           H  
ATOM   3054  CD1 ILE B  35      14.431  13.137   1.150  1.00 98.76           C  
ATOM   3055 HD11 ILE B  35      14.946  13.037   2.106  1.00 98.76           H  
ATOM   3056 HD12 ILE B  35      15.101  13.584   0.416  1.00 98.76           H  
ATOM   3057 HD13 ILE B  35      14.138  12.149   0.796  1.00 98.76           H  
ATOM   3058  N   VAL B  36      11.504  18.374   2.673  1.00 98.05           N  
ATOM   3059  H   VAL B  36      10.626  17.876   2.648  1.00 98.05           H  
ATOM   3060  CA  VAL B  36      11.534  19.719   3.286  1.00 98.05           C  
ATOM   3061  HA  VAL B  36      12.364  20.268   2.840  1.00 98.05           H  
ATOM   3062  C   VAL B  36      11.845  19.681   4.780  1.00 98.05           C  
ATOM   3063  CB  VAL B  36      10.266  20.544   2.991  1.00 98.05           C  
ATOM   3064  HB  VAL B  36      10.365  21.504   3.497  1.00 98.05           H  
ATOM   3065  O   VAL B  36      12.467  20.593   5.315  1.00 98.05           O  
ATOM   3066  CG1 VAL B  36      10.127  20.817   1.489  1.00 98.05           C  
ATOM   3067 HG11 VAL B  36       9.268  21.465   1.316  1.00 98.05           H  
ATOM   3068 HG12 VAL B  36       9.984  19.886   0.940  1.00 98.05           H  
ATOM   3069 HG13 VAL B  36      11.022  21.323   1.127  1.00 98.05           H  
ATOM   3070  CG2 VAL B  36       8.973  19.884   3.483  1.00 98.05           C  
ATOM   3071 HG21 VAL B  36       8.145  20.578   3.336  1.00 98.05           H  
ATOM   3072 HG22 VAL B  36       9.050  19.656   4.546  1.00 98.05           H  
ATOM   3073 HG23 VAL B  36       8.768  18.975   2.918  1.00 98.05           H  
ATOM   3074  N   SER B  37      11.503  18.585   5.460  1.00 98.29           N  
ATOM   3075  H   SER B  37      10.980  17.862   4.986  1.00 98.29           H  
ATOM   3076  CA  SER B  37      11.997  18.304   6.807  1.00 98.29           C  
ATOM   3077  HA  SER B  37      13.001  18.720   6.887  1.00 98.29           H  
ATOM   3078  C   SER B  37      12.101  16.805   7.074  1.00 98.29           C  
ATOM   3079  CB  SER B  37      11.152  19.003   7.871  1.00 98.29           C  
ATOM   3080  HB2 SER B  37      11.690  18.994   8.819  1.00 98.29           H  
ATOM   3081  HB3 SER B  37      10.995  20.040   7.574  1.00 98.29           H  
ATOM   3082  O   SER B  37      11.571  15.972   6.335  1.00 98.29           O  
ATOM   3083  OG  SER B  37       9.917  18.352   8.047  1.00 98.29           O  
ATOM   3084  HG  SER B  37       9.438  18.800   8.748  1.00 98.29           H  
ATOM   3085  N   MET B  38      12.821  16.456   8.137  1.00 98.68           N  
ATOM   3086  H   MET B  38      13.215  17.185   8.714  1.00 98.68           H  
ATOM   3087  CA  MET B  38      12.982  15.080   8.596  1.00 98.68           C  
ATOM   3088  HA  MET B  38      12.080  14.524   8.342  1.00 98.68           H  
ATOM   3089  C   MET B  38      13.132  15.030  10.115  1.00 98.68           C  
ATOM   3090  CB  MET B  38      14.158  14.410   7.871  1.00 98.68           C  
ATOM   3091  HB2 MET B  38      13.962  14.435   6.799  1.00 98.68           H  
ATOM   3092  HB3 MET B  38      14.213  13.368   8.185  1.00 98.68           H  
ATOM   3093  O   MET B  38      13.725  15.928  10.720  1.00 98.68           O  
ATOM   3094  CG  MET B  38      15.518  15.069   8.116  1.00 98.68           C  
ATOM   3095  HG2 MET B  38      15.447  16.133   7.891  1.00 98.68           H  
ATOM   3096  HG3 MET B  38      15.783  14.954   9.167  1.00 98.68           H  
ATOM   3097  SD  MET B  38      16.842  14.358   7.107  1.00 98.68           S  
ATOM   3098  CE  MET B  38      18.238  15.379   7.639  1.00 98.68           C  
ATOM   3099  HE1 MET B  38      18.055  16.422   7.379  1.00 98.68           H  
ATOM   3100  HE2 MET B  38      19.145  15.038   7.139  1.00 98.68           H  
ATOM   3101  HE3 MET B  38      18.367  15.292   8.718  1.00 98.68           H  
ATOM   3102  N   ASN B  39      12.617  13.971  10.733  1.00 98.27           N  
ATOM   3103  H   ASN B  39      12.136  13.275  10.182  1.00 98.27           H  
ATOM   3104  CA  ASN B  39      12.772  13.713  12.157  1.00 98.27           C  
ATOM   3105  HA  ASN B  39      13.697  14.189  12.482  1.00 98.27           H  
ATOM   3106  C   ASN B  39      12.910  12.212  12.441  1.00 98.27           C  
ATOM   3107  CB  ASN B  39      11.600  14.340  12.933  1.00 98.27           C  
ATOM   3108  HB2 ASN B  39      11.410  15.350  12.571  1.00 98.27           H  
ATOM   3109  HB3 ASN B  39      10.697  13.750  12.777  1.00 98.27           H  
ATOM   3110  O   ASN B  39      12.410  11.376  11.691  1.00 98.27           O  
ATOM   3111  CG  ASN B  39      11.904  14.435  14.416  1.00 98.27           C  
ATOM   3112  ND2 ASN B  39      10.902  14.607  15.235  1.00 98.27           N  
ATOM   3113 HD21 ASN B  39       9.956  14.671  14.885  1.00 98.27           H  
ATOM   3114 HD22 ASN B  39      11.119  14.821  16.198  1.00 98.27           H  
ATOM   3115  OD1 ASN B  39      13.054  14.380  14.837  1.00 98.27           O  
ATOM   3116  N   CYS B  40      13.591  11.862  13.529  1.00 98.66           N  
ATOM   3117  H   CYS B  40      13.883  12.584  14.172  1.00 98.66           H  
ATOM   3118  CA  CYS B  40      13.777  10.475  13.933  1.00 98.66           C  
ATOM   3119  HA  CYS B  40      12.849   9.942  13.728  1.00 98.66           H  
ATOM   3120  C   CYS B  40      14.068  10.344  15.430  1.00 98.66           C  
ATOM   3121  CB  CYS B  40      14.912   9.840  13.107  1.00 98.66           C  
ATOM   3122  HB2 CYS B  40      14.657   9.881  12.048  1.00 98.66           H  
ATOM   3123  HB3 CYS B  40      15.009   8.791  13.387  1.00 98.66           H  
ATOM   3124  O   CYS B  40      14.800  11.157  15.998  1.00 98.66           O  
ATOM   3125  SG  CYS B  40      16.493  10.701  13.390  1.00 98.66           S  
ATOM   3126  HG  CYS B  40      16.352  10.789  14.716  1.00 98.66           H  
ATOM   3127  N   ARG B  41      13.593   9.257  16.039  1.00 98.65           N  
ATOM   3128  H   ARG B  41      13.053   8.609  15.484  1.00 98.65           H  
ATOM   3129  CA  ARG B  41      14.042   8.800  17.360  1.00 98.65           C  
ATOM   3130  HA  ARG B  41      14.886   9.414  17.674  1.00 98.65           H  
ATOM   3131  C   ARG B  41      14.543   7.367  17.205  1.00 98.65           C  
ATOM   3132  CB  ARG B  41      12.938   8.962  18.420  1.00 98.65           C  
ATOM   3133  HB2 ARG B  41      13.332   8.641  19.385  1.00 98.65           H  
ATOM   3134  HB3 ARG B  41      12.103   8.308  18.171  1.00 98.65           H  
ATOM   3135  O   ARG B  41      13.834   6.534  16.645  1.00 98.65           O  
ATOM   3136  CG  ARG B  41      12.423  10.412  18.557  1.00 98.65           C  
ATOM   3137  HG2 ARG B  41      12.118  10.798  17.584  1.00 98.65           H  
ATOM   3138  HG3 ARG B  41      13.214  11.045  18.959  1.00 98.65           H  
ATOM   3139  CD  ARG B  41      11.204  10.449  19.483  1.00 98.65           C  
ATOM   3140  HD2 ARG B  41      11.479  10.019  20.446  1.00 98.65           H  
ATOM   3141  HD3 ARG B  41      10.420   9.835  19.039  1.00 98.65           H  
ATOM   3142  NE  ARG B  41      10.671  11.809  19.692  1.00 98.65           N  
ATOM   3143  HE  ARG B  41      11.081  12.595  19.208  1.00 98.65           H  
ATOM   3144  NH1 ARG B  41       8.961  11.195  21.111  1.00 98.65           N  
ATOM   3145 HH11 ARG B  41       9.191  10.212  21.089  1.00 98.65           H  
ATOM   3146 HH12 ARG B  41       8.210  11.541  21.691  1.00 98.65           H  
ATOM   3147  NH2 ARG B  41       9.234  13.313  20.640  1.00 98.65           N  
ATOM   3148 HH21 ARG B  41       9.610  14.093  20.120  1.00 98.65           H  
ATOM   3149 HH22 ARG B  41       8.441  13.437  21.254  1.00 98.65           H  
ATOM   3150  CZ  ARG B  41       9.637  12.098  20.464  1.00 98.65           C  
ATOM   3151  N   LEU B  42      15.790   7.113  17.598  1.00 98.75           N  
ATOM   3152  H   LEU B  42      16.262   7.824  18.137  1.00 98.75           H  
ATOM   3153  CA  LEU B  42      16.536   5.877  17.313  1.00 98.75           C  
ATOM   3154  HA  LEU B  42      15.820   5.070  17.156  1.00 98.75           H  
ATOM   3155  C   LEU B  42      17.416   5.476  18.527  1.00 98.75           C  
ATOM   3156  CB  LEU B  42      17.368   6.061  16.013  1.00 98.75           C  
ATOM   3157  HB2 LEU B  42      17.980   5.174  15.846  1.00 98.75           H  
ATOM   3158  HB3 LEU B  42      18.059   6.892  16.156  1.00 98.75           H  
ATOM   3159  O   LEU B  42      17.614   6.292  19.440  1.00 98.75           O  
ATOM   3160  CG  LEU B  42      16.574   6.335  14.718  1.00 98.75           C  
ATOM   3161  HG  LEU B  42      15.888   7.167  14.875  1.00 98.75           H  
ATOM   3162  CD1 LEU B  42      17.524   6.736  13.591  1.00 98.75           C  
ATOM   3163 HD11 LEU B  42      18.025   7.666  13.859  1.00 98.75           H  
ATOM   3164 HD12 LEU B  42      16.958   6.902  12.674  1.00 98.75           H  
ATOM   3165 HD13 LEU B  42      18.262   5.953  13.420  1.00 98.75           H  
ATOM   3166  CD2 LEU B  42      15.782   5.119  14.248  1.00 98.75           C  
ATOM   3167 HD21 LEU B  42      16.454   4.301  13.991  1.00 98.75           H  
ATOM   3168 HD22 LEU B  42      15.183   5.384  13.376  1.00 98.75           H  
ATOM   3169 HD23 LEU B  42      15.109   4.797  15.043  1.00 98.75           H  
ATOM   3170  N   PRO B  43      17.952   4.239  18.573  1.00 98.23           N  
ATOM   3171  CA  PRO B  43      18.763   3.748  19.688  1.00 98.23           C  
ATOM   3172  HA  PRO B  43      18.141   3.760  20.583  1.00 98.23           H  
ATOM   3173  C   PRO B  43      20.023   4.586  19.958  1.00 98.23           C  
ATOM   3174  CB  PRO B  43      19.093   2.287  19.354  1.00 98.23           C  
ATOM   3175  HB2 PRO B  43      20.022   2.228  18.786  1.00 98.23           H  
ATOM   3176  HB3 PRO B  43      19.152   1.669  20.250  1.00 98.23           H  
ATOM   3177  O   PRO B  43      20.453   5.405  19.145  1.00 98.23           O  
ATOM   3178  CG  PRO B  43      17.927   1.876  18.456  1.00 98.23           C  
ATOM   3179  HG2 PRO B  43      18.177   1.030  17.816  1.00 98.23           H  
ATOM   3180  HG3 PRO B  43      17.044   1.670  19.060  1.00 98.23           H  
ATOM   3181  CD  PRO B  43      17.695   3.145  17.648  1.00 98.23           C  
ATOM   3182  HD2 PRO B  43      16.676   3.161  17.262  1.00 98.23           H  
ATOM   3183  HD3 PRO B  43      18.408   3.188  16.825  1.00 98.23           H  
ATOM   3184  N   GLY B  44      20.636   4.404  21.132  1.00 97.40           N  
ATOM   3185  H   GLY B  44      20.312   3.650  21.721  1.00 97.40           H  
ATOM   3186  CA  GLY B  44      21.855   5.139  21.509  1.00 97.40           C  
ATOM   3187  HA2 GLY B  44      22.309   4.636  22.363  1.00 97.40           H  
ATOM   3188  HA3 GLY B  44      22.561   5.104  20.679  1.00 97.40           H  
ATOM   3189  C   GLY B  44      21.634   6.614  21.882  1.00 97.40           C  
ATOM   3190  O   GLY B  44      22.589   7.399  21.840  1.00 97.40           O  
ATOM   3191  N   LYS B  45      20.398   6.966  22.277  1.00 95.98           N  
ATOM   3192  H   LYS B  45      19.711   6.225  22.251  1.00 95.98           H  
ATOM   3193  CA  LYS B  45      19.900   8.320  22.608  1.00 95.98           C  
ATOM   3194  HA  LYS B  45      18.848   8.202  22.869  1.00 95.98           H  
ATOM   3195  C   LYS B  45      19.863   9.289  21.418  1.00 95.98           C  
ATOM   3196  CB  LYS B  45      20.587   8.908  23.859  1.00 95.98           C  
ATOM   3197  HB2 LYS B  45      21.648   9.059  23.662  1.00 95.98           H  
ATOM   3198  HB3 LYS B  45      20.140   9.880  24.070  1.00 95.98           H  
ATOM   3199  O   LYS B  45      20.199  10.467  21.549  1.00 95.98           O  
ATOM   3200  CG  LYS B  45      20.413   8.024  25.100  1.00 95.98           C  
ATOM   3201  HG2 LYS B  45      20.929   7.075  24.953  1.00 95.98           H  
ATOM   3202  HG3 LYS B  45      19.350   7.831  25.246  1.00 95.98           H  
ATOM   3203  CD  LYS B  45      20.968   8.712  26.352  1.00 95.98           C  
ATOM   3204  HD2 LYS B  45      22.036   8.891  26.230  1.00 95.98           H  
ATOM   3205  HD3 LYS B  45      20.452   9.663  26.490  1.00 95.98           H  
ATOM   3206  CE  LYS B  45      20.718   7.805  27.561  1.00 95.98           C  
ATOM   3207  HE2 LYS B  45      19.666   7.519  27.559  1.00 95.98           H  
ATOM   3208  HE3 LYS B  45      21.301   6.892  27.442  1.00 95.98           H  
ATOM   3209  NZ  LYS B  45      21.054   8.479  28.839  1.00 95.98           N  
ATOM   3210  HZ1 LYS B  45      20.481   9.303  28.956  1.00 95.98           H  
ATOM   3211  HZ2 LYS B  45      20.864   7.859  29.614  1.00 95.98           H  
ATOM   3212  HZ3 LYS B  45      22.028   8.745  28.861  1.00 95.98           H  
ATOM   3213  N   VAL B  46      19.429   8.802  20.257  1.00 97.89           N  
ATOM   3214  H   VAL B  46      19.145   7.835  20.205  1.00 97.89           H  
ATOM   3215  CA  VAL B  46      19.145   9.647  19.094  1.00 97.89           C  
ATOM   3216  HA  VAL B  46      19.835  10.491  19.083  1.00 97.89           H  
ATOM   3217  C   VAL B  46      17.723  10.196  19.206  1.00 97.89           C  
ATOM   3218  CB  VAL B  46      19.364   8.856  17.796  1.00 97.89           C  
ATOM   3219  HB  VAL B  46      18.795   7.928  17.860  1.00 97.89           H  
ATOM   3220  O   VAL B  46      16.759   9.457  19.050  1.00 97.89           O  
ATOM   3221  CG1 VAL B  46      18.901   9.628  16.554  1.00 97.89           C  
ATOM   3222 HG11 VAL B  46      19.385  10.604  16.511  1.00 97.89           H  
ATOM   3223 HG12 VAL B  46      17.819   9.756  16.566  1.00 97.89           H  
ATOM   3224 HG13 VAL B  46      19.154   9.054  15.662  1.00 97.89           H  
ATOM   3225  CG2 VAL B  46      20.843   8.496  17.622  1.00 97.89           C  
ATOM   3226 HG21 VAL B  46      20.981   7.922  16.705  1.00 97.89           H  
ATOM   3227 HG22 VAL B  46      21.453   9.398  17.584  1.00 97.89           H  
ATOM   3228 HG23 VAL B  46      21.173   7.878  18.457  1.00 97.89           H  
ATOM   3229  N   THR B  47      17.595  11.500  19.457  1.00 94.60           N  
ATOM   3230  H   THR B  47      18.422  12.021  19.712  1.00 94.60           H  
ATOM   3231  CA  THR B  47      16.311  12.230  19.566  1.00 94.60           C  
ATOM   3232  HA  THR B  47      15.490  11.515  19.522  1.00 94.60           H  
ATOM   3233  C   THR B  47      16.073  13.208  18.405  1.00 94.60           C  
ATOM   3234  CB  THR B  47      16.213  12.955  20.917  1.00 94.60           C  
ATOM   3235  HB  THR B  47      15.308  13.562  20.943  1.00 94.60           H  
ATOM   3236  O   THR B  47      15.272  14.133  18.501  1.00 94.60           O  
ATOM   3237  CG2 THR B  47      16.172  11.979  22.093  1.00 94.60           C  
ATOM   3238 HG21 THR B  47      16.020  12.530  23.021  1.00 94.60           H  
ATOM   3239 HG22 THR B  47      15.342  11.285  21.962  1.00 94.60           H  
ATOM   3240 HG23 THR B  47      17.104  11.417  22.156  1.00 94.60           H  
ATOM   3241  OG1 THR B  47      17.344  13.782  21.105  1.00 94.60           O  
ATOM   3242  HG1 THR B  47      17.098  14.413  21.785  1.00 94.60           H  
ATOM   3243  N   GLY B  48      16.809  13.045  17.306  1.00 96.48           N  
ATOM   3244  H   GLY B  48      17.430  12.250  17.266  1.00 96.48           H  
ATOM   3245  CA  GLY B  48      16.643  13.832  16.087  1.00 96.48           C  
ATOM   3246  HA2 GLY B  48      15.721  13.514  15.600  1.00 96.48           H  
ATOM   3247  HA3 GLY B  48      16.549  14.888  16.343  1.00 96.48           H  
ATOM   3248  C   GLY B  48      17.817  13.664  15.117  1.00 96.48           C  
ATOM   3249  O   GLY B  48      18.849  13.100  15.498  1.00 96.48           O  
ATOM   3250  N   PRO B  49      17.717  14.194  13.883  1.00 97.93           N  
ATOM   3251  CA  PRO B  49      18.706  13.945  12.830  1.00 97.93           C  
ATOM   3252  HA  PRO B  49      18.715  12.875  12.621  1.00 97.93           H  
ATOM   3253  C   PRO B  49      20.138  14.377  13.187  1.00 97.93           C  
ATOM   3254  CB  PRO B  49      18.176  14.674  11.592  1.00 97.93           C  
ATOM   3255  HB2 PRO B  49      18.575  15.687  11.546  1.00 97.93           H  
ATOM   3256  HB3 PRO B  49      18.410  14.127  10.678  1.00 97.93           H  
ATOM   3257  O   PRO B  49      21.086  13.657  12.891  1.00 97.93           O  
ATOM   3258  CG  PRO B  49      16.668  14.735  11.822  1.00 97.93           C  
ATOM   3259  HG2 PRO B  49      16.225  15.589  11.310  1.00 97.93           H  
ATOM   3260  HG3 PRO B  49      16.206  13.802  11.502  1.00 97.93           H  
ATOM   3261  CD  PRO B  49      16.552  14.876  13.336  1.00 97.93           C  
ATOM   3262  HD2 PRO B  49      15.616  14.429  13.671  1.00 97.93           H  
ATOM   3263  HD3 PRO B  49      16.584  15.931  13.611  1.00 97.93           H  
ATOM   3264  N   GLY B  50      20.319  15.490  13.909  1.00 95.90           N  
ATOM   3265  H   GLY B  50      19.521  16.075  14.110  1.00 95.90           H  
ATOM   3266  CA  GLY B  50      21.647  15.907  14.387  1.00 95.90           C  
ATOM   3267  HA2 GLY B  50      21.557  16.853  14.921  1.00 95.90           H  
ATOM   3268  HA3 GLY B  50      22.309  16.055  13.535  1.00 95.90           H  
ATOM   3269  C   GLY B  50      22.299  14.884  15.330  1.00 95.90           C  
ATOM   3270  O   GLY B  50      23.494  14.621  15.225  1.00 95.90           O  
ATOM   3271  N   LYS B  51      21.510  14.223  16.192  1.00 97.47           N  
ATOM   3272  H   LYS B  51      20.514  14.381  16.146  1.00 97.47           H  
ATOM   3273  CA  LYS B  51      22.008  13.145  17.064  1.00 97.47           C  
ATOM   3274  HA  LYS B  51      22.990  13.444  17.434  1.00 97.47           H  
ATOM   3275  C   LYS B  51      22.269  11.846  16.302  1.00 97.47           C  
ATOM   3276  CB  LYS B  51      21.058  12.913  18.257  1.00 97.47           C  
ATOM   3277  HB2 LYS B  51      21.354  11.994  18.764  1.00 97.47           H  
ATOM   3278  HB3 LYS B  51      20.041  12.785  17.887  1.00 97.47           H  
ATOM   3279  O   LYS B  51      23.158  11.097  16.697  1.00 97.47           O  
ATOM   3280  CG  LYS B  51      21.081  14.052  19.289  1.00 97.47           C  
ATOM   3281  HG2 LYS B  51      20.979  15.002  18.766  1.00 97.47           H  
ATOM   3282  HG3 LYS B  51      20.231  13.943  19.962  1.00 97.47           H  
ATOM   3283  CD  LYS B  51      22.375  14.040  20.124  1.00 97.47           C  
ATOM   3284  HD2 LYS B  51      22.279  13.323  20.939  1.00 97.47           H  
ATOM   3285  HD3 LYS B  51      23.208  13.719  19.498  1.00 97.47           H  
ATOM   3286  CE  LYS B  51      22.681  15.436  20.681  1.00 97.47           C  
ATOM   3287  HE2 LYS B  51      22.238  15.542  21.671  1.00 97.47           H  
ATOM   3288  HE3 LYS B  51      22.217  16.172  20.024  1.00 97.47           H  
ATOM   3289  NZ  LYS B  51      24.142  15.692  20.708  1.00 97.47           N  
ATOM   3290  HZ1 LYS B  51      24.632  15.064  21.329  1.00 97.47           H  
ATOM   3291  HZ2 LYS B  51      24.362  16.654  20.926  1.00 97.47           H  
ATOM   3292  HZ3 LYS B  51      24.534  15.513  19.795  1.00 97.47           H  
ATOM   3293  N   LEU B  52      21.549  11.589  15.205  1.00 98.51           N  
ATOM   3294  H   LEU B  52      20.813  12.231  14.946  1.00 98.51           H  
ATOM   3295  CA  LEU B  52      21.879  10.488  14.298  1.00 98.51           C  
ATOM   3296  HA  LEU B  52      21.980   9.580  14.893  1.00 98.51           H  
ATOM   3297  C   LEU B  52      23.228  10.741  13.615  1.00 98.51           C  
ATOM   3298  CB  LEU B  52      20.750  10.283  13.269  1.00 98.51           C  
ATOM   3299  HB2 LEU B  52      19.807  10.129  13.794  1.00 98.51           H  
ATOM   3300  HB3 LEU B  52      20.646  11.184  12.666  1.00 98.51           H  
ATOM   3301  O   LEU B  52      24.055   9.833  13.554  1.00 98.51           O  
ATOM   3302  CG  LEU B  52      20.989   9.097  12.312  1.00 98.51           C  
ATOM   3303  HG  LEU B  52      21.880   9.287  11.714  1.00 98.51           H  
ATOM   3304  CD1 LEU B  52      21.169   7.769  13.048  1.00 98.51           C  
ATOM   3305 HD11 LEU B  52      21.171   6.954  12.325  1.00 98.51           H  
ATOM   3306 HD12 LEU B  52      22.124   7.757  13.575  1.00 98.51           H  
ATOM   3307 HD13 LEU B  52      20.358   7.613  13.760  1.00 98.51           H  
ATOM   3308  CD2 LEU B  52      19.805   8.970  11.356  1.00 98.51           C  
ATOM   3309 HD21 LEU B  52      19.714   9.889  10.776  1.00 98.51           H  
ATOM   3310 HD22 LEU B  52      18.881   8.801  11.908  1.00 98.51           H  
ATOM   3311 HD23 LEU B  52      19.965   8.142  10.665  1.00 98.51           H  
ATOM   3312  N   TRP B  53      23.480  11.978  13.170  1.00 98.01           N  
ATOM   3313  H   TRP B  53      22.749  12.673  13.217  1.00 98.01           H  
ATOM   3314  CA  TRP B  53      24.769  12.354  12.592  1.00 98.01           C  
ATOM   3315  HA  TRP B  53      24.989  11.654  11.786  1.00 98.01           H  
ATOM   3316  C   TRP B  53      25.920  12.231  13.597  1.00 98.01           C  
ATOM   3317  CB  TRP B  53      24.720  13.750  11.970  1.00 98.01           C  
ATOM   3318  HB2 TRP B  53      23.898  13.797  11.256  1.00 98.01           H  
ATOM   3319  HB3 TRP B  53      24.543  14.494  12.747  1.00 98.01           H  
ATOM   3320  O   TRP B  53      26.931  11.613  13.263  1.00 98.01           O  
ATOM   3321  CG  TRP B  53      25.988  14.071  11.249  1.00 98.01           C  
ATOM   3322  CD1 TRP B  53      26.896  14.998  11.626  1.00 98.01           C  
ATOM   3323  HD1 TRP B  53      26.789  15.664  12.470  1.00 98.01           H  
ATOM   3324  CD2 TRP B  53      26.563  13.397  10.086  1.00 98.01           C  
ATOM   3325  CE2 TRP B  53      27.848  13.960   9.829  1.00 98.01           C  
ATOM   3326  CE3 TRP B  53      26.139  12.346   9.241  1.00 98.01           C  
ATOM   3327  HE3 TRP B  53      25.174  11.890   9.406  1.00 98.01           H  
ATOM   3328  NE1 TRP B  53      27.989  14.943  10.784  1.00 98.01           N  
ATOM   3329  HE1 TRP B  53      28.776  15.570  10.864  1.00 98.01           H  
ATOM   3330  CH2 TRP B  53      28.222  12.455   7.973  1.00 98.01           C  
ATOM   3331  HH2 TRP B  53      28.841  12.091   7.166  1.00 98.01           H  
ATOM   3332  CZ2 TRP B  53      28.677  13.499   8.796  1.00 98.01           C  
ATOM   3333  HZ2 TRP B  53      29.643  13.951   8.628  1.00 98.01           H  
ATOM   3334  CZ3 TRP B  53      26.956  11.885   8.192  1.00 98.01           C  
ATOM   3335  HZ3 TRP B  53      26.609  11.091   7.549  1.00 98.01           H  
ATOM   3336  N   ASP B  54      25.754  12.713  14.838  1.00 97.65           N  
ATOM   3337  H   ASP B  54      24.949  13.295  15.023  1.00 97.65           H  
ATOM   3338  CA  ASP B  54      26.713  12.472  15.933  1.00 97.65           C  
ATOM   3339  HA  ASP B  54      27.638  13.015  15.740  1.00 97.65           H  
ATOM   3340  C   ASP B  54      27.050  10.975  16.058  1.00 97.65           C  
ATOM   3341  CB  ASP B  54      26.135  12.912  17.295  1.00 97.65           C  
ATOM   3342  HB2 ASP B  54      26.720  12.430  18.079  1.00 97.65           H  
ATOM   3343  HB3 ASP B  54      25.116  12.539  17.390  1.00 97.65           H  
ATOM   3344  O   ASP B  54      28.215  10.600  16.161  1.00 97.65           O  
ATOM   3345  CG  ASP B  54      26.148  14.407  17.612  1.00 97.65           C  
ATOM   3346  OD1 ASP B  54      27.015  15.129  17.085  1.00 97.65           O  
ATOM   3347  OD2 ASP B  54      25.352  14.794  18.506  1.00 97.65           O  
ATOM   3348  N   LEU B  55      26.032  10.107  16.037  1.00 98.33           N  
ATOM   3349  H   LEU B  55      25.098  10.475  15.928  1.00 98.33           H  
ATOM   3350  CA  LEU B  55      26.188   8.668  16.247  1.00 98.33           C  
ATOM   3351  HA  LEU B  55      26.762   8.527  17.162  1.00 98.33           H  
ATOM   3352  C   LEU B  55      26.977   7.982  15.117  1.00 98.33           C  
ATOM   3353  CB  LEU B  55      24.788   8.058  16.454  1.00 98.33           C  
ATOM   3354  HB2 LEU B  55      24.254   8.659  17.190  1.00 98.33           H  
ATOM   3355  HB3 LEU B  55      24.222   8.121  15.524  1.00 98.33           H  
ATOM   3356  O   LEU B  55      27.925   7.242  15.397  1.00 98.33           O  
ATOM   3357  CG  LEU B  55      24.848   6.594  16.933  1.00 98.33           C  
ATOM   3358  HG  LEU B  55      25.886   6.309  17.102  1.00 98.33           H  
ATOM   3359  CD1 LEU B  55      24.110   6.417  18.260  1.00 98.33           C  
ATOM   3360 HD11 LEU B  55      24.368   5.448  18.687  1.00 98.33           H  
ATOM   3361 HD12 LEU B  55      24.401   7.203  18.958  1.00 98.33           H  
ATOM   3362 HD13 LEU B  55      23.033   6.460  18.097  1.00 98.33           H  
ATOM   3363  CD2 LEU B  55      24.259   5.640  15.898  1.00 98.33           C  
ATOM   3364 HD21 LEU B  55      23.206   5.864  15.730  1.00 98.33           H  
ATOM   3365 HD22 LEU B  55      24.357   4.615  16.257  1.00 98.33           H  
ATOM   3366 HD23 LEU B  55      24.805   5.734  14.960  1.00 98.33           H  
ATOM   3367  N   VAL B  56      26.618   8.239  13.852  1.00 98.23           N  
ATOM   3368  H   VAL B  56      25.837   8.859  13.694  1.00 98.23           H  
ATOM   3369  CA  VAL B  56      27.264   7.586  12.696  1.00 98.23           C  
ATOM   3370  HA  VAL B  56      27.454   6.549  12.970  1.00 98.23           H  
ATOM   3371  C   VAL B  56      28.633   8.186  12.366  1.00 98.23           C  
ATOM   3372  CB  VAL B  56      26.362   7.535  11.444  1.00 98.23           C  
ATOM   3373  HB  VAL B  56      26.884   6.955  10.683  1.00 98.23           H  
ATOM   3374  O   VAL B  56      29.547   7.439  12.021  1.00 98.23           O  
ATOM   3375  CG1 VAL B  56      25.043   6.811  11.739  1.00 98.23           C  
ATOM   3376 HG11 VAL B  56      24.474   6.699  10.816  1.00 98.23           H  
ATOM   3377 HG12 VAL B  56      25.250   5.820  12.142  1.00 98.23           H  
ATOM   3378 HG13 VAL B  56      24.447   7.374  12.457  1.00 98.23           H  
ATOM   3379  CG2 VAL B  56      26.051   8.910  10.840  1.00 98.23           C  
ATOM   3380 HG21 VAL B  56      25.370   8.800   9.997  1.00 98.23           H  
ATOM   3381 HG22 VAL B  56      26.964   9.386  10.482  1.00 98.23           H  
ATOM   3382 HG23 VAL B  56      25.587   9.551  11.590  1.00 98.23           H  
ATOM   3383  N   SER B  57      28.825   9.501  12.531  1.00 97.35           N  
ATOM   3384  H   SER B  57      28.050  10.070  12.840  1.00 97.35           H  
ATOM   3385  CA  SER B  57      30.118  10.161  12.278  1.00 97.35           C  
ATOM   3386  HA  SER B  57      30.489   9.828  11.308  1.00 97.35           H  
ATOM   3387  C   SER B  57      31.182   9.784  13.315  1.00 97.35           C  
ATOM   3388  CB  SER B  57      29.959  11.684  12.203  1.00 97.35           C  
ATOM   3389  HB2 SER B  57      30.921  12.129  11.950  1.00 97.35           H  
ATOM   3390  HB3 SER B  57      29.240  11.939  11.425  1.00 97.35           H  
ATOM   3391  O   SER B  57      32.338   9.568  12.960  1.00 97.35           O  
ATOM   3392  OG  SER B  57      29.521  12.208  13.440  1.00 97.35           O  
ATOM   3393  HG  SER B  57      28.567  12.107  13.467  1.00 97.35           H  
ATOM   3394  N   GLN B  58      30.785   9.596  14.580  1.00 97.14           N  
ATOM   3395  H   GLN B  58      29.843   9.862  14.827  1.00 97.14           H  
ATOM   3396  CA  GLN B  58      31.644   9.030  15.630  1.00 97.14           C  
ATOM   3397  HA  GLN B  58      32.635   9.476  15.549  1.00 97.14           H  
ATOM   3398  C   GLN B  58      31.826   7.507  15.489  1.00 97.14           C  
ATOM   3399  CB  GLN B  58      31.064   9.383  17.012  1.00 97.14           C  
ATOM   3400  HB2 GLN B  58      30.045   9.001  17.071  1.00 97.14           H  
ATOM   3401  HB3 GLN B  58      31.652   8.895  17.788  1.00 97.14           H  
ATOM   3402  O   GLN B  58      32.611   6.910  16.225  1.00 97.14           O  
ATOM   3403  CG  GLN B  58      31.071  10.899  17.285  1.00 97.14           C  
ATOM   3404  HG2 GLN B  58      32.096  11.229  17.453  1.00 97.14           H  
ATOM   3405  HG3 GLN B  58      30.693  11.435  16.414  1.00 97.14           H  
ATOM   3406  CD  GLN B  58      30.219  11.307  18.486  1.00 97.14           C  
ATOM   3407  NE2 GLN B  58      29.847  12.567  18.569  1.00 97.14           N  
ATOM   3408 HE21 GLN B  58      29.236  12.823  19.331  1.00 97.14           H  
ATOM   3409 HE22 GLN B  58      30.004  13.191  17.790  1.00 97.14           H  
ATOM   3410  OE1 GLN B  58      29.882  10.531  19.374  1.00 97.14           O  
ATOM   3411  N   GLY B  59      31.099   6.860  14.569  1.00 97.18           N  
ATOM   3412  H   GLY B  59      30.498   7.404  13.966  1.00 97.18           H  
ATOM   3413  CA  GLY B  59      31.167   5.421  14.332  1.00 97.18           C  
ATOM   3414  HA2 GLY B  59      30.476   5.170  13.527  1.00 97.18           H  
ATOM   3415  HA3 GLY B  59      32.180   5.164  14.024  1.00 97.18           H  
ATOM   3416  C   GLY B  59      30.796   4.588  15.562  1.00 97.18           C  
ATOM   3417  O   GLY B  59      31.456   3.576  15.812  1.00 97.18           O  
ATOM   3418  N   ARG B  60      29.798   5.036  16.338  1.00 97.81           N  
ATOM   3419  H   ARG B  60      29.288   5.845  16.012  1.00 97.81           H  
ATOM   3420  CA  ARG B  60      29.320   4.377  17.563  1.00 97.81           C  
ATOM   3421  HA  ARG B  60      30.176   3.980  18.109  1.00 97.81           H  
ATOM   3422  C   ARG B  60      28.391   3.198  17.256  1.00 97.81           C  
ATOM   3423  CB  ARG B  60      28.580   5.394  18.446  1.00 97.81           C  
ATOM   3424  HB2 ARG B  60      27.913   5.982  17.816  1.00 97.81           H  
ATOM   3425  HB3 ARG B  60      27.969   4.843  19.161  1.00 97.81           H  
ATOM   3426  O   ARG B  60      27.555   3.289  16.357  1.00 97.81           O  
ATOM   3427  CG  ARG B  60      29.498   6.350  19.227  1.00 97.81           C  
ATOM   3428  HG2 ARG B  60      30.213   6.808  18.544  1.00 97.81           H  
ATOM   3429  HG3 ARG B  60      30.049   5.783  19.977  1.00 97.81           H  
ATOM   3430  CD  ARG B  60      28.695   7.467  19.918  1.00 97.81           C  
ATOM   3431  HD2 ARG B  60      28.310   8.128  19.141  1.00 97.81           H  
ATOM   3432  HD3 ARG B  60      29.368   8.047  20.549  1.00 97.81           H  
ATOM   3433  NE  ARG B  60      27.574   6.932  20.727  1.00 97.81           N  
ATOM   3434  HE  ARG B  60      27.607   5.945  20.936  1.00 97.81           H  
ATOM   3435  NH1 ARG B  60      26.295   8.835  20.804  1.00 97.81           N  
ATOM   3436 HH11 ARG B  60      27.058   9.342  20.378  1.00 97.81           H  
ATOM   3437 HH12 ARG B  60      25.395   9.270  20.954  1.00 97.81           H  
ATOM   3438  NH2 ARG B  60      25.450   6.898  21.539  1.00 97.81           N  
ATOM   3439 HH21 ARG B  60      25.519   5.894  21.628  1.00 97.81           H  
ATOM   3440 HH22 ARG B  60      24.543   7.328  21.650  1.00 97.81           H  
ATOM   3441  CZ  ARG B  60      26.451   7.560  21.027  1.00 97.81           C  
ATOM   3442  N   ASP B  61      28.521   2.147  18.062  1.00 97.74           N  
ATOM   3443  H   ASP B  61      29.253   2.174  18.758  1.00 97.74           H  
ATOM   3444  CA  ASP B  61      27.498   1.115  18.275  1.00 97.74           C  
ATOM   3445  HA  ASP B  61      27.012   0.881  17.328  1.00 97.74           H  
ATOM   3446  C   ASP B  61      26.429   1.678  19.243  1.00 97.74           C  
ATOM   3447  CB  ASP B  61      28.193  -0.175  18.786  1.00 97.74           C  
ATOM   3448  HB2 ASP B  61      28.994  -0.427  18.091  1.00 97.74           H  
ATOM   3449  HB3 ASP B  61      28.651   0.038  19.751  1.00 97.74           H  
ATOM   3450  O   ASP B  61      26.740   2.473  20.143  1.00 97.74           O  
ATOM   3451  CG  ASP B  61      27.294  -1.420  18.936  1.00 97.74           C  
ATOM   3452  OD1 ASP B  61      26.080  -1.287  18.678  1.00 97.74           O  
ATOM   3453  OD2 ASP B  61      27.819  -2.486  19.347  1.00 97.74           O  
ATOM   3454  N   ALA B  62      25.167   1.323  19.015  1.00 98.01           N  
ATOM   3455  H   ALA B  62      25.018   0.672  18.258  1.00 98.01           H  
ATOM   3456  CA  ALA B  62      23.992   1.739  19.778  1.00 98.01           C  
ATOM   3457  HA  ALA B  62      24.318   2.329  20.634  1.00 98.01           H  
ATOM   3458  C   ALA B  62      23.179   0.556  20.339  1.00 98.01           C  
ATOM   3459  CB  ALA B  62      23.130   2.621  18.873  1.00 98.01           C  
ATOM   3460  HB1 ALA B  62      22.639   1.995  18.128  1.00 98.01           H  
ATOM   3461  HB2 ALA B  62      23.749   3.359  18.363  1.00 98.01           H  
ATOM   3462  HB3 ALA B  62      22.362   3.120  19.465  1.00 98.01           H  
ATOM   3463  O   ALA B  62      22.152   0.786  20.984  1.00 98.01           O  
ATOM   3464  N   ILE B  63      23.625  -0.680  20.096  1.00 97.87           N  
ATOM   3465  H   ILE B  63      24.482  -0.790  19.572  1.00 97.87           H  
ATOM   3466  CA  ILE B  63      23.075  -1.898  20.690  1.00 97.87           C  
ATOM   3467  HA  ILE B  63      21.993  -1.894  20.559  1.00 97.87           H  
ATOM   3468  C   ILE B  63      23.355  -1.913  22.201  1.00 97.87           C  
ATOM   3469  CB  ILE B  63      23.658  -3.133  19.961  1.00 97.87           C  
ATOM   3470  HB  ILE B  63      24.744  -3.086  20.037  1.00 97.87           H  
ATOM   3471  O   ILE B  63      24.417  -1.492  22.665  1.00 97.87           O  
ATOM   3472  CG1 ILE B  63      23.304  -3.158  18.452  1.00 97.87           C  
ATOM   3473 HG12 ILE B  63      23.723  -4.063  18.013  1.00 97.87           H  
ATOM   3474 HG13 ILE B  63      23.789  -2.318  17.954  1.00 97.87           H  
ATOM   3475  CG2 ILE B  63      23.236  -4.450  20.628  1.00 97.87           C  
ATOM   3476 HG21 ILE B  63      22.152  -4.512  20.716  1.00 97.87           H  
ATOM   3477 HG22 ILE B  63      23.598  -5.296  20.044  1.00 97.87           H  
ATOM   3478 HG23 ILE B  63      23.691  -4.524  21.615  1.00 97.87           H  
ATOM   3479  CD1 ILE B  63      21.808  -3.101  18.116  1.00 97.87           C  
ATOM   3480 HD11 ILE B  63      21.400  -2.123  18.370  1.00 97.87           H  
ATOM   3481 HD12 ILE B  63      21.679  -3.268  17.046  1.00 97.87           H  
ATOM   3482 HD13 ILE B  63      21.264  -3.875  18.657  1.00 97.87           H  
ATOM   3483  N   GLY B  64      22.391  -2.399  22.980  1.00 95.74           N  
ATOM   3484  H   GLY B  64      21.542  -2.732  22.545  1.00 95.74           H  
ATOM   3485  CA  GLY B  64      22.498  -2.551  24.429  1.00 95.74           C  
ATOM   3486  HA2 GLY B  64      22.214  -1.613  24.906  1.00 95.74           H  
ATOM   3487  HA3 GLY B  64      23.529  -2.784  24.697  1.00 95.74           H  
ATOM   3488  C   GLY B  64      21.599  -3.670  24.962  1.00 95.74           C  
ATOM   3489  O   GLY B  64      20.896  -4.311  24.182  1.00 95.74           O  
ATOM   3490  N   PRO B  65      21.614  -3.935  26.278  1.00 95.35           N  
ATOM   3491  CA  PRO B  65      20.802  -4.988  26.882  1.00 95.35           C  
ATOM   3492  HA  PRO B  65      21.029  -5.941  26.403  1.00 95.35           H  
ATOM   3493  C   PRO B  65      19.296  -4.720  26.751  1.00 95.35           C  
ATOM   3494  CB  PRO B  65      21.244  -5.049  28.347  1.00 95.35           C  
ATOM   3495  HB2 PRO B  65      20.434  -5.348  29.013  1.00 95.35           H  
ATOM   3496  HB3 PRO B  65      22.087  -5.734  28.443  1.00 95.35           H  
ATOM   3497  O   PRO B  65      18.863  -3.573  26.625  1.00 95.35           O  
ATOM   3498  CG  PRO B  65      21.710  -3.621  28.626  1.00 95.35           C  
ATOM   3499  HG2 PRO B  65      22.422  -3.580  29.450  1.00 95.35           H  
ATOM   3500  HG3 PRO B  65      20.847  -2.986  28.828  1.00 95.35           H  
ATOM   3501  CD  PRO B  65      22.351  -3.211  27.301  1.00 95.35           C  
ATOM   3502  HD2 PRO B  65      23.395  -3.523  27.281  1.00 95.35           H  
ATOM   3503  HD3 PRO B  65      22.273  -2.132  27.166  1.00 95.35           H  
ATOM   3504  N   PHE B  66      18.502  -5.790  26.826  1.00 95.87           N  
ATOM   3505  H   PHE B  66      18.933  -6.703  26.850  1.00 95.87           H  
ATOM   3506  CA  PHE B  66      17.037  -5.720  26.846  1.00 95.87           C  
ATOM   3507  HA  PHE B  66      16.715  -5.310  25.889  1.00 95.87           H  
ATOM   3508  C   PHE B  66      16.497  -4.804  27.973  1.00 95.87           C  
ATOM   3509  CB  PHE B  66      16.454  -7.137  26.996  1.00 95.87           C  
ATOM   3510  HB2 PHE B  66      16.949  -7.619  27.839  1.00 95.87           H  
ATOM   3511  HB3 PHE B  66      15.401  -7.037  27.259  1.00 95.87           H  
ATOM   3512  O   PHE B  66      17.068  -4.763  29.068  1.00 95.87           O  
ATOM   3513  CG  PHE B  66      16.518  -8.086  25.806  1.00 95.87           C  
ATOM   3514  CD1 PHE B  66      17.162  -7.755  24.595  1.00 95.87           C  
ATOM   3515  HD1 PHE B  66      17.681  -6.815  24.483  1.00 95.87           H  
ATOM   3516  CD2 PHE B  66      15.891  -9.342  25.921  1.00 95.87           C  
ATOM   3517  HD2 PHE B  66      15.387  -9.612  26.837  1.00 95.87           H  
ATOM   3518  CE1 PHE B  66      17.152  -8.653  23.513  1.00 95.87           C  
ATOM   3519  HE1 PHE B  66      17.630  -8.391  22.581  1.00 95.87           H  
ATOM   3520  CE2 PHE B  66      15.901 -10.250  24.850  1.00 95.87           C  
ATOM   3521  HE2 PHE B  66      15.425 -11.215  24.947  1.00 95.87           H  
ATOM   3522  CZ  PHE B  66      16.518  -9.899  23.641  1.00 95.87           C  
ATOM   3523  HZ  PHE B  66      16.499 -10.589  22.811  1.00 95.87           H  
ATOM   3524  N   PRO B  67      15.380  -4.088  27.737  1.00 94.40           N  
ATOM   3525  CA  PRO B  67      14.782  -3.169  28.703  1.00 94.40           C  
ATOM   3526  HA  PRO B  67      15.550  -2.502  29.094  1.00 94.40           H  
ATOM   3527  C   PRO B  67      14.121  -3.910  29.876  1.00 94.40           C  
ATOM   3528  CB  PRO B  67      13.774  -2.345  27.895  1.00 94.40           C  
ATOM   3529  HB2 PRO B  67      14.275  -1.482  27.456  1.00 94.40           H  
ATOM   3530  HB3 PRO B  67      12.924  -2.026  28.498  1.00 94.40           H  
ATOM   3531  O   PRO B  67      13.363  -4.860  29.691  1.00 94.40           O  
ATOM   3532  CG  PRO B  67      13.344  -3.304  26.785  1.00 94.40           C  
ATOM   3533  HG2 PRO B  67      12.994  -2.776  25.898  1.00 94.40           H  
ATOM   3534  HG3 PRO B  67      12.583  -3.989  27.158  1.00 94.40           H  
ATOM   3535  CD  PRO B  67      14.624  -4.073  26.494  1.00 94.40           C  
ATOM   3536  HD2 PRO B  67      15.203  -3.545  25.736  1.00 94.40           H  
ATOM   3537  HD3 PRO B  67      14.384  -5.081  26.155  1.00 94.40           H  
ATOM   3538  N   THR B  68      14.381  -3.445  31.100  1.00 93.00           N  
ATOM   3539  H   THR B  68      15.029  -2.676  31.191  1.00 93.00           H  
ATOM   3540  CA  THR B  68      13.913  -4.072  32.355  1.00 93.00           C  
ATOM   3541  HA  THR B  68      13.752  -5.136  32.182  1.00 93.00           H  
ATOM   3542  C   THR B  68      12.589  -3.509  32.884  1.00 93.00           C  
ATOM   3543  CB  THR B  68      14.985  -3.927  33.447  1.00 93.00           C  
ATOM   3544  HB  THR B  68      14.591  -4.292  34.395  1.00 93.00           H  
ATOM   3545  O   THR B  68      12.053  -4.011  33.867  1.00 93.00           O  
ATOM   3546  CG2 THR B  68      16.257  -4.710  33.126  1.00 93.00           C  
ATOM   3547 HG21 THR B  68      16.666  -4.405  32.163  1.00 93.00           H  
ATOM   3548 HG22 THR B  68      16.999  -4.532  33.904  1.00 93.00           H  
ATOM   3549 HG23 THR B  68      16.026  -5.774  33.097  1.00 93.00           H  
ATOM   3550  OG1 THR B  68      15.356  -2.570  33.597  1.00 93.00           O  
ATOM   3551  HG1 THR B  68      14.585  -2.092  33.912  1.00 93.00           H  
ATOM   3552  N   ASP B  69      12.075  -2.440  32.279  1.00 90.41           N  
ATOM   3553  H   ASP B  69      12.525  -2.089  31.445  1.00 90.41           H  
ATOM   3554  CA  ASP B  69      10.891  -1.681  32.704  1.00 90.41           C  
ATOM   3555  HA  ASP B  69      10.725  -1.860  33.766  1.00 90.41           H  
ATOM   3556  C   ASP B  69       9.588  -2.110  32.000  1.00 90.41           C  
ATOM   3557  CB  ASP B  69      11.182  -0.173  32.543  1.00 90.41           C  
ATOM   3558  HB2 ASP B  69      11.966   0.092  33.253  1.00 90.41           H  
ATOM   3559  HB3 ASP B  69      10.291   0.389  32.820  1.00 90.41           H  
ATOM   3560  O   ASP B  69       8.502  -1.689  32.393  1.00 90.41           O  
ATOM   3561  CG  ASP B  69      11.641   0.274  31.142  1.00 90.41           C  
ATOM   3562  OD1 ASP B  69      11.820  -0.593  30.253  1.00 90.41           O  
ATOM   3563  OD2 ASP B  69      11.887   1.487  30.982  1.00 90.41           O  
ATOM   3564  N   ARG B  70       9.671  -3.003  31.004  1.00 90.28           N  
ATOM   3565  H   ARG B  70      10.604  -3.269  30.724  1.00 90.28           H  
ATOM   3566  CA  ARG B  70       8.533  -3.459  30.178  1.00 90.28           C  
ATOM   3567  HA  ARG B  70       7.770  -2.681  30.202  1.00 90.28           H  
ATOM   3568  C   ARG B  70       7.822  -4.716  30.690  1.00 90.28           C  
ATOM   3569  CB  ARG B  70       8.979  -3.625  28.717  1.00 90.28           C  
ATOM   3570  HB2 ARG B  70       9.700  -4.440  28.642  1.00 90.28           H  
ATOM   3571  HB3 ARG B  70       8.112  -3.869  28.103  1.00 90.28           H  
ATOM   3572  O   ARG B  70       7.020  -5.302  29.971  1.00 90.28           O  
ATOM   3573  CG  ARG B  70       9.612  -2.337  28.188  1.00 90.28           C  
ATOM   3574  HG2 ARG B  70      10.570  -2.180  28.683  1.00 90.28           H  
ATOM   3575  HG3 ARG B  70       8.958  -1.490  28.393  1.00 90.28           H  
ATOM   3576  CD  ARG B  70       9.852  -2.435  26.689  1.00 90.28           C  
ATOM   3577  HD2 ARG B  70      10.400  -3.351  26.470  1.00 90.28           H  
ATOM   3578  HD3 ARG B  70       8.892  -2.468  26.174  1.00 90.28           H  
ATOM   3579  NE  ARG B  70      10.629  -1.273  26.237  1.00 90.28           N  
ATOM   3580  HE  ARG B  70      10.962  -0.637  26.947  1.00 90.28           H  
ATOM   3581  NH1 ARG B  70      10.593  -1.810  24.021  1.00 90.28           N  
ATOM   3582 HH11 ARG B  70       9.997  -2.614  24.153  1.00 90.28           H  
ATOM   3583 HH12 ARG B  70      10.713  -1.478  23.074  1.00 90.28           H  
ATOM   3584  NH2 ARG B  70      11.680   0.004  24.675  1.00 90.28           N  
ATOM   3585 HH21 ARG B  70      12.027   0.649  25.371  1.00 90.28           H  
ATOM   3586 HH22 ARG B  70      11.943   0.123  23.707  1.00 90.28           H  
ATOM   3587  CZ  ARG B  70      10.959  -1.030  24.987  1.00 90.28           C  
ATOM   3588  N   GLY B  71       8.143  -5.168  31.902  1.00 88.49           N  
ATOM   3589  H   GLY B  71       8.786  -4.615  32.451  1.00 88.49           H  
ATOM   3590  CA  GLY B  71       7.584  -6.397  32.481  1.00 88.49           C  
ATOM   3591  HA2 GLY B  71       7.848  -6.442  33.538  1.00 88.49           H  
ATOM   3592  HA3 GLY B  71       6.497  -6.371  32.400  1.00 88.49           H  
ATOM   3593  C   GLY B  71       8.072  -7.697  31.825  1.00 88.49           C  
ATOM   3594  O   GLY B  71       7.465  -8.744  32.026  1.00 88.49           O  
ATOM   3595  N   TRP B  72       9.150  -7.649  31.037  1.00 88.74           N  
ATOM   3596  H   TRP B  72       9.621  -6.764  30.912  1.00 88.74           H  
ATOM   3597  CA  TRP B  72       9.774  -8.836  30.450  1.00 88.74           C  
ATOM   3598  HA  TRP B  72       9.000  -9.494  30.053  1.00 88.74           H  
ATOM   3599  C   TRP B  72      10.565  -9.601  31.521  1.00 88.74           C  
ATOM   3600  CB  TRP B  72      10.712  -8.424  29.303  1.00 88.74           C  
ATOM   3601  HB2 TRP B  72      11.206  -9.326  28.940  1.00 88.74           H  
ATOM   3602  HB3 TRP B  72      11.491  -7.781  29.712  1.00 88.74           H  
ATOM   3603  O   TRP B  72      11.400  -9.007  32.205  1.00 88.74           O  
ATOM   3604  CG  TRP B  72      10.138  -7.722  28.103  1.00 88.74           C  
ATOM   3605  CD1 TRP B  72       8.864  -7.291  27.927  1.00 88.74           C  
ATOM   3606  HD1 TRP B  72       8.063  -7.384  28.645  1.00 88.74           H  
ATOM   3607  CD2 TRP B  72      10.846  -7.362  26.876  1.00 88.74           C  
ATOM   3608  CE2 TRP B  72       9.923  -6.739  25.988  1.00 88.74           C  
ATOM   3609  CE3 TRP B  72      12.174  -7.517  26.414  1.00 88.74           C  
ATOM   3610  HE3 TRP B  72      12.903  -7.976  27.064  1.00 88.74           H  
ATOM   3611  NE1 TRP B  72       8.740  -6.691  26.689  1.00 88.74           N  
ATOM   3612  HE1 TRP B  72       7.884  -6.273  26.353  1.00 88.74           H  
ATOM   3613  CH2 TRP B  72      11.605  -6.508  24.264  1.00 88.74           C  
ATOM   3614  HH2 TRP B  72      11.892  -6.200  23.269  1.00 88.74           H  
ATOM   3615  CZ2 TRP B  72      10.282  -6.329  24.700  1.00 88.74           C  
ATOM   3616  HZ2 TRP B  72       9.537  -5.889  24.054  1.00 88.74           H  
ATOM   3617  CZ3 TRP B  72      12.551  -7.095  25.123  1.00 88.74           C  
ATOM   3618  HZ3 TRP B  72      13.567  -7.236  24.787  1.00 88.74           H  
ATOM   3619  N   ASP B  73      10.374 -10.918  31.632  1.00 88.97           N  
ATOM   3620  H   ASP B  73       9.652 -11.365  31.085  1.00 88.97           H  
ATOM   3621  CA  ASP B  73      11.232 -11.770  32.466  1.00 88.97           C  
ATOM   3622  HA  ASP B  73      11.465 -11.236  33.387  1.00 88.97           H  
ATOM   3623  C   ASP B  73      12.566 -12.040  31.750  1.00 88.97           C  
ATOM   3624  CB  ASP B  73      10.499 -13.053  32.886  1.00 88.97           C  
ATOM   3625  HB2 ASP B  73       9.554 -12.778  33.353  1.00 88.97           H  
ATOM   3626  HB3 ASP B  73      10.279 -13.655  32.005  1.00 88.97           H  
ATOM   3627  O   ASP B  73      12.770 -13.070  31.113  1.00 88.97           O  
ATOM   3628  CG  ASP B  73      11.313 -13.892  33.886  1.00 88.97           C  
ATOM   3629  OD1 ASP B  73      12.524 -13.630  34.078  1.00 88.97           O  
ATOM   3630  OD2 ASP B  73      10.735 -14.849  34.444  1.00 88.97           O  
ATOM   3631  N   VAL B  74      13.471 -11.063  31.817  1.00 91.62           N  
ATOM   3632  H   VAL B  74      13.191 -10.218  32.295  1.00 91.62           H  
ATOM   3633  CA  VAL B  74      14.774 -11.080  31.131  1.00 91.62           C  
ATOM   3634  HA  VAL B  74      14.586 -11.333  30.087  1.00 91.62           H  
ATOM   3635  C   VAL B  74      15.747 -12.158  31.620  1.00 91.62           C  
ATOM   3636  CB  VAL B  74      15.470  -9.698  31.169  1.00 91.62           C  
ATOM   3637  HB  VAL B  74      16.548  -9.842  31.238  1.00 91.62           H  
ATOM   3638  O   VAL B  74      16.684 -12.468  30.885  1.00 91.62           O  
ATOM   3639  CG1 VAL B  74      15.212  -8.939  29.868  1.00 91.62           C  
ATOM   3640 HG11 VAL B  74      15.689  -7.960  29.908  1.00 91.62           H  
ATOM   3641 HG12 VAL B  74      14.140  -8.809  29.716  1.00 91.62           H  
ATOM   3642 HG13 VAL B  74      15.635  -9.507  29.040  1.00 91.62           H  
ATOM   3643  CG2 VAL B  74      15.058  -8.795  32.341  1.00 91.62           C  
ATOM   3644 HG21 VAL B  74      14.026  -8.461  32.229  1.00 91.62           H  
ATOM   3645 HG22 VAL B  74      15.172  -9.334  33.281  1.00 91.62           H  
ATOM   3646 HG23 VAL B  74      15.707  -7.919  32.359  1.00 91.62           H  
ATOM   3647  N   GLU B  75      15.552 -12.749  32.806  1.00 91.63           N  
ATOM   3648  H   GLU B  75      14.707 -12.547  33.322  1.00 91.63           H  
ATOM   3649  CA  GLU B  75      16.351 -13.914  33.217  1.00 91.63           C  
ATOM   3650  HA  GLU B  75      17.353 -13.822  32.799  1.00 91.63           H  
ATOM   3651  C   GLU B  75      15.779 -15.204  32.624  1.00 91.63           C  
ATOM   3652  CB  GLU B  75      16.518 -14.027  34.745  1.00 91.63           C  
ATOM   3653  HB2 GLU B  75      15.543 -14.024  35.232  1.00 91.63           H  
ATOM   3654  HB3 GLU B  75      16.996 -14.987  34.941  1.00 91.63           H  
ATOM   3655  O   GLU B  75      16.521 -15.960  31.994  1.00 91.63           O  
ATOM   3656  CG  GLU B  75      17.404 -12.913  35.336  1.00 91.63           C  
ATOM   3657  HG2 GLU B  75      18.110 -12.591  34.571  1.00 91.63           H  
ATOM   3658  HG3 GLU B  75      16.778 -12.054  35.580  1.00 91.63           H  
ATOM   3659  CD  GLU B  75      18.211 -13.344  36.580  1.00 91.63           C  
ATOM   3660  OE1 GLU B  75      19.322 -12.787  36.759  1.00 91.63           O  
ATOM   3661  OE2 GLU B  75      17.751 -14.221  37.345  1.00 91.63           O  
ATOM   3662  N   THR B  76      14.469 -15.441  32.752  1.00 91.52           N  
ATOM   3663  H   THR B  76      13.898 -14.798  33.282  1.00 91.52           H  
ATOM   3664  CA  THR B  76      13.846 -16.682  32.262  1.00 91.52           C  
ATOM   3665  HA  THR B  76      14.493 -17.512  32.546  1.00 91.52           H  
ATOM   3666  C   THR B  76      13.711 -16.716  30.736  1.00 91.52           C  
ATOM   3667  CB  THR B  76      12.478 -16.916  32.923  1.00 91.52           C  
ATOM   3668  HB  THR B  76      11.769 -16.181  32.542  1.00 91.52           H  
ATOM   3669  O   THR B  76      13.679 -17.804  30.161  1.00 91.52           O  
ATOM   3670  CG2 THR B  76      11.910 -18.316  32.682  1.00 91.52           C  
ATOM   3671 HG21 THR B  76      12.655 -19.067  32.943  1.00 91.52           H  
ATOM   3672 HG22 THR B  76      11.025 -18.451  33.303  1.00 91.52           H  
ATOM   3673 HG23 THR B  76      11.613 -18.418  31.638  1.00 91.52           H  
ATOM   3674  OG1 THR B  76      12.574 -16.795  34.320  1.00 91.52           O  
ATOM   3675  HG1 THR B  76      12.014 -16.049  34.544  1.00 91.52           H  
ATOM   3676  N   LEU B  77      13.650 -15.566  30.058  1.00 92.09           N  
ATOM   3677  H   LEU B  77      13.596 -14.710  30.592  1.00 92.09           H  
ATOM   3678  CA  LEU B  77      13.581 -15.456  28.593  1.00 92.09           C  
ATOM   3679  HA  LEU B  77      12.740 -16.049  28.234  1.00 92.09           H  
ATOM   3680  C   LEU B  77      14.845 -15.977  27.889  1.00 92.09           C  
ATOM   3681  CB  LEU B  77      13.331 -13.973  28.250  1.00 92.09           C  
ATOM   3682  HB2 LEU B  77      14.121 -13.385  28.718  1.00 92.09           H  
ATOM   3683  HB3 LEU B  77      12.381 -13.678  28.695  1.00 92.09           H  
ATOM   3684  O   LEU B  77      14.766 -16.398  26.736  1.00 92.09           O  
ATOM   3685  CG  LEU B  77      13.284 -13.600  26.757  1.00 92.09           C  
ATOM   3686  HG  LEU B  77      14.218 -13.879  26.271  1.00 92.09           H  
ATOM   3687  CD1 LEU B  77      12.115 -14.260  26.028  1.00 92.09           C  
ATOM   3688 HD11 LEU B  77      12.092 -13.920  24.992  1.00 92.09           H  
ATOM   3689 HD12 LEU B  77      11.173 -14.010  26.516  1.00 92.09           H  
ATOM   3690 HD13 LEU B  77      12.239 -15.342  26.028  1.00 92.09           H  
ATOM   3691  CD2 LEU B  77      13.133 -12.083  26.631  1.00 92.09           C  
ATOM   3692 HD21 LEU B  77      13.960 -11.592  27.143  1.00 92.09           H  
ATOM   3693 HD22 LEU B  77      13.153 -11.800  25.578  1.00 92.09           H  
ATOM   3694 HD23 LEU B  77      12.193 -11.762  27.081  1.00 92.09           H  
ATOM   3695  N   PHE B  78      16.006 -15.949  28.546  1.00 94.85           N  
ATOM   3696  H   PHE B  78      16.017 -15.684  29.521  1.00 94.85           H  
ATOM   3697  CA  PHE B  78      17.260 -16.345  27.913  1.00 94.85           C  
ATOM   3698  HA  PHE B  78      17.202 -16.076  26.858  1.00 94.85           H  
ATOM   3699  C   PHE B  78      17.520 -17.854  27.994  1.00 94.85           C  
ATOM   3700  CB  PHE B  78      18.426 -15.551  28.504  1.00 94.85           C  
ATOM   3701  HB2 PHE B  78      18.249 -14.488  28.342  1.00 94.85           H  
ATOM   3702  HB3 PHE B  78      18.462 -15.722  29.580  1.00 94.85           H  
ATOM   3703  O   PHE B  78      17.508 -18.431  29.080  1.00 94.85           O  
ATOM   3704  CG  PHE B  78      19.760 -15.935  27.895  1.00 94.85           C  
ATOM   3705  CD1 PHE B  78      20.521 -16.976  28.462  1.00 94.85           C  
ATOM   3706  HD1 PHE B  78      20.126 -17.526  29.304  1.00 94.85           H  
ATOM   3707  CD2 PHE B  78      20.212 -15.303  26.724  1.00 94.85           C  
ATOM   3708  HD2 PHE B  78      19.586 -14.577  26.227  1.00 94.85           H  
ATOM   3709  CE1 PHE B  78      21.764 -17.327  27.907  1.00 94.85           C  
ATOM   3710  HE1 PHE B  78      22.324 -18.153  28.320  1.00 94.85           H  
ATOM   3711  CE2 PHE B  78      21.466 -15.637  26.186  1.00 94.85           C  
ATOM   3712  HE2 PHE B  78      21.814 -15.150  25.286  1.00 94.85           H  
ATOM   3713  CZ  PHE B  78      22.247 -16.639  26.781  1.00 94.85           C  
ATOM   3714  HZ  PHE B  78      23.189 -16.915  26.329  1.00 94.85           H  
ATOM   3715  N   ASP B  79      17.895 -18.459  26.868  1.00 94.74           N  
ATOM   3716  H   ASP B  79      17.909 -17.926  26.010  1.00 94.74           H  
ATOM   3717  CA  ASP B  79      18.562 -19.765  26.827  1.00 94.74           C  
ATOM   3718  HA  ASP B  79      19.111 -19.901  27.758  1.00 94.74           H  
ATOM   3719  C   ASP B  79      19.576 -19.794  25.673  1.00 94.74           C  
ATOM   3720  CB  ASP B  79      17.532 -20.900  26.722  1.00 94.74           C  
ATOM   3721  HB2 ASP B  79      16.664 -20.630  27.324  1.00 94.74           H  
ATOM   3722  HB3 ASP B  79      17.214 -21.018  25.686  1.00 94.74           H  
ATOM   3723  O   ASP B  79      19.355 -19.170  24.641  1.00 94.74           O  
ATOM   3724  CG  ASP B  79      18.081 -22.228  27.255  1.00 94.74           C  
ATOM   3725  OD1 ASP B  79      19.266 -22.532  26.969  1.00 94.74           O  
ATOM   3726  OD2 ASP B  79      17.336 -22.894  28.008  1.00 94.74           O  
ATOM   3727  N   LEU B  80      20.701 -20.493  25.841  1.00 92.97           N  
ATOM   3728  H   LEU B  80      20.671 -21.182  26.580  1.00 92.97           H  
ATOM   3729  CA  LEU B  80      21.716 -20.638  24.790  1.00 92.97           C  
ATOM   3730  HA  LEU B  80      21.827 -19.680  24.283  1.00 92.97           H  
ATOM   3731  C   LEU B  80      21.307 -21.631  23.697  1.00 92.97           C  
ATOM   3732  CB  LEU B  80      23.062 -21.060  25.413  1.00 92.97           C  
ATOM   3733  HB2 LEU B  80      23.647 -21.603  24.670  1.00 92.97           H  
ATOM   3734  HB3 LEU B  80      22.865 -21.749  26.234  1.00 92.97           H  
ATOM   3735  O   LEU B  80      21.928 -21.624  22.634  1.00 92.97           O  
ATOM   3736  CG  LEU B  80      23.912 -19.883  25.910  1.00 92.97           C  
ATOM   3737  HG  LEU B  80      23.301 -19.247  26.551  1.00 92.97           H  
ATOM   3738  CD1 LEU B  80      25.086 -20.401  26.744  1.00 92.97           C  
ATOM   3739 HD11 LEU B  80      25.717 -21.044  26.130  1.00 92.97           H  
ATOM   3740 HD12 LEU B  80      25.671 -19.561  27.117  1.00 92.97           H  
ATOM   3741 HD13 LEU B  80      24.704 -20.973  27.590  1.00 92.97           H  
ATOM   3742  CD2 LEU B  80      24.492 -19.049  24.763  1.00 92.97           C  
ATOM   3743 HD21 LEU B  80      25.136 -18.261  25.157  1.00 92.97           H  
ATOM   3744 HD22 LEU B  80      25.066 -19.684  24.089  1.00 92.97           H  
ATOM   3745 HD23 LEU B  80      23.688 -18.578  24.198  1.00 92.97           H  
ATOM   3746  N   ASP B  81      20.317 -22.490  23.949  1.00 91.46           N  
ATOM   3747  H   ASP B  81      19.853 -22.455  24.846  1.00 91.46           H  
ATOM   3748  CA  ASP B  81      19.780 -23.403  22.942  1.00 91.46           C  
ATOM   3749  HA  ASP B  81      20.602 -23.727  22.303  1.00 91.46           H  
ATOM   3750  C   ASP B  81      18.697 -22.714  22.083  1.00 91.46           C  
ATOM   3751  CB  ASP B  81      19.254 -24.680  23.616  1.00 91.46           C  
ATOM   3752  HB2 ASP B  81      20.036 -25.080  24.261  1.00 91.46           H  
ATOM   3753  HB3 ASP B  81      18.393 -24.438  24.238  1.00 91.46           H  
ATOM   3754  O   ASP B  81      17.630 -22.380  22.604  1.00 91.46           O  
ATOM   3755  CG  ASP B  81      18.868 -25.764  22.600  1.00 91.46           C  
ATOM   3756  OD1 ASP B  81      19.037 -25.523  21.379  1.00 91.46           O  
ATOM   3757  OD2 ASP B  81      18.460 -26.854  23.055  1.00 91.46           O  
ATOM   3758  N   PRO B  82      18.906 -22.528  20.762  1.00 88.03           N  
ATOM   3759  CA  PRO B  82      17.879 -21.987  19.869  1.00 88.03           C  
ATOM   3760  HA  PRO B  82      17.559 -21.016  20.247  1.00 88.03           H  
ATOM   3761  C   PRO B  82      16.641 -22.891  19.737  1.00 88.03           C  
ATOM   3762  CB  PRO B  82      18.572 -21.812  18.513  1.00 88.03           C  
ATOM   3763  HB2 PRO B  82      18.316 -22.645  17.859  1.00 88.03           H  
ATOM   3764  HB3 PRO B  82      18.294 -20.869  18.043  1.00 88.03           H  
ATOM   3765  O   PRO B  82      15.581 -22.420  19.325  1.00 88.03           O  
ATOM   3766  CG  PRO B  82      20.066 -21.842  18.829  1.00 88.03           C  
ATOM   3767  HG2 PRO B  82      20.660 -22.207  17.991  1.00 88.03           H  
ATOM   3768  HG3 PRO B  82      20.403 -20.853  19.136  1.00 88.03           H  
ATOM   3769  CD  PRO B  82      20.126 -22.787  20.017  1.00 88.03           C  
ATOM   3770  HD2 PRO B  82      20.127 -23.823  19.677  1.00 88.03           H  
ATOM   3771  HD3 PRO B  82      21.025 -22.578  20.598  1.00 88.03           H  
ATOM   3772  N   ASP B  83      16.764 -24.179  20.083  1.00 82.55           N  
ATOM   3773  H   ASP B  83      17.647 -24.512  20.441  1.00 82.55           H  
ATOM   3774  CA  ASP B  83      15.664 -25.148  20.050  1.00 82.55           C  
ATOM   3775  HA  ASP B  83      14.974 -24.845  19.263  1.00 82.55           H  
ATOM   3776  C   ASP B  83      14.844 -25.154  21.365  1.00 82.55           C  
ATOM   3777  CB  ASP B  83      16.197 -26.542  19.651  1.00 82.55           C  
ATOM   3778  HB2 ASP B  83      16.859 -26.909  20.436  1.00 82.55           H  
ATOM   3779  HB3 ASP B  83      15.355 -27.230  19.577  1.00 82.55           H  
ATOM   3780  O   ASP B  83      13.842 -25.871  21.477  1.00 82.55           O  
ATOM   3781  CG  ASP B  83      16.945 -26.561  18.304  1.00 82.55           C  
ATOM   3782  OD1 ASP B  83      16.584 -25.810  17.370  1.00 82.55           O  
ATOM   3783  OD2 ASP B  83      17.954 -27.290  18.142  1.00 82.55           O  
ATOM   3784  N   ALA B  84      15.180 -24.301  22.344  1.00 89.38           N  
ATOM   3785  H   ALA B  84      15.990 -23.711  22.215  1.00 89.38           H  
ATOM   3786  CA  ALA B  84      14.395 -24.110  23.566  1.00 89.38           C  
ATOM   3787  HA  ALA B  84      14.068 -25.095  23.900  1.00 89.38           H  
ATOM   3788  C   ALA B  84      13.133 -23.251  23.323  1.00 89.38           C  
ATOM   3789  CB  ALA B  84      15.299 -23.545  24.664  1.00 89.38           C  
ATOM   3790  HB1 ALA B  84      16.161 -24.197  24.805  1.00 89.38           H  
ATOM   3791  HB2 ALA B  84      14.750 -23.491  25.604  1.00 89.38           H  
ATOM   3792  HB3 ALA B  84      15.649 -22.552  24.383  1.00 89.38           H  
ATOM   3793  O   ALA B  84      13.176 -22.207  22.674  1.00 89.38           O  
ATOM   3794  N   VAL B  85      11.985 -23.714  23.829  1.00 85.63           N  
ATOM   3795  H   VAL B  85      12.023 -24.555  24.387  1.00 85.63           H  
ATOM   3796  CA  VAL B  85      10.655 -23.133  23.548  1.00 85.63           C  
ATOM   3797  HA  VAL B  85      10.599 -22.899  22.485  1.00 85.63           H  
ATOM   3798  C   VAL B  85      10.437 -21.838  24.332  1.00 85.63           C  
ATOM   3799  CB  VAL B  85       9.520 -24.121  23.884  1.00 85.63           C  
ATOM   3800  HB  VAL B  85       9.446 -24.212  24.968  1.00 85.63           H  
ATOM   3801  O   VAL B  85      10.683 -21.806  25.542  1.00 85.63           O  
ATOM   3802  CG1 VAL B  85       8.169 -23.633  23.344  1.00 85.63           C  
ATOM   3803 HG11 VAL B  85       7.381 -24.335  23.617  1.00 85.63           H  
ATOM   3804 HG12 VAL B  85       7.913 -22.662  23.768  1.00 85.63           H  
ATOM   3805 HG13 VAL B  85       8.212 -23.533  22.260  1.00 85.63           H  
ATOM   3806  CG2 VAL B  85       9.759 -25.530  23.324  1.00 85.63           C  
ATOM   3807 HG21 VAL B  85      10.703 -25.941  23.680  1.00 85.63           H  
ATOM   3808 HG22 VAL B  85       8.963 -26.192  23.666  1.00 85.63           H  
ATOM   3809 HG23 VAL B  85       9.764 -25.494  22.234  1.00 85.63           H  
ATOM   3810  N   GLY B  86       9.942 -20.785  23.678  1.00 86.90           N  
ATOM   3811  H   GLY B  86       9.653 -20.888  22.716  1.00 86.90           H  
ATOM   3812  CA  GLY B  86       9.683 -19.491  24.318  1.00 86.90           C  
ATOM   3813  HA2 GLY B  86       9.138 -18.863  23.612  1.00 86.90           H  
ATOM   3814  HA3 GLY B  86       9.051 -19.645  25.192  1.00 86.90           H  
ATOM   3815  C   GLY B  86      10.946 -18.740  24.761  1.00 86.90           C  
ATOM   3816  O   GLY B  86      10.863 -17.877  25.636  1.00 86.90           O  
ATOM   3817  N   LYS B  87      12.122 -19.092  24.217  1.00 92.21           N  
ATOM   3818  H   LYS B  87      12.106 -19.793  23.490  1.00 92.21           H  
ATOM   3819  CA  LYS B  87      13.435 -18.546  24.606  1.00 92.21           C  
ATOM   3820  HA  LYS B  87      13.300 -17.892  25.468  1.00 92.21           H  
ATOM   3821  C   LYS B  87      14.081 -17.692  23.518  1.00 92.21           C  
ATOM   3822  CB  LYS B  87      14.407 -19.674  24.995  1.00 92.21           C  
ATOM   3823  HB2 LYS B  87      15.350 -19.231  25.316  1.00 92.21           H  
ATOM   3824  HB3 LYS B  87      14.616 -20.278  24.112  1.00 92.21           H  
ATOM   3825  O   LYS B  87      13.755 -17.795  22.340  1.00 92.21           O  
ATOM   3826  CG  LYS B  87      13.925 -20.604  26.110  1.00 92.21           C  
ATOM   3827  HG2 LYS B  87      13.077 -21.187  25.750  1.00 92.21           H  
ATOM   3828  HG3 LYS B  87      14.730 -21.304  26.336  1.00 92.21           H  
ATOM   3829  CD  LYS B  87      13.542 -19.872  27.394  1.00 92.21           C  
ATOM   3830  HD2 LYS B  87      14.361 -19.225  27.708  1.00 92.21           H  
ATOM   3831  HD3 LYS B  87      12.645 -19.276  27.224  1.00 92.21           H  
ATOM   3832  CE  LYS B  87      13.274 -20.929  28.461  1.00 92.21           C  
ATOM   3833  HE2 LYS B  87      12.552 -21.645  28.067  1.00 92.21           H  
ATOM   3834  HE3 LYS B  87      14.209 -21.453  28.661  1.00 92.21           H  
ATOM   3835  NZ  LYS B  87      12.759 -20.292  29.686  1.00 92.21           N  
ATOM   3836  HZ1 LYS B  87      11.864 -19.864  29.498  1.00 92.21           H  
ATOM   3837  HZ2 LYS B  87      13.375 -19.534  29.943  1.00 92.21           H  
ATOM   3838  HZ3 LYS B  87      12.694 -20.947  30.452  1.00 92.21           H  
ATOM   3839  N   SER B  88      15.053 -16.883  23.929  1.00 94.41           N  
ATOM   3840  H   SER B  88      15.224 -16.848  24.924  1.00 94.41           H  
ATOM   3841  CA  SER B  88      15.958 -16.124  23.066  1.00 94.41           C  
ATOM   3842  HA  SER B  88      15.795 -16.413  22.027  1.00 94.41           H  
ATOM   3843  C   SER B  88      17.414 -16.411  23.433  1.00 94.41           C  
ATOM   3844  CB  SER B  88      15.647 -14.630  23.209  1.00 94.41           C  
ATOM   3845  HB2 SER B  88      15.604 -14.371  24.267  1.00 94.41           H  
ATOM   3846  HB3 SER B  88      14.676 -14.427  22.759  1.00 94.41           H  
ATOM   3847  O   SER B  88      17.773 -16.309  24.607  1.00 94.41           O  
ATOM   3848  OG  SER B  88      16.630 -13.823  22.586  1.00 94.41           O  
ATOM   3849  HG  SER B  88      17.182 -13.429  23.266  1.00 94.41           H  
ATOM   3850  N   TYR B  89      18.273 -16.683  22.443  1.00 95.24           N  
ATOM   3851  H   TYR B  89      17.925 -16.735  21.497  1.00 95.24           H  
ATOM   3852  CA  TYR B  89      19.724 -16.805  22.671  1.00 95.24           C  
ATOM   3853  HA  TYR B  89      19.878 -17.145  23.695  1.00 95.24           H  
ATOM   3854  C   TYR B  89      20.471 -15.470  22.621  1.00 95.24           C  
ATOM   3855  CB  TYR B  89      20.347 -17.873  21.760  1.00 95.24           C  
ATOM   3856  HB2 TYR B  89      21.385 -18.020  22.056  1.00 95.24           H  
ATOM   3857  HB3 TYR B  89      19.835 -18.819  21.939  1.00 95.24           H  
ATOM   3858  O   TYR B  89      21.671 -15.424  22.891  1.00 95.24           O  
ATOM   3859  CG  TYR B  89      20.313 -17.556  20.279  1.00 95.24           C  
ATOM   3860  CD1 TYR B  89      19.435 -18.264  19.441  1.00 95.24           C  
ATOM   3861  HD1 TYR B  89      18.789 -19.023  19.856  1.00 95.24           H  
ATOM   3862  CD2 TYR B  89      21.168 -16.576  19.732  1.00 95.24           C  
ATOM   3863  HD2 TYR B  89      21.863 -16.048  20.368  1.00 95.24           H  
ATOM   3864  CE1 TYR B  89      19.415 -17.996  18.061  1.00 95.24           C  
ATOM   3865  HE1 TYR B  89      18.767 -18.559  17.406  1.00 95.24           H  
ATOM   3866  CE2 TYR B  89      21.116 -16.278  18.357  1.00 95.24           C  
ATOM   3867  HE2 TYR B  89      21.753 -15.512  17.940  1.00 95.24           H  
ATOM   3868  OH  TYR B  89      20.181 -16.726  16.188  1.00 95.24           O  
ATOM   3869  HH  TYR B  89      20.836 -16.070  15.938  1.00 95.24           H  
ATOM   3870  CZ  TYR B  89      20.235 -16.990  17.519  1.00 95.24           C  
ATOM   3871  N   VAL B  90      19.775 -14.369  22.324  1.00 95.80           N  
ATOM   3872  H   VAL B  90      18.795 -14.478  22.103  1.00 95.80           H  
ATOM   3873  CA  VAL B  90      20.309 -13.006  22.444  1.00 95.80           C  
ATOM   3874  HA  VAL B  90      21.387 -13.076  22.585  1.00 95.80           H  
ATOM   3875  C   VAL B  90      19.754 -12.296  23.679  1.00 95.80           C  
ATOM   3876  CB  VAL B  90      20.112 -12.175  21.163  1.00 95.80           C  
ATOM   3877  HB  VAL B  90      20.557 -11.194  21.334  1.00 95.80           H  
ATOM   3878  O   VAL B  90      18.631 -12.557  24.118  1.00 95.80           O  
ATOM   3879  CG1 VAL B  90      20.836 -12.812  19.978  1.00 95.80           C  
ATOM   3880 HG11 VAL B  90      21.887 -12.965  20.226  1.00 95.80           H  
ATOM   3881 HG12 VAL B  90      20.382 -13.769  19.720  1.00 95.80           H  
ATOM   3882 HG13 VAL B  90      20.775 -12.150  19.115  1.00 95.80           H  
ATOM   3883  CG2 VAL B  90      18.650 -11.965  20.773  1.00 95.80           C  
ATOM   3884 HG21 VAL B  90      18.609 -11.293  19.916  1.00 95.80           H  
ATOM   3885 HG22 VAL B  90      18.106 -11.504  21.598  1.00 95.80           H  
ATOM   3886 HG23 VAL B  90      18.183 -12.915  20.515  1.00 95.80           H  
ATOM   3887  N   ARG B  91      20.562 -11.382  24.231  1.00 94.45           N  
ATOM   3888  H   ARG B  91      21.475 -11.278  23.813  1.00 94.45           H  
ATOM   3889  CA  ARG B  91      20.230 -10.502  25.374  1.00 94.45           C  
ATOM   3890  HA  ARG B  91      19.205 -10.689  25.695  1.00 94.45           H  
ATOM   3891  C   ARG B  91      20.298  -9.012  25.028  1.00 94.45           C  
ATOM   3892  CB  ARG B  91      21.192 -10.771  26.545  1.00 94.45           C  
ATOM   3893  HB2 ARG B  91      20.908 -10.132  27.381  1.00 94.45           H  
ATOM   3894  HB3 ARG B  91      22.202 -10.498  26.240  1.00 94.45           H  
ATOM   3895  O   ARG B  91      20.062  -8.171  25.895  1.00 94.45           O  
ATOM   3896  CG  ARG B  91      21.193 -12.220  27.030  1.00 94.45           C  
ATOM   3897  HG2 ARG B  91      20.183 -12.499  27.330  1.00 94.45           H  
ATOM   3898  HG3 ARG B  91      21.534 -12.869  26.223  1.00 94.45           H  
ATOM   3899  CD  ARG B  91      22.143 -12.367  28.223  1.00 94.45           C  
ATOM   3900  HD2 ARG B  91      21.807 -11.684  29.003  1.00 94.45           H  
ATOM   3901  HD3 ARG B  91      23.147 -12.080  27.912  1.00 94.45           H  
ATOM   3902  NE  ARG B  91      22.166 -13.752  28.729  1.00 94.45           N  
ATOM   3903  HE  ARG B  91      21.927 -14.475  28.066  1.00 94.45           H  
ATOM   3904  NH1 ARG B  91      22.597 -13.287  30.939  1.00 94.45           N  
ATOM   3905 HH11 ARG B  91      22.568 -12.302  30.716  1.00 94.45           H  
ATOM   3906 HH12 ARG B  91      22.598 -13.593  31.901  1.00 94.45           H  
ATOM   3907  NH2 ARG B  91      22.288 -15.390  30.297  1.00 94.45           N  
ATOM   3908 HH21 ARG B  91      22.290 -15.678  31.265  1.00 94.45           H  
ATOM   3909 HH22 ARG B  91      22.001 -16.041  29.581  1.00 94.45           H  
ATOM   3910  CZ  ARG B  91      22.354 -14.134  29.979  1.00 94.45           C  
ATOM   3911  N   GLU B  92      20.698  -8.692  23.798  1.00 96.08           N  
ATOM   3912  H   GLU B  92      20.750  -9.423  23.104  1.00 96.08           H  
ATOM   3913  CA  GLU B  92      21.015  -7.339  23.344  1.00 96.08           C  
ATOM   3914  HA  GLU B  92      20.684  -6.642  24.114  1.00 96.08           H  
ATOM   3915  C   GLU B  92      20.234  -6.990  22.066  1.00 96.08           C  
ATOM   3916  CB  GLU B  92      22.541  -7.148  23.168  1.00 96.08           C  
ATOM   3917  HB2 GLU B  92      22.906  -7.813  22.385  1.00 96.08           H  
ATOM   3918  HB3 GLU B  92      22.708  -6.116  22.857  1.00 96.08           H  
ATOM   3919  O   GLU B  92      19.912  -7.862  21.258  1.00 96.08           O  
ATOM   3920  CG  GLU B  92      23.342  -7.393  24.464  1.00 96.08           C  
ATOM   3921  HG2 GLU B  92      23.288  -8.453  24.711  1.00 96.08           H  
ATOM   3922  HG3 GLU B  92      22.855  -6.843  25.269  1.00 96.08           H  
ATOM   3923  CD  GLU B  92      24.828  -6.969  24.429  1.00 96.08           C  
ATOM   3924  OE1 GLU B  92      25.471  -7.066  25.497  1.00 96.08           O  
ATOM   3925  OE2 GLU B  92      25.355  -6.527  23.379  1.00 96.08           O  
ATOM   3926  N   GLY B  93      19.913  -5.708  21.904  1.00 97.28           N  
ATOM   3927  H   GLY B  93      20.221  -5.058  22.614  1.00 97.28           H  
ATOM   3928  CA  GLY B  93      19.171  -5.131  20.782  1.00 97.28           C  
ATOM   3929  HA2 GLY B  93      18.130  -5.454  20.819  1.00 97.28           H  
ATOM   3930  HA3 GLY B  93      19.606  -5.476  19.844  1.00 97.28           H  
ATOM   3931  C   GLY B  93      19.222  -3.600  20.811  1.00 97.28           C  
ATOM   3932  O   GLY B  93      19.791  -3.006  21.731  1.00 97.28           O  
ATOM   3933  N   GLY B  94      18.664  -2.929  19.804  1.00 98.39           N  
ATOM   3934  H   GLY B  94      18.206  -3.442  19.063  1.00 98.39           H  
ATOM   3935  CA  GLY B  94      18.642  -1.463  19.760  1.00 98.39           C  
ATOM   3936  HA2 GLY B  94      19.482  -1.048  20.317  1.00 98.39           H  
ATOM   3937  HA3 GLY B  94      18.748  -1.133  18.727  1.00 98.39           H  
ATOM   3938  C   GLY B  94      17.339  -0.892  20.315  1.00 98.39           C  
ATOM   3939  O   GLY B  94      16.355  -0.834  19.590  1.00 98.39           O  
ATOM   3940  N   PHE B  95      17.317  -0.417  21.560  1.00 98.19           N  
ATOM   3941  H   PHE B  95      18.149  -0.508  22.125  1.00 98.19           H  
ATOM   3942  CA  PHE B  95      16.085   0.075  22.202  1.00 98.19           C  
ATOM   3943  HA  PHE B  95      15.231  -0.233  21.599  1.00 98.19           H  
ATOM   3944  C   PHE B  95      16.005   1.605  22.296  1.00 98.19           C  
ATOM   3945  CB  PHE B  95      15.898  -0.605  23.563  1.00 98.19           C  
ATOM   3946  HB2 PHE B  95      16.748  -0.375  24.205  1.00 98.19           H  
ATOM   3947  HB3 PHE B  95      15.003  -0.206  24.040  1.00 98.19           H  
ATOM   3948  O   PHE B  95      17.016   2.301  22.453  1.00 98.19           O  
ATOM   3949  CG  PHE B  95      15.746  -2.109  23.438  1.00 98.19           C  
ATOM   3950  CD1 PHE B  95      14.486  -2.670  23.155  1.00 98.19           C  
ATOM   3951  HD1 PHE B  95      13.617  -2.034  23.070  1.00 98.19           H  
ATOM   3952  CD2 PHE B  95      16.875  -2.943  23.535  1.00 98.19           C  
ATOM   3953  HD2 PHE B  95      17.849  -2.527  23.746  1.00 98.19           H  
ATOM   3954  CE1 PHE B  95      14.355  -4.058  22.969  1.00 98.19           C  
ATOM   3955  HE1 PHE B  95      13.387  -4.480  22.747  1.00 98.19           H  
ATOM   3956  CE2 PHE B  95      16.746  -4.326  23.334  1.00 98.19           C  
ATOM   3957  HE2 PHE B  95      17.626  -4.949  23.386  1.00 98.19           H  
ATOM   3958  CZ  PHE B  95      15.487  -4.888  23.059  1.00 98.19           C  
ATOM   3959  HZ  PHE B  95      15.392  -5.954  22.913  1.00 98.19           H  
ATOM   3960  N   LEU B  96      14.781   2.135  22.241  1.00 97.78           N  
ATOM   3961  H   LEU B  96      13.999   1.501  22.159  1.00 97.78           H  
ATOM   3962  CA  LEU B  96      14.490   3.546  22.487  1.00 97.78           C  
ATOM   3963  HA  LEU B  96      15.276   4.144  22.025  1.00 97.78           H  
ATOM   3964  C   LEU B  96      14.518   3.849  23.989  1.00 97.78           C  
ATOM   3965  CB  LEU B  96      13.137   3.939  21.863  1.00 97.78           C  
ATOM   3966  HB2 LEU B  96      12.851   4.921  22.239  1.00 97.78           H  
ATOM   3967  HB3 LEU B  96      12.386   3.221  22.192  1.00 97.78           H  
ATOM   3968  O   LEU B  96      13.863   3.196  24.801  1.00 97.78           O  
ATOM   3969  CG  LEU B  96      13.111   3.982  20.327  1.00 97.78           C  
ATOM   3970  HG  LEU B  96      13.368   2.999  19.931  1.00 97.78           H  
ATOM   3971  CD1 LEU B  96      11.711   4.352  19.840  1.00 97.78           C  
ATOM   3972 HD11 LEU B  96      11.678   4.338  18.750  1.00 97.78           H  
ATOM   3973 HD12 LEU B  96      10.994   3.620  20.210  1.00 97.78           H  
ATOM   3974 HD13 LEU B  96      11.432   5.342  20.201  1.00 97.78           H  
ATOM   3975  CD2 LEU B  96      14.096   4.993  19.748  1.00 97.78           C  
ATOM   3976 HD21 LEU B  96      15.119   4.689  19.971  1.00 97.78           H  
ATOM   3977 HD22 LEU B  96      13.979   5.000  18.664  1.00 97.78           H  
ATOM   3978 HD23 LEU B  96      13.900   5.988  20.148  1.00 97.78           H  
ATOM   3979  N   THR B  97      15.261   4.892  24.360  1.00 90.14           N  
ATOM   3980  H   THR B  97      15.703   5.435  23.632  1.00 90.14           H  
ATOM   3981  CA  THR B  97      15.206   5.461  25.712  1.00 90.14           C  
ATOM   3982  HA  THR B  97      15.181   4.653  26.444  1.00 90.14           H  
ATOM   3983  C   THR B  97      13.926   6.286  25.839  1.00 90.14           C  
ATOM   3984  CB  THR B  97      16.427   6.354  25.988  1.00 90.14           C  
ATOM   3985  HB  THR B  97      16.314   7.304  25.466  1.00 90.14           H  
ATOM   3986  O   THR B  97      13.717   7.168  25.010  1.00 90.14           O  
ATOM   3987  CG2 THR B  97      16.617   6.616  27.481  1.00 90.14           C  
ATOM   3988 HG21 THR B  97      15.739   7.125  27.878  1.00 90.14           H  
ATOM   3989 HG22 THR B  97      17.486   7.257  27.629  1.00 90.14           H  
ATOM   3990 HG23 THR B  97      16.756   5.675  28.012  1.00 90.14           H  
ATOM   3991  OG1 THR B  97      17.615   5.738  25.534  1.00 90.14           O  
ATOM   3992  HG1 THR B  97      17.363   4.859  25.242  1.00 90.14           H  
ATOM   3993  N   GLY B  98      13.091   6.013  26.845  1.00 89.66           N  
ATOM   3994  H   GLY B  98      13.313   5.279  27.502  1.00 89.66           H  
ATOM   3995  CA  GLY B  98      11.810   6.715  27.014  1.00 89.66           C  
ATOM   3996  HA2 GLY B  98      11.953   7.784  26.861  1.00 89.66           H  
ATOM   3997  HA3 GLY B  98      11.456   6.575  28.036  1.00 89.66           H  
ATOM   3998  C   GLY B  98      10.702   6.245  26.064  1.00 89.66           C  
ATOM   3999  O   GLY B  98       9.816   7.015  25.722  1.00 89.66           O  
ATOM   4000  N   ALA B  99      10.727   4.986  25.608  1.00 91.80           N  
ATOM   4001  H   ALA B  99      11.498   4.390  25.875  1.00 91.80           H  
ATOM   4002  CA  ALA B  99       9.732   4.450  24.663  1.00 91.80           C  
ATOM   4003  HA  ALA B  99       9.772   5.043  23.750  1.00 91.80           H  
ATOM   4004  C   ALA B  99       8.269   4.493  25.166  1.00 91.80           C  
ATOM   4005  CB  ALA B  99      10.128   3.007  24.330  1.00 91.80           C  
ATOM   4006  HB1 ALA B  99       9.505   2.637  23.516  1.00 91.80           H  
ATOM   4007  HB2 ALA B  99      11.174   2.961  24.026  1.00 91.80           H  
ATOM   4008  HB3 ALA B  99       9.981   2.372  25.203  1.00 91.80           H  
ATOM   4009  O   ALA B  99       7.345   4.376  24.365  1.00 91.80           O  
ATOM   4010  N   GLY B 100       8.060   4.623  26.482  1.00 91.54           N  
ATOM   4011  H   GLY B 100       8.868   4.739  27.076  1.00 91.54           H  
ATOM   4012  CA  GLY B 100       6.743   4.795  27.101  1.00 91.54           C  
ATOM   4013  HA2 GLY B 100       6.735   4.256  28.048  1.00 91.54           H  
ATOM   4014  HA3 GLY B 100       5.975   4.369  26.456  1.00 91.54           H  
ATOM   4015  C   GLY B 100       6.357   6.249  27.397  1.00 91.54           C  
ATOM   4016  O   GLY B 100       5.209   6.475  27.784  1.00 91.54           O  
ATOM   4017  N   ASP B 101       7.272   7.207  27.221  1.00 93.98           N  
ATOM   4018  H   ASP B 101       8.152   6.977  26.781  1.00 93.98           H  
ATOM   4019  CA  ASP B 101       7.057   8.625  27.523  1.00 93.98           C  
ATOM   4020  HA  ASP B 101       6.524   8.698  28.471  1.00 93.98           H  
ATOM   4021  C   ASP B 101       6.195   9.278  26.426  1.00 93.98           C  
ATOM   4022  CB  ASP B 101       8.402   9.367  27.684  1.00 93.98           C  
ATOM   4023  HB2 ASP B 101       8.926   9.355  26.728  1.00 93.98           H  
ATOM   4024  HB3 ASP B 101       8.189  10.409  27.926  1.00 93.98           H  
ATOM   4025  O   ASP B 101       6.362   8.983  25.241  1.00 93.98           O  
ATOM   4026  CG  ASP B 101       9.334   8.808  28.773  1.00 93.98           C  
ATOM   4027  OD1 ASP B 101       8.830   8.196  29.741  1.00 93.98           O  
ATOM   4028  OD2 ASP B 101      10.567   8.999  28.644  1.00 93.98           O  
ATOM   4029  N   PHE B 102       5.249  10.141  26.814  1.00 95.53           N  
ATOM   4030  H   PHE B 102       5.144  10.343  27.798  1.00 95.53           H  
ATOM   4031  CA  PHE B 102       4.352  10.843  25.887  1.00 95.53           C  
ATOM   4032  HA  PHE B 102       4.931  11.194  25.034  1.00 95.53           H  
ATOM   4033  C   PHE B 102       3.669  12.044  26.558  1.00 95.53           C  
ATOM   4034  CB  PHE B 102       3.281   9.850  25.401  1.00 95.53           C  
ATOM   4035  HB2 PHE B 102       2.764   9.445  26.271  1.00 95.53           H  
ATOM   4036  HB3 PHE B 102       3.784   9.020  24.905  1.00 95.53           H  
ATOM   4037  O   PHE B 102       3.087  11.885  27.636  1.00 95.53           O  
ATOM   4038  CG  PHE B 102       2.256  10.402  24.428  1.00 95.53           C  
ATOM   4039  CD1 PHE B 102       0.879  10.302  24.709  1.00 95.53           C  
ATOM   4040  HD1 PHE B 102       0.551   9.875  25.645  1.00 95.53           H  
ATOM   4041  CD2 PHE B 102       2.676  10.968  23.212  1.00 95.53           C  
ATOM   4042  HD2 PHE B 102       3.729  11.049  22.988  1.00 95.53           H  
ATOM   4043  CE1 PHE B 102      -0.070  10.759  23.777  1.00 95.53           C  
ATOM   4044  HE1 PHE B 102      -1.125  10.690  23.998  1.00 95.53           H  
ATOM   4045  CE2 PHE B 102       1.729  11.432  22.284  1.00 95.53           C  
ATOM   4046  HE2 PHE B 102       2.061  11.883  21.360  1.00 95.53           H  
ATOM   4047  CZ  PHE B 102       0.358  11.328  22.564  1.00 95.53           C  
ATOM   4048  HZ  PHE B 102      -0.358  11.704  21.848  1.00 95.53           H  
ATOM   4049  N   ASP B 103       3.664  13.217  25.918  1.00 95.20           N  
ATOM   4050  H   ASP B 103       4.168  13.291  25.045  1.00 95.20           H  
ATOM   4051  CA  ASP B 103       2.870  14.370  26.378  1.00 95.20           C  
ATOM   4052  HA  ASP B 103       2.863  14.352  27.468  1.00 95.20           H  
ATOM   4053  C   ASP B 103       1.402  14.244  25.932  1.00 95.20           C  
ATOM   4054  CB  ASP B 103       3.519  15.713  25.998  1.00 95.20           C  
ATOM   4055  HB2 ASP B 103       3.413  15.888  24.928  1.00 95.20           H  
ATOM   4056  HB3 ASP B 103       4.583  15.661  26.229  1.00 95.20           H  
ATOM   4057  O   ASP B 103       0.937  14.858  24.969  1.00 95.20           O  
ATOM   4058  CG  ASP B 103       2.910  16.892  26.782  1.00 95.20           C  
ATOM   4059  OD1 ASP B 103       1.760  16.767  27.272  1.00 95.20           O  
ATOM   4060  OD2 ASP B 103       3.603  17.930  26.899  1.00 95.20           O  
ATOM   4061  N   ALA B 104       0.653  13.399  26.643  1.00 93.87           N  
ATOM   4062  H   ALA B 104       1.114  12.867  27.367  1.00 93.87           H  
ATOM   4063  CA  ALA B 104      -0.762  13.162  26.363  1.00 93.87           C  
ATOM   4064  HA  ALA B 104      -0.855  12.812  25.335  1.00 93.87           H  
ATOM   4065  C   ALA B 104      -1.618  14.439  26.488  1.00 93.87           C  
ATOM   4066  CB  ALA B 104      -1.252  12.062  27.314  1.00 93.87           C  
ATOM   4067  HB1 ALA B 104      -0.599  11.191  27.245  1.00 93.87           H  
ATOM   4068  HB2 ALA B 104      -2.265  11.770  27.038  1.00 93.87           H  
ATOM   4069  HB3 ALA B 104      -1.254  12.430  28.339  1.00 93.87           H  
ATOM   4070  O   ALA B 104      -2.558  14.633  25.716  1.00 93.87           O  
ATOM   4071  N   GLU B 105      -1.276  15.325  27.428  1.00 88.50           N  
ATOM   4072  H   GLU B 105      -0.393  15.200  27.902  1.00 88.50           H  
ATOM   4073  CA  GLU B 105      -2.052  16.527  27.747  1.00 88.50           C  
ATOM   4074  HA  GLU B 105      -3.104  16.247  27.776  1.00 88.50           H  
ATOM   4075  C   GLU B 105      -1.902  17.600  26.651  1.00 88.50           C  
ATOM   4076  CB  GLU B 105      -1.645  17.001  29.159  1.00 88.50           C  
ATOM   4077  HB2 GLU B 105      -1.479  16.118  29.776  1.00 88.50           H  
ATOM   4078  HB3 GLU B 105      -0.709  17.557  29.106  1.00 88.50           H  
ATOM   4079  O   GLU B 105      -2.881  18.263  26.295  1.00 88.50           O  
ATOM   4080  CG  GLU B 105      -2.719  17.847  29.861  1.00 88.50           C  
ATOM   4081  HG2 GLU B 105      -3.691  17.379  29.701  1.00 88.50           H  
ATOM   4082  HG3 GLU B 105      -2.747  18.837  29.407  1.00 88.50           H  
ATOM   4083  CD  GLU B 105      -2.459  17.970  31.376  1.00 88.50           C  
ATOM   4084  OE1 GLU B 105      -3.379  17.628  32.157  1.00 88.50           O  
ATOM   4085  OE2 GLU B 105      -1.351  18.416  31.758  1.00 88.50           O  
ATOM   4086  N   PHE B 106      -0.727  17.686  26.010  1.00 94.14           N  
ATOM   4087  H   PHE B 106       0.056  17.164  26.377  1.00 94.14           H  
ATOM   4088  CA  PHE B 106      -0.497  18.505  24.815  1.00 94.14           C  
ATOM   4089  HA  PHE B 106      -0.670  19.548  25.081  1.00 94.14           H  
ATOM   4090  C   PHE B 106      -1.454  18.156  23.663  1.00 94.14           C  
ATOM   4091  CB  PHE B 106       0.969  18.344  24.387  1.00 94.14           C  
ATOM   4092  HB2 PHE B 106       1.594  18.589  25.246  1.00 94.14           H  
ATOM   4093  HB3 PHE B 106       1.161  17.305  24.122  1.00 94.14           H  
ATOM   4094  O   PHE B 106      -2.055  19.054  23.066  1.00 94.14           O  
ATOM   4095  CG  PHE B 106       1.411  19.225  23.236  1.00 94.14           C  
ATOM   4096  CD1 PHE B 106       1.160  18.844  21.904  1.00 94.14           C  
ATOM   4097  HD1 PHE B 106       0.662  17.910  21.689  1.00 94.14           H  
ATOM   4098  CD2 PHE B 106       2.101  20.421  23.504  1.00 94.14           C  
ATOM   4099  HD2 PHE B 106       2.334  20.684  24.525  1.00 94.14           H  
ATOM   4100  CE1 PHE B 106       1.563  19.680  20.848  1.00 94.14           C  
ATOM   4101  HE1 PHE B 106       1.368  19.390  19.826  1.00 94.14           H  
ATOM   4102  CE2 PHE B 106       2.499  21.260  22.450  1.00 94.14           C  
ATOM   4103  HE2 PHE B 106       3.035  22.175  22.653  1.00 94.14           H  
ATOM   4104  CZ  PHE B 106       2.223  20.890  21.124  1.00 94.14           C  
ATOM   4105  HZ  PHE B 106       2.541  21.530  20.314  1.00 94.14           H  
ATOM   4106  N   PHE B 107      -1.644  16.860  23.388  1.00 93.17           N  
ATOM   4107  H   PHE B 107      -1.117  16.189  23.929  1.00 93.17           H  
ATOM   4108  CA  PHE B 107      -2.539  16.359  22.334  1.00 93.17           C  
ATOM   4109  HA  PHE B 107      -2.540  17.085  21.521  1.00 93.17           H  
ATOM   4110  C   PHE B 107      -4.011  16.225  22.765  1.00 93.17           C  
ATOM   4111  CB  PHE B 107      -1.983  15.041  21.768  1.00 93.17           C  
ATOM   4112  HB2 PHE B 107      -2.700  14.618  21.064  1.00 93.17           H  
ATOM   4113  HB3 PHE B 107      -1.865  14.328  22.584  1.00 93.17           H  
ATOM   4114  O   PHE B 107      -4.840  15.793  21.965  1.00 93.17           O  
ATOM   4115  CG  PHE B 107      -0.665  15.212  21.040  1.00 93.17           C  
ATOM   4116  CD1 PHE B 107      -0.629  15.815  19.768  1.00 93.17           C  
ATOM   4117  HD1 PHE B 107      -1.547  16.128  19.292  1.00 93.17           H  
ATOM   4118  CD2 PHE B 107       0.534  14.824  21.659  1.00 93.17           C  
ATOM   4119  HD2 PHE B 107       0.520  14.364  22.636  1.00 93.17           H  
ATOM   4120  CE1 PHE B 107       0.602  16.039  19.126  1.00 93.17           C  
ATOM   4121  HE1 PHE B 107       0.632  16.514  18.156  1.00 93.17           H  
ATOM   4122  CE2 PHE B 107       1.764  15.070  21.031  1.00 93.17           C  
ATOM   4123  HE2 PHE B 107       2.675  14.815  21.551  1.00 93.17           H  
ATOM   4124  CZ  PHE B 107       1.801  15.678  19.764  1.00 93.17           C  
ATOM   4125  HZ  PHE B 107       2.748  15.890  19.289  1.00 93.17           H  
ATOM   4126  N   GLY B 108      -4.360  16.583  24.007  1.00 87.12           N  
ATOM   4127  H   GLY B 108      -3.641  16.933  24.625  1.00 87.12           H  
ATOM   4128  CA  GLY B 108      -5.722  16.445  24.540  1.00 87.12           C  
ATOM   4129  HA2 GLY B 108      -6.428  16.908  23.851  1.00 87.12           H  
ATOM   4130  HA3 GLY B 108      -5.772  16.966  25.496  1.00 87.12           H  
ATOM   4131  C   GLY B 108      -6.167  14.994  24.775  1.00 87.12           C  
ATOM   4132  O   GLY B 108      -7.364  14.721  24.860  1.00 87.12           O  
ATOM   4133  N   ILE B 109      -5.219  14.060  24.869  1.00 89.27           N  
ATOM   4134  H   ILE B 109      -4.261  14.378  24.907  1.00 89.27           H  
ATOM   4135  CA  ILE B 109      -5.451  12.631  25.089  1.00 89.27           C  
ATOM   4136  HA  ILE B 109      -6.427  12.364  24.684  1.00 89.27           H  
ATOM   4137  C   ILE B 109      -5.478  12.361  26.597  1.00 89.27           C  
ATOM   4138  CB  ILE B 109      -4.384  11.809  24.326  1.00 89.27           C  
ATOM   4139  HB  ILE B 109      -3.399  12.205  24.577  1.00 89.27           H  
ATOM   4140  O   ILE B 109      -4.613  12.811  27.347  1.00 89.27           O  
ATOM   4141  CG1 ILE B 109      -4.617  11.964  22.803  1.00 89.27           C  
ATOM   4142 HG12 ILE B 109      -4.743  13.019  22.557  1.00 89.27           H  
ATOM   4143 HG13 ILE B 109      -5.537  11.450  22.525  1.00 89.27           H  
ATOM   4144  CG2 ILE B 109      -4.414  10.320  24.715  1.00 89.27           C  
ATOM   4145 HG21 ILE B 109      -5.382   9.891  24.457  1.00 89.27           H  
ATOM   4146 HG22 ILE B 109      -4.234  10.201  25.784  1.00 89.27           H  
ATOM   4147 HG23 ILE B 109      -3.630   9.772  24.193  1.00 89.27           H  
ATOM   4148  CD1 ILE B 109      -3.472  11.445  21.930  1.00 89.27           C  
ATOM   4149 HD11 ILE B 109      -2.551  11.958  22.203  1.00 89.27           H  
ATOM   4150 HD12 ILE B 109      -3.347  10.369  22.051  1.00 89.27           H  
ATOM   4151 HD13 ILE B 109      -3.697  11.653  20.884  1.00 89.27           H  
ATOM   4152  N   SER B 110      -6.470  11.604  27.070  1.00 83.39           N  
ATOM   4153  H   SER B 110      -7.143  11.232  26.414  1.00 83.39           H  
ATOM   4154  CA  SER B 110      -6.557  11.284  28.502  1.00 83.39           C  
ATOM   4155  HA  SER B 110      -6.448  12.226  29.039  1.00 83.39           H  
ATOM   4156  C   SER B 110      -5.425  10.335  28.936  1.00 83.39           C  
ATOM   4157  CB  SER B 110      -7.931  10.713  28.868  1.00 83.39           C  
ATOM   4158  HB2 SER B 110      -8.712  11.340  28.439  1.00 83.39           H  
ATOM   4159  HB3 SER B 110      -8.036  10.728  29.953  1.00 83.39           H  
ATOM   4160  O   SER B 110      -5.068   9.442  28.164  1.00 83.39           O  
ATOM   4161  OG  SER B 110      -8.090   9.378  28.421  1.00 83.39           O  
ATOM   4162  HG  SER B 110      -8.098   9.383  27.461  1.00 83.39           H  
ATOM   4163  N   PRO B 111      -4.912  10.409  30.182  1.00 86.15           N  
ATOM   4164  CA  PRO B 111      -3.890   9.472  30.664  1.00 86.15           C  
ATOM   4165  HA  PRO B 111      -2.978   9.628  30.088  1.00 86.15           H  
ATOM   4166  C   PRO B 111      -4.301   7.997  30.548  1.00 86.15           C  
ATOM   4167  CB  PRO B 111      -3.635   9.865  32.124  1.00 86.15           C  
ATOM   4168  HB2 PRO B 111      -2.603   9.674  32.416  1.00 86.15           H  
ATOM   4169  HB3 PRO B 111      -4.324   9.338  32.784  1.00 86.15           H  
ATOM   4170  O   PRO B 111      -3.459   7.134  30.321  1.00 86.15           O  
ATOM   4171  CG  PRO B 111      -3.961  11.357  32.142  1.00 86.15           C  
ATOM   4172  HG2 PRO B 111      -4.238  11.702  33.138  1.00 86.15           H  
ATOM   4173  HG3 PRO B 111      -3.110  11.923  31.763  1.00 86.15           H  
ATOM   4174  CD  PRO B 111      -5.126  11.468  31.158  1.00 86.15           C  
ATOM   4175  HD2 PRO B 111      -5.113  12.453  30.692  1.00 86.15           H  
ATOM   4176  HD3 PRO B 111      -6.070  11.304  31.678  1.00 86.15           H  
ATOM   4177  N   ARG B 112      -5.606   7.704  30.655  1.00 81.87           N  
ATOM   4178  H   ARG B 112      -6.244   8.475  30.792  1.00 81.87           H  
ATOM   4179  CA  ARG B 112      -6.160   6.351  30.507  1.00 81.87           C  
ATOM   4180  HA  ARG B 112      -5.513   5.658  31.045  1.00 81.87           H  
ATOM   4181  C   ARG B 112      -6.160   5.870  29.053  1.00 81.87           C  
ATOM   4182  CB  ARG B 112      -7.561   6.316  31.137  1.00 81.87           C  
ATOM   4183  HB2 ARG B 112      -8.256   6.886  30.521  1.00 81.87           H  
ATOM   4184  HB3 ARG B 112      -7.513   6.772  32.126  1.00 81.87           H  
ATOM   4185  O   ARG B 112      -5.874   4.706  28.804  1.00 81.87           O  
ATOM   4186  CG  ARG B 112      -8.059   4.874  31.294  1.00 81.87           C  
ATOM   4187  HG2 ARG B 112      -7.302   4.304  31.833  1.00 81.87           H  
ATOM   4188  HG3 ARG B 112      -8.204   4.421  30.313  1.00 81.87           H  
ATOM   4189  CD  ARG B 112      -9.365   4.782  32.085  1.00 81.87           C  
ATOM   4190  HD2 ARG B 112      -9.524   3.726  32.303  1.00 81.87           H  
ATOM   4191  HD3 ARG B 112      -9.259   5.312  33.032  1.00 81.87           H  
ATOM   4192  NE  ARG B 112     -10.519   5.309  31.328  1.00 81.87           N  
ATOM   4193  HE  ARG B 112     -10.314   5.955  30.579  1.00 81.87           H  
ATOM   4194  NH1 ARG B 112     -12.146   4.107  32.415  1.00 81.87           N  
ATOM   4195 HH11 ARG B 112     -11.420   3.707  32.992  1.00 81.87           H  
ATOM   4196 HH12 ARG B 112     -13.093   3.760  32.469  1.00 81.87           H  
ATOM   4197  NH2 ARG B 112     -12.701   5.388  30.671  1.00 81.87           N  
ATOM   4198 HH21 ARG B 112     -13.654   5.066  30.763  1.00 81.87           H  
ATOM   4199 HH22 ARG B 112     -12.454   6.016  29.919  1.00 81.87           H  
ATOM   4200  CZ  ARG B 112     -11.778   4.930  31.473  1.00 81.87           C  
ATOM   4201  N   GLU B 113      -6.432   6.756  28.098  1.00 85.13           N  
ATOM   4202  H   GLU B 113      -6.614   7.715  28.361  1.00 85.13           H  
ATOM   4203  CA  GLU B 113      -6.282   6.449  26.672  1.00 85.13           C  
ATOM   4204  HA  GLU B 113      -6.763   5.494  26.460  1.00 85.13           H  
ATOM   4205  C   GLU B 113      -4.803   6.305  26.293  1.00 85.13           C  
ATOM   4206  CB  GLU B 113      -6.981   7.526  25.837  1.00 85.13           C  
ATOM   4207  HB2 GLU B 113      -6.526   8.495  26.045  1.00 85.13           H  
ATOM   4208  HB3 GLU B 113      -8.030   7.565  26.131  1.00 85.13           H  
ATOM   4209  O   GLU B 113      -4.439   5.330  25.646  1.00 85.13           O  
ATOM   4210  CG  GLU B 113      -6.890   7.229  24.332  1.00 85.13           C  
ATOM   4211  HG2 GLU B 113      -5.843   7.228  24.031  1.00 85.13           H  
ATOM   4212  HG3 GLU B 113      -7.295   6.234  24.145  1.00 85.13           H  
ATOM   4213  CD  GLU B 113      -7.635   8.248  23.465  1.00 85.13           C  
ATOM   4214  OE1 GLU B 113      -7.668   8.017  22.231  1.00 85.13           O  
ATOM   4215  OE2 GLU B 113      -8.149   9.244  24.026  1.00 85.13           O  
ATOM   4216  N   ALA B 114      -3.929   7.200  26.767  1.00 91.67           N  
ATOM   4217  H   ALA B 114      -4.283   7.992  27.283  1.00 91.67           H  
ATOM   4218  CA  ALA B 114      -2.487   7.117  26.532  1.00 91.67           C  
ATOM   4219  HA  ALA B 114      -2.312   7.145  25.457  1.00 91.67           H  
ATOM   4220  C   ALA B 114      -1.863   5.812  27.067  1.00 91.67           C  
ATOM   4221  CB  ALA B 114      -1.825   8.347  27.162  1.00 91.67           C  
ATOM   4222  HB1 ALA B 114      -2.004   8.360  28.238  1.00 91.67           H  
ATOM   4223  HB2 ALA B 114      -2.232   9.255  26.717  1.00 91.67           H  
ATOM   4224  HB3 ALA B 114      -0.751   8.314  26.983  1.00 91.67           H  
ATOM   4225  O   ALA B 114      -0.912   5.309  26.472  1.00 91.67           O  
ATOM   4226  N   LEU B 115      -2.416   5.238  28.145  1.00 88.63           N  
ATOM   4227  H   LEU B 115      -3.133   5.749  28.640  1.00 88.63           H  
ATOM   4228  CA  LEU B 115      -2.012   3.928  28.669  1.00 88.63           C  
ATOM   4229  HA  LEU B 115      -0.923   3.888  28.656  1.00 88.63           H  
ATOM   4230  C   LEU B 115      -2.516   2.744  27.821  1.00 88.63           C  
ATOM   4231  CB  LEU B 115      -2.507   3.777  30.123  1.00 88.63           C  
ATOM   4232  HB2 LEU B 115      -2.690   4.754  30.571  1.00 88.63           H  
ATOM   4233  HB3 LEU B 115      -3.458   3.244  30.113  1.00 88.63           H  
ATOM   4234  O   LEU B 115      -1.908   1.680  27.853  1.00 88.63           O  
ATOM   4235  CG  LEU B 115      -1.491   3.023  31.000  1.00 88.63           C  
ATOM   4236  HG  LEU B 115      -0.973   2.267  30.409  1.00 88.63           H  
ATOM   4237  CD1 LEU B 115      -0.465   3.999  31.584  1.00 88.63           C  
ATOM   4238 HD11 LEU B 115       0.272   3.450  32.171  1.00 88.63           H  
ATOM   4239 HD12 LEU B 115      -0.960   4.734  32.218  1.00 88.63           H  
ATOM   4240 HD13 LEU B 115       0.049   4.517  30.774  1.00 88.63           H  
ATOM   4241  CD2 LEU B 115      -2.185   2.319  32.164  1.00 88.63           C  
ATOM   4242 HD21 LEU B 115      -2.889   1.584  31.773  1.00 88.63           H  
ATOM   4243 HD22 LEU B 115      -2.721   3.045  32.775  1.00 88.63           H  
ATOM   4244 HD23 LEU B 115      -1.445   1.802  32.775  1.00 88.63           H  
ATOM   4245  N   ALA B 116      -3.620   2.910  27.085  1.00 86.95           N  
ATOM   4246  H   ALA B 116      -4.072   3.813  27.105  1.00 86.95           H  
ATOM   4247  CA  ALA B 116      -4.159   1.905  26.163  1.00 86.95           C  
ATOM   4248  HA  ALA B 116      -3.909   0.910  26.530  1.00 86.95           H  
ATOM   4249  C   ALA B 116      -3.579   2.022  24.740  1.00 86.95           C  
ATOM   4250  CB  ALA B 116      -5.685   2.042  26.143  1.00 86.95           C  
ATOM   4251  HB1 ALA B 116      -6.110   1.273  25.498  1.00 86.95           H  
ATOM   4252  HB2 ALA B 116      -6.085   1.924  27.150  1.00 86.95           H  
ATOM   4253  HB3 ALA B 116      -5.962   3.023  25.758  1.00 86.95           H  
ATOM   4254  O   ALA B 116      -3.591   1.049  23.991  1.00 86.95           O  
ATOM   4255  N   MET B 117      -3.081   3.203  24.361  1.00 91.24           N  
ATOM   4256  H   MET B 117      -3.181   3.979  24.999  1.00 91.24           H  
ATOM   4257  CA  MET B 117      -2.434   3.451  23.076  1.00 91.24           C  
ATOM   4258  HA  MET B 117      -3.064   3.059  22.277  1.00 91.24           H  
ATOM   4259  C   MET B 117      -1.077   2.762  22.979  1.00 91.24           C  
ATOM   4260  CB  MET B 117      -2.232   4.955  22.848  1.00 91.24           C  
ATOM   4261  HB2 MET B 117      -1.496   5.083  22.055  1.00 91.24           H  
ATOM   4262  HB3 MET B 117      -1.840   5.412  23.756  1.00 91.24           H  
ATOM   4263  O   MET B 117      -0.179   3.019  23.791  1.00 91.24           O  
ATOM   4264  CG  MET B 117      -3.512   5.675  22.421  1.00 91.24           C  
ATOM   4265  HG2 MET B 117      -3.826   5.287  21.452  1.00 91.24           H  
ATOM   4266  HG3 MET B 117      -4.301   5.461  23.142  1.00 91.24           H  
ATOM   4267  SD  MET B 117      -3.326   7.476  22.297  1.00 91.24           S  
ATOM   4268  CE  MET B 117      -2.085   7.602  20.981  1.00 91.24           C  
ATOM   4269  HE1 MET B 117      -2.411   7.030  20.113  1.00 91.24           H  
ATOM   4270  HE2 MET B 117      -1.133   7.199  21.326  1.00 91.24           H  
ATOM   4271  HE3 MET B 117      -1.947   8.648  20.707  1.00 91.24           H  
ATOM   4272  N   ASP B 118      -0.896   1.998  21.904  1.00 93.25           N  
ATOM   4273  H   ASP B 118      -1.683   1.802  21.302  1.00 93.25           H  
ATOM   4274  CA  ASP B 118       0.404   1.535  21.437  1.00 93.25           C  
ATOM   4275  HA  ASP B 118       0.756   0.770  22.128  1.00 93.25           H  
ATOM   4276  C   ASP B 118       1.400   2.718  21.399  1.00 93.25           C  
ATOM   4277  CB  ASP B 118       0.220   0.861  20.062  1.00 93.25           C  
ATOM   4278  HB2 ASP B 118      -0.446   0.006  20.182  1.00 93.25           H  
ATOM   4279  HB3 ASP B 118      -0.258   1.569  19.385  1.00 93.25           H  
ATOM   4280  O   ASP B 118       1.100   3.759  20.793  1.00 93.25           O  
ATOM   4281  CG  ASP B 118       1.517   0.373  19.408  1.00 93.25           C  
ATOM   4282  OD1 ASP B 118       2.593   0.530  20.022  1.00 93.25           O  
ATOM   4283  OD2 ASP B 118       1.459  -0.080  18.249  1.00 93.25           O  
ATOM   4284  N   PRO B 119       2.578   2.612  22.050  1.00 96.01           N  
ATOM   4285  CA  PRO B 119       3.629   3.623  21.949  1.00 96.01           C  
ATOM   4286  HA  PRO B 119       3.282   4.540  22.425  1.00 96.01           H  
ATOM   4287  C   PRO B 119       4.026   3.966  20.502  1.00 96.01           C  
ATOM   4288  CB  PRO B 119       4.810   3.073  22.757  1.00 96.01           C  
ATOM   4289  HB2 PRO B 119       5.769   3.314  22.300  1.00 96.01           H  
ATOM   4290  HB3 PRO B 119       4.767   3.471  23.771  1.00 96.01           H  
ATOM   4291  O   PRO B 119       4.473   5.089  20.265  1.00 96.01           O  
ATOM   4292  CG  PRO B 119       4.562   1.567  22.796  1.00 96.01           C  
ATOM   4293  HG2 PRO B 119       4.903   1.109  21.867  1.00 96.01           H  
ATOM   4294  HG3 PRO B 119       5.030   1.096  23.660  1.00 96.01           H  
ATOM   4295  CD  PRO B 119       3.046   1.490  22.857  1.00 96.01           C  
ATOM   4296  HD2 PRO B 119       2.704   1.612  23.885  1.00 96.01           H  
ATOM   4297  HD3 PRO B 119       2.729   0.521  22.472  1.00 96.01           H  
ATOM   4298  N   GLN B 120       3.797   3.091  19.514  1.00 97.29           N  
ATOM   4299  H   GLN B 120       3.432   2.177  19.743  1.00 97.29           H  
ATOM   4300  CA  GLN B 120       3.969   3.435  18.096  1.00 97.29           C  
ATOM   4301  HA  GLN B 120       5.001   3.753  17.950  1.00 97.29           H  
ATOM   4302  C   GLN B 120       3.068   4.610  17.665  1.00 97.29           C  
ATOM   4303  CB  GLN B 120       3.716   2.208  17.203  1.00 97.29           C  
ATOM   4304  HB2 GLN B 120       3.862   2.501  16.164  1.00 97.29           H  
ATOM   4305  HB3 GLN B 120       2.678   1.892  17.308  1.00 97.29           H  
ATOM   4306  O   GLN B 120       3.549   5.536  17.007  1.00 97.29           O  
ATOM   4307  CG  GLN B 120       4.661   1.033  17.510  1.00 97.29           C  
ATOM   4308  HG2 GLN B 120       5.688   1.397  17.500  1.00 97.29           H  
ATOM   4309  HG3 GLN B 120       4.464   0.629  18.503  1.00 97.29           H  
ATOM   4310  CD  GLN B 120       4.555  -0.106  16.505  1.00 97.29           C  
ATOM   4311  NE2 GLN B 120       3.450  -0.808  16.433  1.00 97.29           N  
ATOM   4312 HE21 GLN B 120       3.398  -1.567  15.768  1.00 97.29           H  
ATOM   4313 HE22 GLN B 120       2.688  -0.612  17.066  1.00 97.29           H  
ATOM   4314  OE1 GLN B 120       5.502  -0.367  15.778  1.00 97.29           O  
ATOM   4315  N   GLN B 121       1.794   4.642  18.092  1.00 97.16           N  
ATOM   4316  H   GLN B 121       1.477   3.904  18.703  1.00 97.16           H  
ATOM   4317  CA  GLN B 121       0.882   5.766  17.815  1.00 97.16           C  
ATOM   4318  HA  GLN B 121       0.884   5.966  16.744  1.00 97.16           H  
ATOM   4319  C   GLN B 121       1.325   7.054  18.532  1.00 97.16           C  
ATOM   4320  CB  GLN B 121      -0.563   5.446  18.247  1.00 97.16           C  
ATOM   4321  HB2 GLN B 121      -0.600   5.328  19.330  1.00 97.16           H  
ATOM   4322  HB3 GLN B 121      -1.165   6.317  17.987  1.00 97.16           H  
ATOM   4323  O   GLN B 121       1.215   8.150  17.980  1.00 97.16           O  
ATOM   4324  CG  GLN B 121      -1.211   4.206  17.604  1.00 97.16           C  
ATOM   4325  HG2 GLN B 121      -0.757   3.306  18.017  1.00 97.16           H  
ATOM   4326  HG3 GLN B 121      -1.022   4.212  16.530  1.00 97.16           H  
ATOM   4327  CD  GLN B 121      -2.729   4.144  17.827  1.00 97.16           C  
ATOM   4328  NE2 GLN B 121      -3.393   3.081  17.440  1.00 97.16           N  
ATOM   4329 HE21 GLN B 121      -4.379   3.058  17.657  1.00 97.16           H  
ATOM   4330 HE22 GLN B 121      -2.922   2.268  17.070  1.00 97.16           H  
ATOM   4331  OE1 GLN B 121      -3.362   5.068  18.327  1.00 97.16           O  
ATOM   4332  N   ARG B 122       1.841   6.926  19.762  1.00 97.52           N  
ATOM   4333  H   ARG B 122       1.913   5.989  20.135  1.00 97.52           H  
ATOM   4334  CA  ARG B 122       2.316   8.053  20.586  1.00 97.52           C  
ATOM   4335  HA  ARG B 122       1.561   8.839  20.599  1.00 97.52           H  
ATOM   4336  C   ARG B 122       3.563   8.709  19.990  1.00 97.52           C  
ATOM   4337  CB  ARG B 122       2.550   7.574  22.029  1.00 97.52           C  
ATOM   4338  HB2 ARG B 122       3.050   8.367  22.586  1.00 97.52           H  
ATOM   4339  HB3 ARG B 122       3.203   6.701  22.035  1.00 97.52           H  
ATOM   4340  O   ARG B 122       3.596   9.926  19.808  1.00 97.52           O  
ATOM   4341  CG  ARG B 122       1.215   7.243  22.714  1.00 97.52           C  
ATOM   4342  HG2 ARG B 122       0.727   6.416  22.197  1.00 97.52           H  
ATOM   4343  HG3 ARG B 122       0.574   8.122  22.647  1.00 97.52           H  
ATOM   4344  CD  ARG B 122       1.367   6.888  24.195  1.00 97.52           C  
ATOM   4345  HD2 ARG B 122       2.218   7.430  24.607  1.00 97.52           H  
ATOM   4346  HD3 ARG B 122       0.471   7.223  24.717  1.00 97.52           H  
ATOM   4347  NE  ARG B 122       1.501   5.438  24.420  1.00 97.52           N  
ATOM   4348  HE  ARG B 122       0.878   4.827  23.911  1.00 97.52           H  
ATOM   4349  NH1 ARG B 122       2.931   5.507  26.221  1.00 97.52           N  
ATOM   4350 HH11 ARG B 122       3.168   6.467  26.018  1.00 97.52           H  
ATOM   4351 HH12 ARG B 122       3.402   5.066  26.998  1.00 97.52           H  
ATOM   4352  NH2 ARG B 122       1.866   3.607  25.668  1.00 97.52           N  
ATOM   4353 HH21 ARG B 122       2.159   3.158  26.524  1.00 97.52           H  
ATOM   4354 HH22 ARG B 122       1.138   3.172  25.120  1.00 97.52           H  
ATOM   4355  CZ  ARG B 122       2.108   4.862  25.438  1.00 97.52           C  
ATOM   4356  N   LEU B 123       4.543   7.898  19.582  1.00 97.92           N  
ATOM   4357  H   LEU B 123       4.451   6.910  19.771  1.00 97.92           H  
ATOM   4358  CA  LEU B 123       5.729   8.371  18.867  1.00 97.92           C  
ATOM   4359  HA  LEU B 123       6.210   9.146  19.464  1.00 97.92           H  
ATOM   4360  C   LEU B 123       5.373   9.021  17.526  1.00 97.92           C  
ATOM   4361  CB  LEU B 123       6.708   7.205  18.645  1.00 97.92           C  
ATOM   4362  HB2 LEU B 123       7.458   7.522  17.920  1.00 97.92           H  
ATOM   4363  HB3 LEU B 123       6.160   6.372  18.206  1.00 97.92           H  
ATOM   4364  O   LEU B 123       5.969  10.045  17.191  1.00 97.92           O  
ATOM   4365  CG  LEU B 123       7.444   6.713  19.904  1.00 97.92           C  
ATOM   4366  HG  LEU B 123       6.727   6.365  20.648  1.00 97.92           H  
ATOM   4367  CD1 LEU B 123       8.350   5.551  19.503  1.00 97.92           C  
ATOM   4368 HD11 LEU B 123       7.756   4.798  18.986  1.00 97.92           H  
ATOM   4369 HD12 LEU B 123       9.144   5.894  18.839  1.00 97.92           H  
ATOM   4370 HD13 LEU B 123       8.783   5.102  20.398  1.00 97.92           H  
ATOM   4371  CD2 LEU B 123       8.329   7.794  20.533  1.00 97.92           C  
ATOM   4372 HD21 LEU B 123       8.908   7.357  21.346  1.00 97.92           H  
ATOM   4373 HD22 LEU B 123       7.698   8.573  20.959  1.00 97.92           H  
ATOM   4374 HD23 LEU B 123       8.997   8.211  19.779  1.00 97.92           H  
ATOM   4375  N   LEU B 124       4.410   8.473  16.774  1.00 98.14           N  
ATOM   4376  H   LEU B 124       3.990   7.606  17.079  1.00 98.14           H  
ATOM   4377  CA  LEU B 124       3.940   9.066  15.516  1.00 98.14           C  
ATOM   4378  HA  LEU B 124       4.795   9.193  14.852  1.00 98.14           H  
ATOM   4379  C   LEU B 124       3.358  10.472  15.715  1.00 98.14           C  
ATOM   4380  CB  LEU B 124       2.918   8.131  14.843  1.00 98.14           C  
ATOM   4381  HB2 LEU B 124       2.294   7.677  15.612  1.00 98.14           H  
ATOM   4382  HB3 LEU B 124       2.259   8.718  14.203  1.00 98.14           H  
ATOM   4383  O   LEU B 124       3.705  11.367  14.944  1.00 98.14           O  
ATOM   4384  CG  LEU B 124       3.554   7.027  13.981  1.00 98.14           C  
ATOM   4385  HG  LEU B 124       4.385   6.569  14.519  1.00 98.14           H  
ATOM   4386  CD1 LEU B 124       2.513   5.958  13.670  1.00 98.14           C  
ATOM   4387 HD11 LEU B 124       2.934   5.198  13.011  1.00 98.14           H  
ATOM   4388 HD12 LEU B 124       2.207   5.481  14.601  1.00 98.14           H  
ATOM   4389 HD13 LEU B 124       1.645   6.408  13.189  1.00 98.14           H  
ATOM   4390  CD2 LEU B 124       4.059   7.566  12.639  1.00 98.14           C  
ATOM   4391 HD21 LEU B 124       3.223   7.952  12.055  1.00 98.14           H  
ATOM   4392 HD22 LEU B 124       4.778   8.369  12.798  1.00 98.14           H  
ATOM   4393 HD23 LEU B 124       4.542   6.763  12.083  1.00 98.14           H  
ATOM   4394  N   ALA B 125       2.538  10.691  16.749  1.00 97.39           N  
ATOM   4395  H   ALA B 125       2.284   9.911  17.339  1.00 97.39           H  
ATOM   4396  CA  ALA B 125       1.952  12.001  17.041  1.00 97.39           C  
ATOM   4397  HA  ALA B 125       1.408  12.340  16.159  1.00 97.39           H  
ATOM   4398  C   ALA B 125       3.024  13.068  17.344  1.00 97.39           C  
ATOM   4399  CB  ALA B 125       0.943  11.844  18.187  1.00 97.39           C  
ATOM   4400  HB1 ALA B 125       0.158  11.147  17.894  1.00 97.39           H  
ATOM   4401  HB2 ALA B 125       1.442  11.465  19.079  1.00 97.39           H  
ATOM   4402  HB3 ALA B 125       0.495  12.811  18.415  1.00 97.39           H  
ATOM   4403  O   ALA B 125       3.092  14.088  16.653  1.00 97.39           O  
ATOM   4404  N   GLU B 126       3.916  12.810  18.309  1.00 98.03           N  
ATOM   4405  H   GLU B 126       3.818  11.959  18.844  1.00 98.03           H  
ATOM   4406  CA  GLU B 126       4.994  13.749  18.660  1.00 98.03           C  
ATOM   4407  HA  GLU B 126       4.568  14.721  18.910  1.00 98.03           H  
ATOM   4408  C   GLU B 126       5.967  13.984  17.502  1.00 98.03           C  
ATOM   4409  CB  GLU B 126       5.789  13.242  19.867  1.00 98.03           C  
ATOM   4410  HB2 GLU B 126       6.030  12.187  19.735  1.00 98.03           H  
ATOM   4411  HB3 GLU B 126       6.717  13.812  19.909  1.00 98.03           H  
ATOM   4412  O   GLU B 126       6.281  15.129  17.172  1.00 98.03           O  
ATOM   4413  CG  GLU B 126       5.049  13.455  21.191  1.00 98.03           C  
ATOM   4414  HG2 GLU B 126       4.825  14.518  21.280  1.00 98.03           H  
ATOM   4415  HG3 GLU B 126       4.114  12.895  21.165  1.00 98.03           H  
ATOM   4416  CD  GLU B 126       5.870  13.034  22.417  1.00 98.03           C  
ATOM   4417  OE1 GLU B 126       5.292  13.006  23.522  1.00 98.03           O  
ATOM   4418  OE2 GLU B 126       7.081  12.745  22.247  1.00 98.03           O  
ATOM   4419  N   THR B 127       6.419  12.909  16.848  1.00 98.35           N  
ATOM   4420  H   THR B 127       6.093  11.998  17.137  1.00 98.35           H  
ATOM   4421  CA  THR B 127       7.418  13.006  15.773  1.00 98.35           C  
ATOM   4422  HA  THR B 127       8.262  13.579  16.159  1.00 98.35           H  
ATOM   4423  C   THR B 127       6.862  13.770  14.570  1.00 98.35           C  
ATOM   4424  CB  THR B 127       7.951  11.623  15.358  1.00 98.35           C  
ATOM   4425  HB  THR B 127       7.151  11.056  14.881  1.00 98.35           H  
ATOM   4426  O   THR B 127       7.640  14.464  13.918  1.00 98.35           O  
ATOM   4427  CG2 THR B 127       9.167  11.659  14.430  1.00 98.35           C  
ATOM   4428 HG21 THR B 127      10.015  12.101  14.952  1.00 98.35           H  
ATOM   4429 HG22 THR B 127       9.425  10.641  14.140  1.00 98.35           H  
ATOM   4430 HG23 THR B 127       8.948  12.231  13.528  1.00 98.35           H  
ATOM   4431  OG1 THR B 127       8.400  10.929  16.499  1.00 98.35           O  
ATOM   4432  HG1 THR B 127       7.604  10.590  16.914  1.00 98.35           H  
ATOM   4433  N   SER B 128       5.546  13.701  14.313  1.00 98.37           N  
ATOM   4434  H   SER B 128       4.979  13.110  14.905  1.00 98.37           H  
ATOM   4435  CA  SER B 128       4.852  14.452  13.251  1.00 98.37           C  
ATOM   4436  HA  SER B 128       5.441  14.391  12.335  1.00 98.37           H  
ATOM   4437  C   SER B 128       4.661  15.936  13.578  1.00 98.37           C  
ATOM   4438  CB  SER B 128       3.473  13.850  12.956  1.00 98.37           C  
ATOM   4439  HB2 SER B 128       2.849  13.896  13.849  1.00 98.37           H  
ATOM   4440  HB3 SER B 128       2.994  14.427  12.165  1.00 98.37           H  
ATOM   4441  O   SER B 128       4.841  16.773  12.696  1.00 98.37           O  
ATOM   4442  OG  SER B 128       3.595  12.508  12.537  1.00 98.37           O  
ATOM   4443  HG  SER B 128       3.645  11.977  13.336  1.00 98.37           H  
ATOM   4444  N   TRP B 129       4.357  16.297  14.830  1.00 98.18           N  
ATOM   4445  H   TRP B 129       4.197  15.584  15.527  1.00 98.18           H  
ATOM   4446  CA  TRP B 129       4.319  17.709  15.245  1.00 98.18           C  
ATOM   4447  HA  TRP B 129       3.630  18.259  14.605  1.00 98.18           H  
ATOM   4448  C   TRP B 129       5.704  18.357  15.091  1.00 98.18           C  
ATOM   4449  CB  TRP B 129       3.822  17.809  16.695  1.00 98.18           C  
ATOM   4450  HB2 TRP B 129       2.841  17.340  16.761  1.00 98.18           H  
ATOM   4451  HB3 TRP B 129       4.495  17.259  17.353  1.00 98.18           H  
ATOM   4452  O   TRP B 129       5.882  19.367  14.406  1.00 98.18           O  
ATOM   4453  CG  TRP B 129       3.710  19.216  17.192  1.00 98.18           C  
ATOM   4454  CD1 TRP B 129       4.740  19.992  17.604  1.00 98.18           C  
ATOM   4455  HD1 TRP B 129       5.775  19.686  17.652  1.00 98.18           H  
ATOM   4456  CD2 TRP B 129       2.523  20.061  17.271  1.00 98.18           C  
ATOM   4457  CE2 TRP B 129       2.924  21.364  17.698  1.00 98.18           C  
ATOM   4458  CE3 TRP B 129       1.149  19.864  17.007  1.00 98.18           C  
ATOM   4459  HE3 TRP B 129       0.809  18.892  16.682  1.00 98.18           H  
ATOM   4460  NE1 TRP B 129       4.288  21.265  17.885  1.00 98.18           N  
ATOM   4461  HE1 TRP B 129       4.918  22.024  18.103  1.00 98.18           H  
ATOM   4462  CH2 TRP B 129       0.650  22.190  17.569  1.00 98.18           C  
ATOM   4463  HH2 TRP B 129      -0.066  22.992  17.671  1.00 98.18           H  
ATOM   4464  CZ2 TRP B 129       2.012  22.421  17.833  1.00 98.18           C  
ATOM   4465  HZ2 TRP B 129       2.359  23.395  18.144  1.00 98.18           H  
ATOM   4466  CZ3 TRP B 129       0.222  20.913  17.161  1.00 98.18           C  
ATOM   4467  HZ3 TRP B 129      -0.823  20.742  16.948  1.00 98.18           H  
ATOM   4468  N   GLU B 130       6.718  17.692  15.648  1.00 97.56           N  
ATOM   4469  H   GLU B 130       6.488  16.867  16.183  1.00 97.56           H  
ATOM   4470  CA  GLU B 130       8.134  18.051  15.540  1.00 97.56           C  
ATOM   4471  HA  GLU B 130       8.309  19.015  16.018  1.00 97.56           H  
ATOM   4472  C   GLU B 130       8.664  18.138  14.089  1.00 97.56           C  
ATOM   4473  CB  GLU B 130       8.932  16.953  16.257  1.00 97.56           C  
ATOM   4474  HB2 GLU B 130       9.884  16.878  15.733  1.00 97.56           H  
ATOM   4475  HB3 GLU B 130       8.453  15.984  16.114  1.00 97.56           H  
ATOM   4476  O   GLU B 130       9.723  18.733  13.848  1.00 97.56           O  
ATOM   4477  CG  GLU B 130       9.236  17.156  17.749  1.00 97.56           C  
ATOM   4478  HG2 GLU B 130       8.329  16.995  18.332  1.00 97.56           H  
ATOM   4479  HG3 GLU B 130       9.575  18.180  17.904  1.00 97.56           H  
ATOM   4480  CD  GLU B 130      10.355  16.192  18.191  1.00 97.56           C  
ATOM   4481  OE1 GLU B 130      10.158  15.369  19.108  1.00 97.56           O  
ATOM   4482  OE2 GLU B 130      11.446  16.239  17.563  1.00 97.56           O  
ATOM   4483  N   LEU B 131       7.984  17.498  13.131  1.00 97.45           N  
ATOM   4484  H   LEU B 131       7.136  17.021  13.402  1.00 97.45           H  
ATOM   4485  CA  LEU B 131       8.356  17.459  11.717  1.00 97.45           C  
ATOM   4486  HA  LEU B 131       9.438  17.350  11.646  1.00 97.45           H  
ATOM   4487  C   LEU B 131       7.969  18.763  11.003  1.00 97.45           C  
ATOM   4488  CB  LEU B 131       7.685  16.227  11.085  1.00 97.45           C  
ATOM   4489  HB2 LEU B 131       7.885  15.351  11.702  1.00 97.45           H  
ATOM   4490  HB3 LEU B 131       6.608  16.396  11.071  1.00 97.45           H  
ATOM   4491  O   LEU B 131       8.790  19.318  10.272  1.00 97.45           O  
ATOM   4492  CG  LEU B 131       8.115  15.883   9.660  1.00 97.45           C  
ATOM   4493  HG  LEU B 131       8.027  16.775   9.040  1.00 97.45           H  
ATOM   4494  CD1 LEU B 131       9.550  15.357   9.603  1.00 97.45           C  
ATOM   4495 HD11 LEU B 131       9.647  14.459  10.213  1.00 97.45           H  
ATOM   4496 HD12 LEU B 131      10.239  16.125   9.953  1.00 97.45           H  
ATOM   4497 HD13 LEU B 131       9.796  15.122   8.568  1.00 97.45           H  
ATOM   4498  CD2 LEU B 131       7.174  14.802   9.128  1.00 97.45           C  
ATOM   4499 HD21 LEU B 131       7.468  14.503   8.122  1.00 97.45           H  
ATOM   4500 HD22 LEU B 131       6.158  15.195   9.085  1.00 97.45           H  
ATOM   4501 HD23 LEU B 131       7.188  13.934   9.787  1.00 97.45           H  
ATOM   4502  N   PHE B 132       6.769  19.292  11.263  1.00 98.08           N  
ATOM   4503  H   PHE B 132       6.145  18.796  11.883  1.00 98.08           H  
ATOM   4504  CA  PHE B 132       6.347  20.606  10.762  1.00 98.08           C  
ATOM   4505  HA  PHE B 132       6.536  20.655   9.690  1.00 98.08           H  
ATOM   4506  C   PHE B 132       7.160  21.739  11.402  1.00 98.08           C  
ATOM   4507  CB  PHE B 132       4.842  20.790  10.991  1.00 98.08           C  
ATOM   4508  HB2 PHE B 132       4.594  21.845  10.879  1.00 98.08           H  
ATOM   4509  HB3 PHE B 132       4.605  20.496  12.014  1.00 98.08           H  
ATOM   4510  O   PHE B 132       7.673  22.601  10.686  1.00 98.08           O  
ATOM   4511  CG  PHE B 132       3.968  20.006  10.035  1.00 98.08           C  
ATOM   4512  CD1 PHE B 132       3.964  20.327   8.664  1.00 98.08           C  
ATOM   4513  HD1 PHE B 132       4.580  21.133   8.295  1.00 98.08           H  
ATOM   4514  CD2 PHE B 132       3.141  18.972  10.512  1.00 98.08           C  
ATOM   4515  HD2 PHE B 132       3.130  18.722  11.562  1.00 98.08           H  
ATOM   4516  CE1 PHE B 132       3.151  19.609   7.769  1.00 98.08           C  
ATOM   4517  HE1 PHE B 132       3.146  19.864   6.720  1.00 98.08           H  
ATOM   4518  CE2 PHE B 132       2.313  18.273   9.618  1.00 98.08           C  
ATOM   4519  HE2 PHE B 132       1.657  17.497   9.984  1.00 98.08           H  
ATOM   4520  CZ  PHE B 132       2.320  18.584   8.249  1.00 98.08           C  
ATOM   4521  HZ  PHE B 132       1.674  18.046   7.571  1.00 98.08           H  
ATOM   4522  N   GLU B 133       7.425  21.673  12.715  1.00 96.95           N  
ATOM   4523  H   GLU B 133       6.949  20.977  13.271  1.00 96.95           H  
ATOM   4524  CA  GLU B 133       8.292  22.657  13.383  1.00 96.95           C  
ATOM   4525  HA  GLU B 133       7.843  23.642  13.260  1.00 96.95           H  
ATOM   4526  C   GLU B 133       9.711  22.709  12.779  1.00 96.95           C  
ATOM   4527  CB  GLU B 133       8.420  22.354  14.884  1.00 96.95           C  
ATOM   4528  HB2 GLU B 133       8.718  21.315  15.020  1.00 96.95           H  
ATOM   4529  HB3 GLU B 133       9.214  22.988  15.278  1.00 96.95           H  
ATOM   4530  O   GLU B 133      10.312  23.788  12.695  1.00 96.95           O  
ATOM   4531  CG  GLU B 133       7.147  22.636  15.696  1.00 96.95           C  
ATOM   4532  HG2 GLU B 133       6.774  23.622  15.418  1.00 96.95           H  
ATOM   4533  HG3 GLU B 133       6.388  21.898  15.438  1.00 96.95           H  
ATOM   4534  CD  GLU B 133       7.399  22.613  17.216  1.00 96.95           C  
ATOM   4535  OE1 GLU B 133       6.500  23.080  17.953  1.00 96.95           O  
ATOM   4536  OE2 GLU B 133       8.494  22.176  17.650  1.00 96.95           O  
ATOM   4537  N   ARG B 134      10.247  21.564  12.326  1.00 96.90           N  
ATOM   4538  H   ARG B 134       9.703  20.722  12.447  1.00 96.90           H  
ATOM   4539  CA  ARG B 134      11.531  21.476  11.600  1.00 96.90           C  
ATOM   4540  HA  ARG B 134      12.247  22.154  12.063  1.00 96.90           H  
ATOM   4541  C   ARG B 134      11.462  21.937  10.140  1.00 96.90           C  
ATOM   4542  CB  ARG B 134      12.093  20.044  11.661  1.00 96.90           C  
ATOM   4543  HB2 ARG B 134      11.284  19.328  11.514  1.00 96.90           H  
ATOM   4544  HB3 ARG B 134      12.808  19.910  10.849  1.00 96.90           H  
ATOM   4545  O   ARG B 134      12.512  22.222   9.583  1.00 96.90           O  
ATOM   4546  CG  ARG B 134      12.829  19.744  12.973  1.00 96.90           C  
ATOM   4547  HG2 ARG B 134      12.139  19.866  13.808  1.00 96.90           H  
ATOM   4548  HG3 ARG B 134      13.656  20.443  13.095  1.00 96.90           H  
ATOM   4549  CD  ARG B 134      13.378  18.308  12.916  1.00 96.90           C  
ATOM   4550  HD2 ARG B 134      12.561  17.628  12.676  1.00 96.90           H  
ATOM   4551  HD3 ARG B 134      14.103  18.244  12.104  1.00 96.90           H  
ATOM   4552  NE  ARG B 134      14.021  17.862  14.172  1.00 96.90           N  
ATOM   4553  HE  ARG B 134      15.016  17.693  14.155  1.00 96.90           H  
ATOM   4554  NH1 ARG B 134      12.112  17.768  15.424  1.00 96.90           N  
ATOM   4555 HH11 ARG B 134      11.551  18.219  14.715  1.00 96.90           H  
ATOM   4556 HH12 ARG B 134      11.662  17.362  16.232  1.00 96.90           H  
ATOM   4557  NH2 ARG B 134      13.911  16.877  16.263  1.00 96.90           N  
ATOM   4558 HH21 ARG B 134      14.783  16.378  16.163  1.00 96.90           H  
ATOM   4559 HH22 ARG B 134      13.253  16.543  16.953  1.00 96.90           H  
ATOM   4560  CZ  ARG B 134      13.367  17.513  15.268  1.00 96.90           C  
ATOM   4561  N   ALA B 135      10.278  22.017   9.533  1.00 97.30           N  
ATOM   4562  H   ALA B 135       9.450  21.763  10.053  1.00 97.30           H  
ATOM   4563  CA  ALA B 135      10.081  22.575   8.190  1.00 97.30           C  
ATOM   4564  HA  ALA B 135      10.942  22.329   7.568  1.00 97.30           H  
ATOM   4565  C   ALA B 135       9.951  24.111   8.186  1.00 97.30           C  
ATOM   4566  CB  ALA B 135       8.837  21.923   7.569  1.00 97.30           C  
ATOM   4567  HB1 ALA B 135       8.752  22.227   6.525  1.00 97.30           H  
ATOM   4568  HB2 ALA B 135       8.908  20.836   7.616  1.00 97.30           H  
ATOM   4569  HB3 ALA B 135       7.941  22.244   8.100  1.00 97.30           H  
ATOM   4570  O   ALA B 135       9.910  24.719   7.120  1.00 97.30           O  
ATOM   4571  N   GLY B 136       9.849  24.738   9.366  1.00 96.82           N  
ATOM   4572  H   GLY B 136       9.884  24.177  10.205  1.00 96.82           H  
ATOM   4573  CA  GLY B 136       9.488  26.152   9.492  1.00 96.82           C  
ATOM   4574  HA2 GLY B 136       9.799  26.511  10.473  1.00 96.82           H  
ATOM   4575  HA3 GLY B 136      10.010  26.734   8.732  1.00 96.82           H  
ATOM   4576  C   GLY B 136       7.984  26.413   9.341  1.00 96.82           C  
ATOM   4577  O   GLY B 136       7.592  27.537   9.049  1.00 96.82           O  
ATOM   4578  N   ILE B 137       7.142  25.395   9.543  1.00 97.49           N  
ATOM   4579  H   ILE B 137       7.517  24.506   9.843  1.00 97.49           H  
ATOM   4580  CA  ILE B 137       5.686  25.466   9.374  1.00 97.49           C  
ATOM   4581  HA  ILE B 137       5.416  26.415   8.911  1.00 97.49           H  
ATOM   4582  C   ILE B 137       5.019  25.403  10.753  1.00 97.49           C  
ATOM   4583  CB  ILE B 137       5.217  24.329   8.430  1.00 97.49           C  
ATOM   4584  HB  ILE B 137       5.524  23.379   8.869  1.00 97.49           H  
ATOM   4585  O   ILE B 137       5.342  24.523  11.552  1.00 97.49           O  
ATOM   4586  CG1 ILE B 137       5.879  24.453   7.034  1.00 97.49           C  
ATOM   4587 HG12 ILE B 137       6.961  24.533   7.147  1.00 97.49           H  
ATOM   4588 HG13 ILE B 137       5.531  25.364   6.546  1.00 97.49           H  
ATOM   4589  CG2 ILE B 137       3.683  24.316   8.297  1.00 97.49           C  
ATOM   4590 HG21 ILE B 137       3.219  24.131   9.266  1.00 97.49           H  
ATOM   4591 HG22 ILE B 137       3.361  23.515   7.632  1.00 97.49           H  
ATOM   4592 HG23 ILE B 137       3.328  25.269   7.905  1.00 97.49           H  
ATOM   4593  CD1 ILE B 137       5.626  23.261   6.102  1.00 97.49           C  
ATOM   4594 HD11 ILE B 137       6.263  23.355   5.223  1.00 97.49           H  
ATOM   4595 HD12 ILE B 137       5.870  22.329   6.612  1.00 97.49           H  
ATOM   4596 HD13 ILE B 137       4.586  23.241   5.775  1.00 97.49           H  
ATOM   4597  N   ASP B 138       4.067  26.301  11.026  1.00 96.87           N  
ATOM   4598  H   ASP B 138       3.834  26.994  10.330  1.00 96.87           H  
ATOM   4599  CA  ASP B 138       3.186  26.184  12.195  1.00 96.87           C  
ATOM   4600  HA  ASP B 138       3.802  26.102  13.091  1.00 96.87           H  
ATOM   4601  C   ASP B 138       2.288  24.933  12.053  1.00 96.87           C  
ATOM   4602  CB  ASP B 138       2.343  27.461  12.363  1.00 96.87           C  
ATOM   4603  HB2 ASP B 138       2.988  28.270  12.706  1.00 96.87           H  
ATOM   4604  HB3 ASP B 138       1.933  27.743  11.393  1.00 96.87           H  
ATOM   4605  O   ASP B 138       1.480  24.884  11.118  1.00 96.87           O  
ATOM   4606  CG  ASP B 138       1.182  27.284  13.355  1.00 96.87           C  
ATOM   4607  OD1 ASP B 138       1.290  26.425  14.261  1.00 96.87           O  
ATOM   4608  OD2 ASP B 138       0.141  27.940  13.159  1.00 96.87           O  
ATOM   4609  N   PRO B 139       2.359  23.941  12.964  1.00 96.87           N  
ATOM   4610  CA  PRO B 139       1.546  22.725  12.885  1.00 96.87           C  
ATOM   4611  HA  PRO B 139       1.736  22.255  11.920  1.00 96.87           H  
ATOM   4612  C   PRO B 139       0.029  22.954  13.016  1.00 96.87           C  
ATOM   4613  CB  PRO B 139       2.071  21.804  13.992  1.00 96.87           C  
ATOM   4614  HB2 PRO B 139       1.452  21.914  14.882  1.00 96.87           H  
ATOM   4615  HB3 PRO B 139       2.098  20.762  13.673  1.00 96.87           H  
ATOM   4616  O   PRO B 139      -0.742  22.044  12.718  1.00 96.87           O  
ATOM   4617  CG  PRO B 139       3.471  22.338  14.290  1.00 96.87           C  
ATOM   4618  HG2 PRO B 139       4.192  21.946  13.572  1.00 96.87           H  
ATOM   4619  HG3 PRO B 139       3.796  22.117  15.307  1.00 96.87           H  
ATOM   4620  CD  PRO B 139       3.306  23.831  14.066  1.00 96.87           C  
ATOM   4621  HD2 PRO B 139       2.883  24.298  14.955  1.00 96.87           H  
ATOM   4622  HD3 PRO B 139       4.279  24.264  13.834  1.00 96.87           H  
ATOM   4623  N   VAL B 140      -0.430  24.144  13.429  1.00 94.39           N  
ATOM   4624  H   VAL B 140       0.234  24.850  13.711  1.00 94.39           H  
ATOM   4625  CA  VAL B 140      -1.862  24.505  13.416  1.00 94.39           C  
ATOM   4626  HA  VAL B 140      -2.446  23.607  13.622  1.00 94.39           H  
ATOM   4627  C   VAL B 140      -2.308  25.001  12.031  1.00 94.39           C  
ATOM   4628  CB  VAL B 140      -2.180  25.522  14.534  1.00 94.39           C  
ATOM   4629  HB  VAL B 140      -1.624  26.443  14.362  1.00 94.39           H  
ATOM   4630  O   VAL B 140      -3.437  24.736  11.617  1.00 94.39           O  
ATOM   4631  CG1 VAL B 140      -3.675  25.865  14.603  1.00 94.39           C  
ATOM   4632 HG11 VAL B 140      -4.264  24.956  14.728  1.00 94.39           H  
ATOM   4633 HG12 VAL B 140      -3.861  26.541  15.437  1.00 94.39           H  
ATOM   4634 HG13 VAL B 140      -3.981  26.370  13.687  1.00 94.39           H  
ATOM   4635  CG2 VAL B 140      -1.791  24.962  15.912  1.00 94.39           C  
ATOM   4636 HG21 VAL B 140      -2.031  25.690  16.687  1.00 94.39           H  
ATOM   4637 HG22 VAL B 140      -0.718  24.774  15.940  1.00 94.39           H  
ATOM   4638 HG23 VAL B 140      -2.323  24.030  16.103  1.00 94.39           H  
ATOM   4639  N   SER B 141      -1.416  25.643  11.266  1.00 95.05           N  
ATOM   4640  H   SER B 141      -0.512  25.833  11.674  1.00 95.05           H  
ATOM   4641  CA  SER B 141      -1.699  26.204   9.929  1.00 95.05           C  
ATOM   4642  HA  SER B 141      -2.598  26.814  10.011  1.00 95.05           H  
ATOM   4643  C   SER B 141      -1.968  25.165   8.824  1.00 95.05           C  
ATOM   4644  CB  SER B 141      -0.552  27.132   9.508  1.00 95.05           C  
ATOM   4645  HB2 SER B 141      -0.881  27.732   8.660  1.00 95.05           H  
ATOM   4646  HB3 SER B 141      -0.303  27.803  10.330  1.00 95.05           H  
ATOM   4647  O   SER B 141      -2.483  25.502   7.754  1.00 95.05           O  
ATOM   4648  OG  SER B 141       0.598  26.402   9.118  1.00 95.05           O  
ATOM   4649  HG  SER B 141       0.913  25.884   9.863  1.00 95.05           H  
ATOM   4650  N   VAL B 142      -1.647  23.890   9.071  1.00 96.61           N  
ATOM   4651  H   VAL B 142      -1.201  23.686   9.954  1.00 96.61           H  
ATOM   4652  CA  VAL B 142      -1.872  22.776   8.130  1.00 96.61           C  
ATOM   4653  HA  VAL B 142      -1.852  23.182   7.118  1.00 96.61           H  
ATOM   4654  C   VAL B 142      -3.250  22.115   8.258  1.00 96.61           C  
ATOM   4655  CB  VAL B 142      -0.739  21.739   8.191  1.00 96.61           C  
ATOM   4656  HB  VAL B 142      -0.993  20.918   7.521  1.00 96.61           H  
ATOM   4657  O   VAL B 142      -3.616  21.288   7.420  1.00 96.61           O  
ATOM   4658  CG1 VAL B 142       0.571  22.362   7.697  1.00 96.61           C  
ATOM   4659 HG11 VAL B 142       1.356  21.606   7.691  1.00 96.61           H  
ATOM   4660 HG12 VAL B 142       0.874  23.180   8.350  1.00 96.61           H  
ATOM   4661 HG13 VAL B 142       0.443  22.742   6.684  1.00 96.61           H  
ATOM   4662  CG2 VAL B 142      -0.515  21.159   9.588  1.00 96.61           C  
ATOM   4663 HG21 VAL B 142       0.206  20.343   9.534  1.00 96.61           H  
ATOM   4664 HG22 VAL B 142      -0.117  21.927  10.251  1.00 96.61           H  
ATOM   4665 HG23 VAL B 142      -1.450  20.776   9.998  1.00 96.61           H  
ATOM   4666  N   ARG B 143      -4.049  22.503   9.260  1.00 95.09           N  
ATOM   4667  H   ARG B 143      -3.704  23.207   9.896  1.00 95.09           H  
ATOM   4668  CA  ARG B 143      -5.430  22.031   9.423  1.00 95.09           C  
ATOM   4669  HA  ARG B 143      -5.403  20.943   9.494  1.00 95.09           H  
ATOM   4670  C   ARG B 143      -6.285  22.407   8.206  1.00 95.09           C  
ATOM   4671  CB  ARG B 143      -5.992  22.592  10.738  1.00 95.09           C  
ATOM   4672  HB2 ARG B 143      -5.885  23.677  10.740  1.00 95.09           H  
ATOM   4673  HB3 ARG B 143      -5.403  22.189  11.562  1.00 95.09           H  
ATOM   4674  O   ARG B 143      -6.305  23.559   7.784  1.00 95.09           O  
ATOM   4675  CG  ARG B 143      -7.474  22.244  10.940  1.00 95.09           C  
ATOM   4676  HG2 ARG B 143      -7.635  21.177  10.784  1.00 95.09           H  
ATOM   4677  HG3 ARG B 143      -8.068  22.790  10.207  1.00 95.09           H  
ATOM   4678  CD  ARG B 143      -7.969  22.636  12.336  1.00 95.09           C  
ATOM   4679  HD2 ARG B 143      -9.058  22.604  12.323  1.00 95.09           H  
ATOM   4680  HD3 ARG B 143      -7.651  23.655  12.554  1.00 95.09           H  
ATOM   4681  NE  ARG B 143      -7.468  21.713  13.374  1.00 95.09           N  
ATOM   4682  HE  ARG B 143      -6.721  21.089  13.103  1.00 95.09           H  
ATOM   4683  NH1 ARG B 143      -8.808  22.437  15.089  1.00 95.09           N  
ATOM   4684 HH11 ARG B 143      -9.150  23.174  14.489  1.00 95.09           H  
ATOM   4685 HH12 ARG B 143      -9.149  22.334  16.034  1.00 95.09           H  
ATOM   4686  NH2 ARG B 143      -7.463  20.680  15.403  1.00 95.09           N  
ATOM   4687 HH21 ARG B 143      -7.818  20.573  16.342  1.00 95.09           H  
ATOM   4688 HH22 ARG B 143      -6.772  20.021  15.074  1.00 95.09           H  
ATOM   4689  CZ  ARG B 143      -7.912  21.615  14.614  1.00 95.09           C  
ATOM   4690  N   GLY B 144      -7.026  21.439   7.670  1.00 96.22           N  
ATOM   4691  H   GLY B 144      -6.949  20.511   8.063  1.00 96.22           H  
ATOM   4692  CA  GLY B 144      -7.861  21.605   6.476  1.00 96.22           C  
ATOM   4693  HA2 GLY B 144      -8.631  20.833   6.476  1.00 96.22           H  
ATOM   4694  HA3 GLY B 144      -8.355  22.575   6.511  1.00 96.22           H  
ATOM   4695  C   GLY B 144      -7.098  21.513   5.148  1.00 96.22           C  
ATOM   4696  O   GLY B 144      -7.680  21.782   4.100  1.00 96.22           O  
ATOM   4697  N   GLN B 145      -5.806  21.159   5.159  1.00 97.25           N  
ATOM   4698  H   GLN B 145      -5.353  20.979   6.044  1.00 97.25           H  
ATOM   4699  CA  GLN B 145      -5.029  20.948   3.935  1.00 97.25           C  
ATOM   4700  HA  GLN B 145      -5.502  21.505   3.126  1.00 97.25           H  
ATOM   4701  C   GLN B 145      -5.010  19.474   3.508  1.00 97.25           C  
ATOM   4702  CB  GLN B 145      -3.604  21.503   4.077  1.00 97.25           C  
ATOM   4703  HB2 GLN B 145      -3.075  20.970   4.868  1.00 97.25           H  
ATOM   4704  HB3 GLN B 145      -3.085  21.312   3.137  1.00 97.25           H  
ATOM   4705  O   GLN B 145      -5.007  18.562   4.338  1.00 97.25           O  
ATOM   4706  CG  GLN B 145      -3.570  23.014   4.372  1.00 97.25           C  
ATOM   4707  HG2 GLN B 145      -3.877  23.188   5.404  1.00 97.25           H  
ATOM   4708  HG3 GLN B 145      -4.274  23.530   3.719  1.00 97.25           H  
ATOM   4709  CD  GLN B 145      -2.189  23.624   4.141  1.00 97.25           C  
ATOM   4710  NE2 GLN B 145      -1.771  24.589   4.932  1.00 97.25           N  
ATOM   4711 HE21 GLN B 145      -2.300  24.890   5.738  1.00 97.25           H  
ATOM   4712 HE22 GLN B 145      -0.839  24.941   4.764  1.00 97.25           H  
ATOM   4713  OE1 GLN B 145      -1.472  23.261   3.219  1.00 97.25           O  
ATOM   4714  N   ALA B 146      -4.920  19.239   2.196  1.00 97.89           N  
ATOM   4715  H   ALA B 146      -4.928  20.033   1.573  1.00 97.89           H  
ATOM   4716  CA  ALA B 146      -4.788  17.915   1.583  1.00 97.89           C  
ATOM   4717  HA  ALA B 146      -5.474  17.235   2.089  1.00 97.89           H  
ATOM   4718  C   ALA B 146      -3.368  17.334   1.758  1.00 97.89           C  
ATOM   4719  CB  ALA B 146      -5.234  18.011   0.116  1.00 97.89           C  
ATOM   4720  HB1 ALA B 146      -6.259  18.375   0.062  1.00 97.89           H  
ATOM   4721  HB2 ALA B 146      -4.575  18.684  -0.434  1.00 97.89           H  
ATOM   4722  HB3 ALA B 146      -5.188  17.023  -0.343  1.00 97.89           H  
ATOM   4723  O   ALA B 146      -2.651  17.093   0.788  1.00 97.89           O  
ATOM   4724  N   ILE B 147      -2.941  17.143   3.008  1.00 98.71           N  
ATOM   4725  H   ILE B 147      -3.568  17.391   3.760  1.00 98.71           H  
ATOM   4726  CA  ILE B 147      -1.668  16.507   3.356  1.00 98.71           C  
ATOM   4727  HA  ILE B 147      -1.011  16.568   2.489  1.00 98.71           H  
ATOM   4728  C   ILE B 147      -1.918  15.029   3.655  1.00 98.71           C  
ATOM   4729  CB  ILE B 147      -0.961  17.245   4.513  1.00 98.71           C  
ATOM   4730  HB  ILE B 147      -1.618  17.223   5.383  1.00 98.71           H  
ATOM   4731  O   ILE B 147      -2.739  14.704   4.511  1.00 98.71           O  
ATOM   4732  CG1 ILE B 147      -0.725  18.723   4.118  1.00 98.71           C  
ATOM   4733 HG12 ILE B 147      -1.693  19.215   4.025  1.00 98.71           H  
ATOM   4734 HG13 ILE B 147      -0.238  18.768   3.144  1.00 98.71           H  
ATOM   4735  CG2 ILE B 147       0.353  16.534   4.896  1.00 98.71           C  
ATOM   4736 HG21 ILE B 147       0.806  17.016   5.763  1.00 98.71           H  
ATOM   4737 HG22 ILE B 147       0.164  15.497   5.174  1.00 98.71           H  
ATOM   4738 HG23 ILE B 147       1.057  16.560   4.064  1.00 98.71           H  
ATOM   4739  CD1 ILE B 147       0.105  19.535   5.119  1.00 98.71           C  
ATOM   4740 HD11 ILE B 147       1.153  19.242   5.070  1.00 98.71           H  
ATOM   4741 HD12 ILE B 147       0.029  20.595   4.877  1.00 98.71           H  
ATOM   4742 HD13 ILE B 147      -0.269  19.364   6.128  1.00 98.71           H  
ATOM   4743  N   GLY B 148      -1.222  14.140   2.945  1.00 98.77           N  
ATOM   4744  H   GLY B 148      -0.558  14.492   2.270  1.00 98.77           H  
ATOM   4745  CA  GLY B 148      -1.307  12.693   3.162  1.00 98.77           C  
ATOM   4746  HA2 GLY B 148      -1.009  12.165   2.257  1.00 98.77           H  
ATOM   4747  HA3 GLY B 148      -2.342  12.422   3.376  1.00 98.77           H  
ATOM   4748  C   GLY B 148      -0.430  12.206   4.321  1.00 98.77           C  
ATOM   4749  O   GLY B 148       0.567  12.843   4.669  1.00 98.77           O  
ATOM   4750  N   VAL B 149      -0.777  11.051   4.893  1.00 98.91           N  
ATOM   4751  H   VAL B 149      -1.593  10.581   4.530  1.00 98.91           H  
ATOM   4752  CA  VAL B 149      -0.019  10.373   5.957  1.00 98.91           C  
ATOM   4753  HA  VAL B 149       0.965  10.831   6.046  1.00 98.91           H  
ATOM   4754  C   VAL B 149       0.172   8.906   5.577  1.00 98.91           C  
ATOM   4755  CB  VAL B 149      -0.719  10.495   7.329  1.00 98.91           C  
ATOM   4756  HB  VAL B 149      -1.677   9.976   7.300  1.00 98.91           H  
ATOM   4757  O   VAL B 149      -0.763   8.112   5.668  1.00 98.91           O  
ATOM   4758  CG1 VAL B 149       0.143   9.864   8.434  1.00 98.91           C  
ATOM   4759 HG11 VAL B 149       1.101  10.379   8.504  1.00 98.91           H  
ATOM   4760 HG12 VAL B 149      -0.378   9.941   9.389  1.00 98.91           H  
ATOM   4761 HG13 VAL B 149       0.313   8.807   8.230  1.00 98.91           H  
ATOM   4762  CG2 VAL B 149      -0.986  11.953   7.723  1.00 98.91           C  
ATOM   4763 HG21 VAL B 149      -1.416  11.994   8.724  1.00 98.91           H  
ATOM   4764 HG22 VAL B 149      -1.698  12.401   7.030  1.00 98.91           H  
ATOM   4765 HG23 VAL B 149      -0.059  12.525   7.698  1.00 98.91           H  
ATOM   4766  N   PHE B 150       1.387   8.536   5.176  1.00 98.85           N  
ATOM   4767  H   PHE B 150       2.114   9.237   5.140  1.00 98.85           H  
ATOM   4768  CA  PHE B 150       1.734   7.179   4.745  1.00 98.85           C  
ATOM   4769  HA  PHE B 150       0.838   6.560   4.718  1.00 98.85           H  
ATOM   4770  C   PHE B 150       2.707   6.553   5.752  1.00 98.85           C  
ATOM   4771  CB  PHE B 150       2.291   7.225   3.314  1.00 98.85           C  
ATOM   4772  HB2 PHE B 150       2.588   6.217   3.025  1.00 98.85           H  
ATOM   4773  HB3 PHE B 150       3.187   7.846   3.297  1.00 98.85           H  
ATOM   4774  O   PHE B 150       3.865   6.962   5.854  1.00 98.85           O  
ATOM   4775  CG  PHE B 150       1.306   7.748   2.280  1.00 98.85           C  
ATOM   4776  CD1 PHE B 150       0.486   6.853   1.566  1.00 98.85           C  
ATOM   4777  HD1 PHE B 150       0.560   5.790   1.747  1.00 98.85           H  
ATOM   4778  CD2 PHE B 150       1.197   9.133   2.039  1.00 98.85           C  
ATOM   4779  HD2 PHE B 150       1.818   9.823   2.590  1.00 98.85           H  
ATOM   4780  CE1 PHE B 150      -0.434   7.338   0.618  1.00 98.85           C  
ATOM   4781  HE1 PHE B 150      -1.063   6.651   0.071  1.00 98.85           H  
ATOM   4782  CE2 PHE B 150       0.278   9.617   1.091  1.00 98.85           C  
ATOM   4783  HE2 PHE B 150       0.197  10.678   0.906  1.00 98.85           H  
ATOM   4784  CZ  PHE B 150      -0.539   8.719   0.381  1.00 98.85           C  
ATOM   4785  HZ  PHE B 150      -1.249   9.087  -0.346  1.00 98.85           H  
ATOM   4786  N   ALA B 151       2.241   5.577   6.534  1.00 98.66           N  
ATOM   4787  H   ALA B 151       1.294   5.254   6.397  1.00 98.66           H  
ATOM   4788  CA  ALA B 151       3.002   5.030   7.658  1.00 98.66           C  
ATOM   4789  HA  ALA B 151       3.974   5.520   7.717  1.00 98.66           H  
ATOM   4790  C   ALA B 151       3.266   3.527   7.503  1.00 98.66           C  
ATOM   4791  CB  ALA B 151       2.261   5.363   8.960  1.00 98.66           C  
ATOM   4792  HB1 ALA B 151       2.109   6.440   9.037  1.00 98.66           H  
ATOM   4793  HB2 ALA B 151       1.295   4.860   8.977  1.00 98.66           H  
ATOM   4794  HB3 ALA B 151       2.849   5.027   9.814  1.00 98.66           H  
ATOM   4795  O   ALA B 151       2.334   2.726   7.455  1.00 98.66           O  
ATOM   4796  N   GLY B 152       4.543   3.137   7.487  1.00 98.56           N  
ATOM   4797  H   GLY B 152       5.264   3.843   7.451  1.00 98.56           H  
ATOM   4798  CA  GLY B 152       4.951   1.748   7.680  1.00 98.56           C  
ATOM   4799  HA2 GLY B 152       4.326   1.098   7.068  1.00 98.56           H  
ATOM   4800  HA3 GLY B 152       5.989   1.628   7.369  1.00 98.56           H  
ATOM   4801  C   GLY B 152       4.834   1.350   9.154  1.00 98.56           C  
ATOM   4802  O   GLY B 152       5.609   1.853   9.974  1.00 98.56           O  
ATOM   4803  N   VAL B 153       3.885   0.470   9.486  1.00 97.34           N  
ATOM   4804  H   VAL B 153       3.317   0.074   8.751  1.00 97.34           H  
ATOM   4805  CA  VAL B 153       3.594   0.024  10.865  1.00 97.34           C  
ATOM   4806  HA  VAL B 153       4.486   0.168  11.475  1.00 97.34           H  
ATOM   4807  C   VAL B 153       3.244  -1.465  10.867  1.00 97.34           C  
ATOM   4808  CB  VAL B 153       2.430   0.812  11.516  1.00 97.34           C  
ATOM   4809  HB  VAL B 153       1.487   0.458  11.099  1.00 97.34           H  
ATOM   4810  O   VAL B 153       2.538  -1.937   9.982  1.00 97.34           O  
ATOM   4811  CG1 VAL B 153       2.380   0.591  13.036  1.00 97.34           C  
ATOM   4812 HG11 VAL B 153       2.170  -0.454  13.264  1.00 97.34           H  
ATOM   4813 HG12 VAL B 153       3.328   0.873  13.494  1.00 97.34           H  
ATOM   4814 HG13 VAL B 153       1.579   1.187  13.475  1.00 97.34           H  
ATOM   4815  CG2 VAL B 153       2.509   2.326  11.277  1.00 97.34           C  
ATOM   4816 HG21 VAL B 153       2.362   2.538  10.218  1.00 97.34           H  
ATOM   4817 HG22 VAL B 153       1.720   2.836  11.831  1.00 97.34           H  
ATOM   4818 HG23 VAL B 153       3.482   2.702  11.594  1.00 97.34           H  
ATOM   4819  N   ILE B 154       3.715  -2.187  11.883  1.00 92.80           N  
ATOM   4820  H   ILE B 154       4.218  -1.703  12.612  1.00 92.80           H  
ATOM   4821  CA  ILE B 154       3.419  -3.604  12.146  1.00 92.80           C  
ATOM   4822  HA  ILE B 154       2.686  -3.974  11.429  1.00 92.80           H  
ATOM   4823  C   ILE B 154       2.815  -3.673  13.558  1.00 92.80           C  
ATOM   4824  CB  ILE B 154       4.714  -4.453  12.026  1.00 92.80           C  
ATOM   4825  HB  ILE B 154       5.394  -4.134  12.816  1.00 92.80           H  
ATOM   4826  O   ILE B 154       3.269  -2.924  14.429  1.00 92.80           O  
ATOM   4827  CG1 ILE B 154       5.433  -4.262  10.669  1.00 92.80           C  
ATOM   4828 HG12 ILE B 154       5.504  -3.201  10.428  1.00 92.80           H  
ATOM   4829 HG13 ILE B 154       4.836  -4.737   9.890  1.00 92.80           H  
ATOM   4830  CG2 ILE B 154       4.414  -5.950  12.215  1.00 92.80           C  
ATOM   4831 HG21 ILE B 154       5.333  -6.536  12.194  1.00 92.80           H  
ATOM   4832 HG22 ILE B 154       3.752  -6.303  11.425  1.00 92.80           H  
ATOM   4833 HG23 ILE B 154       3.942  -6.134  13.181  1.00 92.80           H  
ATOM   4834  CD1 ILE B 154       6.860  -4.827  10.620  1.00 92.80           C  
ATOM   4835 HD11 ILE B 154       7.444  -4.438  11.455  1.00 92.80           H  
ATOM   4836 HD12 ILE B 154       6.845  -5.916  10.659  1.00 92.80           H  
ATOM   4837 HD13 ILE B 154       7.334  -4.522   9.687  1.00 92.80           H  
ATOM   4838  N   ASP B 155       1.829  -4.540  13.822  1.00 89.37           N  
ATOM   4839  H   ASP B 155       1.514  -5.180  13.107  1.00 89.37           H  
ATOM   4840  CA  ASP B 155       1.407  -4.790  15.212  1.00 89.37           C  
ATOM   4841  HA  ASP B 155       1.251  -3.823  15.689  1.00 89.37           H  
ATOM   4842  C   ASP B 155       2.538  -5.509  15.973  1.00 89.37           C  
ATOM   4843  CB  ASP B 155       0.061  -5.542  15.314  1.00 89.37           C  
ATOM   4844  HB2 ASP B 155       0.178  -6.542  14.896  1.00 89.37           H  
ATOM   4845  HB3 ASP B 155      -0.684  -5.010  14.722  1.00 89.37           H  
ATOM   4846  O   ASP B 155       3.117  -6.484  15.498  1.00 89.37           O  
ATOM   4847  CG  ASP B 155      -0.459  -5.655  16.768  1.00 89.37           C  
ATOM   4848  OD1 ASP B 155       0.146  -5.033  17.677  1.00 89.37           O  
ATOM   4849  OD2 ASP B 155      -1.441  -6.386  17.011  1.00 89.37           O  
ATOM   4850  N   GLN B 156       2.880  -4.990  17.151  1.00 85.39           N  
ATOM   4851  H   GLN B 156       2.279  -4.256  17.498  1.00 85.39           H  
ATOM   4852  CA  GLN B 156       3.922  -5.516  18.040  1.00 85.39           C  
ATOM   4853  HA  GLN B 156       4.418  -6.351  17.543  1.00 85.39           H  
ATOM   4854  C   GLN B 156       3.319  -6.103  19.339  1.00 85.39           C  
ATOM   4855  CB  GLN B 156       4.985  -4.426  18.281  1.00 85.39           C  
ATOM   4856  HB2 GLN B 156       4.488  -3.566  18.729  1.00 85.39           H  
ATOM   4857  HB3 GLN B 156       5.726  -4.787  18.994  1.00 85.39           H  
ATOM   4858  O   GLN B 156       4.048  -6.417  20.285  1.00 85.39           O  
ATOM   4859  CG  GLN B 156       5.708  -3.951  16.999  1.00 85.39           C  
ATOM   4860  HG2 GLN B 156       4.987  -3.824  16.192  1.00 85.39           H  
ATOM   4861  HG3 GLN B 156       6.128  -2.962  17.182  1.00 85.39           H  
ATOM   4862  CD  GLN B 156       6.857  -4.840  16.512  1.00 85.39           C  
ATOM   4863  NE2 GLN B 156       7.000  -4.994  15.213  1.00 85.39           N  
ATOM   4864 HE21 GLN B 156       7.771  -5.549  14.869  1.00 85.39           H  
ATOM   4865 HE22 GLN B 156       6.273  -4.662  14.596  1.00 85.39           H  
ATOM   4866  OE1 GLN B 156       7.686  -5.338  17.265  1.00 85.39           O  
ATOM   4867  N   GLY B 157       1.988  -6.258  19.400  1.00 79.05           N  
ATOM   4868  H   GLY B 157       1.441  -5.935  18.615  1.00 79.05           H  
ATOM   4869  CA  GLY B 157       1.259  -6.976  20.446  1.00 79.05           C  
ATOM   4870  HA2 GLY B 157       1.801  -7.888  20.698  1.00 79.05           H  
ATOM   4871  HA3 GLY B 157       0.291  -7.263  20.036  1.00 79.05           H  
ATOM   4872  C   GLY B 157       1.008  -6.178  21.731  1.00 79.05           C  
ATOM   4873  O   GLY B 157       0.982  -6.767  22.818  1.00 79.05           O  
ATOM   4874  N   TYR B 158       0.859  -4.848  21.652  1.00 82.46           N  
ATOM   4875  H   TYR B 158       0.832  -4.430  20.733  1.00 82.46           H  
ATOM   4876  CA  TYR B 158       0.691  -3.986  22.832  1.00 82.46           C  
ATOM   4877  HA  TYR B 158       1.415  -4.313  23.578  1.00 82.46           H  
ATOM   4878  C   TYR B 158      -0.712  -4.096  23.462  1.00 82.46           C  
ATOM   4879  CB  TYR B 158       1.033  -2.524  22.500  1.00 82.46           C  
ATOM   4880  HB2 TYR B 158       0.310  -2.138  21.782  1.00 82.46           H  
ATOM   4881  HB3 TYR B 158       2.013  -2.488  22.024  1.00 82.46           H  
ATOM   4882  O   TYR B 158      -1.700  -3.645  22.890  1.00 82.46           O  
ATOM   4883  CG  TYR B 158       1.061  -1.624  23.728  1.00 82.46           C  
ATOM   4884  CD1 TYR B 158      -0.017  -0.762  24.017  1.00 82.46           C  
ATOM   4885  HD1 TYR B 158      -0.881  -0.738  23.369  1.00 82.46           H  
ATOM   4886  CD2 TYR B 158       2.171  -1.660  24.594  1.00 82.46           C  
ATOM   4887  HD2 TYR B 158       3.002  -2.313  24.373  1.00 82.46           H  
ATOM   4888  CE1 TYR B 158       0.042   0.093  25.137  1.00 82.46           C  
ATOM   4889  HE1 TYR B 158      -0.773   0.768  25.355  1.00 82.46           H  
ATOM   4890  CE2 TYR B 158       2.218  -0.837  25.733  1.00 82.46           C  
ATOM   4891  HE2 TYR B 158       3.078  -0.869  26.386  1.00 82.46           H  
ATOM   4892  OH  TYR B 158       1.234   0.875  27.080  1.00 82.46           O  
ATOM   4893  HH  TYR B 158       1.938   0.603  27.674  1.00 82.46           H  
ATOM   4894  CZ  TYR B 158       1.159   0.056  25.997  1.00 82.46           C  
ATOM   4895  N   ILE B 159      -0.776  -4.656  24.678  1.00 64.35           N  
ATOM   4896  H   ILE B 159       0.103  -5.008  25.028  1.00 64.35           H  
ATOM   4897  CA  ILE B 159      -1.946  -4.845  25.574  1.00 64.35           C  
ATOM   4898  HA  ILE B 159      -1.584  -5.470  26.390  1.00 64.35           H  
ATOM   4899  C   ILE B 159      -3.140  -5.626  24.999  1.00 64.35           C  
ATOM   4900  CB  ILE B 159      -2.414  -3.527  26.244  1.00 64.35           C  
ATOM   4901  HB  ILE B 159      -2.814  -2.866  25.474  1.00 64.35           H  
ATOM   4902  O   ILE B 159      -3.561  -6.586  25.638  1.00 64.35           O  
ATOM   4903  CG1 ILE B 159      -1.241  -2.811  26.951  1.00 64.35           C  
ATOM   4904 HG12 ILE B 159      -0.804  -3.476  27.697  1.00 64.35           H  
ATOM   4905 HG13 ILE B 159      -0.469  -2.577  26.218  1.00 64.35           H  
ATOM   4906  CG2 ILE B 159      -3.531  -3.815  27.275  1.00 64.35           C  
ATOM   4907 HG21 ILE B 159      -3.143  -4.427  28.089  1.00 64.35           H  
ATOM   4908 HG22 ILE B 159      -4.371  -4.337  26.816  1.00 64.35           H  
ATOM   4909 HG23 ILE B 159      -3.928  -2.883  27.677  1.00 64.35           H  
ATOM   4910  CD1 ILE B 159      -1.632  -1.496  27.637  1.00 64.35           C  
ATOM   4911 HD11 ILE B 159      -2.251  -1.683  28.515  1.00 64.35           H  
ATOM   4912 HD12 ILE B 159      -2.171  -0.860  26.934  1.00 64.35           H  
ATOM   4913 HD13 ILE B 159      -0.731  -0.980  27.967  1.00 64.35           H  
ATOM   4914  N   ALA B 160      -3.700  -5.246  23.845  1.00 53.42           N  
ATOM   4915  H   ALA B 160      -3.268  -4.481  23.348  1.00 53.42           H  
ATOM   4916  CA  ALA B 160      -4.924  -5.825  23.266  1.00 53.42           C  
ATOM   4917  HA  ALA B 160      -5.760  -5.626  23.936  1.00 53.42           H  
ATOM   4918  C   ALA B 160      -4.849  -7.352  23.070  1.00 53.42           C  
ATOM   4919  CB  ALA B 160      -5.182  -5.116  21.933  1.00 53.42           C  
ATOM   4920  HB1 ALA B 160      -4.359  -5.296  21.242  1.00 53.42           H  
ATOM   4921  HB2 ALA B 160      -6.101  -5.494  21.486  1.00 53.42           H  
ATOM   4922  HB3 ALA B 160      -5.286  -4.043  22.096  1.00 53.42           H  
ATOM   4923  O   ALA B 160      -5.861  -8.047  23.066  1.00 53.42           O  
ATOM   4924  N   HIS B 161      -3.626  -7.867  22.982  1.00 52.75           N  
ATOM   4925  H   HIS B 161      -2.868  -7.200  22.951  1.00 52.75           H  
ATOM   4926  CA  HIS B 161      -3.276  -9.272  22.871  1.00 52.75           C  
ATOM   4927  HA  HIS B 161      -4.178  -9.831  22.621  1.00 52.75           H  
ATOM   4928  C   HIS B 161      -2.799  -9.880  24.210  1.00 52.75           C  
ATOM   4929  CB  HIS B 161      -2.314  -9.374  21.680  1.00 52.75           C  
ATOM   4930  HB2 HIS B 161      -1.876 -10.371  21.666  1.00 52.75           H  
ATOM   4931  HB3 HIS B 161      -1.500  -8.658  21.795  1.00 52.75           H  
ATOM   4932  O   HIS B 161      -1.810 -10.614  24.270  1.00 52.75           O  
ATOM   4933  CG  HIS B 161      -3.031  -9.118  20.365  1.00 52.75           C  
ATOM   4934  CD2 HIS B 161      -4.203  -9.711  19.970  1.00 52.75           C  
ATOM   4935  HD2 HIS B 161      -4.780 -10.420  20.545  1.00 52.75           H  
ATOM   4936  ND1 HIS B 161      -2.645  -8.295  19.322  1.00 52.75           N  
ATOM   4937  HD1 HIS B 161      -1.782  -7.786  19.189  1.00 52.75           H
[truncated: 1,877,509 more chars]
