# Supplementary material for: Module-Based Polyketide Synthase Engineering for de Novo Polyketide Biosynthesis
Source: ACS Synth Biol. 2023 Oct 23;12(11):3148–55. doi: 10.1021/acssynbio.3c00282 (PMC10661043; doi:10.1021/acssynbio.3c00282)
Supplement: Supplementary file 2 — sb3c00282_si_002.zip [file sb3c00282_si_002.zip › Final_PKS_Structures/menzella_pdbs/rapM3_ACP_epoM7_KSAT_dimer.pdb]

ATOM      1  N   LEU A   1       8.360  57.299 -17.791  1.00 72.52           N  
ATOM      2  H   LEU A   1       8.164  58.290 -17.794  1.00 72.52           H  
ATOM      3  H2  LEU A   1       8.971  57.069 -18.562  1.00 72.52           H  
ATOM      4  H3  LEU A   1       7.493  56.796 -17.909  1.00 72.52           H  
ATOM      5  CA  LEU A   1       8.985  56.911 -16.506  1.00 72.52           C  
ATOM      6  HA  LEU A   1       8.297  57.177 -15.704  1.00 72.52           H  
ATOM      7  C   LEU A   1      10.235  57.738 -16.217  1.00 72.52           C  
ATOM      8  CB  LEU A   1       9.201  55.393 -16.410  1.00 72.52           C  
ATOM      9  HB2 LEU A   1       9.569  55.020 -17.366  1.00 72.52           H  
ATOM     10  HB3 LEU A   1       9.954  55.171 -15.654  1.00 72.52           H  
ATOM     11  O   LEU A   1      10.171  58.526 -15.291  1.00 72.52           O  
ATOM     12  CG  LEU A   1       7.884  54.681 -16.030  1.00 72.52           C  
ATOM     13  HG  LEU A   1       7.062  55.141 -16.578  1.00 72.52           H  
ATOM     14  CD1 LEU A   1       7.931  53.208 -16.414  1.00 72.52           C  
ATOM     15 HD11 LEU A   1       8.739  52.707 -15.881  1.00 72.52           H  
ATOM     16 HD12 LEU A   1       6.991  52.724 -16.150  1.00 72.52           H  
ATOM     17 HD13 LEU A   1       8.087  53.089 -17.486  1.00 72.52           H  
ATOM     18  CD2 LEU A   1       7.605  54.803 -14.531  1.00 72.52           C  
ATOM     19 HD21 LEU A   1       6.693  54.262 -14.278  1.00 72.52           H  
ATOM     20 HD22 LEU A   1       7.481  55.843 -14.230  1.00 72.52           H  
ATOM     21 HD23 LEU A   1       8.426  54.367 -13.962  1.00 72.52           H  
ATOM     22  N   ALA A   2      11.303  57.674 -17.023  1.00 67.26           N  
ATOM     23  H   ALA A   2      11.384  56.922 -17.692  1.00 67.26           H  
ATOM     24  CA  ALA A   2      12.542  58.438 -16.775  1.00 67.26           C  
ATOM     25  HA  ALA A   2      12.982  58.093 -15.839  1.00 67.26           H  
ATOM     26  C   ALA A   2      12.359  59.969 -16.649  1.00 67.26           C  
ATOM     27  CB  ALA A   2      13.525  58.113 -17.905  1.00 67.26           C  
ATOM     28  HB1 ALA A   2      13.711  57.040 -17.945  1.00 67.26           H  
ATOM     29  HB2 ALA A   2      14.475  58.612 -17.713  1.00 67.26           H  
ATOM     30  HB3 ALA A   2      13.137  58.451 -18.866  1.00 67.26           H  
ATOM     31  O   ALA A   2      13.026  60.604 -15.842  1.00 67.26           O  
ATOM     32  N   ALA A   3      11.424  60.550 -17.410  1.00 74.76           N  
ATOM     33  H   ALA A   3      10.975  59.994 -18.123  1.00 74.76           H  
ATOM     34  CA  ALA A   3      11.124  61.985 -17.368  1.00 74.76           C  
ATOM     35  HA  ALA A   3      12.065  62.535 -17.368  1.00 74.76           H  
ATOM     36  C   ALA A   3      10.349  62.440 -16.115  1.00 74.76           C  
ATOM     37  CB  ALA A   3      10.354  62.345 -18.646  1.00 74.76           C  
ATOM     38  HB1 ALA A   3      10.184  63.421 -18.672  1.00 74.76           H  
ATOM     39  HB2 ALA A   3      10.937  62.066 -19.524  1.00 74.76           H  
ATOM     40  HB3 ALA A   3       9.391  61.836 -18.663  1.00 74.76           H  
ATOM     41  O   ALA A   3      10.191  63.641 -15.910  1.00 74.76           O  
ATOM     42  N   LEU A   4       9.827  61.509 -15.307  1.00 79.47           N  
ATOM     43  H   LEU A   4      10.116  60.548 -15.418  1.00 79.47           H  
ATOM     44  CA  LEU A   4       9.116  61.860 -14.079  1.00 79.47           C  
ATOM     45  HA  LEU A   4       8.451  62.699 -14.283  1.00 79.47           H  
ATOM     46  C   LEU A   4      10.112  62.326 -13.019  1.00 79.47           C  
ATOM     47  CB  LEU A   4       8.276  60.676 -13.568  1.00 79.47           C  
ATOM     48  HB2 LEU A   4       8.921  59.801 -13.497  1.00 79.47           H  
ATOM     49  HB3 LEU A   4       7.927  60.902 -12.560  1.00 79.47           H  
ATOM     50  O   LEU A   4      11.204  61.760 -12.880  1.00 79.47           O  
ATOM     51  CG  LEU A   4       7.055  60.344 -14.440  1.00 79.47           C  
ATOM     52  HG  LEU A   4       7.362  60.262 -15.483  1.00 79.47           H  
ATOM     53  CD1 LEU A   4       6.468  58.997 -14.019  1.00 79.47           C  
ATOM     54 HD11 LEU A   4       7.234  58.223 -14.068  1.00 79.47           H  
ATOM     55 HD12 LEU A   4       6.112  59.063 -12.991  1.00 79.47           H  
ATOM     56 HD13 LEU A   4       5.629  58.733 -14.663  1.00 79.47           H  
ATOM     57  CD2 LEU A   4       5.960  61.405 -14.320  1.00 79.47           C  
ATOM     58 HD21 LEU A   4       5.083  61.111 -14.897  1.00 79.47           H  
ATOM     59 HD22 LEU A   4       6.314  62.366 -14.692  1.00 79.47           H  
ATOM     60 HD23 LEU A   4       5.670  61.530 -13.277  1.00 79.47           H  
ATOM     61  N   ALA A   5       9.703  63.333 -12.246  1.00 76.85           N  
ATOM     62  H   ALA A   5       8.774  63.708 -12.376  1.00 76.85           H  
ATOM     63  CA  ALA A   5      10.432  63.725 -11.053  1.00 76.85           C  
ATOM     64  HA  ALA A   5      11.418  64.065 -11.372  1.00 76.85           H  
ATOM     65  C   ALA A   5      10.567  62.507 -10.117  1.00 76.85           C  
ATOM     66  CB  ALA A   5       9.702  64.890 -10.378  1.00 76.85           C  
ATOM     67  HB1 ALA A   5       9.630  65.731 -11.067  1.00 76.85           H  
ATOM     68  HB2 ALA A   5       8.695  64.582 -10.094  1.00 76.85           H  
ATOM     69  HB3 ALA A   5      10.244  65.205  -9.486  1.00 76.85           H  
ATOM     70  O   ALA A   5       9.644  61.694 -10.061  1.00 76.85           O  
ATOM     71  N   PRO A   6      11.674  62.365  -9.368  1.00 70.61           N  
ATOM     72  CA  PRO A   6      11.971  61.144  -8.613  1.00 70.61           C  
ATOM     73  HA  PRO A   6      12.230  60.357  -9.322  1.00 70.61           H  
ATOM     74  C   PRO A   6      10.809  60.628  -7.747  1.00 70.61           C  
ATOM     75  CB  PRO A   6      13.208  61.487  -7.780  1.00 70.61           C  
ATOM     76  HB2 PRO A   6      12.917  61.930  -6.828  1.00 70.61           H  
ATOM     77  HB3 PRO A   6      13.832  60.610  -7.611  1.00 70.61           H  
ATOM     78  O   PRO A   6      10.416  59.476  -7.875  1.00 70.61           O  
ATOM     79  CG  PRO A   6      13.924  62.540  -8.626  1.00 70.61           C  
ATOM     80  HG2 PRO A   6      14.527  62.044  -9.387  1.00 70.61           H  
ATOM     81  HG3 PRO A   6      14.545  63.195  -8.015  1.00 70.61           H  
ATOM     82  CD  PRO A   6      12.786  63.302  -9.296  1.00 70.61           C  
ATOM     83  HD2 PRO A   6      13.111  63.632 -10.283  1.00 70.61           H  
ATOM     84  HD3 PRO A   6      12.501  64.157  -8.683  1.00 70.61           H  
ATOM     85  N   ALA A   7      10.177  61.500  -6.954  1.00 75.17           N  
ATOM     86  H   ALA A   7      10.536  62.441  -6.884  1.00 75.17           H  
ATOM     87  CA  ALA A   7       9.063  61.118  -6.079  1.00 75.17           C  
ATOM     88  HA  ALA A   7       9.375  60.277  -5.459  1.00 75.17           H  
ATOM     89  C   ALA A   7       7.794  60.678  -6.841  1.00 75.17           C  
ATOM     90  CB  ALA A   7       8.760  62.316  -5.172  1.00 75.17           C  
ATOM     91  HB1 ALA A   7       7.963  62.048  -4.478  1.00 75.17           H  
ATOM     92  HB2 ALA A   7       8.443  63.172  -5.767  1.00 75.17           H  
ATOM     93  HB3 ALA A   7       9.647  62.577  -4.595  1.00 75.17           H  
ATOM     94  O   ALA A   7       7.042  59.819  -6.381  1.00 75.17           O  
ATOM     95  N   GLU A   8       7.532  61.264  -8.012  1.00 80.61           N  
ATOM     96  H   GLU A   8       8.214  61.899  -8.402  1.00 80.61           H  
ATOM     97  CA  GLU A   8       6.427  60.827  -8.873  1.00 80.61           C  
ATOM     98  HA  GLU A   8       5.535  60.652  -8.271  1.00 80.61           H  
ATOM     99  C   GLU A   8       6.762  59.509  -9.576  1.00 80.61           C  
ATOM    100  CB  GLU A   8       6.106  61.897  -9.923  1.00 80.61           C  
ATOM    101  HB2 GLU A   8       7.020  62.156 -10.457  1.00 80.61           H  
ATOM    102  HB3 GLU A   8       5.399  61.478 -10.639  1.00 80.61           H  
ATOM    103  O   GLU A   8       5.883  58.663  -9.754  1.00 80.61           O  
ATOM    104  CG  GLU A   8       5.478  63.157  -9.314  1.00 80.61           C  
ATOM    105  HG2 GLU A   8       4.582  62.870  -8.765  1.00 80.61           H  
ATOM    106  HG3 GLU A   8       6.180  63.604  -8.610  1.00 80.61           H  
ATOM    107  CD  GLU A   8       5.125  64.192 -10.392  1.00 80.61           C  
ATOM    108  OE1 GLU A   8       4.100  64.886 -10.206  1.00 80.61           O  
ATOM    109  OE2 GLU A   8       5.890  64.290 -11.381  1.00 80.61           O  
ATOM    110  N   ARG A   9       8.032  59.321  -9.953  1.00 80.98           N  
ATOM    111  H   ARG A   9       8.695  60.053  -9.746  1.00 80.98           H  
ATOM    112  CA  ARG A   9       8.527  58.108 -10.605  1.00 80.98           C  
ATOM    113  HA  ARG A   9       7.895  57.897 -11.467  1.00 80.98           H  
ATOM    114  C   ARG A   9       8.418  56.899  -9.683  1.00 80.98           C  
ATOM    115  CB  ARG A   9       9.969  58.337 -11.072  1.00 80.98           C  
ATOM    116  HB2 ARG A   9      10.632  58.356 -10.207  1.00 80.98           H  
ATOM    117  HB3 ARG A   9      10.038  59.303 -11.571  1.00 80.98           H  
ATOM    118  O   ARG A   9       7.872  55.888 -10.111  1.00 80.98           O  
ATOM    119  CG  ARG A   9      10.430  57.240 -12.044  1.00 80.98           C  
ATOM    120  HG2 ARG A   9       9.702  57.143 -12.850  1.00 80.98           H  
ATOM    121  HG3 ARG A   9      10.500  56.287 -11.522  1.00 80.98           H  
ATOM    122  CD  ARG A   9      11.791  57.592 -12.656  1.00 80.98           C  
ATOM    123  HD2 ARG A   9      11.711  58.539 -13.190  1.00 80.98           H  
ATOM    124  HD3 ARG A   9      12.069  56.812 -13.365  1.00 80.98           H  
ATOM    125  NE  ARG A   9      12.816  57.664 -11.613  1.00 80.98           N  
ATOM    126  HE  ARG A   9      12.805  56.903 -10.950  1.00 80.98           H  
ATOM    127  NH1 ARG A   9      13.633  59.785 -11.905  1.00 80.98           N  
ATOM    128 HH11 ARG A   9      14.263  60.518 -11.610  1.00 80.98           H  
ATOM    129 HH12 ARG A   9      12.976  59.945 -12.656  1.00 80.98           H  
ATOM    130  NH2 ARG A   9      14.325  58.509 -10.181  1.00 80.98           N  
ATOM    131 HH21 ARG A   9      14.194  57.681  -9.618  1.00 80.98           H  
ATOM    132 HH22 ARG A   9      14.990  59.197  -9.857  1.00 80.98           H  
ATOM    133  CZ  ARG A   9      13.592  58.653 -11.248  1.00 80.98           C  
ATOM    134  N   GLU A  10       8.827  57.029  -8.426  1.00 80.20           N  
ATOM    135  H   GLU A  10       9.335  57.865  -8.175  1.00 80.20           H  
ATOM    136  CA  GLU A  10       8.730  55.966  -7.421  1.00 80.20           C  
ATOM    137  HA  GLU A  10       9.323  55.110  -7.744  1.00 80.20           H  
ATOM    138  C   GLU A  10       7.279  55.499  -7.220  1.00 80.20           C  
ATOM    139  CB  GLU A  10       9.326  56.499  -6.114  1.00 80.20           C  
ATOM    140  HB2 GLU A  10       8.691  57.303  -5.742  1.00 80.20           H  
ATOM    141  HB3 GLU A  10      10.316  56.905  -6.321  1.00 80.20           H  
ATOM    142  O   GLU A  10       6.981  54.308  -7.314  1.00 80.20           O  
ATOM    143  CG  GLU A  10       9.460  55.407  -5.044  1.00 80.20           C  
ATOM    144  HG2 GLU A  10       8.486  54.946  -4.884  1.00 80.20           H  
ATOM    145  HG3 GLU A  10      10.143  54.641  -5.410  1.00 80.20           H  
ATOM    146  CD  GLU A  10       9.967  55.956  -3.701  1.00 80.20           C  
ATOM    147  OE1 GLU A  10      10.047  55.142  -2.757  1.00 80.20           O  
ATOM    148  OE2 GLU A  10      10.206  57.184  -3.606  1.00 80.20           O  
ATOM    149  N   LYS A  11       6.334  56.436  -7.051  1.00 83.87           N  
ATOM    150  H   LYS A  11       6.639  57.395  -6.968  1.00 83.87           H  
ATOM    151  CA  LYS A  11       4.899  56.109  -6.964  1.00 83.87           C  
ATOM    152  HA  LYS A  11       4.754  55.395  -6.154  1.00 83.87           H  
ATOM    153  C   LYS A  11       4.376  55.419  -8.220  1.00 83.87           C  
ATOM    154  CB  LYS A  11       4.078  57.378  -6.701  1.00 83.87           C  
ATOM    155  HB2 LYS A  11       3.092  57.268  -7.152  1.00 83.87           H  
ATOM    156  HB3 LYS A  11       4.565  58.241  -7.156  1.00 83.87           H  
ATOM    157  O   LYS A  11       3.595  54.473  -8.118  1.00 83.87           O  
ATOM    158  CG  LYS A  11       3.887  57.603  -5.201  1.00 83.87           C  
ATOM    159  HG2 LYS A  11       4.859  57.717  -4.723  1.00 83.87           H  
ATOM    160  HG3 LYS A  11       3.376  56.741  -4.772  1.00 83.87           H  
ATOM    161  CD  LYS A  11       3.047  58.860  -4.962  1.00 83.87           C  
ATOM    162  HD2 LYS A  11       2.099  58.775  -5.492  1.00 83.87           H  
ATOM    163  HD3 LYS A  11       3.598  59.724  -5.334  1.00 83.87           H  
ATOM    164  CE  LYS A  11       2.794  59.005  -3.460  1.00 83.87           C  
ATOM    165  HE2 LYS A  11       2.211  58.150  -3.119  1.00 83.87           H  
ATOM    166  HE3 LYS A  11       3.755  58.973  -2.948  1.00 83.87           H  
ATOM    167  NZ  LYS A  11       2.093  60.274  -3.149  1.00 83.87           N  
ATOM    168  HZ1 LYS A  11       1.947  60.347  -2.152  1.00 83.87           H  
ATOM    169  HZ2 LYS A  11       2.659  61.056  -3.446  1.00 83.87           H  
ATOM    170  HZ3 LYS A  11       1.200  60.311  -3.618  1.00 83.87           H  
ATOM    171  N   ALA A  12       4.777  55.894  -9.397  1.00 86.85           N  
ATOM    172  H   ALA A  12       5.408  56.682  -9.414  1.00 86.85           H  
ATOM    173  CA  ALA A  12       4.376  55.285 -10.659  1.00 86.85           C  
ATOM    174  HA  ALA A  12       3.289  55.208 -10.679  1.00 86.85           H  
ATOM    175  C   ALA A  12       4.935  53.860 -10.805  1.00 86.85           C  
ATOM    176  CB  ALA A  12       4.817  56.197 -11.809  1.00 86.85           C  
ATOM    177  HB1 ALA A  12       4.483  55.774 -12.756  1.00 86.85           H  
ATOM    178  HB2 ALA A  12       4.379  57.187 -11.684  1.00 86.85           H  
ATOM    179  HB3 ALA A  12       5.903  56.286 -11.821  1.00 86.85           H  
ATOM    180  O   ALA A  12       4.230  52.982 -11.300  1.00 86.85           O  
ATOM    181  N   LEU A  13       6.164  53.616 -10.342  1.00 89.24           N  
ATOM    182  H   LEU A  13       6.697  54.385  -9.960  1.00 89.24           H  
ATOM    183  CA  LEU A  13       6.796  52.298 -10.353  1.00 89.24           C  
ATOM    184  HA  LEU A  13       6.661  51.849 -11.336  1.00 89.24           H  
ATOM    185  C   LEU A  13       6.150  51.340  -9.357  1.00 89.24           C  
ATOM    186  CB  LEU A  13       8.297  52.438 -10.066  1.00 89.24           C  
ATOM    187  HB2 LEU A  13       8.435  53.080  -9.195  1.00 89.24           H  
ATOM    188  HB3 LEU A  13       8.705  51.459  -9.814  1.00 89.24           H  
ATOM    189  O   LEU A  13       5.846  50.214  -9.734  1.00 89.24           O  
ATOM    190  CG  LEU A  13       9.096  53.005 -11.248  1.00 89.24           C  
ATOM    191  HG  LEU A  13       8.641  53.927 -11.608  1.00 89.24           H  
ATOM    192  CD1 LEU A  13      10.508  53.314 -10.780  1.00 89.24           C  
ATOM    193 HD11 LEU A  13      11.122  53.668 -11.609  1.00 89.24           H  
ATOM    194 HD12 LEU A  13      10.478  54.091 -10.016  1.00 89.24           H  
ATOM    195 HD13 LEU A  13      10.953  52.418 -10.348  1.00 89.24           H  
ATOM    196  CD2 LEU A  13       9.178  52.016 -12.416  1.00 89.24           C  
ATOM    197 HD21 LEU A  13       9.547  51.054 -12.058  1.00 89.24           H  
ATOM    198 HD22 LEU A  13       8.196  51.879 -12.868  1.00 89.24           H  
ATOM    199 HD23 LEU A  13       9.862  52.399 -13.173  1.00 89.24           H  
ATOM    200  N   LEU A  14       5.867  51.772  -8.127  1.00 89.54           N  
ATOM    201  H   LEU A  14       6.198  52.681  -7.837  1.00 89.54           H  
ATOM    202  CA  LEU A  14       5.158  50.928  -7.163  1.00 89.54           C  
ATOM    203  HA  LEU A  14       5.723  50.005  -7.033  1.00 89.54           H  
ATOM    204  C   LEU A  14       3.785  50.526  -7.691  1.00 89.54           C  
ATOM    205  CB  LEU A  14       5.051  51.650  -5.813  1.00 89.54           C  
ATOM    206  HB2 LEU A  14       6.056  51.851  -5.441  1.00 89.54           H  
ATOM    207  HB3 LEU A  14       4.546  52.605  -5.959  1.00 89.54           H  
ATOM    208  O   LEU A  14       3.419  49.352  -7.648  1.00 89.54           O  
ATOM    209  CG  LEU A  14       4.276  50.831  -4.762  1.00 89.54           C  
ATOM    210  HG  LEU A  14       3.262  50.642  -5.112  1.00 89.54           H  
ATOM    211  CD1 LEU A  14       4.958  49.497  -4.473  1.00 89.54           C  
ATOM    212 HD11 LEU A  14       4.968  48.860  -5.358  1.00 89.54           H  
ATOM    213 HD12 LEU A  14       5.981  49.683  -4.146  1.00 89.54           H  
ATOM    214 HD13 LEU A  14       4.414  48.958  -3.697  1.00 89.54           H  
ATOM    215  CD2 LEU A  14       4.173  51.629  -3.464  1.00 89.54           C  
ATOM    216 HD21 LEU A  14       3.606  51.058  -2.728  1.00 89.54           H  
ATOM    217 HD22 LEU A  14       3.663  52.574  -3.651  1.00 89.54           H  
ATOM    218 HD23 LEU A  14       5.169  51.827  -3.069  1.00 89.54           H  
ATOM    219  N   LYS A  15       3.052  51.490  -8.255  1.00 87.86           N  
ATOM    220  H   LYS A  15       3.410  52.434  -8.251  1.00 87.86           H  
ATOM    221  CA  LYS A  15       1.776  51.200  -8.903  1.00 87.86           C  
ATOM    222  HA  LYS A  15       1.125  50.725  -8.169  1.00 87.86           H  
ATOM    223  C   LYS A  15       1.953  50.188 -10.038  1.00 87.86           C  
ATOM    224  CB  LYS A  15       1.127  52.500  -9.388  1.00 87.86           C  
ATOM    225  HB2 LYS A  15       1.125  53.237  -8.585  1.00 87.86           H  
ATOM    226  HB3 LYS A  15       1.686  52.895 -10.235  1.00 87.86           H  
ATOM    227  O   LYS A  15       1.194  49.230 -10.095  1.00 87.86           O  
ATOM    228  CG  LYS A  15      -0.318  52.202  -9.796  1.00 87.86           C  
ATOM    229  HG2 LYS A  15      -0.327  51.328 -10.448  1.00 87.86           H  
ATOM    230  HG3 LYS A  15      -0.901  51.972  -8.904  1.00 87.86           H  
ATOM    231  CD  LYS A  15      -0.970  53.361 -10.549  1.00 87.86           C  
ATOM    232  HD2 LYS A  15      -0.404  53.557 -11.460  1.00 87.86           H  
ATOM    233  HD3 LYS A  15      -0.954  54.255  -9.925  1.00 87.86           H  
ATOM    234  CE  LYS A  15      -2.424  53.026 -10.917  1.00 87.86           C  
ATOM    235  HE2 LYS A  15      -3.012  52.994 -10.000  1.00 87.86           H  
ATOM    236  HE3 LYS A  15      -2.815  53.827 -11.544  1.00 87.86           H  
ATOM    237  NZ  LYS A  15      -2.568  51.721 -11.619  1.00 87.86           N  
ATOM    238  HZ1 LYS A  15      -2.386  50.921 -11.029  1.00 87.86           H  
ATOM    239  HZ2 LYS A  15      -3.482  51.542 -12.008  1.00 87.86           H  
ATOM    240  HZ3 LYS A  15      -1.866  51.526 -12.319  1.00 87.86           H  
ATOM    241  N   LEU A  16       2.959  50.364 -10.898  1.00 88.94           N  
ATOM    242  H   LEU A  16       3.546  51.179 -10.791  1.00 88.94           H  
ATOM    243  CA  LEU A  16       3.253  49.437 -11.992  1.00 88.94           C  
ATOM    244  HA  LEU A  16       2.371  49.380 -12.630  1.00 88.94           H  
ATOM    245  C   LEU A  16       3.539  48.015 -11.485  1.00 88.94           C  
ATOM    246  CB  LEU A  16       4.439  49.990 -12.806  1.00 88.94           C  
ATOM    247  HB2 LEU A  16       5.281  50.149 -12.132  1.00 88.94           H  
ATOM    248  HB3 LEU A  16       4.161  50.955 -13.229  1.00 88.94           H  
ATOM    249  O   LEU A  16       3.047  47.054 -12.075  1.00 88.94           O  
ATOM    250  CG  LEU A  16       4.920  49.064 -13.936  1.00 88.94           C  
ATOM    251  HG  LEU A  16       5.141  48.074 -13.537  1.00 88.94           H  
ATOM    252  CD1 LEU A  16       3.862  48.933 -15.032  1.00 88.94           C  
ATOM    253 HD11 LEU A  16       4.186  48.185 -15.755  1.00 88.94           H  
ATOM    254 HD12 LEU A  16       3.697  49.891 -15.524  1.00 88.94           H  
ATOM    255 HD13 LEU A  16       2.925  48.573 -14.608  1.00 88.94           H  
ATOM    256  CD2 LEU A  16       6.216  49.615 -14.532  1.00 88.94           C  
ATOM    257 HD21 LEU A  16       6.586  48.929 -15.294  1.00 88.94           H  
ATOM    258 HD22 LEU A  16       6.042  50.597 -14.974  1.00 88.94           H  
ATOM    259 HD23 LEU A  16       6.971  49.694 -13.750  1.00 88.94           H  
ATOM    260  N   VAL A  17       4.313  47.872 -10.407  1.00 91.52           N  
ATOM    261  H   VAL A  17       4.710  48.699  -9.985  1.00 91.52           H  
ATOM    262  CA  VAL A  17       4.625  46.565  -9.814  1.00 91.52           C  
ATOM    263  HA  VAL A  17       4.948  45.891 -10.607  1.00 91.52           H  
ATOM    264  C   VAL A  17       3.378  45.926  -9.210  1.00 91.52           C  
ATOM    265  CB  VAL A  17       5.772  46.661  -8.790  1.00 91.52           C  
ATOM    266  HB  VAL A  17       5.515  47.382  -8.014  1.00 91.52           H  
ATOM    267  O   VAL A  17       3.113  44.765  -9.506  1.00 91.52           O  
ATOM    268  CG1 VAL A  17       6.045  45.300  -8.144  1.00 91.52           C  
ATOM    269 HG11 VAL A  17       5.199  44.986  -7.533  1.00 91.52           H  
ATOM    270 HG12 VAL A  17       6.926  45.376  -7.507  1.00 91.52           H  
ATOM    271 HG13 VAL A  17       6.219  44.548  -8.914  1.00 91.52           H  
ATOM    272  CG2 VAL A  17       7.087  47.086  -9.457  1.00 91.52           C  
ATOM    273 HG21 VAL A  17       7.857  47.213  -8.696  1.00 91.52           H  
ATOM    274 HG22 VAL A  17       6.968  48.031  -9.987  1.00 91.52           H  
ATOM    275 HG23 VAL A  17       7.413  46.325 -10.166  1.00 91.52           H  
ATOM    276  N   CYS A  18       2.577  46.663  -8.437  1.00 88.82           N  
ATOM    277  H   CYS A  18       2.852  47.605  -8.196  1.00 88.82           H  
ATOM    278  CA  CYS A  18       1.332  46.134  -7.875  1.00 88.82           C  
ATOM    279  HA  CYS A  18       1.552  45.203  -7.353  1.00 88.82           H  
ATOM    280  C   CYS A  18       0.294  45.796  -8.957  1.00 88.82           C  
ATOM    281  CB  CYS A  18       0.743  47.121  -6.860  1.00 88.82           C  
ATOM    282  HB2 CYS A  18       0.626  48.103  -7.319  1.00 88.82           H  
ATOM    283  HB3 CYS A  18      -0.236  46.753  -6.554  1.00 88.82           H  
ATOM    284  O   CYS A  18      -0.346  44.754  -8.861  1.00 88.82           O  
ATOM    285  SG  CYS A  18       1.788  47.241  -5.381  1.00 88.82           S  
ATOM    286  HG  CYS A  18       0.791  47.334  -4.497  1.00 88.82           H  
ATOM    287  N   ASP A  19       0.144  46.627  -9.996  1.00 86.48           N  
ATOM    288  H   ASP A  19       0.667  47.491 -10.004  1.00 86.48           H  
ATOM    289  CA  ASP A  19      -0.723  46.334 -11.149  1.00 86.48           C  
ATOM    290  HA  ASP A  19      -1.748  46.161 -10.822  1.00 86.48           H  
ATOM    291  C   ASP A  19      -0.250  45.052 -11.856  1.00 86.48           C  
ATOM    292  CB  ASP A  19      -0.710  47.485 -12.180  1.00 86.48           C  
ATOM    293  HB2 ASP A  19      -1.203  47.119 -13.081  1.00 86.48           H  
ATOM    294  HB3 ASP A  19       0.327  47.685 -12.452  1.00 86.48           H  
ATOM    295  O   ASP A  19      -1.060  44.187 -12.186  1.00 86.48           O  
ATOM    296  CG  ASP A  19      -1.380  48.828 -11.837  1.00 86.48           C  
ATOM    297  OD1 ASP A  19      -2.287  48.961 -10.985  1.00 86.48           O  
ATOM    298  OD2 ASP A  19      -1.047  49.826 -12.519  1.00 86.48           O  
ATOM    299  N   SER A  20       1.065  44.907 -12.061  1.00 88.54           N  
ATOM    300  H   SER A  20       1.681  45.649 -11.761  1.00 88.54           H  
ATOM    301  CA  SER A  20       1.642  43.732 -12.725  1.00 88.54           C  
ATOM    302  HA  SER A  20       1.110  43.569 -13.662  1.00 88.54           H  
ATOM    303  C   SER A  20       1.470  42.472 -11.881  1.00 88.54           C  
ATOM    304  CB  SER A  20       3.125  43.937 -13.054  1.00 88.54           C  
ATOM    305  HB2 SER A  20       3.495  43.054 -13.574  1.00 88.54           H  
ATOM    306  HB3 SER A  20       3.693  44.070 -12.134  1.00 88.54           H  
ATOM    307  O   SER A  20       1.053  41.446 -12.403  1.00 88.54           O  
ATOM    308  OG  SER A  20       3.310  45.067 -13.885  1.00 88.54           O  
ATOM    309  HG  SER A  20       3.158  45.839 -13.334  1.00 88.54           H  
ATOM    310  N   ALA A  21       1.731  42.542 -10.575  1.00 86.74           N  
ATOM    311  H   ALA A  21       2.075  43.411 -10.193  1.00 86.74           H  
ATOM    312  CA  ALA A  21       1.556  41.415  -9.664  1.00 86.74           C  
ATOM    313  HA  ALA A  21       2.101  40.554 -10.048  1.00 86.74           H  
ATOM    314  C   ALA A  21       0.084  41.003  -9.548  1.00 86.74           C  
ATOM    315  CB  ALA A  21       2.148  41.799  -8.307  1.00 86.74           C  
ATOM    316  HB1 ALA A  21       1.610  42.651  -7.891  1.00 86.74           H  
ATOM    317  HB2 ALA A  21       2.069  40.953  -7.623  1.00 86.74           H  
ATOM    318  HB3 ALA A  21       3.198  42.062  -8.434  1.00 86.74           H  
ATOM    319  O   ALA A  21      -0.216  39.814  -9.592  1.00 86.74           O  
ATOM    320  N   ALA A  22      -0.836  41.973  -9.476  1.00 81.61           N  
ATOM    321  H   ALA A  22      -0.531  42.935  -9.434  1.00 81.61           H  
ATOM    322  CA  ALA A  22      -2.273  41.715  -9.500  1.00 81.61           C  
ATOM    323  HA  ALA A  22      -2.541  41.091  -8.647  1.00 81.61           H  
ATOM    324  C   ALA A  22      -2.671  40.948 -10.757  1.00 81.61           C  
ATOM    325  CB  ALA A  22      -3.036  43.042  -9.412  1.00 81.61           C  
ATOM    326  HB1 ALA A  22      -4.110  42.857  -9.458  1.00 81.61           H  
ATOM    327  HB2 ALA A  22      -2.760  43.693 -10.241  1.00 81.61           H  
ATOM    328  HB3 ALA A  22      -2.802  43.545  -8.474  1.00 81.61           H  
ATOM    329  O   ALA A  22      -3.335  39.923 -10.654  1.00 81.61           O  
ATOM    330  N   MET A  23      -2.214  41.403 -11.924  1.00 80.56           N  
ATOM    331  H   MET A  23      -1.679  42.259 -11.933  1.00 80.56           H  
ATOM    332  CA  MET A  23      -2.497  40.744 -13.195  1.00 80.56           C  
ATOM    333  HA  MET A  23      -3.577  40.723 -13.344  1.00 80.56           H  
ATOM    334  C   MET A  23      -2.004  39.291 -13.210  1.00 80.56           C  
ATOM    335  CB  MET A  23      -1.861  41.579 -14.310  1.00 80.56           C  
ATOM    336  HB2 MET A  23      -2.276  42.586 -14.279  1.00 80.56           H  
ATOM    337  HB3 MET A  23      -0.790  41.643 -14.119  1.00 80.56           H  
ATOM    338  O   MET A  23      -2.753  38.413 -13.627  1.00 80.56           O  
ATOM    339  CG  MET A  23      -2.086  41.004 -15.712  1.00 80.56           C  
ATOM    340  HG2 MET A  23      -1.671  39.997 -15.754  1.00 80.56           H  
ATOM    341  HG3 MET A  23      -3.158  40.935 -15.897  1.00 80.56           H  
ATOM    342  SD  MET A  23      -1.326  41.978 -17.046  1.00 80.56           S  
ATOM    343  CE  MET A  23       0.400  42.008 -16.485  1.00 80.56           C  
ATOM    344  HE1 MET A  23       0.496  42.654 -15.612  1.00 80.56           H  
ATOM    345  HE2 MET A  23       0.720  40.999 -16.228  1.00 80.56           H  
ATOM    346  HE3 MET A  23       1.035  42.395 -17.282  1.00 80.56           H  
ATOM    347  N   VAL A  24      -0.787  39.026 -12.725  1.00 78.14           N  
ATOM    348  H   VAL A  24      -0.220  39.794 -12.394  1.00 78.14           H  
ATOM    349  CA  VAL A  24      -0.191  37.678 -12.753  1.00 78.14           C  
ATOM    350  HA  VAL A  24      -0.335  37.253 -13.746  1.00 78.14           H  
ATOM    351  C   VAL A  24      -0.881  36.730 -11.759  1.00 78.14           C  
ATOM    352  CB  VAL A  24       1.323  37.748 -12.483  1.00 78.14           C  
ATOM    353  HB  VAL A  24       1.483  37.995 -11.433  1.00 78.14           H  
ATOM    354  O   VAL A  24      -1.132  35.569 -12.067  1.00 78.14           O  
ATOM    355  CG1 VAL A  24       1.953  36.395 -12.770  1.00 78.14           C  
ATOM    356 HG11 VAL A  24       1.765  36.115 -13.807  1.00 78.14           H  
ATOM    357 HG12 VAL A  24       3.027  36.453 -12.597  1.00 78.14           H  
ATOM    358 HG13 VAL A  24       1.529  35.628 -12.122  1.00 78.14           H  
ATOM    359  CG2 VAL A  24       2.080  38.784 -13.340  1.00 78.14           C  
ATOM    360 HG21 VAL A  24       1.399  39.386 -13.942  1.00 78.14           H  
ATOM    361 HG22 VAL A  24       2.657  39.433 -12.682  1.00 78.14           H  
ATOM    362 HG23 VAL A  24       2.765  38.297 -14.034  1.00 78.14           H  
ATOM    363  N   LEU A  25      -1.276  37.243 -10.592  1.00 73.12           N  
ATOM    364  H   LEU A  25      -1.021  38.198 -10.383  1.00 73.12           H  
ATOM    365  CA  LEU A  25      -2.056  36.510  -9.586  1.00 73.12           C  
ATOM    366  HA  LEU A  25      -1.663  35.497  -9.504  1.00 73.12           H  
ATOM    367  C   LEU A  25      -3.547  36.361  -9.953  1.00 73.12           C  
ATOM    368  CB  LEU A  25      -1.885  37.234  -8.239  1.00 73.12           C  
ATOM    369  HB2 LEU A  25      -2.628  36.862  -7.533  1.00 73.12           H  
ATOM    370  HB3 LEU A  25      -2.081  38.295  -8.394  1.00 73.12           H  
ATOM    371  O   LEU A  25      -4.282  35.647  -9.274  1.00 73.12           O  
ATOM    372  CG  LEU A  25      -0.490  37.057  -7.612  1.00 73.12           C  
ATOM    373  HG  LEU A  25       0.286  37.234  -8.356  1.00 73.12           H  
ATOM    374  CD1 LEU A  25      -0.300  38.065  -6.480  1.00 73.12           C  
ATOM    375 HD11 LEU A  25      -0.320  39.073  -6.895  1.00 73.12           H  
ATOM    376 HD12 LEU A  25      -1.094  37.943  -5.744  1.00 73.12           H  
ATOM    377 HD13 LEU A  25       0.667  37.897  -6.006  1.00 73.12           H  
ATOM    378  CD2 LEU A  25      -0.331  35.651  -7.047  1.00 73.12           C  
ATOM    379 HD21 LEU A  25      -1.160  35.422  -6.377  1.00 73.12           H  
ATOM    380 HD22 LEU A  25      -0.333  34.919  -7.854  1.00 73.12           H  
ATOM    381 HD23 LEU A  25       0.606  35.559  -6.498  1.00 73.12           H  
ATOM    382  N   GLY A  26      -4.017  37.032 -11.012  1.00 68.95           N  
ATOM    383  H   GLY A  26      -3.359  37.575 -11.552  1.00 68.95           H  
ATOM    384  CA  GLY A  26      -5.416  37.004 -11.455  1.00 68.95           C  
ATOM    385  HA2 GLY A  26      -5.802  35.989 -11.361  1.00 68.95           H  
ATOM    386  HA3 GLY A  26      -5.441  37.282 -12.508  1.00 68.95           H  
ATOM    387  C   GLY A  26      -6.362  37.949 -10.698  1.00 68.95           C  
ATOM    388  O   GLY A  26      -7.580  37.772 -10.742  1.00 68.95           O  
ATOM    389  N   HIS A  27      -5.841  38.964 -10.007  1.00 69.37           N  
ATOM    390  H   HIS A  27      -4.840  39.086 -10.062  1.00 69.37           H  
ATOM    391  CA  HIS A  27      -6.627  40.019  -9.365  1.00 69.37           C  
ATOM    392  HA  HIS A  27      -7.562  39.581  -9.016  1.00 69.37           H  
ATOM    393  C   HIS A  27      -6.978  41.157 -10.342  1.00 69.37           C  
ATOM    394  CB  HIS A  27      -5.879  40.561  -8.140  1.00 69.37           C  
ATOM    395  HB2 HIS A  27      -6.426  41.417  -7.744  1.00 69.37           H  
ATOM    396  HB3 HIS A  27      -4.894  40.909  -8.451  1.00 69.37           H  
ATOM    397  O   HIS A  27      -6.157  41.593 -11.143  1.00 69.37           O  
ATOM    398  CG  HIS A  27      -5.712  39.560  -7.027  1.00 69.37           C  
ATOM    399  CD2 HIS A  27      -4.531  39.056  -6.554  1.00 69.37           C  
ATOM    400  HD2 HIS A  27      -3.543  39.288  -6.924  1.00 69.37           H  
ATOM    401  ND1 HIS A  27      -6.721  38.995  -6.278  1.00 69.37           N  
ATOM    402  HD1 HIS A  27      -7.714  39.120  -6.413  1.00 69.37           H  
ATOM    403  CE1 HIS A  27      -6.158  38.168  -5.381  1.00 69.37           C  
ATOM    404  HE1 HIS A  27      -6.691  37.560  -4.666  1.00 69.37           H  
ATOM    405  NE2 HIS A  27      -4.826  38.192  -5.499  1.00 69.37           N  
ATOM    406  N   ALA A  28      -8.194  41.706 -10.234  1.00 67.51           N  
ATOM    407  H   ALA A  28      -8.845  41.295  -9.581  1.00 67.51           H  
ATOM    408  CA  ALA A  28      -8.684  42.765 -11.129  1.00 67.51           C  
ATOM    409  HA  ALA A  28      -8.438  42.490 -12.154  1.00 67.51           H  
ATOM    410  C   ALA A  28      -8.068  44.157 -10.877  1.00 67.51           C  
ATOM    411  CB  ALA A  28     -10.212  42.825 -10.993  1.00 67.51           C  
ATOM    412  HB1 ALA A  28     -10.487  43.102  -9.976  1.00 67.51           H  
ATOM    413  HB2 ALA A  28     -10.642  41.853 -11.237  1.00 67.51           H  
ATOM    414  HB3 ALA A  28     -10.608  43.568 -11.685  1.00 67.51           H  
ATOM    415  O   ALA A  28      -8.162  45.038 -11.731  1.00 67.51           O  
ATOM    416  N   ASP A  29      -7.494  44.386  -9.694  1.00 71.60           N  
ATOM    417  H   ASP A  29      -7.384  43.611  -9.056  1.00 71.60           H  
ATOM    418  CA  ASP A  29      -6.984  45.691  -9.279  1.00 71.60           C  
ATOM    419  HA  ASP A  29      -6.685  46.259 -10.161  1.00 71.60           H  
ATOM    420  C   ASP A  29      -5.765  45.540  -8.364  1.00 71.60           C  
ATOM    421  CB  ASP A  29      -8.114  46.447  -8.569  1.00 71.60           C  
ATOM    422  HB2 ASP A  29      -9.018  46.372  -9.175  1.00 71.60           H  
ATOM    423  HB3 ASP A  29      -8.319  45.972  -7.610  1.00 71.60           H  
ATOM    424  O   ASP A  29      -5.776  44.732  -7.430  1.00 71.60           O  
ATOM    425  CG  ASP A  29      -7.825  47.926  -8.337  1.00 71.60           C  
ATOM    426  OD1 ASP A  29      -6.671  48.342  -8.122  1.00 71.60           O  
ATOM    427  OD2 ASP A  29      -8.811  48.681  -8.269  1.00 71.60           O  
ATOM    428  N   ALA A  30      -4.749  46.376  -8.582  1.00 76.24           N  
ATOM    429  H   ALA A  30      -4.855  47.057  -9.320  1.00 76.24           H  
ATOM    430  CA  ALA A  30      -3.573  46.520  -7.729  1.00 76.24           C  
ATOM    431  HA  ALA A  30      -2.961  45.620  -7.791  1.00 76.24           H  
ATOM    432  C   ALA A  30      -3.881  46.775  -6.253  1.00 76.24           C  
ATOM    433  CB  ALA A  30      -2.765  47.697  -8.255  1.00 76.24           C  
ATOM    434  HB1 ALA A  30      -2.342  47.406  -9.216  1.00 76.24           H  
ATOM    435  HB2 ALA A  30      -3.397  48.577  -8.377  1.00 76.24           H  
ATOM    436  HB3 ALA A  30      -1.947  47.932  -7.574  1.00 76.24           H  
ATOM    437  O   ALA A  30      -3.052  46.452  -5.407  1.00 76.24           O  
ATOM    438  N   ARG A  31      -5.061  47.314  -5.913  1.00 71.64           N  
ATOM    439  H   ARG A  31      -5.662  47.613  -6.669  1.00 71.64           H  
ATOM    440  CA  ARG A  31      -5.508  47.472  -4.514  1.00 71.64           C  
ATOM    441  HA  ARG A  31      -4.801  48.113  -3.987  1.00 71.64           H  
ATOM    442  C   ARG A  31      -5.511  46.156  -3.724  1.00 71.64           C  
ATOM    443  CB  ARG A  31      -6.905  48.110  -4.483  1.00 71.64           C  
ATOM    444  HB2 ARG A  31      -7.305  48.028  -3.472  1.00 71.64           H  
ATOM    445  HB3 ARG A  31      -7.567  47.567  -5.158  1.00 71.64           H  
ATOM    446  O   ARG A  31      -5.459  46.196  -2.500  1.00 71.64           O  
ATOM    447  CG  ARG A  31      -6.867  49.597  -4.865  1.00 71.64           C  
ATOM    448  HG2 ARG A  31      -6.471  49.722  -5.873  1.00 71.64           H  
ATOM    449  HG3 ARG A  31      -6.202  50.112  -4.172  1.00 71.64           H  
ATOM    450  CD  ARG A  31      -8.255  50.247  -4.773  1.00 71.64           C  
ATOM    451  HD2 ARG A  31      -8.126  51.329  -4.794  1.00 71.64           H  
ATOM    452  HD3 ARG A  31      -8.715  49.967  -3.825  1.00 71.64           H  
ATOM    453  NE  ARG A  31      -9.118  49.855  -5.898  1.00 71.64           N  
ATOM    454  HE  ARG A  31      -8.666  49.413  -6.685  1.00 71.64           H  
ATOM    455  NH1 ARG A  31     -11.135  50.668  -5.183  1.00 71.64           N  
ATOM    456 HH11 ARG A  31     -12.131  50.759  -5.321  1.00 71.64           H  
ATOM    457 HH12 ARG A  31     -10.683  50.954  -4.326  1.00 71.64           H  
ATOM    458  NH2 ARG A  31     -10.999  49.629  -7.146  1.00 71.64           N  
ATOM    459 HH21 ARG A  31     -10.384  49.179  -7.809  1.00 71.64           H  
ATOM    460 HH22 ARG A  31     -11.991  49.711  -7.317  1.00 71.64           H  
ATOM    461  CZ  ARG A  31     -10.409  50.050  -6.070  1.00 71.64           C  
ATOM    462  N   SER A  32      -5.561  45.018  -4.415  1.00 69.21           N  
ATOM    463  H   SER A  32      -5.613  45.086  -5.421  1.00 69.21           H  
ATOM    464  CA  SER A  32      -5.515  43.671  -3.829  1.00 69.21           C  
ATOM    465  HA  SER A  32      -6.156  43.645  -2.947  1.00 69.21           H  
ATOM    466  C   SER A  32      -4.109  43.250  -3.394  1.00 69.21           C  
ATOM    467  CB  SER A  32      -6.032  42.625  -4.830  1.00 69.21           C  
ATOM    468  HB2 SER A  32      -5.207  42.287  -5.458  1.00 69.21           H  
ATOM    469  HB3 SER A  32      -6.415  41.763  -4.283  1.00 69.21           H  
ATOM    470  O   SER A  32      -3.968  42.264  -2.681  1.00 69.21           O  
ATOM    471  OG  SER A  32      -7.044  43.148  -5.676  1.00 69.21           O  
ATOM    472  HG  SER A  32      -6.606  43.663  -6.358  1.00 69.21           H  
ATOM    473  N   ILE A  33      -3.075  43.969  -3.839  1.00 80.84           N  
ATOM    474  H   ILE A  33      -3.258  44.805  -4.374  1.00 80.84           H  
ATOM    475  CA  ILE A  33      -1.672  43.625  -3.626  1.00 80.84           C  
ATOM    476  HA  ILE A  33      -1.600  42.579  -3.328  1.00 80.84           H  
ATOM    477  C   ILE A  33      -1.104  44.508  -2.512  1.00 80.84           C  
ATOM    478  CB  ILE A  33      -0.879  43.754  -4.941  1.00 80.84           C  
ATOM    479  HB  ILE A  33      -0.926  44.789  -5.279  1.00 80.84           H  
ATOM    480  O   ILE A  33      -0.882  45.706  -2.725  1.00 80.84           O  
ATOM    481  CG1 ILE A  33      -1.481  42.879  -6.059  1.00 80.84           C  
ATOM    482 HG12 ILE A  33      -0.855  42.984  -6.945  1.00 80.84           H  
ATOM    483 HG13 ILE A  33      -2.473  43.257  -6.306  1.00 80.84           H  
ATOM    484  CG2 ILE A  33       0.604  43.408  -4.722  1.00 80.84           C  
ATOM    485 HG21 ILE A  33       0.709  42.423  -4.269  1.00 80.84           H  
ATOM    486 HG22 ILE A  33       1.062  44.146  -4.064  1.00 80.84           H  
ATOM    487 HG23 ILE A  33       1.137  43.426  -5.673  1.00 80.84           H  
ATOM    488  CD1 ILE A  33      -1.608  41.385  -5.733  1.00 80.84           C  
ATOM    489 HD11 ILE A  33      -2.341  41.222  -4.943  1.00 80.84           H  
ATOM    490 HD12 ILE A  33      -0.644  40.977  -5.428  1.00 80.84           H  
ATOM    491 HD13 ILE A  33      -1.941  40.848  -6.622  1.00 80.84           H  
ATOM    492  N   PRO A  34      -0.833  43.953  -1.320  1.00 75.34           N  
ATOM    493  CA  PRO A  34      -0.138  44.675  -0.270  1.00 75.34           C  
ATOM    494  HA  PRO A  34      -0.681  45.592  -0.041  1.00 75.34           H  
ATOM    495  C   PRO A  34       1.278  44.998  -0.751  1.00 75.34           C  
ATOM    496  CB  PRO A  34      -0.134  43.756   0.962  1.00 75.34           C  
ATOM    497  HB2 PRO A  34      -0.506  44.280   1.843  1.00 75.34           H  
ATOM    498  HB3 PRO A  34       0.867  43.372   1.162  1.00 75.34           H  
ATOM    499  O   PRO A  34       2.072  44.098  -1.005  1.00 75.34           O  
ATOM    500  CG  PRO A  34      -1.053  42.591   0.598  1.00 75.34           C  
ATOM    501  HG2 PRO A  34      -0.697  41.648   1.013  1.00 75.34           H  
ATOM    502  HG3 PRO A  34      -2.064  42.803   0.947  1.00 75.34           H  
ATOM    503  CD  PRO A  34      -1.044  42.577  -0.923  1.00 75.34           C  
ATOM    504  HD2 PRO A  34      -1.986  42.168  -1.287  1.00 75.34           H  
ATOM    505  HD3 PRO A  34      -0.203  41.990  -1.292  1.00 75.34           H  
ATOM    506  N   ALA A  35       1.616  46.284  -0.845  1.00 78.46           N  
ATOM    507  H   ALA A  35       0.890  46.974  -0.717  1.00 78.46           H  
ATOM    508  CA  ALA A  35       2.912  46.732  -1.359  1.00 78.46           C  
ATOM    509  HA  ALA A  35       2.992  46.419  -2.400  1.00 78.46           H  
ATOM    510  C   ALA A  35       4.117  46.142  -0.594  1.00 78.46           C  
ATOM    511  CB  ALA A  35       2.917  48.262  -1.302  1.00 78.46           C  
ATOM    512  HB1 ALA A  35       3.895  48.635  -1.607  1.00 78.46           H  
ATOM    513  HB2 ALA A  35       2.158  48.662  -1.974  1.00 78.46           H  
ATOM    514  HB3 ALA A  35       2.724  48.604  -0.285  1.00 78.46           H  
ATOM    515  O   ALA A  35       5.164  45.875  -1.176  1.00 78.46           O  
ATOM    516  N   ALA A  36       3.960  45.911   0.711  1.00 73.08           N  
ATOM    517  H   ALA A  36       3.070  46.141   1.129  1.00 73.08           H  
ATOM    518  CA  ALA A  36       4.976  45.298   1.564  1.00 73.08           C  
ATOM    519  HA  ALA A  36       5.957  45.455   1.117  1.00 73.08           H  
ATOM    520  C   ALA A  36       4.815  43.772   1.730  1.00 73.08           C  
ATOM    521  CB  ALA A  36       4.957  46.032   2.911  1.00 73.08           C  
ATOM    522  HB1 ALA A  36       4.003  45.871   3.413  1.00 73.08           H  
ATOM    523  HB2 ALA A  36       5.115  47.099   2.760  1.00 73.08           H  
ATOM    524  HB3 ALA A  36       5.756  45.647   3.546  1.00 73.08           H  
ATOM    525  O   ALA A  36       5.625  43.160   2.418  1.00 73.08           O  
ATOM    526  N   GLY A  37       3.784  43.157   1.140  1.00 72.29           N  
ATOM    527  H   GLY A  37       3.239  43.665   0.458  1.00 72.29           H  
ATOM    528  CA  GLY A  37       3.564  41.712   1.215  1.00 72.29           C  
ATOM    529  HA2 GLY A  37       2.563  41.467   0.858  1.00 72.29           H  
ATOM    530  HA3 GLY A  37       3.656  41.379   2.249  1.00 72.29           H  
ATOM    531  C   GLY A  37       4.573  40.963   0.353  1.00 72.29           C  
ATOM    532  O   GLY A  37       4.867  41.392  -0.764  1.00 72.29           O  
ATOM    533  N   ALA A  38       5.118  39.859   0.863  1.00 75.37           N  
ATOM    534  H   ALA A  38       4.830  39.507   1.765  1.00 75.37           H  
ATOM    535  CA  ALA A  38       6.036  39.057   0.074  1.00 75.37           C  
ATOM    536  HA  ALA A  38       6.759  39.744  -0.366  1.00 75.37           H  
ATOM    537  C   ALA A  38       5.287  38.352  -1.063  1.00 75.37           C  
ATOM    538  CB  ALA A  38       6.812  38.087   0.966  1.00 75.37           C  
ATOM    539  HB1 ALA A  38       7.574  37.576   0.377  1.00 75.37           H  
ATOM    540  HB2 ALA A  38       6.133  37.344   1.384  1.00 75.37           H  
ATOM    541  HB3 ALA A  38       7.295  38.629   1.779  1.00 75.37           H  
ATOM    542  O   ALA A  38       4.223  37.778  -0.850  1.00 75.37           O  
ATOM    543  N   PHE A  39       5.852  38.345  -2.267  1.00 78.37           N  
ATOM    544  H   PHE A  39       6.709  38.865  -2.387  1.00 78.37           H  
ATOM    545  CA  PHE A  39       5.268  37.698  -3.441  1.00 78.37           C  
ATOM    546  HA  PHE A  39       4.328  38.190  -3.692  1.00 78.37           H  
ATOM    547  C   PHE A  39       4.938  36.225  -3.186  1.00 78.37           C  
ATOM    548  CB  PHE A  39       6.251  37.854  -4.606  1.00 78.37           C  
ATOM    549  HB2 PHE A  39       7.232  37.491  -4.299  1.00 78.37           H  
ATOM    550  HB3 PHE A  39       5.924  37.232  -5.440  1.00 78.37           H  
ATOM    551  O   PHE A  39       3.861  35.765  -3.558  1.00 78.37           O  
ATOM    552  CG  PHE A  39       6.368  39.268  -5.133  1.00 78.37           C  
ATOM    553  CD1 PHE A  39       5.230  39.916  -5.648  1.00 78.37           C  
ATOM    554  HD1 PHE A  39       4.271  39.420  -5.640  1.00 78.37           H  
ATOM    555  CD2 PHE A  39       7.614  39.921  -5.160  1.00 78.37           C  
ATOM    556  HD2 PHE A  39       8.499  39.425  -4.790  1.00 78.37           H  
ATOM    557  CE1 PHE A  39       5.339  41.208  -6.185  1.00 78.37           C  
ATOM    558  HE1 PHE A  39       4.462  41.701  -6.578  1.00 78.37           H  
ATOM    559  CE2 PHE A  39       7.722  41.209  -5.710  1.00 78.37           C  
ATOM    560  HE2 PHE A  39       8.680  41.705  -5.741  1.00 78.37           H  
ATOM    561  CZ  PHE A  39       6.585  41.851  -6.223  1.00 78.37           C  
ATOM    562  HZ  PHE A  39       6.672  42.838  -6.653  1.00 78.37           H  
ATOM    563  N   LYS A  40       5.818  35.514  -2.474  1.00 65.01           N  
ATOM    564  H   LYS A  40       6.670  35.974  -2.185  1.00 65.01           H  
ATOM    565  CA  LYS A  40       5.595  34.118  -2.082  1.00 65.01           C  
ATOM    566  HA  LYS A  40       5.474  33.520  -2.985  1.00 65.01           H  
ATOM    567  C   LYS A  40       4.305  33.941  -1.268  1.00 65.01           C  
ATOM    568  CB  LYS A  40       6.822  33.621  -1.306  1.00 65.01           C  
ATOM    569  HB2 LYS A  40       6.883  34.144  -0.352  1.00 65.01           H  
ATOM    570  HB3 LYS A  40       7.723  33.833  -1.882  1.00 65.01           H  
ATOM    571  O   LYS A  40       3.539  33.027  -1.547  1.00 65.01           O  
ATOM    572  CG  LYS A  40       6.738  32.110  -1.059  1.00 65.01           C  
ATOM    573  HG2 LYS A  40       5.818  31.875  -0.523  1.00 65.01           H  
ATOM    574  HG3 LYS A  40       6.730  31.590  -2.017  1.00 65.01           H  
ATOM    575  CD  LYS A  40       7.921  31.620  -0.222  1.00 65.01           C  
ATOM    576  HD2 LYS A  40       7.927  32.153   0.729  1.00 65.01           H  
ATOM    577  HD3 LYS A  40       8.852  31.810  -0.757  1.00 65.01           H  
ATOM    578  CE  LYS A  40       7.745  30.120   0.024  1.00 65.01           C  
ATOM    579  HE2 LYS A  40       6.764  29.959   0.471  1.00 65.01           H  
ATOM    580  HE3 LYS A  40       7.754  29.605  -0.937  1.00 65.01           H  
ATOM    581  NZ  LYS A  40       8.802  29.583   0.912  1.00 65.01           N  
ATOM    582  HZ1 LYS A  40       8.664  28.592   1.046  1.00 65.01           H  
ATOM    583  HZ2 LYS A  40       9.716  29.739   0.510  1.00 65.01           H  
ATOM    584  HZ3 LYS A  40       8.752  30.037   1.813  1.00 65.01           H  
ATOM    585  N   ASP A  41       4.040  34.834  -0.317  1.00 63.02           N  
ATOM    586  H   ASP A  41       4.687  35.594  -0.164  1.00 63.02           H  
ATOM    587  CA  ASP A  41       2.846  34.777   0.541  1.00 63.02           C  
ATOM    588  HA  ASP A  41       2.709  33.755   0.896  1.00 63.02           H  
ATOM    589  C   ASP A  41       1.573  35.184  -0.211  1.00 63.02           C  
ATOM    590  CB  ASP A  41       3.029  35.690   1.762  1.00 63.02           C  
ATOM    591  HB2 ASP A  41       3.106  36.723   1.421  1.00 63.02           H  
ATOM    592  HB3 ASP A  41       2.144  35.613   2.392  1.00 63.02           H  
ATOM    593  O   ASP A  41       0.467  34.804   0.167  1.00 63.02           O  
ATOM    594  CG  ASP A  41       4.254  35.352   2.615  1.00 63.02           C  
ATOM    595  OD1 ASP A  41       4.677  34.173   2.627  1.00 63.02           O  
ATOM    596  OD2 ASP A  41       4.785  36.303   3.230  1.00 63.02           O  
ATOM    597  N   LEU A  42       1.729  35.937  -1.303  1.00 65.18           N  
ATOM    598  H   LEU A  42       2.665  36.238  -1.534  1.00 65.18           H  
ATOM    599  CA  LEU A  42       0.646  36.265  -2.227  1.00 65.18           C  
ATOM    600  HA  LEU A  42      -0.266  36.417  -1.650  1.00 65.18           H  
ATOM    601  C   LEU A  42       0.319  35.112  -3.189  1.00 65.18           C  
ATOM    602  CB  LEU A  42       0.983  37.567  -2.979  1.00 65.18           C  
ATOM    603  HB2 LEU A  42       0.166  37.784  -3.667  1.00 65.18           H  
ATOM    604  HB3 LEU A  42       1.885  37.408  -3.569  1.00 65.18           H  
ATOM    605  O   LEU A  42      -0.632  35.233  -3.953  1.00 65.18           O  
ATOM    606  CG  LEU A  42       1.182  38.794  -2.073  1.00 65.18           C  
ATOM    607  HG  LEU A  42       1.913  38.576  -1.295  1.00 65.18           H  
ATOM    608  CD1 LEU A  42       1.704  39.974  -2.896  1.00 65.18           C  
ATOM    609 HD11 LEU A  42       1.806  40.854  -2.260  1.00 65.18           H  
ATOM    610 HD12 LEU A  42       2.687  39.727  -3.298  1.00 65.18           H  
ATOM    611 HD13 LEU A  42       1.018  40.179  -3.718  1.00 65.18           H  
ATOM    612  CD2 LEU A  42      -0.118  39.215  -1.387  1.00 65.18           C  
ATOM    613 HD21 LEU A  42      -0.542  38.373  -0.839  1.00 65.18           H  
ATOM    614 HD22 LEU A  42       0.108  39.991  -0.656  1.00 65.18           H  
ATOM    615 HD23 LEU A  42      -0.841  39.566  -2.122  1.00 65.18           H  
ATOM    616  N   GLY A  43       1.073  34.007  -3.149  1.00 61.68           N  
ATOM    617  H   GLY A  43       1.809  33.954  -2.460  1.00 61.68           H  
ATOM    618  CA  GLY A  43       0.892  32.856  -4.033  1.00 61.68           C  
ATOM    619  HA2 GLY A  43       1.221  31.960  -3.507  1.00 61.68           H  
ATOM    620  HA3 GLY A  43      -0.164  32.741  -4.279  1.00 61.68           H  
ATOM    621  C   GLY A  43       1.677  32.940  -5.342  1.00 61.68           C  
ATOM    622  O   GLY A  43       1.413  32.156  -6.247  1.00 61.68           O  
ATOM    623  N   VAL A  44       2.639  33.864  -5.460  1.00 68.88           N  
ATOM    624  H   VAL A  44       2.832  34.465  -4.672  1.00 68.88           H  
ATOM    625  CA  VAL A  44       3.526  33.934  -6.628  1.00 68.88           C  
ATOM    626  HA  VAL A  44       2.918  33.851  -7.529  1.00 68.88           H  
ATOM    627  C   VAL A  44       4.487  32.747  -6.587  1.00 68.88           C  
ATOM    628  CB  VAL A  44       4.294  35.265  -6.700  1.00 68.88           C  
ATOM    629  HB  VAL A  44       4.936  35.344  -5.822  1.00 68.88           H  
ATOM    630  O   VAL A  44       5.459  32.733  -5.826  1.00 68.88           O  
ATOM    631  CG1 VAL A  44       5.188  35.370  -7.938  1.00 68.88           C  
ATOM    632 HG11 VAL A  44       5.932  34.573  -7.934  1.00 68.88           H  
ATOM    633 HG12 VAL A  44       4.579  35.297  -8.840  1.00 68.88           H  
ATOM    634 HG13 VAL A  44       5.697  36.333  -7.945  1.00 68.88           H  
ATOM    635  CG2 VAL A  44       3.346  36.473  -6.748  1.00 68.88           C  
ATOM    636 HG21 VAL A  44       3.917  37.397  -6.843  1.00 68.88           H  
ATOM    637 HG22 VAL A  44       2.675  36.378  -7.602  1.00 68.88           H  
ATOM    638 HG23 VAL A  44       2.755  36.521  -5.834  1.00 68.88           H  
ATOM    639  N   ASP A  45       4.204  31.748  -7.413  1.00 55.60           N  
ATOM    640  H   ASP A  45       3.334  31.789  -7.925  1.00 55.60           H  
ATOM    641  CA  ASP A  45       5.090  30.618  -7.672  1.00 55.60           C  
ATOM    642  HA  ASP A  45       5.593  30.359  -6.741  1.00 55.60           H  
ATOM    643  C   ASP A  45       6.193  30.973  -8.692  1.00 55.60           C  
ATOM    644  CB  ASP A  45       4.242  29.397  -8.075  1.00 55.60           C  
ATOM    645  HB2 ASP A  45       4.890  28.522  -8.129  1.00 55.60           H  
ATOM    646  HB3 ASP A  45       3.513  29.209  -7.286  1.00 55.60           H  
ATOM    647  O   ASP A  45       6.359  32.124  -9.102  1.00 55.60           O  
ATOM    648  CG  ASP A  45       3.506  29.537  -9.414  1.00 55.60           C  
ATOM    649  OD1 ASP A  45       4.017  30.261 -10.301  1.00 55.60           O  
ATOM    650  OD2 ASP A  45       2.467  28.865  -9.568  1.00 55.60           O  
ATOM    651  N   SER A  46       6.990  29.987  -9.107  1.00 50.79           N  
ATOM    652  H   SER A  46       6.834  29.052  -8.757  1.00 50.79           H  
ATOM    653  CA  SER A  46       8.084  30.203 -10.060  1.00 50.79           C  
ATOM    654  HA  SER A  46       8.746  30.971  -9.660  1.00 50.79           H  
ATOM    655  C   SER A  46       7.616  30.679 -11.439  1.00 50.79           C  
ATOM    656  CB  SER A  46       8.883  28.911 -10.234  1.00 50.79           C  
ATOM    657  HB2 SER A  46       8.241  28.142 -10.662  1.00 50.79           H  
ATOM    658  HB3 SER A  46       9.719  29.088 -10.912  1.00 50.79           H  
ATOM    659  O   SER A  46       8.334  31.456 -12.073  1.00 50.79           O  
ATOM    660  OG  SER A  46       9.375  28.463  -8.985  1.00 50.79           O  
ATOM    661  HG  SER A  46      10.017  29.096  -8.653  1.00 50.79           H  
ATOM    662  N   LEU A  47       6.442  30.245 -11.909  1.00 50.76           N  
ATOM    663  H   LEU A  47       5.800  29.789 -11.277  1.00 50.76           H  
ATOM    664  CA  LEU A  47       5.911  30.670 -13.204  1.00 50.76           C  
ATOM    665  HA  LEU A  47       6.716  30.635 -13.939  1.00 50.76           H  
ATOM    666  C   LEU A  47       5.431  32.116 -13.110  1.00 50.76           C  
ATOM    667  CB  LEU A  47       4.789  29.713 -13.649  1.00 50.76           C  
ATOM    668  HB2 LEU A  47       5.195  28.704 -13.727  1.00 50.76           H  
ATOM    669  HB3 LEU A  47       4.010  29.703 -12.888  1.00 50.76           H  
ATOM    670  O   LEU A  47       5.878  32.970 -13.879  1.00 50.76           O  
ATOM    671  CG  LEU A  47       4.146  30.100 -14.996  1.00 50.76           C  
ATOM    672  HG  LEU A  47       3.735  31.108 -14.928  1.00 50.76           H  
ATOM    673  CD1 LEU A  47       5.155  30.052 -16.145  1.00 50.76           C  
ATOM    674 HD11 LEU A  47       5.591  29.058 -16.237  1.00 50.76           H  
ATOM    675 HD12 LEU A  47       4.646  30.311 -17.073  1.00 50.76           H  
ATOM    676 HD13 LEU A  47       5.940  30.794 -15.998  1.00 50.76           H  
ATOM    677  CD2 LEU A  47       3.001  29.142 -15.319  1.00 50.76           C  
ATOM    678 HD21 LEU A  47       2.259  29.179 -14.522  1.00 50.76           H  
ATOM    679 HD22 LEU A  47       2.527  29.448 -16.252  1.00 50.76           H  
ATOM    680 HD23 LEU A  47       3.377  28.124 -15.421  1.00 50.76           H  
ATOM    681  N   MET A  48       4.618  32.413 -12.097  1.00 67.96           N  
ATOM    682  H   MET A  48       4.323  31.666 -11.486  1.00 67.96           H  
ATOM    683  CA  MET A  48       4.140  33.766 -11.830  1.00 67.96           C  
ATOM    684  HA  MET A  48       3.588  34.117 -12.702  1.00 67.96           H  
ATOM    685  C   MET A  48       5.305  34.735 -11.576  1.00 67.96           C  
ATOM    686  CB  MET A  48       3.195  33.739 -10.626  1.00 67.96           C  
ATOM    687  HB2 MET A  48       3.711  33.294  -9.775  1.00 67.96           H  
ATOM    688  HB3 MET A  48       2.920  34.763 -10.370  1.00 67.96           H  
ATOM    689  O   MET A  48       5.270  35.888 -12.004  1.00 67.96           O  
ATOM    690  CG  MET A  48       1.911  32.953 -10.888  1.00 67.96           C  
ATOM    691  HG2 MET A  48       2.155  31.906 -11.066  1.00 67.96           H  
ATOM    692  HG3 MET A  48       1.417  33.349 -11.775  1.00 67.96           H  
ATOM    693  SD  MET A  48       0.776  33.054  -9.487  1.00 67.96           S  
ATOM    694  CE  MET A  48      -0.565  32.013 -10.105  1.00 67.96           C  
ATOM    695  HE1 MET A  48      -1.355  31.962  -9.356  1.00 67.96           H  
ATOM    696  HE2 MET A  48      -0.182  31.010 -10.294  1.00 67.96           H  
ATOM    697  HE3 MET A  48      -0.958  32.439 -11.029  1.00 67.96           H  
ATOM    698  N   ALA A  49       6.389  34.283 -10.942  1.00 68.82           N  
ATOM    699  H   ALA A  49       6.355  33.362 -10.527  1.00 68.82           H  
ATOM    700  CA  ALA A  49       7.585  35.097 -10.752  1.00 68.82           C  
ATOM    701  HA  ALA A  49       7.286  36.003 -10.225  1.00 68.82           H  
ATOM    702  C   ALA A  49       8.223  35.510 -12.092  1.00 68.82           C  
ATOM    703  CB  ALA A  49       8.579  34.323  -9.880  1.00 68.82           C  
ATOM    704  HB1 ALA A  49       9.509  34.885  -9.789  1.00 68.82           H  
ATOM    705  HB2 ALA A  49       8.158  34.158  -8.889  1.00 68.82           H  
ATOM    706  HB3 ALA A  49       8.804  33.358 -10.335  1.00 68.82           H  
ATOM    707  O   ALA A  49       8.590  36.676 -12.289  1.00 68.82           O  
ATOM    708  N   VAL A  50       8.329  34.568 -13.033  1.00 61.56           N  
ATOM    709  H   VAL A  50       7.966  33.648 -12.827  1.00 61.56           H  
ATOM    710  CA  VAL A  50       8.865  34.824 -14.376  1.00 61.56           C  
ATOM    711  HA  VAL A  50       9.806  35.364 -14.269  1.00 61.56           H  
ATOM    712  C   VAL A  50       7.926  35.722 -15.180  1.00 61.56           C  
ATOM    713  CB  VAL A  50       9.155  33.497 -15.106  1.00 61.56           C  
ATOM    714  HB  VAL A  50       8.285  32.844 -15.048  1.00 61.56           H  
ATOM    715  O   VAL A  50       8.405  36.656 -15.832  1.00 61.56           O  
ATOM    716  CG1 VAL A  50       9.507  33.707 -16.586  1.00 61.56           C  
ATOM    717 HG11 VAL A  50       9.812  32.757 -17.026  1.00 61.56           H  
ATOM    718 HG12 VAL A  50       8.621  34.044 -17.124  1.00 61.56           H  
ATOM    719 HG13 VAL A  50      10.304  34.444 -16.686  1.00 61.56           H  
ATOM    720  CG2 VAL A  50      10.354  32.791 -14.458  1.00 61.56           C  
ATOM    721 HG21 VAL A  50      11.255  33.398 -14.554  1.00 61.56           H  
ATOM    722 HG22 VAL A  50      10.507  31.820 -14.928  1.00 61.56           H  
ATOM    723 HG23 VAL A  50      10.160  32.623 -13.398  1.00 61.56           H  
ATOM    724  N   GLU A  51       6.615  35.496 -15.110  1.00 70.23           N  
ATOM    725  H   GLU A  51       6.290  34.692 -14.593  1.00 70.23           H  
ATOM    726  CA  GLU A  51       5.606  36.321 -15.783  1.00 70.23           C  
ATOM    727  HA  GLU A  51       5.824  36.359 -16.851  1.00 70.23           H  
ATOM    728  C   GLU A  51       5.603  37.761 -15.265  1.00 70.23           C  
ATOM    729  CB  GLU A  51       4.212  35.712 -15.605  1.00 70.23           C  
ATOM    730  HB2 GLU A  51       3.473  36.461 -15.890  1.00 70.23           H  
ATOM    731  HB3 GLU A  51       4.067  35.458 -14.555  1.00 70.23           H  
ATOM    732  O   GLU A  51       5.665  38.703 -16.062  1.00 70.23           O  
ATOM    733  CG  GLU A  51       3.993  34.468 -16.476  1.00 70.23           C  
ATOM    734  HG2 GLU A  51       4.230  34.730 -17.508  1.00 70.23           H  
ATOM    735  HG3 GLU A  51       4.677  33.680 -16.164  1.00 70.23           H  
ATOM    736  CD  GLU A  51       2.545  33.957 -16.401  1.00 70.23           C  
ATOM    737  OE1 GLU A  51       2.123  33.282 -17.362  1.00 70.23           O  
ATOM    738  OE2 GLU A  51       1.847  34.284 -15.416  1.00 70.23           O  
ATOM    739  N   LEU A  52       5.625  37.949 -13.942  1.00 80.34           N  
ATOM    740  H   LEU A  52       5.539  37.139 -13.345  1.00 80.34           H  
ATOM    741  CA  LEU A  52       5.727  39.266 -13.312  1.00 80.34           C  
ATOM    742  HA  LEU A  52       4.860  39.856 -13.608  1.00 80.34           H  
ATOM    743  C   LEU A  52       6.978  40.001 -13.798  1.00 80.34           C  
ATOM    744  CB  LEU A  52       5.724  39.090 -11.782  1.00 80.34           C  
ATOM    745  HB2 LEU A  52       4.770  38.654 -11.487  1.00 80.34           H  
ATOM    746  HB3 LEU A  52       6.508  38.384 -11.504  1.00 80.34           H  
ATOM    747  O   LEU A  52       6.907  41.153 -14.237  1.00 80.34           O  
ATOM    748  CG  LEU A  52       5.947  40.392 -10.990  1.00 80.34           C  
ATOM    749  HG  LEU A  52       6.952  40.769 -11.184  1.00 80.34           H  
ATOM    750  CD1 LEU A  52       4.935  41.475 -11.363  1.00 80.34           C  
ATOM    751 HD11 LEU A  52       5.001  42.308 -10.663  1.00 80.34           H  
ATOM    752 HD12 LEU A  52       5.144  41.845 -12.366  1.00 80.34           H  
ATOM    753 HD13 LEU A  52       3.932  41.050 -11.334  1.00 80.34           H  
ATOM    754  CD2 LEU A  52       5.823  40.128  -9.493  1.00 80.34           C  
ATOM    755 HD21 LEU A  52       6.085  41.028  -8.937  1.00 80.34           H  
ATOM    756 HD22 LEU A  52       6.499  39.326  -9.195  1.00 80.34           H  
ATOM    757 HD23 LEU A  52       4.804  39.830  -9.246  1.00 80.34           H  
ATOM    758  N   ARG A  53       8.127  39.319 -13.795  1.00 74.36           N  
ATOM    759  H   ARG A  53       8.114  38.379 -13.424  1.00 74.36           H  
ATOM    760  CA  ARG A  53       9.380  39.869 -14.317  1.00 74.36           C  
ATOM    761  HA  ARG A  53       9.609  40.781 -13.767  1.00 74.36           H  
ATOM    762  C   ARG A  53       9.252  40.270 -15.784  1.00 74.36           C  
ATOM    763  CB  ARG A  53      10.490  38.842 -14.064  1.00 74.36           C  
ATOM    764  HB2 ARG A  53      10.543  38.678 -12.987  1.00 74.36           H  
ATOM    765  HB3 ARG A  53      10.235  37.886 -14.521  1.00 74.36           H  
ATOM    766  O   ARG A  53       9.672  41.369 -16.145  1.00 74.36           O  
ATOM    767  CG  ARG A  53      11.879  39.288 -14.532  1.00 74.36           C  
ATOM    768  HG2 ARG A  53      12.016  40.344 -14.299  1.00 74.36           H  
ATOM    769  HG3 ARG A  53      12.599  38.713 -13.950  1.00 74.36           H  
ATOM    770  CD  ARG A  53      12.210  39.090 -16.014  1.00 74.36           C  
ATOM    771  HD2 ARG A  53      11.524  39.655 -16.646  1.00 74.36           H  
ATOM    772  HD3 ARG A  53      13.206  39.503 -16.178  1.00 74.36           H  
ATOM    773  NE  ARG A  53      12.160  37.673 -16.404  1.00 74.36           N  
ATOM    774  HE  ARG A  53      11.269  37.213 -16.289  1.00 74.36           H  
ATOM    775  NH1 ARG A  53      14.225  37.543 -17.409  1.00 74.36           N  
ATOM    776 HH11 ARG A  53      14.908  37.004 -17.921  1.00 74.36           H  
ATOM    777 HH12 ARG A  53      14.453  38.462 -17.055  1.00 74.36           H  
ATOM    778  NH2 ARG A  53      12.875  35.763 -17.393  1.00 74.36           N  
ATOM    779 HH21 ARG A  53      11.962  35.372 -17.213  1.00 74.36           H  
ATOM    780 HH22 ARG A  53      13.548  35.244 -17.939  1.00 74.36           H  
ATOM    781  CZ  ARG A  53      13.083  37.007 -17.067  1.00 74.36           C  
ATOM    782  N   ASN A  54       8.687  39.415 -16.633  1.00 72.66           N  
ATOM    783  H   ASN A  54       8.351  38.535 -16.266  1.00 72.66           H  
ATOM    784  CA  ASN A  54       8.529  39.686 -18.065  1.00 72.66           C  
ATOM    785  HA  ASN A  54       9.502  39.932 -18.490  1.00 72.66           H  
ATOM    786  C   ASN A  54       7.610  40.894 -18.315  1.00 72.66           C  
ATOM    787  CB  ASN A  54       7.993  38.422 -18.759  1.00 72.66           C  
ATOM    788  HB2 ASN A  54       7.103  38.069 -18.238  1.00 72.66           H  
ATOM    789  HB3 ASN A  54       7.705  38.669 -19.780  1.00 72.66           H  
ATOM    790  O   ASN A  54       7.916  41.742 -19.160  1.00 72.66           O  
ATOM    791  CG  ASN A  54       8.994  37.280 -18.839  1.00 72.66           C  
ATOM    792  ND2 ASN A  54       8.536  36.108 -19.210  1.00 72.66           N  
ATOM    793 HD21 ASN A  54       7.545  35.957 -19.339  1.00 72.66           H  
ATOM    794 HD22 ASN A  54       9.181  35.334 -19.277  1.00 72.66           H  
ATOM    795  OD1 ASN A  54      10.189  37.428 -18.615  1.00 72.66           O  
ATOM    796  N   GLY A  55       6.528  41.015 -17.540  1.00 81.76           N  
ATOM    797  H   GLY A  55       6.316  40.270 -16.892  1.00 81.76           H  
ATOM    798  CA  GLY A  55       5.641  42.178 -17.559  1.00 81.76           C  
ATOM    799  HA2 GLY A  55       5.180  42.273 -18.542  1.00 81.76           H  
ATOM    800  HA3 GLY A  55       4.860  42.034 -16.813  1.00 81.76           H  
ATOM    801  C   GLY A  55       6.385  43.474 -17.232  1.00 81.76           C  
ATOM    802  O   GLY A  55       6.267  44.463 -17.962  1.00 81.76           O  
ATOM    803  N   LEU A  56       7.232  43.452 -16.202  1.00 84.16           N  
ATOM    804  H   LEU A  56       7.266  42.619 -15.631  1.00 84.16           H  
ATOM    805  CA  LEU A  56       8.031  44.610 -15.801  1.00 84.16           C  
ATOM    806  HA  LEU A  56       7.371  45.475 -15.743  1.00 84.16           H  
ATOM    807  C   LEU A  56       9.108  44.977 -16.824  1.00 84.16           C  
ATOM    808  CB  LEU A  56       8.646  44.356 -14.419  1.00 84.16           C  
ATOM    809  HB2 LEU A  56       9.184  43.408 -14.440  1.00 84.16           H  
ATOM    810  HB3 LEU A  56       9.364  45.146 -14.198  1.00 84.16           H  
ATOM    811  O   LEU A  56       9.279  46.162 -17.105  1.00 84.16           O  
ATOM    812  CG  LEU A  56       7.600  44.318 -13.294  1.00 84.16           C  
ATOM    813  HG  LEU A  56       6.813  43.603 -13.531  1.00 84.16           H  
ATOM    814  CD1 LEU A  56       8.276  43.875 -12.002  1.00 84.16           C  
ATOM    815 HD11 LEU A  56       8.680  42.872 -12.135  1.00 84.16           H  
ATOM    816 HD12 LEU A  56       9.079  44.560 -11.730  1.00 84.16           H  
ATOM    817 HD13 LEU A  56       7.538  43.840 -11.201  1.00 84.16           H  
ATOM    818  CD2 LEU A  56       6.950  45.684 -13.075  1.00 84.16           C  
ATOM    819 HD21 LEU A  56       7.708  46.445 -12.885  1.00 84.16           H  
ATOM    820 HD22 LEU A  56       6.275  45.622 -12.222  1.00 84.16           H  
ATOM    821 HD23 LEU A  56       6.350  45.961 -13.942  1.00 84.16           H  
ATOM    822  N   VAL A  57       9.785  44.001 -17.436  1.00 79.03           N  
ATOM    823  H   VAL A  57       9.627  43.053 -17.128  1.00 79.03           H  
ATOM    824  CA  VAL A  57      10.729  44.249 -18.546  1.00 79.03           C  
ATOM    825  HA  VAL A  57      11.545  44.880 -18.196  1.00 79.03           H  
ATOM    826  C   VAL A  57      10.025  44.994 -19.677  1.00 79.03           C  
ATOM    827  CB  VAL A  57      11.325  42.929 -19.080  1.00 79.03           C  
ATOM    828  HB  VAL A  57      10.518  42.214 -19.241  1.00 79.03           H  
ATOM    829  O   VAL A  57      10.520  46.011 -20.155  1.00 79.03           O  
ATOM    830  CG1 VAL A  57      12.072  43.091 -20.414  1.00 79.03           C  
ATOM    831 HG11 VAL A  57      12.565  42.156 -20.679  1.00 79.03           H  
ATOM    832 HG12 VAL A  57      12.819  43.881 -20.337  1.00 79.03           H  
ATOM    833 HG13 VAL A  57      11.374  43.336 -21.215  1.00 79.03           H  
ATOM    834  CG2 VAL A  57      12.304  42.318 -18.073  1.00 79.03           C  
ATOM    835 HG21 VAL A  57      12.671  41.362 -18.447  1.00 79.03           H  
ATOM    836 HG22 VAL A  57      11.800  42.145 -17.122  1.00 79.03           H  
ATOM    837 HG23 VAL A  57      13.144  42.993 -17.909  1.00 79.03           H  
ATOM    838  N   LYS A  58       8.835  44.539 -20.076  1.00 81.56           N  
ATOM    839  H   LYS A  58       8.470  43.707 -19.634  1.00 81.56           H  
ATOM    840  CA  LYS A  58       8.074  45.162 -21.165  1.00 81.56           C  
ATOM    841  HA  LYS A  58       8.724  45.247 -22.036  1.00 81.56           H  
ATOM    842  C   LYS A  58       7.614  46.578 -20.819  1.00 81.56           C  
ATOM    843  CB  LYS A  58       6.895  44.245 -21.501  1.00 81.56           C  
ATOM    844  HB2 LYS A  58       6.168  44.275 -20.689  1.00 81.56           H  
ATOM    845  HB3 LYS A  58       7.262  43.223 -21.592  1.00 81.56           H  
ATOM    846  O   LYS A  58       7.636  47.454 -21.680  1.00 81.56           O  
ATOM    847  CG  LYS A  58       6.215  44.636 -22.819  1.00 81.56           C  
ATOM    848  HG2 LYS A  58       6.945  44.604 -23.628  1.00 81.56           H  
ATOM    849  HG3 LYS A  58       5.804  45.643 -22.745  1.00 81.56           H  
ATOM    850  CD  LYS A  58       5.085  43.646 -23.109  1.00 81.56           C  
ATOM    851  HD2 LYS A  58       5.493  42.635 -23.116  1.00 81.56           H  
ATOM    852  HD3 LYS A  58       4.340  43.717 -22.317  1.00 81.56           H  
ATOM    853  CE  LYS A  58       4.432  43.938 -24.462  1.00 81.56           C  
ATOM    854  HE2 LYS A  58       4.026  44.949 -24.444  1.00 81.56           H  
ATOM    855  HE3 LYS A  58       5.202  43.893 -25.233  1.00 81.56           H  
ATOM    856  NZ  LYS A  58       3.361  42.950 -24.748  1.00 81.56           N  
ATOM    857  HZ1 LYS A  58       3.737  42.013 -24.752  1.00 81.56           H  
ATOM    858  HZ2 LYS A  58       2.932  43.122 -25.646  1.00 81.56           H  
ATOM    859  HZ3 LYS A  58       2.646  42.983 -24.035  1.00 81.56           H  
ATOM    860  N   ALA A  59       7.202  46.805 -19.575  1.00 86.26           N  
ATOM    861  H   ALA A  59       7.151  46.023 -18.937  1.00 86.26           H  
ATOM    862  CA  ALA A  59       6.707  48.101 -19.128  1.00 86.26           C  
ATOM    863  HA  ALA A  59       6.059  48.519 -19.900  1.00 86.26           H  
ATOM    864  C   ALA A  59       7.820  49.129 -18.868  1.00 86.26           C  
ATOM    865  CB  ALA A  59       5.867  47.867 -17.876  1.00 86.26           C  
ATOM    866  HB1 ALA A  59       5.038  47.196 -18.102  1.00 86.26           H  
ATOM    867  HB2 ALA A  59       6.480  47.421 -17.093  1.00 86.26           H  
ATOM    868  HB3 ALA A  59       5.470  48.823 -17.534  1.00 86.26           H  
ATOM    869  O   ALA A  59       7.599  50.330 -19.024  1.00 86.26           O  
ATOM    870  N   THR A  60       9.009  48.674 -18.467  1.00 82.53           N  
ATOM    871  H   THR A  60       9.113  47.681 -18.314  1.00 82.53           H  
ATOM    872  CA  THR A  60      10.129  49.554 -18.104  1.00 82.53           C  
ATOM    873  HA  THR A  60       9.751  50.565 -17.954  1.00 82.53           H  
ATOM    874  C   THR A  60      11.194  49.665 -19.195  1.00 82.53           C  
ATOM    875  CB  THR A  60      10.770  49.127 -16.776  1.00 82.53           C  
ATOM    876  HB  THR A  60      11.569  49.831 -16.544  1.00 82.53           H  
ATOM    877  O   THR A  60      11.918  50.653 -19.229  1.00 82.53           O  
ATOM    878  CG2 THR A  60       9.784  49.135 -15.605  1.00 82.53           C  
ATOM    879 HG21 THR A  60      10.322  48.918 -14.682  1.00 82.53           H  
ATOM    880 HG22 THR A  60       9.006  48.385 -15.746  1.00 82.53           H  
ATOM    881 HG23 THR A  60       9.325  50.119 -15.518  1.00 82.53           H  
ATOM    882  OG1 THR A  60      11.319  47.837 -16.884  1.00 82.53           O  
ATOM    883  HG1 THR A  60      10.593  47.208 -16.884  1.00 82.53           H  
ATOM    884  N   GLY A  61      11.296  48.688 -20.099  1.00 78.22           N  
ATOM    885  H   GLY A  61      10.685  47.888 -20.017  1.00 78.22           H  
ATOM    886  CA  GLY A  61      12.410  48.559 -21.043  1.00 78.22           C  
ATOM    887  HA2 GLY A  61      12.138  47.836 -21.812  1.00 78.22           H  
ATOM    888  HA3 GLY A  61      12.601  49.521 -21.519  1.00 78.22           H  
ATOM    889  C   GLY A  61      13.714  48.085 -20.392  1.00 78.22           C  
ATOM    890  O   GLY A  61      14.718  47.934 -21.085  1.00 78.22           O  
ATOM    891  N   LEU A  62      13.709  47.831 -19.080  1.00 74.92           N  
ATOM    892  H   LEU A  62      12.840  47.918 -18.573  1.00 74.92           H  
ATOM    893  CA  LEU A  62      14.888  47.414 -18.331  1.00 74.92           C  
ATOM    894  HA  LEU A  62      15.748  47.976 -18.695  1.00 74.92           H  
ATOM    895  C   LEU A  62      15.170  45.927 -18.552  1.00 74.92           C  
ATOM    896  CB  LEU A  62      14.693  47.719 -16.835  1.00 74.92           C  
ATOM    897  HB2 LEU A  62      13.820  47.170 -16.482  1.00 74.92           H  
ATOM    898  HB3 LEU A  62      15.555  47.343 -16.285  1.00 74.92           H  
ATOM    899  O   LEU A  62      14.254  45.109 -18.646  1.00 74.92           O  
ATOM    900  CG  LEU A  62      14.517  49.215 -16.507  1.00 74.92           C  
ATOM    901  HG  LEU A  62      13.718  49.641 -17.114  1.00 74.92           H  
ATOM    902  CD1 LEU A  62      14.124  49.363 -15.038  1.00 74.92           C  
ATOM    903 HD11 LEU A  62      14.865  48.879 -14.402  1.00 74.92           H  
ATOM    904 HD12 LEU A  62      14.056  50.418 -14.774  1.00 74.92           H  
ATOM    905 HD13 LEU A  62      13.152  48.896 -14.878  1.00 74.92           H  
ATOM    906  CD2 LEU A  62      15.795  50.008 -16.774  1.00 74.92           C  
ATOM    907 HD21 LEU A  62      15.974  50.080 -17.847  1.00 74.92           H  
ATOM    908 HD22 LEU A  62      16.654  49.527 -16.306  1.00 74.92           H  
ATOM    909 HD23 LEU A  62      15.695  51.023 -16.389  1.00 74.92           H  
ATOM    910  N   ARG A  63      16.450  45.547 -18.556  1.00 68.16           N  
ATOM    911  H   ARG A  63      17.153  46.264 -18.446  1.00 68.16           H  
ATOM    912  CA  ARG A  63      16.843  44.138 -18.431  1.00 68.16           C  
ATOM    913  HA  ARG A  63      16.122  43.519 -18.964  1.00 68.16           H  
ATOM    914  C   ARG A  63      16.793  43.731 -16.964  1.00 68.16           C  
ATOM    915  CB  ARG A  63      18.234  43.895 -19.023  1.00 68.16           C  
ATOM    916  HB2 ARG A  63      18.919  44.678 -18.698  1.00 68.16           H  
ATOM    917  HB3 ARG A  63      18.605  42.939 -18.654  1.00 68.16           H  
ATOM    918  O   ARG A  63      17.556  44.248 -16.156  1.00 68.16           O  
ATOM    919  CG  ARG A  63      18.185  43.835 -20.553  1.00 68.16           C  
ATOM    920  HG2 ARG A  63      17.862  44.797 -20.950  1.00 68.16           H  
ATOM    921  HG3 ARG A  63      17.481  43.062 -20.864  1.00 68.16           H  
ATOM    922  CD  ARG A  63      19.577  43.498 -21.088  1.00 68.16           C  
ATOM    923  HD2 ARG A  63      19.916  42.568 -20.632  1.00 68.16           H  
ATOM    924  HD3 ARG A  63      20.259  44.300 -20.805  1.00 68.16           H  
ATOM    925  NE  ARG A  63      19.570  43.349 -22.554  1.00 68.16           N  
ATOM    926  HE  ARG A  63      18.683  43.480 -23.019  1.00 68.16           H  
ATOM    927  NH1 ARG A  63      21.818  42.970 -22.798  1.00 68.16           N  
ATOM    928 HH11 ARG A  63      22.623  42.798 -23.383  1.00 68.16           H  
ATOM    929 HH12 ARG A  63      21.931  43.091 -21.802  1.00 68.16           H  
ATOM    930  NH2 ARG A  63      20.499  42.987 -24.600  1.00 68.16           N  
ATOM    931 HH21 ARG A  63      19.593  43.102 -25.030  1.00 68.16           H  
ATOM    932 HH22 ARG A  63      21.312  42.807 -25.172  1.00 68.16           H  
ATOM    933  CZ  ARG A  63      20.625  43.103 -23.308  1.00 68.16           C  
ATOM    934  N   LEU A  64      15.910  42.788 -16.643  1.00 72.55           N  
ATOM    935  H   LEU A  64      15.313  42.423 -17.371  1.00 72.55           H  
ATOM    936  CA  LEU A  64      15.685  42.315 -15.279  1.00 72.55           C  
ATOM    937  HA  LEU A  64      16.325  42.890 -14.611  1.00 72.55           H  
ATOM    938  C   LEU A  64      16.063  40.827 -15.144  1.00 72.55           C  
ATOM    939  CB  LEU A  64      14.226  42.585 -14.871  1.00 72.55           C  
ATOM    940  HB2 LEU A  64      13.573  42.000 -15.520  1.00 72.55           H  
ATOM    941  HB3 LEU A  64      14.083  42.223 -13.853  1.00 72.55           H  
ATOM    942  O   LEU A  64      15.726  40.035 -16.037  1.00 72.55           O  
ATOM    943  CG  LEU A  64      13.799  44.066 -14.942  1.00 72.55           C  
ATOM    944  HG  LEU A  64      13.955  44.437 -15.955  1.00 72.55           H  
ATOM    945  CD1 LEU A  64      12.313  44.213 -14.623  1.00 72.55           C  
ATOM    946 HD11 LEU A  64      11.724  43.539 -15.246  1.00 72.55           H  
ATOM    947 HD12 LEU A  64      12.128  43.986 -13.573  1.00 72.55           H  
ATOM    948 HD13 LEU A  64      12.001  45.237 -14.828  1.00 72.55           H  
ATOM    949  CD2 LEU A  64      14.588  44.950 -13.974  1.00 72.55           C  
ATOM    950 HD21 LEU A  64      14.241  45.979 -14.066  1.00 72.55           H  
ATOM    951 HD22 LEU A  64      14.449  44.610 -12.948  1.00 72.55           H  
ATOM    952 HD23 LEU A  64      15.649  44.939 -14.224  1.00 72.55           H  
ATOM    953  N   PRO A  65      16.753  40.436 -14.054  1.00 59.44           N  
ATOM    954  CA  PRO A  65      17.155  39.050 -13.810  1.00 59.44           C  
ATOM    955  HA  PRO A  65      17.770  38.689 -14.634  1.00 59.44           H  
ATOM    956  C   PRO A  65      15.937  38.133 -13.663  1.00 59.44           C  
ATOM    957  CB  PRO A  65      18.000  39.088 -12.530  1.00 59.44           C  
ATOM    958  HB2 PRO A  65      17.887  38.185 -11.929  1.00 59.44           H  
ATOM    959  HB3 PRO A  65      19.047  39.236 -12.791  1.00 59.44           H  
ATOM    960  O   PRO A  65      14.882  38.571 -13.229  1.00 59.44           O  
ATOM    961  CG  PRO A  65      17.484  40.320 -11.787  1.00 59.44           C  
ATOM    962  HG2 PRO A  65      16.584  40.059 -11.230  1.00 59.44           H  
ATOM    963  HG3 PRO A  65      18.237  40.736 -11.118  1.00 59.44           H  
ATOM    964  CD  PRO A  65      17.134  41.276 -12.923  1.00 59.44           C  
ATOM    965  HD2 PRO A  65      16.322  41.934 -12.614  1.00 59.44           H  
ATOM    966  HD3 PRO A  65      18.011  41.865 -13.189  1.00 59.44           H  
ATOM    967  N   ALA A  66      16.055  36.851 -14.015  1.00 53.97           N  
ATOM    968  H   ALA A  66      16.954  36.498 -14.313  1.00 53.97           H  
ATOM    969  CA  ALA A  66      14.931  35.911 -13.906  1.00 53.97           C  
ATOM    970  HA  ALA A  66      14.069  36.332 -14.425  1.00 53.97           H  
ATOM    971  C   ALA A  66      14.490  35.667 -12.448  1.00 53.97           C  
ATOM    972  CB  ALA A  66      15.319  34.603 -14.603  1.00 53.97           C  
ATOM    973  HB1 ALA A  66      16.168  34.146 -14.095  1.00 53.97           H  
ATOM    974  HB2 ALA A  66      15.578  34.794 -15.644  1.00 53.97           H  
ATOM    975  HB3 ALA A  66      14.478  33.911 -14.566  1.00 53.97           H  
ATOM    976  O   ALA A  66      13.319  35.411 -12.195  1.00 53.97           O  
ATOM    977  N   THR A  67      15.412  35.811 -11.497  1.00 55.29           N  
ATOM    978  H   THR A  67      16.368  36.009 -11.760  1.00 55.29           H  
ATOM    979  CA  THR A  67      15.196  35.699 -10.049  1.00 55.29           C  
ATOM    980  HA  THR A  67      14.465  34.913  -9.859  1.00 55.29           H  
ATOM    981  C   THR A  67      14.649  36.973  -9.410  1.00 55.29           C  
ATOM    982  CB  THR A  67      16.515  35.309  -9.362  1.00 55.29           C  
ATOM    983  HB  THR A  67      16.429  35.389  -8.278  1.00 55.29           H  
ATOM    984  O   THR A  67      14.517  37.011  -8.194  1.00 55.29           O  
ATOM    985  CG2 THR A  67      16.900  33.873  -9.721  1.00 55.29           C  
ATOM    986 HG21 THR A  67      17.071  33.772 -10.793  1.00 55.29           H  
ATOM    987 HG22 THR A  67      17.816  33.611  -9.191  1.00 55.29           H  
ATOM    988 HG23 THR A  67      16.110  33.189  -9.409  1.00 55.29           H  
ATOM    989  OG1 THR A  67      17.538  36.161  -9.834  1.00 55.29           O  
ATOM    990  HG1 THR A  67      17.609  36.883  -9.205  1.00 55.29           H  
ATOM    991  N   LEU A  68      14.282  37.993 -10.201  1.00 68.01           N  
ATOM    992  H   LEU A  68      14.414  37.874 -11.196  1.00 68.01           H  
ATOM    993  CA  LEU A  68      13.857  39.324  -9.741  1.00 68.01           C  
ATOM    994  HA  LEU A  68      14.745  39.891  -9.462  1.00 68.01           H  
ATOM    995  C   LEU A  68      12.921  39.295  -8.525  1.00 68.01           C  
ATOM    996  CB  LEU A  68      13.134  40.005 -10.920  1.00 68.01           C  
ATOM    997  HB2 LEU A  68      13.807  40.045 -11.777  1.00 68.01           H  
ATOM    998  HB3 LEU A  68      12.277  39.389 -11.191  1.00 68.01           H  
ATOM    999  O   LEU A  68      13.084  40.079  -7.600  1.00 68.01           O  
ATOM   1000  CG  LEU A  68      12.661  41.442 -10.668  1.00 68.01           C  
ATOM   1001  HG  LEU A  68      12.143  41.505  -9.711  1.00 68.01           H  
ATOM   1002  CD1 LEU A  68      13.856  42.402 -10.698  1.00 68.01           C  
ATOM   1003 HD11 LEU A  68      14.592  42.103  -9.951  1.00 68.01           H  
ATOM   1004 HD12 LEU A  68      14.334  42.382 -11.677  1.00 68.01           H  
ATOM   1005 HD13 LEU A  68      13.534  43.421 -10.482  1.00 68.01           H  
ATOM   1006  CD2 LEU A  68      11.675  41.822 -11.775  1.00 68.01           C  
ATOM   1007 HD21 LEU A  68      10.819  41.149 -11.742  1.00 68.01           H  
ATOM   1008 HD22 LEU A  68      12.169  41.755 -12.744  1.00 68.01           H  
ATOM   1009 HD23 LEU A  68      11.311  42.842 -11.652  1.00 68.01           H  
ATOM   1010  N   VAL A  69      11.936  38.401  -8.542  1.00 73.25           N  
ATOM   1011  H   VAL A  69      11.894  37.769  -9.329  1.00 73.25           H  
ATOM   1012  CA  VAL A  69      10.898  38.289  -7.510  1.00 73.25           C  
ATOM   1013  HA  VAL A  69      10.542  39.283  -7.239  1.00 73.25           H  
ATOM   1014  C   VAL A  69      11.426  37.644  -6.228  1.00 73.25           C  
ATOM   1015  CB  VAL A  69       9.726  37.487  -8.095  1.00 73.25           C  
ATOM   1016  HB  VAL A  69      10.105  36.513  -8.406  1.00 73.25           H  
ATOM   1017  O   VAL A  69      10.938  37.954  -5.151  1.00 73.25           O  
ATOM   1018  CG1 VAL A  69       8.559  37.254  -7.140  1.00 73.25           C  
ATOM   1019 HG11 VAL A  69       8.895  36.844  -6.187  1.00 73.25           H  
ATOM   1020 HG12 VAL A  69       7.881  36.527  -7.587  1.00 73.25           H  
ATOM   1021 HG13 VAL A  69       8.024  38.190  -6.987  1.00 73.25           H  
ATOM   1022  CG2 VAL A  69       9.170  38.226  -9.325  1.00 73.25           C  
ATOM   1023 HG21 VAL A  69       8.970  39.267  -9.073  1.00 73.25           H  
ATOM   1024 HG22 VAL A  69       8.239  37.765  -9.654  1.00 73.25           H  
ATOM   1025 HG23 VAL A  69       9.876  38.180 -10.154  1.00 73.25           H  
ATOM   1026  N   PHE A  70      12.434  36.780  -6.318  1.00 62.31           N  
ATOM   1027  H   PHE A  70      12.871  36.640  -7.218  1.00 62.31           H  
ATOM   1028  CA  PHE A  70      13.108  36.206  -5.152  1.00 62.31           C  
ATOM   1029  HA  PHE A  70      12.379  36.050  -4.357  1.00 62.31           H  
ATOM   1030  C   PHE A  70      14.171  37.162  -4.595  1.00 62.31           C  
ATOM   1031  CB  PHE A  70      13.701  34.842  -5.533  1.00 62.31           C  
ATOM   1032  HB2 PHE A  70      14.179  34.415  -4.651  1.00 62.31           H  
ATOM   1033  HB3 PHE A  70      14.477  34.988  -6.284  1.00 62.31           H  
ATOM   1034  O   PHE A  70      14.319  37.263  -3.380  1.00 62.31           O  
ATOM   1035  CG  PHE A  70      12.673  33.848  -6.049  1.00 62.31           C  
ATOM   1036  CD1 PHE A  70      11.677  33.355  -5.185  1.00 62.31           C  
ATOM   1037  HD1 PHE A  70      11.654  33.673  -4.154  1.00 62.31           H  
ATOM   1038  CD2 PHE A  70      12.690  33.436  -7.396  1.00 62.31           C  
ATOM   1039  HD2 PHE A  70      13.454  33.809  -8.063  1.00 62.31           H  
ATOM   1040  CE1 PHE A  70      10.700  32.464  -5.666  1.00 62.31           C  
ATOM   1041  HE1 PHE A  70       9.923  32.104  -5.008  1.00 62.31           H  
ATOM   1042  CE2 PHE A  70      11.714  32.544  -7.877  1.00 62.31           C  
ATOM   1043  HE2 PHE A  70      11.722  32.240  -8.913  1.00 62.31           H  
ATOM   1044  CZ  PHE A  70      10.716  32.061  -7.012  1.00 62.31           C  
ATOM   1045  HZ  PHE A  70       9.949  31.396  -7.381  1.00 62.31           H  
ATOM   1046  N   ASP A  71      14.850  37.908  -5.474  1.00 64.51           N  
ATOM   1047  H   ASP A  71      14.731  37.701  -6.455  1.00 64.51           H  
ATOM   1048  CA  ASP A  71      15.847  38.922  -5.109  1.00 64.51           C  
ATOM   1049  HA  ASP A  71      16.560  38.487  -4.409  1.00 64.51           H  
ATOM   1050  C   ASP A  71      15.196  40.144  -4.432  1.00 64.51           C  
ATOM   1051  CB  ASP A  71      16.608  39.377  -6.370  1.00 64.51           C  
ATOM   1052  HB2 ASP A  71      17.325  40.146  -6.084  1.00 64.51           H  
ATOM   1053  HB3 ASP A  71      15.897  39.830  -7.063  1.00 64.51           H  
ATOM   1054  O   ASP A  71      15.753  40.725  -3.500  1.00 64.51           O  
ATOM   1055  CG  ASP A  71      17.368  38.265  -7.104  1.00 64.51           C  
ATOM   1056  OD1 ASP A  71      17.840  37.315  -6.447  1.00 64.51           O  
ATOM   1057  OD2 ASP A  71      17.482  38.364  -8.351  1.00 64.51           O  
ATOM   1058  N   TYR A  72      13.999  40.528  -4.888  1.00 74.97           N  
ATOM   1059  H   TYR A  72      13.628  40.030  -5.685  1.00 74.97           H  
ATOM   1060  CA  TYR A  72      13.223  41.664  -4.389  1.00 74.97           C  
ATOM   1061  HA  TYR A  72      13.718  42.080  -3.512  1.00 74.97           H  
ATOM   1062  C   TYR A  72      11.820  41.188  -3.982  1.00 74.97           C  
ATOM   1063  CB  TYR A  72      13.197  42.776  -5.443  1.00 74.97           C  
ATOM   1064  HB2 TYR A  72      12.625  42.433  -6.305  1.00 74.97           H  
ATOM   1065  HB3 TYR A  72      12.673  43.641  -5.035  1.00 74.97           H  
ATOM   1066  O   TYR A  72      10.863  41.356  -4.738  1.00 74.97           O  
ATOM   1067  CG  TYR A  72      14.578  43.200  -5.906  1.00 74.97           C  
ATOM   1068  CD1 TYR A  72      15.445  43.930  -5.069  1.00 74.97           C  
ATOM   1069  HD1 TYR A  72      15.157  44.202  -4.064  1.00 74.97           H  
ATOM   1070  CD2 TYR A  72      15.037  42.758  -7.156  1.00 74.97           C  
ATOM   1071  HD2 TYR A  72      14.389  42.146  -7.767  1.00 74.97           H  
ATOM   1072  CE1 TYR A  72      16.749  44.237  -5.485  1.00 74.97           C  
ATOM   1073  HE1 TYR A  72      17.409  44.779  -4.823  1.00 74.97           H  
ATOM   1074  CE2 TYR A  72      16.352  43.030  -7.570  1.00 74.97           C  
ATOM   1075  HE2 TYR A  72      16.724  42.638  -8.505  1.00 74.97           H  
ATOM   1076  OH  TYR A  72      18.477  44.048  -7.126  1.00 74.97           O  
ATOM   1077  HH  TYR A  72      18.978  44.394  -6.384  1.00 74.97           H  
ATOM   1078  CZ  TYR A  72      17.208  43.772  -6.731  1.00 74.97           C  
ATOM   1079  N   PRO A  73      11.686  40.582  -2.790  1.00 73.64           N  
ATOM   1080  CA  PRO A  73      10.553  39.731  -2.435  1.00 73.64           C  
ATOM   1081  HA  PRO A  73      10.371  39.018  -3.239  1.00 73.64           H  
ATOM   1082  C   PRO A  73       9.226  40.449  -2.224  1.00 73.64           C  
ATOM   1083  CB  PRO A  73      10.996  38.932  -1.206  1.00 73.64           C  
ATOM   1084  HB2 PRO A  73      10.182  38.751  -0.504  1.00 73.64           H  
ATOM   1085  HB3 PRO A  73      11.428  37.986  -1.532  1.00 73.64           H  
ATOM   1086  O   PRO A  73       8.222  39.766  -2.083  1.00 73.64           O  
ATOM   1087  CG  PRO A  73      12.089  39.795  -0.586  1.00 73.64           C  
ATOM   1088  HG2 PRO A  73      11.638  40.562   0.044  1.00 73.64           H  
ATOM   1089  HG3 PRO A  73      12.803  39.199  -0.018  1.00 73.64           H  
ATOM   1090  CD  PRO A  73      12.739  40.447  -1.797  1.00 73.64           C  
ATOM   1091  HD2 PRO A  73      13.160  41.414  -1.519  1.00 73.64           H  
ATOM   1092  HD3 PRO A  73      13.519  39.790  -2.181  1.00 73.64           H  
ATOM   1093  N   THR A  74       9.179  41.781  -2.215  1.00 83.49           N  
ATOM   1094  H   THR A  74      10.017  42.290  -2.457  1.00 83.49           H  
ATOM   1095  CA  THR A  74       7.940  42.554  -2.049  1.00 83.49           C  
ATOM   1096  HA  THR A  74       7.094  41.869  -2.108  1.00 83.49           H  
ATOM   1097  C   THR A  74       7.798  43.597  -3.161  1.00 83.49           C  
ATOM   1098  CB  THR A  74       7.862  43.251  -0.679  1.00 83.49           C  
ATOM   1099  HB  THR A  74       6.856  43.648  -0.544  1.00 83.49           H  
ATOM   1100  O   THR A  74       8.810  44.078  -3.686  1.00 83.49           O  
ATOM   1101  CG2 THR A  74       8.184  42.348   0.511  1.00 83.49           C  
ATOM   1102 HG21 THR A  74       9.190  41.935   0.429  1.00 83.49           H  
ATOM   1103 HG22 THR A  74       8.105  42.912   1.440  1.00 83.49           H  
ATOM   1104 HG23 THR A  74       7.462  41.532   0.554  1.00 83.49           H  
ATOM   1105  OG1 THR A  74       8.773  44.322  -0.596  1.00 83.49           O  
ATOM   1106  HG1 THR A  74       9.016  44.376   0.331  1.00 83.49           H  
ATOM   1107  N   PRO A  75       6.569  44.022  -3.504  1.00 87.40           N  
ATOM   1108  CA  PRO A  75       6.347  45.079  -4.486  1.00 87.40           C  
ATOM   1109  HA  PRO A  75       6.652  44.695  -5.460  1.00 87.40           H  
ATOM   1110  C   PRO A  75       7.115  46.380  -4.215  1.00 87.40           C  
ATOM   1111  CB  PRO A  75       4.838  45.323  -4.490  1.00 87.40           C  
ATOM   1112  HB2 PRO A  75       4.474  45.606  -5.477  1.00 87.40           H  
ATOM   1113  HB3 PRO A  75       4.592  46.107  -3.774  1.00 87.40           H  
ATOM   1114  O   PRO A  75       7.664  46.961  -5.150  1.00 87.40           O  
ATOM   1115  CG  PRO A  75       4.242  43.996  -4.026  1.00 87.40           C  
ATOM   1116  HG2 PRO A  75       4.080  43.349  -4.888  1.00 87.40           H  
ATOM   1117  HG3 PRO A  75       3.308  44.144  -3.484  1.00 87.40           H  
ATOM   1118  CD  PRO A  75       5.311  43.394  -3.120  1.00 87.40           C  
ATOM   1119  HD2 PRO A  75       5.345  42.315  -3.273  1.00 87.40           H  
ATOM   1120  HD3 PRO A  75       5.081  43.610  -2.077  1.00 87.40           H  
ATOM   1121  N   THR A  76       7.198  46.830  -2.958  1.00 85.13           N  
ATOM   1122  H   THR A  76       6.656  46.358  -2.248  1.00 85.13           H  
ATOM   1123  CA  THR A  76       7.938  48.045  -2.569  1.00 85.13           C  
ATOM   1124  HA  THR A  76       7.577  48.896  -3.147  1.00 85.13           H  
ATOM   1125  C   THR A  76       9.424  47.921  -2.863  1.00 85.13           C  
ATOM   1126  CB  THR A  76       7.743  48.363  -1.079  1.00 85.13           C  
ATOM   1127  HB  THR A  76       8.131  47.541  -0.478  1.00 85.13           H  
ATOM   1128  O   THR A  76      10.016  48.817  -3.466  1.00 85.13           O  
ATOM   1129  CG2 THR A  76       8.417  49.667  -0.652  1.00 85.13           C  
ATOM   1130 HG21 THR A  76       8.174  49.890   0.387  1.00 85.13           H  
ATOM   1131 HG22 THR A  76       9.500  49.578  -0.737  1.00 85.13           H  
ATOM   1132 HG23 THR A  76       8.078  50.486  -1.286  1.00 85.13           H  
ATOM   1133  OG1 THR A  76       6.379  48.534  -0.787  1.00 85.13           O  
ATOM   1134  HG1 THR A  76       6.304  48.593   0.169  1.00 85.13           H  
ATOM   1135  N   VAL A  77      10.025  46.797  -2.472  1.00 84.71           N  
ATOM   1136  H   VAL A  77       9.470  46.061  -2.060  1.00 84.71           H  
ATOM   1137  CA  VAL A  77      11.456  46.557  -2.683  1.00 84.71           C  
ATOM   1138  HA  VAL A  77      12.021  47.408  -2.305  1.00 84.71           H  
ATOM   1139  C   VAL A  77      11.755  46.452  -4.180  1.00 84.71           C  
ATOM   1140  CB  VAL A  77      11.884  45.304  -1.898  1.00 84.71           C  
ATOM   1141  HB  VAL A  77      11.246  44.465  -2.174  1.00 84.71           H  
ATOM   1142  O   VAL A  77      12.730  47.028  -4.667  1.00 84.71           O  
ATOM   1143  CG1 VAL A  77      13.330  44.927  -2.185  1.00 84.71           C  
ATOM   1144 HG11 VAL A  77      13.389  44.662  -3.240  1.00 84.71           H  
ATOM   1145 HG12 VAL A  77      13.624  44.061  -1.591  1.00 84.71           H  
ATOM   1146 HG13 VAL A  77      13.997  45.763  -1.976  1.00 84.71           H  
ATOM   1147  CG2 VAL A  77      11.785  45.535  -0.385  1.00 84.71           C  
ATOM   1148 HG21 VAL A  77      12.004  44.606   0.142  1.00 84.71           H  
ATOM   1149 HG22 VAL A  77      12.501  46.297  -0.076  1.00 84.71           H  
ATOM   1150 HG23 VAL A  77      10.785  45.868  -0.107  1.00 84.71           H  
ATOM   1151  N   LEU A  78      10.876  45.790  -4.933  1.00 88.27           N  
ATOM   1152  H   LEU A  78      10.106  45.316  -4.484  1.00 88.27           H  
ATOM   1153  CA  LEU A  78      11.014  45.677  -6.377  1.00 88.27           C  
ATOM   1154  HA  LEU A  78      12.025  45.321  -6.577  1.00 88.27           H  
ATOM   1155  C   LEU A  78      10.868  47.035  -7.087  1.00 88.27           C  
ATOM   1156  CB  LEU A  78      10.013  44.617  -6.860  1.00 88.27           C  
ATOM   1157  HB2 LEU A  78      10.249  43.681  -6.355  1.00 88.27           H  
ATOM   1158  HB3 LEU A  78       9.006  44.910  -6.563  1.00 88.27           H  
ATOM   1159  O   LEU A  78      11.664  47.365  -7.964  1.00 88.27           O  
ATOM   1160  CG  LEU A  78      10.031  44.380  -8.375  1.00 88.27           C  
ATOM   1161  HG  LEU A  78       9.593  45.238  -8.885  1.00 88.27           H  
ATOM   1162  CD1 LEU A  78      11.443  44.167  -8.907  1.00 88.27           C  
ATOM   1163 HD11 LEU A  78      11.891  43.295  -8.431  1.00 88.27           H  
ATOM   1164 HD12 LEU A  78      12.080  45.034  -8.731  1.00 88.27           H  
ATOM   1165 HD13 LEU A  78      11.384  44.050  -9.989  1.00 88.27           H  
ATOM   1166  CD2 LEU A  78       9.214  43.132  -8.708  1.00 88.27           C  
ATOM   1167 HD21 LEU A  78       8.164  43.296  -8.466  1.00 88.27           H  
ATOM   1168 HD22 LEU A  78       9.579  42.284  -8.129  1.00 88.27           H  
ATOM   1169 HD23 LEU A  78       9.309  42.883  -9.765  1.00 88.27           H  
ATOM   1170  N   ALA A  79       9.907  47.866  -6.690  1.00 87.62           N  
ATOM   1171  H   ALA A  79       9.269  47.561  -5.969  1.00 87.62           H  
ATOM   1172  CA  ALA A  79       9.721  49.195  -7.268  1.00 87.62           C  
ATOM   1173  HA  ALA A  79       9.587  49.092  -8.345  1.00 87.62           H  
ATOM   1174  C   ALA A  79      10.929  50.118  -7.040  1.00 87.62           C  
ATOM   1175  CB  ALA A  79       8.447  49.792  -6.680  1.00 87.62           C  
ATOM   1176  HB1 ALA A  79       7.616  49.119  -6.891  1.00 87.62           H  
ATOM   1177  HB2 ALA A  79       8.261  50.768  -7.127  1.00 87.62           H  
ATOM   1178  HB3 ALA A  79       8.546  49.906  -5.601  1.00 87.62           H  
ATOM   1179  O   ALA A  79      11.367  50.786  -7.979  1.00 87.62           O  
ATOM   1180  N   ALA A  80      11.503  50.108  -5.832  1.00 83.94           N  
ATOM   1181  H   ALA A  80      11.081  49.560  -5.096  1.00 83.94           H  
ATOM   1182  CA  ALA A  80      12.713  50.867  -5.515  1.00 83.94           C  
ATOM   1183  HA  ALA A  80      12.525  51.926  -5.694  1.00 83.94           H  
ATOM   1184  C   ALA A  80      13.891  50.442  -6.403  1.00 83.94           C  
ATOM   1185  CB  ALA A  80      13.035  50.670  -4.030  1.00 83.94           C  
ATOM   1186  HB1 ALA A  80      13.221  49.617  -3.819  1.00 83.94           H  
ATOM   1187  HB2 ALA A  80      12.198  51.015  -3.423  1.00 83.94           H  
ATOM   1188  HB3 ALA A  80      13.921  51.249  -3.770  1.00 83.94           H  
ATOM   1189  O   ALA A  80      14.624  51.285  -6.923  1.00 83.94           O  
ATOM   1190  N   ARG A  81      14.025  49.133  -6.659  1.00 84.04           N  
ATOM   1191  H   ARG A  81      13.416  48.481  -6.186  1.00 84.04           H  
ATOM   1192  CA  ARG A  81      15.058  48.630  -7.564  1.00 84.04           C  
ATOM   1193  HA  ARG A  81      16.007  49.031  -7.208  1.00 84.04           H  
ATOM   1194  C   ARG A  81      14.884  49.137  -8.994  1.00 84.04           C  
ATOM   1195  CB  ARG A  81      15.088  47.095  -7.526  1.00 84.04           C  
ATOM   1196  HB2 ARG A  81      14.127  46.692  -7.847  1.00 84.04           H  
ATOM   1197  HB3 ARG A  81      15.273  46.760  -6.505  1.00 84.04           H  
ATOM   1198  O   ARG A  81      15.866  49.493  -9.645  1.00 84.04           O  
ATOM   1199  CG  ARG A  81      16.182  46.543  -8.447  1.00 84.04           C  
ATOM   1200  HG2 ARG A  81      15.984  46.812  -9.485  1.00 84.04           H  
ATOM   1201  HG3 ARG A  81      16.161  45.454  -8.400  1.00 84.04           H  
ATOM   1202  CD  ARG A  81      17.561  47.071  -8.031  1.00 84.04           C  
ATOM   1203  HD2 ARG A  81      17.604  48.148  -8.193  1.00 84.04           H  
ATOM   1204  HD3 ARG A  81      17.717  46.873  -6.971  1.00 84.04           H  
ATOM   1205  NE  ARG A  81      18.630  46.442  -8.809  1.00 84.04           N  
ATOM   1206  HE  ARG A  81      18.442  45.513  -9.156  1.00 84.04           H  
ATOM   1207  NH1 ARG A  81      20.286  47.989  -8.343  1.00 84.04           N  
ATOM   1208 HH11 ARG A  81      19.697  48.559  -7.752  1.00 84.04           H  
ATOM   1209 HH12 ARG A  81      21.238  48.317  -8.418  1.00 84.04           H  
ATOM   1210  NH2 ARG A  81      20.720  46.236  -9.640  1.00 84.04           N  
ATOM   1211 HH21 ARG A  81      21.666  46.582  -9.715  1.00 84.04           H  
ATOM   1212 HH22 ARG A  81      20.447  45.358 -10.057  1.00 84.04           H  
ATOM   1213  CZ  ARG A  81      19.859  46.902  -8.923  1.00 84.04           C  
ATOM   1214  N   LEU A  82      13.652  49.167  -9.496  1.00 85.53           N  
ATOM   1215  H   LEU A  82      12.892  48.847  -8.913  1.00 85.53           H  
ATOM   1216  CA  LEU A  82      13.376  49.690 -10.834  1.00 85.53           C  
ATOM   1217  HA  LEU A  82      14.022  49.181 -11.551  1.00 85.53           H  
ATOM   1218  C   LEU A  82      13.718  51.184 -10.938  1.00 85.53           C  
ATOM   1219  CB  LEU A  82      11.909  49.428 -11.209  1.00 85.53           C  
ATOM   1220  HB2 LEU A  82      11.711  49.902 -12.170  1.00 85.53           H  
ATOM   1221  HB3 LEU A  82      11.274  49.906 -10.463  1.00 85.53           H  
ATOM   1222  O   LEU A  82      14.214  51.616 -11.979  1.00 85.53           O  
ATOM   1223  CG  LEU A  82      11.518  47.942 -11.311  1.00 85.53           C  
ATOM   1224  HG  LEU A  82      11.781  47.422 -10.390  1.00 85.53           H  
ATOM   1225  CD1 LEU A  82      10.008  47.827 -11.514  1.00 85.53           C  
ATOM   1226 HD11 LEU A  82       9.708  48.304 -12.447  1.00 85.53           H  
ATOM   1227 HD12 LEU A  82       9.727  46.774 -11.530  1.00 85.53           H  
ATOM   1228 HD13 LEU A  82       9.495  48.305 -10.680  1.00 85.53           H  
ATOM   1229  CD2 LEU A  82      12.211  47.221 -12.463  1.00 85.53           C  
ATOM   1230 HD21 LEU A  82      11.908  46.174 -12.457  1.00 85.53           H  
ATOM   1231 HD22 LEU A  82      11.935  47.672 -13.416  1.00 85.53           H  
ATOM   1232 HD23 LEU A  82      13.292  47.263 -12.328  1.00 85.53           H  
ATOM   1233  N   ASP A  83      13.501  51.967  -9.876  1.00 81.41           N  
ATOM   1234  H   ASP A  83      13.082  51.564  -9.050  1.00 81.41           H  
ATOM   1235  CA  ASP A  83      13.825  53.401  -9.861  1.00 81.41           C  
ATOM   1236  HA  ASP A  83      13.338  53.869 -10.716  1.00 81.41           H  
ATOM   1237  C   ASP A  83      15.331  53.649 -10.000  1.00 81.41           C  
ATOM   1238  CB  ASP A  83      13.300  54.063  -8.574  1.00 81.41           C  
ATOM   1239  HB2 ASP A  83      13.946  53.823  -7.730  1.00 81.41           H  
ATOM   1240  HB3 ASP A  83      12.298  53.696  -8.355  1.00 81.41           H  
ATOM   1241  O   ASP A  83      15.773  54.494 -10.784  1.00 81.41           O  
ATOM   1242  CG  ASP A  83      13.235  55.576  -8.780  1.00 81.41           C  
ATOM   1243  OD1 ASP A  83      12.390  55.995  -9.597  1.00 81.41           O  
ATOM   1244  OD2 ASP A  83      14.075  56.356  -8.280  1.00 81.41           O  
ATOM   1245  N   GLU A  84      16.119  52.846  -9.289  1.00 79.11           N  
ATOM   1246  H   GLU A  84      15.675  52.201  -8.652  1.00 79.11           H  
ATOM   1247  CA  GLU A  84      17.578  52.912  -9.284  1.00 79.11           C  
ATOM   1248  HA  GLU A  84      17.878  53.915  -8.981  1.00 79.11           H  
ATOM   1249  C   GLU A  84      18.177  52.625 -10.673  1.00 79.11           C  
ATOM   1250  CB  GLU A  84      18.070  51.898  -8.242  1.00 79.11           C  
ATOM   1251  HB2 GLU A  84      17.358  51.843  -7.419  1.00 79.11           H  
ATOM   1252  HB3 GLU A  84      18.135  50.915  -8.707  1.00 79.11           H  
ATOM   1253  O   GLU A  84      19.109  53.303 -11.123  1.00 79.11           O  
ATOM   1254  CG  GLU A  84      19.424  52.298  -7.652  1.00 79.11           C  
ATOM   1255  HG2 GLU A  84      19.317  53.259  -7.150  1.00 79.11           H  
ATOM   1256  HG3 GLU A  84      20.141  52.416  -8.464  1.00 79.11           H  
ATOM   1257  CD  GLU A  84      19.960  51.251  -6.665  1.00 79.11           C  
ATOM   1258  OE1 GLU A  84      20.860  51.623  -5.882  1.00 79.11           O  
ATOM   1259  OE2 GLU A  84      19.550  50.065  -6.760  1.00 79.11           O  
ATOM   1260  N   LEU A  85      17.591  51.661 -11.391  1.00 76.22           N  
ATOM   1261  H   LEU A  85      16.828  51.160 -10.960  1.00 76.22           H  
ATOM   1262  CA  LEU A  85      17.995  51.300 -12.751  1.00 76.22           C  
ATOM   1263  HA  LEU A  85      19.072  51.134 -12.768  1.00 76.22           H  
ATOM   1264  C   LEU A  85      17.724  52.430 -13.755  1.00 76.22           C  
ATOM   1265  CB  LEU A  85      17.271  50.006 -13.155  1.00 76.22           C  
ATOM   1266  HB2 LEU A  85      16.207  50.135 -12.959  1.00 76.22           H  
ATOM   1267  HB3 LEU A  85      17.402  49.859 -14.227  1.00 76.22           H  
ATOM   1268  O   LEU A  85      18.553  52.692 -14.624  1.00 76.22           O  
ATOM   1269  CG  LEU A  85      17.770  48.741 -12.432  1.00 76.22           C  
ATOM   1270  HG  LEU A  85      17.789  48.908 -11.355  1.00 76.22           H  
ATOM   1271  CD1 LEU A  85      16.834  47.567 -12.723  1.00 76.22           C  
ATOM   1272 HD11 LEU A  85      17.174  46.682 -12.185  1.00 76.22           H  
ATOM   1273 HD12 LEU A  85      16.815  47.357 -13.793  1.00 76.22           H  
ATOM   1274 HD13 LEU A  85      15.829  47.813 -12.379  1.00 76.22           H  
ATOM   1275  CD2 LEU A  85      19.175  48.339 -12.890  1.00 76.22           C  
ATOM   1276 HD21 LEU A  85      19.192  48.206 -13.971  1.00 76.22           H  
ATOM   1277 HD22 LEU A  85      19.892  49.112 -12.613  1.00 76.22           H  
ATOM   1278 HD23 LEU A  85      19.467  47.408 -12.405  1.00 76.22           H  
ATOM   1279  N   PHE A  86      16.621  53.166 -13.607  1.00 70.80           N  
ATOM   1280  H   PHE A  86      15.975  52.929 -12.868  1.00 70.80           H  
ATOM   1281  CA  PHE A  86      16.360  54.337 -14.451  1.00 70.80           C  
ATOM   1282  HA  PHE A  86      16.511  54.050 -15.492  1.00 70.80           H  
ATOM   1283  C   PHE A  86      17.324  55.504 -14.189  1.00 70.80           C  
ATOM   1284  CB  PHE A  86      14.908  54.798 -14.271  1.00 70.80           C  
ATOM   1285  HB2 PHE A  86      14.842  55.856 -14.523  1.00 70.80           H  
ATOM   1286  HB3 PHE A  86      14.616  54.701 -13.225  1.00 70.80           H  
ATOM   1287  O   PHE A  86      17.577  56.304 -15.091  1.00 70.80           O  
ATOM   1288  CG  PHE A  86      13.920  54.073 -15.159  1.00 70.80           C  
ATOM   1289  CD1 PHE A  86      13.973  54.261 -16.554  1.00 70.80           C  
ATOM   1290  HD1 PHE A  86      14.751  54.873 -16.986  1.00 70.80           H  
ATOM   1291  CD2 PHE A  86      12.950  53.220 -14.604  1.00 70.80           C  
ATOM   1292  HD2 PHE A  86      12.921  53.056 -13.537  1.00 70.80           H  
ATOM   1293  CE1 PHE A  86      13.050  53.609 -17.388  1.00 70.80           C  
ATOM   1294  HE1 PHE A  86      13.128  53.702 -18.461  1.00 70.80           H  
ATOM   1295  CE2 PHE A  86      12.029  52.565 -15.438  1.00 70.80           C  
ATOM   1296  HE2 PHE A  86      11.309  51.884 -15.009  1.00 70.80           H  
ATOM   1297  CZ  PHE A  86      12.071  52.772 -16.827  1.00 70.80           C  
ATOM   1298  HZ  PHE A  86      11.374  52.255 -17.469  1.00 70.80           H  
ATOM   1299  N   GLY A  87      17.857  55.634 -12.971  1.00 57.81           N  
ATOM   1300  H   GLY A  87      17.592  54.967 -12.261  1.00 57.81           H  
ATOM   1301  CA  GLY A  87      18.766  56.725 -12.612  1.00 57.81           C  
ATOM   1302  HA2 GLY A  87      18.877  56.731 -11.528  1.00 57.81           H  
ATOM   1303  HA3 GLY A  87      18.331  57.675 -12.924  1.00 57.81           H  
ATOM   1304  C   GLY A  87      20.167  56.613 -13.225  1.00 57.81           C  
ATOM   1305  O   GLY A  87      20.822  57.634 -13.445  1.00 57.81           O  
ATOM   1306  N   THR A  88      20.641  55.396 -13.506  1.00 48.45           N  
ATOM   1307  H   THR A  88      20.040  54.597 -13.365  1.00 48.45           H  
ATOM   1308  CA  THR A  88      22.027  55.150 -13.944  1.00 48.45           C  
ATOM   1309  HA  THR A  88      22.660  55.912 -13.491  1.00 48.45           H  
ATOM   1310  C   THR A  88      22.237  55.312 -15.451  1.00 48.45           C  
ATOM   1311  CB  THR A  88      22.554  53.782 -13.463  1.00 48.45           C  
ATOM   1312  HB  THR A  88      23.191  53.354 -14.238  1.00 48.45           H  
ATOM   1313  O   THR A  88      23.237  55.910 -15.849  1.00 48.45           O  
ATOM   1314  CG2 THR A  88      23.393  53.922 -12.195  1.00 48.45           C  
ATOM   1315 HG21 THR A  88      23.732  52.936 -11.876  1.00 48.45           H  
ATOM   1316 HG22 THR A  88      22.796  54.371 -11.401  1.00 48.45           H  
ATOM   1317 HG23 THR A  88      24.264  54.545 -12.396  1.00 48.45           H  
ATOM   1318  OG1 THR A  88      21.523  52.863 -13.174  1.00 48.45           O  
ATOM   1319  HG1 THR A  88      21.052  53.127 -12.380  1.00 48.45           H  
ATOM   1320  N   GLU A  89      21.309  54.861 -16.300  1.00 39.85           N  
ATOM   1321  H   GLU A  89      20.519  54.350 -15.933  1.00 39.85           H  
ATOM   1322  CA  GLU A  89      21.501  54.881 -17.765  1.00 39.85           C  
ATOM   1323  HA  GLU A  89      22.436  54.372 -17.999  1.00 39.85           H  
ATOM   1324  C   GLU A  89      21.638  56.289 -18.371  1.00 39.85           C  
ATOM   1325  CB  GLU A  89      20.363  54.122 -18.468  1.00 39.85           C  
ATOM   1326  HB2 GLU A  89      20.264  54.503 -19.484  1.00 39.85           H  
ATOM   1327  HB3 GLU A  89      19.424  54.302 -17.944  1.00 39.85           H  
ATOM   1328  O   GLU A  89      22.355  56.469 -19.353  1.00 39.85           O  
ATOM   1329  CG  GLU A  89      20.645  52.614 -18.563  1.00 39.85           C  
ATOM   1330  HG2 GLU A  89      20.665  52.194 -17.557  1.00 39.85           H  
ATOM   1331  HG3 GLU A  89      21.631  52.475 -19.005  1.00 39.85           H  
ATOM   1332  CD  GLU A  89      19.603  51.864 -19.413  1.00 39.85           C  
ATOM   1333  OE1 GLU A  89      19.962  50.788 -19.946  1.00 39.85           O  
ATOM   1334  OE2 GLU A  89      18.459  52.363 -19.526  1.00 39.85           O  
ATOM   1335  N   VAL A  90      21.025  57.324 -17.786  1.00 35.78           N  
ATOM   1336  H   VAL A  90      20.450  57.133 -16.978  1.00 35.78           H  
ATOM   1337  CA  VAL A  90      21.018  58.673 -18.392  1.00 35.78           C  
ATOM   1338  HA  VAL A  90      20.728  58.565 -19.437  1.00 35.78           H  
ATOM   1339  C   VAL A  90      22.405  59.342 -18.403  1.00 35.78           C  
ATOM   1340  CB  VAL A  90      19.969  59.576 -17.706  1.00 35.78           C  
ATOM   1341  HB  VAL A  90      20.244  59.706 -16.660  1.00 35.78           H  
ATOM   1342  O   VAL A  90      22.653  60.224 -19.222  1.00 35.78           O  
ATOM   1343  CG1 VAL A  90      19.856  60.966 -18.353  1.00 35.78           C  
ATOM   1344 HG11 VAL A  90      20.765  61.541 -18.178  1.00 35.78           H  
ATOM   1345 HG12 VAL A  90      19.697  60.863 -19.427  1.00 35.78           H  
ATOM   1346 HG13 VAL A  90      19.023  61.517 -17.917  1.00 35.78           H  
ATOM   1347  CG2 VAL A  90      18.567  58.950 -17.762  1.00 35.78           C  
ATOM   1348 HG21 VAL A  90      18.550  57.998 -17.233  1.00 35.78           H  
ATOM   1349 HG22 VAL A  90      17.843  59.607 -17.280  1.00 35.78           H  
ATOM   1350 HG23 VAL A  90      18.273  58.783 -18.799  1.00 35.78           H  
ATOM   1351  N   ARG A  91      23.333  58.962 -17.513  1.00 32.80           N  
ATOM   1352  H   ARG A  91      23.126  58.163 -16.931  1.00 32.80           H  
ATOM   1353  CA  ARG A  91      24.651  59.628 -17.401  1.00 32.80           C  
ATOM   1354  HA  ARG A  91      24.529  60.688 -17.623  1.00 32.80           H  
ATOM   1355  C   ARG A  91      25.701  59.166 -18.414  1.00 32.80           C  
ATOM   1356  CB  ARG A  91      25.208  59.470 -15.976  1.00 32.80           C  
ATOM   1357  HB2 ARG A  91      26.297  59.500 -16.010  1.00 32.80           H  
ATOM   1358  HB3 ARG A  91      24.919  58.501 -15.571  1.00 32.80           H  
ATOM   1359  O   ARG A  91      26.737  59.817 -18.497  1.00 32.80           O  
ATOM   1360  CG  ARG A  91      24.745  60.593 -15.044  1.00 32.80           C  
ATOM   1361  HG2 ARG A  91      23.667  60.531 -14.900  1.00 32.80           H  
ATOM   1362  HG3 ARG A  91      24.999  61.557 -15.485  1.00 32.80           H  
ATOM   1363  CD  ARG A  91      25.464  60.447 -13.699  1.00 32.80           C  
ATOM   1364  HD2 ARG A  91      25.181  59.489 -13.261  1.00 32.80           H  
ATOM   1365  HD3 ARG A  91      26.539  60.448 -13.876  1.00 32.80           H  
ATOM   1366  NE  ARG A  91      25.119  61.538 -12.768  1.00 32.80           N  
ATOM   1367  HE  ARG A  91      24.445  62.214 -13.098  1.00 32.80           H  
ATOM   1368  NH1 ARG A  91      26.433  60.835 -11.023  1.00 32.80           N  
ATOM   1369 HH11 ARG A  91      26.707  60.034 -11.574  1.00 32.80           H  
ATOM   1370 HH12 ARG A  91      26.757  60.928 -10.071  1.00 32.80           H  
ATOM   1371  NH2 ARG A  91      25.190  62.673 -10.794  1.00 32.80           N  
ATOM   1372 HH21 ARG A  91      25.526  62.752  -9.845  1.00 32.80           H  
ATOM   1373 HH22 ARG A  91      24.498  63.321 -11.144  1.00 32.80           H  
ATOM   1374  CZ  ARG A  91      25.582  61.677 -11.539  1.00 32.80           C  
ATOM   1375  N   GLY A  92      25.487  58.043 -19.097  1.00 30.59           N  
ATOM   1376  H   GLY A  92      24.578  57.609 -19.026  1.00 30.59           H  
ATOM   1377  CA  GLY A  92      26.568  57.273 -19.720  1.00 30.59           C  
ATOM   1378  HA2 GLY A  92      26.145  56.363 -20.146  1.00 30.59           H  
ATOM   1379  HA3 GLY A  92      27.280  56.978 -18.949  1.00 30.59           H  
ATOM   1380  C   GLY A  92      27.349  57.993 -20.822  1.00 30.59           C  
ATOM   1381  O   GLY A  92      28.493  58.398 -20.622  1.00 30.59           O  
ATOM   1382  N   GLU A  93      26.776  58.072 -22.021  1.00 31.79           N  
ATOM   1383  H   GLU A  93      25.832  57.729 -22.136  1.00 31.79           H  
ATOM   1384  CA  GLU A  93      27.533  58.379 -23.242  1.00 31.79           C  
ATOM   1385  HA  GLU A  93      28.527  57.941 -23.148  1.00 31.79           H  
ATOM   1386  C   GLU A  93      27.766  59.885 -23.433  1.00 31.79           C  
ATOM   1387  CB  GLU A  93      26.880  57.720 -24.467  1.00 31.79           C  
ATOM   1388  HB2 GLU A  93      25.828  58.001 -24.508  1.00 31.79           H  
ATOM   1389  HB3 GLU A  93      27.380  58.086 -25.364  1.00 31.79           H  
ATOM   1390  O   GLU A  93      27.260  60.508 -24.364  1.00 31.79           O  
ATOM   1391  CG  GLU A  93      27.016  56.189 -24.451  1.00 31.79           C  
ATOM   1392  HG2 GLU A  93      26.477  55.793 -23.590  1.00 31.79           H  
ATOM   1393  HG3 GLU A  93      28.070  55.938 -24.334  1.00 31.79           H  
ATOM   1394  CD  GLU A  93      26.476  55.532 -25.733  1.00 31.79           C  
ATOM   1395  OE1 GLU A  93      26.884  54.379 -25.996  1.00 31.79           O  
ATOM   1396  OE2 GLU A  93      25.671  56.178 -26.442  1.00 31.79           O  
ATOM   1397  N   ALA A  94      28.553  60.501 -22.550  1.00 35.21           N  
ATOM   1398  H   ALA A  94      28.897  59.968 -21.764  1.00 35.21           H  
ATOM   1399  CA  ALA A  94      29.122  61.812 -22.837  1.00 35.21           C  
ATOM   1400  HA  ALA A  94      28.303  62.472 -23.125  1.00 35.21           H  
ATOM   1401  C   ALA A  94      30.131  61.668 -24.001  1.00 35.21           C  
ATOM   1402  CB  ALA A  94      29.753  62.393 -21.568  1.00 35.21           C  
ATOM   1403  HB1 ALA A  94      28.997  62.473 -20.786  1.00 35.21           H  
ATOM   1404  HB2 ALA A  94      30.556  61.741 -21.225  1.00 35.21           H  
ATOM   1405  HB3 ALA A  94      30.160  63.381 -21.781  1.00 35.21           H  
ATOM   1406  O   ALA A  94      31.107  60.923 -23.866  1.00 35.21           O  
ATOM   1407  N   PRO A  95      29.921  62.334 -25.154  1.00 35.06           N  
ATOM   1408  CA  PRO A  95      30.777  62.157 -26.323  1.00 35.06           C  
ATOM   1409  HA  PRO A  95      30.788  61.097 -26.577  1.00 35.06           H  
ATOM   1410  C   PRO A  95      32.229  62.594 -26.056  1.00 35.06           C  
ATOM   1411  CB  PRO A  95      30.097  62.917 -27.468  1.00 35.06           C  
ATOM   1412  HB2 PRO A  95      30.816  63.443 -28.097  1.00 35.06           H  
ATOM   1413  HB3 PRO A  95      29.518  62.215 -28.067  1.00 35.06           H  
ATOM   1414  O   PRO A  95      32.498  63.510 -25.281  1.00 35.06           O  
ATOM   1415  CG  PRO A  95      29.144  63.891 -26.775  1.00 35.06           C  
ATOM   1416  HG2 PRO A  95      28.251  64.074 -27.372  1.00 35.06           H  
ATOM   1417  HG3 PRO A  95      29.666  64.827 -26.574  1.00 35.06           H  
ATOM   1418  CD  PRO A  95      28.804  63.212 -25.454  1.00 35.06           C  
ATOM   1419  HD2 PRO A  95      27.896  62.621 -25.573  1.00 35.06           H  
ATOM   1420  HD3 PRO A  95      28.667  63.964 -24.677  1.00 35.06           H  
ATOM   1421  N   SER A  96      33.172  61.908 -26.710  1.00 38.12           N  
ATOM   1422  H   SER A  96      32.850  61.179 -27.331  1.00 38.12           H  
ATOM   1423  CA  SER A  96      34.623  62.043 -26.509  1.00 38.12           C  
ATOM   1424  HA  SER A  96      34.851  61.763 -25.481  1.00 38.12           H  
ATOM   1425  C   SER A  96      35.154  63.464 -26.749  1.00 38.12           C  
ATOM   1426  CB  SER A  96      35.336  61.058 -27.443  1.00 38.12           C  
ATOM   1427  HB2 SER A  96      35.146  60.041 -27.101  1.00 38.12           H  
ATOM   1428  HB3 SER A  96      34.930  61.170 -28.448  1.00 38.12           H  
ATOM   1429  O   SER A  96      34.815  64.112 -27.738  1.00 38.12           O  
ATOM   1430  OG  SER A  96      36.733  61.287 -27.506  1.00 38.12           O  
ATOM   1431  HG  SER A  96      37.114  60.609 -28.069  1.00 38.12           H  
ATOM   1432  N   ALA A  97      36.074  63.910 -25.886  1.00 44.55           N  
ATOM   1433  H   ALA A  97      36.294  63.320 -25.096  1.00 44.55           H  
ATOM   1434  CA  ALA A  97      36.736  65.214 -25.968  1.00 44.55           C  
ATOM   1435  HA  ALA A  97      35.976  65.995 -25.918  1.00 44.55           H  
ATOM   1436  C   ALA A  97      37.542  65.439 -27.265  1.00 44.55           C  
ATOM   1437  CB  ALA A  97      37.654  65.335 -24.742  1.00 44.55           C  
ATOM   1438  HB1 ALA A  97      38.169  66.296 -24.768  1.00 44.55           H  
ATOM   1439  HB2 ALA A  97      37.062  65.280 -23.829  1.00 44.55           H  
ATOM   1440  HB3 ALA A  97      38.395  64.536 -24.744  1.00 44.55           H  
ATOM   1441  O   ALA A  97      37.667  66.575 -27.718  1.00 44.55           O  
ATOM   1442  N   LEU A  98      38.094  64.373 -27.862  1.00 49.81           N  
ATOM   1443  H   LEU A  98      37.881  63.461 -27.484  1.00 49.81           H  
ATOM   1444  CA  LEU A  98      39.033  64.462 -28.991  1.00 49.81           C  
ATOM   1445  HA  LEU A  98      39.818  65.175 -28.739  1.00 49.81           H  
ATOM   1446  C   LEU A  98      38.383  64.994 -30.278  1.00 49.81           C  
ATOM   1447  CB  LEU A  98      39.670  63.077 -29.228  1.00 49.81           C  
ATOM   1448  HB2 LEU A  98      38.884  62.322 -29.188  1.00 49.81           H  
ATOM   1449  HB3 LEU A  98      40.093  63.047 -30.232  1.00 49.81           H  
ATOM   1450  O   LEU A  98      39.009  65.765 -30.995  1.00 49.81           O  
ATOM   1451  CG  LEU A  98      40.783  62.725 -28.222  1.00 49.81           C  
ATOM   1452  HG  LEU A  98      40.475  63.019 -27.219  1.00 49.81           H  
ATOM   1453  CD1 LEU A  98      41.039  61.218 -28.217  1.00 49.81           C  
ATOM   1454 HD11 LEU A  98      41.830  60.980 -27.506  1.00 49.81           H  
ATOM   1455 HD12 LEU A  98      40.132  60.691 -27.920  1.00 49.81           H  
ATOM   1456 HD13 LEU A  98      41.339  60.889 -29.212  1.00 49.81           H  
ATOM   1457  CD2 LEU A  98      42.098  63.429 -28.569  1.00 49.81           C  
ATOM   1458 HD21 LEU A  98      42.431  63.133 -29.564  1.00 49.81           H  
ATOM   1459 HD22 LEU A  98      41.962  64.510 -28.552  1.00 49.81           H  
ATOM   1460 HD23 LEU A  98      42.864  63.163 -27.840  1.00 49.81           H  
ATOM   1461  N   ALA A  99      37.117  64.652 -30.539  1.00 46.04           N  
ATOM   1462  H   ALA A  99      36.623  64.082 -29.867  1.00 46.04           H  
ATOM   1463  CA  ALA A  99      36.422  65.018 -31.778  1.00 46.04           C  
ATOM   1464  HA  ALA A  99      37.032  64.706 -32.626  1.00 46.04           H  
ATOM   1465  C   ALA A  99      36.184  66.535 -31.934  1.00 46.04           C  
ATOM   1466  CB  ALA A  99      35.101  64.239 -31.815  1.00 46.04           C  
ATOM   1467  HB1 ALA A  99      34.576  64.462 -32.744  1.00 46.04           H  
ATOM   1468  HB2 ALA A  99      35.300  63.169 -31.773  1.00 46.04           H  
ATOM   1469  HB3 ALA A  99      34.472  64.527 -30.972  1.00 46.04           H  
ATOM   1470  O   ALA A  99      35.965  67.020 -33.042  1.00 46.04           O  
ATOM   1471  N   GLY A 100      36.230  67.302 -30.837  1.00 48.52           N  
ATOM   1472  H   GLY A 100      36.448  66.862 -29.954  1.00 48.52           H  
ATOM   1473  CA  GLY A 100      36.063  68.757 -30.875  1.00 48.52           C  
ATOM   1474  HA2 GLY A 100      35.170  69.003 -31.449  1.00 48.52           H  
ATOM   1475  HA3 GLY A 100      35.932  69.120 -29.855  1.00 48.52           H  
ATOM   1476  C   GLY A 100      37.249  69.511 -31.491  1.00 48.52           C  
ATOM   1477  O   GLY A 100      37.062  70.622 -31.985  1.00 48.52           O  
ATOM   1478  N   LEU A 101      38.453  68.924 -31.478  1.00 54.88           N  
ATOM   1479  H   LEU A 101      38.522  67.973 -31.145  1.00 54.88           H  
ATOM   1480  CA  LEU A 101      39.674  69.552 -32.000  1.00 54.88           C  
ATOM   1481  HA  LEU A 101      39.714  70.583 -31.648  1.00 54.88           H  
ATOM   1482  C   LEU A 101      39.678  69.645 -33.535  1.00 54.88           C  
ATOM   1483  CB  LEU A 101      40.904  68.791 -31.454  1.00 54.88           C  
ATOM   1484  HB2 LEU A 101      40.615  67.771 -31.204  1.00 54.88           H  
ATOM   1485  HB3 LEU A 101      41.655  68.708 -32.239  1.00 54.88           H  
ATOM   1486  O   LEU A 101      40.012  70.703 -34.066  1.00 54.88           O  
ATOM   1487  CG  LEU A 101      41.536  69.475 -30.225  1.00 54.88           C  
ATOM   1488  HG  LEU A 101      40.784  70.070 -29.708  1.00 54.88           H  
ATOM   1489  CD1 LEU A 101      42.079  68.453 -29.227  1.00 54.88           C  
ATOM   1490 HD11 LEU A 101      42.827  67.825 -29.713  1.00 54.88           H  
ATOM   1491 HD12 LEU A 101      42.526  68.965 -28.375  1.00 54.88           H  
ATOM   1492 HD13 LEU A 101      41.261  67.824 -28.875  1.00 54.88           H  
ATOM   1493  CD2 LEU A 101      42.688  70.389 -30.650  1.00 54.88           C  
ATOM   1494 HD21 LEU A 101      43.092  70.909 -29.781  1.00 54.88           H  
ATOM   1495 HD22 LEU A 101      42.320  71.123 -31.368  1.00 54.88           H  
ATOM   1496 HD23 LEU A 101      43.475  69.802 -31.123  1.00 54.88           H  
ATOM   1497  N   ASP A 102      39.242  68.594 -34.237  1.00 53.26           N  
ATOM   1498  H   ASP A 102      39.058  67.734 -33.739  1.00 53.26           H  
ATOM   1499  CA  ASP A 102      39.303  68.505 -35.708  1.00 53.26           C  
ATOM   1500  HA  ASP A 102      40.338  68.609 -36.033  1.00 53.26           H  
ATOM   1501  C   ASP A 102      38.472  69.596 -36.406  1.00 53.26           C  
ATOM   1502  CB  ASP A 102      38.784  67.127 -36.166  1.00 53.26           C  
ATOM   1503  HB2 ASP A 102      37.758  67.007 -35.818  1.00 53.26           H  
ATOM   1504  HB3 ASP A 102      38.766  67.111 -37.256  1.00 53.26           H  
ATOM   1505  O   ASP A 102      38.892  70.194 -37.399  1.00 53.26           O  
ATOM   1506  CG  ASP A 102      39.612  65.926 -35.692  1.00 53.26           C  
ATOM   1507  OD1 ASP A 102      40.786  66.120 -35.309  1.00 53.26           O  
ATOM   1508  OD2 ASP A 102      39.041  64.812 -35.693  1.00 53.26           O  
ATOM   1509  N   ALA A 103      37.282  69.900 -35.874  1.00 52.36           N  
ATOM   1510  H   ALA A 103      36.992  69.390 -35.052  1.00 52.36           H  
ATOM   1511  CA  ALA A 103      36.373  70.877 -36.476  1.00 52.36           C  
ATOM   1512  HA  ALA A 103      36.198  70.593 -37.514  1.00 52.36           H  
ATOM   1513  C   ALA A 103      36.956  72.301 -36.485  1.00 52.36           C  
ATOM   1514  CB  ALA A 103      35.040  70.829 -35.721  1.00 52.36           C  
ATOM   1515  HB1 ALA A 103      35.192  71.112 -34.680  1.00 52.36           H  
ATOM   1516  HB2 ALA A 103      34.630  69.820 -35.763  1.00 52.36           H  
ATOM   1517  HB3 ALA A 103      34.334  71.520 -36.183  1.00 52.36           H  
ATOM   1518  O   ALA A 103      36.693  73.075 -37.408  1.00 52.36           O  
ATOM   1519  N   LEU A 104      37.767  72.639 -35.475  1.00 54.85           N  
ATOM   1520  H   LEU A 104      38.010  71.926 -34.802  1.00 54.85           H  
ATOM   1521  CA  LEU A 104      38.456  73.925 -35.402  1.00 54.85           C  
ATOM   1522  HA  LEU A 104      37.716  74.721 -35.478  1.00 54.85           H  
ATOM   1523  C   LEU A 104      39.444  74.082 -36.567  1.00 54.85           C  
ATOM   1524  CB  LEU A 104      39.185  74.012 -34.047  1.00 54.85           C  
ATOM   1525  HB2 LEU A 104      40.057  73.359 -34.089  1.00 54.85           H  
ATOM   1526  HB3 LEU A 104      38.537  73.639 -33.254  1.00 54.85           H  
ATOM   1527  O   LEU A 104      39.561  75.167 -37.134  1.00 54.85           O  
ATOM   1528  CG  LEU A 104      39.644  75.438 -33.691  1.00 54.85           C  
ATOM   1529  HG  LEU A 104      40.038  75.939 -34.575  1.00 54.85           H  
ATOM   1530  CD1 LEU A 104      38.486  76.264 -33.122  1.00 54.85           C  
ATOM   1531 HD11 LEU A 104      38.094  75.789 -32.222  1.00 54.85           H  
ATOM   1532 HD12 LEU A 104      38.835  77.269 -32.883  1.00 54.85           H  
ATOM   1533 HD13 LEU A 104      37.691  76.339 -33.863  1.00 54.85           H  
ATOM   1534  CD2 LEU A 104      40.755  75.396 -32.642  1.00 54.85           C  
ATOM   1535 HD21 LEU A 104      40.401  74.888 -31.745  1.00 54.85           H  
ATOM   1536 HD22 LEU A 104      41.608  74.850 -33.045  1.00 54.85           H  
ATOM   1537 HD23 LEU A 104      41.071  76.409 -32.395  1.00 54.85           H  
ATOM   1538  N   GLU A 105      40.125  72.995 -36.938  1.00 56.41           N  
ATOM   1539  H   GLU A 105      39.929  72.121 -36.472  1.00 56.41           H  
ATOM   1540  CA  GLU A 105      41.174  72.985 -37.957  1.00 56.41           C  
ATOM   1541  HA  GLU A 105      41.888  73.769 -37.705  1.00 56.41           H  
ATOM   1542  C   GLU A 105      40.612  73.287 -39.357  1.00 56.41           C  
ATOM   1543  CB  GLU A 105      41.900  71.627 -37.898  1.00 56.41           C  
ATOM   1544  HB2 GLU A 105      41.391  70.913 -38.547  1.00 56.41           H  
ATOM   1545  HB3 GLU A 105      41.867  71.248 -36.877  1.00 56.41           H  
ATOM   1546  O   GLU A 105      41.175  74.089 -40.104  1.00 56.41           O  
ATOM   1547  CG  GLU A 105      43.376  71.747 -38.298  1.00 56.41           C  
ATOM   1548  HG2 GLU A 105      43.434  72.098 -39.329  1.00 56.41           H  
ATOM   1549  HG3 GLU A 105      43.843  72.500 -37.664  1.00 56.41           H  
ATOM   1550  CD  GLU A 105      44.152  70.424 -38.169  1.00 56.41           C  
ATOM   1551  OE1 GLU A 105      45.388  70.507 -37.978  1.00 56.41           O  
ATOM   1552  OE2 GLU A 105      43.529  69.350 -38.311  1.00 56.41           O  
ATOM   1553  N   ALA A 106      39.449  72.716 -39.688  1.00 52.20           N  
ATOM   1554  H   ALA A 106      39.047  72.064 -39.029  1.00 52.20           H  
ATOM   1555  CA  ALA A 106      38.822  72.866 -41.002  1.00 52.20           C  
ATOM   1556  HA  ALA A 106      39.576  72.666 -41.763  1.00 52.20           H  
ATOM   1557  C   ALA A 106      38.263  74.272 -41.278  1.00 52.20           C  
ATOM   1558  CB  ALA A 106      37.716  71.815 -41.131  1.00 52.20           C  
ATOM   1559  HB1 ALA A 106      38.137  70.819 -40.989  1.00 52.20           H  
ATOM   1560  HB2 ALA A 106      37.268  71.874 -42.123  1.00 52.20           H  
ATOM   1561  HB3 ALA A 106      36.948  71.989 -40.378  1.00 52.20           H  
ATOM   1562  O   ALA A 106      38.177  74.663 -42.439  1.00 52.20           O  
ATOM   1563  N   ALA A 107      37.874  75.028 -40.245  1.00 54.05           N  
ATOM   1564  H   ALA A 107      37.953  74.639 -39.316  1.00 54.05           H  
ATOM   1565  CA  ALA A 107      37.312  76.375 -40.396  1.00 54.05           C  
ATOM   1566  HA  ALA A 107      36.697  76.398 -41.295  1.00 54.05           H  
ATOM   1567  C   ALA A 107      38.386  77.470 -40.563  1.00 54.05           C  
ATOM   1568  CB  ALA A 107      36.399  76.650 -39.197  1.00 54.05           C  
ATOM   1569  HB1 ALA A 107      36.982  76.638 -38.276  1.00 54.05           H  
ATOM   1570  HB2 ALA A 107      35.624  75.886 -39.139  1.00 54.05           H  
ATOM   1571  HB3 ALA A 107      35.928  77.627 -39.312  1.00 54.05           H  
ATOM   1572  O   ALA A 107      38.086  78.574 -41.019  1.00 54.05           O  
ATOM   1573  N   LEU A 108      39.650  77.169 -40.240  1.00 55.33           N  
ATOM   1574  H   LEU A 108      39.836  76.242 -39.884  1.00 55.33           H  
ATOM   1575  CA  LEU A 108      40.782  78.093 -40.382  1.00 55.33           C  
ATOM   1576  HA  LEU A 108      40.602  78.945 -39.726  1.00 55.33           H  
ATOM   1577  C   LEU A 108      41.005  78.686 -41.794  1.00 55.33           C  
ATOM   1578  CB  LEU A 108      42.076  77.382 -39.940  1.00 55.33           C  
ATOM   1579  HB2 LEU A 108      42.936  77.950 -40.297  1.00 55.33           H  
ATOM   1580  HB3 LEU A 108      42.119  76.408 -40.429  1.00 55.33           H  
ATOM   1581  O   LEU A 108      41.471  79.826 -41.865  1.00 55.33           O  
ATOM   1582  CG  LEU A 108      42.227  77.206 -38.420  1.00 55.33           C  
ATOM   1583  HG  LEU A 108      41.290  76.845 -37.996  1.00 55.33           H  
ATOM   1584  CD1 LEU A 108      43.331  76.197 -38.112  1.00 55.33           C  
ATOM   1585 HD11 LEU A 108      43.144  75.269 -38.652  1.00 55.33           H  
ATOM   1586 HD12 LEU A 108      43.347  75.981 -37.043  1.00 55.33           H  
ATOM   1587 HD13 LEU A 108      44.301  76.586 -38.423  1.00 55.33           H  
ATOM   1588  CD2 LEU A 108      42.613  78.528 -37.746  1.00 55.33           C  
ATOM   1589 HD21 LEU A 108      42.727  78.363 -36.675  1.00 55.33           H  
ATOM   1590 HD22 LEU A 108      41.826  79.266 -37.899  1.00 55.33           H  
ATOM   1591 HD23 LEU A 108      43.550  78.904 -38.156  1.00 55.33           H  
ATOM   1592  N   PRO A 109      40.746  77.995 -42.926  1.00 55.93           N  
ATOM   1593  CA  PRO A 109      41.131  78.502 -44.243  1.00 55.93           C  
ATOM   1594  HA  PRO A 109      42.204  78.695 -44.238  1.00 55.93           H  
ATOM   1595  C   PRO A 109      40.403  79.784 -44.653  1.00 55.93           C  
ATOM   1596  CB  PRO A 109      40.830  77.376 -45.240  1.00 55.93           C  
ATOM   1597  HB2 PRO A 109      41.592  77.313 -46.018  1.00 55.93           H  
ATOM   1598  HB3 PRO A 109      39.847  77.519 -45.689  1.00 55.93           H  
ATOM   1599  O   PRO A 109      41.016  80.658 -45.274  1.00 55.93           O  
ATOM   1600  CG  PRO A 109      40.799  76.117 -44.383  1.00 55.93           C  
ATOM   1601  HG2 PRO A 109      41.812  75.739 -44.241  1.00 55.93           H  
ATOM   1602  HG3 PRO A 109      40.154  75.348 -44.808  1.00 55.93           H  
ATOM   1603  CD  PRO A 109      40.259  76.637 -43.062  1.00 55.93           C  
ATOM   1604  HD2 PRO A 109      39.171  76.682 -43.114  1.00 55.93           H  
ATOM   1605  HD3 PRO A 109      40.593  75.984 -42.256  1.00 55.93           H  
ATOM   1606  N   GLU A 110      39.116  79.908 -44.307  1.00 54.43           N  
ATOM   1607  H   GLU A 110      38.690  79.179 -43.752  1.00 54.43           H  
ATOM   1608  CA  GLU A 110      38.252  81.011 -44.756  1.00 54.43           C  
ATOM   1609  HA  GLU A 110      38.472  81.209 -45.805  1.00 54.43           H  
ATOM   1610  C   GLU A 110      38.517  82.337 -44.032  1.00 54.43           C  
ATOM   1611  CB  GLU A 110      36.763  80.631 -44.673  1.00 54.43           C  
ATOM   1612  HB2 GLU A 110      36.189  81.514 -44.953  1.00 54.43           H  
ATOM   1613  HB3 GLU A 110      36.503  80.358 -43.650  1.00 54.43           H  
ATOM   1614  O   GLU A 110      37.913  83.352 -44.370  1.00 54.43           O  
ATOM   1615  CG  GLU A 110      36.391  79.486 -45.631  1.00 54.43           C  
ATOM   1616  HG2 GLU A 110      37.024  79.558 -46.516  1.00 54.43           H  
ATOM   1617  HG3 GLU A 110      36.610  78.534 -45.148  1.00 54.43           H  
ATOM   1618  CD  GLU A 110      34.920  79.521 -46.089  1.00 54.43           C  
ATOM   1619  OE1 GLU A 110      34.643  78.896 -47.139  1.00 54.43           O  
ATOM   1620  OE2 GLU A 110      34.091  80.188 -45.430  1.00 54.43           O  
ATOM   1621  N   VAL A 111      39.454  82.355 -43.076  1.00 54.44           N  
ATOM   1622  H   VAL A 111      39.906  81.479 -42.857  1.00 54.44           H  
ATOM   1623  CA  VAL A 111      39.813  83.535 -42.283  1.00 54.44           C  
ATOM   1624  HA  VAL A 111      38.934  83.841 -41.716  1.00 54.44           H  
ATOM   1625  C   VAL A 111      40.270  84.674 -43.212  1.00 54.44           C  
ATOM   1626  CB  VAL A 111      40.895  83.180 -41.252  1.00 54.44           C  
ATOM   1627  HB  VAL A 111      41.758  82.765 -41.773  1.00 54.44           H  
ATOM   1628  O   VAL A 111      41.360  84.572 -43.806  1.00 54.44           O  
ATOM   1629  CG1 VAL A 111      41.347  84.419 -40.463  1.00 54.44           C  
ATOM   1630 HG11 VAL A 111      40.535  84.787 -39.835  1.00 54.44           H  
ATOM   1631 HG12 VAL A 111      42.207  84.160 -39.846  1.00 54.44           H  
ATOM   1632 HG13 VAL A 111      41.657  85.224 -41.129  1.00 54.44           H  
ATOM   1633  CG2 VAL A 111      40.364  82.140 -40.252  1.00 54.44           C  
ATOM   1634 HG21 VAL A 111      39.829  81.335 -40.756  1.00 54.44           H  
ATOM   1635 HG22 VAL A 111      41.197  81.696 -39.708  1.00 54.44           H  
ATOM   1636 HG23 VAL A 111      39.666  82.604 -39.554  1.00 54.44           H  
ATOM   1637  N   PRO A 112      39.481  85.765 -43.337  1.00 59.64           N  
ATOM   1638  CA  PRO A 112      39.804  86.890 -44.206  1.00 59.64           C  
ATOM   1639  HA  PRO A 112      39.863  86.522 -45.230  1.00 59.64           H  
ATOM   1640  C   PRO A 112      41.127  87.545 -43.808  1.00 59.64           C  
ATOM   1641  CB  PRO A 112      38.638  87.881 -44.090  1.00 59.64           C  
ATOM   1642  HB2 PRO A 112      38.404  88.344 -45.049  1.00 59.64           H  
ATOM   1643  HB3 PRO A 112      38.866  88.645 -43.346  1.00 59.64           H  
ATOM   1644  O   PRO A 112      41.464  87.633 -42.629  1.00 59.64           O  
ATOM   1645  CG  PRO A 112      37.480  87.028 -43.580  1.00 59.64           C  
ATOM   1646  HG2 PRO A 112      36.761  87.616 -43.009  1.00 59.64           H  
ATOM   1647  HG3 PRO A 112      36.994  86.527 -44.417  1.00 59.64           H  
ATOM   1648  CD  PRO A 112      38.183  85.995 -42.709  1.00 59.64           C  
ATOM   1649  HD2 PRO A 112      38.332  86.399 -41.707  1.00 59.64           H  
ATOM   1650  HD3 PRO A 112      37.570  85.095 -42.658  1.00 59.64           H  
ATOM   1651  N   ALA A 113      41.872  88.047 -44.797  1.00 56.00           N  
ATOM   1652  H   ALA A 113      41.517  87.958 -45.738  1.00 56.00           H  
ATOM   1653  CA  ALA A 113      43.252  88.512 -44.626  1.00 56.00           C  
ATOM   1654  HA  ALA A 113      43.873  87.657 -44.359  1.00 56.00           H  
ATOM   1655  C   ALA A 113      43.442  89.573 -43.526  1.00 56.00           C  
ATOM   1656  CB  ALA A 113      43.736  89.059 -45.975  1.00 56.00           C  
ATOM   1657  HB1 ALA A 113      44.769  89.392 -45.881  1.00 56.00           H  
ATOM   1658  HB2 ALA A 113      43.685  88.278 -46.733  1.00 56.00           H  
ATOM   1659  HB3 ALA A 113      43.118  89.904 -46.281  1.00 56.00           H  
ATOM   1660  O   ALA A 113      44.447  89.537 -42.822  1.00 56.00           O  
ATOM   1661  N   THR A 114      42.492  90.502 -43.386  1.00 57.04           N  
ATOM   1662  H   THR A 114      41.656  90.436 -43.948  1.00 57.04           H  
ATOM   1663  CA  THR A 114      42.560  91.629 -42.440  1.00 57.04           C  
ATOM   1664  HA  THR A 114      43.517  92.139 -42.548  1.00 57.04           H  
ATOM   1665  C   THR A 114      42.459  91.193 -40.987  1.00 57.04           C  
ATOM   1666  CB  THR A 114      41.424  92.628 -42.711  1.00 57.04           C  
ATOM   1667  HB  THR A 114      41.293  93.283 -41.850  1.00 57.04           H  
ATOM   1668  O   THR A 114      43.181  91.710 -40.144  1.00 57.04           O  
ATOM   1669  CG2 THR A 114      41.728  93.492 -43.933  1.00 57.04           C  
ATOM   1670 HG21 THR A 114      42.645  94.055 -43.763  1.00 57.04           H  
ATOM   1671 HG22 THR A 114      41.844  92.866 -44.818  1.00 57.04           H  
ATOM   1672 HG23 THR A 114      40.907  94.191 -44.092  1.00 57.04           H  
ATOM   1673  OG1 THR A 114      40.213  91.948 -42.982  1.00 57.04           O  
ATOM   1674  HG1 THR A 114      39.713  91.894 -42.164  1.00 57.04           H  
ATOM   1675  N   GLU A 115      41.576  90.239 -40.693  1.00 57.03           N  
ATOM   1676  H   GLU A 115      41.032  89.829 -41.438  1.00 57.03           H  
ATOM   1677  CA  GLU A 115      41.405  89.686 -39.344  1.00 57.03           C  
ATOM   1678  HA  GLU A 115      41.524  90.469 -38.596  1.00 57.03           H  
ATOM   1679  C   GLU A 115      42.451  88.613 -39.045  1.00 57.03           C  
ATOM   1680  CB  GLU A 115      40.000  89.089 -39.208  1.00 57.03           C  
ATOM   1681  HB2 GLU A 115      39.828  88.391 -40.027  1.00 57.03           H  
ATOM   1682  HB3 GLU A 115      39.943  88.545 -38.265  1.00 57.03           H  
ATOM   1683  O   GLU A 115      42.719  88.307 -37.886  1.00 57.03           O  
ATOM   1684  CG  GLU A 115      38.917  90.177 -39.212  1.00 57.03           C  
ATOM   1685  HG2 GLU A 115      38.985  90.741 -40.143  1.00 57.03           H  
ATOM   1686  HG3 GLU A 115      39.109  90.865 -38.388  1.00 57.03           H  
ATOM   1687  CD  GLU A 115      37.496  89.611 -39.080  1.00 57.03           C  
ATOM   1688  OE1 GLU A 115      36.557  90.434 -39.164  1.00 57.03           O  
ATOM   1689  OE2 GLU A 115      37.351  88.376 -38.942  1.00 57.03           O  
ATOM   1690  N   ARG A 116      43.070  88.056 -40.095  1.00 54.12           N  
ATOM   1691  H   ARG A 116      42.746  88.338 -41.009  1.00 54.12           H  
ATOM   1692  CA  ARG A 116      44.047  86.970 -40.019  1.00 54.12           C  
ATOM   1693  HA  ARG A 116      43.545  86.095 -39.606  1.00 54.12           H  
ATOM   1694  C   ARG A 116      45.203  87.296 -39.084  1.00 54.12           C  
ATOM   1695  CB  ARG A 116      44.551  86.667 -41.440  1.00 54.12           C  
ATOM   1696  HB2 ARG A 116      45.431  87.274 -41.655  1.00 54.12           H  
ATOM   1697  HB3 ARG A 116      43.777  86.930 -42.161  1.00 54.12           H  
ATOM   1698  O   ARG A 116      45.624  86.425 -38.336  1.00 54.12           O  
ATOM   1699  CG  ARG A 116      44.876  85.189 -41.663  1.00 54.12           C  
ATOM   1700  HG2 ARG A 116      45.672  84.890 -40.981  1.00 54.12           H  
ATOM   1701  HG3 ARG A 116      43.996  84.582 -41.453  1.00 54.12           H  
ATOM   1702  CD  ARG A 116      45.336  84.962 -43.111  1.00 54.12           C  
ATOM   1703  HD2 ARG A 116      46.309  84.472 -43.071  1.00 54.12           H  
ATOM   1704  HD3 ARG A 116      45.460  85.921 -43.615  1.00 54.12           H  
ATOM   1705  NE  ARG A 116      44.395  84.123 -43.883  1.00 54.12           N  
ATOM   1706  HE  ARG A 116      43.438  84.077 -43.563  1.00 54.12           H  
ATOM   1707  NH1 ARG A 116      45.832  83.566 -45.578  1.00 54.12           N  
ATOM   1708 HH11 ARG A 116      46.513  84.192 -45.172  1.00 54.12           H  
ATOM   1709 HH12 ARG A 116      46.039  83.007 -46.393  1.00 54.12           H  
ATOM   1710  NH2 ARG A 116      43.811  82.608 -45.478  1.00 54.12           N  
ATOM   1711 HH21 ARG A 116      44.012  82.032 -46.282  1.00 54.12           H  
ATOM   1712 HH22 ARG A 116      42.913  82.488 -45.031  1.00 54.12           H  
ATOM   1713  CZ  ARG A 116      44.679  83.437 -44.973  1.00 54.12           C  
ATOM   1714  N   GLU A 117      45.698  88.531 -39.106  1.00 58.60           N  
ATOM   1715  H   GLU A 117      45.275  89.203 -39.730  1.00 58.60           H  
ATOM   1716  CA  GLU A 117      46.820  88.964 -38.265  1.00 58.60           C  
ATOM   1717  HA  GLU A 117      47.638  88.254 -38.389  1.00 58.60           H  
ATOM   1718  C   GLU A 117      46.440  88.961 -36.775  1.00 58.60           C  
ATOM   1719  CB  GLU A 117      47.287  90.353 -38.744  1.00 58.60           C  
ATOM   1720  HB2 GLU A 117      46.920  90.522 -39.756  1.00 58.60           H  
ATOM   1721  HB3 GLU A 117      46.868  91.127 -38.101  1.00 58.60           H  
ATOM   1722  O   GLU A 117      47.168  88.424 -35.938  1.00 58.60           O  
ATOM   1723  CG  GLU A 117      48.817  90.475 -38.782  1.00 58.60           C  
ATOM   1724  HG2 GLU A 117      49.203  90.417 -37.764  1.00 58.60           H  
ATOM   1725  HG3 GLU A 117      49.214  89.628 -39.342  1.00 58.60           H  
ATOM   1726  CD  GLU A 117      49.298  91.778 -39.447  1.00 58.60           C  
ATOM   1727  OE1 GLU A 117      50.473  91.798 -39.880  1.00 58.60           O  
ATOM   1728  OE2 GLU A 117      48.510  92.747 -39.521  1.00 58.60           O  
ATOM   1729  N   GLU A 118      45.252  89.478 -36.449  1.00 59.02           N  
ATOM   1730  H   GLU A 118      44.668  89.849 -37.185  1.00 59.02           H  
ATOM   1731  CA  GLU A 118      44.723  89.492 -35.084  1.00 59.02           C  
ATOM   1732  HA  GLU A 118      45.508  89.859 -34.422  1.00 59.02           H  
ATOM   1733  C   GLU A 118      44.346  88.075 -34.614  1.00 59.02           C  
ATOM   1734  CB  GLU A 118      43.536  90.470 -35.019  1.00 59.02           C  
ATOM   1735  HB2 GLU A 118      42.641  89.986 -35.410  1.00 59.02           H  
ATOM   1736  HB3 GLU A 118      43.761  91.339 -35.636  1.00 59.02           H  
ATOM   1737  O   GLU A 118      44.610  87.705 -33.465  1.00 59.02           O  
ATOM   1738  CG  GLU A 118      43.289  90.960 -33.584  1.00 59.02           C  
ATOM   1739  HG2 GLU A 118      43.050  90.101 -32.957  1.00 59.02           H  
ATOM   1740  HG3 GLU A 118      44.213  91.397 -33.205  1.00 59.02           H  
ATOM   1741  CD  GLU A 118      42.159  91.997 -33.455  1.00 59.02           C  
ATOM   1742  OE1 GLU A 118      42.014  92.522 -32.325  1.00 59.02           O  
ATOM   1743  OE2 GLU A 118      41.428  92.229 -34.441  1.00 59.02           O  
ATOM   1744  N   LEU A 119      43.812  87.244 -35.519  1.00 53.27           N  
ATOM   1745  H   LEU A 119      43.585  87.628 -36.426  1.00 53.27           H  
ATOM   1746  CA  LEU A 119      43.531  85.829 -35.284  1.00 53.27           C  
ATOM   1747  HA  LEU A 119      42.882  85.755 -34.411  1.00 53.27           H  
ATOM   1748  C   LEU A 119      44.818  85.053 -34.980  1.00 53.27           C  
ATOM   1749  CB  LEU A 119      42.805  85.215 -36.497  1.00 53.27           C  
ATOM   1750  HB2 LEU A 119      42.010  85.880 -36.833  1.00 53.27           H  
ATOM   1751  HB3 LEU A 119      43.518  85.113 -37.315  1.00 53.27           H  
ATOM   1752  O   LEU A 119      44.853  84.321 -33.994  1.00 53.27           O  
ATOM   1753  CG  LEU A 119      42.210  83.834 -36.146  1.00 53.27           C  
ATOM   1754  HG  LEU A 119      42.793  83.361 -35.356  1.00 53.27           H  
ATOM   1755  CD1 LEU A 119      40.765  83.975 -35.666  1.00 53.27           C  
ATOM   1756 HD11 LEU A 119      40.730  84.618 -34.787  1.00 53.27           H  
ATOM   1757 HD12 LEU A 119      40.147  84.413 -36.450  1.00 53.27           H  
ATOM   1758 HD13 LEU A 119      40.367  82.994 -35.406  1.00 53.27           H  
ATOM   1759  CD2 LEU A 119      42.215  82.886 -37.334  1.00 53.27           C  
ATOM   1760 HD21 LEU A 119      41.468  83.232 -38.048  1.00 53.27           H  
ATOM   1761 HD22 LEU A 119      41.937  81.885 -37.004  1.00 53.27           H  
ATOM   1762 HD23 LEU A 119      43.204  82.847 -37.792  1.00 53.27           H  
ATOM   1763  N   VAL A 120      45.881  85.243 -35.773  1.00 55.67           N  
ATOM   1764  H   VAL A 120      45.776  85.858 -36.567  1.00 55.67           H  
ATOM   1765  CA  VAL A 120      47.200  84.628 -35.545  1.00 55.67           C  
ATOM   1766  HA  VAL A 120      47.079  83.545 -35.515  1.00 55.67           H  
ATOM   1767  C   VAL A 120      47.740  85.045 -34.182  1.00 55.67           C  
ATOM   1768  CB  VAL A 120      48.196  84.960 -36.676  1.00 55.67           C  
ATOM   1769  HB  VAL A 120      48.153  86.027 -36.895  1.00 55.67           H  
ATOM   1770  O   VAL A 120      48.059  84.170 -33.386  1.00 55.67           O  
ATOM   1771  CG1 VAL A 120      49.646  84.591 -36.328  1.00 55.67           C  
ATOM   1772 HG11 VAL A 120      50.293  84.775 -37.186  1.00 55.67           H  
ATOM   1773 HG12 VAL A 120      50.014  85.204 -35.506  1.00 55.67           H  
ATOM   1774 HG13 VAL A 120      49.718  83.541 -36.045  1.00 55.67           H  
ATOM   1775  CG2 VAL A 120      47.846  84.173 -37.948  1.00 55.67           C  
ATOM   1776 HG21 VAL A 120      48.042  83.112 -37.794  1.00 55.67           H  
ATOM   1777 HG22 VAL A 120      48.450  84.535 -38.780  1.00 55.67           H  
ATOM   1778 HG23 VAL A 120      46.791  84.289 -38.198  1.00 55.67           H  
ATOM   1779  N   GLN A 121      47.740  86.339 -33.842  1.00 58.71           N  
ATOM   1780  H   GLN A 121      47.465  87.024 -34.531  1.00 58.71           H  
ATOM   1781  CA  GLN A 121      48.202  86.798 -32.521  1.00 58.71           C  
ATOM   1782  HA  GLN A 121      49.247  86.519 -32.389  1.00 58.71           H  
ATOM   1783  C   GLN A 121      47.404  86.182 -31.361  1.00 58.71           C  
ATOM   1784  CB  GLN A 121      48.060  88.321 -32.417  1.00 58.71           C  
ATOM   1785  HB2 GLN A 121      48.139  88.603 -31.367  1.00 58.71           H  
ATOM   1786  HB3 GLN A 121      47.077  88.623 -32.777  1.00 58.71           H  
ATOM   1787  O   GLN A 121      47.922  85.966 -30.257  1.00 58.71           O  
ATOM   1788  CG  GLN A 121      49.143  89.085 -33.182  1.00 58.71           C  
ATOM   1789  HG2 GLN A 121      49.091  88.836 -34.242  1.00 58.71           H  
ATOM   1790  HG3 GLN A 121      50.125  88.790 -32.813  1.00 58.71           H  
ATOM   1791  CD  GLN A 121      48.995  90.595 -33.020  1.00 58.71           C  
ATOM   1792  NE2 GLN A 121      49.768  91.374 -33.742  1.00 58.71           N  
ATOM   1793 HE21 GLN A 121      50.344  90.970 -34.467  1.00 58.71           H  
ATOM   1794 HE22 GLN A 121      49.569  92.363 -33.694  1.00 58.71           H  
ATOM   1795  OE1 GLN A 121      48.212  91.107 -32.233  1.00 58.71           O  
ATOM   1796  N   ARG A 122      46.106  85.939 -31.564  1.00 58.46           N  
ATOM   1797  H   ARG A 122      45.716  86.182 -32.463  1.00 58.46           H  
ATOM   1798  CA  ARG A 122      45.242  85.330 -30.548  1.00 58.46           C  
ATOM   1799  HA  ARG A 122      45.529  85.732 -29.576  1.00 58.46           H  
ATOM   1800  C   ARG A 122      45.471  83.818 -30.445  1.00 58.46           C  
ATOM   1801  CB  ARG A 122      43.791  85.738 -30.836  1.00 58.46           C  
ATOM   1802  HB2 ARG A 122      43.791  86.741 -31.265  1.00 58.46           H  
ATOM   1803  HB3 ARG A 122      43.347  85.059 -31.564  1.00 58.46           H  
ATOM   1804  O   ARG A 122      45.570  83.319 -29.325  1.00 58.46           O  
ATOM   1805  CG  ARG A 122      42.941  85.793 -29.564  1.00 58.46           C  
ATOM   1806  HG2 ARG A 122      43.452  86.385 -28.806  1.00 58.46           H  
ATOM   1807  HG3 ARG A 122      42.780  84.782 -29.187  1.00 58.46           H  
ATOM   1808  CD  ARG A 122      41.597  86.453 -29.889  1.00 58.46           C  
ATOM   1809  HD2 ARG A 122      41.784  87.446 -30.298  1.00 58.46           H  
ATOM   1810  HD3 ARG A 122      41.091  85.857 -30.648  1.00 58.46           H  
ATOM   1811  NE  ARG A 122      40.738  86.564 -28.695  1.00 58.46           N  
ATOM   1812  HE  ARG A 122      41.050  86.088 -27.861  1.00 58.46           H  
ATOM   1813  NH1 ARG A 122      39.032  87.724 -29.705  1.00 58.46           N  
ATOM   1814 HH11 ARG A 122      38.124  88.165 -29.680  1.00 58.46           H  
ATOM   1815 HH12 ARG A 122      39.556  87.743 -30.569  1.00 58.46           H  
ATOM   1816  NH2 ARG A 122      38.856  87.152 -27.555  1.00 58.46           N  
ATOM   1817 HH21 ARG A 122      39.193  86.666 -26.736  1.00 58.46           H  
ATOM   1818 HH22 ARG A 122      37.939  87.575 -27.554  1.00 58.46           H  
ATOM   1819  CZ  ARG A 122      39.552  87.146 -28.658  1.00 58.46           C  
ATOM   1820  N   LEU A 123      45.646  83.128 -31.574  1.00 52.07           N  
ATOM   1821  H   LEU A 123      45.554  83.629 -32.446  1.00 52.07           H  
ATOM   1822  CA  LEU A 123      46.021  81.710 -31.653  1.00 52.07           C  
ATOM   1823  HA  LEU A 123      45.312  81.119 -31.072  1.00 52.07           H  
ATOM   1824  C   LEU A 123      47.410  81.454 -31.052  1.00 52.07           C  
ATOM   1825  CB  LEU A 123      45.988  81.250 -33.125  1.00 52.07           C  
ATOM   1826  HB2 LEU A 123      46.477  82.007 -33.737  1.00 52.07           H  
ATOM   1827  HB3 LEU A 123      46.572  80.334 -33.223  1.00 52.07           H  
ATOM   1828  O   LEU A 123      47.573  80.524 -30.266  1.00 52.07           O  
ATOM   1829  CG  LEU A 123      44.580  80.978 -33.685  1.00 52.07           C  
ATOM   1830  HG  LEU A 123      43.913  81.801 -33.427  1.00 52.07           H  
ATOM   1831  CD1 LEU A 123      44.641  80.859 -35.208  1.00 52.07           C  
ATOM   1832 HD11 LEU A 123      45.005  81.793 -35.634  1.00 52.07           H  
ATOM   1833 HD12 LEU A 123      43.643  80.662 -35.602  1.00 52.07           H  
ATOM   1834 HD13 LEU A 123      45.305  80.044 -35.497  1.00 52.07           H  
ATOM   1835  CD2 LEU A 123      44.000  79.674 -33.129  1.00 52.07           C  
ATOM   1836 HD21 LEU A 123      43.876  79.742 -32.048  1.00 52.07           H  
ATOM   1837 HD22 LEU A 123      44.656  78.837 -33.366  1.00 52.07           H  
ATOM   1838 HD23 LEU A 123      43.022  79.490 -33.574  1.00 52.07           H  
ATOM   1839  N   GLU A 124      48.394  82.307 -31.340  1.00 53.83           N  
ATOM   1840  H   GLU A 124      48.223  83.012 -32.043  1.00 53.83           H  
ATOM   1841  CA  GLU A 124      49.746  82.228 -30.776  1.00 53.83           C  
ATOM   1842  HA  GLU A 124      50.198  81.272 -31.040  1.00 53.83           H  
ATOM   1843  C   GLU A 124      49.728  82.323 -29.248  1.00 53.83           C  
ATOM   1844  CB  GLU A 124      50.623  83.358 -31.330  1.00 53.83           C  
ATOM   1845  HB2 GLU A 124      50.058  84.289 -31.302  1.00 53.83           H  
ATOM   1846  HB3 GLU A 124      51.494  83.469 -30.683  1.00 53.83           H  
ATOM   1847  O   GLU A 124      50.416  81.555 -28.573  1.00 53.83           O  
ATOM   1848  CG  GLU A 124      51.132  83.084 -32.752  1.00 53.83           C  
ATOM   1849  HG2 GLU A 124      51.707  82.158 -32.733  1.00 53.83           H  
ATOM   1850  HG3 GLU A 124      50.289  82.934 -33.427  1.00 53.83           H  
ATOM   1851  CD  GLU A 124      52.019  84.225 -33.279  1.00 53.83           C  
ATOM   1852  OE1 GLU A 124      52.839  83.938 -34.178  1.00 53.83           O  
ATOM   1853  OE2 GLU A 124      51.898  85.362 -32.765  1.00 53.83           O  
ATOM   1854  N   ARG A 125      48.900  83.214 -28.679  1.00 55.19           N  
ATOM   1855  H   ARG A 125      48.380  83.826 -29.291  1.00 55.19           H  
ATOM   1856  CA  ARG A 125      48.721  83.300 -27.219  1.00 55.19           C  
ATOM   1857  HA  ARG A 125      49.702  83.411 -26.757  1.00 55.19           H  
ATOM   1858  C   ARG A 125      48.155  82.012 -26.628  1.00 55.19           C  
ATOM   1859  CB  ARG A 125      47.834  84.494 -26.840  1.00 55.19           C  
ATOM   1860  HB2 ARG A 125      47.355  84.288 -25.883  1.00 55.19           H  
ATOM   1861  HB3 ARG A 125      47.054  84.637 -27.588  1.00 55.19           H  
ATOM   1862  O   ARG A 125      48.609  81.598 -25.563  1.00 55.19           O  
ATOM   1863  CG  ARG A 125      48.666  85.771 -26.684  1.00 55.19           C  
ATOM   1864  HG2 ARG A 125      49.449  85.591 -25.947  1.00 55.19           H  
ATOM   1865  HG3 ARG A 125      49.137  86.029 -27.632  1.00 55.19           H  
ATOM   1866  CD  ARG A 125      47.807  86.941 -26.192  1.00 55.19           C  
ATOM   1867  HD2 ARG A 125      47.213  86.619 -25.337  1.00 55.19           H  
ATOM   1868  HD3 ARG A 125      48.481  87.736 -25.872  1.00 55.19           H  
ATOM   1869  NE  ARG A 125      46.932  87.456 -27.261  1.00 55.19           N  
ATOM   1870  HE  ARG A 125      47.007  86.991 -28.154  1.00 55.19           H  
ATOM   1871  NH1 ARG A 125      46.136  89.290 -26.131  1.00 55.19           N  
ATOM   1872 HH11 ARG A 125      46.670  89.006 -25.322  1.00 55.19           H  
ATOM   1873 HH12 ARG A 125      45.612  90.153 -26.137  1.00 55.19           H  
ATOM   1874  NH2 ARG A 125      45.540  88.956 -28.258  1.00 55.19           N  
ATOM   1875 HH21 ARG A 125      45.680  88.488 -29.142  1.00 55.19           H  
ATOM   1876 HH22 ARG A 125      45.058  89.843 -28.267  1.00 55.19           H  
ATOM   1877  CZ  ARG A 125      46.205  88.557 -27.210  1.00 55.19           C  
ATOM   1878  N   MET A 126      47.197  81.379 -27.307  1.00 49.09           N  
ATOM   1879  H   MET A 126      46.897  81.765 -28.191  1.00 49.09           H  
ATOM   1880  CA  MET A 126      46.640  80.094 -26.869  1.00 49.09           C  
ATOM   1881  HA  MET A 126      46.333  80.176 -25.826  1.00 49.09           H  
ATOM   1882  C   MET A 126      47.688  78.978 -26.932  1.00 49.09           C  
ATOM   1883  CB  MET A 126      45.410  79.719 -27.706  1.00 49.09           C  
ATOM   1884  HB2 MET A 126      45.643  79.775 -28.770  1.00 49.09           H  
ATOM   1885  HB3 MET A 126      45.139  78.690 -27.472  1.00 49.09           H  
ATOM   1886  O   MET A 126      47.851  78.242 -25.961  1.00 49.09           O  
ATOM   1887  CG  MET A 126      44.208  80.618 -27.403  1.00 49.09           C  
ATOM   1888  HG2 MET A 126      43.947  80.512 -26.350  1.00 49.09           H  
ATOM   1889  HG3 MET A 126      44.494  81.655 -27.578  1.00 49.09           H  
ATOM   1890  SD  MET A 126      42.732  80.275 -28.401  1.00 49.09           S  
ATOM   1891  CE  MET A 126      42.337  78.580 -27.880  1.00 49.09           C  
ATOM   1892  HE1 MET A 126      43.123  77.897 -28.201  1.00 49.09           H  
ATOM   1893  HE2 MET A 126      41.399  78.272 -28.340  1.00 49.09           H  
ATOM   1894  HE3 MET A 126      42.236  78.539 -26.795  1.00 49.09           H  
ATOM   1895  N   LEU A 127      48.451  78.901 -28.027  1.00 44.56           N  
ATOM   1896  H   LEU A 127      48.245  79.522 -28.796  1.00 44.56           H  
ATOM   1897  CA  LEU A 127      49.565  77.959 -28.181  1.00 44.56           C  
ATOM   1898  HA  LEU A 127      49.188  76.942 -28.082  1.00 44.56           H  
ATOM   1899  C   LEU A 127      50.629  78.147 -27.099  1.00 44.56           C  
ATOM   1900  CB  LEU A 127      50.200  78.153 -29.570  1.00 44.56           C  
ATOM   1901  HB2 LEU A 127      50.040  79.181 -29.894  1.00 44.56           H  
ATOM   1902  HB3 LEU A 127      51.278  78.004 -29.510  1.00 44.56           H  
ATOM   1903  O   LEU A 127      51.143  77.169 -26.562  1.00 44.56           O  
ATOM   1904  CG  LEU A 127      49.641  77.189 -30.626  1.00 44.56           C  
ATOM   1905  HG  LEU A 127      48.562  77.097 -30.505  1.00 44.56           H  
ATOM   1906  CD1 LEU A 127      49.930  77.734 -32.023  1.00 44.56           C  
ATOM   1907 HD11 LEU A 127      49.432  78.695 -32.151  1.00 44.56           H  
ATOM   1908 HD12 LEU A 127      51.003  77.858 -32.170  1.00 44.56           H  
ATOM   1909 HD13 LEU A 127      49.541  77.044 -32.772  1.00 44.56           H  
ATOM   1910  CD2 LEU A 127      50.292  75.808 -30.498  1.00 44.56           C  
ATOM   1911 HD21 LEU A 127      49.859  75.135 -31.239  1.00 44.56           H  
ATOM   1912 HD22 LEU A 127      50.104  75.393 -29.508  1.00 44.56           H  
ATOM   1913 HD23 LEU A 127      51.367  75.876 -30.664  1.00 44.56           H  
ATOM   1914  N   ALA A 128      50.960  79.394 -26.758  1.00 40.52           N  
ATOM   1915  H   ALA A 128      50.556  80.162 -27.275  1.00 40.52           H  
ATOM   1916  CA  ALA A 128      51.968  79.677 -25.744  1.00 40.52           C  
ATOM   1917  HA  ALA A 128      52.907  79.218 -26.055  1.00 40.52           H  
ATOM   1918  C   ALA A 128      51.592  79.076 -24.383  1.00 40.52           C  
ATOM   1919  CB  ALA A 128      52.172  81.193 -25.652  1.00 40.52           C  
ATOM   1920  HB1 ALA A 128      51.251  81.676 -25.326  1.00 40.52           H  
ATOM   1921  HB2 ALA A 128      52.457  81.588 -26.627  1.00 40.52           H  
ATOM   1922  HB3 ALA A 128      52.962  81.412 -24.933  1.00 40.52           H  
ATOM   1923  O   ALA A 128      52.463  78.538 -23.699  1.00 40.52           O  
ATOM   1924  N   ALA A 129      50.306  79.132 -24.016  1.00 37.27           N  
ATOM   1925  H   ALA A 129      49.641  79.554 -24.649  1.00 37.27           H  
ATOM   1926  CA  ALA A 129      49.808  78.633 -22.735  1.00 37.27           C  
ATOM   1927  HA  ALA A 129      50.395  79.084 -21.935  1.00 37.27           H  
ATOM   1928  C   ALA A 129      49.938  77.110 -22.584  1.00 37.27           C  
ATOM   1929  CB  ALA A 129      48.351  79.079 -22.573  1.00 37.27           C  
ATOM   1930  HB1 ALA A 129      47.729  78.608 -23.335  1.00 37.27           H  
ATOM   1931  HB2 ALA A 129      47.988  78.781 -21.590  1.00 37.27           H  
ATOM   1932  HB3 ALA A 129      48.279  80.162 -22.668  1.00 37.27           H  
ATOM   1933  O   ALA A 129      50.034  76.624 -21.461  1.00 37.27           O  
ATOM   1934  N   LEU A 130      49.991  76.363 -23.695  1.00 35.49           N  
ATOM   1935  H   LEU A 130      49.903  76.823 -24.591  1.00 35.49           H  
ATOM   1936  CA  LEU A 130      50.231  74.918 -23.681  1.00 35.49           C  
ATOM   1937  HA  LEU A 130      49.568  74.453 -22.950  1.00 35.49           H  
ATOM   1938  C   LEU A 130      51.652  74.548 -23.269  1.00 35.49           C  
ATOM   1939  CB  LEU A 130      49.969  74.320 -25.079  1.00 35.49           C  
ATOM   1940  HB2 LEU A 130      50.469  73.356 -25.167  1.00 35.49           H  
ATOM   1941  HB3 LEU A 130      50.420  74.967 -25.832  1.00 35.49           H  
ATOM   1942  O   LEU A 130      51.917  73.356 -23.108  1.00 35.49           O  
ATOM   1943  CG  LEU A 130      48.493  74.095 -25.414  1.00 35.49           C  
ATOM   1944  HG  LEU A 130      47.914  74.984 -25.162  1.00 35.49           H  
ATOM   1945  CD1 LEU A 130      48.358  73.826 -26.912  1.00 35.49           C  
ATOM   1946 HD11 LEU A 130      47.311  73.653 -27.161  1.00 35.49           H  
ATOM   1947 HD12 LEU A 130      48.709  74.691 -27.475  1.00 35.49           H  
ATOM   1948 HD13 LEU A 130      48.941  72.949 -27.193  1.00 35.49           H  
ATOM   1949  CD2 LEU A 130      47.936  72.885 -24.659  1.00 35.49           C  
ATOM   1950 HD21 LEU A 130      48.502  71.988 -24.911  1.00 35.49           H  
ATOM   1951 HD22 LEU A 130      47.990  73.051 -23.583  1.00 35.49           H  
ATOM   1952 HD23 LEU A 130      46.892  72.735 -24.931  1.00 35.49           H  
ATOM   1953  N   ARG A 131      52.591  75.507 -23.185  1.00 32.01           N  
ATOM   1954  H   ARG A 131      52.326  76.476 -23.286  1.00 32.01           H  
ATOM   1955  CA  ARG A 131      53.998  75.134 -23.055  1.00 32.01           C  
ATOM   1956  HA  ARG A 131      54.204  74.530 -23.939  1.00 32.01           H  
ATOM   1957  C   ARG A 131      54.194  74.265 -21.815  1.00 32.01           C  
ATOM   1958  CB  ARG A 131      54.964  76.317 -23.080  1.00 32.01           C  
ATOM   1959  HB2 ARG A 131      54.506  77.200 -22.635  1.00 32.01           H  
ATOM   1960  HB3 ARG A 131      55.855  76.059 -22.507  1.00 32.01           H  
ATOM   1961  O   ARG A 131      53.913  74.733 -20.710  1.00 32.01           O  
ATOM   1962  CG  ARG A 131      55.378  76.574 -24.532  1.00 32.01           C  
ATOM   1963  HG2 ARG A 131      54.514  76.926 -25.097  1.00 32.01           H  
ATOM   1964  HG3 ARG A 131      55.745  75.650 -24.978  1.00 32.01           H  
ATOM   1965  CD  ARG A 131      56.492  77.611 -24.596  1.00 32.01           C  
ATOM   1966  HD2 ARG A 131      56.119  78.543 -24.170  1.00 32.01           H  
ATOM   1967  HD3 ARG A 131      57.338  77.259 -24.005  1.00 32.01           H  
ATOM   1968  NE  ARG A 131      56.915  77.826 -25.990  1.00 32.01           N  
ATOM   1969  HE  ARG A 131      56.483  77.234 -26.686  1.00 32.01           H  
ATOM   1970  NH1 ARG A 131      58.338  79.573 -25.587  1.00 32.01           N  
ATOM   1971 HH11 ARG A 131      58.962  80.292 -25.924  1.00 32.01           H  
ATOM   1972 HH12 ARG A 131      58.134  79.482 -24.602  1.00 32.01           H  
ATOM   1973  NH2 ARG A 131      58.003  78.878 -27.686  1.00 32.01           N  
ATOM   1974 HH21 ARG A 131      58.619  79.607 -28.018  1.00 32.01           H  
ATOM   1975 HH22 ARG A 131      57.535  78.281 -28.352  1.00 32.01           H  
ATOM   1976  CZ  ARG A 131      57.749  78.753 -26.414  1.00 32.01           C  
ATOM   1977  N   PRO A 132      54.685  73.025 -22.006  1.00 31.94           N  
ATOM   1978  CA  PRO A 132      54.924  72.104 -20.915  1.00 31.94           C  
ATOM   1979  HA  PRO A 132      53.969  71.813 -20.478  1.00 31.94           H  
ATOM   1980  C   PRO A 132      55.797  72.803 -19.886  1.00 31.94           C  
ATOM   1981  CB  PRO A 132      55.614  70.879 -21.525  1.00 31.94           C  
ATOM   1982  HB2 PRO A 132      56.697  70.973 -21.455  1.00 31.94           H  
ATOM   1983  HB3 PRO A 132      55.286  69.956 -21.045  1.00 31.94           H  
ATOM   1984  O   PRO A 132      56.892  73.278 -20.205  1.00 31.94           O  
ATOM   1985  CG  PRO A 132      55.206  70.924 -22.992  1.00 31.94           C  
ATOM   1986  HG2 PRO A 132      54.242  70.431 -23.114  1.00 31.94           H  
ATOM   1987  HG3 PRO A 132      55.955  70.465 -23.637  1.00 31.94           H  
ATOM   1988  CD  PRO A 132      55.050  72.408 -23.273  1.00 31.94           C  
ATOM   1989  HD2 PRO A 132      55.997  72.822 -23.620  1.00 31.94           H  
ATOM   1990  HD3 PRO A 132      54.274  72.530 -24.029  1.00 31.94           H  
ATOM   1991  N   VAL A 133      55.274  72.921 -18.668  1.00 24.99           N  
ATOM   1992  H   VAL A 133      54.345  72.564 -18.497  1.00 24.99           H  
ATOM   1993  CA  VAL A 133      56.039  73.465 -17.552  1.00 24.99           C  
ATOM   1994  HA  VAL A 133      56.345  74.479 -17.812  1.00 24.99           H  
ATOM   1995  C   VAL A 133      57.288  72.609 -17.394  1.00 24.99           C  
ATOM   1996  CB  VAL A 133      55.199  73.527 -16.265  1.00 24.99           C  
ATOM   1997  HB  VAL A 133      54.792  72.538 -16.050  1.00 24.99           H  
ATOM   1998  O   VAL A 133      57.236  71.382 -17.510  1.00 24.99           O  
ATOM   1999  CG1 VAL A 133      56.016  73.996 -15.055  1.00 24.99           C  
ATOM   2000 HG11 VAL A 133      55.366  74.073 -14.183  1.00 24.99           H  
ATOM   2001 HG12 VAL A 133      56.796  73.272 -14.821  1.00 24.99           H  
ATOM   2002 HG13 VAL A 133      56.466  74.969 -15.253  1.00 24.99           H  
ATOM   2003  CG2 VAL A 133      54.038  74.515 -16.447  1.00 24.99           C  
ATOM   2004 HG21 VAL A 133      53.394  74.199 -17.268  1.00 24.99           H  
ATOM   2005 HG22 VAL A 133      54.420  75.513 -16.662  1.00 24.99           H  
ATOM   2006 HG23 VAL A 133      53.436  74.548 -15.539  1.00 24.99           H  
ATOM   2007  N   ALA A 134      58.415  73.286 -17.177  1.00 21.13           N  
ATOM   2008  H   ALA A 134      58.367  74.292 -17.105  1.00 21.13           H  
ATOM   2009  CA  ALA A 134      59.704  72.649 -16.984  1.00 21.13           C  
ATOM   2010  HA  ALA A 134      60.021  72.213 -17.931  1.00 21.13           H  
ATOM   2011  C   ALA A 134      59.579  71.532 -15.941  1.00 21.13           C  
ATOM   2012  CB  ALA A 134      60.720  73.717 -16.562  1.00 21.13           C  
ATOM   2013  HB1 ALA A 134      60.409  74.175 -15.623  1.00 21.13           H  
ATOM   2014  HB2 ALA A 134      60.798  74.483 -17.334  1.00 21.13           H  
ATOM   2015  HB3 ALA A 134      61.696  73.254 -16.420  1.00 21.13           H  
ATOM   2016  O   ALA A 134      59.010  71.746 -14.869  1.00 21.13           O  
ATOM   2017  N   GLN A 135      60.097  70.349 -16.283  1.00 25.61           N  
ATOM   2018  H   GLN A 135      60.525  70.257 -17.194  1.00 25.61           H  
ATOM   2019  CA  GLN A 135      60.205  69.211 -15.375  1.00 25.61           C  
ATOM   2020  HA  GLN A 135      59.212  68.892 -15.059  1.00 25.61           H  
ATOM   2021  C   GLN A 135      60.994  69.659 -14.147  1.00 25.61           C  
ATOM   2022  CB  GLN A 135      60.916  68.049 -16.081  1.00 25.61           C  
ATOM   2023  HB2 GLN A 135      61.768  68.434 -16.641  1.00 25.61           H  
ATOM   2024  HB3 GLN A 135      61.291  67.353 -15.330  1.00 25.61           H  
ATOM   2025  O   GLN A 135      62.213  69.789 -14.199  1.00 25.61           O  
ATOM   2026  CG  GLN A 135      59.977  67.271 -17.012  1.00 25.61           C  
ATOM   2027  HG2 GLN A 135      59.190  66.810 -16.415  1.00 25.61           H  
ATOM   2028  HG3 GLN A 135      59.513  67.954 -17.724  1.00 25.61           H  
ATOM   2029  CD  GLN A 135      60.709  66.188 -17.800  1.00 25.61           C  
ATOM   2030  NE2 GLN A 135      60.024  65.154 -18.234  1.00 25.61           N  
ATOM   2031 HE21 GLN A 135      59.042  65.051 -18.021  1.00 25.61           H  
ATOM   2032 HE22 GLN A 135      60.558  64.457 -18.733  1.00 25.61           H  
ATOM   2033  OE1 GLN A 135      61.895  66.256 -18.070  1.00 25.61           O  
ATOM   2034  N   ALA A 136      60.265  70.007 -13.090  1.00 20.33           N  
ATOM   2035  H   ALA A 136      59.262  70.026 -13.200  1.00 20.33           H  
ATOM   2036  CA  ALA A 136      60.835  70.778 -12.005  1.00 20.33           C  
ATOM   2037  HA  ALA A 136      61.539  71.498 -12.422  1.00 20.33           H  
ATOM   2038  C   ALA A 136      61.632  69.906 -11.037  1.00 20.33           C  
ATOM   2039  CB  ALA A 136      59.717  71.576 -11.316  1.00 20.33           C  
ATOM   2040  HB1 ALA A 136      59.270  72.268 -12.031  1.00 20.33           H  
ATOM   2041  HB2 ALA A 136      58.941  70.910 -10.938  1.00 20.33           H  
ATOM   2042  HB3 ALA A 136      60.135  72.149 -10.488  1.00 20.33           H  
ATOM   2043  O   ALA A 136      62.842  70.050 -10.922  1.00 20.33           O  
ATOM   2044  N   ALA A 137      60.919  69.129 -10.227  1.00 20.40           N  
ATOM   2045  H   ALA A 137      59.952  68.967 -10.472  1.00 20.40           H  
ATOM   2046  CA  ALA A 137      61.188  69.276  -8.804  1.00 20.40           C  
ATOM   2047  HA  ALA A 137      61.699  70.226  -8.645  1.00 20.40           H  
ATOM   2048  C   ALA A 137      62.127  68.231  -8.199  1.00 20.40           C  
ATOM   2049  CB  ALA A 137      59.848  69.395  -8.062  1.00 20.40           C  
ATOM   2050  HB1 ALA A 137      59.313  70.285  -8.395  1.00 20.40           H  
ATOM   2051  HB2 ALA A 137      60.031  69.482  -6.991  1.00 20.40           H  
ATOM   2052  HB3 ALA A 137      59.229  68.516  -8.240  1.00 20.40           H  
ATOM   2053  O   ALA A 137      63.216  68.574  -7.750  1.00 20.40           O  
ATOM   2054  N   ASP A 138      61.606  67.026  -7.986  1.00 19.94           N  
ATOM   2055  H   ASP A 138      60.800  66.766  -8.537  1.00 19.94           H  
ATOM   2056  CA  ASP A 138      61.552  66.594  -6.587  1.00 19.94           C  
ATOM   2057  HA  ASP A 138      61.758  67.484  -5.992  1.00 19.94           H  
ATOM   2058  C   ASP A 138      62.641  65.610  -6.130  1.00 19.94           C  
ATOM   2059  CB  ASP A 138      60.113  66.137  -6.253  1.00 19.94           C  
ATOM   2060  HB2 ASP A 138      59.451  66.375  -7.086  1.00 19.94           H  
ATOM   2061  HB3 ASP A 138      60.094  65.053  -6.141  1.00 19.94           H  
ATOM   2062  O   ASP A 138      63.544  65.231  -6.870  1.00 19.94           O  
ATOM   2063  CG  ASP A 138      59.514  66.788  -4.996  1.00 19.94           C  
ATOM   2064  OD1 ASP A 138      60.194  67.624  -4.362  1.00 19.94           O  
ATOM   2065  OD2 ASP A 138      58.365  66.426  -4.676  1.00 19.94           O  
ATOM   2066  N   ALA A 139      62.553  65.244  -4.848  1.00 19.70           N  
ATOM   2067  H   ALA A 139      61.646  65.435  -4.446  1.00 19.70           H  
ATOM   2068  CA  ALA A 139      63.624  65.511  -3.899  1.00 19.70           C  
ATOM   2069  HA  ALA A 139      64.210  66.339  -4.297  1.00 19.70           H  
ATOM   2070  C   ALA A 139      64.645  64.395  -3.593  1.00 19.70           C  
ATOM   2071  CB  ALA A 139      62.937  66.019  -2.619  1.00 19.70           C  
ATOM   2072  HB1 ALA A 139      62.327  66.891  -2.854  1.00 19.70           H  
ATOM   2073  HB2 ALA A 139      63.691  66.317  -1.891  1.00 19.70           H  
ATOM   2074  HB3 ALA A 139      62.294  65.251  -2.191  1.00 19.70           H  
ATOM   2075  O   ALA A 139      65.818  64.511  -3.934  1.00 19.70           O  
ATOM   2076  N   SER A 140      64.280  63.446  -2.725  1.00 18.25           N  
ATOM   2077  H   SER A 140      63.292  63.360  -2.533  1.00 18.25           H  
ATOM   2078  CA  SER A 140      65.166  63.147  -1.581  1.00 18.25           C  
ATOM   2079  HA  SER A 140      66.060  63.768  -1.625  1.00 18.25           H  
ATOM   2080  C   SER A 140      65.639  61.709  -1.429  1.00 18.25           C  
ATOM   2081  CB  SER A 140      64.412  63.495  -0.292  1.00 18.25           C  
ATOM   2082  HB2 SER A 140      64.173  64.559  -0.289  1.00 18.25           H  
ATOM   2083  HB3 SER A 140      65.039  63.276   0.572  1.00 18.25           H  
ATOM   2084  O   SER A 140      66.577  61.479  -0.666  1.00 18.25           O  
ATOM   2085  OG  SER A 140      63.212  62.741  -0.218  1.00 18.25           O  
ATOM   2086  HG  SER A 140      62.729  62.993   0.573  1.00 18.25           H  
ATOM   2087  N   GLY A 141      64.917  60.759  -2.030  1.00 19.26           N  
ATOM   2088  H   GLY A 141      64.220  61.071  -2.690  1.00 19.26           H  
ATOM   2089  CA  GLY A 141      64.810  59.381  -1.538  1.00 19.26           C  
ATOM   2090  HA2 GLY A 141      64.182  59.373  -0.647  1.00 19.26           H  
ATOM   2091  HA3 GLY A 141      64.325  58.769  -2.298  1.00 19.26           H  
ATOM   2092  C   GLY A 141      66.155  58.732  -1.215  1.00 19.26           C  
ATOM   2093  O   GLY A 141      67.001  58.603  -2.092  1.00 19.26           O  
ATOM   2094  N   THR A 142      66.331  58.370   0.061  1.00 20.30           N  
ATOM   2095  H   THR A 142      65.545  58.462   0.688  1.00 20.30           H  
ATOM   2096  CA  THR A 142      67.614  58.043   0.697  1.00 20.30           C  
ATOM   2097  HA  THR A 142      68.391  58.611   0.185  1.00 20.30           H  
ATOM   2098  C   THR A 142      68.015  56.567   0.538  1.00 20.30           C  
ATOM   2099  CB  THR A 142      67.608  58.499   2.175  1.00 20.30           C  
ATOM   2100  HB  THR A 142      68.491  58.122   2.691  1.00 20.30           H  
ATOM   2101  O   THR A 142      67.999  56.021  -0.553  1.00 20.30           O  
ATOM   2102  CG2 THR A 142      67.642  60.009   2.360  1.00 20.30           C  
ATOM   2103 HG21 THR A 142      67.715  60.255   3.420  1.00 20.30           H  
ATOM   2104 HG22 THR A 142      66.743  60.458   1.940  1.00 20.30           H  
ATOM   2105 HG23 THR A 142      68.508  60.418   1.841  1.00 20.30           H  
ATOM   2106  OG1 THR A 142      66.450  58.019   2.820  1.00 20.30           O  
ATOM   2107  HG1 THR A 142      66.316  58.534   3.619  1.00 20.30           H  
ATOM   2108  N   GLY A 143      68.505  55.950   1.615  1.00 17.86           N  
ATOM   2109  H   GLY A 143      68.206  56.309   2.511  1.00 17.86           H  
ATOM   2110  CA  GLY A 143      69.786  55.255   1.582  1.00 17.86           C  
ATOM   2111  HA2 GLY A 143      70.372  55.569   2.446  1.00 17.86           H  
ATOM   2112  HA3 GLY A 143      70.333  55.568   0.693  1.00 17.86           H  
ATOM   2113  C   GLY A 143      69.736  53.732   1.547  1.00 17.86           C  
ATOM   2114  O   GLY A 143      69.551  53.127   0.504  1.00 17.86           O  
ATOM   2115  N   ALA A 144      70.126  53.143   2.677  1.00 19.30           N  
ATOM   2116  H   ALA A 144      70.004  53.664   3.533  1.00 19.30           H  
ATOM   2117  CA  ALA A 144      71.191  52.145   2.710  1.00 19.30           C  
ATOM   2118  HA  ALA A 144      71.924  52.443   1.960  1.00 19.30           H  
ATOM   2119  C   ALA A 144      70.796  50.700   2.355  1.00 19.30           C  
ATOM   2120  CB  ALA A 144      71.882  52.243   4.077  1.00 19.30           C  
ATOM   2121  HB1 ALA A 144      72.207  53.267   4.262  1.00 19.30           H  
ATOM   2122  HB2 ALA A 144      71.188  51.936   4.859  1.00 19.30           H  
ATOM   2123  HB3 ALA A 144      72.752  51.589   4.108  1.00 19.30           H  
ATOM   2124  O   ALA A 144      69.634  50.319   2.342  1.00 19.30           O  
ATOM   2125  N   ASN A 145      71.846  49.933   2.061  1.00 18.55           N  
ATOM   2126  H   ASN A 145      72.757  50.329   2.247  1.00 18.55           H  
ATOM   2127  CA  ASN A 145      71.835  48.674   1.324  1.00 18.55           C  
ATOM   2128  HA  ASN A 145      70.910  48.624   0.750  1.00 18.55           H  
ATOM   2129  C   ASN A 145      71.775  47.431   2.273  1.00 18.55           C  
ATOM   2130  CB  ASN A 145      72.990  48.857   0.306  1.00 18.55           C  
ATOM   2131  HB2 ASN A 145      73.938  49.028   0.816  1.00 18.55           H  
ATOM   2132  HB3 ASN A 145      72.786  49.769  -0.255  1.00 18.55           H  
ATOM   2133  O   ASN A 145      71.008  47.462   3.227  1.00 18.55           O  
ATOM   2134  CG  ASN A 145      73.129  47.780  -0.750  1.00 18.55           C  
ATOM   2135  ND2 ASN A 145      74.291  47.654  -1.351  1.00 18.55           N  
ATOM   2136 HD21 ASN A 145      74.326  46.940  -2.065  1.00 18.55           H  
ATOM   2137 HD22 ASN A 145      75.070  48.254  -1.119  1.00 18.55           H  
ATOM   2138  OD1 ASN A 145      72.207  47.070  -1.083  1.00 18.55           O  
ATOM   2139  N   PRO A 146      72.537  46.344   2.044  1.00 19.22           N  
ATOM   2140  CA  PRO A 146      72.147  44.917   2.095  1.00 19.22           C  
ATOM   2141  HA  PRO A 146      71.109  44.769   1.796  1.00 19.22           H  
ATOM   2142  C   PRO A 146      72.389  44.299   3.505  1.00 19.22           C  
ATOM   2143  CB  PRO A 146      73.105  44.367   1.030  1.00 19.22           C  
ATOM   2144  HB2 PRO A 146      72.704  44.584   0.039  1.00 19.22           H  
ATOM   2145  HB3 PRO A 146      73.297  43.298   1.120  1.00 19.22           H  
ATOM   2146  O   PRO A 146      72.566  45.042   4.458  1.00 19.22           O  
ATOM   2147  CG  PRO A 146      74.408  45.144   1.237  1.00 19.22           C  
ATOM   2148  HG2 PRO A 146      75.112  44.552   1.821  1.00 19.22           H  
ATOM   2149  HG3 PRO A 146      74.847  45.415   0.277  1.00 19.22           H  
ATOM   2150  CD  PRO A 146      73.990  46.374   2.029  1.00 19.22           C  
ATOM   2151  HD2 PRO A 146      74.356  46.283   3.051  1.00 19.22           H  
ATOM   2152  HD3 PRO A 146      74.436  47.266   1.591  1.00 19.22           H  
ATOM   2153  N   SER A 147      72.586  43.007   3.801  1.00 18.33           N  
ATOM   2154  H   SER A 147      72.973  42.962   4.733  1.00 18.33           H  
ATOM   2155  CA  SER A 147      71.921  41.738   3.439  1.00 18.33           C  
ATOM   2156  HA  SER A 147      70.855  41.912   3.290  1.00 18.33           H  
ATOM   2157  C   SER A 147      72.071  40.702   4.577  1.00 18.33           C  
ATOM   2158  CB  SER A 147      72.493  41.039   2.192  1.00 18.33           C  
ATOM   2159  HB2 SER A 147      72.049  40.047   2.108  1.00 18.33           H  
ATOM   2160  HB3 SER A 147      72.198  41.588   1.297  1.00 18.33           H  
ATOM   2161  O   SER A 147      71.122  39.979   4.833  1.00 18.33           O  
ATOM   2162  OG  SER A 147      73.907  40.906   2.248  1.00 18.33           O  
ATOM   2163  HG  SER A 147      74.108  39.982   2.414  1.00 18.33           H  
ATOM   2164  N   GLY A 148      73.274  40.573   5.167  1.00 19.46           N  
ATOM   2165  H   GLY A 148      73.962  41.273   4.927  1.00 19.46           H  
ATOM   2166  CA  GLY A 148      73.835  39.261   5.567  1.00 19.46           C  
ATOM   2167  HA2 GLY A 148      74.921  39.324   5.499  1.00 19.46           H  
ATOM   2168  HA3 GLY A 148      73.524  38.517   4.833  1.00 19.46           H  
ATOM   2169  C   GLY A 148      73.504  38.649   6.946  1.00 19.46           C  
ATOM   2170  O   GLY A 148      72.663  39.151   7.683  1.00 19.46           O  
ATOM   2171  N   ASP A 149      74.259  37.588   7.290  1.00 21.09           N  
ATOM   2172  H   ASP A 149      75.087  37.483   6.722  1.00 21.09           H  
ATOM   2173  CA  ASP A 149      73.727  36.246   7.632  1.00 21.09           C  
ATOM   2174  HA  ASP A 149      72.721  36.169   7.220  1.00 21.09           H  
ATOM   2175  C   ASP A 149      73.599  35.796   9.124  1.00 21.09           C  
ATOM   2176  CB  ASP A 149      74.598  35.203   6.888  1.00 21.09           C  
ATOM   2177  HB2 ASP A 149      75.635  35.339   7.194  1.00 21.09           H  
ATOM   2178  HB3 ASP A 149      74.285  34.203   7.190  1.00 21.09           H  
ATOM   2179  O   ASP A 149      72.501  35.502   9.582  1.00 21.09           O  
ATOM   2180  CG  ASP A 149      74.537  35.267   5.360  1.00 21.09           C  
ATOM   2181  OD1 ASP A 149      73.428  35.471   4.822  1.00 21.09           O  
ATOM   2182  OD2 ASP A 149      75.618  35.203   4.731  1.00 21.09           O  
ATOM   2183  N   ASP A 150      74.698  35.576   9.866  1.00 22.22           N  
ATOM   2184  H   ASP A 150      75.528  36.034   9.517  1.00 22.22           H  
ATOM   2185  CA  ASP A 150      74.994  34.182  10.315  1.00 22.22           C  
ATOM   2186  HA  ASP A 150      74.315  33.519   9.779  1.00 22.22           H  
ATOM   2187  C   ASP A 150      74.855  33.791  11.820  1.00 22.22           C  
ATOM   2188  CB  ASP A 150      76.431  33.866   9.834  1.00 22.22           C  
ATOM   2189  HB2 ASP A 150      76.646  34.428   8.926  1.00 22.22           H  
ATOM   2190  HB3 ASP A 150      77.139  34.215  10.586  1.00 22.22           H  
ATOM   2191  O   ASP A 150      75.425  32.797  12.248  1.00 22.22           O  
ATOM   2192  CG  ASP A 150      76.714  32.390   9.512  1.00 22.22           C  
ATOM   2193  OD1 ASP A 150      75.748  31.618   9.324  1.00 22.22           O  
ATOM   2194  OD2 ASP A 150      77.918  32.083   9.343  1.00 22.22           O  
ATOM   2195  N   LEU A 151      74.224  34.577  12.700  1.00 19.68           N  
ATOM   2196  H   LEU A 151      73.700  35.347  12.309  1.00 19.68           H  
ATOM   2197  CA  LEU A 151      74.693  34.659  14.112  1.00 19.68           C  
ATOM   2198  HA  LEU A 151      75.760  34.846  13.996  1.00 19.68           H  
ATOM   2199  C   LEU A 151      74.730  33.416  15.070  1.00 19.68           C  
ATOM   2200  CB  LEU A 151      74.119  35.920  14.790  1.00 19.68           C  
ATOM   2201  HB2 LEU A 151      74.002  35.749  15.861  1.00 19.68           H  
ATOM   2202  HB3 LEU A 151      73.128  36.114  14.381  1.00 19.68           H  
ATOM   2203  O   LEU A 151      75.815  32.925  15.356  1.00 19.68           O  
ATOM   2204  CG  LEU A 151      75.012  37.160  14.607  1.00 19.68           C  
ATOM   2205  HG  LEU A 151      75.315  37.245  13.563  1.00 19.68           H  
ATOM   2206  CD1 LEU A 151      74.225  38.416  14.983  1.00 19.68           C  
ATOM   2207 HD11 LEU A 151      73.353  38.504  14.336  1.00 19.68           H  
ATOM   2208 HD12 LEU A 151      74.852  39.297  14.843  1.00 19.68           H  
ATOM   2209 HD13 LEU A 151      73.900  38.358  16.022  1.00 19.68           H  
ATOM   2210  CD2 LEU A 151      76.259  37.112  15.498  1.00 19.68           C  
ATOM   2211 HD21 LEU A 151      75.971  37.036  16.547  1.00 19.68           H  
ATOM   2212 HD22 LEU A 151      76.856  38.012  15.347  1.00 19.68           H  
ATOM   2213 HD23 LEU A 151      76.871  36.248  15.240  1.00 19.68           H  
ATOM   2214  N   GLY A 152      73.668  33.109  15.840  1.00 23.55           N  
ATOM   2215  H   GLY A 152      72.758  33.408  15.520  1.00 23.55           H  
ATOM   2216  CA  GLY A 152      73.825  32.777  17.290  1.00 23.55           C  
ATOM   2217  HA2 GLY A 152      72.965  33.183  17.822  1.00 23.55           H  
ATOM   2218  HA3 GLY A 152      74.701  33.312  17.659  1.00 23.55           H  
ATOM   2219  C   GLY A 152      73.967  31.298  17.745  1.00 23.55           C  
ATOM   2220  O   GLY A 152      73.185  30.456  17.325  1.00 23.55           O  
ATOM   2221  N   GLU A 153      74.889  31.024  18.697  1.00 25.98           N  
ATOM   2222  H   GLU A 153      75.432  31.822  18.993  1.00 25.98           H  
ATOM   2223  CA  GLU A 153      75.550  29.718  18.992  1.00 25.98           C  
ATOM   2224  HA  GLU A 153      75.631  29.176  18.049  1.00 25.98           H  
ATOM   2225  C   GLU A 153      74.928  28.698  20.002  1.00 25.98           C  
ATOM   2226  CB  GLU A 153      76.988  29.994  19.489  1.00 25.98           C  
ATOM   2227  HB2 GLU A 153      76.907  30.606  20.387  1.00 25.98           H  
ATOM   2228  HB3 GLU A 153      77.440  29.041  19.765  1.00 25.98           H  
ATOM   2229  O   GLU A 153      74.509  27.620  19.601  1.00 25.98           O  
ATOM   2230  CG  GLU A 153      77.963  30.684  18.527  1.00 25.98           C  
ATOM   2231  HG2 GLU A 153      78.073  30.064  17.637  1.00 25.98           H  
ATOM   2232  HG3 GLU A 153      77.549  31.647  18.231  1.00 25.98           H  
ATOM   2233  CD  GLU A 153      79.340  30.910  19.190  1.00 25.98           C  
ATOM   2234  OE1 GLU A 153      80.355  30.930  18.459  1.00 25.98           O  
ATOM   2235  OE2 GLU A 153      79.378  31.087  20.433  1.00 25.98           O  
ATOM   2236  N   ALA A 154      75.098  28.889  21.326  1.00 21.90           N  
ATOM   2237  H   ALA A 154      75.361  29.827  21.590  1.00 21.90           H  
ATOM   2238  CA  ALA A 154      75.764  27.825  22.115  1.00 21.90           C  
ATOM   2239  HA  ALA A 154      76.253  27.171  21.393  1.00 21.90           H  
ATOM   2240  C   ALA A 154      74.929  26.836  22.982  1.00 21.90           C  
ATOM   2241  CB  ALA A 154      76.917  28.459  22.915  1.00 21.90           C  
ATOM   2242  HB1 ALA A 154      77.602  28.972  22.240  1.00 21.90           H  
ATOM   2243  HB2 ALA A 154      77.471  27.679  23.436  1.00 21.90           H  
ATOM   2244  HB3 ALA A 154      76.529  29.174  23.640  1.00 21.90           H  
ATOM   2245  O   ALA A 154      74.904  25.647  22.688  1.00 21.90           O  
ATOM   2246  N   GLY A 155      74.496  27.222  24.194  1.00 27.67           N  
ATOM   2247  H   GLY A 155      74.361  28.215  24.317  1.00 27.67           H  
ATOM   2248  CA  GLY A 155      75.149  26.537  25.333  1.00 27.67           C  
ATOM   2249  HA2 GLY A 155      75.670  27.309  25.899  1.00 27.67           H  
ATOM   2250  HA3 GLY A 155      75.926  25.873  24.955  1.00 27.67           H  
ATOM   2251  C   GLY A 155      74.386  25.713  26.384  1.00 27.67           C  
ATOM   2252  O   GLY A 155      75.068  25.229  27.278  1.00 27.67           O  
ATOM   2253  N   VAL A 156      73.053  25.629  26.411  1.00 22.22           N  
ATOM   2254  H   VAL A 156      72.526  25.932  25.605  1.00 22.22           H  
ATOM   2255  CA  VAL A 156      72.336  25.340  27.686  1.00 22.22           C  
ATOM   2256  HA  VAL A 156      73.012  25.607  28.498  1.00 22.22           H  
ATOM   2257  C   VAL A 156      72.065  23.834  27.942  1.00 22.22           C  
ATOM   2258  CB  VAL A 156      71.125  26.297  27.869  1.00 22.22           C  
ATOM   2259  HB  VAL A 156      70.318  25.996  27.201  1.00 22.22           H  
ATOM   2260  O   VAL A 156      72.790  22.975  27.457  1.00 22.22           O  
ATOM   2261  CG1 VAL A 156      70.589  26.370  29.309  1.00 22.22           C  
ATOM   2262 HG11 VAL A 156      69.775  25.660  29.456  1.00 22.22           H  
ATOM   2263 HG12 VAL A 156      70.155  27.343  29.537  1.00 22.22           H  
ATOM   2264 HG13 VAL A 156      71.390  26.189  30.026  1.00 22.22           H  
ATOM   2265  CG2 VAL A 156      71.504  27.751  27.531  1.00 22.22           C  
ATOM   2266 HG21 VAL A 156      72.330  28.073  28.163  1.00 22.22           H  
ATOM   2267 HG22 VAL A 156      71.789  27.841  26.483  1.00 22.22           H  
ATOM   2268 HG23 VAL A 156      70.649  28.410  27.684  1.00 22.22           H  
ATOM   2269  N   ASP A 157      71.040  23.534  28.744  1.00 22.01           N  
ATOM   2270  H   ASP A 157      70.344  24.261  28.826  1.00 22.01           H  
ATOM   2271  CA  ASP A 157      71.079  22.695  29.948  1.00 22.01           C  
ATOM   2272  HA  ASP A 157      72.054  22.844  30.412  1.00 22.01           H  
ATOM   2273  C   ASP A 157      70.946  21.170  29.781  1.00 22.01           C  
ATOM   2274  CB  ASP A 157      69.996  23.214  30.932  1.00 22.01           C  
ATOM   2275  HB2 ASP A 157      69.112  23.513  30.369  1.00 22.01           H  
ATOM   2276  HB3 ASP A 157      69.672  22.416  31.602  1.00 22.01           H  
ATOM   2277  O   ASP A 157      70.620  20.629  28.729  1.00 22.01           O  
ATOM   2278  CG  ASP A 157      70.457  24.366  31.832  1.00 22.01           C  
ATOM   2279  OD1 ASP A 157      71.631  24.346  32.258  1.00 22.01           O  
ATOM   2280  OD2 ASP A 157      69.624  25.265  32.089  1.00 22.01           O  
ATOM   2281  N   GLU A 158      71.216  20.535  30.926  1.00 25.16           N  
ATOM   2282  H   GLU A 158      71.366  21.169  31.698  1.00 25.16           H  
ATOM   2283  CA  GLU A 158      71.659  19.174  31.207  1.00 25.16           C  
ATOM   2284  HA  GLU A 158      72.364  18.871  30.433  1.00 25.16           H  
ATOM   2285  C   GLU A 158      70.550  18.080  31.279  1.00 25.16           C  
ATOM   2286  CB  GLU A 158      72.398  19.242  32.567  1.00 25.16           C  
ATOM   2287  HB2 GLU A 158      71.626  19.408  33.318  1.00 25.16           H  
ATOM   2288  HB3 GLU A 158      72.875  18.274  32.719  1.00 25.16           H  
ATOM   2289  O   GLU A 158      69.948  17.676  30.296  1.00 25.16           O  
ATOM   2290  CG  GLU A 158      73.469  20.294  32.871  1.00 25.16           C  
ATOM   2291  HG2 GLU A 158      74.345  20.093  32.255  1.00 25.16           H  
ATOM   2292  HG3 GLU A 158      73.091  21.285  32.621  1.00 25.16           H  
ATOM   2293  CD  GLU A 158      73.842  20.273  34.374  1.00 25.16           C  
ATOM   2294  OE1 GLU A 158      75.044  20.438  34.682  1.00 25.16           O  
ATOM   2295  OE2 GLU A 158      72.939  20.058  35.221  1.00 25.16           O  
ATOM   2296  N   LEU A 159      70.307  17.532  32.476  1.00 21.04           N  
ATOM   2297  H   LEU A 159      70.465  18.181  33.233  1.00 21.04           H  
ATOM   2298  CA  LEU A 159      70.777  16.186  32.833  1.00 21.04           C  
ATOM   2299  HA  LEU A 159      71.433  15.818  32.044  1.00 21.04           H  
ATOM   2300  C   LEU A 159      69.655  15.170  33.024  1.00 21.04           C  
ATOM   2301  CB  LEU A 159      71.554  16.311  34.175  1.00 21.04           C  
ATOM   2302  HB2 LEU A 159      70.896  16.035  34.998  1.00 21.04           H  
ATOM   2303  HB3 LEU A 159      71.793  17.356  34.376  1.00 21.04           H  
ATOM   2304  O   LEU A 159      69.942  14.010  33.300  1.00 21.04           O  
ATOM   2305  CG  LEU A 159      72.860  15.494  34.271  1.00 21.04           C  
ATOM   2306  HG  LEU A 159      73.176  15.169  33.280  1.00 21.04           H  
ATOM   2307  CD1 LEU A 159      73.982  16.341  34.880  1.00 21.04           C  
ATOM   2308 HD11 LEU A 159      74.893  15.750  34.968  1.00 21.04           H  
ATOM   2309 HD12 LEU A 159      73.687  16.716  35.860  1.00 21.04           H  
ATOM   2310 HD13 LEU A 159      74.193  17.196  34.238  1.00 21.04           H  
ATOM   2311  CD2 LEU A 159      72.703  14.267  35.175  1.00 21.04           C  
ATOM   2312 HD21 LEU A 159      73.645  13.721  35.217  1.00 21.04           H  
ATOM   2313 HD22 LEU A 159      71.946  13.603  34.758  1.00 21.04           H  
ATOM   2314 HD23 LEU A 159      72.408  14.573  36.179  1.00 21.04           H  
ATOM   2315  N   LEU A 160      68.396  15.614  33.038  1.00 22.78           N  
ATOM   2316  H   LEU A 160      68.241  16.553  32.700  1.00 22.78           H  
ATOM   2317  CA  LEU A 160      67.267  14.859  33.595  1.00 22.78           C  
ATOM   2318  HA  LEU A 160      67.582  14.428  34.545  1.00 22.78           H  
ATOM   2319  C   LEU A 160      66.887  13.662  32.695  1.00 22.78           C  
ATOM   2320  CB  LEU A 160      66.088  15.823  33.868  1.00 22.78           C  
ATOM   2321  HB2 LEU A 160      65.212  15.232  34.135  1.00 22.78           H  
ATOM   2322  HB3 LEU A 160      65.857  16.341  32.938  1.00 22.78           H  
ATOM   2323  O   LEU A 160      65.854  13.671  32.041  1.00 22.78           O  
ATOM   2324  CG  LEU A 160      66.318  16.870  34.978  1.00 22.78           C  
ATOM   2325  HG  LEU A 160      67.247  17.408  34.788  1.00 22.78           H  
ATOM   2326  CD1 LEU A 160      65.170  17.882  34.983  1.00 22.78           C  
ATOM   2327 HD11 LEU A 160      65.120  18.376  34.013  1.00 22.78           H  
ATOM   2328 HD12 LEU A 160      64.223  17.376  35.176  1.00 22.78           H  
ATOM   2329 HD13 LEU A 160      65.346  18.638  35.748  1.00 22.78           H  
ATOM   2330  CD2 LEU A 160      66.384  16.238  36.373  1.00 22.78           C  
ATOM   2331 HD21 LEU A 160      65.470  15.679  36.573  1.00 22.78           H  
ATOM   2332 HD22 LEU A 160      67.243  15.569  36.433  1.00 22.78           H  
ATOM   2333 HD23 LEU A 160      66.505  17.021  37.122  1.00 22.78           H  
ATOM   2334  N   GLU A 161      67.738  12.636  32.649  1.00 28.24           N  
ATOM   2335  H   GLU A 161      68.636  12.799  33.081  1.00 28.24           H  
ATOM   2336  CA  GLU A 161      67.659  11.489  31.736  1.00 28.24           C  
ATOM   2337  HA  GLU A 161      67.162  11.785  30.812  1.00 28.24           H  
ATOM   2338  C   GLU A 161      66.877  10.291  32.307  1.00 28.24           C  
ATOM   2339  CB  GLU A 161      69.078  10.986  31.393  1.00 28.24           C  
ATOM   2340  HB2 GLU A 161      68.989   9.960  31.035  1.00 28.24           H  
ATOM   2341  HB3 GLU A 161      69.664  10.964  32.312  1.00 28.24           H  
ATOM   2342  O   GLU A 161      65.843   9.896  31.782  1.00 28.24           O  
ATOM   2343  CG  GLU A 161      69.857  11.739  30.313  1.00 28.24           C  
ATOM   2344  HG2 GLU A 161      70.041  12.759  30.648  1.00 28.24           H  
ATOM   2345  HG3 GLU A 161      69.250  11.777  29.408  1.00 28.24           H  
ATOM   2346  CD  GLU A 161      71.199  11.034  30.021  1.00 28.24           C  
ATOM   2347  OE1 GLU A 161      71.614  11.023  28.840  1.00 28.24           O  
ATOM   2348  OE2 GLU A 161      71.798  10.479  30.975  1.00 28.24           O  
ATOM   2349  N   ALA A 162      67.447   9.604  33.308  1.00 24.47           N  
ATOM   2350  H   ALA A 162      68.249  10.060  33.719  1.00 24.47           H  
ATOM   2351  CA  ALA A 162      67.567   8.139  33.200  1.00 24.47           C  
ATOM   2352  HA  ALA A 162      67.409   7.856  32.160  1.00 24.47           H  
ATOM   2353  C   ALA A 162      66.590   7.274  34.031  1.00 24.47           C  
ATOM   2354  CB  ALA A 162      69.024   7.797  33.558  1.00 24.47           C  
ATOM   2355  HB1 ALA A 162      69.708   8.351  32.914  1.00 24.47           H  
ATOM   2356  HB2 ALA A 162      69.198   6.732  33.406  1.00 24.47           H  
ATOM   2357  HB3 ALA A 162      69.225   8.047  34.600  1.00 24.47           H  
ATOM   2358  O   ALA A 162      66.658   6.050  33.971  1.00 24.47           O  
ATOM   2359  N   LEU A 163      65.771   7.876  34.895  1.00 21.23           N  
ATOM   2360  H   LEU A 163      65.651   8.868  34.745  1.00 21.23           H  
ATOM   2361  CA  LEU A 163      65.537   7.366  36.259  1.00 21.23           C  
ATOM   2362  HA  LEU A 163      66.533   7.110  36.620  1.00 21.23           H  
ATOM   2363  C   LEU A 163      64.736   6.043  36.457  1.00 21.23           C  
ATOM   2364  CB  LEU A 163      65.053   8.552  37.130  1.00 21.23           C  
ATOM   2365  HB2 LEU A 163      65.230   9.474  36.577  1.00 21.23           H  
ATOM   2366  HB3 LEU A 163      63.977   8.505  37.300  1.00 21.23           H  
ATOM   2367  O   LEU A 163      65.330   4.999  36.730  1.00 21.23           O  
ATOM   2368  CG  LEU A 163      65.788   8.699  38.474  1.00 21.23           C  
ATOM   2369  HG  LEU A 163      66.860   8.585  38.315  1.00 21.23           H  
ATOM   2370  CD1 LEU A 163      65.542  10.101  39.031  1.00 21.23           C  
ATOM   2371 HD11 LEU A 163      66.068  10.220  39.978  1.00 21.23           H  
ATOM   2372 HD12 LEU A 163      65.916  10.848  38.332  1.00 21.23           H  
ATOM   2373 HD13 LEU A 163      64.475  10.261  39.188  1.00 21.23           H  
ATOM   2374  CD2 LEU A 163      65.328   7.675  39.512  1.00 21.23           C  
ATOM   2375 HD21 LEU A 163      64.257   7.777  39.687  1.00 21.23           H  
ATOM   2376 HD22 LEU A 163      65.539   6.668  39.151  1.00 21.23           H  
ATOM   2377 HD23 LEU A 163      65.866   7.832  40.447  1.00 21.23           H  
ATOM   2378  N   GLY A 164      63.402   6.094  36.560  1.00 23.26           N  
ATOM   2379  H   GLY A 164      62.933   6.920  36.217  1.00 23.26           H  
ATOM   2380  CA  GLY A 164      62.576   5.049  37.208  1.00 23.26           C  
ATOM   2381  HA2 GLY A 164      61.672   5.510  37.605  1.00 23.26           H  
ATOM   2382  HA3 GLY A 164      63.131   4.626  38.046  1.00 23.26           H  
ATOM   2383  C   GLY A 164      62.140   3.909  36.273  1.00 23.26           C  
ATOM   2384  O   GLY A 164      61.729   4.185  35.156  1.00 23.26           O  
ATOM   2385  N   ARG A 165      62.234   2.644  36.734  1.00 26.82           N  
ATOM   2386  H   ARG A 165      62.483   2.544  37.708  1.00 26.82           H  
ATOM   2387  CA  ARG A 165      62.332   1.420  35.894  1.00 26.82           C  
ATOM   2388  HA  ARG A 165      62.559   1.743  34.879  1.00 26.82           H  
ATOM   2389  C   ARG A 165      61.091   0.516  35.689  1.00 26.82           C  
ATOM   2390  CB  ARG A 165      63.504   0.543  36.384  1.00 26.82           C  
ATOM   2391  HB2 ARG A 165      63.528   0.528  37.474  1.00 26.82           H  
ATOM   2392  HB3 ARG A 165      63.333  -0.476  36.038  1.00 26.82           H  
ATOM   2393  O   ARG A 165      60.647   0.387  34.562  1.00 26.82           O  
ATOM   2394  CG  ARG A 165      64.876   0.942  35.839  1.00 26.82           C  
ATOM   2395  HG2 ARG A 165      65.140   1.949  36.160  1.00 26.82           H  
ATOM   2396  HG3 ARG A 165      64.824   0.931  34.750  1.00 26.82           H  
ATOM   2397  CD  ARG A 165      65.939  -0.079  36.284  1.00 26.82           C  
ATOM   2398  HD2 ARG A 165      65.466  -1.046  36.461  1.00 26.82           H  
ATOM   2399  HD3 ARG A 165      66.644  -0.206  35.463  1.00 26.82           H  
ATOM   2400  NE  ARG A 165      66.694   0.377  37.468  1.00 26.82           N  
ATOM   2401  HE  ARG A 165      66.821   1.376  37.540  1.00 26.82           H  
ATOM   2402  NH1 ARG A 165      67.163  -1.686  38.380  1.00 26.82           N  
ATOM   2403 HH11 ARG A 165      66.468  -2.108  37.781  1.00 26.82           H  
ATOM   2404 HH12 ARG A 165      67.548  -2.259  39.118  1.00 26.82           H  
ATOM   2405  NH2 ARG A 165      68.096   0.156  39.238  1.00 26.82           N  
ATOM   2406 HH21 ARG A 165      68.560  -0.433  39.915  1.00 26.82           H  
ATOM   2407 HH22 ARG A 165      68.226   1.157  39.232  1.00 26.82           H  
ATOM   2408  CZ  ARG A 165      67.308  -0.389  38.351  1.00 26.82           C  
ATOM   2409  N   GLU A 166      60.711  -0.284  36.699  1.00 22.45           N  
ATOM   2410  H   GLU A 166      61.058  -0.031  37.614  1.00 22.45           H  
ATOM   2411  CA  GLU A 166      60.506  -1.747  36.489  1.00 22.45           C  
ATOM   2412  HA  GLU A 166      60.772  -2.001  35.463  1.00 22.45           H  
ATOM   2413  C   GLU A 166      59.074  -2.290  36.705  1.00 22.45           C  
ATOM   2414  CB  GLU A 166      61.495  -2.476  37.439  1.00 22.45           C  
ATOM   2415  HB2 GLU A 166      61.017  -2.620  38.408  1.00 22.45           H  
ATOM   2416  HB3 GLU A 166      62.343  -1.814  37.614  1.00 22.45           H  
ATOM   2417  O   GLU A 166      58.564  -3.032  35.878  1.00 22.45           O  
ATOM   2418  CG  GLU A 166      62.086  -3.817  36.967  1.00 22.45           C  
ATOM   2419  HG2 GLU A 166      62.494  -3.674  35.966  1.00 22.45           H  
ATOM   2420  HG3 GLU A 166      61.293  -4.562  36.918  1.00 22.45           H  
ATOM   2421  CD  GLU A 166      63.216  -4.310  37.904  1.00 22.45           C  
ATOM   2422  OE1 GLU A 166      64.048  -5.135  37.463  1.00 22.45           O  
ATOM   2423  OE2 GLU A 166      63.340  -3.784  39.038  1.00 22.45           O  
ATOM   2424  N   LEU A 167      58.447  -1.985  37.849  1.00 23.06           N  
ATOM   2425  H   LEU A 167      58.876  -1.292  38.445  1.00 23.06           H  
ATOM   2426  CA  LEU A 167      57.409  -2.846  38.455  1.00 23.06           C  
ATOM   2427  HA  LEU A 167      57.718  -3.887  38.357  1.00 23.06           H  
ATOM   2428  C   LEU A 167      56.014  -2.772  37.816  1.00 23.06           C  
ATOM   2429  CB  LEU A 167      57.286  -2.487  39.948  1.00 23.06           C  
ATOM   2430  HB2 LEU A 167      57.181  -1.405  40.028  1.00 23.06           H  
ATOM   2431  HB3 LEU A 167      56.370  -2.925  40.345  1.00 23.06           H  
ATOM   2432  O   LEU A 167      55.259  -3.732  37.925  1.00 23.06           O  
ATOM   2433  CG  LEU A 167      58.461  -2.959  40.818  1.00 23.06           C  
ATOM   2434  HG  LEU A 167      59.405  -2.733  40.321  1.00 23.06           H  
ATOM   2435  CD1 LEU A 167      58.443  -2.217  42.156  1.00 23.06           C  
ATOM   2436 HD11 LEU A 167      59.282  -2.546  42.768  1.00 23.06           H  
ATOM   2437 HD12 LEU A 167      58.530  -1.145  41.978  1.00 23.06           H  
ATOM   2438 HD13 LEU A 167      57.506  -2.419  42.675  1.00 23.06           H  
ATOM   2439  CD2 LEU A 167      58.389  -4.460  41.108  1.00 23.06           C  
ATOM   2440 HD21 LEU A 167      58.440  -5.015  40.171  1.00 23.06           H  
ATOM   2441 HD22 LEU A 167      59.231  -4.759  41.731  1.00 23.06           H  
ATOM   2442 HD23 LEU A 167      57.451  -4.703  41.608  1.00 23.06           H  
ATOM   2443  N   ASP A 168      55.679  -1.641  37.197  1.00 20.58           N  
ATOM   2444  H   ASP A 168      56.374  -0.911  37.135  1.00 20.58           H  
ATOM   2445  CA  ASP A 168      54.393  -1.394  36.522  1.00 20.58           C  
ATOM   2446  HA  ASP A 168      53.608  -1.956  37.028  1.00 20.58           H  
ATOM   2447  C   ASP A 168      54.401  -1.882  35.055  1.00 20.58           C  
ATOM   2448  CB  ASP A 168      54.046   0.111  36.607  1.00 20.58           C  
ATOM   2449  HB2 ASP A 168      53.240   0.341  35.909  1.00 20.58           H  
ATOM   2450  HB3 ASP A 168      54.916   0.693  36.301  1.00 20.58           H  
ATOM   2451  O   ASP A 168      53.567  -1.456  34.258  1.00 20.58           O  
ATOM   2452  CG  ASP A 168      53.559   0.587  37.980  1.00 20.58           C  
ATOM   2453  OD1 ASP A 168      52.848  -0.177  38.670  1.00 20.58           O  
ATOM   2454  OD2 ASP A 168      53.887   1.744  38.335  1.00 20.58           O  
ATOM   2455  N   GLY A 169      55.391  -2.692  34.661  1.00 24.69           N  
ATOM   2456  H   GLY A 169      56.049  -3.032  35.348  1.00 24.69           H  
ATOM   2457  CA  GLY A 169      55.683  -2.935  33.247  1.00 24.69           C  
ATOM   2458  HA2 GLY A 169      55.594  -2.002  32.691  1.00 24.69           H  
ATOM   2459  HA3 GLY A 169      56.713  -3.282  33.165  1.00 24.69           H  
ATOM   2460  C   GLY A 169      54.802  -3.974  32.562  1.00 24.69           C  
ATOM   2461  O   GLY A 169      54.314  -3.729  31.458  1.00 24.69           O  
ATOM   2462  N   ASP A 170      54.695  -5.131  33.216  1.00 23.26           N  
ATOM   2463  H   ASP A 170      54.914  -5.115  34.202  1.00 23.26           H  
ATOM   2464  CA  ASP A 170      54.729  -6.481  32.622  1.00 23.26           C  
ATOM   2465  HA  ASP A 170      54.788  -6.405  31.536  1.00 23.26           H  
ATOM   2466  C   ASP A 170      53.480  -7.330  32.924  1.00 23.26           C  
ATOM   2467  CB  ASP A 170      55.999  -7.215  33.142  1.00 23.26           C  
ATOM   2468  HB2 ASP A 170      56.214  -6.878  34.157  1.00 23.26           H  
ATOM   2469  HB3 ASP A 170      55.767  -8.277  33.220  1.00 23.26           H  
ATOM   2470  O   ASP A 170      52.935  -7.234  34.051  1.00 23.26           O  
ATOM   2471  CG  ASP A 170      57.287  -7.122  32.294  1.00 23.26           C  
ATOM   2472  OD1 ASP A 170      57.218  -6.904  31.062  1.00 23.26           O  
ATOM   2473  OD2 ASP A 170      58.373  -7.362  32.881  1.00 23.26           O  
ATOM   2474  OXT ASP A 170      53.111  -8.125  32.028  1.00 23.26           O  
TER    2475      ASP A 170                                                       
ATOM   2475  N   MET B   1      12.059 -38.072  41.417  1.00 74.70           N  
ATOM   2476  H   MET B   1      11.153 -38.013  41.860  1.00 74.70           H  
ATOM   2477  H2  MET B   1      12.016 -38.673  40.607  1.00 74.70           H  
ATOM   2478  H3  MET B   1      12.729 -38.452  42.070  1.00 74.70           H  
ATOM   2479  CA  MET B   1      12.495 -36.731  41.010  1.00 74.70           C  
ATOM   2480  HA  MET B   1      13.508 -36.823  40.619  1.00 74.70           H  
ATOM   2481  C   MET B   1      12.540 -35.832  42.228  1.00 74.70           C  
ATOM   2482  CB  MET B   1      11.628 -36.141  39.893  1.00 74.70           C  
ATOM   2483  HB2 MET B   1      11.276 -35.151  40.181  1.00 74.70           H  
ATOM   2484  HB3 MET B   1      10.762 -36.771  39.688  1.00 74.70           H  
ATOM   2485  O   MET B   1      11.494 -35.615  42.843  1.00 74.70           O  
ATOM   2486  CG  MET B   1      12.476 -36.008  38.633  1.00 74.70           C  
ATOM   2487  HG2 MET B   1      13.426 -35.553  38.912  1.00 74.70           H  
ATOM   2488  HG3 MET B   1      12.696 -36.995  38.227  1.00 74.70           H  
ATOM   2489  SD  MET B   1      11.736 -34.980  37.351  1.00 74.70           S  
ATOM   2490  CE  MET B   1      10.762 -36.201  36.431  1.00 74.70           C  
ATOM   2491  HE1 MET B   1      10.603 -35.828  35.420  1.00 74.70           H  
ATOM   2492  HE2 MET B   1       9.793 -36.343  36.911  1.00 74.70           H  
ATOM   2493  HE3 MET B   1      11.298 -37.149  36.374  1.00 74.70           H  
ATOM   2494  N   THR B   2      13.734 -35.391  42.611  1.00 83.81           N  
ATOM   2495  H   THR B   2      14.518 -35.581  42.004  1.00 83.81           H  
ATOM   2496  CA  THR B   2      13.918 -34.343  43.623  1.00 83.81           C  
ATOM   2497  HA  THR B   2      13.436 -34.653  44.550  1.00 83.81           H  
ATOM   2498  C   THR B   2      13.248 -33.052  43.153  1.00 83.81           C  
ATOM   2499  CB  THR B   2      15.405 -34.085  43.918  1.00 83.81           C  
ATOM   2500  HB  THR B   2      15.474 -33.340  44.711  1.00 83.81           H  
ATOM   2501  O   THR B   2      12.944 -32.896  41.969  1.00 83.81           O  
ATOM   2502  CG2 THR B   2      16.150 -35.341  44.368  1.00 83.81           C  
ATOM   2503 HG21 THR B   2      15.649 -35.779  45.232  1.00 83.81           H  
ATOM   2504 HG22 THR B   2      16.192 -36.073  43.562  1.00 83.81           H  
ATOM   2505 HG23 THR B   2      17.167 -35.072  44.652  1.00 83.81           H  
ATOM   2506  OG1 THR B   2      16.052 -33.582  42.780  1.00 83.81           O  
ATOM   2507  HG1 THR B   2      16.542 -34.298  42.369  1.00 83.81           H  
ATOM   2508  N   ASP B   3      12.985 -32.128  44.072  1.00 75.65           N  
ATOM   2509  H   ASP B   3      13.231 -32.275  45.041  1.00 75.65           H  
ATOM   2510  CA  ASP B   3      12.386 -30.844  43.702  1.00 75.65           C  
ATOM   2511  HA  ASP B   3      11.435 -31.038  43.207  1.00 75.65           H  
ATOM   2512  C   ASP B   3      13.277 -30.088  42.698  1.00 75.65           C  
ATOM   2513  CB  ASP B   3      12.119 -30.045  44.982  1.00 75.65           C  
ATOM   2514  HB2 ASP B   3      13.044 -29.584  45.328  1.00 75.65           H  
ATOM   2515  HB3 ASP B   3      11.767 -30.721  45.760  1.00 75.65           H  
ATOM   2516  O   ASP B   3      12.797 -29.612  41.672  1.00 75.65           O  
ATOM   2517  CG  ASP B   3      11.039 -28.990  44.760  1.00 75.65           C  
ATOM   2518  OD1 ASP B   3       9.960 -29.393  44.262  1.00 75.65           O  
ATOM   2519  OD2 ASP B   3      11.298 -27.827  45.130  1.00 75.65           O  
ATOM   2520  N   SER B   4      14.598 -30.125  42.903  1.00 75.37           N  
ATOM   2521  H   SER B   4      14.948 -30.512  43.768  1.00 75.37           H  
ATOM   2522  CA  SER B   4      15.587 -29.563  41.977  1.00 75.37           C  
ATOM   2523  HA  SER B   4      15.404 -28.492  41.885  1.00 75.37           H  
ATOM   2524  C   SER B   4      15.506 -30.162  40.568  1.00 75.37           C  
ATOM   2525  CB  SER B   4      16.999 -29.765  42.537  1.00 75.37           C  
ATOM   2526  HB2 SER B   4      17.222 -30.831  42.577  1.00 75.37           H  
ATOM   2527  HB3 SER B   4      17.725 -29.278  41.886  1.00 75.37           H  
ATOM   2528  O   SER B   4      15.563 -29.414  39.595  1.00 75.37           O  
ATOM   2529  OG  SER B   4      17.095 -29.225  43.844  1.00 75.37           O  
ATOM   2530  HG  SER B   4      17.148 -28.268  43.787  1.00 75.37           H  
ATOM   2531  N   GLU B   5      15.323 -31.482  40.427  1.00 80.74           N  
ATOM   2532  H   GLU B   5      15.265 -32.059  41.254  1.00 80.74           H  
ATOM   2533  CA  GLU B   5      15.180 -32.121  39.107  1.00 80.74           C  
ATOM   2534  HA  GLU B   5      16.018 -31.833  38.473  1.00 80.74           H  
ATOM   2535  C   GLU B   5      13.900 -31.673  38.384  1.00 80.74           C  
ATOM   2536  CB  GLU B   5      15.177 -33.649  39.245  1.00 80.74           C  
ATOM   2537  HB2 GLU B   5      14.453 -33.912  40.016  1.00 80.74           H  
ATOM   2538  HB3 GLU B   5      14.851 -34.074  38.296  1.00 80.74           H  
ATOM   2539  O   GLU B   5      13.947 -31.376  37.190  1.00 80.74           O  
ATOM   2540  CG  GLU B   5      16.547 -34.265  39.573  1.00 80.74           C  
ATOM   2541  HG2 GLU B   5      17.190 -34.153  38.700  1.00 80.74           H  
ATOM   2542  HG3 GLU B   5      17.008 -33.714  40.392  1.00 80.74           H  
ATOM   2543  CD  GLU B   5      16.451 -35.752  39.964  1.00 80.74           C  
ATOM   2544  OE1 GLU B   5      17.432 -36.486  39.755  1.00 80.74           O  
ATOM   2545  OE2 GLU B   5      15.419 -36.155  40.560  1.00 80.74           O  
ATOM   2546  N   LYS B   6      12.773 -31.553  39.101  1.00 84.01           N  
ATOM   2547  H   LYS B   6      12.818 -31.751  40.091  1.00 84.01           H  
ATOM   2548  CA  LYS B   6      11.509 -31.074  38.511  1.00 84.01           C  
ATOM   2549  HA  LYS B   6      11.277 -31.670  37.628  1.00 84.01           H  
ATOM   2550  C   LYS B   6      11.626 -29.629  38.041  1.00 84.01           C  
ATOM   2551  CB  LYS B   6      10.353 -31.163  39.513  1.00 84.01           C  
ATOM   2552  HB2 LYS B   6       9.470 -30.716  39.057  1.00 84.01           H  
ATOM   2553  HB3 LYS B   6      10.605 -30.584  40.402  1.00 84.01           H  
ATOM   2554  O   LYS B   6      11.228 -29.303  36.925  1.00 84.01           O  
ATOM   2555  CG  LYS B   6      10.016 -32.595  39.923  1.00 84.01           C  
ATOM   2556  HG2 LYS B   6       9.750 -33.184  39.046  1.00 84.01           H  
ATOM   2557  HG3 LYS B   6      10.886 -33.031  40.414  1.00 84.01           H  
ATOM   2558  CD  LYS B   6       8.849 -32.566  40.910  1.00 84.01           C  
ATOM   2559  HD2 LYS B   6       9.098 -31.883  41.722  1.00 84.01           H  
ATOM   2560  HD3 LYS B   6       7.957 -32.201  40.400  1.00 84.01           H  
ATOM   2561  CE  LYS B   6       8.594 -33.957  41.486  1.00 84.01           C  
ATOM   2562  HE2 LYS B   6       9.527 -34.322  41.914  1.00 84.01           H  
ATOM   2563  HE3 LYS B   6       8.295 -34.625  40.678  1.00 84.01           H  
ATOM   2564  NZ  LYS B   6       7.548 -33.883  42.534  1.00 84.01           N  
ATOM   2565  HZ1 LYS B   6       7.839 -33.228  43.246  1.00 84.01           H  
ATOM   2566  HZ2 LYS B   6       6.682 -33.542  42.142  1.00 84.01           H  
ATOM   2567  HZ3 LYS B   6       7.395 -34.783  42.964  1.00 84.01           H  
ATOM   2568  N   VAL B   7      12.172 -28.752  38.885  1.00 83.74           N  
ATOM   2569  H   VAL B   7      12.468 -29.077  39.795  1.00 83.74           H  
ATOM   2570  CA  VAL B   7      12.331 -27.332  38.547  1.00 83.74           C  
ATOM   2571  HA  VAL B   7      11.367 -26.947  38.215  1.00 83.74           H  
ATOM   2572  C   VAL B   7      13.299 -27.166  37.368  1.00 83.74           C  
ATOM   2573  CB  VAL B   7      12.757 -26.507  39.777  1.00 83.74           C  
ATOM   2574  HB  VAL B   7      13.723 -26.861  40.135  1.00 83.74           H  
ATOM   2575  O   VAL B   7      13.040 -26.344  36.489  1.00 83.74           O  
ATOM   2576  CG1 VAL B   7      12.852 -25.017  39.438  1.00 83.74           C  
ATOM   2577 HG11 VAL B   7      13.450 -24.868  38.539  1.00 83.74           H  
ATOM   2578 HG12 VAL B   7      11.859 -24.609  39.251  1.00 83.74           H  
ATOM   2579 HG13 VAL B   7      13.305 -24.480  40.272  1.00 83.74           H  
ATOM   2580  CG2 VAL B   7      11.724 -26.581  40.912  1.00 83.74           C  
ATOM   2581 HG21 VAL B   7      12.090 -26.036  41.783  1.00 83.74           H  
ATOM   2582 HG22 VAL B   7      11.538 -27.611  41.217  1.00 83.74           H  
ATOM   2583 HG23 VAL B   7      10.773 -26.152  40.595  1.00 83.74           H  
ATOM   2584  N   ALA B   8      14.355 -27.982  37.278  1.00 80.95           N  
ATOM   2585  H   ALA B   8      14.546 -28.626  38.032  1.00 80.95           H  
ATOM   2586  CA  ALA B   8      15.263 -27.980  36.131  1.00 80.95           C  
ATOM   2587  HA  ALA B   8      15.658 -26.971  36.008  1.00 80.95           H  
ATOM   2588  C   ALA B   8      14.559 -28.361  34.813  1.00 80.95           C  
ATOM   2589  CB  ALA B   8      16.437 -28.919  36.432  1.00 80.95           C  
ATOM   2590  HB1 ALA B   8      16.945 -28.595  37.340  1.00 80.95           H  
ATOM   2591  HB2 ALA B   8      16.079 -29.940  36.568  1.00 80.95           H  
ATOM   2592  HB3 ALA B   8      17.146 -28.896  35.604  1.00 80.95           H  
ATOM   2593  O   ALA B   8      14.831 -27.757  33.772  1.00 80.95           O  
ATOM   2594  N   GLU B   9      13.632 -29.321  34.840  1.00 84.64           N  
ATOM   2595  H   GLU B   9      13.470 -29.820  35.704  1.00 84.64           H  
ATOM   2596  CA  GLU B   9      12.850 -29.714  33.662  1.00 84.64           C  
ATOM   2597  HA  GLU B   9      13.542 -29.869  32.834  1.00 84.64           H  
ATOM   2598  C   GLU B   9      11.869 -28.611  33.223  1.00 84.64           C  
ATOM   2599  CB  GLU B   9      12.154 -31.053  33.947  1.00 84.64           C  
ATOM   2600  HB2 GLU B   9      11.333 -30.902  34.648  1.00 84.64           H  
ATOM   2601  HB3 GLU B   9      12.883 -31.726  34.400  1.00 84.64           H  
ATOM   2602  O   GLU B   9      11.817 -28.265  32.038  1.00 84.64           O  
ATOM   2603  CG  GLU B   9      11.634 -31.706  32.660  1.00 84.64           C  
ATOM   2604  HG2 GLU B   9      10.827 -31.095  32.255  1.00 84.64           H  
ATOM   2605  HG3 GLU B   9      12.444 -31.719  31.931  1.00 84.64           H  
ATOM   2606  CD  GLU B   9      11.129 -33.144  32.867  1.00 84.64           C  
ATOM   2607  OE1 GLU B   9      10.973 -33.828  31.833  1.00 84.64           O  
ATOM   2608  OE2 GLU B   9      10.925 -33.558  34.031  1.00 84.64           O  
ATOM   2609  N   TYR B  10      11.177 -27.970  34.174  1.00 85.67           N  
ATOM   2610  H   TYR B  10      11.233 -28.316  35.121  1.00 85.67           H  
ATOM   2611  CA  TYR B  10      10.332 -26.804  33.889  1.00 85.67           C  
ATOM   2612  HA  TYR B  10       9.611 -27.083  33.120  1.00 85.67           H  
ATOM   2613  C   TYR B  10      11.132 -25.621  33.335  1.00 85.67           C  
ATOM   2614  CB  TYR B  10       9.570 -26.368  35.148  1.00 85.67           C  
ATOM   2615  HB2 TYR B  10       9.127 -25.389  34.961  1.00 85.67           H  
ATOM   2616  HB3 TYR B  10      10.275 -26.251  35.970  1.00 85.67           H  
ATOM   2617  O   TYR B  10      10.701 -24.991  32.365  1.00 85.67           O  
ATOM   2618  CG  TYR B  10       8.444 -27.295  35.560  1.00 85.67           C  
ATOM   2619  CD1 TYR B  10       7.394 -27.568  34.661  1.00 85.67           C  
ATOM   2620  HD1 TYR B  10       7.393 -27.127  33.675  1.00 85.67           H  
ATOM   2621  CD2 TYR B  10       8.426 -27.859  36.850  1.00 85.67           C  
ATOM   2622  HD2 TYR B  10       9.229 -27.648  37.541  1.00 85.67           H  
ATOM   2623  CE1 TYR B  10       6.341 -28.420  35.042  1.00 85.67           C  
ATOM   2624  HE1 TYR B  10       5.536 -28.644  34.358  1.00 85.67           H  
ATOM   2625  CE2 TYR B  10       7.373 -28.708  37.238  1.00 85.67           C  
ATOM   2626  HE2 TYR B  10       7.367 -29.139  38.228  1.00 85.67           H  
ATOM   2627  OH  TYR B  10       5.306 -29.804  36.698  1.00 85.67           O  
ATOM   2628  HH  TYR B  10       5.408 -30.115  37.600  1.00 85.67           H  
ATOM   2629  CZ  TYR B  10       6.330 -28.992  36.329  1.00 85.67           C  
ATOM   2630  N   LEU B  11      12.312 -25.337  33.898  1.00 83.49           N  
ATOM   2631  H   LEU B  11      12.596 -25.865  34.711  1.00 83.49           H  
ATOM   2632  CA  LEU B  11      13.194 -24.275  33.411  1.00 83.49           C  
ATOM   2633  HA  LEU B  11      12.623 -23.347  33.384  1.00 83.49           H  
ATOM   2634  C   LEU B  11      13.642 -24.544  31.976  1.00 83.49           C  
ATOM   2635  CB  LEU B  11      14.385 -24.105  34.372  1.00 83.49           C  
ATOM   2636  HB2 LEU B  11      14.003 -23.890  35.370  1.00 83.49           H  
ATOM   2637  HB3 LEU B  11      14.931 -25.048  34.421  1.00 83.49           H  
ATOM   2638  O   LEU B  11      13.593 -23.625  31.156  1.00 83.49           O  
ATOM   2639  CG  LEU B  11      15.369 -22.990  33.964  1.00 83.49           C  
ATOM   2640  HG  LEU B  11      15.770 -23.199  32.972  1.00 83.49           H  
ATOM   2641  CD1 LEU B  11      14.716 -21.608  33.959  1.00 83.49           C  
ATOM   2642 HD11 LEU B  11      15.457 -20.851  33.702  1.00 83.49           H  
ATOM   2643 HD12 LEU B  11      13.912 -21.562  33.225  1.00 83.49           H  
ATOM   2644 HD13 LEU B  11      14.329 -21.400  34.957  1.00 83.49           H  
ATOM   2645  CD2 LEU B  11      16.535 -22.938  34.950  1.00 83.49           C  
ATOM   2646 HD21 LEU B  11      16.178 -22.649  35.938  1.00 83.49           H  
ATOM   2647 HD22 LEU B  11      17.273 -22.211  34.611  1.00 83.49           H  
ATOM   2648 HD23 LEU B  11      17.013 -23.917  35.011  1.00 83.49           H  
ATOM   2649  N   ARG B  12      14.001 -25.794  31.651  1.00 84.92           N  
ATOM   2650  H   ARG B  12      14.027 -26.482  32.390  1.00 84.92           H  
ATOM   2651  CA  ARG B  12      14.359 -26.208  30.287  1.00 84.92           C  
ATOM   2652  HA  ARG B  12      15.183 -25.584  29.941  1.00 84.92           H  
ATOM   2653  C   ARG B  12      13.205 -25.979  29.311  1.00 84.92           C  
ATOM   2654  CB  ARG B  12      14.812 -27.677  30.300  1.00 84.92           C  
ATOM   2655  HB2 ARG B  12      15.567 -27.803  31.076  1.00 84.92           H  
ATOM   2656  HB3 ARG B  12      13.963 -28.317  30.543  1.00 84.92           H  
ATOM   2657  O   ARG B  12      13.425 -25.425  28.236  1.00 84.92           O  
ATOM   2658  CG  ARG B  12      15.408 -28.115  28.951  1.00 84.92           C  
ATOM   2659  HG2 ARG B  12      16.314 -27.543  28.750  1.00 84.92           H  
ATOM   2660  HG3 ARG B  12      14.693 -27.916  28.153  1.00 84.92           H  
ATOM   2661  CD  ARG B  12      15.730 -29.615  28.927  1.00 84.92           C  
ATOM   2662  HD2 ARG B  12      16.081 -29.877  27.930  1.00 84.92           H  
ATOM   2663  HD3 ARG B  12      14.806 -30.162  29.113  1.00 84.92           H  
ATOM   2664  NE  ARG B  12      16.769 -29.982  29.913  1.00 84.92           N  
ATOM   2665  HE  ARG B  12      17.544 -29.341  30.009  1.00 84.92           H  
ATOM   2666  NH1 ARG B  12      15.843 -31.953  30.671  1.00 84.92           N  
ATOM   2667 HH11 ARG B  12      15.046 -31.829  30.063  1.00 84.92           H  
ATOM   2668 HH12 ARG B  12      15.852 -32.739  31.306  1.00 84.92           H  
ATOM   2669  NH2 ARG B  12      17.775 -31.240  31.520  1.00 84.92           N  
ATOM   2670 HH21 ARG B  12      17.772 -32.049  32.125  1.00 84.92           H  
ATOM   2671 HH22 ARG B  12      18.524 -30.566  31.586  1.00 84.92           H  
ATOM   2672  CZ  ARG B  12      16.788 -31.053  30.690  1.00 84.92           C  
ATOM   2673  N   ARG B  13      11.972 -26.354  29.675  1.00 87.82           N  
ATOM   2674  H   ARG B  13      11.857 -26.821  30.563  1.00 87.82           H  
ATOM   2675  CA  ARG B  13      10.795 -26.113  28.822  1.00 87.82           C  
ATOM   2676  HA  ARG B  13      11.019 -26.517  27.835  1.00 87.82           H  
ATOM   2677  C   ARG B  13      10.546 -24.619  28.610  1.00 87.82           C  
ATOM   2678  CB  ARG B  13       9.556 -26.824  29.400  1.00 87.82           C  
ATOM   2679  HB2 ARG B  13       9.340 -26.414  30.386  1.00 87.82           H  
ATOM   2680  HB3 ARG B  13       9.771 -27.886  29.520  1.00 87.82           H  
ATOM   2681  O   ARG B  13      10.374 -24.198  27.470  1.00 87.82           O  
ATOM   2682  CG  ARG B  13       8.302 -26.661  28.519  1.00 87.82           C  
ATOM   2683  HG2 ARG B  13       7.442 -27.069  29.049  1.00 87.82           H  
ATOM   2684  HG3 ARG B  13       8.110 -25.602  28.348  1.00 87.82           H  
ATOM   2685  CD  ARG B  13       8.432 -27.388  27.174  1.00 87.82           C  
ATOM   2686  HD2 ARG B  13       9.432 -27.246  26.765  1.00 87.82           H  
ATOM   2687  HD3 ARG B  13       8.272 -28.454  27.339  1.00 87.82           H  
ATOM   2688  NE  ARG B  13       7.480 -26.866  26.184  1.00 87.82           N  
ATOM   2689  HE  ARG B  13       7.223 -25.893  26.266  1.00 87.82           H  
ATOM   2690  NH1 ARG B  13       7.475 -28.663  24.739  1.00 87.82           N  
ATOM   2691 HH11 ARG B  13       7.189 -29.055  23.853  1.00 87.82           H  
ATOM   2692 HH12 ARG B  13       7.997 -29.207  25.411  1.00 87.82           H  
ATOM   2693  NH2 ARG B  13       6.454 -26.759  24.185  1.00 87.82           N  
ATOM   2694 HH21 ARG B  13       6.214 -27.139  23.280  1.00 87.82           H  
ATOM   2695 HH22 ARG B  13       6.565 -25.759  24.273  1.00 87.82           H  
ATOM   2696  CZ  ARG B  13       7.132 -27.441  25.050  1.00 87.82           C  
ATOM   2697  N   ALA B  14      10.592 -23.819  29.676  1.00 87.82           N  
ATOM   2698  H   ALA B  14      10.726 -24.237  30.586  1.00 87.82           H  
ATOM   2699  CA  ALA B  14      10.384 -22.374  29.596  1.00 87.82           C  
ATOM   2700  HA  ALA B  14       9.412 -22.189  29.139  1.00 87.82           H  
ATOM   2701  C   ALA B  14      11.440 -21.677  28.721  1.00 87.82           C  
ATOM   2702  CB  ALA B  14      10.371 -21.799  31.018  1.00 87.82           C  
ATOM   2703  HB1 ALA B  14      10.181 -20.727  30.976  1.00 87.82           H  
ATOM   2704  HB2 ALA B  14       9.583 -22.276  31.602  1.00 87.82           H  
ATOM   2705  HB3 ALA B  14      11.330 -21.973  31.504  1.00 87.82           H  
ATOM   2706  O   ALA B  14      11.094 -20.801  27.932  1.00 87.82           O  
ATOM   2707  N   THR B  15      12.713 -22.082  28.809  1.00 87.26           N  
ATOM   2708  H   THR B  15      12.944 -22.817  29.462  1.00 87.26           H  
ATOM   2709  CA  THR B  15      13.774 -21.529  27.946  1.00 87.26           C  
ATOM   2710  HA  THR B  15      13.668 -20.444  27.945  1.00 87.26           H  
ATOM   2711  C   THR B  15      13.624 -21.953  26.487  1.00 87.26           C  
ATOM   2712  CB  THR B  15      15.206 -21.852  28.417  1.00 87.26           C  
ATOM   2713  HB  THR B  15      15.830 -22.025  27.540  1.00 87.26           H  
ATOM   2714  O   THR B  15      13.858 -21.128  25.602  1.00 87.26           O  
ATOM   2715  CG2 THR B  15      15.827 -20.687  29.176  1.00 87.26           C  
ATOM   2716 HG21 THR B  15      16.831 -20.958  29.502  1.00 87.26           H  
ATOM   2717 HG22 THR B  15      15.895 -19.817  28.522  1.00 87.26           H  
ATOM   2718 HG23 THR B  15      15.217 -20.441  30.045  1.00 87.26           H  
ATOM   2719  OG1 THR B  15      15.305 -22.991  29.237  1.00 87.26           O  
ATOM   2720  HG1 THR B  15      14.728 -22.906  29.999  1.00 87.26           H  
ATOM   2721  N   LEU B  16      13.199 -23.192  26.213  1.00 90.81           N  
ATOM   2722  H   LEU B  16      13.059 -23.838  26.976  1.00 90.81           H  
ATOM   2723  CA  LEU B  16      12.900 -23.644  24.848  1.00 90.81           C  
ATOM   2724  HA  LEU B  16      13.762 -23.435  24.214  1.00 90.81           H  
ATOM   2725  C   LEU B  16      11.729 -22.866  24.234  1.00 90.81           C  
ATOM   2726  CB  LEU B  16      12.612 -25.156  24.838  1.00 90.81           C  
ATOM   2727  HB2 LEU B  16      11.910 -25.382  25.642  1.00 90.81           H  
ATOM   2728  HB3 LEU B  16      12.121 -25.411  23.899  1.00 90.81           H  
ATOM   2729  O   LEU B  16      11.865 -22.347  23.126  1.00 90.81           O  
ATOM   2730  CG  LEU B  16      13.856 -26.049  24.987  1.00 90.81           C  
ATOM   2731  HG  LEU B  16      14.431 -25.748  25.862  1.00 90.81           H  
ATOM   2732  CD1 LEU B  16      13.416 -27.503  25.165  1.00 90.81           C  
ATOM   2733 HD11 LEU B  16      12.803 -27.588  26.062  1.00 90.81           H  
ATOM   2734 HD12 LEU B  16      14.290 -28.144  25.275  1.00 90.81           H  
ATOM   2735 HD13 LEU B  16      12.837 -27.828  24.300  1.00 90.81           H  
ATOM   2736  CD2 LEU B  16      14.769 -25.979  23.760  1.00 90.81           C  
ATOM   2737 HD21 LEU B  16      14.207 -26.241  22.863  1.00 90.81           H  
ATOM   2738 HD22 LEU B  16      15.597 -26.676  23.883  1.00 90.81           H  
ATOM   2739 HD23 LEU B  16      15.180 -24.974  23.658  1.00 90.81           H  
ATOM   2740  N   ASP B  17      10.621 -22.726  24.965  1.00 91.10           N  
ATOM   2741  H   ASP B  17      10.563 -23.203  25.854  1.00 91.10           H  
ATOM   2742  CA  ASP B  17       9.453 -21.965  24.509  1.00 91.10           C  
ATOM   2743  HA  ASP B  17       9.145 -22.343  23.534  1.00 91.10           H  
ATOM   2744  C   ASP B  17       9.791 -20.470  24.330  1.00 91.10           C  
ATOM   2745  CB  ASP B  17       8.280 -22.150  25.493  1.00 91.10           C  
ATOM   2746  HB2 ASP B  17       7.509 -21.421  25.242  1.00 91.10           H  
ATOM   2747  HB3 ASP B  17       8.626 -21.928  26.502  1.00 91.10           H  
ATOM   2748  O   ASP B  17       9.328 -19.846  23.376  1.00 91.10           O  
ATOM   2749  CG  ASP B  17       7.616 -23.539  25.477  1.00 91.10           C  
ATOM   2750  OD1 ASP B  17       7.691 -24.274  24.469  1.00 91.10           O  
ATOM   2751  OD2 ASP B  17       6.921 -23.885  26.458  1.00 91.10           O  
ATOM   2752  N   LEU B  18      10.633 -19.889  25.199  1.00 90.48           N  
ATOM   2753  H   LEU B  18      10.934 -20.424  26.001  1.00 90.48           H  
ATOM   2754  CA  LEU B  18      11.097 -18.499  25.074  1.00 90.48           C  
ATOM   2755  HA  LEU B  18      10.232 -17.844  24.976  1.00 90.48           H  
ATOM   2756  C   LEU B  18      11.947 -18.303  23.819  1.00 90.48           C  
ATOM   2757  CB  LEU B  18      11.882 -18.102  26.340  1.00 90.48           C  
ATOM   2758  HB2 LEU B  18      11.201 -18.121  27.191  1.00 90.48           H  
ATOM   2759  HB3 LEU B  18      12.655 -18.851  26.516  1.00 90.48           H  
ATOM   2760  O   LEU B  18      11.785 -17.307  23.113  1.00 90.48           O  
ATOM   2761  CG  LEU B  18      12.570 -16.722  26.277  1.00 90.48           C  
ATOM   2762  HG  LEU B  18      13.314 -16.716  25.481  1.00 90.48           H  
ATOM   2763  CD1 LEU B  18      11.586 -15.580  26.039  1.00 90.48           C  
ATOM   2764 HD11 LEU B  18      12.109 -14.624  26.048  1.00 90.48           H  
ATOM   2765 HD12 LEU B  18      11.080 -15.693  25.081  1.00 90.48           H  
ATOM   2766 HD13 LEU B  18      10.848 -15.584  26.841  1.00 90.48           H  
ATOM   2767  CD2 LEU B  18      13.293 -16.450  27.596  1.00 90.48           C  
ATOM   2768 HD21 LEU B  18      14.036 -17.226  27.776  1.00 90.48           H  
ATOM   2769 HD22 LEU B  18      12.577 -16.444  28.418  1.00 90.48           H  
ATOM   2770 HD23 LEU B  18      13.793 -15.482  27.556  1.00 90.48           H  
ATOM   2771  N   ARG B  19      12.849 -19.246  23.531  1.00 90.89           N  
ATOM   2772  H   ARG B  19      12.936 -20.032  24.160  1.00 90.89           H  
ATOM   2773  CA  ARG B  19      13.672 -19.204  22.320  1.00 90.89           C  
ATOM   2774  HA  ARG B  19      14.189 -18.245  22.284  1.00 90.89           H  
ATOM   2775  C   ARG B  19      12.800 -19.265  21.068  1.00 90.89           C  
ATOM   2776  CB  ARG B  19      14.711 -20.331  22.366  1.00 90.89           C  
ATOM   2777  HB2 ARG B  19      15.262 -20.267  23.304  1.00 90.89           H  
ATOM   2778  HB3 ARG B  19      14.201 -21.294  22.330  1.00 90.89           H  
ATOM   2779  O   ARG B  19      13.007 -18.449  20.177  1.00 90.89           O  
ATOM   2780  CG  ARG B  19      15.708 -20.223  21.201  1.00 90.89           C  
ATOM   2781  HG2 ARG B  19      15.185 -20.284  20.246  1.00 90.89           H  
ATOM   2782  HG3 ARG B  19      16.215 -19.260  21.255  1.00 90.89           H  
ATOM   2783  CD  ARG B  19      16.761 -21.334  21.261  1.00 90.89           C  
ATOM   2784  HD2 ARG B  19      17.510 -21.136  20.494  1.00 90.89           H  
ATOM   2785  HD3 ARG B  19      17.244 -21.309  22.238  1.00 90.89           H  
ATOM   2786  NE  ARG B  19      16.164 -22.661  21.019  1.00 90.89           N  
ATOM   2787  HE  ARG B  19      15.228 -22.669  20.640  1.00 90.89           H  
ATOM   2788  NH1 ARG B  19      18.002 -23.925  21.558  1.00 90.89           N  
ATOM   2789 HH11 ARG B  19      18.524 -23.075  21.718  1.00 90.89           H  
ATOM   2790 HH12 ARG B  19      18.472 -24.819  21.568  1.00 90.89           H  
ATOM   2791  NH2 ARG B  19      16.140 -24.925  20.839  1.00 90.89           N  
ATOM   2792 HH21 ARG B  19      16.621 -25.813  20.863  1.00 90.89           H  
ATOM   2793 HH22 ARG B  19      15.215 -24.876  20.436  1.00 90.89           H  
ATOM   2794  CZ  ARG B  19      16.769 -23.826  21.144  1.00 90.89           C  
ATOM   2795  N   ALA B  20      11.815 -20.165  21.037  1.00 94.10           N  
ATOM   2796  H   ALA B  20      11.709 -20.796  21.818  1.00 94.10           H  
ATOM   2797  CA  ALA B  20      10.864 -20.271  19.931  1.00 94.10           C  
ATOM   2798  HA  ALA B  20      11.415 -20.428  19.003  1.00 94.10           H  
ATOM   2799  C   ALA B  20      10.039 -18.984  19.757  1.00 94.10           C  
ATOM   2800  CB  ALA B  20       9.971 -21.494  20.173  1.00 94.10           C  
ATOM   2801  HB1 ALA B  20       9.399 -21.371  21.093  1.00 94.10           H  
ATOM   2802  HB2 ALA B  20       9.279 -21.607  19.338  1.00 94.10           H  
ATOM   2803  HB3 ALA B  20      10.582 -22.393  20.246  1.00 94.10           H  
ATOM   2804  O   ALA B  20       9.927 -18.475  18.648  1.00 94.10           O  
ATOM   2805  N   ALA B  21       9.538 -18.398  20.850  1.00 94.47           N  
ATOM   2806  H   ALA B  21       9.614 -18.872  21.739  1.00 94.47           H  
ATOM   2807  CA  ALA B  21       8.779 -17.150  20.786  1.00 94.47           C  
ATOM   2808  HA  ALA B  21       7.964 -17.291  20.076  1.00 94.47           H  
ATOM   2809  C   ALA B  21       9.628 -15.970  20.274  1.00 94.47           C  
ATOM   2810  CB  ALA B  21       8.177 -16.867  22.169  1.00 94.47           C  
ATOM   2811  HB1 ALA B  21       7.545 -17.703  22.471  1.00 94.47           H  
ATOM   2812  HB2 ALA B  21       7.568 -15.965  22.121  1.00 94.47           H  
ATOM   2813  HB3 ALA B  21       8.969 -16.731  22.905  1.00 94.47           H  
ATOM   2814  O   ALA B  21       9.203 -15.234  19.392  1.00 94.47           O  
ATOM   2815  N   ARG B  22      10.863 -15.808  20.769  1.00 92.76           N  
ATOM   2816  H   ARG B  22      11.174 -16.444  21.489  1.00 92.76           H  
ATOM   2817  CA  ARG B  22      11.783 -14.767  20.271  1.00 92.76           C  
ATOM   2818  HA  ARG B  22      11.286 -13.797  20.300  1.00 92.76           H  
ATOM   2819  C   ARG B  22      12.167 -14.964  18.810  1.00 92.76           C  
ATOM   2820  CB  ARG B  22      13.055 -14.725  21.120  1.00 92.76           C  
ATOM   2821  HB2 ARG B  22      13.816 -14.161  20.580  1.00 92.76           H  
ATOM   2822  HB3 ARG B  22      13.426 -15.738  21.278  1.00 92.76           H  
ATOM   2823  O   ARG B  22      12.421 -13.986  18.117  1.00 92.76           O  
ATOM   2824  CG  ARG B  22      12.817 -14.034  22.464  1.00 92.76           C  
ATOM   2825  HG2 ARG B  22      12.449 -13.023  22.285  1.00 92.76           H  
ATOM   2826  HG3 ARG B  22      12.078 -14.585  23.045  1.00 92.76           H  
ATOM   2827  CD  ARG B  22      14.138 -13.966  23.234  1.00 92.76           C  
ATOM   2828  HD2 ARG B  22      14.890 -13.495  22.601  1.00 92.76           H  
ATOM   2829  HD3 ARG B  22      14.452 -14.983  23.470  1.00 92.76           H  
ATOM   2830  NE  ARG B  22      13.998 -13.182  24.472  1.00 92.76           N  
ATOM   2831  HE  ARG B  22      13.142 -12.656  24.576  1.00 92.76           H  
ATOM   2832  NH1 ARG B  22      16.046 -13.672  25.387  1.00 92.76           N  
ATOM   2833 HH11 ARG B  22      16.297 -14.163  24.541  1.00 92.76           H  
ATOM   2834 HH12 ARG B  22      16.720 -13.532  26.126  1.00 92.76           H  
ATOM   2835  NH2 ARG B  22      14.608 -12.388  26.514  1.00 92.76           N  
ATOM   2836 HH21 ARG B  22      13.727 -11.900  26.593  1.00 92.76           H  
ATOM   2837 HH22 ARG B  22      15.248 -12.344  27.294  1.00 92.76           H  
ATOM   2838  CZ  ARG B  22      14.883 -13.083  25.447  1.00 92.76           C  
ATOM   2839  N   GLN B  23      12.252 -16.213  18.362  1.00 93.69           N  
ATOM   2840  H   GLN B  23      12.057 -16.979  18.991  1.00 93.69           H  
ATOM   2841  CA  GLN B  23      12.486 -16.513  16.960  1.00 93.69           C  
ATOM   2842  HA  GLN B  23      13.327 -15.911  16.615  1.00 93.69           H  
ATOM   2843  C   GLN B  23      11.284 -16.088  16.112  1.00 93.69           C  
ATOM   2844  CB  GLN B  23      12.878 -17.985  16.821  1.00 93.69           C  
ATOM   2845  HB2 GLN B  23      12.065 -18.632  17.151  1.00 93.69           H  
ATOM   2846  HB3 GLN B  23      13.749 -18.164  17.452  1.00 93.69           H  
ATOM   2847  O   GLN B  23      11.484 -15.310  15.191  1.00 93.69           O  
ATOM   2848  CG  GLN B  23      13.229 -18.318  15.371  1.00 93.69           C  
ATOM   2849  HG2 GLN B  23      12.308 -18.325  14.789  1.00 93.69           H  
ATOM   2850  HG3 GLN B  23      13.884 -17.551  14.957  1.00 93.69           H  
ATOM   2851  CD  GLN B  23      13.919 -19.663  15.209  1.00 93.69           C  
ATOM   2852  NE2 GLN B  23      14.022 -20.122  13.986  1.00 93.69           N  
ATOM   2853 HE21 GLN B  23      13.472 -19.672  13.269  1.00 93.69           H  
ATOM   2854 HE22 GLN B  23      14.441 -21.029  13.833  1.00 93.69           H  
ATOM   2855  OE1 GLN B  23      14.396 -20.284  16.157  1.00 93.69           O  
ATOM   2856  N   ARG B  24      10.055 -16.453  16.502  1.00 94.50           N  
ATOM   2857  H   ARG B  24       9.964 -17.114  17.261  1.00 94.50           H  
ATOM   2858  CA  ARG B  24       8.835 -16.032  15.796  1.00 94.50           C  
ATOM   2859  HA  ARG B  24       8.910 -16.403  14.773  1.00 94.50           H  
ATOM   2860  C   ARG B  24       8.693 -14.510  15.680  1.00 94.50           C  
ATOM   2861  CB  ARG B  24       7.603 -16.663  16.469  1.00 94.50           C  
ATOM   2862  HB2 ARG B  24       7.548 -16.321  17.502  1.00 94.50           H  
ATOM   2863  HB3 ARG B  24       7.728 -17.746  16.480  1.00 94.50           H  
ATOM   2864  O   ARG B  24       8.303 -14.028  14.630  1.00 94.50           O  
ATOM   2865  CG  ARG B  24       6.265 -16.336  15.775  1.00 94.50           C  
ATOM   2866  HG2 ARG B  24       6.065 -15.267  15.836  1.00 94.50           H  
ATOM   2867  HG3 ARG B  24       5.462 -16.861  16.294  1.00 94.50           H  
ATOM   2868  CD  ARG B  24       6.270 -16.768  14.305  1.00 94.50           C  
ATOM   2869  HD2 ARG B  24       7.047 -16.216  13.776  1.00 94.50           H  
ATOM   2870  HD3 ARG B  24       6.503 -17.831  14.239  1.00 94.50           H  
ATOM   2871  NE  ARG B  24       4.989 -16.508  13.629  1.00 94.50           N  
ATOM   2872  HE  ARG B  24       4.202 -16.132  14.139  1.00 94.50           H  
ATOM   2873  NH1 ARG B  24       5.757 -16.866  11.491  1.00 94.50           N  
ATOM   2874 HH11 ARG B  24       5.613 -16.720  10.502  1.00 94.50           H  
ATOM   2875 HH12 ARG B  24       6.681 -17.073  11.844  1.00 94.50           H  
ATOM   2876  NH2 ARG B  24       3.646 -16.216  11.842  1.00 94.50           N  
ATOM   2877 HH21 ARG B  24       3.489 -16.073  10.855  1.00 94.50           H  
ATOM   2878 HH22 ARG B  24       2.981 -15.853  12.510  1.00 94.50           H  
ATOM   2879  CZ  ARG B  24       4.806 -16.537  12.324  1.00 94.50           C  
ATOM   2880  N   ILE B  25       9.048 -13.749  16.721  1.00 95.21           N  
ATOM   2881  H   ILE B  25       9.295 -14.211  17.584  1.00 95.21           H  
ATOM   2882  CA  ILE B  25       9.046 -12.272  16.658  1.00 95.21           C  
ATOM   2883  HA  ILE B  25       8.045 -11.929  16.394  1.00 95.21           H  
ATOM   2884  C   ILE B  25       9.983 -11.769  15.554  1.00 95.21           C  
ATOM   2885  CB  ILE B  25       9.430 -11.655  18.020  1.00 95.21           C  
ATOM   2886  HB  ILE B  25      10.372 -12.097  18.342  1.00 95.21           H  
ATOM   2887  O   ILE B  25       9.578 -10.950  14.739  1.00 95.21           O  
ATOM   2888  CG1 ILE B  25       8.347 -11.966  19.070  1.00 95.21           C  
ATOM   2889 HG12 ILE B  25       7.444 -11.395  18.852  1.00 95.21           H  
ATOM   2890 HG13 ILE B  25       8.090 -13.024  19.022  1.00 95.21           H  
ATOM   2891  CG2 ILE B  25       9.622 -10.131  17.926  1.00 95.21           C  
ATOM   2892 HG21 ILE B  25       8.721  -9.657  17.538  1.00 95.21           H  
ATOM   2893 HG22 ILE B  25      10.443  -9.876  17.256  1.00 95.21           H  
ATOM   2894 HG23 ILE B  25       9.862  -9.690  18.894  1.00 95.21           H  
ATOM   2895  CD1 ILE B  25       8.802 -11.675  20.502  1.00 95.21           C  
ATOM   2896 HD11 ILE B  25       8.881 -10.602  20.676  1.00 95.21           H  
ATOM   2897 HD12 ILE B  25       8.062 -12.089  21.188  1.00 95.21           H  
ATOM   2898 HD13 ILE B  25       9.764 -12.150  20.697  1.00 95.21           H  
ATOM   2899  N   ARG B  26      11.215 -12.295  15.484  1.00 94.09           N  
ATOM   2900  H   ARG B  26      11.468 -13.027  16.132  1.00 94.09           H  
ATOM   2901  CA  ARG B  26      12.155 -11.919  14.418  1.00 94.09           C  
ATOM   2902  HA  ARG B  26      12.258 -10.834  14.400  1.00 94.09           H  
ATOM   2903  C   ARG B  26      11.627 -12.281  13.035  1.00 94.09           C  
ATOM   2904  CB  ARG B  26      13.531 -12.551  14.632  1.00 94.09           C  
ATOM   2905  HB2 ARG B  26      14.096 -12.453  13.705  1.00 94.09           H  
ATOM   2906  HB3 ARG B  26      13.420 -13.612  14.855  1.00 94.09           H  
ATOM   2907  O   ARG B  26      11.747 -11.469  12.134  1.00 94.09           O  
ATOM   2908  CG  ARG B  26      14.313 -11.842  15.742  1.00 94.09           C  
ATOM   2909  HG2 ARG B  26      14.378 -10.780  15.504  1.00 94.09           H  
ATOM   2910  HG3 ARG B  26      13.803 -11.958  16.698  1.00 94.09           H  
ATOM   2911  CD  ARG B  26      15.732 -12.410  15.825  1.00 94.09           C  
ATOM   2912  HD2 ARG B  26      16.181 -12.363  14.833  1.00 94.09           H  
ATOM   2913  HD3 ARG B  26      16.327 -11.769  16.475  1.00 94.09           H  
ATOM   2914  NE  ARG B  26      15.725 -13.812  16.295  1.00 94.09           N  
ATOM   2915  HE  ARG B  26      15.400 -14.481  15.611  1.00 94.09           H  
ATOM   2916  NH1 ARG B  26      16.486 -13.440  18.421  1.00 94.09           N  
ATOM   2917 HH11 ARG B  26      16.510 -12.459  18.181  1.00 94.09           H  
ATOM   2918 HH12 ARG B  26      16.871 -13.781  19.291  1.00 94.09           H  
ATOM   2919  NH2 ARG B  26      16.014 -15.526  17.757  1.00 94.09           N  
ATOM   2920 HH21 ARG B  26      15.728 -16.155  17.020  1.00 94.09           H  
ATOM   2921 HH22 ARG B  26      16.296 -15.881  18.659  1.00 94.09           H  
ATOM   2922  CZ  ARG B  26      16.067 -14.250  17.487  1.00 94.09           C  
ATOM   2923  N   GLU B  27      11.006 -13.449  12.885  1.00 94.21           N  
ATOM   2924  H   GLU B  27      10.954 -14.075  13.676  1.00 94.21           H  
ATOM   2925  CA  GLU B  27      10.391 -13.875  11.618  1.00 94.21           C  
ATOM   2926  HA  GLU B  27      11.135 -13.836  10.823  1.00 94.21           H  
ATOM   2927  C   GLU B  27       9.221 -12.973  11.184  1.00 94.21           C  
ATOM   2928  CB  GLU B  27       9.879 -15.319  11.747  1.00 94.21           C  
ATOM   2929  HB2 GLU B  27       9.384 -15.602  10.818  1.00 94.21           H  
ATOM   2930  HB3 GLU B  27       9.138 -15.349  12.546  1.00 94.21           H  
ATOM   2931  O   GLU B  27       8.935 -12.873   9.999  1.00 94.21           O  
ATOM   2932  CG  GLU B  27      10.980 -16.352  12.041  1.00 94.21           C  
ATOM   2933  HG2 GLU B  27      11.675 -16.387  11.202  1.00 94.21           H  
ATOM   2934  HG3 GLU B  27      11.574 -16.026  12.894  1.00 94.21           H  
ATOM   2935  CD  GLU B  27      10.437 -17.758  12.351  1.00 94.21           C  
ATOM   2936  OE1 GLU B  27      11.288 -18.661  12.565  1.00 94.21           O  
ATOM   2937  OE2 GLU B  27       9.196 -17.920  12.481  1.00 94.21           O  
ATOM   2938  N   LEU B  28       8.534 -12.311  12.115  1.00 95.50           N  
ATOM   2939  H   LEU B  28       8.770 -12.455  13.087  1.00 95.50           H  
ATOM   2940  CA  LEU B  28       7.448 -11.381  11.791  1.00 95.50           C  
ATOM   2941  HA  LEU B  28       6.925 -11.722  10.898  1.00 95.50           H  
ATOM   2942  C   LEU B  28       7.963  -9.969  11.478  1.00 95.50           C  
ATOM   2943  CB  LEU B  28       6.464 -11.360  12.969  1.00 95.50           C  
ATOM   2944  HB2 LEU B  28       5.790 -10.510  12.854  1.00 95.50           H  
ATOM   2945  HB3 LEU B  28       7.035 -11.208  13.885  1.00 95.50           H  
ATOM   2946  O   LEU B  28       7.435  -9.303  10.596  1.00 95.50           O  
ATOM   2947  CG  LEU B  28       5.624 -12.641  13.098  1.00 95.50           C  
ATOM   2948  HG  LEU B  28       6.254 -13.524  12.989  1.00 95.50           H  
ATOM   2949  CD1 LEU B  28       4.993 -12.679  14.490  1.00 95.50           C  
ATOM   2950 HD11 LEU B  28       4.334 -11.819  14.614  1.00 95.50           H  
ATOM   2951 HD12 LEU B  28       5.775 -12.655  15.249  1.00 95.50           H  
ATOM   2952 HD13 LEU B  28       4.414 -13.596  14.599  1.00 95.50           H  
ATOM   2953  CD2 LEU B  28       4.515 -12.693  12.047  1.00 95.50           C  
ATOM   2954 HD21 LEU B  28       3.907 -11.791  12.099  1.00 95.50           H  
ATOM   2955 HD22 LEU B  28       3.872 -13.555  12.224  1.00 95.50           H  
ATOM   2956 HD23 LEU B  28       4.949 -12.774  11.050  1.00 95.50           H  
ATOM   2957  N   GLU B  29       8.986  -9.501  12.196  1.00 92.90           N  
ATOM   2958  H   GLU B  29       9.331 -10.077  12.951  1.00 92.90           H  
ATOM   2959  CA  GLU B  29       9.457  -8.110  12.106  1.00 92.90           C  
ATOM   2960  HA  GLU B  29       8.642  -7.460  11.788  1.00 92.90           H  
ATOM   2961  C   GLU B  29      10.603  -7.910  11.106  1.00 92.90           C  
ATOM   2962  CB  GLU B  29       9.936  -7.648  13.495  1.00 92.90           C  
ATOM   2963  HB2 GLU B  29      10.402  -6.667  13.399  1.00 92.90           H  
ATOM   2964  HB3 GLU B  29      10.690  -8.350  13.852  1.00 92.90           H  
ATOM   2965  O   GLU B  29      10.723  -6.854  10.491  1.00 92.90           O  
ATOM   2966  CG  GLU B  29       8.802  -7.539  14.525  1.00 92.90           C  
ATOM   2967  HG2 GLU B  29       8.076  -6.811  14.163  1.00 92.90           H  
ATOM   2968  HG3 GLU B  29       8.301  -8.504  14.604  1.00 92.90           H  
ATOM   2969  CD  GLU B  29       9.285  -7.127  15.927  1.00 92.90           C  
ATOM   2970  OE1 GLU B  29       8.453  -6.605  16.711  1.00 92.90           O  
ATOM   2971  OE2 GLU B  29      10.457  -7.381  16.284  1.00 92.90           O  
ATOM   2972  N   SER B  30      11.496  -8.891  10.992  1.00 90.58           N  
ATOM   2973  H   SER B  30      11.300  -9.774  11.444  1.00 90.58           H  
ATOM   2974  CA  SER B  30      12.833  -8.717  10.406  1.00 90.58           C  
ATOM   2975  HA  SER B  30      12.777  -7.955   9.628  1.00 90.58           H  
ATOM   2976  C   SER B  30      13.341  -9.979   9.710  1.00 90.58           C  
ATOM   2977  CB  SER B  30      13.821  -8.211  11.473  1.00 90.58           C  
ATOM   2978  HB2 SER B  30      13.567  -7.179  11.713  1.00 90.58           H  
ATOM   2979  HB3 SER B  30      14.841  -8.224  11.088  1.00 90.58           H  
ATOM   2980  O   SER B  30      14.544 -10.208   9.628  1.00 90.58           O  
ATOM   2981  OG  SER B  30      13.736  -8.982  12.664  1.00 90.58           O  
ATOM   2982  HG  SER B  30      12.801  -9.001  12.883  1.00 90.58           H  
ATOM   2983  N   ASP B  31      12.428 -10.814   9.207  1.00 94.67           N  
ATOM   2984  H   ASP B  31      11.447 -10.613   9.339  1.00 94.67           H  
ATOM   2985  CA  ASP B  31      12.815 -11.956   8.384  1.00 94.67           C  
ATOM   2986  HA  ASP B  31      13.501 -12.570   8.968  1.00 94.67           H  
ATOM   2987  C   ASP B  31      13.521 -11.472   7.122  1.00 94.67           C  
ATOM   2988  CB  ASP B  31      11.592 -12.778   7.984  1.00 94.67           C  
ATOM   2989  HB2 ASP B  31      10.807 -12.569   8.710  1.00 94.67           H  
ATOM   2990  HB3 ASP B  31      11.226 -12.456   7.009  1.00 94.67           H  
ATOM   2991  O   ASP B  31      13.047 -10.546   6.447  1.00 94.67           O  
ATOM   2992  CG  ASP B  31      11.806 -14.285   7.951  1.00 94.67           C  
ATOM   2993  OD1 ASP B  31      12.885 -14.803   8.315  1.00 94.67           O  
ATOM   2994  OD2 ASP B  31      10.813 -14.991   7.669  1.00 94.67           O  
ATOM   2995  N   ASP B  32      14.630 -12.127   6.807  1.00 98.19           N  
ATOM   2996  H   ASP B  32      14.930 -12.879   7.410  1.00 98.19           H  
ATOM   2997  CA  ASP B  32      15.392 -11.874   5.597  1.00 98.19           C  
ATOM   2998  HA  ASP B  32      15.493 -10.799   5.450  1.00 98.19           H  
ATOM   2999  C   ASP B  32      14.637 -12.457   4.395  1.00 98.19           C  
ATOM   3000  CB  ASP B  32      16.792 -12.483   5.752  1.00 98.19           C  
ATOM   3001  HB2 ASP B  32      17.257 -12.541   4.768  1.00 98.19           H  
ATOM   3002  HB3 ASP B  32      16.696 -13.506   6.117  1.00 98.19           H  
ATOM   3003  O   ASP B  32      14.217 -13.619   4.409  1.00 98.19           O  
ATOM   3004  CG  ASP B  32      17.719 -11.692   6.690  1.00 98.19           C  
ATOM   3005  OD1 ASP B  32      17.541 -10.460   6.841  1.00 98.19           O  
ATOM   3006  OD2 ASP B  32      18.656 -12.318   7.234  1.00 98.19           O  
ATOM   3007  N   ILE B  33      14.462 -11.660   3.341  1.00 98.88           N  
ATOM   3008  H   ILE B  33      14.830 -10.721   3.382  1.00 98.88           H  
ATOM   3009  CA  ILE B  33      13.749 -12.066   2.122  1.00 98.88           C  
ATOM   3010  HA  ILE B  33      13.263 -13.029   2.283  1.00 98.88           H  
ATOM   3011  C   ILE B  33      14.766 -12.256   0.997  1.00 98.88           C  
ATOM   3012  CB  ILE B  33      12.640 -11.047   1.777  1.00 98.88           C  
ATOM   3013  HB  ILE B  33      13.115 -10.083   1.600  1.00 98.88           H  
ATOM   3014  O   ILE B  33      15.518 -11.346   0.675  1.00 98.88           O  
ATOM   3015  CG1 ILE B  33      11.625 -10.825   2.924  1.00 98.88           C  
ATOM   3016 HG12 ILE B  33      12.136 -10.357   3.766  1.00 98.88           H  
ATOM   3017 HG13 ILE B  33      10.867 -10.119   2.585  1.00 98.88           H  
ATOM   3018  CG2 ILE B  33      11.905 -11.428   0.480  1.00 98.88           C  
ATOM   3019 HG21 ILE B  33      11.452 -12.415   0.568  1.00 98.88           H  
ATOM   3020 HG22 ILE B  33      12.597 -11.433  -0.361  1.00 98.88           H  
ATOM   3021 HG23 ILE B  33      11.125 -10.696   0.270  1.00 98.88           H  
ATOM   3022  CD1 ILE B  33      10.912 -12.084   3.434  1.00 98.88           C  
ATOM   3023 HD11 ILE B  33      11.626 -12.748   3.922  1.00 98.88           H  
ATOM   3024 HD12 ILE B  33      10.157 -11.796   4.165  1.00 98.88           H  
ATOM   3025 HD13 ILE B  33      10.419 -12.608   2.615  1.00 98.88           H  
ATOM   3026  N   ALA B  34      14.807 -13.435   0.387  1.00 98.90           N  
ATOM   3027  H   ALA B  34      14.077 -14.100   0.599  1.00 98.90           H  
ATOM   3028  CA  ALA B  34      15.636 -13.720  -0.774  1.00 98.90           C  
ATOM   3029  HA  ALA B  34      16.584 -13.189  -0.681  1.00 98.90           H  
ATOM   3030  C   ALA B  34      14.947 -13.257  -2.064  1.00 98.90           C  
ATOM   3031  CB  ALA B  34      15.937 -15.221  -0.811  1.00 98.90           C  
ATOM   3032  HB1 ALA B  34      16.560 -15.495   0.040  1.00 98.90           H  
ATOM   3033  HB2 ALA B  34      15.006 -15.788  -0.785  1.00 98.90           H  
ATOM   3034  HB3 ALA B  34      16.465 -15.464  -1.733  1.00 98.90           H  
ATOM   3035  O   ALA B  34      13.770 -13.550  -2.289  1.00 98.90           O  
ATOM   3036  N   ILE B  35      15.708 -12.598  -2.937  1.00 98.93           N  
ATOM   3037  H   ILE B  35      16.664 -12.402  -2.678  1.00 98.93           H  
ATOM   3038  CA  ILE B  35      15.350 -12.451  -4.348  1.00 98.93           C  
ATOM   3039  HA  ILE B  35      14.265 -12.415  -4.450  1.00 98.93           H  
ATOM   3040  C   ILE B  35      15.859 -13.701  -5.061  1.00 98.93           C  
ATOM   3041  CB  ILE B  35      15.934 -11.154  -4.950  1.00 98.93           C  
ATOM   3042  HB  ILE B  35      17.017 -11.163  -4.830  1.00 98.93           H  
ATOM   3043  O   ILE B  35      17.073 -13.900  -5.144  1.00 98.93           O  
ATOM   3044  CG1 ILE B  35      15.360  -9.904  -4.248  1.00 98.93           C  
ATOM   3045 HG12 ILE B  35      15.317 -10.065  -3.171  1.00 98.93           H  
ATOM   3046 HG13 ILE B  35      14.346  -9.732  -4.607  1.00 98.93           H  
ATOM   3047  CG2 ILE B  35      15.589 -11.113  -6.449  1.00 98.93           C  
ATOM   3048 HG21 ILE B  35      14.521 -11.273  -6.594  1.00 98.93           H  
ATOM   3049 HG22 ILE B  35      16.127 -11.901  -6.976  1.00 98.93           H  
ATOM   3050 HG23 ILE B  35      15.870 -10.157  -6.893  1.00 98.93           H  
ATOM   3051  CD1 ILE B  35      16.167  -8.624  -4.483  1.00 98.93           C  
ATOM   3052 HD11 ILE B  35      15.677  -7.793  -3.977  1.00 98.93           H  
ATOM   3053 HD12 ILE B  35      17.166  -8.746  -4.064  1.00 98.93           H  
ATOM   3054 HD13 ILE B  35      16.230  -8.394  -5.546  1.00 98.93           H  
ATOM   3055  N   VAL B  36      14.943 -14.542  -5.540  1.00 98.79           N  
ATOM   3056  H   VAL B  36      13.968 -14.296  -5.442  1.00 98.79           H  
ATOM   3057  CA  VAL B  36      15.283 -15.846  -6.137  1.00 98.79           C  
ATOM   3058  HA  VAL B  36      16.317 -16.060  -5.869  1.00 98.79           H  
ATOM   3059  C   VAL B  36      15.264 -15.846  -7.661  1.00 98.79           C  
ATOM   3060  CB  VAL B  36      14.429 -16.997  -5.573  1.00 98.79           C  
ATOM   3061  HB  VAL B  36      14.739 -17.919  -6.063  1.00 98.79           H  
ATOM   3062  O   VAL B  36      15.957 -16.625  -8.299  1.00 98.79           O  
ATOM   3063  CG1 VAL B  36      14.651 -17.160  -4.064  1.00 98.79           C  
ATOM   3064 HG11 VAL B  36      15.713 -17.315  -3.873  1.00 98.79           H  
ATOM   3065 HG12 VAL B  36      14.306 -16.279  -3.524  1.00 98.79           H  
ATOM   3066 HG13 VAL B  36      14.106 -18.037  -3.713  1.00 98.79           H  
ATOM   3067  CG2 VAL B  36      12.925 -16.820  -5.818  1.00 98.79           C  
ATOM   3068 HG21 VAL B  36      12.731 -16.739  -6.888  1.00 98.79           H  
ATOM   3069 HG22 VAL B  36      12.550 -15.938  -5.300  1.00 98.79           H  
ATOM   3070 HG23 VAL B  36      12.396 -17.698  -5.449  1.00 98.79           H  
ATOM   3071  N   GLY B  37      14.517 -14.927  -8.262  1.00 98.77           N  
ATOM   3072  H   GLY B  37      13.994 -14.285  -7.683  1.00 98.77           H  
ATOM   3073  CA  GLY B  37      14.473 -14.735  -9.705  1.00 98.77           C  
ATOM   3074  HA2 GLY B  37      15.413 -15.056 -10.153  1.00 98.77           H  
ATOM   3075  HA3 GLY B  37      13.664 -15.320 -10.144  1.00 98.77           H  
ATOM   3076  C   GLY B  37      14.239 -13.277 -10.042  1.00 98.77           C  
ATOM   3077  O   GLY B  37      13.713 -12.510  -9.233  1.00 98.77           O  
ATOM   3078  N   ALA B  38      14.648 -12.880 -11.237  1.00 98.77           N  
ATOM   3079  H   ALA B  38      15.074 -13.550 -11.861  1.00 98.77           H  
ATOM   3080  CA  ALA B  38      14.536 -11.510 -11.697  1.00 98.77           C  
ATOM   3081  HA  ALA B  38      13.618 -11.067 -11.311  1.00 98.77           H  
ATOM   3082  C   ALA B  38      14.490 -11.470 -13.222  1.00 98.77           C  
ATOM   3083  CB  ALA B  38      15.736 -10.730 -11.156  1.00 98.77           C  
ATOM   3084  HB1 ALA B  38      16.665 -11.224 -11.441  1.00 98.77           H  
ATOM   3085  HB2 ALA B  38      15.727  -9.729 -11.586  1.00 98.77           H  
ATOM   3086  HB3 ALA B  38      15.684 -10.663 -10.069  1.00 98.77           H  
ATOM   3087  O   ALA B  38      15.200 -12.223 -13.886  1.00 98.77           O  
ATOM   3088  N   ALA B  39      13.688 -10.576 -13.785  1.00 98.62           N  
ATOM   3089  H   ALA B  39      13.098 -10.008 -13.194  1.00 98.62           H  
ATOM   3090  CA  ALA B  39      13.698 -10.283 -15.211  1.00 98.62           C  
ATOM   3091  HA  ALA B  39      14.707 -10.438 -15.595  1.00 98.62           H  
ATOM   3092  C   ALA B  39      13.336  -8.818 -15.458  1.00 98.62           C  
ATOM   3093  CB  ALA B  39      12.753 -11.240 -15.946  1.00 98.62           C  
ATOM   3094  HB1 ALA B  39      12.778 -11.053 -17.020  1.00 98.62           H  
ATOM   3095  HB2 ALA B  39      11.734 -11.087 -15.590  1.00 98.62           H  
ATOM   3096  HB3 ALA B  39      13.045 -12.274 -15.762  1.00 98.62           H  
ATOM   3097  O   ALA B  39      12.749  -8.138 -14.610  1.00 98.62           O  
ATOM   3098  N   CYS B  40      13.697  -8.325 -16.638  1.00 98.08           N  
ATOM   3099  H   CYS B  40      14.135  -8.925 -17.323  1.00 98.08           H  
ATOM   3100  CA  CYS B  40      13.366  -6.978 -17.059  1.00 98.08           C  
ATOM   3101  HA  CYS B  40      12.388  -6.726 -16.648  1.00 98.08           H  
ATOM   3102  C   CYS B  40      13.255  -6.861 -18.577  1.00 98.08           C  
ATOM   3103  CB  CYS B  40      14.398  -5.988 -16.499  1.00 98.08           C  
ATOM   3104  HB2 CYS B  40      14.410  -6.077 -15.413  1.00 98.08           H  
ATOM   3105  HB3 CYS B  40      14.093  -4.973 -16.755  1.00 98.08           H  
ATOM   3106  O   CYS B  40      13.811  -7.660 -19.332  1.00 98.08           O  
ATOM   3107  SG  CYS B  40      16.066  -6.296 -17.162  1.00 98.08           S  
ATOM   3108  HG  CYS B  40      16.629  -5.185 -16.679  1.00 98.08           H  
ATOM   3109  N   ARG B  41      12.579  -5.798 -19.005  1.00 97.20           N  
ATOM   3110  H   ARG B  41      12.134  -5.232 -18.297  1.00 97.20           H  
ATOM   3111  CA  ARG B  41      12.590  -5.282 -20.371  1.00 97.20           C  
ATOM   3112  HA  ARG B  41      13.364  -5.794 -20.943  1.00 97.20           H  
ATOM   3113  C   ARG B  41      12.931  -3.799 -20.282  1.00 97.20           C  
ATOM   3114  CB  ARG B  41      11.214  -5.527 -21.023  1.00 97.20           C  
ATOM   3115  HB2 ARG B  41      10.643  -4.598 -21.031  1.00 97.20           H  
ATOM   3116  HB3 ARG B  41      10.633  -6.229 -20.425  1.00 97.20           H  
ATOM   3117  O   ARG B  41      12.111  -3.020 -19.793  1.00 97.20           O  
ATOM   3118  CG  ARG B  41      11.289  -6.042 -22.468  1.00 97.20           C  
ATOM   3119  HG2 ARG B  41      12.214  -5.722 -22.948  1.00 97.20           H  
ATOM   3120  HG3 ARG B  41      10.458  -5.597 -23.015  1.00 97.20           H  
ATOM   3121  CD  ARG B  41      11.149  -7.569 -22.551  1.00 97.20           C  
ATOM   3122  HD2 ARG B  41      12.090  -8.041 -22.272  1.00 97.20           H  
ATOM   3123  HD3 ARG B  41      10.380  -7.897 -21.852  1.00 97.20           H  
ATOM   3124  NE  ARG B  41      10.744  -7.982 -23.907  1.00 97.20           N  
ATOM   3125  HE  ARG B  41      10.672  -7.266 -24.615  1.00 97.20           H  
ATOM   3126  NH1 ARG B  41      10.371 -10.217 -23.457  1.00 97.20           N  
ATOM   3127 HH11 ARG B  41      10.923 -10.244 -22.612  1.00 97.20           H  
ATOM   3128 HH12 ARG B  41       9.857 -11.063 -23.658  1.00 97.20           H  
ATOM   3129  NH2 ARG B  41       9.542  -9.307 -25.300  1.00 97.20           N  
ATOM   3130 HH21 ARG B  41       8.789  -9.970 -25.182  1.00 97.20           H  
ATOM   3131 HH22 ARG B  41       9.334  -8.509 -25.883  1.00 97.20           H  
ATOM   3132  CZ  ARG B  41      10.244  -9.167 -24.216  1.00 97.20           C  
ATOM   3133  N   PHE B  42      14.129  -3.416 -20.718  1.00 96.98           N  
ATOM   3134  H   PHE B  42      14.729  -4.102 -21.153  1.00 96.98           H  
ATOM   3135  CA  PHE B  42      14.622  -2.036 -20.663  1.00 96.98           C  
ATOM   3136  HA  PHE B  42      13.799  -1.392 -20.354  1.00 96.98           H  
ATOM   3137  C   PHE B  42      15.074  -1.533 -22.042  1.00 96.98           C  
ATOM   3138  CB  PHE B  42      15.755  -1.909 -19.628  1.00 96.98           C  
ATOM   3139  HB2 PHE B  42      16.176  -0.905 -19.691  1.00 96.98           H  
ATOM   3140  HB3 PHE B  42      16.548  -2.603 -19.907  1.00 96.98           H  
ATOM   3141  O   PHE B  42      15.351  -2.337 -22.931  1.00 96.98           O  
ATOM   3142  CG  PHE B  42      15.385  -2.148 -18.172  1.00 96.98           C  
ATOM   3143  CD1 PHE B  42      14.091  -1.874 -17.684  1.00 96.98           C  
ATOM   3144  HD1 PHE B  42      13.329  -1.467 -18.332  1.00 96.98           H  
ATOM   3145  CD2 PHE B  42      16.366  -2.615 -17.279  1.00 96.98           C  
ATOM   3146  HD2 PHE B  42      17.368  -2.813 -17.632  1.00 96.98           H  
ATOM   3147  CE1 PHE B  42      13.769  -2.100 -16.338  1.00 96.98           C  
ATOM   3148  HE1 PHE B  42      12.771  -1.896 -15.978  1.00 96.98           H  
ATOM   3149  CE2 PHE B  42      16.052  -2.817 -15.924  1.00 96.98           C  
ATOM   3150  HE2 PHE B  42      16.807  -3.168 -15.236  1.00 96.98           H  
ATOM   3151  CZ  PHE B  42      14.755  -2.560 -15.457  1.00 96.98           C  
ATOM   3152  HZ  PHE B  42      14.520  -2.704 -14.413  1.00 96.98           H  
ATOM   3153  N   PRO B  43      15.148  -0.208 -22.254  1.00 94.55           N  
ATOM   3154  CA  PRO B  43      15.608   0.370 -23.511  1.00 94.55           C  
ATOM   3155  HA  PRO B  43      14.931   0.047 -24.303  1.00 94.55           H  
ATOM   3156  C   PRO B  43      17.046  -0.038 -23.872  1.00 94.55           C  
ATOM   3157  CB  PRO B  43      15.470   1.885 -23.327  1.00 94.55           C  
ATOM   3158  HB2 PRO B  43      15.233   2.395 -24.261  1.00 94.55           H  
ATOM   3159  HB3 PRO B  43      16.384   2.288 -22.891  1.00 94.55           H  
ATOM   3160  O   PRO B  43      17.898  -0.244 -23.009  1.00 94.55           O  
ATOM   3161  CG  PRO B  43      14.349   2.015 -22.299  1.00 94.55           C  
ATOM   3162  HG2 PRO B  43      13.379   1.878 -22.778  1.00 94.55           H  
ATOM   3163  HG3 PRO B  43      14.384   2.961 -21.757  1.00 94.55           H  
ATOM   3164  CD  PRO B  43      14.644   0.841 -21.380  1.00 94.55           C  
ATOM   3165  HD2 PRO B  43      13.725   0.543 -20.875  1.00 94.55           H  
ATOM   3166  HD3 PRO B  43      15.406   1.120 -20.653  1.00 94.55           H  
ATOM   3167  N   GLY B  44      17.333  -0.092 -25.174  1.00 88.40           N  
ATOM   3168  H   GLY B  44      16.577   0.084 -25.820  1.00 88.40           H  
ATOM   3169  CA  GLY B  44      18.673  -0.347 -25.721  1.00 88.40           C  
ATOM   3170  HA2 GLY B  44      18.852   0.341 -26.547  1.00 88.40           H  
ATOM   3171  HA3 GLY B  44      19.424  -0.140 -24.958  1.00 88.40           H  
ATOM   3172  C   GLY B  44      18.910  -1.773 -26.233  1.00 88.40           C  
ATOM   3173  O   GLY B  44      19.807  -1.967 -27.050  1.00 88.40           O  
ATOM   3174  N   GLY B  45      18.102  -2.757 -25.837  1.00 80.83           N  
ATOM   3175  H   GLY B  45      17.402  -2.587 -25.129  1.00 80.83           H  
ATOM   3176  CA  GLY B  45      18.173  -4.118 -26.374  1.00 80.83           C  
ATOM   3177  HA2 GLY B  45      17.870  -4.099 -27.421  1.00 80.83           H  
ATOM   3178  HA3 GLY B  45      19.198  -4.486 -26.327  1.00 80.83           H  
ATOM   3179  C   GLY B  45      17.251  -5.094 -25.645  1.00 80.83           C  
ATOM   3180  O   GLY B  45      16.615  -4.729 -24.662  1.00 80.83           O  
ATOM   3181  N   ASP B  46      17.189  -6.331 -26.140  1.00 73.49           N  
ATOM   3182  H   ASP B  46      17.738  -6.548 -26.959  1.00 73.49           H  
ATOM   3183  CA  ASP B  46      16.060  -7.227 -25.854  1.00 73.49           C  
ATOM   3184  HA  ASP B  46      15.338  -6.698 -25.233  1.00 73.49           H  
ATOM   3185  C   ASP B  46      16.445  -8.497 -25.061  1.00 73.49           C  
ATOM   3186  CB  ASP B  46      15.332  -7.558 -27.174  1.00 73.49           C  
ATOM   3187  HB2 ASP B  46      15.980  -8.197 -27.774  1.00 73.49           H  
ATOM   3188  HB3 ASP B  46      14.425  -8.120 -26.946  1.00 73.49           H  
ATOM   3189  O   ASP B  46      15.585  -9.328 -24.791  1.00 73.49           O  
ATOM   3190  CG  ASP B  46      14.938  -6.320 -28.003  1.00 73.49           C  
ATOM   3191  OD1 ASP B  46      14.524  -5.294 -27.418  1.00 73.49           O  
ATOM   3192  OD2 ASP B  46      15.119  -6.370 -29.242  1.00 73.49           O  
ATOM   3193  N   GLU B  47      17.711  -8.676 -24.651  1.00 77.54           N  
ATOM   3194  H   GLU B  47      18.395  -7.965 -24.866  1.00 77.54           H  
ATOM   3195  CA  GLU B  47      18.151  -9.886 -23.917  1.00 77.54           C  
ATOM   3196  HA  GLU B  47      17.480 -10.696 -24.201  1.00 77.54           H  
ATOM   3197  C   GLU B  47      18.002  -9.762 -22.385  1.00 77.54           C  
ATOM   3198  CB  GLU B  47      19.569 -10.370 -24.309  1.00 77.54           C  
ATOM   3199  HB2 GLU B  47      19.671 -11.405 -23.983  1.00 77.54           H  
ATOM   3200  HB3 GLU B  47      20.307  -9.802 -23.742  1.00 77.54           H  
ATOM   3201  O   GLU B  47      18.688 -10.449 -21.639  1.00 77.54           O  
ATOM   3202  CG  GLU B  47      19.913 -10.325 -25.809  1.00 77.54           C  
ATOM   3203  HG2 GLU B  47      19.253 -11.012 -26.339  1.00 77.54           H  
ATOM   3204  HG3 GLU B  47      19.730  -9.321 -26.194  1.00 77.54           H  
ATOM   3205  CD  GLU B  47      21.388 -10.677 -26.095  1.00 77.54           C  
ATOM   3206  OE1 GLU B  47      21.643 -11.520 -26.987  1.00 77.54           O  
ATOM   3207  OE2 GLU B  47      22.287 -10.046 -25.484  1.00 77.54           O  
ATOM   3208  N   GLY B  48      17.139  -8.875 -21.884  1.00 92.24           N  
ATOM   3209  H   GLY B  48      16.574  -8.349 -22.535  1.00 92.24           H  
ATOM   3210  CA  GLY B  48      16.880  -8.727 -20.446  1.00 92.24           C  
ATOM   3211  HA2 GLY B  48      16.141  -7.940 -20.298  1.00 92.24           H  
ATOM   3212  HA3 GLY B  48      16.457  -9.656 -20.065  1.00 92.24           H  
ATOM   3213  C   GLY B  48      18.124  -8.359 -19.619  1.00 92.24           C  
ATOM   3214  O   GLY B  48      18.808  -7.377 -19.920  1.00 92.24           O  
ATOM   3215  N   LEU B  49      18.402  -9.134 -18.563  1.00 96.10           N  
ATOM   3216  H   LEU B  49      17.872  -9.986 -18.449  1.00 96.10           H  
ATOM   3217  CA  LEU B  49      19.439  -8.854 -17.560  1.00 96.10           C  
ATOM   3218  HA  LEU B  49      19.239  -7.881 -17.110  1.00 96.10           H  
ATOM   3219  C   LEU B  49      20.860  -8.788 -18.138  1.00 96.10           C  
ATOM   3220  CB  LEU B  49      19.389  -9.943 -16.472  1.00 96.10           C  
ATOM   3221  HB2 LEU B  49      19.370 -10.921 -16.953  1.00 96.10           H  
ATOM   3222  HB3 LEU B  49      20.313  -9.896 -15.895  1.00 96.10           H  
ATOM   3223  O   LEU B  49      21.635  -7.911 -17.763  1.00 96.10           O  
ATOM   3224  CG  LEU B  49      18.212  -9.838 -15.489  1.00 96.10           C  
ATOM   3225  HG  LEU B  49      17.272  -9.920 -16.034  1.00 96.10           H  
ATOM   3226  CD1 LEU B  49      18.291 -10.996 -14.497  1.00 96.10           C  
ATOM   3227 HD11 LEU B  49      17.453 -10.951 -13.802  1.00 96.10           H  
ATOM   3228 HD12 LEU B  49      19.224 -10.948 -13.935  1.00 96.10           H  
ATOM   3229 HD13 LEU B  49      18.251 -11.946 -15.031  1.00 96.10           H  
ATOM   3230  CD2 LEU B  49      18.225  -8.517 -14.711  1.00 96.10           C  
ATOM   3231 HD21 LEU B  49      17.461  -7.848 -15.108  1.00 96.10           H  
ATOM   3232 HD22 LEU B  49      19.202  -8.040 -14.781  1.00 96.10           H  
ATOM   3233 HD23 LEU B  49      18.035  -8.704 -13.654  1.00 96.10           H  
ATOM   3234  N   GLU B  50      21.198  -9.669 -19.074  1.00 93.68           N  
ATOM   3235  H   GLU B  50      20.541 -10.402 -19.300  1.00 93.68           H  
ATOM   3236  CA  GLU B  50      22.529  -9.756 -19.677  1.00 93.68           C  
ATOM   3237  HA  GLU B  50      23.281  -9.815 -18.891  1.00 93.68           H  
ATOM   3238  C   GLU B  50      22.830  -8.512 -20.522  1.00 93.68           C  
ATOM   3239  CB  GLU B  50      22.619 -11.022 -20.552  1.00 93.68           C  
ATOM   3240  HB2 GLU B  50      21.852 -11.000 -21.326  1.00 93.68           H  
ATOM   3241  HB3 GLU B  50      23.585 -10.994 -21.056  1.00 93.68           H  
ATOM   3242  O   GLU B  50      23.904  -7.911 -20.429  1.00 93.68           O  
ATOM   3243  CG  GLU B  50      22.546 -12.357 -19.782  1.00 93.68           C  
ATOM   3244  HG2 GLU B  50      23.115 -12.261 -18.857  1.00 93.68           H  
ATOM   3245  HG3 GLU B  50      23.050 -13.106 -20.394  1.00 93.68           H  
ATOM   3246  CD  GLU B  50      21.127 -12.884 -19.466  1.00 93.68           C  
ATOM   3247  OE1 GLU B  50      20.982 -14.082 -19.150  1.00 93.68           O  
ATOM   3248  OE2 GLU B  50      20.132 -12.129 -19.540  1.00 93.68           O  
ATOM   3249  N   THR B  51      21.848  -8.072 -21.315  1.00 93.35           N  
ATOM   3250  H   THR B  51      20.969  -8.570 -21.282  1.00 93.35           H  
ATOM   3251  CA  THR B  51      21.947  -6.809 -22.056  1.00 93.35           C  
ATOM   3252  HA  THR B  51      22.878  -6.806 -22.623  1.00 93.35           H  
ATOM   3253  C   THR B  51      22.005  -5.619 -21.102  1.00 93.35           C  
ATOM   3254  CB  THR B  51      20.781  -6.665 -23.039  1.00 93.35           C  
ATOM   3255  HB  THR B  51      19.836  -6.894 -22.546  1.00 93.35           H  
ATOM   3256  O   THR B  51      22.785  -4.693 -21.329  1.00 93.35           O  
ATOM   3257  CG2 THR B  51      20.700  -5.295 -23.694  1.00 93.35           C  
ATOM   3258 HG21 THR B  51      19.946  -5.318 -24.480  1.00 93.35           H  
ATOM   3259 HG22 THR B  51      20.392  -4.556 -22.954  1.00 93.35           H  
ATOM   3260 HG23 THR B  51      21.667  -5.016 -24.113  1.00 93.35           H  
ATOM   3261  OG1 THR B  51      20.975  -7.524 -24.132  1.00 93.35           O  
ATOM   3262  HG1 THR B  51      21.156  -8.411 -23.813  1.00 93.35           H  
ATOM   3263  N   TYR B  52      21.225  -5.649 -20.021  1.00 96.65           N  
ATOM   3264  H   TYR B  52      20.601  -6.432 -19.882  1.00 96.65           H  
ATOM   3265  CA  TYR B  52      21.219  -4.581 -19.031  1.00 96.65           C  
ATOM   3266  HA  TYR B  52      21.014  -3.651 -19.562  1.00 96.65           H  
ATOM   3267  C   TYR B  52      22.580  -4.423 -18.343  1.00 96.65           C  
ATOM   3268  CB  TYR B  52      20.092  -4.834 -18.027  1.00 96.65           C  
ATOM   3269  HB2 TYR B  52      20.258  -5.799 -17.549  1.00 96.65           H  
ATOM   3270  HB3 TYR B  52      19.148  -4.893 -18.569  1.00 96.65           H  
ATOM   3271  O   TYR B  52      23.105  -3.309 -18.299  1.00 96.65           O  
ATOM   3272  CG  TYR B  52      19.943  -3.785 -16.947  1.00 96.65           C  
ATOM   3273  CD1 TYR B  52      19.552  -4.186 -15.656  1.00 96.65           C  
ATOM   3274  HD1 TYR B  52      19.393  -5.232 -15.437  1.00 96.65           H  
ATOM   3275  CD2 TYR B  52      20.154  -2.418 -17.227  1.00 96.65           C  
ATOM   3276  HD2 TYR B  52      20.472  -2.094 -18.207  1.00 96.65           H  
ATOM   3277  CE1 TYR B  52      19.349  -3.225 -14.655  1.00 96.65           C  
ATOM   3278  HE1 TYR B  52      19.039  -3.512 -13.661  1.00 96.65           H  
ATOM   3279  CE2 TYR B  52      19.942  -1.454 -16.228  1.00 96.65           C  
ATOM   3280  HE2 TYR B  52      20.104  -0.407 -16.438  1.00 96.65           H  
ATOM   3281  OH  TYR B  52      19.183  -0.953 -14.014  1.00 96.65           O  
ATOM   3282  HH  TYR B  52      19.277  -0.050 -14.328  1.00 96.65           H  
ATOM   3283  CZ  TYR B  52      19.502  -1.863 -14.955  1.00 96.65           C  
ATOM   3284  N   TRP B  53      23.203  -5.518 -17.892  1.00 96.85           N  
ATOM   3285  H   TRP B  53      22.725  -6.407 -17.936  1.00 96.85           H  
ATOM   3286  CA  TRP B  53      24.551  -5.471 -17.325  1.00 96.85           C  
ATOM   3287  HA  TRP B  53      24.550  -4.792 -16.472  1.00 96.85           H  
ATOM   3288  C   TRP B  53      25.573  -4.932 -18.323  1.00 96.85           C  
ATOM   3289  CB  TRP B  53      25.006  -6.849 -16.842  1.00 96.85           C  
ATOM   3290  HB2 TRP B  53      24.360  -7.189 -16.032  1.00 96.85           H  
ATOM   3291  HB3 TRP B  53      24.925  -7.567 -17.658  1.00 96.85           H  
ATOM   3292  O   TRP B  53      26.346  -4.042 -17.977  1.00 96.85           O  
ATOM   3293  CG  TRP B  53      26.418  -6.822 -16.348  1.00 96.85           C  
ATOM   3294  CD1 TRP B  53      27.455  -7.492 -16.895  1.00 96.85           C  
ATOM   3295  HD1 TRP B  53      27.374  -8.193 -17.713  1.00 96.85           H  
ATOM   3296  CD2 TRP B  53      26.983  -6.036 -15.252  1.00 96.85           C  
ATOM   3297  CE2 TRP B  53      28.389  -6.275 -15.207  1.00 96.85           C  
ATOM   3298  CE3 TRP B  53      26.453  -5.145 -14.292  1.00 96.85           C  
ATOM   3299  HE3 TRP B  53      25.392  -4.939 -14.292  1.00 96.85           H  
ATOM   3300  NE1 TRP B  53      28.621  -7.161 -16.235  1.00 96.85           N  
ATOM   3301  HE1 TRP B  53      29.505  -7.615 -16.416  1.00 96.85           H  
ATOM   3302  CH2 TRP B  53      28.657  -4.823 -13.295  1.00 96.85           C  
ATOM   3303  HH2 TRP B  53      29.281  -4.381 -12.532  1.00 96.85           H  
ATOM   3304  CZ2 TRP B  53      29.225  -5.674 -14.256  1.00 96.85           C  
ATOM   3305  HZ2 TRP B  53      30.283  -5.891 -14.241  1.00 96.85           H  
ATOM   3306  CZ3 TRP B  53      27.277  -4.559 -13.313  1.00 96.85           C  
ATOM   3307  HZ3 TRP B  53      26.845  -3.921 -12.557  1.00 96.85           H  
ATOM   3308  N   ARG B  54      25.545  -5.406 -19.576  1.00 95.35           N  
ATOM   3309  H   ARG B  54      24.899  -6.152 -19.789  1.00 95.35           H  
ATOM   3310  CA  ARG B  54      26.448  -4.911 -20.623  1.00 95.35           C  
ATOM   3311  HA  ARG B  54      27.475  -5.093 -20.307  1.00 95.35           H  
ATOM   3312  C   ARG B  54      26.323  -3.395 -20.799  1.00 95.35           C  
ATOM   3313  CB  ARG B  54      26.184  -5.686 -21.920  1.00 95.35           C  
ATOM   3314  HB2 ARG B  54      25.161  -5.496 -22.243  1.00 95.35           H  
ATOM   3315  HB3 ARG B  54      26.289  -6.753 -21.719  1.00 95.35           H  
ATOM   3316  O   ARG B  54      27.338  -2.707 -20.819  1.00 95.35           O  
ATOM   3317  CG  ARG B  54      27.167  -5.294 -23.035  1.00 95.35           C  
ATOM   3318  HG2 ARG B  54      28.188  -5.449 -22.686  1.00 95.35           H  
ATOM   3319  HG3 ARG B  54      27.040  -4.238 -23.273  1.00 95.35           H  
ATOM   3320  CD  ARG B  54      26.954  -6.105 -24.319  1.00 95.35           C  
ATOM   3321  HD2 ARG B  54      27.187  -7.147 -24.102  1.00 95.35           H  
ATOM   3322  HD3 ARG B  54      27.653  -5.735 -25.069  1.00 95.35           H  
ATOM   3323  NE  ARG B  54      25.567  -5.976 -24.823  1.00 95.35           N  
ATOM   3324  HE  ARG B  54      25.081  -5.130 -24.560  1.00 95.35           H  
ATOM   3325  NH1 ARG B  54      25.397  -7.983 -25.927  1.00 95.35           N  
ATOM   3326 HH11 ARG B  54      24.777  -8.726 -26.215  1.00 95.35           H  
ATOM   3327 HH12 ARG B  54      26.383  -8.135 -25.767  1.00 95.35           H  
ATOM   3328  NH2 ARG B  54      23.576  -6.769 -25.616  1.00 95.35           N  
ATOM   3329 HH21 ARG B  54      23.028  -7.589 -25.832  1.00 95.35           H  
ATOM   3330 HH22 ARG B  54      23.088  -5.977 -25.223  1.00 95.35           H  
ATOM   3331  CZ  ARG B  54      24.861  -6.894 -25.459  1.00 95.35           C  
ATOM   3332  N   HIS B  55      25.101  -2.858 -20.846  1.00 94.89           N  
ATOM   3333  H   HIS B  55      24.300  -3.472 -20.802  1.00 94.89           H  
ATOM   3334  CA  HIS B  55      24.885  -1.409 -20.936  1.00 94.89           C  
ATOM   3335  HA  HIS B  55      25.408  -1.028 -21.814  1.00 94.89           H  
ATOM   3336  C   HIS B  55      25.449  -0.653 -19.730  1.00 94.89           C  
ATOM   3337  CB  HIS B  55      23.389  -1.098 -21.079  1.00 94.89           C  
ATOM   3338  HB2 HIS B  55      23.253  -0.019 -21.020  1.00 94.89           H  
ATOM   3339  HB3 HIS B  55      22.848  -1.544 -20.244  1.00 94.89           H  
ATOM   3340  O   HIS B  55      26.053   0.403 -19.903  1.00 94.89           O  
ATOM   3341  CG  HIS B  55      22.760  -1.564 -22.363  1.00 94.89           C  
ATOM   3342  CD2 HIS B  55      23.390  -2.080 -23.466  1.00 94.89           C  
ATOM   3343  HD2 HIS B  55      24.453  -2.234 -23.575  1.00 94.89           H  
ATOM   3344  ND1 HIS B  55      21.413  -1.565 -22.630  1.00 94.89           N  
ATOM   3345  HD1 HIS B  55      20.674  -1.256 -22.014  1.00 94.89           H  
ATOM   3346  CE1 HIS B  55      21.242  -2.088 -23.849  1.00 94.89           C  
ATOM   3347  HE1 HIS B  55      20.275  -2.300 -24.282  1.00 94.89           H  
ATOM   3348  NE2 HIS B  55      22.416  -2.417 -24.409  1.00 94.89           N  
ATOM   3349  N   LEU B  56      25.283  -1.186 -18.518  1.00 96.97           N  
ATOM   3350  H   LEU B  56      24.781  -2.060 -18.439  1.00 96.97           H  
ATOM   3351  CA  LEU B  56      25.824  -0.579 -17.302  1.00 96.97           C  
ATOM   3352  HA  LEU B  56      25.534   0.471 -17.268  1.00 96.97           H  
ATOM   3353  C   LEU B  56      27.358  -0.607 -17.281  1.00 96.97           C  
ATOM   3354  CB  LEU B  56      25.257  -1.312 -16.076  1.00 96.97           C  
ATOM   3355  HB2 LEU B  56      25.467  -2.377 -16.176  1.00 96.97           H  
ATOM   3356  HB3 LEU B  56      25.787  -0.958 -15.191  1.00 96.97           H  
ATOM   3357  O   LEU B  56      27.987   0.416 -17.016  1.00 96.97           O  
ATOM   3358  CG  LEU B  56      23.750  -1.123 -15.846  1.00 96.97           C  
ATOM   3359  HG  LEU B  56      23.192  -1.340 -16.756  1.00 96.97           H  
ATOM   3360  CD1 LEU B  56      23.295  -2.084 -14.747  1.00 96.97           C  
ATOM   3361 HD11 LEU B  56      22.264  -1.877 -14.463  1.00 96.97           H  
ATOM   3362 HD12 LEU B  56      23.945  -1.999 -13.876  1.00 96.97           H  
ATOM   3363 HD13 LEU B  56      23.345  -3.105 -15.125  1.00 96.97           H  
ATOM   3364  CD2 LEU B  56      23.423   0.310 -15.427  1.00 96.97           C  
ATOM   3365 HD21 LEU B  56      23.702   1.006 -16.218  1.00 96.97           H  
ATOM   3366 HD22 LEU B  56      22.348   0.392 -15.269  1.00 96.97           H  
ATOM   3367 HD23 LEU B  56      23.958   0.568 -14.513  1.00 96.97           H  
ATOM   3368  N   ALA B  57      27.960  -1.757 -17.582  1.00 96.54           N  
ATOM   3369  H   ALA B  57      27.381  -2.558 -17.790  1.00 96.54           H  
ATOM   3370  CA  ALA B  57      29.406  -1.957 -17.565  1.00 96.54           C  
ATOM   3371  HA  ALA B  57      29.790  -1.650 -16.592  1.00 96.54           H  
ATOM   3372  C   ALA B  57      30.129  -1.122 -18.634  1.00 96.54           C  
ATOM   3373  CB  ALA B  57      29.678  -3.454 -17.745  1.00 96.54           C  
ATOM   3374  HB1 ALA B  57      29.301  -3.790 -18.711  1.00 96.54           H  
ATOM   3375  HB2 ALA B  57      30.751  -3.642 -17.693  1.00 96.54           H  
ATOM   3376  HB3 ALA B  57      29.181  -4.017 -16.955  1.00 96.54           H  
ATOM   3377  O   ALA B  57      31.214  -0.600 -18.379  1.00 96.54           O  
ATOM   3378  N   GLU B  58      29.516  -0.953 -19.808  1.00 95.38           N  
ATOM   3379  H   GLU B  58      28.665  -1.468 -19.983  1.00 95.38           H  
ATOM   3380  CA  GLU B  58      30.030  -0.108 -20.894  1.00 95.38           C  
ATOM   3381  HA  GLU B  58      31.113  -0.215 -20.941  1.00 95.38           H  
ATOM   3382  C   GLU B  58      29.756   1.392 -20.671  1.00 95.38           C  
ATOM   3383  CB  GLU B  58      29.446  -0.588 -22.237  1.00 95.38           C  
ATOM   3384  HB2 GLU B  58      28.358  -0.597 -22.164  1.00 95.38           H  
ATOM   3385  HB3 GLU B  58      29.728   0.116 -23.019  1.00 95.38           H  
ATOM   3386  O   GLU B  58      30.206   2.220 -21.463  1.00 95.38           O  
ATOM   3387  CG  GLU B  58      29.960  -1.984 -22.644  1.00 95.38           C  
ATOM   3388  HG2 GLU B  58      31.035  -1.916 -22.811  1.00 95.38           H  
ATOM   3389  HG3 GLU B  58      29.802  -2.687 -21.827  1.00 95.38           H  
ATOM   3390  CD  GLU B  58      29.292  -2.547 -23.913  1.00 95.38           C  
ATOM   3391  OE1 GLU B  58      29.588  -3.718 -24.253  1.00 95.38           O  
ATOM   3392  OE2 GLU B  58      28.485  -1.834 -24.556  1.00 95.38           O  
ATOM   3393  N   GLY B  59      29.027   1.763 -19.610  1.00 95.31           N  
ATOM   3394  H   GLY B  59      28.713   1.051 -18.967  1.00 95.31           H  
ATOM   3395  CA  GLY B  59      28.640   3.152 -19.344  1.00 95.31           C  
ATOM   3396  HA2 GLY B  59      29.533   3.777 -19.311  1.00 95.31           H  
ATOM   3397  HA3 GLY B  59      28.143   3.197 -18.375  1.00 95.31           H  
ATOM   3398  C   GLY B  59      27.690   3.721 -20.402  1.00 95.31           C  
ATOM   3399  O   GLY B  59      27.692   4.924 -20.660  1.00 95.31           O  
ATOM   3400  N   MET B  60      26.898   2.862 -21.049  1.00 95.21           N  
ATOM   3401  H   MET B  60      26.889   1.901 -20.739  1.00 95.21           H  
ATOM   3402  CA  MET B  60      26.010   3.248 -22.138  1.00 95.21           C  
ATOM   3403  HA  MET B  60      26.605   3.822 -22.848  1.00 95.21           H  
ATOM   3404  C   MET B  60      24.875   4.142 -21.615  1.00 95.21           C  
ATOM   3405  CB  MET B  60      25.487   1.990 -22.854  1.00 95.21           C  
ATOM   3406  HB2 MET B  60      24.648   1.576 -22.295  1.00 95.21           H  
ATOM   3407  HB3 MET B  60      26.281   1.244 -22.888  1.00 95.21           H  
ATOM   3408  O   MET B  60      24.274   3.861 -20.574  1.00 95.21           O  
ATOM   3409  CG  MET B  60      25.053   2.292 -24.293  1.00 95.21           C  
ATOM   3410  HG2 MET B  60      25.930   2.587 -24.869  1.00 95.21           H  
ATOM   3411  HG3 MET B  60      24.360   3.133 -24.275  1.00 95.21           H  
ATOM   3412  SD  MET B  60      24.220   0.931 -25.161  1.00 95.21           S  
ATOM   3413  CE  MET B  60      25.553  -0.303 -25.249  1.00 95.21           C  
ATOM   3414  HE1 MET B  60      25.891  -0.573 -24.248  1.00 95.21           H  
ATOM   3415  HE2 MET B  60      26.401   0.101 -25.802  1.00 95.21           H  
ATOM   3416  HE3 MET B  60      25.191  -1.198 -25.754  1.00 95.21           H  
ATOM   3417  N   VAL B  61      24.576   5.207 -22.364  1.00 96.46           N  
ATOM   3418  H   VAL B  61      25.144   5.388 -23.179  1.00 96.46           H  
ATOM   3419  CA  VAL B  61      23.454   6.122 -22.116  1.00 96.46           C  
ATOM   3420  HA  VAL B  61      22.975   5.862 -21.172  1.00 96.46           H  
ATOM   3421  C   VAL B  61      22.440   5.957 -23.240  1.00 96.46           C  
ATOM   3422  CB  VAL B  61      23.913   7.588 -22.006  1.00 96.46           C  
ATOM   3423  HB  VAL B  61      24.381   7.890 -22.943  1.00 96.46           H  
ATOM   3424  O   VAL B  61      22.733   6.246 -24.403  1.00 96.46           O  
ATOM   3425  CG1 VAL B  61      22.732   8.526 -21.721  1.00 96.46           C  
ATOM   3426 HG11 VAL B  61      22.029   8.526 -22.553  1.00 96.46           H  
ATOM   3427 HG12 VAL B  61      23.101   9.542 -21.579  1.00 96.46           H  
ATOM   3428 HG13 VAL B  61      22.219   8.214 -20.811  1.00 96.46           H  
ATOM   3429  CG2 VAL B  61      24.935   7.764 -20.884  1.00 96.46           C  
ATOM   3430 HG21 VAL B  61      25.266   8.803 -20.860  1.00 96.46           H  
ATOM   3431 HG22 VAL B  61      24.475   7.513 -19.928  1.00 96.46           H  
ATOM   3432 HG23 VAL B  61      25.807   7.131 -21.046  1.00 96.46           H  
ATOM   3433  N   VAL B  62      21.242   5.491 -22.904  1.00 95.07           N  
ATOM   3434  H   VAL B  62      21.059   5.311 -21.927  1.00 95.07           H  
ATOM   3435  CA  VAL B  62      20.148   5.300 -23.854  1.00 95.07           C  
ATOM   3436  HA  VAL B  62      20.571   5.198 -24.854  1.00 95.07           H  
ATOM   3437  C   VAL B  62      19.257   6.536 -23.836  1.00 95.07           C  
ATOM   3438  CB  VAL B  62      19.355   4.009 -23.571  1.00 95.07           C  
ATOM   3439  HB  VAL B  62      18.828   4.092 -22.621  1.00 95.07           H  
ATOM   3440  O   VAL B  62      18.506   6.764 -22.896  1.00 95.07           O  
ATOM   3441  CG1 VAL B  62      18.335   3.778 -24.696  1.00 95.07           C  
ATOM   3442 HG11 VAL B  62      17.860   2.805 -24.568  1.00 95.07           H  
ATOM   3443 HG12 VAL B  62      17.565   4.548 -24.665  1.00 95.07           H  
ATOM   3444 HG13 VAL B  62      18.833   3.796 -25.666  1.00 95.07           H  
ATOM   3445  CG2 VAL B  62      20.272   2.778 -23.512  1.00 95.07           C  
ATOM   3446 HG21 VAL B  62      20.974   2.872 -22.683  1.00 95.07           H  
ATOM   3447 HG22 VAL B  62      20.832   2.673 -24.442  1.00 95.07           H  
ATOM   3448 HG23 VAL B  62      19.677   1.880 -23.342  1.00 95.07           H  
ATOM   3449  N   SER B  63      19.327   7.335 -24.898  1.00 95.75           N  
ATOM   3450  H   SER B  63      20.030   7.142 -25.596  1.00 95.75           H  
ATOM   3451  CA  SER B  63      18.402   8.444 -25.144  1.00 95.75           C  
ATOM   3452  HA  SER B  63      17.442   8.215 -24.681  1.00 95.75           H  
ATOM   3453  C   SER B  63      18.197   8.599 -26.649  1.00 95.75           C  
ATOM   3454  CB  SER B  63      18.924   9.733 -24.505  1.00 95.75           C  
ATOM   3455  HB2 SER B  63      19.896   9.987 -24.928  1.00 95.75           H  
ATOM   3456  HB3 SER B  63      19.036   9.580 -23.431  1.00 95.75           H  
ATOM   3457  O   SER B  63      19.133   8.884 -27.401  1.00 95.75           O  
ATOM   3458  OG  SER B  63      18.018  10.794 -24.730  1.00 95.75           O  
ATOM   3459  HG  SER B  63      17.778  11.160 -23.876  1.00 95.75           H  
ATOM   3460  N   THR B  64      16.975   8.355 -27.106  1.00 94.04           N  
ATOM   3461  H   THR B  64      16.250   8.162 -26.430  1.00 94.04           H  
ATOM   3462  CA  THR B  64      16.565   8.378 -28.513  1.00 94.04           C  
ATOM   3463  HA  THR B  64      17.393   8.729 -29.128  1.00 94.04           H  
ATOM   3464  C   THR B  64      15.408   9.347 -28.704  1.00 94.04           C  
ATOM   3465  CB  THR B  64      16.166   6.977 -29.011  1.00 94.04           C  
ATOM   3466  HB  THR B  64      15.842   7.054 -30.049  1.00 94.04           H  
ATOM   3467  O   THR B  64      14.717   9.692 -27.748  1.00 94.04           O  
ATOM   3468  CG2 THR B  64      17.333   5.991 -28.945  1.00 94.04           C  
ATOM   3469 HG21 THR B  64      18.169   6.371 -29.533  1.00 94.04           H  
ATOM   3470 HG22 THR B  64      17.651   5.850 -27.912  1.00 94.04           H  
ATOM   3471 HG23 THR B  64      17.015   5.031 -29.351  1.00 94.04           H  
ATOM   3472  OG1 THR B  64      15.110   6.430 -28.259  1.00 94.04           O  
ATOM   3473  HG1 THR B  64      14.360   7.025 -28.333  1.00 94.04           H  
ATOM   3474  N   GLU B  65      15.156   9.771 -29.943  1.00 93.64           N  
ATOM   3475  H   GLU B  65      15.707   9.430 -30.717  1.00 93.64           H  
ATOM   3476  CA  GLU B  65      13.863  10.388 -30.250  1.00 93.64           C  
ATOM   3477  HA  GLU B  65      13.722  11.254 -29.603  1.00 93.64           H  
ATOM   3478  C   GLU B  65      12.715   9.421 -29.949  1.00 93.64           C  
ATOM   3479  CB  GLU B  65      13.782  10.858 -31.711  1.00 93.64           C  
ATOM   3480  HB2 GLU B  65      14.291  10.143 -32.357  1.00 93.64           H  
ATOM   3481  HB3 GLU B  65      12.735  10.906 -32.007  1.00 93.64           H  
ATOM   3482  O   GLU B  65      12.875   8.196 -29.994  1.00 93.64           O  
ATOM   3483  CG  GLU B  65      14.380  12.260 -31.888  1.00 93.64           C  
ATOM   3484  HG2 GLU B  65      15.449  12.216 -31.684  1.00 93.64           H  
ATOM   3485  HG3 GLU B  65      13.928  12.928 -31.154  1.00 93.64           H  
ATOM   3486  CD  GLU B  65      14.148  12.837 -33.295  1.00 93.64           C  
ATOM   3487  OE1 GLU B  65      14.344  14.064 -33.436  1.00 93.64           O  
ATOM   3488  OE2 GLU B  65      13.827  12.063 -34.226  1.00 93.64           O  
ATOM   3489  N   VAL B  66      11.551   9.992 -29.653  1.00 93.16           N  
ATOM   3490  H   VAL B  66      11.519  10.998 -29.565  1.00 93.16           H  
ATOM   3491  CA  VAL B  66      10.297   9.248 -29.559  1.00 93.16           C  
ATOM   3492  HA  VAL B  66      10.359   8.596 -28.687  1.00 93.16           H  
ATOM   3493  C   VAL B  66      10.075   8.410 -30.824  1.00 93.16           C  
ATOM   3494  CB  VAL B  66       9.132  10.219 -29.338  1.00 93.16           C  
ATOM   3495  HB  VAL B  66       9.310  11.126 -29.916  1.00 93.16           H  
ATOM   3496  O   VAL B  66      10.197   8.933 -31.936  1.00 93.16           O  
ATOM   3497  CG1 VAL B  66       7.772   9.656 -29.761  1.00 93.16           C  
ATOM   3498 HG11 VAL B  66       7.006  10.406 -29.561  1.00 93.16           H  
ATOM   3499 HG12 VAL B  66       7.542   8.741 -29.216  1.00 93.16           H  
ATOM   3500 HG13 VAL B  66       7.743   9.473 -30.835  1.00 93.16           H  
ATOM   3501  CG2 VAL B  66       9.085  10.580 -27.853  1.00 93.16           C  
ATOM   3502 HG21 VAL B  66      10.088  10.805 -27.489  1.00 93.16           H  
ATOM   3503 HG22 VAL B  66       8.649   9.766 -27.275  1.00 93.16           H  
ATOM   3504 HG23 VAL B  66       8.492  11.485 -27.723  1.00 93.16           H  
ATOM   3505  N   PRO B  67       9.680   7.131 -30.685  1.00 91.62           N  
ATOM   3506  CA  PRO B  67       9.317   6.303 -31.824  1.00 91.62           C  
ATOM   3507  HA  PRO B  67      10.199   6.184 -32.452  1.00 91.62           H  
ATOM   3508  C   PRO B  67       8.178   6.930 -32.643  1.00 91.62           C  
ATOM   3509  CB  PRO B  67       8.948   4.941 -31.229  1.00 91.62           C  
ATOM   3510  HB2 PRO B  67       7.884   4.908 -30.995  1.00 91.62           H  
ATOM   3511  HB3 PRO B  67       9.223   4.122 -31.893  1.00 91.62           H  
ATOM   3512  O   PRO B  67       7.087   7.197 -32.134  1.00 91.62           O  
ATOM   3513  CG  PRO B  67       9.734   4.891 -29.924  1.00 91.62           C  
ATOM   3514  HG2 PRO B  67      10.765   4.603 -30.128  1.00 91.62           H  
ATOM   3515  HG3 PRO B  67       9.287   4.215 -29.196  1.00 91.62           H  
ATOM   3516  CD  PRO B  67       9.693   6.342 -29.462  1.00 91.62           C  
ATOM   3517  HD2 PRO B  67       8.790   6.533 -28.883  1.00 91.62           H  
ATOM   3518  HD3 PRO B  67      10.582   6.546 -28.865  1.00 91.62           H  
ATOM   3519  N   ALA B  68       8.427   7.157 -33.936  1.00 89.64           N  
ATOM   3520  H   ALA B  68       9.365   6.980 -34.265  1.00 89.64           H  
ATOM   3521  CA  ALA B  68       7.498   7.854 -34.834  1.00 89.64           C  
ATOM   3522  HA  ALA B  68       7.285   8.836 -34.411  1.00 89.64           H  
ATOM   3523  C   ALA B  68       6.154   7.129 -35.021  1.00 89.64           C  
ATOM   3524  CB  ALA B  68       8.198   8.033 -36.186  1.00 89.64           C  
ATOM   3525  HB1 ALA B  68       7.546   8.586 -36.862  1.00 89.64           H  
ATOM   3526  HB2 ALA B  68       9.124   8.592 -36.050  1.00 89.64           H  
ATOM   3527  HB3 ALA B  68       8.423   7.059 -36.621  1.00 89.64           H  
ATOM   3528  O   ALA B  68       5.163   7.734 -35.429  1.00 89.64           O  
ATOM   3529  N   ASP B  69       6.119   5.830 -34.738  1.00 85.37           N  
ATOM   3530  H   ASP B  69       6.934   5.409 -34.314  1.00 85.37           H  
ATOM   3531  CA  ASP B  69       4.926   4.996 -34.765  1.00 85.37           C  
ATOM   3532  HA  ASP B  69       4.344   5.257 -35.649  1.00 85.37           H  
ATOM   3533  C   ASP B  69       4.020   5.218 -33.535  1.00 85.37           C  
ATOM   3534  CB  ASP B  69       5.391   3.539 -34.906  1.00 85.37           C  
ATOM   3535  HB2 ASP B  69       4.553   2.925 -35.236  1.00 85.37           H  
ATOM   3536  HB3 ASP B  69       6.151   3.474 -35.684  1.00 85.37           H  
ATOM   3537  O   ASP B  69       2.867   4.780 -33.537  1.00 85.37           O  
ATOM   3538  CG  ASP B  69       5.968   3.003 -33.594  1.00 85.37           C  
ATOM   3539  OD1 ASP B  69       6.861   3.687 -33.053  1.00 85.37           O  
ATOM   3540  OD2 ASP B  69       5.447   1.971 -33.119  1.00 85.37           O  
ATOM   3541  N   ARG B  70       4.504   5.922 -32.503  1.00 88.58           N  
ATOM   3542  H   ARG B  70       5.477   6.189 -32.539  1.00 88.58           H  
ATOM   3543  CA  ARG B  70       3.703   6.387 -31.362  1.00 88.58           C  
ATOM   3544  HA  ARG B  70       2.858   5.714 -31.223  1.00 88.58           H  
ATOM   3545  C   ARG B  70       3.143   7.770 -31.625  1.00 88.58           C  
ATOM   3546  CB  ARG B  70       4.534   6.393 -30.079  1.00 88.58           C  
ATOM   3547  HB2 ARG B  70       3.907   6.721 -29.250  1.00 88.58           H  
ATOM   3548  HB3 ARG B  70       5.363   7.094 -30.179  1.00 88.58           H  
ATOM   3549  O   ARG B  70       1.926   7.934 -31.592  1.00 88.58           O  
ATOM   3550  CG  ARG B  70       5.082   5.002 -29.773  1.00 88.58           C  
ATOM   3551  HG2 ARG B  70       5.705   4.644 -30.592  1.00 88.58           H  
ATOM   3552  HG3 ARG B  70       4.264   4.301 -29.605  1.00 88.58           H  
ATOM   3553  CD  ARG B  70       5.918   5.129 -28.518  1.00 88.58           C  
ATOM   3554  HD2 ARG B  70       5.254   5.358 -27.685  1.00 88.58           H  
ATOM   3555  HD3 ARG B  70       6.629   5.947 -28.638  1.00 88.58           H  
ATOM   3556  NE  ARG B  70       6.659   3.895 -28.252  1.00 88.58           N  
ATOM   3557  HE  ARG B  70       6.723   3.188 -28.971  1.00 88.58           H  
ATOM   3558  NH1 ARG B  70       7.287   4.593 -26.210  1.00 88.58           N  
ATOM   3559 HH11 ARG B  70       6.559   5.293 -26.198  1.00 88.58           H  
ATOM   3560 HH12 ARG B  70       7.520   4.241 -25.292  1.00 88.58           H  
ATOM   3561  NH2 ARG B  70       8.012   2.628 -26.919  1.00 88.58           N  
ATOM   3562 HH21 ARG B  70       8.441   2.548 -26.009  1.00 88.58           H  
ATOM   3563 HH22 ARG B  70       8.274   1.962 -27.632  1.00 88.58           H  
ATOM   3564  CZ  ARG B  70       7.314   3.698 -27.134  1.00 88.58           C  
ATOM   3565  N   TRP B  71       4.003   8.744 -31.887  1.00 86.43           N  
ATOM   3566  H   TRP B  71       4.989   8.527 -31.864  1.00 86.43           H  
ATOM   3567  CA  TRP B  71       3.642  10.093 -32.317  1.00 86.43           C  
ATOM   3568  HA  TRP B  71       2.854  10.022 -33.067  1.00 86.43           H  
ATOM   3569  C   TRP B  71       4.854  10.751 -32.980  1.00 86.43           C  
ATOM   3570  CB  TRP B  71       3.108  10.922 -31.136  1.00 86.43           C  
ATOM   3571  HB2 TRP B  71       2.135  10.523 -30.849  1.00 86.43           H  
ATOM   3572  HB3 TRP B  71       2.935  11.943 -31.476  1.00 86.43           H  
ATOM   3573  O   TRP B  71       5.999  10.393 -32.713  1.00 86.43           O  
ATOM   3574  CG  TRP B  71       3.956  10.981 -29.901  1.00 86.43           C  
ATOM   3575  CD1 TRP B  71       3.917  10.100 -28.873  1.00 86.43           C  
ATOM   3576  HD1 TRP B  71       3.273   9.235 -28.822  1.00 86.43           H  
ATOM   3577  CD2 TRP B  71       4.913  12.010 -29.505  1.00 86.43           C  
ATOM   3578  CE2 TRP B  71       5.373  11.710 -28.187  1.00 86.43           C  
ATOM   3579  CE3 TRP B  71       5.400  13.196 -30.099  1.00 86.43           C  
ATOM   3580  HE3 TRP B  71       5.048  13.480 -31.080  1.00 86.43           H  
ATOM   3581  NE1 TRP B  71       4.763  10.519 -27.866  1.00 86.43           N  
ATOM   3582  HE1 TRP B  71       4.855  10.051 -26.976  1.00 86.43           H  
ATOM   3583  CH2 TRP B  71       6.739  13.703 -28.116  1.00 86.43           C  
ATOM   3584  HH2 TRP B  71       7.415  14.359 -27.587  1.00 86.43           H  
ATOM   3585  CZ2 TRP B  71       6.259  12.541 -27.493  1.00 86.43           C  
ATOM   3586  HZ2 TRP B  71       6.574  12.290 -26.491  1.00 86.43           H  
ATOM   3587  CZ3 TRP B  71       6.301  14.031 -29.409  1.00 86.43           C  
ATOM   3588  HZ3 TRP B  71       6.640  14.956 -29.851  1.00 86.43           H  
ATOM   3589  N   ARG B  72       4.623  11.705 -33.885  1.00 90.60           N  
ATOM   3590  H   ARG B  72       3.675  12.015 -34.044  1.00 90.60           H  
ATOM   3591  CA  ARG B  72       5.713  12.405 -34.574  1.00 90.60           C  
ATOM   3592  HA  ARG B  72       6.548  11.721 -34.722  1.00 90.60           H  
ATOM   3593  C   ARG B  72       6.214  13.562 -33.724  1.00 90.60           C  
ATOM   3594  CB  ARG B  72       5.240  12.913 -35.937  1.00 90.60           C  
ATOM   3595  HB2 ARG B  72       5.937  13.669 -36.299  1.00 90.60           H  
ATOM   3596  HB3 ARG B  72       4.261  13.376 -35.814  1.00 90.60           H  
ATOM   3597  O   ARG B  72       5.491  14.533 -33.533  1.00 90.60           O  
ATOM   3598  CG  ARG B  72       5.149  11.793 -36.975  1.00 90.60           C  
ATOM   3599  HG2 ARG B  72       6.123  11.316 -37.081  1.00 90.60           H  
ATOM   3600  HG3 ARG B  72       4.431  11.045 -36.638  1.00 90.60           H  
ATOM   3601  CD  ARG B  72       4.680  12.370 -38.316  1.00 90.60           C  
ATOM   3602  HD2 ARG B  72       3.767  11.851 -38.609  1.00 90.60           H  
ATOM   3603  HD3 ARG B  72       4.435  13.425 -38.195  1.00 90.60           H  
ATOM   3604  NE  ARG B  72       5.699  12.210 -39.374  1.00 90.60           N  
ATOM   3605  HE  ARG B  72       6.550  11.735 -39.112  1.00 90.60           H  
ATOM   3606  NH1 ARG B  72       4.521  13.295 -41.004  1.00 90.60           N  
ATOM   3607 HH11 ARG B  72       4.446  13.686 -41.933  1.00 90.60           H  
ATOM   3608 HH12 ARG B  72       3.856  13.561 -40.292  1.00 90.60           H  
ATOM   3609  NH2 ARG B  72       6.524  12.416 -41.485  1.00 90.60           N  
ATOM   3610 HH21 ARG B  72       6.432  12.771 -42.426  1.00 90.60           H  
ATOM   3611 HH22 ARG B  72       7.364  11.937 -41.194  1.00 90.60           H  
ATOM   3612  CZ  ARG B  72       5.578  12.638 -40.614  1.00 90.60           C  
ATOM   3613  N   ALA B  73       7.475  13.491 -33.304  1.00 89.23           N  
ATOM   3614  H   ALA B  73       7.960  12.612 -33.408  1.00 89.23           H  
ATOM   3615  CA  ALA B  73       8.159  14.543 -32.551  1.00 89.23           C  
ATOM   3616  HA  ALA B  73       7.803  14.536 -31.520  1.00 89.23           H  
ATOM   3617  C   ALA B  73       7.929  15.962 -33.115  1.00 89.23           C  
ATOM   3618  CB  ALA B  73       9.649  14.191 -32.537  1.00 89.23           C  
ATOM   3619  HB1 ALA B  73      10.018  14.036 -33.551  1.00 89.23           H  
ATOM   3620  HB2 ALA B  73      10.216  15.010 -32.096  1.00 89.23           H  
ATOM   3621  HB3 ALA B  73       9.814  13.283 -31.956  1.00 89.23           H  
ATOM   3622  O   ALA B  73       7.574  16.876 -32.375  1.00 89.23           O  
ATOM   3623  N   ALA B  74       8.057  16.129 -34.438  1.00 90.22           N  
ATOM   3624  H   ALA B  74       8.356  15.333 -34.982  1.00 90.22           H  
ATOM   3625  CA  ALA B  74       7.932  17.419 -35.127  1.00 90.22           C  
ATOM   3626  HA  ALA B  74       8.679  18.102 -34.723  1.00 90.22           H  
ATOM   3627  C   ALA B  74       6.561  18.104 -34.963  1.00 90.22           C  
ATOM   3628  CB  ALA B  74       8.231  17.183 -36.613  1.00 90.22           C  
ATOM   3629  HB1 ALA B  74       7.482  16.517 -37.041  1.00 90.22           H  
ATOM   3630  HB2 ALA B  74       9.224  16.749 -36.729  1.00 90.22           H  
ATOM   3631  HB3 ALA B  74       8.198  18.136 -37.140  1.00 90.22           H  
ATOM   3632  O   ALA B  74       6.470  19.327 -35.058  1.00 90.22           O  
ATOM   3633  N   ASP B  75       5.504  17.336 -34.696  1.00 91.68           N  
ATOM   3634  H   ASP B  75       5.626  16.341 -34.575  1.00 91.68           H  
ATOM   3635  CA  ASP B  75       4.153  17.880 -34.546  1.00 91.68           C  
ATOM   3636  HA  ASP B  75       4.017  18.684 -35.269  1.00 91.68           H  
ATOM   3637  C   ASP B  75       3.935  18.490 -33.149  1.00 91.68           C  
ATOM   3638  CB  ASP B  75       3.110  16.794 -34.874  1.00 91.68           C  
ATOM   3639  HB2 ASP B  75       2.114  17.215 -34.733  1.00 91.68           H  
ATOM   3640  HB3 ASP B  75       3.224  15.970 -34.170  1.00 91.68           H  
ATOM   3641  O   ASP B  75       2.996  19.258 -32.956  1.00 91.68           O  
ATOM   3642  CG  ASP B  75       3.193  16.237 -36.307  1.00 91.68           C  
ATOM   3643  OD1 ASP B  75       3.757  16.904 -37.204  1.00 91.68           O  
ATOM   3644  OD2 ASP B  75       2.702  15.103 -36.521  1.00 91.68           O  
ATOM   3645  N   TRP B  76       4.823  18.213 -32.186  1.00 92.67           N  
ATOM   3646  H   TRP B  76       5.589  17.599 -32.422  1.00 92.67           H  
ATOM   3647  CA  TRP B  76       4.672  18.601 -30.776  1.00 92.67           C  
ATOM   3648  HA  TRP B  76       3.798  19.240 -30.655  1.00 92.67           H  
ATOM   3649  C   TRP B  76       5.867  19.378 -30.218  1.00 92.67           C  
ATOM   3650  CB  TRP B  76       4.429  17.342 -29.941  1.00 92.67           C  
ATOM   3651  HB2 TRP B  76       4.333  17.627 -28.893  1.00 92.67           H  
ATOM   3652  HB3 TRP B  76       5.297  16.689 -30.028  1.00 92.67           H  
ATOM   3653  O   TRP B  76       5.722  20.038 -29.196  1.00 92.67           O  
ATOM   3654  CG  TRP B  76       3.203  16.577 -30.323  1.00 92.67           C  
ATOM   3655  CD1 TRP B  76       3.114  15.681 -31.330  1.00 92.67           C  
ATOM   3656  HD1 TRP B  76       3.936  15.414 -31.977  1.00 92.67           H  
ATOM   3657  CD2 TRP B  76       1.864  16.673 -29.757  1.00 92.67           C  
ATOM   3658  CE2 TRP B  76       1.003  15.803 -30.490  1.00 92.67           C  
ATOM   3659  CE3 TRP B  76       1.290  17.406 -28.698  1.00 92.67           C  
ATOM   3660  HE3 TRP B  76       1.903  18.099 -28.141  1.00 92.67           H  
ATOM   3661  NE1 TRP B  76       1.815  15.233 -31.446  1.00 92.67           N  
ATOM   3662  HE1 TRP B  76       1.500  14.633 -32.195  1.00 92.67           H  
ATOM   3663  CH2 TRP B  76      -0.892  16.385 -29.105  1.00 92.67           C  
ATOM   3664  HH2 TRP B  76      -1.939  16.294 -28.853  1.00 92.67           H  
ATOM   3665  CZ2 TRP B  76      -0.357  15.655 -30.180  1.00 92.67           C  
ATOM   3666  HZ2 TRP B  76      -0.982  14.991 -30.760  1.00 92.67           H  
ATOM   3667  CZ3 TRP B  76      -0.070  17.258 -28.370  1.00 92.67           C  
ATOM   3668  HZ3 TRP B  76      -0.486  17.844 -27.563  1.00 92.67           H  
ATOM   3669  N   TYR B  77       7.027  19.325 -30.874  1.00 94.21           N  
ATOM   3670  H   TYR B  77       7.106  18.728 -31.685  1.00 94.21           H  
ATOM   3671  CA  TYR B  77       8.240  19.970 -30.385  1.00 94.21           C  
ATOM   3672  HA  TYR B  77       8.320  19.731 -29.324  1.00 94.21           H  
ATOM   3673  C   TYR B  77       8.204  21.498 -30.545  1.00 94.21           C  
ATOM   3674  CB  TYR B  77       9.469  19.355 -31.062  1.00 94.21           C  
ATOM   3675  HB2 TYR B  77       9.420  19.548 -32.134  1.00 94.21           H  
ATOM   3676  HB3 TYR B  77       9.444  18.275 -30.920  1.00 94.21           H  
ATOM   3677  O   TYR B  77       8.009  21.997 -31.654  1.00 94.21           O  
ATOM   3678  CG  TYR B  77      10.788  19.874 -30.520  1.00 94.21           C  
ATOM   3679  CD1 TYR B  77      11.455  20.931 -31.170  1.00 94.21           C  
ATOM   3680  HD1 TYR B  77      11.013  21.386 -32.044  1.00 94.21           H  
ATOM   3681  CD2 TYR B  77      11.338  19.306 -29.356  1.00 94.21           C  
ATOM   3682  HD2 TYR B  77      10.810  18.520 -28.837  1.00 94.21           H  
ATOM   3683  CE1 TYR B  77      12.675  21.418 -30.659  1.00 94.21           C  
ATOM   3684  HE1 TYR B  77      13.183  22.244 -31.134  1.00 94.21           H  
ATOM   3685  CE2 TYR B  77      12.565  19.780 -28.855  1.00 94.21           C  
ATOM   3686  HE2 TYR B  77      13.000  19.331 -27.974  1.00 94.21           H  
ATOM   3687  OH  TYR B  77      14.383  21.335 -28.975  1.00 94.21           O  
ATOM   3688  HH  TYR B  77      14.541  20.968 -28.102  1.00 94.21           H  
ATOM   3689  CZ  TYR B  77      13.225  20.850 -29.492  1.00 94.21           C  
ATOM   3690  N   ASP B  78       8.452  22.228 -29.460  1.00 94.19           N  
ATOM   3691  H   ASP B  78       8.560  21.748 -28.578  1.00 94.19           H  
ATOM   3692  CA  ASP B  78       8.824  23.647 -29.464  1.00 94.19           C  
ATOM   3693  HA  ASP B  78       9.305  23.871 -30.416  1.00 94.19           H  
ATOM   3694  C   ASP B  78       9.802  23.890 -28.301  1.00 94.19           C  
ATOM   3695  CB  ASP B  78       7.591  24.555 -29.337  1.00 94.19           C  
ATOM   3696  HB2 ASP B  78       7.204  24.520 -28.318  1.00 94.19           H  
ATOM   3697  HB3 ASP B  78       6.817  24.188 -30.011  1.00 94.19           H  
ATOM   3698  O   ASP B  78       9.489  23.504 -27.175  1.00 94.19           O  
ATOM   3699  CG  ASP B  78       7.918  26.005 -29.706  1.00 94.19           C  
ATOM   3700  OD1 ASP B  78       8.853  26.574 -29.098  1.00 94.19           O  
ATOM   3701  OD2 ASP B  78       7.279  26.509 -30.660  1.00 94.19           O  
ATOM   3702  N   PRO B  79      10.996  24.465 -28.534  1.00 91.58           N  
ATOM   3703  CA  PRO B  79      11.991  24.661 -27.483  1.00 91.58           C  
ATOM   3704  HA  PRO B  79      12.197  23.708 -26.998  1.00 91.58           H  
ATOM   3705  C   PRO B  79      11.565  25.661 -26.397  1.00 91.58           C  
ATOM   3706  CB  PRO B  79      13.252  25.133 -28.213  1.00 91.58           C  
ATOM   3707  HB2 PRO B  79      13.855  25.809 -27.608  1.00 91.58           H  
ATOM   3708  HB3 PRO B  79      13.840  24.266 -28.512  1.00 91.58           H  
ATOM   3709  O   PRO B  79      12.217  25.697 -25.354  1.00 91.58           O  
ATOM   3710  CG  PRO B  79      12.699  25.826 -29.457  1.00 91.58           C  
ATOM   3711  HG2 PRO B  79      13.425  25.846 -30.269  1.00 91.58           H  
ATOM   3712  HG3 PRO B  79      12.373  26.835 -29.202  1.00 91.58           H  
ATOM   3713  CD  PRO B  79      11.485  24.972 -29.804  1.00 91.58           C  
ATOM   3714  HD2 PRO B  79      11.786  24.136 -30.434  1.00 91.58           H  
ATOM   3715  HD3 PRO B  79      10.741  25.580 -30.320  1.00 91.58           H  
ATOM   3716  N   ASP B  80      10.528  26.476 -26.621  1.00 88.82           N  
ATOM   3717  H   ASP B  80       9.999  26.391 -27.477  1.00 88.82           H  
ATOM   3718  CA  ASP B  80       9.986  27.380 -25.608  1.00 88.82           C  
ATOM   3719  HA  ASP B  80      10.812  27.739 -24.995  1.00 88.82           H  
ATOM   3720  C   ASP B  80       8.952  26.651 -24.718  1.00 88.82           C  
ATOM   3721  CB  ASP B  80       9.417  28.639 -26.278  1.00 88.82           C  
ATOM   3722  HB2 ASP B  80      10.201  29.082 -26.893  1.00 88.82           H  
ATOM   3723  HB3 ASP B  80       8.601  28.356 -26.943  1.00 88.82           H  
ATOM   3724  O   ASP B  80       7.865  26.307 -25.191  1.00 88.82           O  
ATOM   3725  CG  ASP B  80       8.942  29.702 -25.274  1.00 88.82           C  
ATOM   3726  OD1 ASP B  80       9.035  29.455 -24.046  1.00 88.82           O  
ATOM   3727  OD2 ASP B  80       8.561  30.802 -25.733  1.00 88.82           O  
ATOM   3728  N   PRO B  81       9.240  26.435 -23.415  1.00 82.95           N  
ATOM   3729  CA  PRO B  81       8.316  25.776 -22.490  1.00 82.95           C  
ATOM   3730  HA  PRO B  81       8.082  24.783 -22.873  1.00 82.95           H  
ATOM   3731  C   PRO B  81       7.001  26.535 -22.270  1.00 82.95           C  
ATOM   3732  CB  PRO B  81       9.064  25.666 -21.153  1.00 82.95           C  
ATOM   3733  HB2 PRO B  81       8.936  24.680 -20.708  1.00 82.95           H  
ATOM   3734  HB3 PRO B  81       8.709  26.430 -20.462  1.00 82.95           H  
ATOM   3735  O   PRO B  81       6.072  25.970 -21.695  1.00 82.95           O  
ATOM   3736  CG  PRO B  81      10.526  25.947 -21.484  1.00 82.95           C  
ATOM   3737  HG2 PRO B  81      11.031  25.016 -21.743  1.00 82.95           H  
ATOM   3738  HG3 PRO B  81      11.040  26.442 -20.660  1.00 82.95           H  
ATOM   3739  CD  PRO B  81      10.449  26.834 -22.715  1.00 82.95           C  
ATOM   3740  HD2 PRO B  81      10.363  27.879 -22.416  1.00 82.95           H  
ATOM   3741  HD3 PRO B  81      11.349  26.686 -23.312  1.00 82.95           H  
ATOM   3742  N   GLU B  82       6.939  27.816 -22.649  1.00 78.01           N  
ATOM   3743  H   GLU B  82       7.737  28.230 -23.109  1.00 78.01           H  
ATOM   3744  CA  GLU B  82       5.744  28.654 -22.519  1.00 78.01           C  
ATOM   3745  HA  GLU B  82       5.214  28.387 -21.605  1.00 78.01           H  
ATOM   3746  C   GLU B  82       4.749  28.461 -23.671  1.00 78.01           C  
ATOM   3747  CB  GLU B  82       6.143  30.138 -22.434  1.00 78.01           C  
ATOM   3748  HB2 GLU B  82       5.239  30.743 -22.357  1.00 78.01           H  
ATOM   3749  HB3 GLU B  82       6.634  30.421 -23.366  1.00 78.01           H  
ATOM   3750  O   GLU B  82       3.628  28.957 -23.576  1.00 78.01           O  
ATOM   3751  CG  GLU B  82       7.070  30.507 -21.265  1.00 78.01           C  
ATOM   3752  HG2 GLU B  82       8.000  29.945 -21.342  1.00 78.01           H  
ATOM   3753  HG3 GLU B  82       7.327  31.563 -21.350  1.00 78.01           H  
ATOM   3754  CD  GLU B  82       6.436  30.274 -19.893  1.00 78.01           C  
ATOM   3755  OE1 GLU B  82       7.142  29.688 -19.031  1.00 78.01           O  
ATOM   3756  OE2 GLU B  82       5.270  30.681 -19.689  1.00 78.01           O  
ATOM   3757  N   VAL B  83       5.121  27.768 -24.757  1.00 84.57           N  
ATOM   3758  H   VAL B  83       6.040  27.349 -24.782  1.00 84.57           H  
ATOM   3759  CA  VAL B  83       4.210  27.535 -25.887  1.00 84.57           C  
ATOM   3760  HA  VAL B  83       3.684  28.471 -26.072  1.00 84.57           H  
ATOM   3761  C   VAL B  83       3.201  26.437 -25.513  1.00 84.57           C  
ATOM   3762  CB  VAL B  83       4.957  27.222 -27.195  1.00 84.57           C  
ATOM   3763  HB  VAL B  83       5.582  26.338 -27.070  1.00 84.57           H  
ATOM   3764  O   VAL B  83       3.591  25.276 -25.356  1.00 84.57           O  
ATOM   3765  CG1 VAL B  83       3.970  26.996 -28.351  1.00 84.57           C  
ATOM   3766 HG11 VAL B  83       3.338  27.875 -28.481  1.00 84.57           H  
ATOM   3767 HG12 VAL B  83       4.531  26.815 -29.268  1.00 84.57           H  
ATOM   3768 HG13 VAL B  83       3.337  26.134 -28.140  1.00 84.57           H  
ATOM   3769  CG2 VAL B  83       5.826  28.417 -27.603  1.00 84.57           C  
ATOM   3770 HG21 VAL B  83       6.480  28.698 -26.778  1.00 84.57           H  
ATOM   3771 HG22 VAL B  83       5.205  29.278 -27.852  1.00 84.57           H  
ATOM   3772 HG23 VAL B  83       6.445  28.151 -28.460  1.00 84.57           H  
ATOM   3773  N   PRO B  84       1.896  26.755 -25.403  1.00 80.28           N  
ATOM   3774  CA  PRO B  84       0.889  25.792 -24.967  1.00 80.28           C  
ATOM   3775  HA  PRO B  84       1.164  25.434 -23.975  1.00 80.28           H  
ATOM   3776  C   PRO B  84       0.776  24.612 -25.933  1.00 80.28           C  
ATOM   3777  CB  PRO B  84      -0.437  26.554 -24.871  1.00 80.28           C  
ATOM   3778  HB2 PRO B  84      -1.012  26.251 -23.996  1.00 80.28           H  
ATOM   3779  HB3 PRO B  84      -1.025  26.410 -25.778  1.00 80.28           H  
ATOM   3780  O   PRO B  84       0.944  24.754 -27.147  1.00 80.28           O  
ATOM   3781  CG  PRO B  84      -0.011  28.014 -24.780  1.00 80.28           C  
ATOM   3782  HG2 PRO B  84      -0.770  28.686 -25.179  1.00 80.28           H  
ATOM   3783  HG3 PRO B  84       0.214  28.263 -23.743  1.00 80.28           H  
ATOM   3784  CD  PRO B  84       1.271  28.054 -25.600  1.00 80.28           C  
ATOM   3785  HD2 PRO B  84       1.883  28.885 -25.250  1.00 80.28           H  
ATOM   3786  HD3 PRO B  84       1.031  28.181 -26.656  1.00 80.28           H  
ATOM   3787  N   GLY B  85       0.473  23.428 -25.402  1.00 83.80           N  
ATOM   3788  H   GLY B  85       0.326  23.376 -24.404  1.00 83.80           H  
ATOM   3789  CA  GLY B  85       0.281  22.226 -26.221  1.00 83.80           C  
ATOM   3790  HA2 GLY B  85      -0.402  22.470 -27.035  1.00 83.80           H  
ATOM   3791  HA3 GLY B  85      -0.190  21.449 -25.618  1.00 83.80           H  
ATOM   3792  C   GLY B  85       1.562  21.660 -26.849  1.00 83.80           C  
ATOM   3793  O   GLY B  85       1.485  20.666 -27.573  1.00 83.80           O  
ATOM   3794  N   ARG B  86       2.732  22.260 -26.589  1.00 89.82           N  
ATOM   3795  H   ARG B  86       2.726  23.077 -25.996  1.00 89.82           H  
ATOM   3796  CA  ARG B  86       4.035  21.822 -27.104  1.00 89.82           C  
ATOM   3797  HA  ARG B  86       3.890  21.004 -27.808  1.00 89.82           H  
ATOM   3798  C   ARG B  86       4.931  21.285 -25.991  1.00 89.82           C  
ATOM   3799  CB  ARG B  86       4.731  22.980 -27.834  1.00 89.82           C  
ATOM   3800  HB2 ARG B  86       4.872  23.799 -27.129  1.00 89.82           H  
ATOM   3801  HB3 ARG B  86       5.721  22.655 -28.152  1.00 89.82           H  
ATOM   3802  O   ARG B  86       4.708  21.511 -24.806  1.00 89.82           O  
ATOM   3803  CG  ARG B  86       3.987  23.522 -29.060  1.00 89.82           C  
ATOM   3804  HG2 ARG B  86       4.494  24.440 -29.357  1.00 89.82           H  
ATOM   3805  HG3 ARG B  86       2.957  23.771 -28.803  1.00 89.82           H  
ATOM   3806  CD  ARG B  86       4.009  22.577 -30.263  1.00 89.82           C  
ATOM   3807  HD2 ARG B  86       3.366  21.721 -30.062  1.00 89.82           H  
ATOM   3808  HD3 ARG B  86       5.034  22.237 -30.412  1.00 89.82           H  
ATOM   3809  NE  ARG B  86       3.556  23.297 -31.468  1.00 89.82           N  
ATOM   3810  HE  ARG B  86       3.173  24.216 -31.299  1.00 89.82           H  
ATOM   3811  NH1 ARG B  86       4.229  21.766 -33.035  1.00 89.82           N  
ATOM   3812 HH11 ARG B  86       4.417  21.486 -33.987  1.00 89.82           H  
ATOM   3813 HH12 ARG B  86       4.271  21.062 -32.311  1.00 89.82           H  
ATOM   3814  NH2 ARG B  86       3.473  23.748 -33.692  1.00 89.82           N  
ATOM   3815 HH21 ARG B  86       3.194  24.691 -33.462  1.00 89.82           H  
ATOM   3816 HH22 ARG B  86       3.682  23.464 -34.638  1.00 89.82           H  
ATOM   3817  CZ  ARG B  86       3.754  22.931 -32.717  1.00 89.82           C  
ATOM   3818  N   THR B  87       5.956  20.541 -26.382  1.00 93.32           N  
ATOM   3819  H   THR B  87       6.086  20.414 -27.376  1.00 93.32           H  
ATOM   3820  CA  THR B  87       7.006  20.051 -25.489  1.00 93.32           C  
ATOM   3821  HA  THR B  87       6.879  20.512 -24.509  1.00 93.32           H  
ATOM   3822  C   THR B  87       8.370  20.478 -26.012  1.00 93.32           C  
ATOM   3823  CB  THR B  87       6.912  18.529 -25.289  1.00 93.32           C  
ATOM   3824  HB  THR B  87       5.971  18.305 -24.786  1.00 93.32           H  
ATOM   3825  O   THR B  87       8.645  20.363 -27.202  1.00 93.32           O  
ATOM   3826  CG2 THR B  87       6.970  17.709 -26.582  1.00 93.32           C  
ATOM   3827 HG21 THR B  87       6.884  16.650 -26.336  1.00 93.32           H  
ATOM   3828 HG22 THR B  87       6.145  17.984 -27.238  1.00 93.32           H  
ATOM   3829 HG23 THR B  87       7.918  17.872 -27.095  1.00 93.32           H  
ATOM   3830  OG1 THR B  87       7.972  18.089 -24.476  1.00 93.32           O  
ATOM   3831  HG1 THR B  87       7.879  18.481 -23.605  1.00 93.32           H  
ATOM   3832  N   TYR B  88       9.258  20.921 -25.126  1.00 94.06           N  
ATOM   3833  H   TYR B  88       8.983  21.020 -24.159  1.00 94.06           H  
ATOM   3834  CA  TYR B  88      10.645  21.223 -25.492  1.00 94.06           C  
ATOM   3835  HA  TYR B  88      10.665  21.588 -26.519  1.00 94.06           H  
ATOM   3836  C   TYR B  88      11.542  19.980 -25.506  1.00 94.06           C  
ATOM   3837  CB  TYR B  88      11.187  22.352 -24.608  1.00 94.06           C  
ATOM   3838  HB2 TYR B  88      10.537  23.221 -24.702  1.00 94.06           H  
ATOM   3839  HB3 TYR B  88      12.171  22.647 -24.973  1.00 94.06           H  
ATOM   3840  O   TYR B  88      12.746  20.094 -25.735  1.00 94.06           O  
ATOM   3841  CG  TYR B  88      11.312  21.978 -23.150  1.00 94.06           C  
ATOM   3842  CD1 TYR B  88      10.317  22.363 -22.238  1.00 94.06           C  
ATOM   3843  HD1 TYR B  88       9.486  22.967 -22.570  1.00 94.06           H  
ATOM   3844  CD2 TYR B  88      12.438  21.266 -22.700  1.00 94.06           C  
ATOM   3845  HD2 TYR B  88      13.221  21.008 -23.399  1.00 94.06           H  
ATOM   3846  CE1 TYR B  88      10.454  22.014 -20.885  1.00 94.06           C  
ATOM   3847  HE1 TYR B  88       9.759  22.386 -20.147  1.00 94.06           H  
ATOM   3848  CE2 TYR B  88      12.544  20.874 -21.353  1.00 94.06           C  
ATOM   3849  HE2 TYR B  88      13.400  20.307 -21.019  1.00 94.06           H  
ATOM   3850  OH  TYR B  88      11.600  20.859 -19.141  1.00 94.06           O  
ATOM   3851  HH  TYR B  88      12.430  20.415 -18.950  1.00 94.06           H  
ATOM   3852  CZ  TYR B  88      11.536  21.235 -20.442  1.00 94.06           C  
ATOM   3853  N   VAL B  89      10.976  18.787 -25.277  1.00 94.69           N  
ATOM   3854  H   VAL B  89       9.980  18.752 -25.110  1.00 94.69           H  
ATOM   3855  CA  VAL B  89      11.696  17.510 -25.275  1.00 94.69           C  
ATOM   3856  HA  VAL B  89      12.687  17.662 -25.702  1.00 94.69           H  
ATOM   3857  C   VAL B  89      10.949  16.496 -26.125  1.00 94.69           C  
ATOM   3858  CB  VAL B  89      11.888  16.952 -23.852  1.00 94.69           C  
ATOM   3859  HB  VAL B  89      10.922  16.681 -23.424  1.00 94.69           H  
ATOM   3860  O   VAL B  89       9.819  16.123 -25.838  1.00 94.69           O  
ATOM   3861  CG1 VAL B  89      12.785  15.710 -23.864  1.00 94.69           C  
ATOM   3862 HG11 VAL B  89      13.741  15.935 -24.337  1.00 94.69           H  
ATOM   3863 HG12 VAL B  89      12.276  14.899 -24.384  1.00 94.69           H  
ATOM   3864 HG13 VAL B  89      12.971  15.379 -22.843  1.00 94.69           H  
ATOM   3865  CG2 VAL B  89      12.538  17.985 -22.946  1.00 94.69           C  
ATOM   3866 HG21 VAL B  89      11.794  18.746 -22.710  1.00 94.69           H  
ATOM   3867 HG22 VAL B  89      13.394  18.424 -23.457  1.00 94.69           H  
ATOM   3868 HG23 VAL B  89      12.869  17.528 -22.013  1.00 94.69           H  
ATOM   3869  N   ALA B  90      11.620  15.975 -27.147  1.00 90.16           N  
ATOM   3870  H   ALA B  90      12.527  16.361 -27.369  1.00 90.16           H  
ATOM   3871  CA  ALA B  90      11.128  14.842 -27.930  1.00 90.16           C  
ATOM   3872  HA  ALA B  90      10.165  14.520 -27.534  1.00 90.16           H  
ATOM   3873  C   ALA B  90      12.044  13.610 -27.818  1.00 90.16           C  
ATOM   3874  CB  ALA B  90      10.885  15.304 -29.365  1.00 90.16           C  
ATOM   3875  HB1 ALA B  90      10.199  16.151 -29.373  1.00 90.16           H  
ATOM   3876  HB2 ALA B  90      10.429  14.479 -29.913  1.00 90.16           H  
ATOM   3877  HB3 ALA B  90      11.825  15.584 -29.840  1.00 90.16           H  
ATOM   3878  O   ALA B  90      12.019  12.731 -28.680  1.00 90.16           O  
ATOM   3879  N   LYS B  91      12.875  13.565 -26.768  1.00 94.89           N  
ATOM   3880  H   LYS B  91      12.773  14.280 -26.062  1.00 94.89           H  
ATOM   3881  CA  LYS B  91      13.825  12.487 -26.483  1.00 94.89           C  
ATOM   3882  HA  LYS B  91      13.679  11.700 -27.223  1.00 94.89           H  
ATOM   3883  C   LYS B  91      13.577  11.843 -25.122  1.00 94.89           C  
ATOM   3884  CB  LYS B  91      15.273  12.986 -26.582  1.00 94.89           C  
ATOM   3885  HB2 LYS B  91      15.412  13.835 -25.912  1.00 94.89           H  
ATOM   3886  HB3 LYS B  91      15.939  12.186 -26.260  1.00 94.89           H  
ATOM   3887  O   LYS B  91      13.031  12.464 -24.215  1.00 94.89           O  
ATOM   3888  CG  LYS B  91      15.655  13.393 -28.008  1.00 94.89           C  
ATOM   3889  HG2 LYS B  91      15.434  12.574 -28.693  1.00 94.89           H  
ATOM   3890  HG3 LYS B  91      15.086  14.274 -28.306  1.00 94.89           H  
ATOM   3891  CD  LYS B  91      17.150  13.703 -28.063  1.00 94.89           C  
ATOM   3892  HD2 LYS B  91      17.375  14.498 -27.352  1.00 94.89           H  
ATOM   3893  HD3 LYS B  91      17.711  12.810 -27.785  1.00 94.89           H  
ATOM   3894  CE  LYS B  91      17.527  14.143 -29.476  1.00 94.89           C  
ATOM   3895  HE2 LYS B  91      16.940  15.025 -29.731  1.00 94.89           H  
ATOM   3896  HE3 LYS B  91      17.258  13.352 -30.177  1.00 94.89           H  
ATOM   3897  NZ  LYS B  91      18.973  14.444 -29.549  1.00 94.89           N  
ATOM   3898  HZ1 LYS B  91      19.196  15.155 -28.866  1.00 94.89           H  
ATOM   3899  HZ2 LYS B  91      19.215  14.779 -30.471  1.00 94.89           H  
ATOM   3900  HZ3 LYS B  91      19.504  13.614 -29.330  1.00 94.89           H  
ATOM   3901  N   GLY B  92      14.002  10.597 -24.996  1.00 95.52           N  
ATOM   3902  H   GLY B  92      14.425  10.160 -25.802  1.00 95.52           H  
ATOM   3903  CA  GLY B  92      13.896   9.776 -23.795  1.00 95.52           C  
ATOM   3904  HA2 GLY B  92      12.856   9.712 -23.477  1.00 95.52           H  
ATOM   3905  HA3 GLY B  92      14.484  10.213 -22.987  1.00 95.52           H  
ATOM   3906  C   GLY B  92      14.415   8.371 -24.080  1.00 95.52           C  
ATOM   3907  O   GLY B  92      14.965   8.119 -25.154  1.00 95.52           O  
ATOM   3908  N   ALA B  93      14.239   7.442 -23.150  1.00 96.79           N  
ATOM   3909  H   ALA B  93      13.769   7.688 -22.290  1.00 96.79           H  
ATOM   3910  CA  ALA B  93      14.631   6.051 -23.365  1.00 96.79           C  
ATOM   3911  HA  ALA B  93      15.274   5.978 -24.242  1.00 96.79           H  
ATOM   3912  C   ALA B  93      13.393   5.183 -23.611  1.00 96.79           C  
ATOM   3913  CB  ALA B  93      15.468   5.584 -22.183  1.00 96.79           C  
ATOM   3914  HB1 ALA B  93      15.995   4.663 -22.434  1.00 96.79           H  
ATOM   3915  HB2 ALA B  93      14.811   5.400 -21.332  1.00 96.79           H  
ATOM   3916  HB3 ALA B  93      16.199   6.345 -21.908  1.00 96.79           H  
ATOM   3917  O   ALA B  93      12.573   4.982 -22.717  1.00 96.79           O  
ATOM   3918  N   PHE B  94      13.256   4.661 -24.829  1.00 95.95           N  
ATOM   3919  H   PHE B  94      13.963   4.853 -25.525  1.00 95.95           H  
ATOM   3920  CA  PHE B  94      12.060   3.934 -25.255  1.00 95.95           C  
ATOM   3921  HA  PHE B  94      11.335   3.925 -24.441  1.00 95.95           H  
ATOM   3922  C   PHE B  94      12.368   2.475 -25.593  1.00 95.95           C  
ATOM   3923  CB  PHE B  94      11.399   4.669 -26.428  1.00 95.95           C  
ATOM   3924  HB2 PHE B  94      10.487   4.140 -26.703  1.00 95.95           H  
ATOM   3925  HB3 PHE B  94      12.068   4.637 -27.289  1.00 95.95           H  
ATOM   3926  O   PHE B  94      13.406   2.153 -26.179  1.00 95.95           O  
ATOM   3927  CG  PHE B  94      11.047   6.114 -26.122  1.00 95.95           C  
ATOM   3928  CD1 PHE B  94       9.903   6.420 -25.363  1.00 95.95           C  
ATOM   3929  HD1 PHE B  94       9.286   5.623 -24.976  1.00 95.95           H  
ATOM   3930  CD2 PHE B  94      11.882   7.155 -26.565  1.00 95.95           C  
ATOM   3931  HD2 PHE B  94      12.770   6.932 -27.138  1.00 95.95           H  
ATOM   3932  CE1 PHE B  94       9.585   7.756 -25.065  1.00 95.95           C  
ATOM   3933  HE1 PHE B  94       8.709   7.982 -24.474  1.00 95.95           H  
ATOM   3934  CE2 PHE B  94      11.575   8.489 -26.255  1.00 95.95           C  
ATOM   3935  HE2 PHE B  94      12.221   9.281 -26.606  1.00 95.95           H  
ATOM   3936  CZ  PHE B  94      10.433   8.790 -25.496  1.00 95.95           C  
ATOM   3937  HZ  PHE B  94      10.209   9.816 -25.246  1.00 95.95           H  
ATOM   3938  N   LEU B  95      11.436   1.588 -25.257  1.00 94.71           N  
ATOM   3939  H   LEU B  95      10.598   1.938 -24.814  1.00 94.71           H  
ATOM   3940  CA  LEU B  95      11.434   0.201 -25.703  1.00 94.71           C  
ATOM   3941  HA  LEU B  95      12.417  -0.234 -25.521  1.00 94.71           H  
ATOM   3942  C   LEU B  95      11.160   0.147 -27.212  1.00 94.71           C  
ATOM   3943  CB  LEU B  95      10.371  -0.582 -24.915  1.00 94.71           C  
ATOM   3944  HB2 LEU B  95      10.243  -1.565 -25.368  1.00 94.71           H  
ATOM   3945  HB3 LEU B  95       9.432  -0.036 -25.006  1.00 94.71           H  
ATOM   3946  O   LEU B  95      10.250   0.813 -27.719  1.00 94.71           O  
ATOM   3947  CG  LEU B  95      10.651  -0.760 -23.414  1.00 94.71           C  
ATOM   3948  HG  LEU B  95      10.801   0.214 -22.947  1.00 94.71           H  
ATOM   3949  CD1 LEU B  95       9.450  -1.439 -22.757  1.00 94.71           C  
ATOM   3950 HD11 LEU B  95       9.642  -1.589 -21.695  1.00 94.71           H  
ATOM   3951 HD12 LEU B  95       8.571  -0.802 -22.858  1.00 94.71           H  
ATOM   3952 HD13 LEU B  95       9.257  -2.405 -23.223  1.00 94.71           H  
ATOM   3953  CD2 LEU B  95      11.884  -1.620 -23.158  1.00 94.71           C  
ATOM   3954 HD21 LEU B  95      11.760  -2.610 -23.598  1.00 94.71           H  
ATOM   3955 HD22 LEU B  95      12.024  -1.718 -22.082  1.00 94.71           H  
ATOM   3956 HD23 LEU B  95      12.770  -1.143 -23.579  1.00 94.71           H  
ATOM   3957  N   ARG B  96      11.941  -0.663 -27.937  1.00 82.90           N  
ATOM   3958  H   ARG B  96      12.642  -1.207 -27.454  1.00 82.90           H  
ATOM   3959  CA  ARG B  96      11.843  -0.764 -29.403  1.00 82.90           C  
ATOM   3960  HA  ARG B  96      11.849   0.238 -29.831  1.00 82.90           H  
ATOM   3961  C   ARG B  96      10.535  -1.385 -29.871  1.00 82.90           C  
ATOM   3962  CB  ARG B  96      13.017  -1.570 -29.973  1.00 82.90           C  
ATOM   3963  HB2 ARG B  96      13.156  -2.485 -29.396  1.00 82.90           H  
ATOM   3964  HB3 ARG B  96      12.779  -1.851 -30.999  1.00 82.90           H  
ATOM   3965  O   ARG B  96       9.987  -0.924 -30.866  1.00 82.90           O  
ATOM   3966  CG  ARG B  96      14.313  -0.756 -29.990  1.00 82.90           C  
ATOM   3967  HG2 ARG B  96      14.155   0.169 -30.545  1.00 82.90           H  
ATOM   3968  HG3 ARG B  96      14.611  -0.518 -28.968  1.00 82.90           H  
ATOM   3969  CD  ARG B  96      15.409  -1.578 -30.669  1.00 82.90           C  
ATOM   3970  HD2 ARG B  96      15.087  -1.836 -31.677  1.00 82.90           H  
ATOM   3971  HD3 ARG B  96      15.548  -2.497 -30.100  1.00 82.90           H  
ATOM   3972  NE  ARG B  96      16.681  -0.833 -30.731  1.00 82.90           N  
ATOM   3973  HE  ARG B  96      16.668   0.117 -30.389  1.00 82.90           H  
ATOM   3974  NH1 ARG B  96      17.948  -2.564 -31.536  1.00 82.90           N  
ATOM   3975 HH11 ARG B  96      18.854  -2.976 -31.711  1.00 82.90           H  
ATOM   3976 HH12 ARG B  96      17.136  -3.161 -31.473  1.00 82.90           H  
ATOM   3977  NH2 ARG B  96      18.924  -0.615 -31.042  1.00 82.90           N  
ATOM   3978 HH21 ARG B  96      18.888   0.301 -30.620  1.00 82.90           H  
ATOM   3979 HH22 ARG B  96      19.821  -1.051 -31.204  1.00 82.90           H  
ATOM   3980  CZ  ARG B  96      17.840  -1.337 -31.107  1.00 82.90           C  
ATOM   3981  N   ASP B  97      10.051  -2.408 -29.173  1.00 81.50           N  
ATOM   3982  H   ASP B  97      10.584  -2.756 -28.389  1.00 81.50           H  
ATOM   3983  CA  ASP B  97       8.926  -3.212 -29.647  1.00 81.50           C  
ATOM   3984  HA  ASP B  97       8.443  -2.661 -30.454  1.00 81.50           H  
ATOM   3985  C   ASP B  97       7.839  -3.407 -28.583  1.00 81.50           C  
ATOM   3986  CB  ASP B  97       9.446  -4.518 -30.261  1.00 81.50           C  
ATOM   3987  HB2 ASP B  97      10.330  -4.301 -30.862  1.00 81.50           H  
ATOM   3988  HB3 ASP B  97       9.732  -5.216 -29.474  1.00 81.50           H  
ATOM   3989  O   ASP B  97       7.582  -4.500 -28.088  1.00 81.50           O  
ATOM   3990  CG  ASP B  97       8.404  -5.153 -31.182  1.00 81.50           C  
ATOM   3991  OD1 ASP B  97       7.351  -4.516 -31.434  1.00 81.50           O  
ATOM   3992  OD2 ASP B  97       8.656  -6.286 -31.642  1.00 81.50           O  
ATOM   3993  N   VAL B  98       7.169  -2.307 -28.228  1.00 88.39           N  
ATOM   3994  H   VAL B  98       7.465  -1.430 -28.634  1.00 88.39           H  
ATOM   3995  CA  VAL B  98       6.026  -2.305 -27.289  1.00 88.39           C  
ATOM   3996  HA  VAL B  98       6.277  -2.949 -26.446  1.00 88.39           H  
ATOM   3997  C   VAL B  98       4.739  -2.889 -27.888  1.00 88.39           C  
ATOM   3998  CB  VAL B  98       5.751  -0.892 -26.737  1.00 88.39           C  
ATOM   3999  HB  VAL B  98       4.874  -0.926 -26.091  1.00 88.39           H  
ATOM   4000  O   VAL B  98       3.720  -2.983 -27.205  1.00 88.39           O  
ATOM   4001  CG1 VAL B  98       6.923  -0.413 -25.885  1.00 88.39           C  
ATOM   4002 HG11 VAL B  98       7.121  -1.137 -25.094  1.00 88.39           H  
ATOM   4003 HG12 VAL B  98       6.681   0.544 -25.421  1.00 88.39           H  
ATOM   4004 HG13 VAL B  98       7.812  -0.299 -26.505  1.00 88.39           H  
ATOM   4005  CG2 VAL B  98       5.491   0.147 -27.842  1.00 88.39           C  
ATOM   4006 HG21 VAL B  98       6.366   0.261 -28.482  1.00 88.39           H  
ATOM   4007 HG22 VAL B  98       4.635  -0.160 -28.443  1.00 88.39           H  
ATOM   4008 HG23 VAL B  98       5.261   1.107 -27.378  1.00 88.39           H  
ATOM   4009  N   ARG B  99       4.741  -3.233 -29.182  1.00 87.70           N  
ATOM   4010  H   ARG B  99       5.626  -3.221 -29.667  1.00 87.70           H  
ATOM   4011  CA  ARG B  99       3.560  -3.754 -29.888  1.00 87.70           C  
ATOM   4012  HA  ARG B  99       2.658  -3.394 -29.394  1.00 87.70           H  
ATOM   4013  C   ARG B  99       3.474  -5.275 -29.839  1.00 87.70           C  
ATOM   4014  CB  ARG B  99       3.570  -3.263 -31.338  1.00 87.70           C  
ATOM   4015  HB2 ARG B  99       2.763  -3.753 -31.884  1.00 87.70           H  
ATOM   4016  HB3 ARG B  99       4.517  -3.535 -31.804  1.00 87.70           H  
ATOM   4017  O   ARG B  99       2.378  -5.810 -30.014  1.00 87.70           O  
ATOM   4018  CG  ARG B  99       3.369  -1.746 -31.415  1.00 87.70           C  
ATOM   4019  HG2 ARG B  99       2.409  -1.484 -30.970  1.00 87.70           H  
ATOM   4020  HG3 ARG B  99       4.166  -1.233 -30.877  1.00 87.70           H  
ATOM   4021  CD  ARG B  99       3.393  -1.305 -32.876  1.00 87.70           C  
ATOM   4022  HD2 ARG B  99       4.371  -1.541 -33.295  1.00 87.70           H  
ATOM   4023  HD3 ARG B  99       2.628  -1.858 -33.420  1.00 87.70           H  
ATOM   4024  NE  ARG B  99       3.151   0.141 -32.997  1.00 87.70           N  
ATOM   4025  HE  ARG B  99       3.511   0.728 -32.258  1.00 87.70           H  
ATOM   4026  NH1 ARG B  99       2.775   0.183 -35.251  1.00 87.70           N  
ATOM   4027 HH11 ARG B  99       2.585   0.713 -36.090  1.00 87.70           H  
ATOM   4028 HH12 ARG B  99       3.116  -0.767 -35.284  1.00 87.70           H  
ATOM   4029  NH2 ARG B  99       2.490   2.039 -34.044  1.00 87.70           N  
ATOM   4030 HH21 ARG B  99       2.714   2.566 -33.212  1.00 87.70           H  
ATOM   4031 HH22 ARG B  99       2.308   2.575 -34.880  1.00 87.70           H  
ATOM   4032  CZ  ARG B  99       2.811   0.781 -34.092  1.00 87.70           C  
ATOM   4033  N   SER B 100       4.594  -5.941 -29.599  1.00 88.84           N  
ATOM   4034  H   SER B 100       5.454  -5.422 -29.493  1.00 88.84           H  
ATOM   4035  CA  SER B 100       4.699  -7.394 -29.603  1.00 88.84           C  
ATOM   4036  HA  SER B 100       4.087  -7.777 -30.420  1.00 88.84           H  
ATOM   4037  C   SER B 100       4.177  -8.025 -28.309  1.00 88.84           C  
ATOM   4038  CB  SER B 100       6.146  -7.778 -29.912  1.00 88.84           C  
ATOM   4039  HB2 SER B 100       6.831  -7.223 -29.269  1.00 88.84           H  
ATOM   4040  HB3 SER B 100       6.291  -8.848 -29.766  1.00 88.84           H  
ATOM   4041  O   SER B 100       4.297  -7.459 -27.226  1.00 88.84           O  
ATOM   4042  OG  SER B 100       6.362  -7.453 -31.270  1.00 88.84           O  
ATOM   4043  HG  SER B 100       7.223  -7.043 -31.382  1.00 88.84           H  
ATOM   4044  N   LEU B 101       3.545  -9.190 -28.458  1.00 92.98           N  
ATOM   4045  H   LEU B 101       3.457  -9.554 -29.396  1.00 92.98           H  
ATOM   4046  CA  LEU B 101       3.113 -10.102 -27.396  1.00 92.98           C  
ATOM   4047  HA  LEU B 101       3.878 -10.159 -26.622  1.00 92.98           H  
ATOM   4048  C   LEU B 101       2.919 -11.484 -28.031  1.00 92.98           C  
ATOM   4049  CB  LEU B 101       1.777  -9.611 -26.786  1.00 92.98           C  
ATOM   4050  HB2 LEU B 101       1.952  -8.661 -26.279  1.00 92.98           H  
ATOM   4051  HB3 LEU B 101       1.080  -9.435 -27.605  1.00 92.98           H  
ATOM   4052  O   LEU B 101       2.238 -11.580 -29.060  1.00 92.98           O  
ATOM   4053  CG  LEU B 101       1.122 -10.598 -25.792  1.00 92.98           C  
ATOM   4054  HG  LEU B 101       1.119 -11.601 -26.217  1.00 92.98           H  
ATOM   4055  CD1 LEU B 101       1.851 -10.671 -24.455  1.00 92.98           C  
ATOM   4056 HD11 LEU B 101       2.893 -10.952 -24.611  1.00 92.98           H  
ATOM   4057 HD12 LEU B 101       1.820  -9.711 -23.939  1.00 92.98           H  
ATOM   4058 HD13 LEU B 101       1.391 -11.428 -23.819  1.00 92.98           H  
ATOM   4059  CD2 LEU B 101      -0.347 -10.244 -25.559  1.00 92.98           C  
ATOM   4060 HD21 LEU B 101      -0.780 -10.948 -24.849  1.00 92.98           H  
ATOM   4061 HD22 LEU B 101      -0.441  -9.231 -25.168  1.00 92.98           H  
ATOM   4062 HD23 LEU B 101      -0.892 -10.315 -26.500  1.00 92.98           H  
ATOM   4063  N   ASP B 102       3.401 -12.556 -27.402  1.00 94.76           N  
ATOM   4064  H   ASP B 102       4.003 -12.425 -26.601  1.00 94.76           H  
ATOM   4065  CA  ASP B 102       2.949 -13.912 -27.758  1.00 94.76           C  
ATOM   4066  HA  ASP B 102       2.854 -13.954 -28.843  1.00 94.76           H  
ATOM   4067  C   ASP B 102       1.546 -14.186 -27.183  1.00 94.76           C  
ATOM   4068  CB  ASP B 102       3.977 -14.994 -27.400  1.00 94.76           C  
ATOM   4069  HB2 ASP B 102       4.020 -15.124 -26.319  1.00 94.76           H  
ATOM   4070  HB3 ASP B 102       4.958 -14.668 -27.743  1.00 94.76           H  
ATOM   4071  O   ASP B 102       1.356 -14.861 -26.170  1.00 94.76           O  
ATOM   4072  CG  ASP B 102       3.643 -16.338 -28.079  1.00 94.76           C  
ATOM   4073  OD1 ASP B 102       2.469 -16.554 -28.482  1.00 94.76           O  
ATOM   4074  OD2 ASP B 102       4.565 -17.174 -28.211  1.00 94.76           O  
ATOM   4075  N   ALA B 103       0.526 -13.614 -27.827  1.00 94.53           N  
ATOM   4076  H   ALA B 103       0.757 -12.989 -28.587  1.00 94.53           H  
ATOM   4077  CA  ALA B 103      -0.846 -13.667 -27.330  1.00 94.53           C  
ATOM   4078  HA  ALA B 103      -0.869 -13.213 -26.339  1.00 94.53           H  
ATOM   4079  C   ALA B 103      -1.351 -15.116 -27.183  1.00 94.53           C  
ATOM   4080  CB  ALA B 103      -1.725 -12.835 -28.271  1.00 94.53           C  
ATOM   4081  HB1 ALA B 103      -2.721 -12.729 -27.840  1.00 94.53           H  
ATOM   4082  HB2 ALA B 103      -1.295 -11.841 -28.397  1.00 94.53           H  
ATOM   4083  HB3 ALA B 103      -1.802 -13.321 -29.244  1.00 94.53           H  
ATOM   4084  O   ALA B 103      -1.999 -15.454 -26.193  1.00 94.53           O  
ATOM   4085  N   ALA B 104      -0.997 -15.998 -28.126  1.00 91.95           N  
ATOM   4086  H   ALA B 104      -0.313 -15.706 -28.809  1.00 91.95           H  
ATOM   4087  CA  ALA B 104      -1.403 -17.402 -28.104  1.00 91.95           C  
ATOM   4088  HA  ALA B 104      -2.485 -17.449 -27.978  1.00 91.95           H  
ATOM   4089  C   ALA B 104      -0.770 -18.172 -26.936  1.00 91.95           C  
ATOM   4090  CB  ALA B 104      -1.038 -18.036 -29.451  1.00 91.95           C  
ATOM   4091  HB1 ALA B 104      -1.356 -19.078 -29.462  1.00 91.95           H  
ATOM   4092  HB2 ALA B 104      -1.537 -17.500 -30.259  1.00 91.95           H  
ATOM   4093  HB3 ALA B 104       0.041 -17.989 -29.599  1.00 91.95           H  
ATOM   4094  O   ALA B 104      -1.428 -19.031 -26.340  1.00 91.95           O  
ATOM   4095  N   PHE B 105       0.471 -17.846 -26.564  1.00 95.79           N  
ATOM   4096  H   PHE B 105       0.991 -17.167 -27.100  1.00 95.79           H  
ATOM   4097  CA  PHE B 105       1.115 -18.415 -25.384  1.00 95.79           C  
ATOM   4098  HA  PHE B 105       1.208 -19.492 -25.524  1.00 95.79           H  
ATOM   4099  C   PHE B 105       0.295 -18.169 -24.113  1.00 95.79           C  
ATOM   4100  CB  PHE B 105       2.525 -17.846 -25.257  1.00 95.79           C  
ATOM   4101  HB2 PHE B 105       3.046 -18.012 -26.200  1.00 95.79           H  
ATOM   4102  HB3 PHE B 105       2.488 -16.774 -25.065  1.00 95.79           H  
ATOM   4103  O   PHE B 105      -0.024 -19.120 -23.388  1.00 95.79           O  
ATOM   4104  CG  PHE B 105       3.327 -18.503 -24.169  1.00 95.79           C  
ATOM   4105  CD1 PHE B 105       3.290 -18.005 -22.854  1.00 95.79           C  
ATOM   4106  HD1 PHE B 105       2.696 -17.137 -22.613  1.00 95.79           H  
ATOM   4107  CD2 PHE B 105       4.127 -19.611 -24.489  1.00 95.79           C  
ATOM   4108  HD2 PHE B 105       4.184 -19.960 -25.510  1.00 95.79           H  
ATOM   4109  CE1 PHE B 105       4.059 -18.622 -21.856  1.00 95.79           C  
ATOM   4110  HE1 PHE B 105       4.058 -18.227 -20.850  1.00 95.79           H  
ATOM   4111  CE2 PHE B 105       4.903 -20.218 -23.494  1.00 95.79           C  
ATOM   4112  HE2 PHE B 105       5.566 -21.030 -23.753  1.00 95.79           H  
ATOM   4113  CZ  PHE B 105       4.869 -19.723 -22.181  1.00 95.79           C  
ATOM   4114  HZ  PHE B 105       5.502 -20.167 -21.427  1.00 95.79           H  
ATOM   4115  N   PHE B 106      -0.145 -16.925 -23.912  1.00 95.09           N  
ATOM   4116  H   PHE B 106       0.172 -16.210 -24.551  1.00 95.09           H  
ATOM   4117  CA  PHE B 106      -0.953 -16.504 -22.762  1.00 95.09           C  
ATOM   4118  HA  PHE B 106      -0.631 -17.101 -21.910  1.00 95.09           H  
ATOM   4119  C   PHE B 106      -2.461 -16.762 -22.918  1.00 95.09           C  
ATOM   4120  CB  PHE B 106      -0.633 -15.048 -22.407  1.00 95.09           C  
ATOM   4121  HB2 PHE B 106      -0.858 -14.410 -23.261  1.00 95.09           H  
ATOM   4122  HB3 PHE B 106      -1.265 -14.731 -21.578  1.00 95.09           H  
ATOM   4123  O   PHE B 106      -3.247 -16.382 -22.056  1.00 95.09           O  
ATOM   4124  CG  PHE B 106       0.812 -14.861 -21.990  1.00 95.09           C  
ATOM   4125  CD1 PHE B 106       1.235 -15.283 -20.717  1.00 95.09           C  
ATOM   4126  HD1 PHE B 106       0.512 -15.673 -20.017  1.00 95.09           H  
ATOM   4127  CD2 PHE B 106       1.744 -14.312 -22.886  1.00 95.09           C  
ATOM   4128  HD2 PHE B 106       1.432 -13.976 -23.864  1.00 95.09           H  
ATOM   4129  CE1 PHE B 106       2.588 -15.182 -20.348  1.00 95.09           C  
ATOM   4130  HE1 PHE B 106       2.914 -15.497 -19.368  1.00 95.09           H  
ATOM   4131  CE2 PHE B 106       3.095 -14.209 -22.520  1.00 95.09           C  
ATOM   4132  HE2 PHE B 106       3.807 -13.802 -23.222  1.00 95.09           H  
ATOM   4133  CZ  PHE B 106       3.520 -14.649 -21.254  1.00 95.09           C  
ATOM   4134  HZ  PHE B 106       4.560 -14.576 -20.974  1.00 95.09           H  
ATOM   4135  N   SER B 107      -2.887 -17.452 -23.982  1.00 88.50           N  
ATOM   4136  H   SER B 107      -2.198 -17.733 -24.664  1.00 88.50           H  
ATOM   4137  CA  SER B 107      -4.307 -17.706 -24.299  1.00 88.50           C  
ATOM   4138  HA  SER B 107      -4.319 -18.195 -25.273  1.00 88.50           H  
ATOM   4139  C   SER B 107      -5.146 -16.427 -24.469  1.00 88.50           C  
ATOM   4140  CB  SER B 107      -4.952 -18.689 -23.309  1.00 88.50           C  
ATOM   4141  HB2 SER B 107      -5.172 -18.173 -22.374  1.00 88.50           H  
ATOM   4142  HB3 SER B 107      -5.886 -19.064 -23.728  1.00 88.50           H  
ATOM   4143  O   SER B 107      -6.346 -16.424 -24.208  1.00 88.50           O  
ATOM   4144  OG  SER B 107      -4.077 -19.773 -23.046  1.00 88.50           O  
ATOM   4145  HG  SER B 107      -3.365 -19.382 -22.535  1.00 88.50           H  
ATOM   4146  N   ILE B 108      -4.516 -15.347 -24.933  1.00 91.51           N  
ATOM   4147  H   ILE B 108      -3.540 -15.446 -25.173  1.00 91.51           H  
ATOM   4148  CA  ILE B 108      -5.135 -14.054 -25.237  1.00 91.51           C  
ATOM   4149  HA  ILE B 108      -6.063 -13.959 -24.674  1.00 91.51           H  
ATOM   4150  C   ILE B 108      -5.477 -14.020 -26.729  1.00 91.51           C  
ATOM   4151  CB  ILE B 108      -4.197 -12.906 -24.793  1.00 91.51           C  
ATOM   4152  HB  ILE B 108      -3.216 -13.064 -25.242  1.00 91.51           H  
ATOM   4153  O   ILE B 108      -4.655 -14.349 -27.588  1.00 91.51           O  
ATOM   4154  CG1 ILE B 108      -4.049 -12.927 -23.254  1.00 91.51           C  
ATOM   4155 HG12 ILE B 108      -3.721 -13.916 -22.936  1.00 91.51           H  
ATOM   4156 HG13 ILE B 108      -5.020 -12.738 -22.796  1.00 91.51           H  
ATOM   4157  CG2 ILE B 108      -4.717 -11.534 -25.253  1.00 91.51           C  
ATOM   4158 HG21 ILE B 108      -4.820 -11.509 -26.338  1.00 91.51           H  
ATOM   4159 HG22 ILE B 108      -4.018 -10.746 -24.974  1.00 91.51           H  
ATOM   4160 HG23 ILE B 108      -5.683 -11.339 -24.787  1.00 91.51           H  
ATOM   4161  CD1 ILE B 108      -3.036 -11.926 -22.691  1.00 91.51           C  
ATOM   4162 HD11 ILE B 108      -2.070 -12.059 -23.179  1.00 91.51           H  
ATOM   4163 HD12 ILE B 108      -3.385 -10.903 -22.826  1.00 91.51           H  
ATOM   4164 HD13 ILE B 108      -2.920 -12.112 -21.623  1.00 91.51           H  
ATOM   4165  N   SER B 109      -6.703 -13.619 -27.070  1.00 85.44           N  
ATOM   4166  H   SER B 109      -7.324 -13.311 -26.335  1.00 85.44           H  
ATOM   4167  CA  SER B 109      -7.095 -13.504 -28.481  1.00 85.44           C  
ATOM   4168  HA  SER B 109      -6.788 -14.429 -28.970  1.00 85.44           H  
ATOM   4169  C   SER B 109      -6.378 -12.324 -29.160  1.00 85.44           C  
ATOM   4170  CB  SER B 109      -8.614 -13.390 -28.635  1.00 85.44           C  
ATOM   4171  HB2 SER B 109      -8.875 -13.612 -29.670  1.00 85.44           H  
ATOM   4172  HB3 SER B 109      -9.108 -14.120 -27.993  1.00 85.44           H  
ATOM   4173  O   SER B 109      -6.110 -11.320 -28.501  1.00 85.44           O  
ATOM   4174  OG  SER B 109      -9.076 -12.088 -28.330  1.00 85.44           O  
ATOM   4175  HG  SER B 109      -9.137 -12.006 -27.376  1.00 85.44           H  
ATOM   4176  N   PRO B 110      -6.133 -12.347 -30.485  1.00 86.18           N  
ATOM   4177  CA  PRO B 110      -5.534 -11.202 -31.178  1.00 86.18           C  
ATOM   4178  HA  PRO B 110      -4.517 -11.064 -30.810  1.00 86.18           H  
ATOM   4179  C   PRO B 110      -6.314  -9.890 -30.988  1.00 86.18           C  
ATOM   4180  CB  PRO B 110      -5.488 -11.608 -32.655  1.00 86.18           C  
ATOM   4181  HB2 PRO B 110      -4.622 -11.182 -33.161  1.00 86.18           H  
ATOM   4182  HB3 PRO B 110      -6.407 -11.308 -33.159  1.00 86.18           H  
ATOM   4183  O   PRO B 110      -5.721  -8.816 -30.922  1.00 86.18           O  
ATOM   4184  CG  PRO B 110      -5.420 -13.134 -32.603  1.00 86.18           C  
ATOM   4185  HG2 PRO B 110      -4.391 -13.446 -32.425  1.00 86.18           H  
ATOM   4186  HG3 PRO B 110      -5.807 -13.590 -33.514  1.00 86.18           H  
ATOM   4187  CD  PRO B 110      -6.274 -13.481 -31.385  1.00 86.18           C  
ATOM   4188  HD2 PRO B 110      -5.910 -14.403 -30.933  1.00 86.18           H  
ATOM   4189  HD3 PRO B 110      -7.319 -13.587 -31.680  1.00 86.18           H  
ATOM   4190  N   ARG B 111      -7.647  -9.973 -30.872  1.00 81.10           N  
ATOM   4191  H   ARG B 111      -8.056 -10.896 -30.841  1.00 81.10           H  
ATOM   4192  CA  ARG B 111      -8.531  -8.812 -30.690  1.00 81.10           C  
ATOM   4193  HA  ARG B 111      -8.198  -8.023 -31.365  1.00 81.10           H  
ATOM   4194  C   ARG B 111      -8.416  -8.225 -29.277  1.00 81.10           C  
ATOM   4195  CB  ARG B 111      -9.968  -9.225 -31.065  1.00 81.10           C  
ATOM   4196  HB2 ARG B 111      -9.922  -9.955 -31.873  1.00 81.10           H  
ATOM   4197  HB3 ARG B 111     -10.449  -9.698 -30.209  1.00 81.10           H  
ATOM   4198  O   ARG B 111      -8.384  -7.006 -29.124  1.00 81.10           O  
ATOM   4199  CG  ARG B 111     -10.823  -8.047 -31.560  1.00 81.10           C  
ATOM   4200  HG2 ARG B 111     -10.966  -7.340 -30.743  1.00 81.10           H  
ATOM   4201  HG3 ARG B 111     -10.309  -7.541 -32.377  1.00 81.10           H  
ATOM   4202  CD  ARG B 111     -12.189  -8.548 -32.063  1.00 81.10           C  
ATOM   4203  HD2 ARG B 111     -12.032  -9.233 -32.896  1.00 81.10           H  
ATOM   4204  HD3 ARG B 111     -12.672  -9.087 -31.248  1.00 81.10           H  
ATOM   4205  NE  ARG B 111     -13.061  -7.439 -32.505  1.00 81.10           N  
ATOM   4206  HE  ARG B 111     -12.644  -6.523 -32.597  1.00 81.10           H  
ATOM   4207  NH1 ARG B 111     -15.091  -8.511 -32.384  1.00 81.10           N  
ATOM   4208 HH11 ARG B 111     -16.097  -8.438 -32.338  1.00 81.10           H  
ATOM   4209 HH12 ARG B 111     -14.613  -9.387 -32.228  1.00 81.10           H  
ATOM   4210  NH2 ARG B 111     -15.027  -6.300 -32.673  1.00 81.10           N  
ATOM   4211 HH21 ARG B 111     -16.035  -6.245 -32.688  1.00 81.10           H  
ATOM   4212 HH22 ARG B 111     -14.536  -5.447 -32.902  1.00 81.10           H  
ATOM   4213  CZ  ARG B 111     -14.384  -7.422 -32.534  1.00 81.10           C  
ATOM   4214  N   GLU B 112      -8.274  -9.082 -28.267  1.00 86.09           N  
ATOM   4215  H   GLU B 112      -8.289 -10.073 -28.462  1.00 86.09           H  
ATOM   4216  CA  GLU B 112      -7.949  -8.661 -26.900  1.00 86.09           C  
ATOM   4217  HA  GLU B 112      -8.639  -7.874 -26.595  1.00 86.09           H  
ATOM   4218  C   GLU B 112      -6.535  -8.071 -26.829  1.00 86.09           C  
ATOM   4219  CB  GLU B 112      -8.128  -9.847 -25.942  1.00 86.09           C  
ATOM   4220  HB2 GLU B 112      -7.452 -10.647 -26.243  1.00 86.09           H  
ATOM   4221  HB3 GLU B 112      -9.151 -10.212 -26.035  1.00 86.09           H  
ATOM   4222  O   GLU B 112      -6.365  -6.979 -26.298  1.00 86.09           O  
ATOM   4223  CG  GLU B 112      -7.863  -9.477 -24.471  1.00 86.09           C  
ATOM   4224  HG2 GLU B 112      -8.527  -8.660 -24.186  1.00 86.09           H  
ATOM   4225  HG3 GLU B 112      -6.837  -9.123 -24.372  1.00 86.09           H  
ATOM   4226  CD  GLU B 112      -8.064 -10.656 -23.506  1.00 86.09           C  
ATOM   4227  OE1 GLU B 112      -7.968 -10.412 -22.275  1.00 86.09           O  
ATOM   4228  OE2 GLU B 112      -8.264 -11.790 -24.004  1.00 86.09           O  
ATOM   4229  N   ALA B 113      -5.539  -8.717 -27.447  1.00 91.06           N  
ATOM   4230  H   ALA B 113      -5.741  -9.619 -27.856  1.00 91.06           H  
ATOM   4231  CA  ALA B 113      -4.146  -8.265 -27.447  1.00 91.06           C  
ATOM   4232  HA  ALA B 113      -3.796  -8.230 -26.415  1.00 91.06           H  
ATOM   4233  C   ALA B 113      -3.958  -6.858 -28.044  1.00 91.06           C  
ATOM   4234  CB  ALA B 113      -3.299  -9.291 -28.209  1.00 91.06           C  
ATOM   4235  HB1 ALA B 113      -3.627  -9.354 -29.247  1.00 91.06           H  
ATOM   4236  HB2 ALA B 113      -2.252  -8.987 -28.186  1.00 91.06           H  
ATOM   4237  HB3 ALA B 113      -3.391 -10.271 -27.741  1.00 91.06           H  
ATOM   4238  O   ALA B 113      -3.145  -6.086 -27.539  1.00 91.06           O  
ATOM   4239  N   MET B 114      -4.717  -6.496 -29.088  1.00 86.51           N  
ATOM   4240  H   MET B 114      -5.332  -7.185 -29.497  1.00 86.51           H  
ATOM   4241  CA  MET B 114      -4.685  -5.136 -29.649  1.00 86.51           C  
ATOM   4242  HA  MET B 114      -3.650  -4.862 -29.857  1.00 86.51           H  
ATOM   4243  C   MET B 114      -5.236  -4.067 -28.701  1.00 86.51           C  
ATOM   4244  CB  MET B 114      -5.489  -5.054 -30.951  1.00 86.51           C  
ATOM   4245  HB2 MET B 114      -5.621  -3.999 -31.195  1.00 86.51           H  
ATOM   4246  HB3 MET B 114      -6.476  -5.493 -30.807  1.00 86.51           H  
ATOM   4247  O   MET B 114      -4.840  -2.910 -28.815  1.00 86.51           O  
ATOM   4248  CG  MET B 114      -4.796  -5.710 -32.147  1.00 86.51           C  
ATOM   4249  HG2 MET B 114      -4.997  -6.781 -32.131  1.00 86.51           H  
ATOM   4250  HG3 MET B 114      -3.720  -5.567 -32.056  1.00 86.51           H  
ATOM   4251  SD  MET B 114      -5.305  -5.034 -33.758  1.00 86.51           S  
ATOM   4252  CE  MET B 114      -7.113  -5.058 -33.596  1.00 86.51           C  
ATOM   4253  HE1 MET B 114      -7.429  -4.355 -32.825  1.00 86.51           H  
ATOM   4254  HE2 MET B 114      -7.445  -6.062 -33.330  1.00 86.51           H  
ATOM   4255  HE3 MET B 114      -7.566  -4.765 -34.543  1.00 86.51           H  
ATOM   4256  N   SER B 115      -6.143  -4.452 -27.803  1.00 87.87           N  
ATOM   4257  H   SER B 115      -6.357  -5.436 -27.729  1.00 87.87           H  
ATOM   4258  CA  SER B 115      -6.802  -3.556 -26.843  1.00 87.87           C  
ATOM   4259  HA  SER B 115      -6.764  -2.533 -27.217  1.00 87.87           H  
ATOM   4260  C   SER B 115      -6.115  -3.566 -25.470  1.00 87.87           C  
ATOM   4261  CB  SER B 115      -8.275  -3.952 -26.689  1.00 87.87           C  
ATOM   4262  HB2 SER B 115      -8.339  -4.841 -26.061  1.00 87.87           H  
ATOM   4263  HB3 SER B 115      -8.811  -3.139 -26.200  1.00 87.87           H  
ATOM   4264  O   SER B 115      -6.516  -2.829 -24.567  1.00 87.87           O  
ATOM   4265  OG  SER B 115      -8.886  -4.231 -27.941  1.00 87.87           O  
ATOM   4266  HG  SER B 115      -8.604  -5.097 -28.245  1.00 87.87           H  
ATOM   4267  N   LEU B 116      -5.112  -4.435 -25.298  1.00 92.95           N  
ATOM   4268  H   LEU B 116      -4.848  -5.011 -26.084  1.00 92.95           H  
ATOM   4269  CA  LEU B 116      -4.378  -4.631 -24.057  1.00 92.95           C  
ATOM   4270  HA  LEU B 116      -5.073  -4.498 -23.228  1.00 92.95           H  
ATOM   4271  C   LEU B 116      -3.272  -3.585 -23.923  1.00 92.95           C  
ATOM   4272  CB  LEU B 116      -3.798  -6.064 -24.024  1.00 92.95           C  
ATOM   4273  HB2 LEU B 116      -2.818  -6.068 -24.501  1.00 92.95           H  
ATOM   4274  HB3 LEU B 116      -4.439  -6.746 -24.583  1.00 92.95           H  
ATOM   4275  O   LEU B 116      -2.426  -3.464 -24.815  1.00 92.95           O  
ATOM   4276  CG  LEU B 116      -3.677  -6.585 -22.586  1.00 92.95           C  
ATOM   4277  HG  LEU B 116      -3.354  -5.776 -21.932  1.00 92.95           H  
ATOM   4278  CD1 LEU B 116      -5.032  -7.093 -22.110  1.00 92.95           C  
ATOM   4279 HD11 LEU B 116      -4.992  -7.159 -21.023  1.00 92.95           H  
ATOM   4280 HD12 LEU B 116      -5.252  -8.070 -22.542  1.00 92.95           H  
ATOM   4281 HD13 LEU B 116      -5.828  -6.404 -22.393  1.00 92.95           H  
ATOM   4282  CD2 LEU B 116      -2.689  -7.743 -22.456  1.00 92.95           C  
ATOM   4283 HD21 LEU B 116      -2.831  -8.246 -21.500  1.00 92.95           H  
ATOM   4284 HD22 LEU B 116      -1.677  -7.339 -22.458  1.00 92.95           H  
ATOM   4285 HD23 LEU B 116      -2.824  -8.457 -23.269  1.00 92.95           H  
ATOM   4286  N   ASP B 117      -3.215  -2.886 -22.792  1.00 95.41           N  
ATOM   4287  H   ASP B 117      -3.930  -3.003 -22.088  1.00 95.41           H  
ATOM   4288  CA  ASP B 117      -2.108  -1.986 -22.473  1.00 95.41           C  
ATOM   4289  HA  ASP B 117      -2.137  -1.145 -23.166  1.00 95.41           H  
ATOM   4290  C   ASP B 117      -0.770  -2.740 -22.616  1.00 95.41           C  
ATOM   4291  CB  ASP B 117      -2.296  -1.404 -21.061  1.00 95.41           C  
ATOM   4292  HB2 ASP B 117      -3.280  -0.939 -21.006  1.00 95.41           H  
ATOM   4293  HB3 ASP B 117      -2.259  -2.215 -20.333  1.00 95.41           H  
ATOM   4294  O   ASP B 117      -0.612  -3.818 -22.029  1.00 95.41           O  
ATOM   4295  CG  ASP B 117      -1.251  -0.352 -20.673  1.00 95.41           C  
ATOM   4296  OD1 ASP B 117      -0.183  -0.275 -21.312  1.00 95.41           O  
ATOM   4297  OD2 ASP B 117      -1.486   0.395 -19.703  1.00 95.41           O  
ATOM   4298  N   PRO B 118       0.200  -2.218 -23.396  1.00 95.88           N  
ATOM   4299  CA  PRO B 118       1.557  -2.758 -23.446  1.00 95.88           C  
ATOM   4300  HA  PRO B 118       1.557  -3.677 -24.033  1.00 95.88           H  
ATOM   4301  C   PRO B 118       2.168  -3.047 -22.070  1.00 95.88           C  
ATOM   4302  CB  PRO B 118       2.379  -1.695 -24.170  1.00 95.88           C  
ATOM   4303  HB2 PRO B 118       2.749  -0.970 -23.446  1.00 95.88           H  
ATOM   4304  HB3 PRO B 118       3.206  -2.137 -24.726  1.00 95.88           H  
ATOM   4305  O   PRO B 118       2.929  -4.000 -21.941  1.00 95.88           O  
ATOM   4306  CG  PRO B 118       1.369  -1.011 -25.084  1.00 95.88           C  
ATOM   4307  HG2 PRO B 118       1.669   0.010 -25.321  1.00 95.88           H  
ATOM   4308  HG3 PRO B 118       1.251  -1.596 -25.996  1.00 95.88           H  
ATOM   4309  CD  PRO B 118       0.081  -1.055 -24.268  1.00 95.88           C  
ATOM   4310  HD2 PRO B 118      -0.001  -0.142 -23.679  1.00 95.88           H  
ATOM   4311  HD3 PRO B 118      -0.778  -1.147 -24.932  1.00 95.88           H  
ATOM   4312  N   GLN B 119       1.811  -2.292 -21.030  1.00 97.51           N  
ATOM   4313  H   GLN B 119       1.172  -1.526 -21.185  1.00 97.51           H  
ATOM   4314  CA  GLN B 119       2.265  -2.547 -19.660  1.00 97.51           C  
ATOM   4315  HA  GLN B 119       3.355  -2.558 -19.648  1.00 97.51           H  
ATOM   4316  C   GLN B 119       1.795  -3.913 -19.136  1.00 97.51           C  
ATOM   4317  CB  GLN B 119       1.779  -1.417 -18.743  1.00 97.51           C  
ATOM   4318  HB2 GLN B 119       2.090  -1.634 -17.721  1.00 97.51           H  
ATOM   4319  HB3 GLN B 119       0.690  -1.369 -18.765  1.00 97.51           H  
ATOM   4320  O   GLN B 119       2.598  -4.663 -18.587  1.00 97.51           O  
ATOM   4321  CG  GLN B 119       2.363  -0.062 -19.164  1.00 97.51           C  
ATOM   4322  HG2 GLN B 119       2.033   0.195 -20.171  1.00 97.51           H  
ATOM   4323  HG3 GLN B 119       3.451  -0.125 -19.163  1.00 97.51           H  
ATOM   4324  CD  GLN B 119       1.950   1.058 -18.230  1.00 97.51           C  
ATOM   4325  NE2 GLN B 119       0.748   1.574 -18.345  1.00 97.51           N  
ATOM   4326 HE21 GLN B 119       0.482   2.303 -17.698  1.00 97.51           H  
ATOM   4327 HE22 GLN B 119       0.069   1.171 -18.975  1.00 97.51           H  
ATOM   4328  OE1 GLN B 119       2.717   1.451 -17.367  1.00 97.51           O  
ATOM   4329  N   GLN B 120       0.530  -4.292 -19.367  1.00 97.55           N  
ATOM   4330  H   GLN B 120      -0.062  -3.686 -19.918  1.00 97.55           H  
ATOM   4331  CA  GLN B 120       0.025  -5.624 -19.000  1.00 97.55           C  
ATOM   4332  HA  GLN B 120       0.258  -5.812 -17.952  1.00 97.55           H  
ATOM   4333  C   GLN B 120       0.707  -6.731 -19.822  1.00 97.55           C  
ATOM   4334  CB  GLN B 120      -1.502  -5.718 -19.182  1.00 97.55           C  
ATOM   4335  HB2 GLN B 120      -1.793  -6.739 -18.932  1.00 97.55           H  
ATOM   4336  HB3 GLN B 120      -1.756  -5.543 -20.228  1.00 97.55           H  
ATOM   4337  O   GLN B 120       0.984  -7.809 -19.298  1.00 97.55           O  
ATOM   4338  CG  GLN B 120      -2.320  -4.753 -18.303  1.00 97.55           C  
ATOM   4339  HG2 GLN B 120      -1.911  -4.765 -17.293  1.00 97.55           H  
ATOM   4340  HG3 GLN B 120      -2.211  -3.738 -18.685  1.00 97.55           H  
ATOM   4341  CD  GLN B 120      -3.817  -5.095 -18.236  1.00 97.55           C  
ATOM   4342  NE2 GLN B 120      -4.634  -4.287 -17.596  1.00 97.55           N  
ATOM   4343 HE21 GLN B 120      -4.305  -3.471 -17.100  1.00 97.55           H  
ATOM   4344 HE22 GLN B 120      -5.618  -4.518 -17.597  1.00 97.55           H  
ATOM   4345  OE1 GLN B 120      -4.295  -6.113 -18.729  1.00 97.55           O  
ATOM   4346  N   ARG B 121       1.007  -6.465 -21.102  1.00 97.00           N  
ATOM   4347  H   ARG B 121       0.762  -5.549 -21.452  1.00 97.00           H  
ATOM   4348  CA  ARG B 121       1.730  -7.401 -21.986  1.00 97.00           C  
ATOM   4349  HA  ARG B 121       1.222  -8.366 -21.984  1.00 97.00           H  
ATOM   4350  C   ARG B 121       3.145  -7.672 -21.486  1.00 97.00           C  
ATOM   4351  CB  ARG B 121       1.804  -6.860 -23.421  1.00 97.00           C  
ATOM   4352  HB2 ARG B 121       2.349  -5.916 -23.440  1.00 97.00           H  
ATOM   4353  HB3 ARG B 121       2.365  -7.565 -24.034  1.00 97.00           H  
ATOM   4354  O   ARG B 121       3.543  -8.827 -21.371  1.00 97.00           O  
ATOM   4355  CG  ARG B 121       0.425  -6.644 -24.039  1.00 97.00           C  
ATOM   4356  HG2 ARG B 121      -0.105  -5.867 -23.489  1.00 97.00           H  
ATOM   4357  HG3 ARG B 121      -0.142  -7.572 -23.956  1.00 97.00           H  
ATOM   4358  CD  ARG B 121       0.543  -6.255 -25.513  1.00 97.00           C  
ATOM   4359  HD2 ARG B 121       0.055  -7.020 -26.117  1.00 97.00           H  
ATOM   4360  HD3 ARG B 121       1.594  -6.208 -25.799  1.00 97.00           H  
ATOM   4361  NE  ARG B 121      -0.090  -4.956 -25.774  1.00 97.00           N  
ATOM   4362  HE  ARG B 121      -0.647  -4.541 -25.041  1.00 97.00           H  
ATOM   4363  NH1 ARG B 121       0.459  -4.822 -27.992  1.00 97.00           N  
ATOM   4364 HH11 ARG B 121       1.037  -5.645 -27.897  1.00 97.00           H  
ATOM   4365 HH12 ARG B 121       0.398  -4.367 -28.892  1.00 97.00           H  
ATOM   4366  NH2 ARG B 121      -0.811  -3.240 -27.048  1.00 97.00           N  
ATOM   4367 HH21 ARG B 121      -1.014  -2.854 -27.959  1.00 97.00           H  
ATOM   4368 HH22 ARG B 121      -1.433  -3.026 -26.281  1.00 97.00           H  
ATOM   4369  CZ  ARG B 121      -0.134  -4.343 -26.934  1.00 97.00           C  
ATOM   4370  N   LEU B 122       3.877  -6.605 -21.163  1.00 96.90           N  
ATOM   4371  H   LEU B 122       3.472  -5.691 -21.304  1.00 96.90           H  
ATOM   4372  CA  LEU B 122       5.230  -6.689 -20.622  1.00 96.90           C  
ATOM   4373  HA  LEU B 122       5.850  -7.277 -21.298  1.00 96.90           H  
ATOM   4374  C   LEU B 122       5.238  -7.416 -19.279  1.00 96.90           C  
ATOM   4375  CB  LEU B 122       5.818  -5.276 -20.470  1.00 96.90           C  
ATOM   4376  HB2 LEU B 122       6.720  -5.342 -19.862  1.00 96.90           H  
ATOM   4377  HB3 LEU B 122       5.101  -4.659 -19.929  1.00 96.90           H  
ATOM   4378  O   LEU B 122       6.073  -8.291 -19.086  1.00 96.90           O  
ATOM   4379  CG  LEU B 122       6.182  -4.590 -21.798  1.00 96.90           C  
ATOM   4380  HG  LEU B 122       5.339  -4.632 -22.488  1.00 96.90           H  
ATOM   4381  CD1 LEU B 122       6.518  -3.123 -21.528  1.00 96.90           C  
ATOM   4382 HD11 LEU B 122       6.716  -2.612 -22.470  1.00 96.90           H  
ATOM   4383 HD12 LEU B 122       7.389  -3.047 -20.876  1.00 96.90           H  
ATOM   4384 HD13 LEU B 122       5.668  -2.641 -21.044  1.00 96.90           H  
ATOM   4385  CD2 LEU B 122       7.392  -5.241 -22.471  1.00 96.90           C  
ATOM   4386 HD21 LEU B 122       7.156  -6.268 -22.749  1.00 96.90           H  
ATOM   4387 HD22 LEU B 122       8.243  -5.238 -21.789  1.00 96.90           H  
ATOM   4388 HD23 LEU B 122       7.646  -4.693 -23.378  1.00 96.90           H  
ATOM   4389  N   LEU B 123       4.293  -7.112 -18.385  1.00 98.27           N  
ATOM   4390  H   LEU B 123       3.656  -6.353 -18.583  1.00 98.27           H  
ATOM   4391  CA  LEU B 123       4.179  -7.805 -17.102  1.00 98.27           C  
ATOM   4392  HA  LEU B 123       5.116  -7.681 -16.559  1.00 98.27           H  
ATOM   4393  C   LEU B 123       3.998  -9.319 -17.284  1.00 98.27           C  
ATOM   4394  CB  LEU B 123       3.035  -7.187 -16.280  1.00 98.27           C  
ATOM   4395  HB2 LEU B 123       2.728  -7.893 -15.508  1.00 98.27           H  
ATOM   4396  HB3 LEU B 123       2.178  -7.033 -16.935  1.00 98.27           H  
ATOM   4397  O   LEU B 123       4.697 -10.076 -16.623  1.00 98.27           O  
ATOM   4398  CG  LEU B 123       3.414  -5.858 -15.600  1.00 98.27           C  
ATOM   4399  HG  LEU B 123       3.935  -5.216 -16.309  1.00 98.27           H  
ATOM   4400  CD1 LEU B 123       2.150  -5.137 -15.133  1.00 98.27           C  
ATOM   4401 HD11 LEU B 123       1.603  -5.757 -14.423  1.00 98.27           H  
ATOM   4402 HD12 LEU B 123       1.514  -4.925 -15.993  1.00 98.27           H  
ATOM   4403 HD13 LEU B 123       2.418  -4.190 -14.665  1.00 98.27           H  
ATOM   4404  CD2 LEU B 123       4.311  -6.070 -14.375  1.00 98.27           C  
ATOM   4405 HD21 LEU B 123       5.239  -6.561 -14.668  1.00 98.27           H  
ATOM   4406 HD22 LEU B 123       4.553  -5.106 -13.927  1.00 98.27           H  
ATOM   4407 HD23 LEU B 123       3.798  -6.690 -13.640  1.00 98.27           H  
ATOM   4408  N   LEU B 124       3.139  -9.773 -18.206  1.00 98.08           N  
ATOM   4409  H   LEU B 124       2.597  -9.100 -18.731  1.00 98.08           H  
ATOM   4410  CA  LEU B 124       2.953 -11.206 -18.484  1.00 98.08           C  
ATOM   4411  HA  LEU B 124       2.609 -11.699 -17.574  1.00 98.08           H  
ATOM   4412  C   LEU B 124       4.262 -11.906 -18.876  1.00 98.08           C  
ATOM   4413  CB  LEU B 124       1.907 -11.391 -19.599  1.00 98.08           C  
ATOM   4414  HB2 LEU B 124       2.119 -10.681 -20.398  1.00 98.08           H  
ATOM   4415  HB3 LEU B 124       2.012 -12.389 -20.024  1.00 98.08           H  
ATOM   4416  O   LEU B 124       4.624 -12.919 -18.274  1.00 98.08           O  
ATOM   4417  CG  LEU B 124       0.453 -11.219 -19.140  1.00 98.08           C  
ATOM   4418  HG  LEU B 124       0.357 -10.331 -18.514  1.00 98.08           H  
ATOM   4419  CD1 LEU B 124      -0.442 -11.061 -20.369  1.00 98.08           C  
ATOM   4420 HD11 LEU B 124      -0.316 -11.918 -21.032  1.00 98.08           H  
ATOM   4421 HD12 LEU B 124      -1.483 -10.988 -20.054  1.00 98.08           H  
ATOM   4422 HD13 LEU B 124      -0.167 -10.150 -20.899  1.00 98.08           H  
ATOM   4423  CD2 LEU B 124      -0.039 -12.440 -18.357  1.00 98.08           C  
ATOM   4424 HD21 LEU B 124      -0.056 -13.317 -19.005  1.00 98.08           H  
ATOM   4425 HD22 LEU B 124       0.624 -12.646 -17.518  1.00 98.08           H  
ATOM   4426 HD23 LEU B 124      -1.042 -12.258 -17.971  1.00 98.08           H  
ATOM   4427  N   GLU B 125       4.976 -11.364 -19.865  1.00 97.50           N  
ATOM   4428  H   GLU B 125       4.628 -10.525 -20.306  1.00 97.50           H  
ATOM   4429  CA  GLU B 125       6.232 -11.948 -20.352  1.00 97.50           C  
ATOM   4430  HA  GLU B 125       6.080 -13.008 -20.556  1.00 97.50           H  
ATOM   4431  C   GLU B 125       7.337 -11.879 -19.291  1.00 97.50           C  
ATOM   4432  CB  GLU B 125       6.671 -11.268 -21.664  1.00 97.50           C  
ATOM   4433  HB2 GLU B 125       7.682 -11.600 -21.901  1.00 97.50           H  
ATOM   4434  HB3 GLU B 125       6.682 -10.186 -21.532  1.00 97.50           H  
ATOM   4435  O   GLU B 125       7.952 -12.894 -18.968  1.00 97.50           O  
ATOM   4436  CG  GLU B 125       5.748 -11.642 -22.838  1.00 97.50           C  
ATOM   4437  HG2 GLU B 125       4.738 -11.292 -22.625  1.00 97.50           H  
ATOM   4438  HG3 GLU B 125       5.724 -12.730 -22.900  1.00 97.50           H  
ATOM   4439  CD  GLU B 125       6.188 -11.100 -24.213  1.00 97.50           C  
ATOM   4440  OE1 GLU B 125       5.468 -11.396 -25.200  1.00 97.50           O  
ATOM   4441  OE2 GLU B 125       7.246 -10.428 -24.313  1.00 97.50           O  
ATOM   4442  N   VAL B 126       7.551 -10.708 -18.689  1.00 97.84           N  
ATOM   4443  H   VAL B 126       6.964  -9.925 -18.941  1.00 97.84           H  
ATOM   4444  CA  VAL B 126       8.634 -10.488 -17.720  1.00 97.84           C  
ATOM   4445  HA  VAL B 126       9.557 -10.873 -18.153  1.00 97.84           H  
ATOM   4446  C   VAL B 126       8.393 -11.276 -16.428  1.00 97.84           C  
ATOM   4447  CB  VAL B 126       8.829  -8.981 -17.457  1.00 97.84           C  
ATOM   4448  HB  VAL B 126       7.898  -8.555 -17.081  1.00 97.84           H  
ATOM   4449  O   VAL B 126       9.345 -11.802 -15.856  1.00 97.84           O  
ATOM   4450  CG1 VAL B 126       9.939  -8.697 -16.440  1.00 97.84           C  
ATOM   4451 HG11 VAL B 126      10.881  -9.102 -16.811  1.00 97.84           H  
ATOM   4452 HG12 VAL B 126      10.036  -7.622 -16.285  1.00 97.84           H  
ATOM   4453 HG13 VAL B 126       9.706  -9.161 -15.482  1.00 97.84           H  
ATOM   4454  CG2 VAL B 126       9.253  -8.239 -18.736  1.00 97.84           C  
ATOM   4455 HG21 VAL B 126       9.338  -7.172 -18.529  1.00 97.84           H  
ATOM   4456 HG22 VAL B 126      10.210  -8.623 -19.088  1.00 97.84           H  
ATOM   4457 HG23 VAL B 126       8.517  -8.380 -19.528  1.00 97.84           H  
ATOM   4458  N   SER B 127       7.146 -11.434 -15.969  1.00 98.66           N  
ATOM   4459  H   SER B 127       6.378 -10.974 -16.439  1.00 98.66           H  
ATOM   4460  CA  SER B 127       6.842 -12.307 -14.828  1.00 98.66           C  
ATOM   4461  HA  SER B 127       7.495 -12.036 -13.998  1.00 98.66           H  
ATOM   4462  C   SER B 127       7.111 -13.779 -15.139  1.00 98.66           C  
ATOM   4463  CB  SER B 127       5.391 -12.153 -14.368  1.00 98.66           C  
ATOM   4464  HB2 SER B 127       4.721 -12.297 -15.216  1.00 98.66           H  
ATOM   4465  HB3 SER B 127       5.173 -12.915 -13.620  1.00 98.66           H  
ATOM   4466  O   SER B 127       7.705 -14.459 -14.303  1.00 98.66           O  
ATOM   4467  OG  SER B 127       5.170 -10.881 -13.789  1.00 98.66           O  
ATOM   4468  HG  SER B 127       5.871 -10.697 -13.160  1.00 98.66           H  
ATOM   4469  N   TRP B 128       6.731 -14.271 -16.325  1.00 98.44           N  
ATOM   4470  H   TRP B 128       6.276 -13.662 -16.990  1.00 98.44           H  
ATOM   4471  CA  TRP B 128       7.044 -15.645 -16.742  1.00 98.44           C  
ATOM   4472  HA  TRP B 128       6.615 -16.343 -16.023  1.00 98.44           H  
ATOM   4473  C   TRP B 128       8.559 -15.887 -16.757  1.00 98.44           C  
ATOM   4474  CB  TRP B 128       6.429 -15.927 -18.121  1.00 98.44           C  
ATOM   4475  HB2 TRP B 128       5.361 -15.713 -18.076  1.00 98.44           H  
ATOM   4476  HB3 TRP B 128       6.866 -15.256 -18.862  1.00 98.44           H  
ATOM   4477  O   TRP B 128       9.049 -16.840 -16.151  1.00 98.44           O  
ATOM   4478  CG  TRP B 128       6.609 -17.337 -18.593  1.00 98.44           C  
ATOM   4479  CD1 TRP B 128       7.734 -17.854 -19.142  1.00 98.44           C  
ATOM   4480  HD1 TRP B 128       8.649 -17.307 -19.315  1.00 98.44           H  
ATOM   4481  CD2 TRP B 128       5.671 -18.449 -18.491  1.00 98.44           C  
ATOM   4482  CE2 TRP B 128       6.315 -19.626 -18.978  1.00 98.44           C  
ATOM   4483  CE3 TRP B 128       4.354 -18.588 -18.002  1.00 98.44           C  
ATOM   4484  HE3 TRP B 128       3.856 -17.719 -17.596  1.00 98.44           H  
ATOM   4485  NE1 TRP B 128       7.571 -19.208 -19.357  1.00 98.44           N  
ATOM   4486  HE1 TRP B 128       8.339 -19.818 -19.598  1.00 98.44           H  
ATOM   4487  CH2 TRP B 128       4.367 -20.977 -18.508  1.00 98.44           C  
ATOM   4488  HH2 TRP B 128       3.878 -21.940 -18.494  1.00 98.44           H  
ATOM   4489  CZ2 TRP B 128       5.689 -20.878 -18.968  1.00 98.44           C  
ATOM   4490  HZ2 TRP B 128       6.232 -21.755 -19.288  1.00 98.44           H  
ATOM   4491  CZ3 TRP B 128       3.702 -19.837 -18.021  1.00 98.44           C  
ATOM   4492  HZ3 TRP B 128       2.702 -19.933 -17.625  1.00 98.44           H  
ATOM   4493  N   GLU B 129       9.311 -14.980 -17.383  1.00 97.90           N  
ATOM   4494  H   GLU B 129       8.842 -14.228 -17.868  1.00 97.90           H  
ATOM   4495  CA  GLU B 129      10.773 -15.036 -17.456  1.00 97.90           C  
ATOM   4496  HA  GLU B 129      11.079 -15.971 -17.925  1.00 97.90           H  
ATOM   4497  C   GLU B 129      11.437 -14.974 -16.071  1.00 97.90           C  
ATOM   4498  CB  GLU B 129      11.283 -13.859 -18.302  1.00 97.90           C  
ATOM   4499  HB2 GLU B 129      12.364 -13.793 -18.184  1.00 97.90           H  
ATOM   4500  HB3 GLU B 129      10.846 -12.940 -17.912  1.00 97.90           H  
ATOM   4501  O   GLU B 129      12.422 -15.675 -15.831  1.00 97.90           O  
ATOM   4502  CG  GLU B 129      10.975 -13.969 -19.806  1.00 97.90           C  
ATOM   4503  HG2 GLU B 129       9.921 -14.205 -19.954  1.00 97.90           H  
ATOM   4504  HG3 GLU B 129      11.556 -14.795 -20.216  1.00 97.90           H  
ATOM   4505  CD  GLU B 129      11.325 -12.676 -20.571  1.00 97.90           C  
ATOM   4506  OE1 GLU B 129      10.922 -12.550 -21.752  1.00 97.90           O  
ATOM   4507  OE2 GLU B 129      12.053 -11.820 -20.011  1.00 97.90           O  
ATOM   4508  N   ALA B 130      10.916 -14.157 -15.148  1.00 98.67           N  
ATOM   4509  H   ALA B 130      10.138 -13.568 -15.408  1.00 98.67           H  
ATOM   4510  CA  ALA B 130      11.451 -14.045 -13.791  1.00 98.67           C  
ATOM   4511  HA  ALA B 130      12.518 -13.831 -13.857  1.00 98.67           H  
ATOM   4512  C   ALA B 130      11.295 -15.358 -13.007  1.00 98.67           C  
ATOM   4513  CB  ALA B 130      10.770 -12.874 -13.068  1.00 98.67           C  
ATOM   4514  HB1 ALA B 130      11.229 -12.731 -12.090  1.00 98.67           H  
ATOM   4515  HB2 ALA B 130      10.889 -11.955 -13.641  1.00 98.67           H  
ATOM   4516  HB3 ALA B 130       9.708 -13.080 -12.941  1.00 98.67           H  
ATOM   4517  O   ALA B 130      12.224 -15.754 -12.301  1.00 98.67           O  
ATOM   4518  N   ILE B 131      10.160 -16.049 -13.162  1.00 98.72           N  
ATOM   4519  H   ILE B 131       9.446 -15.665 -13.765  1.00 98.72           H  
ATOM   4520  CA  ILE B 131       9.913 -17.359 -12.540  1.00 98.72           C  
ATOM   4521  HA  ILE B 131      10.177 -17.306 -11.483  1.00 98.72           H  
ATOM   4522  C   ILE B 131      10.816 -18.433 -13.164  1.00 98.72           C  
ATOM   4523  CB  ILE B 131       8.418 -17.734 -12.635  1.00 98.72           C  
ATOM   4524  HB  ILE B 131       8.136 -17.758 -13.688  1.00 98.72           H  
ATOM   4525  O   ILE B 131      11.459 -19.191 -12.439  1.00 98.72           O  
ATOM   4526  CG1 ILE B 131       7.503 -16.727 -11.901  1.00 98.72           C  
ATOM   4527 HG12 ILE B 131       7.535 -16.916 -10.828  1.00 98.72           H  
ATOM   4528 HG13 ILE B 131       7.855 -15.707 -12.059  1.00 98.72           H  
ATOM   4529  CG2 ILE B 131       8.202 -19.126 -12.017  1.00 98.72           C  
ATOM   4530 HG21 ILE B 131       8.697 -19.897 -12.607  1.00 98.72           H  
ATOM   4531 HG22 ILE B 131       7.139 -19.366 -11.971  1.00 98.72           H  
ATOM   4532 HG23 ILE B 131       8.596 -19.145 -11.001  1.00 98.72           H  
ATOM   4533  CD1 ILE B 131       6.047 -16.792 -12.387  1.00 98.72           C  
ATOM   4534 HD11 ILE B 131       5.639 -17.798 -12.286  1.00 98.72           H  
ATOM   4535 HD12 ILE B 131       5.994 -16.494 -13.434  1.00 98.72           H  
ATOM   4536 HD13 ILE B 131       5.438 -16.111 -11.793  1.00 98.72           H  
ATOM   4537  N   GLU B 132      10.962 -18.457 -14.493  1.00 97.92           N  
ATOM   4538  H   GLU B 132      10.396 -17.841 -15.059  1.00 97.92           H  
ATOM   4539  CA  GLU B 132      11.883 -19.391 -15.158  1.00 97.92           C  
ATOM   4540  HA  GLU B 132      11.615 -20.409 -14.875  1.00 97.92           H  
ATOM   4541  C   GLU B 132      13.347 -19.174 -14.741  1.00 97.92           C  
ATOM   4542  CB  GLU B 132      11.792 -19.258 -16.686  1.00 97.92           C  
ATOM   4543  HB2 GLU B 132      11.830 -18.205 -16.964  1.00 97.92           H  
ATOM   4544  HB3 GLU B 132      12.662 -19.751 -17.120  1.00 97.92           H  
ATOM   4545  O   GLU B 132      14.099 -20.148 -14.601  1.00 97.92           O  
ATOM   4546  CG  GLU B 132      10.541 -19.910 -17.286  1.00 97.92           C  
ATOM   4547  HG2 GLU B 132       9.657 -19.349 -16.984  1.00 97.92           H  
ATOM   4548  HG3 GLU B 132      10.454 -20.921 -16.887  1.00 97.92           H  
ATOM   4549  CD  GLU B 132      10.605 -19.989 -18.822  1.00 97.92           C  
ATOM   4550  OE1 GLU B 132       9.906 -20.862 -19.394  1.00 97.92           O  
ATOM   4551  OE2 GLU B 132      11.359 -19.213 -19.453  1.00 97.92           O  
ATOM   4552  N   ARG B 133      13.762 -17.914 -14.533  1.00 97.45           N  
ATOM   4553  H   ARG B 133      13.107 -17.171 -14.730  1.00 97.45           H  
ATOM   4554  CA  ARG B 133      15.092 -17.558 -14.006  1.00 97.45           C  
ATOM   4555  HA  ARG B 133      15.845 -18.163 -14.509  1.00 97.45           H  
ATOM   4556  C   ARG B 133      15.264 -17.899 -12.524  1.00 97.45           C  
ATOM   4557  CB  ARG B 133      15.410 -16.073 -14.256  1.00 97.45           C  
ATOM   4558  HB2 ARG B 133      16.167 -15.762 -13.537  1.00 97.45           H  
ATOM   4559  HB3 ARG B 133      14.522 -15.465 -14.084  1.00 97.45           H  
ATOM   4560  O   ARG B 133      16.397 -18.102 -12.109  1.00 97.45           O  
ATOM   4561  CG  ARG B 133      15.972 -15.807 -15.665  1.00 97.45           C  
ATOM   4562  HG2 ARG B 133      15.199 -15.981 -16.414  1.00 97.45           H  
ATOM   4563  HG3 ARG B 133      16.812 -16.477 -15.849  1.00 97.45           H  
ATOM   4564  CD  ARG B 133      16.465 -14.355 -15.746  1.00 97.45           C  
ATOM   4565  HD2 ARG B 133      17.132 -14.161 -14.905  1.00 97.45           H  
ATOM   4566  HD3 ARG B 133      15.589 -13.716 -15.631  1.00 97.45           H  
ATOM   4567  NE  ARG B 133      17.185 -14.023 -16.999  1.00 97.45           N  
ATOM   4568  HE  ARG B 133      18.108 -14.415 -17.122  1.00 97.45           H  
ATOM   4569  NH1 ARG B 133      15.639 -12.562 -17.866  1.00 97.45           N  
ATOM   4570 HH11 ARG B 133      15.269 -12.068 -18.665  1.00 97.45           H  
ATOM   4571 HH12 ARG B 133      15.023 -12.809 -17.105  1.00 97.45           H  
ATOM   4572  NH2 ARG B 133      17.566 -12.877 -18.942  1.00 97.45           N  
ATOM   4573 HH21 ARG B 133      18.552 -13.097 -18.949  1.00 97.45           H  
ATOM   4574 HH22 ARG B 133      17.297 -12.220 -19.660  1.00 97.45           H  
ATOM   4575  CZ  ARG B 133      16.801 -13.161 -17.926  1.00 97.45           C  
ATOM   4576  N   ALA B 134      14.179 -18.042 -11.761  1.00 98.01           N  
ATOM   4577  H   ALA B 134      13.273 -17.836 -12.155  1.00 98.01           H  
ATOM   4578  CA  ALA B 134      14.225 -18.599 -10.407  1.00 98.01           C  
ATOM   4579  HA  ALA B 134      15.074 -18.155  -9.887  1.00 98.01           H  
ATOM   4580  C   ALA B 134      14.458 -20.122 -10.386  1.00 98.01           C  
ATOM   4581  CB  ALA B 134      12.944 -18.223  -9.645  1.00 98.01           C  
ATOM   4582  HB1 ALA B 134      13.070 -18.476  -8.592  1.00 98.01           H  
ATOM   4583  HB2 ALA B 134      12.095 -18.787 -10.031  1.00 98.01           H  
ATOM   4584  HB3 ALA B 134      12.733 -17.158  -9.733  1.00 98.01           H  
ATOM   4585  O   ALA B 134      14.497 -20.717  -9.316  1.00 98.01           O  
ATOM   4586  N   GLY B 135      14.577 -20.778 -11.549  1.00 97.51           N  
ATOM   4587  H   GLY B 135      14.522 -20.252 -12.409  1.00 97.51           H  
ATOM   4588  CA  GLY B 135      14.668 -22.237 -11.626  1.00 97.51           C  
ATOM   4589  HA2 GLY B 135      14.984 -22.520 -12.630  1.00 97.51           H  
ATOM   4590  HA3 GLY B 135      15.409 -22.594 -10.911  1.00 97.51           H  
ATOM   4591  C   GLY B 135      13.339 -22.934 -11.327  1.00 97.51           C  
ATOM   4592  O   GLY B 135      13.334 -24.095 -10.932  1.00 97.51           O  
ATOM   4593  N   GLN B 136      12.211 -22.247 -11.516  1.00 97.57           N  
ATOM   4594  H   GLN B 136      12.265 -21.297 -11.854  1.00 97.57           H  
ATOM   4595  CA  GLN B 136      10.879 -22.766 -11.216  1.00 97.57           C  
ATOM   4596  HA  GLN B 136      10.961 -23.737 -10.726  1.00 97.57           H  
ATOM   4597  C   GLN B 136      10.065 -22.957 -12.500  1.00 97.57           C  
ATOM   4598  CB  GLN B 136      10.174 -21.811 -10.245  1.00 97.57           C  
ATOM   4599  HB2 GLN B 136       9.157 -22.163 -10.074  1.00 97.57           H  
ATOM   4600  HB3 GLN B 136      10.128 -20.824 -10.705  1.00 97.57           H  
ATOM   4601  O   GLN B 136      10.149 -22.143 -13.418  1.00 97.57           O  
ATOM   4602  CG  GLN B 136      10.895 -21.689  -8.890  1.00 97.57           C  
ATOM   4603  HG2 GLN B 136      10.918 -22.663  -8.401  1.00 97.57           H  
ATOM   4604  HG3 GLN B 136      11.924 -21.364  -9.043  1.00 97.57           H  
ATOM   4605  CD  GLN B 136      10.232 -20.685  -7.954  1.00 97.57           C  
ATOM   4606  NE2 GLN B 136      10.766 -20.492  -6.768  1.00 97.57           N  
ATOM   4607 HE21 GLN B 136      11.622 -20.959  -6.505  1.00 97.57           H  
ATOM   4608 HE22 GLN B 136      10.287 -19.826  -6.178  1.00 97.57           H  
ATOM   4609  OE1 GLN B 136       9.219 -20.066  -8.264  1.00 97.57           O  
ATOM   4610  N   ASP B 137       9.245 -24.012 -12.550  1.00 97.22           N  
ATOM   4611  H   ASP B 137       9.213 -24.636 -11.756  1.00 97.22           H  
ATOM   4612  CA  ASP B 137       8.199 -24.163 -13.567  1.00 97.22           C  
ATOM   4613  HA  ASP B 137       8.616 -23.918 -14.544  1.00 97.22           H  
ATOM   4614  C   ASP B 137       7.036 -23.205 -13.236  1.00 97.22           C  
ATOM   4615  CB  ASP B 137       7.734 -25.634 -13.635  1.00 97.22           C  
ATOM   4616  HB2 ASP B 137       8.567 -26.242 -13.990  1.00 97.22           H  
ATOM   4617  HB3 ASP B 137       7.479 -25.974 -12.631  1.00 97.22           H  
ATOM   4618  O   ASP B 137       6.353 -23.417 -12.228  1.00 97.22           O  
ATOM   4619  CG  ASP B 137       6.526 -25.872 -14.559  1.00 97.22           C  
ATOM   4620  OD1 ASP B 137       6.037 -24.906 -15.187  1.00 97.22           O  
ATOM   4621  OD2 ASP B 137       6.073 -27.026 -14.693  1.00 97.22           O  
ATOM   4622  N   PRO B 138       6.744 -22.189 -14.071  1.00 97.78           N  
ATOM   4623  CA  PRO B 138       5.656 -21.251 -13.798  1.00 97.78           C  
ATOM   4624  HA  PRO B 138       5.873 -20.729 -12.866  1.00 97.78           H  
ATOM   4625  C   PRO B 138       4.283 -21.914 -13.647  1.00 97.78           C  
ATOM   4626  CB  PRO B 138       5.678 -20.256 -14.963  1.00 97.78           C  
ATOM   4627  HB2 PRO B 138       5.004 -20.595 -15.749  1.00 97.78           H  
ATOM   4628  HB3 PRO B 138       5.414 -19.249 -14.640  1.00 97.78           H  
ATOM   4629  O   PRO B 138       3.468 -21.465 -12.843  1.00 97.78           O  
ATOM   4630  CG  PRO B 138       7.116 -20.320 -15.472  1.00 97.78           C  
ATOM   4631  HG2 PRO B 138       7.201 -20.026 -16.518  1.00 97.78           H  
ATOM   4632  HG3 PRO B 138       7.763 -19.697 -14.854  1.00 97.78           H  
ATOM   4633  CD  PRO B 138       7.474 -21.783 -15.266  1.00 97.78           C  
ATOM   4634  HD2 PRO B 138       8.555 -21.878 -15.160  1.00 97.78           H  
ATOM   4635  HD3 PRO B 138       7.135 -22.368 -16.121  1.00 97.78           H  
ATOM   4636  N   MET B 139       4.024 -23.011 -14.363  1.00 94.79           N  
ATOM   4637  H   MET B 139       4.778 -23.421 -14.895  1.00 94.79           H  
ATOM   4638  CA  MET B 139       2.761 -23.749 -14.263  1.00 94.79           C  
ATOM   4639  HA  MET B 139       1.942 -23.032 -14.206  1.00 94.79           H  
ATOM   4640  C   MET B 139       2.668 -24.604 -12.998  1.00 94.79           C  
ATOM   4641  CB  MET B 139       2.562 -24.624 -15.507  1.00 94.79           C  
ATOM   4642  HB2 MET B 139       1.748 -25.327 -15.332  1.00 94.79           H  
ATOM   4643  HB3 MET B 139       3.465 -25.206 -15.691  1.00 94.79           H  
ATOM   4644  O   MET B 139       1.557 -24.935 -12.579  1.00 94.79           O  
ATOM   4645  CG  MET B 139       2.236 -23.789 -16.749  1.00 94.79           C  
ATOM   4646  HG2 MET B 139       2.220 -24.454 -17.612  1.00 94.79           H  
ATOM   4647  HG3 MET B 139       3.050 -23.079 -16.893  1.00 94.79           H  
ATOM   4648  SD  MET B 139       0.672 -22.855 -16.719  1.00 94.79           S  
ATOM   4649  CE  MET B 139      -0.537 -24.191 -16.527  1.00 94.79           C  
ATOM   4650  HE1 MET B 139      -0.416 -24.654 -15.548  1.00 94.79           H  
ATOM   4651  HE2 MET B 139      -0.387 -24.937 -17.307  1.00 94.79           H  
ATOM   4652  HE3 MET B 139      -1.543 -23.778 -16.603  1.00 94.79           H  
ATOM   4653  N   ALA B 140       3.795 -24.933 -12.362  1.00 95.39           N  
ATOM   4654  H   ALA B 140       4.678 -24.604 -12.727  1.00 95.39           H  
ATOM   4655  CA  ALA B 140       3.808 -25.628 -11.077  1.00 95.39           C  
ATOM   4656  HA  ALA B 140       3.080 -26.438 -11.117  1.00 95.39           H  
ATOM   4657  C   ALA B 140       3.397 -24.715  -9.906  1.00 95.39           C  
ATOM   4658  CB  ALA B 140       5.189 -26.255 -10.861  1.00 95.39           C  
ATOM   4659  HB1 ALA B 140       5.176 -26.859  -9.953  1.00 95.39           H  
ATOM   4660  HB2 ALA B 140       5.944 -25.477 -10.750  1.00 95.39           H  
ATOM   4661  HB3 ALA B 140       5.442 -26.895 -11.706  1.00 95.39           H  
ATOM   4662  O   ALA B 140       3.055 -25.220  -8.840  1.00 95.39           O  
ATOM   4663  N   LEU B 141       3.375 -23.388 -10.102  1.00 97.13           N  
ATOM   4664  H   LEU B 141       3.703 -23.031 -10.988  1.00 97.13           H  
ATOM   4665  CA  LEU B 141       2.869 -22.421  -9.116  1.00 97.13           C  
ATOM   4666  HA  LEU B 141       3.167 -22.750  -8.121  1.00 97.13           H  
ATOM   4667  C   LEU B 141       1.337 -22.322  -9.089  1.00 97.13           C  
ATOM   4668  CB  LEU B 141       3.471 -21.031  -9.379  1.00 97.13           C  
ATOM   4669  HB2 LEU B 141       3.053 -20.334  -8.653  1.00 97.13           H  
ATOM   4670  HB3 LEU B 141       3.153 -20.699 -10.368  1.00 97.13           H  
ATOM   4671  O   LEU B 141       0.784 -21.610  -8.248  1.00 97.13           O  
ATOM   4672  CG  LEU B 141       5.002 -20.937  -9.293  1.00 97.13           C  
ATOM   4673  HG  LEU B 141       5.455 -21.577 -10.050  1.00 97.13           H  
ATOM   4674  CD1 LEU B 141       5.410 -19.491  -9.567  1.00 97.13           C  
ATOM   4675 HD11 LEU B 141       6.497 -19.414  -9.556  1.00 97.13           H  
ATOM   4676 HD12 LEU B 141       5.042 -19.197 -10.551  1.00 97.13           H  
ATOM   4677 HD13 LEU B 141       4.985 -18.832  -8.810  1.00 97.13           H  
ATOM   4678  CD2 LEU B 141       5.535 -21.332  -7.914  1.00 97.13           C  
ATOM   4679 HD21 LEU B 141       6.613 -21.171  -7.882  1.00 97.13           H  
ATOM   4680 HD22 LEU B 141       5.061 -20.732  -7.138  1.00 97.13           H  
ATOM   4681 HD23 LEU B 141       5.347 -22.390  -7.729  1.00 97.13           H  
ATOM   4682  N   ARG B 142       0.630 -23.004  -9.993  1.00 95.74           N  
ATOM   4683  H   ARG B 142       1.130 -23.587 -10.649  1.00 95.74           H  
ATOM   4684  CA  ARG B 142      -0.835 -23.004 -10.015  1.00 95.74           C  
ATOM   4685  HA  ARG B 142      -1.165 -21.974 -10.153  1.00 95.74           H  
ATOM   4686  C   ARG B 142      -1.397 -23.504  -8.677  1.00 95.74           C  
ATOM   4687  CB  ARG B 142      -1.302 -23.848 -11.204  1.00 95.74           C  
ATOM   4688  HB2 ARG B 142      -1.150 -24.904 -10.983  1.00 95.74           H  
ATOM   4689  HB3 ARG B 142      -0.706 -23.586 -12.078  1.00 95.74           H  
ATOM   4690  O   ARG B 142      -0.882 -24.461  -8.110  1.00 95.74           O  
ATOM   4691  CG  ARG B 142      -2.770 -23.581 -11.540  1.00 95.74           C  
ATOM   4692  HG2 ARG B 142      -3.402 -23.754 -10.669  1.00 95.74           H  
ATOM   4693  HG3 ARG B 142      -2.876 -22.543 -11.856  1.00 95.74           H  
ATOM   4694  CD  ARG B 142      -3.205 -24.510 -12.671  1.00 95.74           C  
ATOM   4695  HD2 ARG B 142      -2.518 -24.405 -13.510  1.00 95.74           H  
ATOM   4696  HD3 ARG B 142      -3.142 -25.538 -12.313  1.00 95.74           H  
ATOM   4697  NE  ARG B 142      -4.587 -24.233 -13.098  1.00 95.74           N  
ATOM   4698  HE  ARG B 142      -5.314 -24.710 -12.585  1.00 95.74           H  
ATOM   4699  NH1 ARG B 142      -4.118 -22.560 -14.610  1.00 95.74           N  
ATOM   4700 HH11 ARG B 142      -3.185 -22.491 -14.231  1.00 95.74           H  
ATOM   4701 HH12 ARG B 142      -4.434 -21.821 -15.220  1.00 95.74           H  
ATOM   4702  NH2 ARG B 142      -6.198 -23.348 -14.426  1.00 95.74           N  
ATOM   4703 HH21 ARG B 142      -6.890 -23.872 -13.909  1.00 95.74           H  
ATOM   4704 HH22 ARG B 142      -6.496 -22.632 -15.072  1.00 95.74           H  
ATOM   4705  CZ  ARG B 142      -4.956 -23.384 -14.039  1.00 95.74           C  
ATOM   4706  N   GLU B 143      -2.458 -22.861  -8.193  1.00 95.63           N  
ATOM   4707  H   GLU B 143      -2.773 -22.049  -8.704  1.00 95.63           H  
ATOM   4708  CA  GLU B 143      -3.103 -23.079  -6.884  1.00 95.63           C  
ATOM   4709  HA  GLU B 143      -3.959 -22.405  -6.849  1.00 95.63           H  
ATOM   4710  C   GLU B 143      -2.232 -22.702  -5.663  1.00 95.63           C  
ATOM   4711  CB  GLU B 143      -3.679 -24.504  -6.756  1.00 95.63           C  
ATOM   4712  HB2 GLU B 143      -4.214 -24.587  -5.810  1.00 95.63           H  
ATOM   4713  HB3 GLU B 143      -2.848 -25.208  -6.695  1.00 95.63           H  
ATOM   4714  O   GLU B 143      -2.614 -22.965  -4.522  1.00 95.63           O  
ATOM   4715  CG  GLU B 143      -4.609 -24.976  -7.888  1.00 95.63           C  
ATOM   4716  HG2 GLU B 143      -4.183 -24.724  -8.859  1.00 95.63           H  
ATOM   4717  HG3 GLU B 143      -4.642 -26.065  -7.847  1.00 95.63           H  
ATOM   4718  CD  GLU B 143      -6.054 -24.471  -7.781  1.00 95.63           C  
ATOM   4719  OE1 GLU B 143      -6.592 -24.072  -8.843  1.00 95.63           O  
ATOM   4720  OE2 GLU B 143      -6.644 -24.620  -6.688  1.00 95.63           O  
ATOM   4721  N   SER B 144      -1.070 -22.067  -5.858  1.00 97.12           N  
ATOM   4722  H   SER B 144      -0.772 -21.877  -6.804  1.00 97.12           H  
ATOM   4723  CA  SER B 144      -0.211 -21.636  -4.747  1.00 97.12           C  
ATOM   4724  HA  SER B 144      -0.279 -22.390  -3.963  1.00 97.12           H  
ATOM   4725  C   SER B 144      -0.650 -20.301  -4.135  1.00 97.12           C  
ATOM   4726  CB  SER B 144       1.262 -21.574  -5.163  1.00 97.12           C  
ATOM   4727  HB2 SER B 144       1.877 -21.450  -4.272  1.00 97.12           H  
ATOM   4728  HB3 SER B 144       1.547 -22.502  -5.658  1.00 97.12           H  
ATOM   4729  O   SER B 144      -1.231 -19.433  -4.797  1.00 97.12           O  
ATOM   4730  OG  SER B 144       1.495 -20.481  -6.028  1.00 97.12           O  
ATOM   4731  HG  SER B 144       1.187 -20.764  -6.892  1.00 97.12           H  
ATOM   4732  N   ALA B 145      -0.281 -20.088  -2.870  1.00 97.78           N  
ATOM   4733  H   ALA B 145       0.177 -20.836  -2.369  1.00 97.78           H  
ATOM   4734  CA  ALA B 145      -0.385 -18.802  -2.181  1.00 97.78           C  
ATOM   4735  HA  ALA B 145      -1.327 -18.331  -2.463  1.00 97.78           H  
ATOM   4736  C   ALA B 145       0.742 -17.840  -2.607  1.00 97.78           C  
ATOM   4737  CB  ALA B 145      -0.428 -19.060  -0.669  1.00 97.78           C  
ATOM   4738  HB1 ALA B 145       0.504 -19.517  -0.338  1.00 97.78           H  
ATOM   4739  HB2 ALA B 145      -0.565 -18.118  -0.138  1.00 97.78           H  
ATOM   4740  HB3 ALA B 145      -1.259 -19.723  -0.427  1.00 97.78           H  
ATOM   4741  O   ALA B 145       1.466 -17.304  -1.768  1.00 97.78           O  
ATOM   4742  N   THR B 146       0.928 -17.646  -3.916  1.00 98.78           N  
ATOM   4743  H   THR B 146       0.316 -18.123  -4.562  1.00 98.78           H  
ATOM   4744  CA  THR B 146       1.888 -16.670  -4.447  1.00 98.78           C  
ATOM   4745  HA  THR B 146       2.713 -16.594  -3.738  1.00 98.78           H  
ATOM   4746  C   THR B 146       1.214 -15.304  -4.578  1.00 98.78           C  
ATOM   4747  CB  THR B 146       2.498 -17.123  -5.779  1.00 98.78           C  
ATOM   4748  HB  THR B 146       1.700 -17.250  -6.510  1.00 98.78           H  
ATOM   4749  O   THR B 146       0.192 -15.194  -5.255  1.00 98.78           O  
ATOM   4750  CG2 THR B 146       3.516 -16.120  -6.324  1.00 98.78           C  
ATOM   4751 HG21 THR B 146       3.948 -16.509  -7.246  1.00 98.78           H  
ATOM   4752 HG22 THR B 146       3.027 -15.172  -6.546  1.00 98.78           H  
ATOM   4753 HG23 THR B 146       4.304 -15.952  -5.590  1.00 98.78           H  
ATOM   4754  OG1 THR B 146       3.194 -18.340  -5.623  1.00 98.78           O  
ATOM   4755  HG1 THR B 146       2.576 -19.066  -5.737  1.00 98.78           H  
ATOM   4756  N   GLY B 147       1.755 -14.273  -3.925  1.00 98.87           N  
ATOM   4757  H   GLY B 147       2.608 -14.435  -3.410  1.00 98.87           H  
ATOM   4758  CA  GLY B 147       1.256 -12.895  -4.020  1.00 98.87           C  
ATOM   4759  HA2 GLY B 147       1.543 -12.336  -3.129  1.00 98.87           H  
ATOM   4760  HA3 GLY B 147       0.167 -12.908  -4.069  1.00 98.87           H  
ATOM   4761  C   GLY B 147       1.784 -12.151  -5.252  1.00 98.87           C  
ATOM   4762  O   GLY B 147       2.855 -12.477  -5.765  1.00 98.87           O  
ATOM   4763  N   VAL B 148       1.059 -11.135  -5.719  1.00 98.95           N  
ATOM   4764  H   VAL B 148       0.210 -10.903  -5.225  1.00 98.95           H  
ATOM   4765  CA  VAL B 148       1.429 -10.290  -6.866  1.00 98.95           C  
ATOM   4766  HA  VAL B 148       2.486 -10.436  -7.090  1.00 98.95           H  
ATOM   4767  C   VAL B 148       1.230  -8.816  -6.516  1.00 98.95           C  
ATOM   4768  CB  VAL B 148       0.632 -10.671  -8.130  1.00 98.95           C  
ATOM   4769  HB  VAL B 148      -0.434 -10.566  -7.928  1.00 98.95           H  
ATOM   4770  O   VAL B 148       0.107  -8.347  -6.328  1.00 98.95           O  
ATOM   4771  CG1 VAL B 148       1.000  -9.769  -9.316  1.00 98.95           C  
ATOM   4772 HG11 VAL B 148       0.733  -8.735  -9.101  1.00 98.95           H  
ATOM   4773 HG12 VAL B 148       0.431 -10.080 -10.192  1.00 98.95           H  
ATOM   4774 HG13 VAL B 148       2.067  -9.838  -9.530  1.00 98.95           H  
ATOM   4775  CG2 VAL B 148       0.899 -12.120  -8.549  1.00 98.95           C  
ATOM   4776 HG21 VAL B 148       0.401 -12.334  -9.495  1.00 98.95           H  
ATOM   4777 HG22 VAL B 148       1.971 -12.286  -8.652  1.00 98.95           H  
ATOM   4778 HG23 VAL B 148       0.502 -12.803  -7.798  1.00 98.95           H  
ATOM   4779  N   PHE B 149       2.326  -8.065  -6.473  1.00 98.93           N  
ATOM   4780  H   PHE B 149       3.217  -8.511  -6.636  1.00 98.93           H  
ATOM   4781  CA  PHE B 149       2.346  -6.652  -6.103  1.00 98.93           C  
ATOM   4782  HA  PHE B 149       1.329  -6.289  -5.950  1.00 98.93           H  
ATOM   4783  C   PHE B 149       2.981  -5.846  -7.235  1.00 98.93           C  
ATOM   4784  CB  PHE B 149       3.112  -6.480  -4.782  1.00 98.93           C  
ATOM   4785  HB2 PHE B 149       3.104  -5.425  -4.511  1.00 98.93           H  
ATOM   4786  HB3 PHE B 149       4.152  -6.768  -4.932  1.00 98.93           H  
ATOM   4787  O   PHE B 149       4.153  -6.042  -7.560  1.00 98.93           O  
ATOM   4788  CG  PHE B 149       2.554  -7.286  -3.622  1.00 98.93           C  
ATOM   4789  CD1 PHE B 149       1.679  -6.685  -2.698  1.00 98.93           C  
ATOM   4790  HD1 PHE B 149       1.400  -5.648  -2.808  1.00 98.93           H  
ATOM   4791  CD2 PHE B 149       2.915  -8.640  -3.463  1.00 98.93           C  
ATOM   4792  HD2 PHE B 149       3.588  -9.105  -4.168  1.00 98.93           H  
ATOM   4793  CE1 PHE B 149       1.176  -7.431  -1.617  1.00 98.93           C  
ATOM   4794  HE1 PHE B 149       0.521  -6.966  -0.896  1.00 98.93           H  
ATOM   4795  CE2 PHE B 149       2.403  -9.388  -2.389  1.00 98.93           C  
ATOM   4796  HE2 PHE B 149       2.683 -10.422  -2.260  1.00 98.93           H  
ATOM   4797  CZ  PHE B 149       1.536  -8.781  -1.465  1.00 98.93           C  
ATOM   4798  HZ  PHE B 149       1.149  -9.352  -0.634  1.00 98.93           H  
ATOM   4799  N   VAL B 150       2.219  -4.942  -7.850  1.00 98.88           N  
ATOM   4800  H   VAL B 150       1.256  -4.841  -7.561  1.00 98.88           H  
ATOM   4801  CA  VAL B 150       2.666  -4.190  -9.034  1.00 98.88           C  
ATOM   4802  HA  VAL B 150       3.706  -4.436  -9.247  1.00 98.88           H  
ATOM   4803  C   VAL B 150       2.604  -2.686  -8.781  1.00 98.88           C  
ATOM   4804  CB  VAL B 150       1.852  -4.600 -10.278  1.00 98.88           C  
ATOM   4805  HB  VAL B 150       0.792  -4.436 -10.082  1.00 98.88           H  
ATOM   4806  O   VAL B 150       1.577  -2.165  -8.360  1.00 98.88           O  
ATOM   4807  CG1 VAL B 150       2.246  -3.784 -11.513  1.00 98.88           C  
ATOM   4808 HG11 VAL B 150       1.667  -4.124 -12.371  1.00 98.88           H  
ATOM   4809 HG12 VAL B 150       2.002  -2.735 -11.348  1.00 98.88           H  
ATOM   4810 HG13 VAL B 150       3.310  -3.891 -11.721  1.00 98.88           H  
ATOM   4811  CG2 VAL B 150       2.070  -6.082 -10.620  1.00 98.88           C  
ATOM   4812 HG21 VAL B 150       1.716  -6.708  -9.801  1.00 98.88           H  
ATOM   4813 HG22 VAL B 150       1.504  -6.343 -11.514  1.00 98.88           H  
ATOM   4814 HG23 VAL B 150       3.128  -6.280 -10.791  1.00 98.88           H  
ATOM   4815  N   GLY B 151       3.694  -1.976  -9.068  1.00 98.81           N  
ATOM   4816  H   GLY B 151       4.525  -2.477  -9.345  1.00 98.81           H  
ATOM   4817  CA  GLY B 151       3.726  -0.515  -9.102  1.00 98.81           C  
ATOM   4818  HA2 GLY B 151       4.724  -0.178  -8.821  1.00 98.81           H  
ATOM   4819  HA3 GLY B 151       3.017  -0.113  -8.379  1.00 98.81           H  
ATOM   4820  C   GLY B 151       3.415   0.038 -10.495  1.00 98.81           C  
ATOM   4821  O   GLY B 151       4.163  -0.235 -11.438  1.00 98.81           O  
ATOM   4822  N   MET B 152       2.356   0.839 -10.627  1.00 97.78           N  
ATOM   4823  H   MET B 152       1.805   1.048  -9.806  1.00 97.78           H  
ATOM   4824  CA  MET B 152       1.960   1.518 -11.874  1.00 97.78           C  
ATOM   4825  HA  MET B 152       2.844   1.732 -12.475  1.00 97.78           H  
ATOM   4826  C   MET B 152       1.256   2.848 -11.571  1.00 97.78           C  
ATOM   4827  CB  MET B 152       1.009   0.639 -12.702  1.00 97.78           C  
ATOM   4828  HB2 MET B 152       0.241   0.223 -12.049  1.00 97.78           H  
ATOM   4829  HB3 MET B 152       0.522   1.273 -13.442  1.00 97.78           H  
ATOM   4830  O   MET B 152       0.572   2.959 -10.563  1.00 97.78           O  
ATOM   4831  CG  MET B 152       1.707  -0.495 -13.457  1.00 97.78           C  
ATOM   4832  HG2 MET B 152       2.238  -1.122 -12.741  1.00 97.78           H  
ATOM   4833  HG3 MET B 152       2.443  -0.067 -14.138  1.00 97.78           H  
ATOM   4834  SD  MET B 152       0.590  -1.568 -14.403  1.00 97.78           S  
ATOM   4835  CE  MET B 152       0.051  -0.410 -15.683  1.00 97.78           C  
ATOM   4836  HE1 MET B 152      -0.523   0.405 -15.244  1.00 97.78           H  
ATOM   4837  HE2 MET B 152       0.938   0.004 -16.163  1.00 97.78           H  
ATOM   4838  HE3 MET B 152      -0.561  -0.928 -16.422  1.00 97.78           H  
ATOM   4839  N   ILE B 153       1.386   3.837 -12.464  1.00 93.11           N  
ATOM   4840  H   ILE B 153       1.966   3.672 -13.275  1.00 93.11           H  
ATOM   4841  CA  ILE B 153       0.788   5.181 -12.292  1.00 93.11           C  
ATOM   4842  HA  ILE B 153       0.539   5.337 -11.242  1.00 93.11           H  
ATOM   4843  C   ILE B 153      -0.524   5.337 -13.073  1.00 93.11           C  
ATOM   4844  CB  ILE B 153       1.815   6.267 -12.693  1.00 93.11           C  
ATOM   4845  HB  ILE B 153       2.184   6.044 -13.695  1.00 93.11           H  
ATOM   4846  O   ILE B 153      -1.490   5.919 -12.592  1.00 93.11           O  
ATOM   4847  CG1 ILE B 153       3.000   6.256 -11.707  1.00 93.11           C  
ATOM   4848 HG12 ILE B 153       3.302   5.232 -11.487  1.00 93.11           H  
ATOM   4849 HG13 ILE B 153       2.652   6.682 -10.766  1.00 93.11           H  
ATOM   4850  CG2 ILE B 153       1.185   7.673 -12.705  1.00 93.11           C  
ATOM   4851 HG21 ILE B 153       1.933   8.436 -12.921  1.00 93.11           H  
ATOM   4852 HG22 ILE B 153       0.416   7.745 -13.475  1.00 93.11           H  
ATOM   4853 HG23 ILE B 153       0.730   7.876 -11.735  1.00 93.11           H  
ATOM   4854  CD1 ILE B 153       4.235   7.017 -12.206  1.00 93.11           C  
ATOM   4855 HD11 ILE B 153       4.034   8.087 -12.266  1.00 93.11           H  
ATOM   4856 HD12 ILE B 153       5.063   6.857 -11.516  1.00 93.11           H  
ATOM   4857 HD13 ILE B 153       4.518   6.644 -13.190  1.00 93.11           H  
ATOM   4858  N   GLY B 154      -0.568   4.842 -14.308  1.00 88.24           N  
ATOM   4859  H   GLY B 154       0.234   4.349 -14.674  1.00 88.24           H  
ATOM   4860  CA  GLY B 154      -1.709   5.023 -15.198  1.00 88.24           C  
ATOM   4861  HA2 GLY B 154      -2.613   4.649 -14.717  1.00 88.24           H  
ATOM   4862  HA3 GLY B 154      -1.845   6.087 -15.395  1.00 88.24           H  
ATOM   4863  C   GLY B 154      -1.518   4.298 -16.523  1.00 88.24           C  
ATOM   4864  O   GLY B 154      -0.498   3.644 -16.745  1.00 88.24           O  
ATOM   4865  N   SER B 155      -2.503   4.430 -17.410  1.00 84.33           N  
ATOM   4866  H   SER B 155      -3.310   4.984 -17.161  1.00 84.33           H  
ATOM   4867  CA  SER B 155      -2.468   3.854 -18.753  1.00 84.33           C  
ATOM   4868  HA  SER B 155      -1.485   3.425 -18.947  1.00 84.33           H  
ATOM   4869  C   SER B 155      -2.740   4.919 -19.809  1.00 84.33           C  
ATOM   4870  CB  SER B 155      -3.485   2.721 -18.877  1.00 84.33           C  
ATOM   4871  HB2 SER B 155      -4.498   3.108 -18.768  1.00 84.33           H  
ATOM   4872  HB3 SER B 155      -3.303   1.966 -18.113  1.00 84.33           H  
ATOM   4873  O   SER B 155      -3.877   5.335 -20.020  1.00 84.33           O  
ATOM   4874  OG  SER B 155      -3.322   2.148 -20.154  1.00 84.33           O  
ATOM   4875  HG  SER B 155      -2.677   1.449 -20.030  1.00 84.33           H  
ATOM   4876  N   GLU B 156      -1.701   5.332 -20.533  1.00 88.80           N  
ATOM   4877  H   GLU B 156      -0.774   5.016 -20.285  1.00 88.80           H  
ATOM   4878  CA  GLU B 156      -1.869   6.194 -21.711  1.00 88.80           C  
ATOM   4879  HA  GLU B 156      -2.551   7.009 -21.467  1.00 88.80           H  
ATOM   4880  C   GLU B 156      -2.480   5.433 -22.903  1.00 88.80           C  
ATOM   4881  CB  GLU B 156      -0.518   6.797 -22.113  1.00 88.80           C  
ATOM   4882  HB2 GLU B 156       0.181   5.988 -22.328  1.00 88.80           H  
ATOM   4883  HB3 GLU B 156      -0.662   7.379 -23.023  1.00 88.80           H  
ATOM   4884  O   GLU B 156      -2.921   6.041 -23.881  1.00 88.80           O  
ATOM   4885  CG  GLU B 156       0.078   7.717 -21.035  1.00 88.80           C  
ATOM   4886  HG2 GLU B 156      -0.666   8.467 -20.767  1.00 88.80           H  
ATOM   4887  HG3 GLU B 156       0.312   7.130 -20.146  1.00 88.80           H  
ATOM   4888  CD  GLU B 156       1.350   8.425 -21.518  1.00 88.80           C  
ATOM   4889  OE1 GLU B 156       1.785   9.401 -20.872  1.00 88.80           O  
ATOM   4890  OE2 GLU B 156       1.882   8.047 -22.584  1.00 88.80           O  
ATOM   4891  N   HIS B 157      -2.512   4.095 -22.846  1.00 88.93           N  
ATOM   4892  H   HIS B 157      -2.208   3.639 -21.998  1.00 88.93           H  
ATOM   4893  CA  HIS B 157      -3.143   3.278 -23.879  1.00 88.93           C  
ATOM   4894  HA  HIS B 157      -2.803   3.647 -24.847  1.00 88.93           H  
ATOM   4895  C   HIS B 157      -4.672   3.425 -23.863  1.00 88.93           C  
ATOM   4896  CB  HIS B 157      -2.686   1.819 -23.746  1.00 88.93           C  
ATOM   4897  HB2 HIS B 157      -3.050   1.402 -22.807  1.00 88.93           H  
ATOM   4898  HB3 HIS B 157      -1.598   1.781 -23.703  1.00 88.93           H  
ATOM   4899  O   HIS B 157      -5.278   3.444 -24.938  1.00 88.93           O  
ATOM   4900  CG  HIS B 157      -3.137   0.962 -24.903  1.00 88.93           C  
ATOM   4901  CD2 HIS B 157      -3.866  -0.196 -24.847  1.00 88.93           C  
ATOM   4902  HD2 HIS B 157      -4.242  -0.670 -23.953  1.00 88.93           H  
ATOM   4903  ND1 HIS B 157      -2.889   1.214 -26.233  1.00 88.93           N  
ATOM   4904  HD1 HIS B 157      -2.406   2.024 -26.595  1.00 88.93           H  
ATOM   4905  CE1 HIS B 157      -3.449   0.230 -26.957  1.00 88.93           C  
ATOM   4906  HE1 HIS B 157      -3.444   0.158 -28.035  1.00 88.93           H  
ATOM   4907  NE2 HIS B 157      -4.029  -0.666 -26.154  1.00 88.93           N  
ATOM   4908  N   ALA B 158      -5.272   3.656 -22.689  1.00 83.59           N  
ATOM   4909  H   ALA B 158      -4.716   3.590 -21.849  1.00 83.59           H  
ATOM   4910  CA  ALA B 158      -6.710   3.866 -22.528  1.00 83.59           C  
ATOM   4911  HA  ALA B 158      -7.223   2.937 -22.779  1.00 83.59           H  
ATOM   4912  C   ALA B 158      -7.255   4.974 -23.450  1.00 83.59           C  
ATOM   4913  CB  ALA B 158      -6.989   4.198 -21.057  1.00 83.59           C  
ATOM   4914  HB1 ALA B 158      -8.064   4.239 -20.886  1.00 83.59           H  
ATOM   4915  HB2 ALA B 158      -6.553   5.163 -20.799  1.00 83.59           H  
ATOM   4916  HB3 ALA B 158      -6.551   3.441 -20.406  1.00 83.59           H  
ATOM   4917  O   ALA B 158      -8.238   4.755 -24.159  1.00 83.59           O  
ATOM   4918  N   GLU B 159      -6.579   6.130 -23.519  1.00 77.15           N  
ATOM   4919  H   GLU B 159      -5.788   6.255 -22.904  1.00 77.15           H  
ATOM   4920  CA  GLU B 159      -6.971   7.250 -24.394  1.00 77.15           C  
ATOM   4921  HA  GLU B 159      -7.978   7.578 -24.138  1.00 77.15           H  
ATOM   4922  C   GLU B 159      -6.984   6.853 -25.877  1.00 77.15           C  
ATOM   4923  CB  GLU B 159      -6.001   8.438 -24.229  1.00 77.15           C  
ATOM   4924  HB2 GLU B 159      -4.974   8.072 -24.228  1.00 77.15           H  
ATOM   4925  HB3 GLU B 159      -6.122   9.090 -25.095  1.00 77.15           H  
ATOM   4926  O   GLU B 159      -7.862   7.270 -26.636  1.00 77.15           O  
ATOM   4927  CG  GLU B 159      -6.246   9.285 -22.972  1.00 77.15           C  
ATOM   4928  HG2 GLU B 159      -6.124   8.647 -22.097  1.00 77.15           H  
ATOM   4929  HG3 GLU B 159      -7.275   9.645 -22.990  1.00 77.15           H  
ATOM   4930  CD  GLU B 159      -5.291  10.497 -22.870  1.00 77.15           C  
ATOM   4931  OE1 GLU B 159      -4.924  10.855 -21.731  1.00 77.15           O  
ATOM   4932  OE2 GLU B 159      -4.909  11.081 -23.920  1.00 77.15           O  
ATOM   4933  N   ARG B 160      -6.020   6.028 -26.310  1.00 79.65           N  
ATOM   4934  H   ARG B 160      -5.393   5.644 -25.618  1.00 79.65           H  
ATOM   4935  CA  ARG B 160      -5.921   5.595 -27.713  1.00 79.65           C  
ATOM   4936  HA  ARG B 160      -6.079   6.463 -28.353  1.00 79.65           H  
ATOM   4937  C   ARG B 160      -7.028   4.614 -28.071  1.00 79.65           C
[truncated: 1,859,527 more chars]
