# Supplementary material for: Module-Based Polyketide Synthase Engineering for de Novo Polyketide Biosynthesis
Source: ACS Synth Biol. 2023 Oct 23;12(11):3148–55. doi: 10.1021/acssynbio.3c00282 (PMC10661043; doi:10.1021/acssynbio.3c00282)
Supplement: Supplementary file 2 — sb3c00282_si_002.zip [file sb3c00282_si_002.zip › Final_PKS_Structures/menzella_pdbs/eryM3_ACP_eryM1_KSAT_dimer.pdb]

ATOM      1  N   LEU A   1     -14.040   7.865  66.292  1.00 65.02           N  
ATOM      2  H   LEU A   1     -14.400   6.929  66.405  1.00 65.02           H  
ATOM      3  H2  LEU A   1     -13.208   7.828  65.722  1.00 65.02           H  
ATOM      4  H3  LEU A   1     -13.777   8.239  67.193  1.00 65.02           H  
ATOM      5  CA  LEU A   1     -15.045   8.752  65.655  1.00 65.02           C  
ATOM      6  HA  LEU A   1     -14.589   9.739  65.579  1.00 65.02           H  
ATOM      7  C   LEU A   1     -16.266   9.001  66.539  1.00 65.02           C  
ATOM      8  CB  LEU A   1     -15.410   8.340  64.219  1.00 65.02           C  
ATOM      9  HB2 LEU A   1     -16.246   8.952  63.879  1.00 65.02           H  
ATOM     10  HB3 LEU A   1     -15.726   7.297  64.209  1.00 65.02           H  
ATOM     11  O   LEU A   1     -16.337  10.091  67.068  1.00 65.02           O  
ATOM     12  CG  LEU A   1     -14.235   8.535  63.238  1.00 65.02           C  
ATOM     13  HG  LEU A   1     -13.395   7.928  63.576  1.00 65.02           H  
ATOM     14  CD1 LEU A   1     -14.637   8.069  61.846  1.00 65.02           C  
ATOM     15 HD11 LEU A   1     -15.451   8.681  61.459  1.00 65.02           H  
ATOM     16 HD12 LEU A   1     -14.951   7.025  61.870  1.00 65.02           H  
ATOM     17 HD13 LEU A   1     -13.781   8.152  61.176  1.00 65.02           H  
ATOM     18  CD2 LEU A   1     -13.776   9.993  63.141  1.00 65.02           C  
ATOM     19 HD21 LEU A   1     -12.982  10.073  62.400  1.00 65.02           H  
ATOM     20 HD22 LEU A   1     -14.600  10.632  62.822  1.00 65.02           H  
ATOM     21 HD23 LEU A   1     -13.370  10.355  64.086  1.00 65.02           H  
ATOM     22  N   ALA A   2     -17.190   8.056  66.759  1.00 63.90           N  
ATOM     23  H   ALA A   2     -17.140   7.174  66.269  1.00 63.90           H  
ATOM     24  CA  ALA A   2     -18.482   8.366  67.407  1.00 63.90           C  
ATOM     25  HA  ALA A   2     -18.995   9.107  66.794  1.00 63.90           H  
ATOM     26  C   ALA A   2     -18.425   8.960  68.836  1.00 63.90           C  
ATOM     27  CB  ALA A   2     -19.324   7.090  67.397  1.00 63.90           C  
ATOM     28  HB1 ALA A   2     -20.310   7.304  67.809  1.00 63.90           H  
ATOM     29  HB2 ALA A   2     -18.850   6.317  68.002  1.00 63.90           H  
ATOM     30  HB3 ALA A   2     -19.441   6.741  66.372  1.00 63.90           H  
ATOM     31  O   ALA A   2     -19.320   9.710  69.207  1.00 63.90           O  
ATOM     32  N   GLY A   3     -17.388   8.647  69.623  1.00 64.24           N  
ATOM     33  H   GLY A   3     -16.714   7.975  69.286  1.00 64.24           H  
ATOM     34  CA  GLY A   3     -17.146   9.259  70.941  1.00 64.24           C  
ATOM     35  HA2 GLY A   3     -18.100   9.428  71.441  1.00 64.24           H  
ATOM     36  HA3 GLY A   3     -16.566   8.568  71.554  1.00 64.24           H  
ATOM     37  C   GLY A   3     -16.396  10.600  70.913  1.00 64.24           C  
ATOM     38  O   GLY A   3     -16.098  11.132  71.975  1.00 64.24           O  
ATOM     39  N   LEU A   4     -16.059  11.116  69.727  1.00 71.82           N  
ATOM     40  H   LEU A   4     -16.437  10.679  68.899  1.00 71.82           H  
ATOM     41  CA  LEU A   4     -15.414  12.417  69.516  1.00 71.82           C  
ATOM     42  HA  LEU A   4     -14.938  12.755  70.436  1.00 71.82           H  
ATOM     43  C   LEU A   4     -16.464  13.461  69.115  1.00 71.82           C  
ATOM     44  CB  LEU A   4     -14.343  12.315  68.412  1.00 71.82           C  
ATOM     45  HB2 LEU A   4     -13.843  13.281  68.343  1.00 71.82           H  
ATOM     46  HB3 LEU A   4     -14.847  12.144  67.461  1.00 71.82           H  
ATOM     47  O   LEU A   4     -17.488  13.113  68.516  1.00 71.82           O  
ATOM     48  CG  LEU A   4     -13.265  11.236  68.587  1.00 71.82           C  
ATOM     49  HG  LEU A   4     -13.737  10.257  68.669  1.00 71.82           H  
ATOM     50  CD1 LEU A   4     -12.364  11.208  67.349  1.00 71.82           C  
ATOM     51 HD11 LEU A   4     -12.956  11.066  66.444  1.00 71.82           H  
ATOM     52 HD12 LEU A   4     -11.839  12.159  67.264  1.00 71.82           H  
ATOM     53 HD13 LEU A   4     -11.616  10.420  67.442  1.00 71.82           H  
ATOM     54  CD2 LEU A   4     -12.403  11.477  69.822  1.00 71.82           C  
ATOM     55 HD21 LEU A   4     -11.954  12.469  69.776  1.00 71.82           H  
ATOM     56 HD22 LEU A   4     -11.608  10.733  69.884  1.00 71.82           H  
ATOM     57 HD23 LEU A   4     -13.013  11.420  70.723  1.00 71.82           H  
ATOM     58  N   SER A   5     -16.194  14.739  69.368  1.00 76.33           N  
ATOM     59  H   SER A   5     -15.311  14.974  69.797  1.00 76.33           H  
ATOM     60  CA  SER A   5     -17.019  15.843  68.867  1.00 76.33           C  
ATOM     61  HA  SER A   5     -18.035  15.668  69.220  1.00 76.33           H  
ATOM     62  C   SER A   5     -17.029  15.903  67.326  1.00 76.33           C  
ATOM     63  CB  SER A   5     -16.541  17.177  69.448  1.00 76.33           C  
ATOM     64  HB2 SER A   5     -16.472  17.106  70.534  1.00 76.33           H  
ATOM     65  HB3 SER A   5     -17.254  17.962  69.194  1.00 76.33           H  
ATOM     66  O   SER A   5     -16.117  15.385  66.675  1.00 76.33           O  
ATOM     67  OG  SER A   5     -15.284  17.513  68.916  1.00 76.33           O  
ATOM     68  HG  SER A   5     -14.647  16.968  69.384  1.00 76.33           H  
ATOM     69  N   PRO A   6     -18.040  16.538  66.696  1.00 64.83           N  
ATOM     70  CA  PRO A   6     -18.126  16.621  65.236  1.00 64.83           C  
ATOM     71  HA  PRO A   6     -18.254  15.613  64.842  1.00 64.83           H  
ATOM     72  C   PRO A   6     -16.904  17.258  64.561  1.00 64.83           C  
ATOM     73  CB  PRO A   6     -19.391  17.437  64.949  1.00 64.83           C  
ATOM     74  HB2 PRO A   6     -19.151  18.499  64.905  1.00 64.83           H  
ATOM     75  HB3 PRO A   6     -19.875  17.117  64.027  1.00 64.83           H  
ATOM     76  O   PRO A   6     -16.623  16.932  63.405  1.00 64.83           O  
ATOM     77  CG  PRO A   6     -20.264  17.167  66.172  1.00 64.83           C  
ATOM     78  HG2 PRO A   6     -20.992  17.962  66.334  1.00 64.83           H  
ATOM     79  HG3 PRO A   6     -20.758  16.202  66.066  1.00 64.83           H  
ATOM     80  CD  PRO A   6     -19.239  17.101  67.300  1.00 64.83           C  
ATOM     81  HD2 PRO A   6     -19.024  18.107  67.662  1.00 64.83           H  
ATOM     82  HD3 PRO A   6     -19.625  16.480  68.108  1.00 64.83           H  
ATOM     83  N   ASP A   7     -16.182  18.135  65.259  1.00 73.72           N  
ATOM     84  H   ASP A   7     -16.458  18.364  66.203  1.00 73.72           H  
ATOM     85  CA  ASP A   7     -15.020  18.840  64.716  1.00 73.72           C  
ATOM     86  HA  ASP A   7     -15.168  18.985  63.646  1.00 73.72           H  
ATOM     87  C   ASP A   7     -13.742  18.003  64.856  1.00 73.72           C  
ATOM     88  CB  ASP A   7     -14.931  20.240  65.336  1.00 73.72           C  
ATOM     89  HB2 ASP A   7     -14.053  20.749  64.938  1.00 73.72           H  
ATOM     90  HB3 ASP A   7     -14.818  20.148  66.416  1.00 73.72           H  
ATOM     91  O   ASP A   7     -13.059  17.801  63.856  1.00 73.72           O  
ATOM     92  CG  ASP A   7     -16.178  21.079  65.008  1.00 73.72           C  
ATOM     93  OD1 ASP A   7     -16.724  20.922  63.886  1.00 73.72           O  
ATOM     94  OD2 ASP A   7     -16.624  21.830  65.903  1.00 73.72           O  
ATOM     95  N   GLU A   8     -13.505  17.358  66.006  1.00 78.92           N  
ATOM     96  H   GLU A   8     -14.088  17.557  66.807  1.00 78.92           H  
ATOM     97  CA  GLU A   8     -12.451  16.334  66.153  1.00 78.92           C  
ATOM     98  HA  GLU A   8     -11.471  16.788  66.011  1.00 78.92           H  
ATOM     99  C   GLU A   8     -12.617  15.197  65.125  1.00 78.92           C  
ATOM    100  CB  GLU A   8     -12.525  15.704  67.552  1.00 78.92           C  
ATOM    101  HB2 GLU A   8     -11.902  14.810  67.573  1.00 78.92           H  
ATOM    102  HB3 GLU A   8     -13.558  15.394  67.707  1.00 78.92           H  
ATOM    103  O   GLU A   8     -11.631  14.687  64.590  1.00 78.92           O  
ATOM    104  CG  GLU A   8     -12.089  16.611  68.711  1.00 78.92           C  
ATOM    105  HG2 GLU A   8     -11.005  16.728  68.684  1.00 78.92           H  
ATOM    106  HG3 GLU A   8     -12.543  17.595  68.597  1.00 78.92           H  
ATOM    107  CD  GLU A   8     -12.541  16.004  70.048  1.00 78.92           C  
ATOM    108  OE1 GLU A   8     -11.689  15.682  70.899  1.00 78.92           O  
ATOM    109  OE2 GLU A   8     -13.777  15.833  70.200  1.00 78.92           O  
ATOM    110  N   GLN A   9     -13.861  14.813  64.799  1.00 76.99           N  
ATOM    111  H   GLN A   9     -14.625  15.239  65.304  1.00 76.99           H  
ATOM    112  CA  GLN A   9     -14.153  13.866  63.714  1.00 76.99           C  
ATOM    113  HA  GLN A   9     -13.601  12.943  63.894  1.00 76.99           H  
ATOM    114  C   GLN A   9     -13.721  14.397  62.339  1.00 76.99           C  
ATOM    115  CB  GLN A   9     -15.657  13.552  63.646  1.00 76.99           C  
ATOM    116  HB2 GLN A   9     -16.209  14.490  63.590  1.00 76.99           H  
ATOM    117  HB3 GLN A   9     -15.854  13.001  62.727  1.00 76.99           H  
ATOM    118  O   GLN A   9     -13.232  13.622  61.520  1.00 76.99           O  
ATOM    119  CG  GLN A   9     -16.215  12.727  64.813  1.00 76.99           C  
ATOM    120  HG2 GLN A   9     -15.900  13.164  65.760  1.00 76.99           H  
ATOM    121  HG3 GLN A   9     -15.816  11.713  64.766  1.00 76.99           H  
ATOM    122  CD  GLN A   9     -17.741  12.658  64.778  1.00 76.99           C  
ATOM    123  NE2 GLN A   9     -18.402  12.499  65.901  1.00 76.99           N  
ATOM    124 HE21 GLN A   9     -19.410  12.486  65.839  1.00 76.99           H  
ATOM    125 HE22 GLN A   9     -17.933  12.562  66.793  1.00 76.99           H  
ATOM    126  OE1 GLN A   9     -18.375  12.722  63.736  1.00 76.99           O  
ATOM    127  N   GLN A  10     -13.919  15.690  62.058  1.00 75.78           N  
ATOM    128  H   GLN A  10     -14.222  16.300  62.804  1.00 75.78           H  
ATOM    129  CA  GLN A  10     -13.517  16.305  60.789  1.00 75.78           C  
ATOM    130  HA  GLN A  10     -13.828  15.653  59.973  1.00 75.78           H  
ATOM    131  C   GLN A  10     -12.000  16.450  60.692  1.00 75.78           C  
ATOM    132  CB  GLN A  10     -14.213  17.670  60.631  1.00 75.78           C  
ATOM    133  HB2 GLN A  10     -15.289  17.537  60.739  1.00 75.78           H  
ATOM    134  HB3 GLN A  10     -13.887  18.333  61.433  1.00 75.78           H  
ATOM    135  O   GLN A  10     -11.452  16.243  59.613  1.00 75.78           O  
ATOM    136  CG  GLN A  10     -13.936  18.375  59.292  1.00 75.78           C  
ATOM    137  HG2 GLN A  10     -12.877  18.627  59.228  1.00 75.78           H  
ATOM    138  HG3 GLN A  10     -14.492  19.313  59.274  1.00 75.78           H  
ATOM    139  CD  GLN A  10     -14.345  17.556  58.070  1.00 75.78           C  
ATOM    140  NE2 GLN A  10     -13.402  17.044  57.313  1.00 75.78           N  
ATOM    141 HE21 GLN A  10     -12.447  17.066  57.641  1.00 75.78           H  
ATOM    142 HE22 GLN A  10     -13.684  16.463  56.536  1.00 75.78           H  
ATOM    143  OE1 GLN A  10     -15.520  17.350  57.788  1.00 75.78           O  
ATOM    144  N   GLU A  11     -11.344  16.776  61.801  1.00 80.04           N  
ATOM    145  H   GLU A  11     -11.883  16.995  62.627  1.00 80.04           H  
ATOM    146  CA  GLU A  11      -9.899  16.961  61.904  1.00 80.04           C  
ATOM    147  HA  GLU A  11      -9.570  17.622  61.101  1.00 80.04           H  
ATOM    148  C   GLU A  11      -9.162  15.626  61.725  1.00 80.04           C  
ATOM    149  CB  GLU A  11      -9.622  17.665  63.239  1.00 80.04           C  
ATOM    150  HB2 GLU A  11     -10.348  18.472  63.341  1.00 80.04           H  
ATOM    151  HB3 GLU A  11      -9.774  16.968  64.063  1.00 80.04           H  
ATOM    152  O   GLU A  11      -8.367  15.502  60.797  1.00 80.04           O  
ATOM    153  CG  GLU A  11      -8.227  18.291  63.335  1.00 80.04           C  
ATOM    154  HG2 GLU A  11      -7.492  17.508  63.524  1.00 80.04           H  
ATOM    155  HG3 GLU A  11      -7.988  18.762  62.382  1.00 80.04           H  
ATOM    156  CD  GLU A  11      -8.194  19.344  64.454  1.00 80.04           C  
ATOM    157  OE1 GLU A  11      -7.790  20.492  64.157  1.00 80.04           O  
ATOM    158  OE2 GLU A  11      -8.631  19.008  65.578  1.00 80.04           O  
ATOM    159  N   ASN A  12      -9.555  14.579  62.467  1.00 83.38           N  
ATOM    160  H   ASN A  12     -10.241  14.749  63.189  1.00 83.38           H  
ATOM    161  CA  ASN A  12      -9.038  13.209  62.294  1.00 83.38           C  
ATOM    162  HA  ASN A  12      -7.971  13.192  62.518  1.00 83.38           H  
ATOM    163  C   ASN A  12      -9.210  12.694  60.854  1.00 83.38           C  
ATOM    164  CB  ASN A  12      -9.786  12.246  63.243  1.00 83.38           C  
ATOM    165  HB2 ASN A  12      -9.731  11.241  62.825  1.00 83.38           H  
ATOM    166  HB3 ASN A  12     -10.838  12.522  63.309  1.00 83.38           H  
ATOM    167  O   ASN A  12      -8.352  11.986  60.333  1.00 83.38           O  
ATOM    168  CG  ASN A  12      -9.195  12.151  64.637  1.00 83.38           C  
ATOM    169  ND2 ASN A  12      -9.383  13.143  65.471  1.00 83.38           N  
ATOM    170 HD21 ASN A  12      -9.902  13.959  65.178  1.00 83.38           H  
ATOM    171 HD22 ASN A  12      -8.863  13.118  66.336  1.00 83.38           H  
ATOM    172  OD1 ASN A  12      -8.632  11.139  65.016  1.00 83.38           O  
ATOM    173  N   LEU A  13     -10.331  13.011  60.195  1.00 81.85           N  
ATOM    174  H   LEU A  13     -11.020  13.581  60.665  1.00 81.85           H  
ATOM    175  CA  LEU A  13     -10.586  12.561  58.823  1.00 81.85           C  
ATOM    176  HA  LEU A  13     -10.176  11.557  58.713  1.00 81.85           H  
ATOM    177  C   LEU A  13      -9.861  13.406  57.772  1.00 81.85           C  
ATOM    178  CB  LEU A  13     -12.099  12.492  58.570  1.00 81.85           C  
ATOM    179  HB2 LEU A  13     -12.555  13.425  58.903  1.00 81.85           H  
ATOM    180  HB3 LEU A  13     -12.281  12.396  57.500  1.00 81.85           H  
ATOM    181  O   LEU A  13      -9.517  12.886  56.714  1.00 81.85           O  
ATOM    182  CG  LEU A  13     -12.752  11.298  59.292  1.00 81.85           C  
ATOM    183  HG  LEU A  13     -12.461  11.286  60.343  1.00 81.85           H  
ATOM    184  CD1 LEU A  13     -14.267  11.412  59.214  1.00 81.85           C  
ATOM    185 HD11 LEU A  13     -14.565  11.389  58.166  1.00 81.85           H  
ATOM    186 HD12 LEU A  13     -14.580  12.348  59.675  1.00 81.85           H  
ATOM    187 HD13 LEU A  13     -14.730  10.584  59.752  1.00 81.85           H  
ATOM    188  CD2 LEU A  13     -12.373   9.957  58.655  1.00 81.85           C  
ATOM    189 HD21 LEU A  13     -12.936   9.148  59.121  1.00 81.85           H  
ATOM    190 HD22 LEU A  13     -12.582   9.973  57.585  1.00 81.85           H  
ATOM    191 HD23 LEU A  13     -11.313   9.757  58.814  1.00 81.85           H  
ATOM    192  N   LEU A  14      -9.600  14.681  58.049  1.00 83.13           N  
ATOM    193  H   LEU A  14      -9.890  15.052  58.942  1.00 83.13           H  
ATOM    194  CA  LEU A  14      -8.811  15.546  57.176  1.00 83.13           C  
ATOM    195  HA  LEU A  14      -9.084  15.340  56.141  1.00 83.13           H  
ATOM    196  C   LEU A  14      -7.321  15.209  57.271  1.00 83.13           C  
ATOM    197  CB  LEU A  14      -9.198  17.000  57.480  1.00 83.13           C  
ATOM    198  HB2 LEU A  14      -8.914  17.252  58.502  1.00 83.13           H  
ATOM    199  HB3 LEU A  14     -10.285  17.055  57.421  1.00 83.13           H  
ATOM    200  O   LEU A  14      -6.665  15.123  56.236  1.00 83.13           O  
ATOM    201  CG  LEU A  14      -8.616  18.024  56.493  1.00 83.13           C  
ATOM    202  HG  LEU A  14      -8.421  17.551  55.531  1.00 83.13           H  
ATOM    203  CD1 LEU A  14      -9.614  19.163  56.266  1.00 83.13           C  
ATOM    204 HD11 LEU A  14      -9.825  19.663  57.211  1.00 83.13           H  
ATOM    205 HD12 LEU A  14      -9.194  19.880  55.561  1.00 83.13           H  
ATOM    206 HD13 LEU A  14     -10.539  18.763  55.849  1.00 83.13           H  
ATOM    207  CD2 LEU A  14      -7.324  18.629  57.038  1.00 83.13           C  
ATOM    208 HD21 LEU A  14      -6.966  19.407  56.364  1.00 83.13           H  
ATOM    209 HD22 LEU A  14      -7.493  19.066  58.022  1.00 83.13           H  
ATOM    210 HD23 LEU A  14      -6.557  17.859  57.123  1.00 83.13           H  
ATOM    211  N   GLU A  15      -6.831  14.884  58.467  1.00 81.43           N  
ATOM    212  H   GLU A  15      -7.409  15.029  59.283  1.00 81.43           H  
ATOM    213  CA  GLU A  15      -5.526  14.259  58.683  1.00 81.43           C  
ATOM    214  HA  GLU A  15      -4.756  14.880  58.225  1.00 81.43           H  
ATOM    215  C   GLU A  15      -5.442  12.868  58.030  1.00 81.43           C  
ATOM    216  CB  GLU A  15      -5.249  14.202  60.192  1.00 81.43           C  
ATOM    217  HB2 GLU A  15      -6.032  13.623  60.682  1.00 81.43           H  
ATOM    218  HB3 GLU A  15      -5.262  15.218  60.588  1.00 81.43           H  
ATOM    219  O   GLU A  15      -4.443  12.567  57.381  1.00 81.43           O  
ATOM    220  CG  GLU A  15      -3.885  13.567  60.486  1.00 81.43           C  
ATOM    221  HG2 GLU A  15      -3.923  12.516  60.200  1.00 81.43           H  
ATOM    222  HG3 GLU A  15      -3.132  14.062  59.872  1.00 81.43           H  
ATOM    223  CD  GLU A  15      -3.478  13.646  61.961  1.00 81.43           C  
ATOM    224  OE1 GLU A  15      -2.250  13.685  62.196  1.00 81.43           O  
ATOM    225  OE2 GLU A  15      -4.382  13.609  62.825  1.00 81.43           O  
ATOM    226  N   LEU A  16      -6.488  12.033  58.109  1.00 86.71           N  
ATOM    227  H   LEU A  16      -7.235  12.264  58.748  1.00 86.71           H  
ATOM    228  CA  LEU A  16      -6.507  10.725  57.440  1.00 86.71           C  
ATOM    229  HA  LEU A  16      -5.635  10.171  57.787  1.00 86.71           H  
ATOM    230  C   LEU A  16      -6.390  10.850  55.916  1.00 86.71           C  
ATOM    231  CB  LEU A  16      -7.777   9.942  57.823  1.00 86.71           C  
ATOM    232  HB2 LEU A  16      -8.645  10.534  57.533  1.00 86.71           H  
ATOM    233  HB3 LEU A  16      -7.797   9.806  58.904  1.00 86.71           H  
ATOM    234  O   LEU A  16      -5.620  10.107  55.308  1.00 86.71           O  
ATOM    235  CG  LEU A  16      -7.895   8.564  57.141  1.00 86.71           C  
ATOM    236  HG  LEU A  16      -7.866   8.681  56.058  1.00 86.71           H  
ATOM    237  CD1 LEU A  16      -6.771   7.617  57.562  1.00 86.71           C  
ATOM    238 HD11 LEU A  16      -5.804   8.031  57.276  1.00 86.71           H  
ATOM    239 HD12 LEU A  16      -6.880   6.661  57.050  1.00 86.71           H  
ATOM    240 HD13 LEU A  16      -6.790   7.464  58.641  1.00 86.71           H  
ATOM    241  CD2 LEU A  16      -9.237   7.918  57.487  1.00 86.71           C  
ATOM    242 HD21 LEU A  16      -9.323   7.795  58.567  1.00 86.71           H  
ATOM    243 HD22 LEU A  16      -9.316   6.942  57.008  1.00 86.71           H  
ATOM    244 HD23 LEU A  16     -10.047   8.552  57.127  1.00 86.71           H  
ATOM    245  N   VAL A  17      -7.135  11.765  55.282  1.00 85.36           N  
ATOM    246  H   VAL A  17      -7.770  12.337  55.821  1.00 85.36           H  
ATOM    247  CA  VAL A  17      -7.009  11.969  53.829  1.00 85.36           C  
ATOM    248  HA  VAL A  17      -6.972  10.985  53.362  1.00 85.36           H  
ATOM    249  C   VAL A  17      -5.679  12.626  53.492  1.00 85.36           C  
ATOM    250  CB  VAL A  17      -8.195  12.724  53.200  1.00 85.36           C  
ATOM    251  HB  VAL A  17      -8.245  13.734  53.607  1.00 85.36           H  
ATOM    252  O   VAL A  17      -5.042  12.187  52.543  1.00 85.36           O  
ATOM    253  CG1 VAL A  17      -8.107  12.784  51.666  1.00 85.36           C  
ATOM    254 HG11 VAL A  17      -7.158  13.204  51.336  1.00 85.36           H  
ATOM    255 HG12 VAL A  17      -8.914  13.406  51.278  1.00 85.36           H  
ATOM    256 HG13 VAL A  17      -8.182  11.781  51.245  1.00 85.36           H  
ATOM    257  CG2 VAL A  17      -9.519  12.004  53.457  1.00 85.36           C  
ATOM    258 HG21 VAL A  17     -10.333  12.555  52.986  1.00 85.36           H  
ATOM    259 HG22 VAL A  17      -9.716  11.928  54.526  1.00 85.36           H  
ATOM    260 HG23 VAL A  17      -9.482  10.998  53.040  1.00 85.36           H  
ATOM    261  N   ALA A  18      -5.207  13.604  54.267  1.00 84.07           N  
ATOM    262  H   ALA A  18      -5.751  13.930  55.053  1.00 84.07           H  
ATOM    263  CA  ALA A  18      -3.901  14.216  54.039  1.00 84.07           C  
ATOM    264  HA  ALA A  18      -3.875  14.615  53.025  1.00 84.07           H  
ATOM    265  C   ALA A  18      -2.761  13.187  54.144  1.00 84.07           C  
ATOM    266  CB  ALA A  18      -3.729  15.386  55.010  1.00 84.07           C  
ATOM    267  HB1 ALA A  18      -4.528  16.113  54.867  1.00 84.07           H  
ATOM    268  HB2 ALA A  18      -2.772  15.876  54.832  1.00 84.07           H  
ATOM    269  HB3 ALA A  18      -3.767  15.022  56.037  1.00 84.07           H  
ATOM    270  O   ALA A  18      -1.912  13.150  53.262  1.00 84.07           O  
ATOM    271  N   ASN A  19      -2.788  12.289  55.135  1.00 81.12           N  
ATOM    272  H   ASN A  19      -3.491  12.385  55.854  1.00 81.12           H  
ATOM    273  CA  ASN A  19      -1.826  11.191  55.252  1.00 81.12           C  
ATOM    274  HA  ASN A  19      -0.820  11.600  55.149  1.00 81.12           H  
ATOM    275  C   ASN A  19      -1.987  10.167  54.120  1.00 81.12           C  
ATOM    276  CB  ASN A  19      -1.930  10.528  56.638  1.00 81.12           C  
ATOM    277  HB2 ASN A  19      -1.464   9.544  56.594  1.00 81.12           H  
ATOM    278  HB3 ASN A  19      -2.976  10.391  56.912  1.00 81.12           H  
ATOM    279  O   ASN A  19      -0.993   9.780  53.524  1.00 81.12           O  
ATOM    280  CG  ASN A  19      -1.191  11.300  57.721  1.00 81.12           C  
ATOM    281  ND2 ASN A  19      -1.813  11.544  58.848  1.00 81.12           N  
ATOM    282 HD21 ASN A  19      -1.321  12.073  59.553  1.00 81.12           H  
ATOM    283 HD22 ASN A  19      -2.802  11.358  58.938  1.00 81.12           H  
ATOM    284  OD1 ASN A  19      -0.048  11.701  57.563  1.00 81.12           O  
ATOM    285  N   ALA A  20      -3.204   9.762  53.744  1.00 87.58           N  
ATOM    286  H   ALA A  20      -4.010  10.072  54.268  1.00 87.58           H  
ATOM    287  CA  ALA A  20      -3.395   8.826  52.630  1.00 87.58           C  
ATOM    288  HA  ALA A  20      -2.780   7.945  52.814  1.00 87.58           H  
ATOM    289  C   ALA A  20      -2.957   9.411  51.271  1.00 87.58           C  
ATOM    290  CB  ALA A  20      -4.864   8.392  52.596  1.00 87.58           C  
ATOM    291  HB1 ALA A  20      -5.008   7.651  51.810  1.00 87.58           H  
ATOM    292  HB2 ALA A  20      -5.141   7.956  53.556  1.00 87.58           H  
ATOM    293  HB3 ALA A  20      -5.492   9.260  52.395  1.00 87.58           H  
ATOM    294  O   ALA A  20      -2.516   8.664  50.400  1.00 87.58           O  
ATOM    295  N   VAL A  21      -3.073  10.732  51.091  1.00 80.48           N  
ATOM    296  H   VAL A  21      -3.502  11.262  51.836  1.00 80.48           H  
ATOM    297  CA  VAL A  21      -2.578  11.486  49.926  1.00 80.48           C  
ATOM    298  HA  VAL A  21      -2.840  10.952  49.012  1.00 80.48           H  
ATOM    299  C   VAL A  21      -1.054  11.593  49.966  1.00 80.48           C  
ATOM    300  CB  VAL A  21      -3.246  12.871  49.856  1.00 80.48           C  
ATOM    301  HB  VAL A  21      -3.141  13.368  50.820  1.00 80.48           H  
ATOM    302  O   VAL A  21      -0.407  11.289  48.967  1.00 80.48           O  
ATOM    303  CG1 VAL A  21      -2.659  13.782  48.774  1.00 80.48           C  
ATOM    304 HG11 VAL A  21      -3.225  14.712  48.718  1.00 80.48           H  
ATOM    305 HG12 VAL A  21      -2.677  13.281  47.806  1.00 80.48           H  
ATOM    306 HG13 VAL A  21      -1.627  14.028  49.023  1.00 80.48           H  
ATOM    307  CG2 VAL A  21      -4.737  12.729  49.534  1.00 80.48           C  
ATOM    308 HG21 VAL A  21      -5.243  13.656  49.806  1.00 80.48           H  
ATOM    309 HG22 VAL A  21      -4.874  12.510  48.475  1.00 80.48           H  
ATOM    310 HG23 VAL A  21      -5.187  11.925  50.116  1.00 80.48           H  
ATOM    311  N   ALA A  22      -0.479  11.934  51.124  1.00 76.94           N  
ATOM    312  H   ALA A  22      -1.067  12.187  51.906  1.00 76.94           H  
ATOM    313  CA  ALA A  22       0.962  11.914  51.363  1.00 76.94           C  
ATOM    314  HA  ALA A  22       1.439  12.657  50.724  1.00 76.94           H  
ATOM    315  C   ALA A  22       1.558  10.545  51.003  1.00 76.94           C  
ATOM    316  CB  ALA A  22       1.231  12.281  52.832  1.00 76.94           C  
ATOM    317  HB1 ALA A  22       0.881  13.291  53.043  1.00 76.94           H  
ATOM    318  HB2 ALA A  22       0.729  11.582  53.502  1.00 76.94           H  
ATOM    319  HB3 ALA A  22       2.298  12.223  53.045  1.00 76.94           H  
ATOM    320  O   ALA A  22       2.457  10.462  50.175  1.00 76.94           O  
ATOM    321  N   GLU A  23       0.977   9.462  51.521  1.00 79.85           N  
ATOM    322  H   GLU A  23       0.253   9.616  52.208  1.00 79.85           H  
ATOM    323  CA  GLU A  23       1.466   8.090  51.367  1.00 79.85           C  
ATOM    324  HA  GLU A  23       2.517   8.073  51.653  1.00 79.85           H  
ATOM    325  C   GLU A  23       1.360   7.547  49.922  1.00 79.85           C  
ATOM    326  CB  GLU A  23       0.672   7.193  52.341  1.00 79.85           C  
ATOM    327  HB2 GLU A  23      -0.231   6.859  51.828  1.00 79.85           H  
ATOM    328  HB3 GLU A  23       0.369   7.773  53.213  1.00 79.85           H  
ATOM    329  O   GLU A  23       2.045   6.579  49.586  1.00 79.85           O  
ATOM    330  CG  GLU A  23       1.444   5.985  52.895  1.00 79.85           C  
ATOM    331  HG2 GLU A  23       2.117   6.324  53.683  1.00 79.85           H  
ATOM    332  HG3 GLU A  23       2.057   5.565  52.098  1.00 79.85           H  
ATOM    333  CD  GLU A  23       0.509   4.887  53.445  1.00 79.85           C  
ATOM    334  OE1 GLU A  23       0.906   3.698  53.370  1.00 79.85           O  
ATOM    335  OE2 GLU A  23      -0.685   5.147  53.707  1.00 79.85           O  
ATOM    336  N   VAL A  24       0.492   8.103  49.054  1.00 74.70           N  
ATOM    337  H   VAL A  24      -0.055   8.889  49.375  1.00 74.70           H  
ATOM    338  CA  VAL A  24       0.437   7.735  47.613  1.00 74.70           C  
ATOM    339  HA  VAL A  24       0.857   6.736  47.493  1.00 74.70           H  
ATOM    340  C   VAL A  24       1.300   8.619  46.721  1.00 74.70           C  
ATOM    341  CB  VAL A  24      -0.983   7.677  47.013  1.00 74.70           C  
ATOM    342  HB  VAL A  24      -0.901   7.338  45.980  1.00 74.70           H  
ATOM    343  O   VAL A  24       1.669   8.176  45.641  1.00 74.70           O  
ATOM    344  CG1 VAL A  24      -1.865   6.664  47.739  1.00 74.70           C  
ATOM    345 HG11 VAL A  24      -1.850   6.858  48.811  1.00 74.70           H  
ATOM    346 HG12 VAL A  24      -2.891   6.779  47.387  1.00 74.70           H  
ATOM    347 HG13 VAL A  24      -1.527   5.655  47.503  1.00 74.70           H  
ATOM    348  CG2 VAL A  24      -1.714   9.017  46.982  1.00 74.70           C  
ATOM    349 HG21 VAL A  24      -1.919   9.344  48.002  1.00 74.70           H  
ATOM    350 HG22 VAL A  24      -1.107   9.766  46.473  1.00 74.70           H  
ATOM    351 HG23 VAL A  24      -2.644   8.916  46.424  1.00 74.70           H  
ATOM    352  N   LEU A  25       1.614   9.842  47.153  1.00 66.73           N  
ATOM    353  H   LEU A  25       1.233  10.155  48.035  1.00 66.73           H  
ATOM    354  CA  LEU A  25       2.488  10.769  46.428  1.00 66.73           C  
ATOM    355  HA  LEU A  25       2.501  10.512  45.369  1.00 66.73           H  
ATOM    356  C   LEU A  25       3.955  10.695  46.891  1.00 66.73           C  
ATOM    357  CB  LEU A  25       1.921  12.187  46.585  1.00 66.73           C  
ATOM    358  HB2 LEU A  25       2.654  12.900  46.206  1.00 66.73           H  
ATOM    359  HB3 LEU A  25       1.790  12.369  47.651  1.00 66.73           H  
ATOM    360  O   LEU A  25       4.840  11.136  46.166  1.00 66.73           O  
ATOM    361  CG  LEU A  25       0.576  12.457  45.892  1.00 66.73           C  
ATOM    362  HG  LEU A  25      -0.181  11.768  46.266  1.00 66.73           H  
ATOM    363  CD1 LEU A  25       0.137  13.873  46.259  1.00 66.73           C  
ATOM    364 HD11 LEU A  25       0.026  13.951  47.341  1.00 66.73           H  
ATOM    365 HD12 LEU A  25       0.895  14.586  45.936  1.00 66.73           H  
ATOM    366 HD13 LEU A  25      -0.811  14.109  45.775  1.00 66.73           H  
ATOM    367  CD2 LEU A  25       0.651  12.317  44.370  1.00 66.73           C  
ATOM    368 HD21 LEU A  25       0.869  11.285  44.097  1.00 66.73           H  
ATOM    369 HD22 LEU A  25      -0.298  12.607  43.918  1.00 66.73           H  
ATOM    370 HD23 LEU A  25       1.435  12.967  43.981  1.00 66.73           H  
ATOM    371  N   GLY A  26       4.219  10.115  48.067  1.00 68.54           N  
ATOM    372  H   GLY A  26       3.430   9.857  48.643  1.00 68.54           H  
ATOM    373  CA  GLY A  26       5.557   9.893  48.628  1.00 68.54           C  
ATOM    374  HA2 GLY A  26       6.297   9.927  47.828  1.00 68.54           H  
ATOM    375  HA3 GLY A  26       5.583   8.894  49.064  1.00 68.54           H  
ATOM    376  C   GLY A  26       6.009  10.877  49.718  1.00 68.54           C  
ATOM    377  O   GLY A  26       7.185  10.859  50.068  1.00 68.54           O  
ATOM    378  N   HIS A  27       5.124  11.719  50.260  1.00 70.87           N  
ATOM    379  H   HIS A  27       4.153  11.608  50.007  1.00 70.87           H  
ATOM    380  CA  HIS A  27       5.466  12.680  51.325  1.00 70.87           C  
ATOM    381  HA  HIS A  27       6.437  13.121  51.099  1.00 70.87           H  
ATOM    382  C   HIS A  27       5.567  12.006  52.706  1.00 70.87           C  
ATOM    383  CB  HIS A  27       4.436  13.816  51.371  1.00 70.87           C  
ATOM    384  HB2 HIS A  27       3.455  13.403  51.605  1.00 70.87           H  
ATOM    385  HB3 HIS A  27       4.709  14.497  52.177  1.00 70.87           H  
ATOM    386  O   HIS A  27       4.799  11.086  52.997  1.00 70.87           O  
ATOM    387  CG  HIS A  27       4.322  14.612  50.101  1.00 70.87           C  
ATOM    388  CD2 HIS A  27       3.449  14.398  49.074  1.00 70.87           C  
ATOM    389  HD2 HIS A  27       2.728  13.595  49.031  1.00 70.87           H  
ATOM    390  ND1 HIS A  27       5.038  15.737  49.790  1.00 70.87           N  
ATOM    391  HD1 HIS A  27       5.756  16.146  50.371  1.00 70.87           H  
ATOM    392  CE1 HIS A  27       4.602  16.195  48.607  1.00 70.87           C  
ATOM    393  HE1 HIS A  27       4.986  17.074  48.110  1.00 70.87           H  
ATOM    394  NE2 HIS A  27       3.614  15.418  48.131  1.00 70.87           N  
ATOM    395  N   GLU A  28       6.450  12.495  53.588  1.00 73.04           N  
ATOM    396  H   GLU A  28       7.035  13.275  53.323  1.00 73.04           H  
ATOM    397  CA  GLU A  28       6.669  11.891  54.918  1.00 73.04           C  
ATOM    398  HA  GLU A  28       6.838  10.821  54.795  1.00 73.04           H  
ATOM    399  C   GLU A  28       5.466  12.034  55.867  1.00 73.04           C  
ATOM    400  CB  GLU A  28       7.905  12.494  55.616  1.00 73.04           C  
ATOM    401  HB2 GLU A  28       7.813  13.579  55.645  1.00 73.04           H  
ATOM    402  HB3 GLU A  28       7.908  12.129  56.643  1.00 73.04           H  
ATOM    403  O   GLU A  28       5.283  11.212  56.765  1.00 73.04           O  
ATOM    404  CG  GLU A  28       9.251  12.105  54.982  1.00 73.04           C  
ATOM    405  HG2 GLU A  28       9.221  11.042  54.742  1.00 73.04           H  
ATOM    406  HG3 GLU A  28       9.378  12.656  54.050  1.00 73.04           H  
ATOM    407  CD  GLU A  28      10.455  12.368  55.913  1.00 73.04           C  
ATOM    408  OE1 GLU A  28      11.498  11.703  55.708  1.00 73.04           O  
ATOM    409  OE2 GLU A  28      10.339  13.197  56.848  1.00 73.04           O  
ATOM    410  N   SER A  29       4.639  13.074  55.699  1.00 72.37           N  
ATOM    411  H   SER A  29       4.818  13.706  54.932  1.00 72.37           H  
ATOM    412  CA  SER A  29       3.449  13.289  56.530  1.00 72.37           C  
ATOM    413  HA  SER A  29       3.005  12.318  56.753  1.00 72.37           H  
ATOM    414  C   SER A  29       2.377  14.144  55.851  1.00 72.37           C  
ATOM    415  CB  SER A  29       3.852  13.943  57.861  1.00 72.37           C  
ATOM    416  HB2 SER A  29       4.674  13.388  58.311  1.00 72.37           H  
ATOM    417  HB3 SER A  29       3.003  13.910  58.545  1.00 72.37           H  
ATOM    418  O   SER A  29       2.648  14.902  54.917  1.00 72.37           O  
ATOM    419  OG  SER A  29       4.233  15.293  57.669  1.00 72.37           O  
ATOM    420  HG  SER A  29       5.041  15.290  57.151  1.00 72.37           H  
ATOM    421  N   ALA A  30       1.160  14.102  56.403  1.00 75.11           N  
ATOM    422  H   ALA A  30       0.974  13.380  57.084  1.00 75.11           H  
ATOM    423  CA  ALA A  30       0.061  15.016  56.086  1.00 75.11           C  
ATOM    424  HA  ALA A  30      -0.335  14.768  55.101  1.00 75.11           H  
ATOM    425  C   ALA A  30       0.439  16.511  56.073  1.00 75.11           C  
ATOM    426  CB  ALA A  30      -1.031  14.804  57.143  1.00 75.11           C  
ATOM    427  HB1 ALA A  30      -1.533  13.850  56.982  1.00 75.11           H  
ATOM    428  HB2 ALA A  30      -1.770  15.603  57.081  1.00 75.11           H  
ATOM    429  HB3 ALA A  30      -0.599  14.821  58.144  1.00 75.11           H  
ATOM    430  O   ALA A  30      -0.223  17.282  55.381  1.00 75.11           O  
ATOM    431  N   ALA A  31       1.465  16.938  56.821  1.00 74.88           N  
ATOM    432  H   ALA A  31       2.033  16.258  57.306  1.00 74.88           H  
ATOM    433  CA  ALA A  31       1.816  18.352  56.970  1.00 74.88           C  
ATOM    434  HA  ALA A  31       0.917  18.897  57.257  1.00 74.88           H  
ATOM    435  C   ALA A  31       2.336  19.005  55.673  1.00 74.88           C  
ATOM    436  CB  ALA A  31       2.834  18.478  58.109  1.00 74.88           C  
ATOM    437  HB1 ALA A  31       3.045  19.531  58.293  1.00 74.88           H  
ATOM    438  HB2 ALA A  31       3.762  17.975  57.835  1.00 74.88           H  
ATOM    439  HB3 ALA A  31       2.435  18.029  59.019  1.00 74.88           H  
ATOM    440  O   ALA A  31       2.228  20.221  55.519  1.00 74.88           O  
ATOM    441  N   GLU A  32       2.862  18.218  54.729  1.00 74.94           N  
ATOM    442  H   GLU A  32       2.951  17.229  54.917  1.00 74.94           H  
ATOM    443  CA  GLU A  32       3.281  18.708  53.406  1.00 74.94           C  
ATOM    444  HA  GLU A  32       3.746  19.689  53.507  1.00 74.94           H  
ATOM    445  C   GLU A  32       2.107  18.865  52.428  1.00 74.94           C  
ATOM    446  CB  GLU A  32       4.312  17.746  52.807  1.00 74.94           C  
ATOM    447  HB2 GLU A  32       4.511  18.060  51.782  1.00 74.94           H  
ATOM    448  HB3 GLU A  32       3.899  16.738  52.789  1.00 74.94           H  
ATOM    449  O   GLU A  32       2.175  19.627  51.461  1.00 74.94           O  
ATOM    450  CG  GLU A  32       5.632  17.751  53.592  1.00 74.94           C  
ATOM    451  HG2 GLU A  32       5.438  17.443  54.619  1.00 74.94           H  
ATOM    452  HG3 GLU A  32       6.027  18.767  53.611  1.00 74.94           H  
ATOM    453  CD  GLU A  32       6.670  16.817  52.961  1.00 74.94           C  
ATOM    454  OE1 GLU A  32       7.413  16.181  53.734  1.00 74.94           O  
ATOM    455  OE2 GLU A  32       6.703  16.727  51.711  1.00 74.94           O  
ATOM    456  N   ILE A  33       1.002  18.158  52.675  1.00 77.37           N  
ATOM    457  H   ILE A  33       0.949  17.638  53.539  1.00 77.37           H  
ATOM    458  CA  ILE A  33      -0.140  18.129  51.772  1.00 77.37           C  
ATOM    459  HA  ILE A  33       0.236  18.158  50.749  1.00 77.37           H  
ATOM    460  C   ILE A  33      -0.993  19.382  51.966  1.00 77.37           C  
ATOM    461  CB  ILE A  33      -0.919  16.809  51.941  1.00 77.37           C  
ATOM    462  HB  ILE A  33      -1.176  16.687  52.994  1.00 77.37           H  
ATOM    463  O   ILE A  33      -1.733  19.527  52.939  1.00 77.37           O  
ATOM    464  CG1 ILE A  33      -0.081  15.585  51.520  1.00 77.37           C  
ATOM    465 HG12 ILE A  33       0.752  15.468  52.214  1.00 77.37           H  
ATOM    466 HG13 ILE A  33      -0.705  14.695  51.606  1.00 77.37           H  
ATOM    467  CG2 ILE A  33      -2.236  16.832  51.154  1.00 77.37           C  
ATOM    468 HG21 ILE A  33      -2.904  17.564  51.610  1.00 77.37           H  
ATOM    469 HG22 ILE A  33      -2.710  15.852  51.207  1.00 77.37           H  
ATOM    470 HG23 ILE A  33      -2.063  17.099  50.112  1.00 77.37           H  
ATOM    471  CD1 ILE A  33       0.487  15.630  50.094  1.00 77.37           C  
ATOM    472 HD11 ILE A  33       0.834  14.633  49.822  1.00 77.37           H  
ATOM    473 HD12 ILE A  33      -0.272  15.934  49.374  1.00 77.37           H  
ATOM    474 HD13 ILE A  33       1.329  16.321  50.047  1.00 77.37           H  
ATOM    475  N   ASN A  34      -0.963  20.281  50.978  1.00 75.97           N  
ATOM    476  H   ASN A  34      -0.270  20.159  50.253  1.00 75.97           H  
ATOM    477  CA  ASN A  34      -1.895  21.405  50.924  1.00 75.97           C  
ATOM    478  HA  ASN A  34      -1.866  21.907  51.891  1.00 75.97           H  
ATOM    479  C   ASN A  34      -3.326  20.886  50.708  1.00 75.97           C  
ATOM    480  CB  ASN A  34      -1.452  22.426  49.866  1.00 75.97           C  
ATOM    481  HB2 ASN A  34      -0.438  22.751  50.101  1.00 75.97           H  
ATOM    482  HB3 ASN A  34      -1.444  21.955  48.883  1.00 75.97           H  
ATOM    483  O   ASN A  34      -3.773  20.654  49.584  1.00 75.97           O  
ATOM    484  CG  ASN A  34      -2.358  23.652  49.812  1.00 75.97           C  
ATOM    485  ND2 ASN A  34      -1.880  24.724  49.227  1.00 75.97           N  
ATOM    486 HD21 ASN A  34      -0.936  24.729  48.867  1.00 75.97           H  
ATOM    487 HD22 ASN A  34      -2.486  25.531  49.181  1.00 75.97           H  
ATOM    488  OD1 ASN A  34      -3.494  23.679  50.271  1.00 75.97           O  
ATOM    489  N   VAL A  35      -4.061  20.752  51.811  1.00 77.36           N  
ATOM    490  H   VAL A  35      -3.552  20.824  52.681  1.00 77.36           H  
ATOM    491  CA  VAL A  35      -5.376  20.105  51.869  1.00 77.36           C  
ATOM    492  HA  VAL A  35      -5.235  19.116  51.432  1.00 77.36           H  
ATOM    493  C   VAL A  35      -6.483  20.792  51.057  1.00 77.36           C  
ATOM    494  CB  VAL A  35      -5.824  19.912  53.332  1.00 77.36           C  
ATOM    495  HB  VAL A  35      -6.762  19.358  53.339  1.00 77.36           H  
ATOM    496  O   VAL A  35      -7.570  20.231  50.895  1.00 77.36           O  
ATOM    497  CG1 VAL A  35      -4.795  19.092  54.117  1.00 77.36           C  
ATOM    498 HG11 VAL A  35      -5.231  18.731  55.048  1.00 77.36           H  
ATOM    499 HG12 VAL A  35      -3.918  19.692  54.362  1.00 77.36           H  
ATOM    500 HG13 VAL A  35      -4.470  18.231  53.532  1.00 77.36           H  
ATOM    501  CG2 VAL A  35      -6.051  21.257  54.041  1.00 77.36           C  
ATOM    502 HG21 VAL A  35      -5.142  21.858  54.020  1.00 77.36           H  
ATOM    503 HG22 VAL A  35      -6.866  21.799  53.563  1.00 77.36           H  
ATOM    504 HG23 VAL A  35      -6.322  21.084  55.083  1.00 77.36           H  
ATOM    505  N   ARG A  36      -6.245  22.008  50.555  1.00 71.69           N  
ATOM    506  H   ARG A  36      -5.320  22.390  50.696  1.00 71.69           H  
ATOM    507  CA  ARG A  36      -7.184  22.755  49.700  1.00 71.69           C  
ATOM    508  HA  ARG A  36      -8.175  22.306  49.761  1.00 71.69           H  
ATOM    509  C   ARG A  36      -6.822  22.705  48.216  1.00 71.69           C  
ATOM    510  CB  ARG A  36      -7.284  24.210  50.176  1.00 71.69           C  
ATOM    511  HB2 ARG A  36      -6.299  24.674  50.132  1.00 71.69           H  
ATOM    512  HB3 ARG A  36      -7.950  24.753  49.506  1.00 71.69           H  
ATOM    513  O   ARG A  36      -7.602  23.189  47.403  1.00 71.69           O  
ATOM    514  CG  ARG A  36      -7.837  24.313  51.600  1.00 71.69           C  
ATOM    515  HG2 ARG A  36      -8.794  23.795  51.661  1.00 71.69           H  
ATOM    516  HG3 ARG A  36      -7.136  23.858  52.300  1.00 71.69           H  
ATOM    517  CD  ARG A  36      -8.027  25.784  51.969  1.00 71.69           C  
ATOM    518  HD2 ARG A  36      -8.759  26.227  51.293  1.00 71.69           H  
ATOM    519  HD3 ARG A  36      -7.074  26.299  51.844  1.00 71.69           H  
ATOM    520  NE  ARG A  36      -8.484  25.924  53.362  1.00 71.69           N  
ATOM    521  HE  ARG A  36      -8.653  25.067  53.869  1.00 71.69           H  
ATOM    522  NH1 ARG A  36      -8.453  28.217  53.448  1.00 71.69           N  
ATOM    523 HH11 ARG A  36      -8.164  28.235  52.480  1.00 71.69           H  
ATOM    524 HH12 ARG A  36      -8.575  29.077  53.962  1.00 71.69           H  
ATOM    525  NH2 ARG A  36      -9.016  27.047  55.267  1.00 71.69           N  
ATOM    526 HH21 ARG A  36      -9.119  27.912  55.777  1.00 71.69           H  
ATOM    527 HH22 ARG A  36      -9.144  26.167  55.746  1.00 71.69           H  
ATOM    528  CZ  ARG A  36      -8.649  27.059  54.016  1.00 71.69           C  
ATOM    529  N   ARG A  37      -5.662  22.147  47.864  1.00 72.41           N  
ATOM    530  H   ARG A  37      -5.099  21.712  48.581  1.00 72.41           H  
ATOM    531  CA  ARG A  37      -5.194  22.047  46.481  1.00 72.41           C  
ATOM    532  HA  ARG A  37      -5.450  22.978  45.974  1.00 72.41           H  
ATOM    533  C   ARG A  37      -5.909  20.918  45.734  1.00 72.41           C  
ATOM    534  CB  ARG A  37      -3.668  21.889  46.492  1.00 72.41           C  
ATOM    535  HB2 ARG A  37      -3.403  20.856  46.714  1.00 72.41           H  
ATOM    536  HB3 ARG A  37      -3.248  22.534  47.264  1.00 72.41           H  
ATOM    537  O   ARG A  37      -6.333  19.937  46.351  1.00 72.41           O  
ATOM    538  CG  ARG A  37      -3.081  22.317  45.150  1.00 72.41           C  
ATOM    539  HG2 ARG A  37      -3.457  21.669  44.358  1.00 72.41           H  
ATOM    540  HG3 ARG A  37      -3.399  23.340  44.946  1.00 72.41           H  
ATOM    541  CD  ARG A  37      -1.556  22.260  45.134  1.00 72.41           C  
ATOM    542  HD2 ARG A  37      -1.236  21.222  45.042  1.00 72.41           H  
ATOM    543  HD3 ARG A  37      -1.162  22.688  46.056  1.00 72.41           H  
ATOM    544  NE  ARG A  37      -1.085  23.044  43.993  1.00 72.41           N  
ATOM    545  HE  ARG A  37      -1.803  23.434  43.398  1.00 72.41           H  
ATOM    546  NH1 ARG A  37       1.175  22.662  44.123  1.00 72.41           N  
ATOM    547 HH11 ARG A  37       1.005  21.952  44.820  1.00 72.41           H  
ATOM    548 HH12 ARG A  37       2.083  22.728  43.685  1.00 72.41           H  
ATOM    549  NH2 ARG A  37       0.303  23.987  42.524  1.00 72.41           N  
ATOM    550 HH21 ARG A  37       1.207  24.099  42.088  1.00 72.41           H  
ATOM    551 HH22 ARG A  37      -0.540  24.312  42.072  1.00 72.41           H  
ATOM    552  CZ  ARG A  37       0.139  23.222  43.560  1.00 72.41           C  
ATOM    553  N   ALA A  38      -6.047  21.068  44.418  1.00 73.14           N  
ATOM    554  H   ALA A  38      -5.674  21.893  43.971  1.00 73.14           H  
ATOM    555  CA  ALA A  38      -6.651  20.053  43.565  1.00 73.14           C  
ATOM    556  HA  ALA A  38      -7.603  19.780  44.020  1.00 73.14           H  
ATOM    557  C   ALA A  38      -5.765  18.797  43.457  1.00 73.14           C  
ATOM    558  CB  ALA A  38      -6.958  20.661  42.193  1.00 73.14           C  
ATOM    559  HB1 ALA A  38      -7.458  19.922  41.567  1.00 73.14           H  
ATOM    560  HB2 ALA A  38      -6.035  20.973  41.704  1.00 73.14           H  
ATOM    561  HB3 ALA A  38      -7.610  21.528  42.305  1.00 73.14           H  
ATOM    562  O   ALA A  38      -4.546  18.909  43.357  1.00 73.14           O  
ATOM    563  N   PHE A  39      -6.353  17.600  43.412  1.00 73.72           N  
ATOM    564  H   PHE A  39      -7.349  17.555  43.571  1.00 73.72           H  
ATOM    565  CA  PHE A  39      -5.610  16.341  43.267  1.00 73.72           C  
ATOM    566  HA  PHE A  39      -4.877  16.280  44.072  1.00 73.72           H  
ATOM    567  C   PHE A  39      -4.805  16.263  41.963  1.00 73.72           C  
ATOM    568  CB  PHE A  39      -6.582  15.157  43.375  1.00 73.72           C  
ATOM    569  HB2 PHE A  39      -6.073  14.256  43.034  1.00 73.72           H  
ATOM    570  HB3 PHE A  39      -7.417  15.327  42.695  1.00 73.72           H  
ATOM    571  O   PHE A  39      -3.685  15.755  41.964  1.00 73.72           O  
ATOM    572  CG  PHE A  39      -7.110  14.867  44.768  1.00 73.72           C  
ATOM    573  CD1 PHE A  39      -6.240  14.820  45.874  1.00 73.72           C  
ATOM    574  HD1 PHE A  39      -5.185  15.023  45.762  1.00 73.72           H  
ATOM    575  CD2 PHE A  39      -8.471  14.573  44.956  1.00 73.72           C  
ATOM    576  HD2 PHE A  39      -9.152  14.627  44.119  1.00 73.72           H  
ATOM    577  CE1 PHE A  39      -6.733  14.507  47.147  1.00 73.72           C  
ATOM    578  HE1 PHE A  39      -6.051  14.491  47.984  1.00 73.72           H  
ATOM    579  CE2 PHE A  39      -8.950  14.208  46.226  1.00 73.72           C  
ATOM    580  HE2 PHE A  39      -9.990  13.946  46.358  1.00 73.72           H  
ATOM    581  CZ  PHE A  39      -8.087  14.198  47.329  1.00 73.72           C  
ATOM    582  HZ  PHE A  39      -8.462  13.958  48.313  1.00 73.72           H  
ATOM    583  N   SER A  40      -5.327  16.837  40.879  1.00 59.88           N  
ATOM    584  H   SER A  40      -6.237  17.270  40.946  1.00 59.88           H  
ATOM    585  CA  SER A  40      -4.611  17.005  39.610  1.00 59.88           C  
ATOM    586  HA  SER A  40      -4.263  16.031  39.266  1.00 59.88           H  
ATOM    587  C   SER A  40      -3.379  17.913  39.734  1.00 59.88           C  
ATOM    588  CB  SER A  40      -5.577  17.570  38.563  1.00 59.88           C  
ATOM    589  HB2 SER A  40      -5.014  17.899  37.690  1.00 59.88           H  
ATOM    590  HB3 SER A  40      -6.270  16.786  38.258  1.00 59.88           H  
ATOM    591  O   SER A  40      -2.356  17.633  39.120  1.00 59.88           O  
ATOM    592  OG  SER A  40      -6.320  18.655  39.102  1.00 59.88           O  
ATOM    593  HG  SER A  40      -6.709  19.148  38.376  1.00 59.88           H  
ATOM    594  N   GLU A  41      -3.430  18.959  40.565  1.00 69.78           N  
ATOM    595  H   GLU A  41      -4.295  19.131  41.058  1.00 69.78           H  
ATOM    596  CA  GLU A  41      -2.277  19.826  40.867  1.00 69.78           C  
ATOM    597  HA  GLU A  41      -1.706  20.015  39.958  1.00 69.78           H  
ATOM    598  C   GLU A  41      -1.308  19.231  41.902  1.00 69.78           C  
ATOM    599  CB  GLU A  41      -2.750  21.157  41.449  1.00 69.78           C  
ATOM    600  HB2 GLU A  41      -1.864  21.652  41.847  1.00 69.78           H  
ATOM    601  HB3 GLU A  41      -3.430  20.959  42.277  1.00 69.78           H  
ATOM    602  O   GLU A  41      -0.156  19.655  41.983  1.00 69.78           O  
ATOM    603  CG  GLU A  41      -3.424  22.140  40.493  1.00 69.78           C  
ATOM    604  HG2 GLU A  41      -2.745  22.361  39.669  1.00 69.78           H  
ATOM    605  HG3 GLU A  41      -4.331  21.689  40.090  1.00 69.78           H  
ATOM    606  CD  GLU A  41      -3.755  23.437  41.253  1.00 69.78           C  
ATOM    607  OE1 GLU A  41      -4.853  23.980  41.028  1.00 69.78           O  
ATOM    608  OE2 GLU A  41      -2.920  23.859  42.099  1.00 69.78           O  
ATOM    609  N   LEU A  42      -1.775  18.289  42.725  1.00 67.42           N  
ATOM    610  H   LEU A  42      -2.757  18.060  42.661  1.00 67.42           H  
ATOM    611  CA  LEU A  42      -0.952  17.532  43.673  1.00 67.42           C  
ATOM    612  HA  LEU A  42      -0.168  18.183  44.058  1.00 67.42           H  
ATOM    613  C   LEU A  42      -0.212  16.360  42.999  1.00 67.42           C  
ATOM    614  CB  LEU A  42      -1.829  17.062  44.853  1.00 67.42           C  
ATOM    615  HB2 LEU A  42      -2.692  16.535  44.447  1.00 67.42           H  
ATOM    616  HB3 LEU A  42      -1.260  16.345  45.445  1.00 67.42           H  
ATOM    617  O   LEU A  42       0.612  15.728  43.645  1.00 67.42           O  
ATOM    618  CG  LEU A  42      -2.308  18.178  45.803  1.00 67.42           C  
ATOM    619  HG  LEU A  42      -2.724  19.005  45.227  1.00 67.42           H  
ATOM    620  CD1 LEU A  42      -3.396  17.644  46.738  1.00 67.42           C  
ATOM    621 HD11 LEU A  42      -4.261  17.338  46.150  1.00 67.42           H  
ATOM    622 HD12 LEU A  42      -3.016  16.793  47.304  1.00 67.42           H  
ATOM    623 HD13 LEU A  42      -3.711  18.428  47.428  1.00 67.42           H  
ATOM    624  CD2 LEU A  42      -1.171  18.717  46.676  1.00 67.42           C  
ATOM    625 HD21 LEU A  42      -0.396  19.159  46.050  1.00 67.42           H  
ATOM    626 HD22 LEU A  42      -1.551  19.470  47.366  1.00 67.42           H  
ATOM    627 HD23 LEU A  42      -0.728  17.902  47.249  1.00 67.42           H  
ATOM    628  N   GLY A  43      -0.475  16.072  41.718  1.00 62.76           N  
ATOM    629  H   GLY A  43      -1.153  16.641  41.231  1.00 62.76           H  
ATOM    630  CA  GLY A  43       0.213  15.018  40.962  1.00 62.76           C  
ATOM    631  HA2 GLY A  43       1.234  14.908  41.329  1.00 62.76           H  
ATOM    632  HA3 GLY A  43       0.265  15.325  39.917  1.00 62.76           H  
ATOM    633  C   GLY A  43      -0.455  13.639  41.005  1.00 62.76           C  
ATOM    634  O   GLY A  43       0.209  12.628  40.771  1.00 62.76           O  
ATOM    635  N   LEU A  44      -1.761  13.555  41.295  1.00 62.00           N  
ATOM    636  H   LEU A  44      -2.282  14.400  41.481  1.00 62.00           H  
ATOM    637  CA  LEU A  44      -2.484  12.284  41.200  1.00 62.00           C  
ATOM    638  HA  LEU A  44      -1.814  11.492  41.533  1.00 62.00           H  
ATOM    639  C   LEU A  44      -2.845  11.961  39.745  1.00 62.00           C  
ATOM    640  CB  LEU A  44      -3.713  12.227  42.123  1.00 62.00           C  
ATOM    641  HB2 LEU A  44      -4.292  11.354  41.821  1.00 62.00           H  
ATOM    642  HB3 LEU A  44      -4.341  13.105  41.970  1.00 62.00           H  
ATOM    643  O   LEU A  44      -3.863  12.412  39.221  1.00 62.00           O  
ATOM    644  CG  LEU A  44      -3.343  12.064  43.608  1.00 62.00           C  
ATOM    645  HG  LEU A  44      -2.451  11.444  43.699  1.00 62.00           H  
ATOM    646  CD1 LEU A  44      -3.101  13.403  44.299  1.00 62.00           C  
ATOM    647 HD11 LEU A  44      -2.917  13.245  45.361  1.00 62.00           H  
ATOM    648 HD12 LEU A  44      -3.969  14.049  44.165  1.00 62.00           H  
ATOM    649 HD13 LEU A  44      -2.233  13.898  43.864  1.00 62.00           H  
ATOM    650  CD2 LEU A  44      -4.464  11.361  44.370  1.00 62.00           C  
ATOM    651 HD21 LEU A  44      -4.130  11.193  45.394  1.00 62.00           H  
ATOM    652 HD22 LEU A  44      -5.364  11.975  44.367  1.00 62.00           H  
ATOM    653 HD23 LEU A  44      -4.668  10.392  43.914  1.00 62.00           H  
ATOM    654  N   ASP A  45      -2.017  11.122  39.128  1.00 47.72           N  
ATOM    655  H   ASP A  45      -1.153  10.881  39.592  1.00 47.72           H  
ATOM    656  CA  ASP A  45      -2.339  10.406  37.895  1.00 47.72           C  
ATOM    657  HA  ASP A  45      -2.802  11.115  37.209  1.00 47.72           H  
ATOM    658  C   ASP A  45      -3.361   9.266  38.126  1.00 47.72           C  
ATOM    659  CB  ASP A  45      -1.029   9.926  37.234  1.00 47.72           C  
ATOM    660  HB2 ASP A  45      -0.341  10.770  37.170  1.00 47.72           H  
ATOM    661  HB3 ASP A  45      -1.255   9.619  36.212  1.00 47.72           H  
ATOM    662  O   ASP A  45      -3.919   9.094  39.214  1.00 47.72           O  
ATOM    663  CG  ASP A  45      -0.321   8.755  37.934  1.00 47.72           C  
ATOM    664  OD1 ASP A  45      -0.968   8.059  38.751  1.00 47.72           O  
ATOM    665  OD2 ASP A  45       0.845   8.503  37.586  1.00 47.72           O  
ATOM    666  N   SER A  46      -3.605   8.445  37.098  1.00 50.36           N  
ATOM    667  H   SER A  46      -3.052   8.567  36.262  1.00 50.36           H  
ATOM    668  CA  SER A  46      -4.544   7.314  37.182  1.00 50.36           C  
ATOM    669  HA  SER A  46      -5.517   7.691  37.497  1.00 50.36           H  
ATOM    670  C   SER A  46      -4.135   6.226  38.189  1.00 50.36           C  
ATOM    671  CB  SER A  46      -4.706   6.667  35.805  1.00 50.36           C  
ATOM    672  HB2 SER A  46      -3.729   6.398  35.404  1.00 50.36           H  
ATOM    673  HB3 SER A  46      -5.307   5.762  35.902  1.00 50.36           H  
ATOM    674  O   SER A  46      -5.008   5.601  38.798  1.00 50.36           O  
ATOM    675  OG  SER A  46      -5.366   7.549  34.919  1.00 50.36           O  
ATOM    676  HG  SER A  46      -4.857   8.359  34.836  1.00 50.36           H  
ATOM    677  N   LEU A  47      -2.835   5.984  38.389  1.00 47.96           N  
ATOM    678  H   LEU A  47      -2.161   6.655  38.048  1.00 47.96           H  
ATOM    679  CA  LEU A  47      -2.337   4.986  39.337  1.00 47.96           C  
ATOM    680  HA  LEU A  47      -2.949   4.088  39.246  1.00 47.96           H  
ATOM    681  C   LEU A  47      -2.472   5.506  40.772  1.00 47.96           C  
ATOM    682  CB  LEU A  47      -0.878   4.638  38.981  1.00 47.96           C  
ATOM    683  HB2 LEU A  47      -0.275   5.543  39.052  1.00 47.96           H  
ATOM    684  HB3 LEU A  47      -0.836   4.296  37.946  1.00 47.96           H  
ATOM    685  O   LEU A  47      -3.024   4.813  41.632  1.00 47.96           O  
ATOM    686  CG  LEU A  47      -0.239   3.567  39.887  1.00 47.96           C  
ATOM    687  HG  LEU A  47      -0.290   3.887  40.928  1.00 47.96           H  
ATOM    688  CD1 LEU A  47      -0.939   2.209  39.754  1.00 47.96           C  
ATOM    689 HD11 LEU A  47      -0.405   1.470  40.352  1.00 47.96           H  
ATOM    690 HD12 LEU A  47      -1.963   2.284  40.122  1.00 47.96           H  
ATOM    691 HD13 LEU A  47      -0.940   1.898  38.710  1.00 47.96           H  
ATOM    692  CD2 LEU A  47       1.231   3.379  39.518  1.00 47.96           C  
ATOM    693 HD21 LEU A  47       1.753   4.329  39.631  1.00 47.96           H  
ATOM    694 HD22 LEU A  47       1.696   2.651  40.182  1.00 47.96           H  
ATOM    695 HD23 LEU A  47       1.326   3.048  38.483  1.00 47.96           H  
ATOM    696  N   ASN A  48      -2.054   6.747  41.008  1.00 66.64           N  
ATOM    697  H   ASN A  48      -1.605   7.237  40.248  1.00 66.64           H  
ATOM    698  CA  ASN A  48      -2.087   7.399  42.314  1.00 66.64           C  
ATOM    699  HA  ASN A  48      -1.658   6.721  43.053  1.00 66.64           H  
ATOM    700  C   ASN A  48      -3.528   7.692  42.763  1.00 66.64           C  
ATOM    701  CB  ASN A  48      -1.189   8.647  42.243  1.00 66.64           C  
ATOM    702  HB2 ASN A  48      -1.490   9.261  41.395  1.00 66.64           H  
ATOM    703  HB3 ASN A  48      -1.288   9.228  43.160  1.00 66.64           H  
ATOM    704  O   ASN A  48      -3.867   7.477  43.928  1.00 66.64           O  
ATOM    705  CG  ASN A  48       0.284   8.287  42.085  1.00 66.64           C  
ATOM    706  ND2 ASN A  48       1.119   9.236  41.734  1.00 66.64           N  
ATOM    707 HD21 ASN A  48       0.814  10.174  41.516  1.00 66.64           H  
ATOM    708 HD22 ASN A  48       2.078   8.949  41.600  1.00 66.64           H  
ATOM    709  OD1 ASN A  48       0.693   7.155  42.294  1.00 66.64           O  
ATOM    710  N   ALA A  49      -4.425   8.049  41.838  1.00 67.59           N  
ATOM    711  H   ALA A  49      -4.095   8.268  40.909  1.00 67.59           H  
ATOM    712  CA  ALA A  49      -5.866   8.123  42.089  1.00 67.59           C  
ATOM    713  HA  ALA A  49      -6.049   8.841  42.889  1.00 67.59           H  
ATOM    714  C   ALA A  49      -6.459   6.770  42.526  1.00 67.59           C  
ATOM    715  CB  ALA A  49      -6.548   8.625  40.813  1.00 67.59           C  
ATOM    716  HB1 ALA A  49      -6.149   9.604  40.548  1.00 67.59           H  
ATOM    717  HB2 ALA A  49      -6.361   7.937  39.989  1.00 67.59           H  
ATOM    718  HB3 ALA A  49      -7.623   8.702  40.975  1.00 67.59           H  
ATOM    719  O   ALA A  49      -7.225   6.696  43.494  1.00 67.59           O  
ATOM    720  N   MET A  50      -6.078   5.673  41.858  1.00 66.93           N  
ATOM    721  H   MET A  50      -5.454   5.781  41.071  1.00 66.93           H  
ATOM    722  CA  MET A  50      -6.494   4.325  42.255  1.00 66.93           C  
ATOM    723  HA  MET A  50      -7.577   4.328  42.385  1.00 66.93           H  
ATOM    724  C   MET A  50      -5.900   3.894  43.603  1.00 66.93           C  
ATOM    725  CB  MET A  50      -6.138   3.302  41.167  1.00 66.93           C  
ATOM    726  HB2 MET A  50      -5.142   3.495  40.769  1.00 66.93           H  
ATOM    727  HB3 MET A  50      -6.138   2.311  41.621  1.00 66.93           H  
ATOM    728  O   MET A  50      -6.597   3.239  44.384  1.00 66.93           O  
ATOM    729  CG  MET A  50      -7.164   3.310  40.028  1.00 66.93           C  
ATOM    730  HG2 MET A  50      -7.119   4.277  39.527  1.00 66.93           H  
ATOM    731  HG3 MET A  50      -8.162   3.206  40.454  1.00 66.93           H  
ATOM    732  SD  MET A  50      -6.951   2.013  38.773  1.00 66.93           S  
ATOM    733  CE  MET A  50      -7.050   0.488  39.747  1.00 66.93           C  
ATOM    734  HE1 MET A  50      -7.965   0.487  40.338  1.00 66.93           H  
ATOM    735  HE2 MET A  50      -7.057  -0.364  39.067  1.00 66.93           H  
ATOM    736  HE3 MET A  50      -6.178   0.412  40.397  1.00 66.93           H  
ATOM    737  N   ALA A  51      -4.651   4.261  43.893  1.00 68.90           N  
ATOM    738  H   ALA A  51      -4.116   4.744  43.186  1.00 68.90           H  
ATOM    739  CA  ALA A  51      -3.990   3.979  45.163  1.00 68.90           C  
ATOM    740  HA  ALA A  51      -4.088   2.914  45.376  1.00 68.90           H  
ATOM    741  C   ALA A  51      -4.645   4.744  46.325  1.00 68.90           C  
ATOM    742  CB  ALA A  51      -2.497   4.292  45.017  1.00 68.90           C  
ATOM    743  HB1 ALA A  51      -1.964   3.975  45.914  1.00 68.90           H  
ATOM    744  HB2 ALA A  51      -2.083   3.760  44.160  1.00 68.90           H  
ATOM    745  HB3 ALA A  51      -2.346   5.361  44.872  1.00 68.90           H  
ATOM    746  O   ALA A  51      -4.959   4.133  47.350  1.00 68.90           O  
ATOM    747  N   LEU A  52      -4.957   6.036  46.141  1.00 78.27           N  
ATOM    748  H   LEU A  52      -4.632   6.491  45.300  1.00 78.27           H  
ATOM    749  CA  LEU A  52      -5.639   6.857  47.147  1.00 78.27           C  
ATOM    750  HA  LEU A  52      -5.043   6.854  48.059  1.00 78.27           H  
ATOM    751  C   LEU A  52      -7.005   6.266  47.476  1.00 78.27           C  
ATOM    752  CB  LEU A  52      -5.789   8.306  46.638  1.00 78.27           C  
ATOM    753  HB2 LEU A  52      -6.335   8.301  45.695  1.00 78.27           H  
ATOM    754  HB3 LEU A  52      -4.801   8.725  46.445  1.00 78.27           H  
ATOM    755  O   LEU A  52      -7.335   6.035  48.640  1.00 78.27           O  
ATOM    756  CG  LEU A  52      -6.531   9.218  47.636  1.00 78.27           C  
ATOM    757  HG  LEU A  52      -7.527   8.815  47.818  1.00 78.27           H  
ATOM    758  CD1 LEU A  52      -5.790   9.325  48.968  1.00 78.27           C  
ATOM    759 HD11 LEU A  52      -6.295  10.038  49.620  1.00 78.27           H  
ATOM    760 HD12 LEU A  52      -4.767   9.659  48.795  1.00 78.27           H  
ATOM    761 HD13 LEU A  52      -5.767   8.361  49.477  1.00 78.27           H  
ATOM    762  CD2 LEU A  52      -6.712  10.619  47.065  1.00 78.27           C  
ATOM    763 HD21 LEU A  52      -5.740  11.092  46.923  1.00 78.27           H  
ATOM    764 HD22 LEU A  52      -7.304  11.227  47.749  1.00 78.27           H  
ATOM    765 HD23 LEU A  52      -7.227  10.564  46.106  1.00 78.27           H  
ATOM    766  N   ARG A  53      -7.779   5.949  46.434  1.00 74.30           N  
ATOM    767  H   ARG A  53      -7.446   6.193  45.512  1.00 74.30           H  
ATOM    768  CA  ARG A  53      -9.084   5.308  46.576  1.00 74.30           C  
ATOM    769  HA  ARG A  53      -9.726   5.967  47.160  1.00 74.30           H  
ATOM    770  C   ARG A  53      -8.994   3.989  47.342  1.00 74.30           C  
ATOM    771  CB  ARG A  53      -9.682   5.125  45.181  1.00 74.30           C  
ATOM    772  HB2 ARG A  53      -9.044   4.467  44.591  1.00 74.30           H  
ATOM    773  HB3 ARG A  53      -9.730   6.097  44.689  1.00 74.30           H  
ATOM    774  O   ARG A  53      -9.839   3.749  48.202  1.00 74.30           O  
ATOM    775  CG  ARG A  53     -11.093   4.540  45.265  1.00 74.30           C  
ATOM    776  HG2 ARG A  53     -11.705   5.191  45.890  1.00 74.30           H  
ATOM    777  HG3 ARG A  53     -11.080   3.542  45.701  1.00 74.30           H  
ATOM    778  CD  ARG A  53     -11.731   4.474  43.886  1.00 74.30           C  
ATOM    779  HD2 ARG A  53     -11.614   5.442  43.398  1.00 74.30           H  
ATOM    780  HD3 ARG A  53     -12.796   4.302  44.038  1.00 74.30           H  
ATOM    781  NE  ARG A  53     -11.152   3.424  43.027  1.00 74.30           N  
ATOM    782  HE  ARG A  53     -10.197   3.572  42.734  1.00 74.30           H  
ATOM    783  NH1 ARG A  53     -13.072   2.187  42.734  1.00 74.30           N  
ATOM    784 HH11 ARG A  53     -13.584   1.470  42.241  1.00 74.30           H  
ATOM    785 HH12 ARG A  53     -13.534   2.749  43.434  1.00 74.30           H  
ATOM    786  NH2 ARG A  53     -11.248   1.717  41.530  1.00 74.30           N  
ATOM    787 HH21 ARG A  53     -11.781   1.023  41.026  1.00 74.30           H  
ATOM    788 HH22 ARG A  53     -10.335   1.980  41.186  1.00 74.30           H  
ATOM    789  CZ  ARG A  53     -11.823   2.446  42.446  1.00 74.30           C  
ATOM    790  N   LYS A  54      -7.989   3.146  47.065  1.00 73.84           N  
ATOM    791  H   LYS A  54      -7.331   3.420  46.349  1.00 73.84           H  
ATOM    792  CA  LYS A  54      -7.756   1.893  47.805  1.00 73.84           C  
ATOM    793  HA  LYS A  54      -8.670   1.299  47.800  1.00 73.84           H  
ATOM    794  C   LYS A  54      -7.453   2.154  49.283  1.00 73.84           C  
ATOM    795  CB  LYS A  54      -6.626   1.067  47.166  1.00 73.84           C  
ATOM    796  HB2 LYS A  54      -6.225   0.394  47.924  1.00 73.84           H  
ATOM    797  HB3 LYS A  54      -5.819   1.726  46.849  1.00 73.84           H  
ATOM    798  O   LYS A  54      -8.142   1.581  50.124  1.00 73.84           O  
ATOM    799  CG  LYS A  54      -7.090   0.208  45.980  1.00 73.84           C  
ATOM    800  HG2 LYS A  54      -7.874  -0.473  46.315  1.00 73.84           H  
ATOM    801  HG3 LYS A  54      -7.486   0.844  45.188  1.00 73.84           H  
ATOM    802  CD  LYS A  54      -5.901  -0.607  45.447  1.00 73.84           C  
ATOM    803  HD2 LYS A  54      -5.152   0.082  45.058  1.00 73.84           H  
ATOM    804  HD3 LYS A  54      -5.461  -1.168  46.272  1.00 73.84           H  
ATOM    805  CE  LYS A  54      -6.320  -1.588  44.345  1.00 73.84           C  
ATOM    806  HE2 LYS A  54      -7.094  -2.246  44.740  1.00 73.84           H  
ATOM    807  HE3 LYS A  54      -6.746  -1.019  43.519  1.00 73.84           H  
ATOM    808  NZ  LYS A  54      -5.161  -2.391  43.872  1.00 73.84           N  
ATOM    809  HZ1 LYS A  54      -5.432  -3.035  43.143  1.00 73.84           H  
ATOM    810  HZ2 LYS A  54      -4.435  -1.791  43.507  1.00 73.84           H  
ATOM    811  HZ3 LYS A  54      -4.761  -2.926  44.630  1.00 73.84           H  
ATOM    812  N   ARG A  55      -6.487   3.029  49.599  1.00 84.61           N  
ATOM    813  H   ARG A  55      -5.984   3.478  48.846  1.00 84.61           H  
ATOM    814  CA  ARG A  55      -6.117   3.362  50.988  1.00 84.61           C  
ATOM    815  HA  ARG A  55      -5.838   2.450  51.516  1.00 84.61           H  
ATOM    816  C   ARG A  55      -7.305   3.918  51.769  1.00 84.61           C  
ATOM    817  CB  ARG A  55      -4.916   4.328  51.028  1.00 84.61           C  
ATOM    818  HB2 ARG A  55      -4.894   4.813  52.004  1.00 84.61           H  
ATOM    819  HB3 ARG A  55      -5.028   5.102  50.268  1.00 84.61           H  
ATOM    820  O   ARG A  55      -7.648   3.373  52.810  1.00 84.61           O  
ATOM    821  CG  ARG A  55      -3.579   3.592  50.840  1.00 84.61           C  
ATOM    822  HG2 ARG A  55      -3.503   2.804  51.590  1.00 84.61           H  
ATOM    823  HG3 ARG A  55      -3.537   3.143  49.848  1.00 84.61           H  
ATOM    824  CD  ARG A  55      -2.396   4.551  51.017  1.00 84.61           C  
ATOM    825  HD2 ARG A  55      -2.390   5.263  50.191  1.00 84.61           H  
ATOM    826  HD3 ARG A  55      -2.539   5.118  51.936  1.00 84.61           H  
ATOM    827  NE  ARG A  55      -1.110   3.833  51.129  1.00 84.61           N  
ATOM    828  HE  ARG A  55      -0.898   3.486  52.054  1.00 84.61           H  
ATOM    829  NH1 ARG A  55       0.015   4.749  49.351  1.00 84.61           N  
ATOM    830 HH11 ARG A  55      -0.790   5.335  49.182  1.00 84.61           H  
ATOM    831 HH12 ARG A  55       0.917   5.127  49.096  1.00 84.61           H  
ATOM    832  NH2 ARG A  55       1.098   3.431  50.731  1.00 84.61           N  
ATOM    833 HH21 ARG A  55       1.944   3.715  50.256  1.00 84.61           H  
ATOM    834 HH22 ARG A  55       1.172   3.179  51.706  1.00 84.61           H  
ATOM    835  CZ  ARG A  55      -0.022   3.990  50.396  1.00 84.61           C  
ATOM    836  N   LEU A  56      -8.013   4.910  51.232  1.00 80.87           N  
ATOM    837  H   LEU A  56      -7.691   5.314  50.364  1.00 80.87           H  
ATOM    838  CA  LEU A  56      -9.179   5.493  51.903  1.00 80.87           C  
ATOM    839  HA  LEU A  56      -8.888   5.796  52.908  1.00 80.87           H  
ATOM    840  C   LEU A  56     -10.334   4.504  52.083  1.00 80.87           C  
ATOM    841  CB  LEU A  56      -9.653   6.720  51.120  1.00 80.87           C  
ATOM    842  HB2 LEU A  56      -9.838   6.426  50.087  1.00 80.87           H  
ATOM    843  HB3 LEU A  56     -10.593   7.066  51.550  1.00 80.87           H  
ATOM    844  O   LEU A  56     -10.982   4.523  53.129  1.00 80.87           O  
ATOM    845  CG  LEU A  56      -8.653   7.881  51.144  1.00 80.87           C  
ATOM    846  HG  LEU A  56      -7.696   7.567  50.729  1.00 80.87           H  
ATOM    847  CD1 LEU A  56      -9.220   8.993  50.275  1.00 80.87           C  
ATOM    848 HD11 LEU A  56      -9.386   8.611  49.267  1.00 80.87           H  
ATOM    849 HD12 LEU A  56     -10.159   9.358  50.691  1.00 80.87           H  
ATOM    850 HD13 LEU A  56      -8.505   9.813  50.219  1.00 80.87           H  
ATOM    851  CD2 LEU A  56      -8.427   8.416  52.554  1.00 80.87           C  
ATOM    852 HD21 LEU A  56      -7.841   9.333  52.488  1.00 80.87           H  
ATOM    853 HD22 LEU A  56      -7.855   7.701  53.146  1.00 80.87           H  
ATOM    854 HD23 LEU A  56      -9.376   8.623  53.047  1.00 80.87           H  
ATOM    855  N   SER A  57     -10.570   3.616  51.111  1.00 75.29           N  
ATOM    856  H   SER A  57     -10.005   3.649  50.274  1.00 75.29           H  
ATOM    857  CA  SER A  57     -11.577   2.554  51.253  1.00 75.29           C  
ATOM    858  HA  SER A  57     -12.529   3.012  51.524  1.00 75.29           H  
ATOM    859  C   SER A  57     -11.206   1.571  52.369  1.00 75.29           C  
ATOM    860  CB  SER A  57     -11.777   1.768  49.951  1.00 75.29           C  
ATOM    861  HB2 SER A  57     -12.574   1.040  50.104  1.00 75.29           H  
ATOM    862  HB3 SER A  57     -10.861   1.229  49.712  1.00 75.29           H  
ATOM    863  O   SER A  57     -12.084   1.126  53.101  1.00 75.29           O  
ATOM    864  OG  SER A  57     -12.121   2.598  48.854  1.00 75.29           O  
ATOM    865  HG  SER A  57     -11.340   3.118  48.651  1.00 75.29           H  
ATOM    866  N   ALA A  58      -9.916   1.260  52.541  1.00 79.91           N  
ATOM    867  H   ALA A  58      -9.227   1.654  51.916  1.00 79.91           H  
ATOM    868  CA  ALA A  58      -9.435   0.408  53.628  1.00 79.91           C  
ATOM    869  HA  ALA A  58     -10.069  -0.477  53.683  1.00 79.91           H  
ATOM    870  C   ALA A  58      -9.526   1.110  54.996  1.00 79.91           C  
ATOM    871  CB  ALA A  58      -8.009  -0.054  53.300  1.00 79.91           C  
ATOM    872  HB1 ALA A  58      -7.996  -0.571  52.341  1.00 79.91           H  
ATOM    873  HB2 ALA A  58      -7.662  -0.737  54.076  1.00 79.91           H  
ATOM    874  HB3 ALA A  58      -7.332   0.800  53.258  1.00 79.91           H  
ATOM    875  O   ALA A  58     -10.105   0.556  55.926  1.00 79.91           O  
ATOM    876  N   SER A  59      -9.031   2.346  55.110  1.00 84.76           N  
ATOM    877  H   SER A  59      -8.501   2.724  54.338  1.00 84.76           H  
ATOM    878  CA  SER A  59      -8.976   3.084  56.382  1.00 84.76           C  
ATOM    879  HA  SER A  59      -8.558   2.425  57.143  1.00 84.76           H  
ATOM    880  C   SER A  59     -10.337   3.563  56.900  1.00 84.76           C  
ATOM    881  CB  SER A  59      -8.052   4.296  56.257  1.00 84.76           C  
ATOM    882  HB2 SER A  59      -8.496   5.028  55.581  1.00 84.76           H  
ATOM    883  HB3 SER A  59      -7.936   4.742  57.245  1.00 84.76           H  
ATOM    884  O   SER A  59     -10.461   3.874  58.081  1.00 84.76           O  
ATOM    885  OG  SER A  59      -6.785   3.912  55.763  1.00 84.76           O  
ATOM    886  HG  SER A  59      -6.146   4.611  55.926  1.00 84.76           H  
ATOM    887  N   THR A  60     -11.358   3.643  56.039  1.00 73.38           N  
ATOM    888  H   THR A  60     -11.172   3.435  55.068  1.00 73.38           H  
ATOM    889  CA  THR A  60     -12.729   4.031  56.434  1.00 73.38           C  
ATOM    890  HA  THR A  60     -12.734   4.307  57.488  1.00 73.38           H  
ATOM    891  C   THR A  60     -13.759   2.909  56.307  1.00 73.38           C  
ATOM    892  CB  THR A  60     -13.223   5.257  55.654  1.00 73.38           C  
ATOM    893  HB  THR A  60     -14.212   5.522  56.028  1.00 73.38           H  
ATOM    894  O   THR A  60     -14.897   3.088  56.727  1.00 73.38           O  
ATOM    895  CG2 THR A  60     -12.317   6.475  55.823  1.00 73.38           C  
ATOM    896 HG21 THR A  60     -12.821   7.353  55.418  1.00 73.38           H  
ATOM    897 HG22 THR A  60     -11.369   6.325  55.306  1.00 73.38           H  
ATOM    898 HG23 THR A  60     -12.126   6.644  56.882  1.00 73.38           H  
ATOM    899  OG1 THR A  60     -13.333   4.975  54.277  1.00 73.38           O  
ATOM    900  HG1 THR A  60     -12.447   4.867  53.924  1.00 73.38           H  
ATOM    901  N   GLY A  61     -13.409   1.775  55.690  1.00 70.95           N  
ATOM    902  H   GLY A  61     -12.451   1.659  55.392  1.00 70.95           H  
ATOM    903  CA  GLY A  61     -14.356   0.719  55.311  1.00 70.95           C  
ATOM    904  HA2 GLY A  61     -14.946   0.440  56.184  1.00 70.95           H  
ATOM    905  HA3 GLY A  61     -13.791  -0.154  54.982  1.00 70.95           H  
ATOM    906  C   GLY A  61     -15.332   1.100  54.183  1.00 70.95           C  
ATOM    907  O   GLY A  61     -16.144   0.273  53.766  1.00 70.95           O  
ATOM    908  N   LEU A  62     -15.285   2.336  53.672  1.00 77.58           N  
ATOM    909  H   LEU A  62     -14.578   2.968  54.021  1.00 77.58           H  
ATOM    910  CA  LEU A  62     -16.258   2.851  52.709  1.00 77.58           C  
ATOM    911  HA  LEU A  62     -17.237   2.456  52.983  1.00 77.58           H  
ATOM    912  C   LEU A  62     -15.964   2.386  51.279  1.00 77.58           C  
ATOM    913  CB  LEU A  62     -16.315   4.388  52.782  1.00 77.58           C  
ATOM    914  HB2 LEU A  62     -15.320   4.777  52.567  1.00 77.58           H  
ATOM    915  HB3 LEU A  62     -16.982   4.751  52.001  1.00 77.58           H  
ATOM    916  O   LEU A  62     -14.831   2.411  50.807  1.00 77.58           O  
ATOM    917  CG  LEU A  62     -16.796   4.950  54.134  1.00 77.58           C  
ATOM    918  HG  LEU A  62     -16.190   4.549  54.947  1.00 77.58           H  
ATOM    919  CD1 LEU A  62     -16.636   6.469  54.130  1.00 77.58           C  
ATOM    920 HD11 LEU A  62     -15.572   6.701  54.119  1.00 77.58           H  
ATOM    921 HD12 LEU A  62     -17.059   6.888  55.043  1.00 77.58           H  
ATOM    922 HD13 LEU A  62     -17.118   6.911  53.258  1.00 77.58           H  
ATOM    923  CD2 LEU A  62     -18.264   4.614  54.403  1.00 77.58           C  
ATOM    924 HD21 LEU A  62     -18.897   4.946  53.580  1.00 77.58           H  
ATOM    925 HD22 LEU A  62     -18.584   5.093  55.328  1.00 77.58           H  
ATOM    926 HD23 LEU A  62     -18.376   3.540  54.546  1.00 77.58           H  
ATOM    927  N   ARG A  63     -17.020   2.065  50.521  1.00 74.00           N  
ATOM    928  H   ARG A  63     -17.925   2.044  50.968  1.00 74.00           H  
ATOM    929  CA  ARG A  63     -16.924   1.860  49.067  1.00 74.00           C  
ATOM    930  HA  ARG A  63     -15.967   1.376  48.871  1.00 74.00           H  
ATOM    931  C   ARG A  63     -16.893   3.212  48.347  1.00 74.00           C  
ATOM    932  CB  ARG A  63     -18.057   0.937  48.574  1.00 74.00           C  
ATOM    933  HB2 ARG A  63     -18.708   0.667  49.405  1.00 74.00           H  
ATOM    934  HB3 ARG A  63     -18.663   1.456  47.831  1.00 74.00           H  
ATOM    935  O   ARG A  63     -17.891   3.941  48.359  1.00 74.00           O  
ATOM    936  CG  ARG A  63     -17.494  -0.346  47.947  1.00 74.00           C  
ATOM    937  HG2 ARG A  63     -16.863  -0.085  47.097  1.00 74.00           H  
ATOM    938  HG3 ARG A  63     -16.895  -0.875  48.688  1.00 74.00           H  
ATOM    939  CD  ARG A  63     -18.633  -1.256  47.473  1.00 74.00           C  
ATOM    940  HD2 ARG A  63     -19.259  -1.505  48.330  1.00 74.00           H  
ATOM    941  HD3 ARG A  63     -19.234  -0.713  46.743  1.00 74.00           H  
ATOM    942  NE  ARG A  63     -18.121  -2.499  46.865  1.00 74.00           N  
ATOM    943  HE  ARG A  63     -17.123  -2.648  46.904  1.00 74.00           H  
ATOM    944  NH1 ARG A  63     -20.149  -3.390  46.245  1.00 74.00           N  
ATOM    945 HH11 ARG A  63     -20.621  -2.592  46.647  1.00 74.00           H  
ATOM    946 HH12 ARG A  63     -20.686  -4.132  45.820  1.00 74.00           H  
ATOM    947  NH2 ARG A  63     -18.277  -4.515  45.808  1.00 74.00           N  
ATOM    948 HH21 ARG A  63     -17.274  -4.630  45.857  1.00 74.00           H  
ATOM    949 HH22 ARG A  63     -18.839  -5.245  45.395  1.00 74.00           H  
ATOM    950  CZ  ARG A  63     -18.848  -3.457  46.311  1.00 74.00           C  
ATOM    951  N   LEU A  64     -15.758   3.531  47.724  1.00 70.57           N  
ATOM    952  H   LEU A  64     -14.969   2.912  47.842  1.00 70.57           H  
ATOM    953  CA  LEU A  64     -15.505   4.813  47.057  1.00 70.57           C  
ATOM    954  HA  LEU A  64     -16.303   5.500  47.341  1.00 70.57           H  
ATOM    955  C   LEU A  64     -15.534   4.693  45.511  1.00 70.57           C  
ATOM    956  CB  LEU A  64     -14.181   5.395  47.595  1.00 70.57           C  
ATOM    957  HB2 LEU A  64     -13.384   4.686  47.370  1.00 70.57           H  
ATOM    958  HB3 LEU A  64     -13.966   6.324  47.067  1.00 70.57           H  
ATOM    959  O   LEU A  64     -15.015   3.706  44.965  1.00 70.57           O  
ATOM    960  CG  LEU A  64     -14.166   5.673  49.115  1.00 70.57           C  
ATOM    961  HG  LEU A  64     -14.366   4.746  49.652  1.00 70.57           H  
ATOM    962  CD1 LEU A  64     -12.793   6.176  49.556  1.00 70.57           C  
ATOM    963 HD11 LEU A  64     -12.024   5.475  49.233  1.00 70.57           H  
ATOM    964 HD12 LEU A  64     -12.597   7.162  49.135  1.00 70.57           H  
ATOM    965 HD13 LEU A  64     -12.768   6.237  50.644  1.00 70.57           H  
ATOM    966  CD2 LEU A  64     -15.210   6.711  49.538  1.00 70.57           C  
ATOM    967 HD21 LEU A  64     -15.129   6.882  50.611  1.00 70.57           H  
ATOM    968 HD22 LEU A  64     -16.215   6.344  49.332  1.00 70.57           H  
ATOM    969 HD23 LEU A  64     -15.047   7.650  49.010  1.00 70.57           H  
ATOM    970  N   PRO A  65     -16.138   5.666  44.793  1.00 51.25           N  
ATOM    971  CA  PRO A  65     -16.272   5.659  43.329  1.00 51.25           C  
ATOM    972  HA  PRO A  65     -16.812   4.767  43.011  1.00 51.25           H  
ATOM    973  C   PRO A  65     -14.914   5.693  42.619  1.00 51.25           C  
ATOM    974  CB  PRO A  65     -17.102   6.902  42.982  1.00 51.25           C  
ATOM    975  HB2 PRO A  65     -16.826   7.334  42.020  1.00 51.25           H  
ATOM    976  HB3 PRO A  65     -18.163   6.651  42.989  1.00 51.25           H  
ATOM    977  O   PRO A  65     -13.947   6.220  43.156  1.00 51.25           O  
ATOM    978  CG  PRO A  65     -16.799   7.858  44.133  1.00 51.25           C  
ATOM    979  HG2 PRO A  65     -17.582   8.604  44.262  1.00 51.25           H  
ATOM    980  HG3 PRO A  65     -15.832   8.336  43.973  1.00 51.25           H  
ATOM    981  CD  PRO A  65     -16.715   6.901  45.319  1.00 51.25           C  
ATOM    982  HD2 PRO A  65     -16.105   7.339  46.108  1.00 51.25           H  
ATOM    983  HD3 PRO A  65     -17.718   6.701  45.696  1.00 51.25           H  
ATOM    984  N   ALA A  66     -14.812   5.128  41.411  1.00 55.42           N  
ATOM    985  H   ALA A  66     -15.647   4.782  40.960  1.00 55.42           H  
ATOM    986  CA  ALA A  66     -13.547   5.104  40.660  1.00 55.42           C  
ATOM    987  HA  ALA A  66     -12.776   4.651  41.283  1.00 55.42           H  
ATOM    988  C   ALA A  66     -13.036   6.513  40.307  1.00 55.42           C  
ATOM    989  CB  ALA A  66     -13.729   4.229  39.415  1.00 55.42           C  
ATOM    990  HB1 ALA A  66     -14.482   4.665  38.759  1.00 55.42           H  
ATOM    991  HB2 ALA A  66     -12.787   4.173  38.869  1.00 55.42           H  
ATOM    992  HB3 ALA A  66     -14.037   3.223  39.699  1.00 55.42           H  
ATOM    993  O   ALA A  66     -11.835   6.758  40.355  1.00 55.42           O  
ATOM    994  N   SER A  67     -13.967   7.428  40.054  1.00 57.04           N  
ATOM    995  H   SER A  67     -14.936   7.144  40.062  1.00 57.04           H  
ATOM    996  CA  SER A  67     -13.797   8.856  39.784  1.00 57.04           C  
ATOM    997  HA  SER A  67     -12.986   8.982  39.065  1.00 57.04           H  
ATOM    998  C   SER A  67     -13.447   9.714  41.011  1.00 57.04           C  
ATOM    999  CB  SER A  67     -15.099   9.352  39.132  1.00 57.04           C  
ATOM   1000  HB2 SER A  67     -15.147  10.441  39.125  1.00 57.04           H  
ATOM   1001  HB3 SER A  67     -15.129   9.001  38.100  1.00 57.04           H  
ATOM   1002  O   SER A  67     -13.411  10.931  40.881  1.00 57.04           O  
ATOM   1003  OG  SER A  67     -16.216   8.813  39.821  1.00 57.04           O  
ATOM   1004  HG  SER A  67     -16.435   9.439  40.515  1.00 57.04           H  
ATOM   1005  N   LEU A  68     -13.145   9.122  42.178  1.00 66.36           N  
ATOM   1006  H   LEU A  68     -13.200   8.114  42.199  1.00 66.36           H  
ATOM   1007  CA  LEU A  68     -13.021   9.805  43.481  1.00 66.36           C  
ATOM   1008  HA  LEU A  68     -14.030   9.995  43.845  1.00 66.36           H  
ATOM   1009  C   LEU A  68     -12.280  11.153  43.461  1.00 66.36           C  
ATOM   1010  CB  LEU A  68     -12.276   8.860  44.448  1.00 66.36           C  
ATOM   1011  HB2 LEU A  68     -11.243   8.760  44.113  1.00 66.36           H  
ATOM   1012  HB3 LEU A  68     -12.728   7.869  44.407  1.00 66.36           H  
ATOM   1013  O   LEU A  68     -12.711  12.105  44.109  1.00 66.36           O  
ATOM   1014  CG  LEU A  68     -12.281   9.316  45.918  1.00 66.36           C  
ATOM   1015  HG  LEU A  68     -11.855  10.314  46.015  1.00 66.36           H  
ATOM   1016  CD1 LEU A  68     -13.708   9.311  46.469  1.00 66.36           C  
ATOM   1017 HD11 LEU A  68     -13.706   9.364  47.557  1.00 66.36           H  
ATOM   1018 HD12 LEU A  68     -14.249  10.175  46.081  1.00 66.36           H  
ATOM   1019 HD13 LEU A  68     -14.223   8.402  46.155  1.00 66.36           H  
ATOM   1020  CD2 LEU A  68     -11.423   8.353  46.740  1.00 66.36           C  
ATOM   1021 HD21 LEU A  68     -10.401   8.365  46.361  1.00 66.36           H  
ATOM   1022 HD22 LEU A  68     -11.830   7.343  46.678  1.00 66.36           H  
ATOM   1023 HD23 LEU A  68     -11.409   8.676  47.780  1.00 66.36           H  
ATOM   1024  N   VAL A  69     -11.156  11.219  42.742  1.00 72.89           N  
ATOM   1025  H   VAL A  69     -10.897  10.408  42.198  1.00 72.89           H  
ATOM   1026  CA  VAL A  69     -10.287  12.407  42.675  1.00 72.89           C  
ATOM   1027  HA  VAL A  69     -10.267  12.849  43.671  1.00 72.89           H  
ATOM   1028  C   VAL A  69     -10.798  13.503  41.734  1.00 72.89           C  
ATOM   1029  CB  VAL A  69      -8.842  12.035  42.300  1.00 72.89           C  
ATOM   1030  HB  VAL A  69      -8.240  12.944  42.313  1.00 72.89           H  
ATOM   1031  O   VAL A  69     -10.313  14.626  41.792  1.00 72.89           O  
ATOM   1032  CG1 VAL A  69      -8.237  11.071  43.328  1.00 72.89           C  
ATOM   1033 HG11 VAL A  69      -8.316  11.516  44.320  1.00 72.89           H  
ATOM   1034 HG12 VAL A  69      -7.183  10.919  43.095  1.00 72.89           H  
ATOM   1035 HG13 VAL A  69      -8.750  10.110  43.312  1.00 72.89           H  
ATOM   1036  CG2 VAL A  69      -8.735  11.423  40.899  1.00 72.89           C  
ATOM   1037 HG21 VAL A  69      -9.148  12.103  40.154  1.00 72.89           H  
ATOM   1038 HG22 VAL A  69      -9.261  10.470  40.844  1.00 72.89           H  
ATOM   1039 HG23 VAL A  69      -7.684  11.279  40.651  1.00 72.89           H  
ATOM   1040  N   PHE A  70     -11.776  13.186  40.888  1.00 60.83           N  
ATOM   1041  H   PHE A  70     -12.123  12.238  40.904  1.00 60.83           H  
ATOM   1042  CA  PHE A  70     -12.527  14.136  40.070  1.00 60.83           C  
ATOM   1043  HA  PHE A  70     -11.937  15.042  39.930  1.00 60.83           H  
ATOM   1044  C   PHE A  70     -13.832  14.544  40.775  1.00 60.83           C  
ATOM   1045  CB  PHE A  70     -12.789  13.514  38.687  1.00 60.83           C  
ATOM   1046  HB2 PHE A  70     -13.287  14.259  38.066  1.00 60.83           H  
ATOM   1047  HB3 PHE A  70     -13.480  12.679  38.800  1.00 60.83           H  
ATOM   1048  O   PHE A  70     -14.187  15.719  40.759  1.00 60.83           O  
ATOM   1049  CG  PHE A  70     -11.544  13.036  37.953  1.00 60.83           C  
ATOM   1050  CD1 PHE A  70     -10.621  13.971  37.446  1.00 60.83           C  
ATOM   1051  HD1 PHE A  70     -10.797  15.028  37.579  1.00 60.83           H  
ATOM   1052  CD2 PHE A  70     -11.303  11.659  37.775  1.00 60.83           C  
ATOM   1053  HD2 PHE A  70     -12.009  10.937  38.159  1.00 60.83           H  
ATOM   1054  CE1 PHE A  70      -9.470  13.534  36.766  1.00 60.83           C  
ATOM   1055  HE1 PHE A  70      -8.764  14.255  36.379  1.00 60.83           H  
ATOM   1056  CE2 PHE A  70     -10.151  11.221  37.094  1.00 60.83           C  
ATOM   1057  HE2 PHE A  70      -9.970  10.165  36.956  1.00 60.83           H  
ATOM   1058  CZ  PHE A  70      -9.234  12.160  36.590  1.00 60.83           C  
ATOM   1059  HZ  PHE A  70      -8.349  11.826  36.069  1.00 60.83           H  
ATOM   1060  N   ASP A  71     -14.498  13.602  41.457  1.00 66.30           N  
ATOM   1061  H   ASP A  71     -14.186  12.647  41.358  1.00 66.30           H  
ATOM   1062  CA  ASP A  71     -15.742  13.838  42.211  1.00 66.30           C  
ATOM   1063  HA  ASP A  71     -16.487  14.276  41.547  1.00 66.30           H  
ATOM   1064  C   ASP A  71     -15.532  14.786  43.405  1.00 66.30           C  
ATOM   1065  CB  ASP A  71     -16.287  12.506  42.767  1.00 66.30           C  
ATOM   1066  HB2 ASP A  71     -15.563  12.100  43.474  1.00 66.30           H  
ATOM   1067  HB3 ASP A  71     -17.203  12.712  43.320  1.00 66.30           H  
ATOM   1068  O   ASP A  71     -16.368  15.641  43.710  1.00 66.30           O  
ATOM   1069  CG  ASP A  71     -16.597  11.435  41.719  1.00 66.30           C  
ATOM   1070  OD1 ASP A  71     -17.047  11.775  40.609  1.00 66.30           O  
ATOM   1071  OD2 ASP A  71     -16.387  10.237  42.028  1.00 66.30           O  
ATOM   1072  N   HIS A  72     -14.417  14.615  44.122  1.00 72.26           N  
ATOM   1073  H   HIS A  72     -13.801  13.863  43.847  1.00 72.26           H  
ATOM   1074  CA  HIS A  72     -14.076  15.365  45.331  1.00 72.26           C  
ATOM   1075  HA  HIS A  72     -14.742  16.221  45.440  1.00 72.26           H  
ATOM   1076  C   HIS A  72     -12.654  15.914  45.207  1.00 72.26           C  
ATOM   1077  CB  HIS A  72     -14.264  14.463  46.564  1.00 72.26           C  
ATOM   1078  HB2 HIS A  72     -13.618  13.590  46.473  1.00 72.26           H  
ATOM   1079  HB3 HIS A  72     -13.969  15.018  47.455  1.00 72.26           H  
ATOM   1080  O   HIS A  72     -11.756  15.411  45.873  1.00 72.26           O  
ATOM   1081  CG  HIS A  72     -15.686  14.003  46.747  1.00 72.26           C  
ATOM   1082  CD2 HIS A  72     -16.098  12.798  47.241  1.00 72.26           C  
ATOM   1083  HD2 HIS A  72     -15.459  12.015  47.622  1.00 72.26           H  
ATOM   1084  ND1 HIS A  72     -16.808  14.664  46.302  1.00 72.26           N  
ATOM   1085  HD1 HIS A  72     -16.797  15.408  45.618  1.00 72.26           H  
ATOM   1086  CE1 HIS A  72     -17.865  13.870  46.503  1.00 72.26           C  
ATOM   1087  HE1 HIS A  72     -18.863  14.075  46.144  1.00 72.26           H  
ATOM   1088  NE2 HIS A  72     -17.487  12.725  47.086  1.00 72.26           N  
ATOM   1089  N   PRO A  73     -12.415  16.930  44.360  1.00 73.50           N  
ATOM   1090  CA  PRO A  73     -11.087  17.211  43.819  1.00 73.50           C  
ATOM   1091  HA  PRO A  73     -10.679  16.278  43.432  1.00 73.50           H  
ATOM   1092  C   PRO A  73     -10.044  17.735  44.812  1.00 73.50           C  
ATOM   1093  CB  PRO A  73     -11.316  18.157  42.631  1.00 73.50           C  
ATOM   1094  HB2 PRO A  73     -10.511  18.880  42.502  1.00 73.50           H  
ATOM   1095  HB3 PRO A  73     -11.437  17.567  41.723  1.00 73.50           H  
ATOM   1096  O   PRO A  73      -8.927  17.993  44.388  1.00 73.50           O  
ATOM   1097  CG  PRO A  73     -12.638  18.841  42.968  1.00 73.50           C  
ATOM   1098  HG2 PRO A  73     -12.463  19.658  43.668  1.00 73.50           H  
ATOM   1099  HG3 PRO A  73     -13.151  19.196  42.075  1.00 73.50           H  
ATOM   1100  CD  PRO A  73     -13.415  17.725  43.660  1.00 73.50           C  
ATOM   1101  HD2 PRO A  73     -13.913  17.111  42.909  1.00 73.50           H  
ATOM   1102  HD3 PRO A  73     -14.149  18.145  44.348  1.00 73.50           H  
ATOM   1103  N   THR A  74     -10.345  17.886  46.105  1.00 78.08           N  
ATOM   1104  H   THR A  74     -11.215  17.487  46.428  1.00 78.08           H  
ATOM   1105  CA  THR A  74      -9.370  18.293  47.131  1.00 78.08           C  
ATOM   1106  HA  THR A  74      -8.366  18.204  46.717  1.00 78.08           H  
ATOM   1107  C   THR A  74      -9.431  17.374  48.349  1.00 78.08           C  
ATOM   1108  CB  THR A  74      -9.541  19.758  47.582  1.00 78.08           C  
ATOM   1109  HB  THR A  74      -8.656  20.047  48.149  1.00 78.08           H  
ATOM   1110  O   THR A  74     -10.475  16.801  48.668  1.00 78.08           O  
ATOM   1111  CG2 THR A  74      -9.721  20.750  46.434  1.00 78.08           C  
ATOM   1112 HG21 THR A  74      -8.876  20.668  45.749  1.00 78.08           H  
ATOM   1113 HG22 THR A  74      -9.751  21.767  46.822  1.00 78.08           H  
ATOM   1114 HG23 THR A  74     -10.640  20.546  45.883  1.00 78.08           H  
ATOM   1115  OG1 THR A  74     -10.670  19.929  48.415  1.00 78.08           O  
ATOM   1116  HG1 THR A  74     -11.172  20.639  48.010  1.00 78.08           H  
ATOM   1117  N   VAL A  75      -8.324  17.300  49.091  1.00 86.04           N  
ATOM   1118  H   VAL A  75      -7.500  17.772  48.747  1.00 86.04           H  
ATOM   1119  CA  VAL A  75      -8.212  16.565  50.367  1.00 86.04           C  
ATOM   1120  HA  VAL A  75      -8.275  15.495  50.174  1.00 86.04           H  
ATOM   1121  C   VAL A  75      -9.330  16.959  51.337  1.00 86.04           C  
ATOM   1122  CB  VAL A  75      -6.867  16.879  51.044  1.00 86.04           C  
ATOM   1123  HB  VAL A  75      -6.936  17.890  51.446  1.00 86.04           H  
ATOM   1124  O   VAL A  75      -9.957  16.095  51.943  1.00 86.04           O  
ATOM   1125  CG1 VAL A  75      -6.531  15.972  52.226  1.00 86.04           C  
ATOM   1126 HG11 VAL A  75      -6.197  14.998  51.867  1.00 86.04           H  
ATOM   1127 HG12 VAL A  75      -5.712  16.412  52.794  1.00 86.04           H  
ATOM   1128 HG13 VAL A  75      -7.385  15.860  52.895  1.00 86.04           H  
ATOM   1129  CG2 VAL A  75      -5.687  16.842  50.067  1.00 86.04           C  
ATOM   1130 HG21 VAL A  75      -5.631  15.871  49.575  1.00 86.04           H  
ATOM   1131 HG22 VAL A  75      -4.762  17.002  50.622  1.00 86.04           H  
ATOM   1132 HG23 VAL A  75      -5.759  17.633  49.320  1.00 86.04           H  
ATOM   1133  N   THR A  76      -9.620  18.261  51.446  1.00 80.81           N  
ATOM   1134  H   THR A  76      -9.052  18.907  50.917  1.00 80.81           H  
ATOM   1135  CA  THR A  76     -10.671  18.801  52.323  1.00 80.81           C  
ATOM   1136  HA  THR A  76     -10.507  18.432  53.336  1.00 80.81           H  
ATOM   1137  C   THR A  76     -12.061  18.342  51.881  1.00 80.81           C  
ATOM   1138  CB  THR A  76     -10.626  20.338  52.359  1.00 80.81           C  
ATOM   1139  HB  THR A  76     -10.800  20.725  51.355  1.00 80.81           H  
ATOM   1140  O   THR A  76     -12.840  17.885  52.717  1.00 80.81           O  
ATOM   1141  CG2 THR A  76     -11.657  20.954  53.304  1.00 80.81           C  
ATOM   1142 HG21 THR A  76     -12.667  20.732  52.960  1.00 80.81           H  
ATOM   1143 HG22 THR A  76     -11.524  20.560  54.312  1.00 80.81           H  
ATOM   1144 HG23 THR A  76     -11.528  22.036  53.320  1.00 80.81           H  
ATOM   1145  OG1 THR A  76      -9.370  20.790  52.809  1.00 80.81           O  
ATOM   1146  HG1 THR A  76      -8.720  20.523  52.155  1.00 80.81           H  
ATOM   1147  N   ALA A  77     -12.371  18.417  50.580  1.00 81.27           N  
ATOM   1148  H   ALA A  77     -11.670  18.732  49.924  1.00 81.27           H  
ATOM   1149  CA  ALA A  77     -13.657  17.968  50.043  1.00 81.27           C  
ATOM   1150  HA  ALA A  77     -14.461  18.495  50.557  1.00 81.27           H  
ATOM   1151  C   ALA A  77     -13.863  16.462  50.277  1.00 81.27           C  
ATOM   1152  CB  ALA A  77     -13.716  18.320  48.550  1.00 81.27           C  
ATOM   1153  HB1 ALA A  77     -12.914  17.816  48.010  1.00 81.27           H  
ATOM   1154  HB2 ALA A  77     -13.616  19.398  48.419  1.00 81.27           H  
ATOM   1155  HB3 ALA A  77     -14.673  18.001  48.138  1.00 81.27           H  
ATOM   1156  O   ALA A  77     -14.919  16.034  50.748  1.00 81.27           O  
ATOM   1157  N   LEU A  78     -12.822  15.665  50.024  1.00 89.08           N  
ATOM   1158  H   LEU A  78     -11.989  16.075  49.626  1.00 89.08           H  
ATOM   1159  CA  LEU A  78     -12.847  14.224  50.230  1.00 89.08           C  
ATOM   1160  HA  LEU A  78     -13.736  13.838  49.730  1.00 89.08           H  
ATOM   1161  C   LEU A  78     -12.973  13.859  51.720  1.00 89.08           C  
ATOM   1162  CB  LEU A  78     -11.609  13.641  49.531  1.00 89.08           C  
ATOM   1163  HB2 LEU A  78     -11.655  13.942  48.484  1.00 89.08           H  
ATOM   1164  HB3 LEU A  78     -10.713  14.092  49.959  1.00 89.08           H  
ATOM   1165  O   LEU A  78     -13.815  13.041  52.078  1.00 89.08           O  
ATOM   1166  CG  LEU A  78     -11.466  12.111  49.594  1.00 89.08           C  
ATOM   1167  HG  LEU A  78     -11.179  11.815  50.602  1.00 89.08           H  
ATOM   1168  CD1 LEU A  78     -12.741  11.360  49.214  1.00 89.08           C  
ATOM   1169 HD11 LEU A  78     -12.552  10.288  49.270  1.00 89.08           H  
ATOM   1170 HD12 LEU A  78     -13.547  11.590  49.911  1.00 89.08           H  
ATOM   1171 HD13 LEU A  78     -13.041  11.637  48.203  1.00 89.08           H  
ATOM   1172  CD2 LEU A  78     -10.375  11.683  48.613  1.00 89.08           C  
ATOM   1173 HD21 LEU A  78     -10.341  10.597  48.527  1.00 89.08           H  
ATOM   1174 HD22 LEU A  78     -10.577  12.087  47.621  1.00 89.08           H  
ATOM   1175 HD23 LEU A  78      -9.406  12.037  48.965  1.00 89.08           H  
ATOM   1176  N   ALA A  79     -12.235  14.515  52.616  1.00 85.21           N  
ATOM   1177  H   ALA A  79     -11.542  15.173  52.288  1.00 85.21           H  
ATOM   1178  CA  ALA A  79     -12.358  14.304  54.060  1.00 85.21           C  
ATOM   1179  HA  ALA A  79     -12.160  13.258  54.290  1.00 85.21           H  
ATOM   1180  C   ALA A  79     -13.759  14.641  54.594  1.00 85.21           C  
ATOM   1181  CB  ALA A  79     -11.301  15.163  54.752  1.00 85.21           C  
ATOM   1182  HB1 ALA A  79     -11.373  15.019  55.830  1.00 85.21           H  
ATOM   1183  HB2 ALA A  79     -11.451  16.217  54.519  1.00 85.21           H  
ATOM   1184  HB3 ALA A  79     -10.312  14.859  54.411  1.00 85.21           H  
ATOM   1185  O   ALA A  79     -14.314  13.913  55.420  1.00 85.21           O  
ATOM   1186  N   GLN A  80     -14.357  15.730  54.105  1.00 79.20           N  
ATOM   1187  H   GLN A  80     -13.849  16.302  53.445  1.00 79.20           H  
ATOM   1188  CA  GLN A  80     -15.707  16.145  54.480  1.00 79.20           C  
ATOM   1189  HA  GLN A  80     -15.767  16.148  55.569  1.00 79.20           H  
ATOM   1190  C   GLN A  80     -16.774  15.152  53.975  1.00 79.20           C  
ATOM   1191  CB  GLN A  80     -15.911  17.584  53.983  1.00 79.20           C  
ATOM   1192  HB2 GLN A  80     -15.016  18.159  54.216  1.00 79.20           H  
ATOM   1193  HB3 GLN A  80     -16.047  17.584  52.902  1.00 79.20           H  
ATOM   1194  O   GLN A  80     -17.711  14.839  54.715  1.00 79.20           O  
ATOM   1195  CG  GLN A  80     -17.091  18.294  54.657  1.00 79.20           C  
ATOM   1196  HG2 GLN A  80     -18.027  17.828  54.350  1.00 79.20           H  
ATOM   1197  HG3 GLN A  80     -16.995  18.198  55.738  1.00 79.20           H  
ATOM   1198  CD  GLN A  80     -17.132  19.775  54.289  1.00 79.20           C  
ATOM   1199  NE2 GLN A  80     -17.296  20.670  55.239  1.00 79.20           N  
ATOM   1200 HE21 GLN A  80     -17.289  21.629  54.923  1.00 79.20           H  
ATOM   1201 HE22 GLN A  80     -17.285  20.406  56.213  1.00 79.20           H  
ATOM   1202  OE1 GLN A  80     -17.017  20.170  53.144  1.00 79.20           O  
ATOM   1203  N   HIS A  81     -16.587  14.573  52.781  1.00 81.01           N  
ATOM   1204  H   HIS A  81     -15.831  14.906  52.199  1.00 81.01           H  
ATOM   1205  CA  HIS A  81     -17.399  13.458  52.278  1.00 81.01           C  
ATOM   1206  HA  HIS A  81     -18.447  13.757  52.290  1.00 81.01           H  
ATOM   1207  C   HIS A  81     -17.280  12.198  53.156  1.00 81.01           C  
ATOM   1208  CB  HIS A  81     -17.008  13.150  50.824  1.00 81.01           C  
ATOM   1209  HB2 HIS A  81     -17.251  14.011  50.200  1.00 81.01           H  
ATOM   1210  HB3 HIS A  81     -15.933  12.988  50.753  1.00 81.01           H  
ATOM   1211  O   HIS A  81     -18.295  11.592  53.506  1.00 81.01           O  
ATOM   1212  CG  HIS A  81     -17.702  11.930  50.268  1.00 81.01           C  
ATOM   1213  CD2 HIS A  81     -17.242  10.639  50.292  1.00 81.01           C  
ATOM   1214  HD2 HIS A  81     -16.314  10.312  50.738  1.00 81.01           H  
ATOM   1215  ND1 HIS A  81     -18.889  11.921  49.579  1.00 81.01           N  
ATOM   1216  HD1 HIS A  81     -19.334  12.740  49.191  1.00 81.01           H  
ATOM   1217  CE1 HIS A  81     -19.119  10.664  49.168  1.00 81.01           C  
ATOM   1218  HE1 HIS A  81     -19.925  10.374  48.510  1.00 81.01           H  
ATOM   1219  NE2 HIS A  81     -18.159   9.831  49.607  1.00 81.01           N  
ATOM   1220  N   LEU A  82     -16.062  11.809  53.556  1.00 81.33           N  
ATOM   1221  H   LEU A  82     -15.259  12.322  53.222  1.00 81.33           H  
ATOM   1222  CA  LEU A  82     -15.854  10.640  54.422  1.00 81.33           C  
ATOM   1223  HA  LEU A  82     -16.346   9.781  53.966  1.00 81.33           H  
ATOM   1224  C   LEU A  82     -16.521  10.834  55.796  1.00 81.33           C  
ATOM   1225  CB  LEU A  82     -14.353  10.323  54.559  1.00 81.33           C  
ATOM   1226  HB2 LEU A  82     -13.861  11.199  54.981  1.00 81.33           H  
ATOM   1227  HB3 LEU A  82     -14.234   9.504  55.269  1.00 81.33           H  
ATOM   1228  O   LEU A  82     -17.177   9.909  56.278  1.00 81.33           O  
ATOM   1229  CG  LEU A  82     -13.639   9.936  53.247  1.00 81.33           C  
ATOM   1230  HG  LEU A  82     -13.827  10.695  52.488  1.00 81.33           H  
ATOM   1231  CD1 LEU A  82     -12.137   9.864  53.489  1.00 81.33           C  
ATOM   1232 HD11 LEU A  82     -11.811  10.797  53.947  1.00 81.33           H  
ATOM   1233 HD12 LEU A  82     -11.619   9.732  52.540  1.00 81.33           H  
ATOM   1234 HD13 LEU A  82     -11.890   9.040  54.159  1.00 81.33           H  
ATOM   1235  CD2 LEU A  82     -14.074   8.601  52.649  1.00 81.33           C  
ATOM   1236 HD21 LEU A  82     -15.149   8.603  52.470  1.00 81.33           H  
ATOM   1237 HD22 LEU A  82     -13.561   8.455  51.698  1.00 81.33           H  
ATOM   1238 HD23 LEU A  82     -13.806   7.785  53.320  1.00 81.33           H  
ATOM   1239  N   ARG A  83     -16.458  12.038  56.396  1.00 77.91           N  
ATOM   1240  H   ARG A  83     -15.881  12.751  55.973  1.00 77.91           H  
ATOM   1241  CA  ARG A  83     -17.159  12.326  57.667  1.00 77.91           C  
ATOM   1242  HA  ARG A  83     -16.845  11.584  58.401  1.00 77.91           H  
ATOM   1243  C   ARG A  83     -18.668  12.147  57.535  1.00 77.91           C  
ATOM   1244  CB  ARG A  83     -16.808  13.728  58.209  1.00 77.91           C  
ATOM   1245  HB2 ARG A  83     -15.725  13.842  58.251  1.00 77.91           H  
ATOM   1246  HB3 ARG A  83     -17.205  14.489  57.537  1.00 77.91           H  
ATOM   1247  O   ARG A  83     -19.277  11.502  58.387  1.00 77.91           O  
ATOM   1248  CG  ARG A  83     -17.397  13.916  59.627  1.00 77.91           C  
ATOM   1249  HG2 ARG A  83     -18.483  13.835  59.588  1.00 77.91           H  
ATOM   1250  HG3 ARG A  83     -17.024  13.117  60.268  1.00 77.91           H  
ATOM   1251  CD  ARG A  83     -17.054  15.253  60.295  1.00 77.91           C  
ATOM   1252  HD2 ARG A  83     -17.463  15.245  61.305  1.00 77.91           H  
ATOM   1253  HD3 ARG A  83     -15.969  15.329  60.367  1.00 77.91           H  
ATOM   1254  NE  ARG A  83     -17.580  16.404  59.537  1.00 77.91           N  
ATOM   1255  HE  ARG A  83     -17.361  16.412  58.551  1.00 77.91           H  
ATOM   1256  NH1 ARG A  83     -18.063  17.853  61.276  1.00 77.91           N  
ATOM   1257 HH11 ARG A  83     -18.260  18.792  61.589  1.00 77.91           H  
ATOM   1258 HH12 ARG A  83     -17.542  17.276  61.921  1.00 77.91           H  
ATOM   1259  NH2 ARG A  83     -18.552  18.421  59.191  1.00 77.91           N  
ATOM   1260 HH21 ARG A  83     -18.534  18.227  58.200  1.00 77.91           H  
ATOM   1261 HH22 ARG A  83     -18.899  19.295  59.560  1.00 77.91           H  
ATOM   1262  CZ  ARG A  83     -18.063  17.539  60.013  1.00 77.91           C  
ATOM   1263  N   ALA A  84     -19.259  12.665  56.458  1.00 73.22           N  
ATOM   1264  H   ALA A  84     -18.691  13.166  55.789  1.00 73.22           H  
ATOM   1265  CA  ALA A  84     -20.696  12.558  56.208  1.00 73.22           C  
ATOM   1266  HA  ALA A  84     -21.226  13.012  57.046  1.00 73.22           H  
ATOM   1267  C   ALA A  84     -21.189  11.101  56.102  1.00 73.22           C  
ATOM   1268  CB  ALA A  84     -21.023  13.359  54.942  1.00 73.22           C  
ATOM   1269  HB1 ALA A  84     -20.690  14.390  55.057  1.00 73.22           H  
ATOM   1270  HB2 ALA A  84     -20.526  12.917  54.079  1.00 73.22           H  
ATOM   1271  HB3 ALA A  84     -22.100  13.350  54.774  1.00 73.22           H  
ATOM   1272  O   ALA A  84     -22.349  10.832  56.404  1.00 73.22           O  
ATOM   1273  N   ARG A  85     -20.319  10.156  55.718  1.00 75.76           N  
ATOM   1274  H   ARG A  85     -19.387  10.451  55.463  1.00 75.76           H  
ATOM   1275  CA  ARG A  85     -20.649   8.725  55.613  1.00 75.76           C  
ATOM   1276  HA  ARG A  85     -21.717   8.622  55.418  1.00 75.76           H  
ATOM   1277  C   ARG A  85     -20.427   7.903  56.888  1.00 75.76           C  
ATOM   1278  CB  ARG A  85     -19.880   8.117  54.435  1.00 75.76           C  
ATOM   1279  HB2 ARG A  85     -18.832   8.412  54.486  1.00 75.76           H  
ATOM   1280  HB3 ARG A  85     -19.943   7.031  54.508  1.00 75.76           H  
ATOM   1281  O   ARG A  85     -20.992   6.821  56.984  1.00 75.76           O  
ATOM   1282  CG  ARG A  85     -20.477   8.539  53.087  1.00 75.76           C  
ATOM   1283  HG2 ARG A  85     -20.353   9.612  52.939  1.00 75.76           H  
ATOM   1284  HG3 ARG A  85     -21.543   8.308  53.093  1.00 75.76           H  
ATOM   1285  CD  ARG A  85     -19.790   7.783  51.943  1.00 75.76           C  
ATOM   1286  HD2 ARG A  85     -19.196   6.968  52.358  1.00 75.76           H  
ATOM   1287  HD3 ARG A  85     -19.110   8.468  51.437  1.00 75.76           H  
ATOM   1288  NE  ARG A  85     -20.761   7.211  50.989  1.00 75.76           N  
ATOM   1289  HE  ARG A  85     -21.731   7.452  51.129  1.00 75.76           H  
ATOM   1290  NH1 ARG A  85     -19.238   6.025  49.762  1.00 75.76           N  
ATOM   1291 HH11 ARG A  85     -18.513   6.592  50.178  1.00 75.76           H  
ATOM   1292 HH12 ARG A  85     -18.988   5.310  49.094  1.00 75.76           H  
ATOM   1293  NH2 ARG A  85     -21.419   5.759  49.358  1.00 75.76           N  
ATOM   1294 HH21 ARG A  85     -22.387   5.976  49.549  1.00 75.76           H  
ATOM   1295 HH22 ARG A  85     -21.167   5.124  48.615  1.00 75.76           H  
ATOM   1296  CZ  ARG A  85     -20.472   6.338  50.041  1.00 75.76           C  
ATOM   1297  N   LEU A  86     -19.635   8.382  57.851  1.00 71.36           N  
ATOM   1298  H   LEU A  86     -19.188   9.273  57.688  1.00 71.36           H  
ATOM   1299  CA  LEU A  86     -19.239   7.604  59.041  1.00 71.36           C  
ATOM   1300  HA  LEU A  86     -19.409   6.546  58.845  1.00 71.36           H  
ATOM   1301  C   LEU A  86     -20.065   7.908  60.307  1.00 71.36           C  
ATOM   1302  CB  LEU A  86     -17.729   7.810  59.280  1.00 71.36           C  
ATOM   1303  HB2 LEU A  86     -17.458   7.402  60.254  1.00 71.36           H  
ATOM   1304  HB3 LEU A  86     -17.525   8.881  59.298  1.00 71.36           H  
ATOM   1305  O   LEU A  86     -20.007   7.154  61.276  1.00 71.36           O  
ATOM   1306  CG  LEU A  86     -16.848   7.139  58.208  1.00 71.36           C  
ATOM   1307  HG  LEU A  86     -17.240   7.377  57.219  1.00 71.36           H  
ATOM   1308  CD1 LEU A  86     -15.412   7.655  58.279  1.00 71.36           C  
ATOM   1309 HD11 LEU A  86     -15.407   8.742  58.197  1.00 71.36           H  
ATOM   1310 HD12 LEU A  86     -14.840   7.246  57.445  1.00 71.36           H  
ATOM   1311 HD13 LEU A  86     -14.946   7.345  59.214  1.00 71.36           H  
ATOM   1312  CD2 LEU A  86     -16.809   5.619  58.366  1.00 71.36           C  
ATOM   1313 HD21 LEU A  86     -16.163   5.187  57.601  1.00 71.36           H  
ATOM   1314 HD22 LEU A  86     -16.427   5.344  59.349  1.00 71.36           H  
ATOM   1315 HD23 LEU A  86     -17.804   5.194  58.237  1.00 71.36           H  
ATOM   1316  N   GLY A  87     -20.829   9.004  60.331  1.00 59.70           N  
ATOM   1317  H   GLY A  87     -20.819   9.604  59.519  1.00 59.70           H  
ATOM   1318  CA  GLY A  87     -21.531   9.462  61.540  1.00 59.70           C  
ATOM   1319  HA2 GLY A  87     -20.843   9.425  62.384  1.00 59.70           H  
ATOM   1320  HA3 GLY A  87     -21.820  10.503  61.392  1.00 59.70           H  
ATOM   1321  C   GLY A  87     -22.799   8.684  61.934  1.00 59.70           C  
ATOM   1322  O   GLY A  87     -23.301   8.872  63.041  1.00 59.70           O  
ATOM   1323  N   THR A  88     -23.350   7.844  61.054  1.00 49.74           N  
ATOM   1324  H   THR A  88     -22.906   7.740  60.153  1.00 49.74           H  
ATOM   1325  CA  THR A  88     -24.743   7.359  61.155  1.00 49.74           C  
ATOM   1326  HA  THR A  88     -25.305   8.101  61.722  1.00 49.74           H  
ATOM   1327  C   THR A  88     -24.978   6.052  61.924  1.00 49.74           C  
ATOM   1328  CB  THR A  88     -25.399   7.270  59.758  1.00 49.74           C  
ATOM   1329  HB  THR A  88     -26.079   6.419  59.712  1.00 49.74           H  
ATOM   1330  O   THR A  88     -26.124   5.792  62.280  1.00 49.74           O  
ATOM   1331  CG2 THR A  88     -26.200   8.537  59.456  1.00 49.74           C  
ATOM   1332 HG21 THR A  88     -27.008   8.643  60.179  1.00 49.74           H  
ATOM   1333 HG22 THR A  88     -25.548   9.409  59.501  1.00 49.74           H  
ATOM   1334 HG23 THR A  88     -26.628   8.462  58.456  1.00 49.74           H  
ATOM   1335  OG1 THR A  88     -24.441   7.153  58.726  1.00 49.74           O  
ATOM   1336  HG1 THR A  88     -24.189   6.231  58.635  1.00 49.74           H  
ATOM   1337  N   GLU A  89     -23.960   5.228  62.203  1.00 44.37           N  
ATOM   1338  H   GLU A  89     -23.040   5.480  61.870  1.00 44.37           H  
ATOM   1339  CA  GLU A  89     -24.188   3.814  62.589  1.00 44.37           C  
ATOM   1340  HA  GLU A  89     -25.202   3.528  62.310  1.00 44.37           H  
ATOM   1341  C   GLU A  89     -24.079   3.481  64.097  1.00 44.37           C  
ATOM   1342  CB  GLU A  89     -23.247   2.910  61.771  1.00 44.37           C  
ATOM   1343  HB2 GLU A  89     -22.214   3.201  61.966  1.00 44.37           H  
ATOM   1344  HB3 GLU A  89     -23.384   1.880  62.100  1.00 44.37           H  
ATOM   1345  O   GLU A  89     -24.652   2.499  64.558  1.00 44.37           O  
ATOM   1346  CG  GLU A  89     -23.535   2.980  60.261  1.00 44.37           C  
ATOM   1347  HG2 GLU A  89     -24.602   2.822  60.105  1.00 44.37           H  
ATOM   1348  HG3 GLU A  89     -23.290   3.976  59.892  1.00 44.37           H  
ATOM   1349  CD  GLU A  89     -22.737   1.936  59.464  1.00 44.37           C  
ATOM   1350  OE1 GLU A  89     -23.350   1.302  58.575  1.00 44.37           O  
ATOM   1351  OE2 GLU A  89     -21.524   1.805  59.738  1.00 44.37           O  
ATOM   1352  N   VAL A  90     -23.361   4.268  64.906  1.00 39.70           N  
ATOM   1353  H   VAL A  90     -22.978   5.103  64.488  1.00 39.70           H  
ATOM   1354  CA  VAL A  90     -22.692   3.744  66.129  1.00 39.70           C  
ATOM   1355  HA  VAL A  90     -22.532   2.680  65.957  1.00 39.70           H  
ATOM   1356  C   VAL A  90     -23.528   3.803  67.437  1.00 39.70           C  
ATOM   1357  CB  VAL A  90     -21.274   4.364  66.263  1.00 39.70           C  
ATOM   1358  HB  VAL A  90     -21.385   5.395  66.600  1.00 39.70           H  
ATOM   1359  O   VAL A  90     -22.990   3.692  68.533  1.00 39.70           O  
ATOM   1360  CG1 VAL A  90     -20.332   3.622  67.230  1.00 39.70           C  
ATOM   1361 HG11 VAL A  90     -19.309   3.986  67.131  1.00 39.70           H  
ATOM   1362 HG12 VAL A  90     -20.347   2.554  67.014  1.00 39.70           H  
ATOM   1363 HG13 VAL A  90     -20.625   3.783  68.267  1.00 39.70           H  
ATOM   1364  CG2 VAL A  90     -20.530   4.380  64.912  1.00 39.70           C  
ATOM   1365 HG21 VAL A  90     -21.013   5.055  64.205  1.00 39.70           H  
ATOM   1366 HG22 VAL A  90     -19.504   4.728  65.034  1.00 39.70           H  
ATOM   1367 HG23 VAL A  90     -20.509   3.376  64.486  1.00 39.70           H  
ATOM   1368  N   ARG A  91     -24.856   3.981  67.389  1.00 35.59           N  
ATOM   1369  H   ARG A  91     -25.283   3.924  66.476  1.00 35.59           H  
ATOM   1370  CA  ARG A  91     -25.710   4.251  68.585  1.00 35.59           C  
ATOM   1371  HA  ARG A  91     -25.108   4.833  69.283  1.00 35.59           H  
ATOM   1372  C   ARG A  91     -26.104   3.023  69.455  1.00 35.59           C  
ATOM   1373  CB  ARG A  91     -26.918   5.126  68.173  1.00 35.59           C  
ATOM   1374  HB2 ARG A  91     -27.252   4.845  67.175  1.00 35.59           H  
ATOM   1375  HB3 ARG A  91     -27.757   4.963  68.850  1.00 35.59           H  
ATOM   1376  O   ARG A  91     -27.155   3.048  70.089  1.00 35.59           O  
ATOM   1377  CG  ARG A  91     -26.606   6.629  68.220  1.00 35.59           C  
ATOM   1378  HG2 ARG A  91     -26.232   6.886  69.211  1.00 35.59           H  
ATOM   1379  HG3 ARG A  91     -25.850   6.873  67.473  1.00 35.59           H  
ATOM   1380  CD  ARG A  91     -27.892   7.420  67.944  1.00 35.59           C  
ATOM   1381  HD2 ARG A  91     -28.209   7.215  66.922  1.00 35.59           H  
ATOM   1382  HD3 ARG A  91     -28.666   7.074  68.629  1.00 35.59           H  
ATOM   1383  NE  ARG A  91     -27.705   8.872  68.128  1.00 35.59           N  
ATOM   1384  HE  ARG A  91     -26.789   9.174  68.430  1.00 35.59           H  
ATOM   1385  NH1 ARG A  91     -29.823   9.511  67.513  1.00 35.59           N  
ATOM   1386 HH11 ARG A  91     -30.511  10.232  67.350  1.00 35.59           H  
ATOM   1387 HH12 ARG A  91     -30.043   8.541  67.337  1.00 35.59           H  
ATOM   1388  NH2 ARG A  91     -28.343  11.060  68.136  1.00 35.59           N  
ATOM   1389 HH21 ARG A  91     -29.039  11.772  67.964  1.00 35.59           H  
ATOM   1390 HH22 ARG A  91     -27.417  11.324  68.442  1.00 35.59           H  
ATOM   1391  CZ  ARG A  91     -28.621   9.804  67.927  1.00 35.59           C  
ATOM   1392  N   GLY A  92     -25.305   1.955  69.476  1.00 33.42           N  
ATOM   1393  H   GLY A  92     -24.400   2.049  69.038  1.00 33.42           H  
ATOM   1394  CA  GLY A  92     -25.637   0.675  70.137  1.00 33.42           C  
ATOM   1395  HA2 GLY A  92     -26.648   0.390  69.846  1.00 33.42           H  
ATOM   1396  HA3 GLY A  92     -24.962  -0.097  69.768  1.00 33.42           H  
ATOM   1397  C   GLY A  92     -25.571   0.650  71.679  1.00 33.42           C  
ATOM   1398  O   GLY A  92     -24.987   1.530  72.308  1.00 33.42           O  
ATOM   1399  N   GLU A  93     -26.163  -0.388  72.282  1.00 34.23           N  
ATOM   1400  H   GLU A  93     -26.599  -1.092  71.704  1.00 34.23           H  
ATOM   1401  CA  GLU A  93     -26.220  -0.620  73.739  1.00 34.23           C  
ATOM   1402  HA  GLU A  93     -26.355   0.343  74.232  1.00 34.23           H  
ATOM   1403  C   GLU A  93     -24.925  -1.251  74.302  1.00 34.23           C  
ATOM   1404  CB  GLU A  93     -27.437  -1.503  74.085  1.00 34.23           C  
ATOM   1405  HB2 GLU A  93     -27.454  -1.663  75.163  1.00 34.23           H  
ATOM   1406  HB3 GLU A  93     -27.315  -2.469  73.596  1.00 34.23           H  
ATOM   1407  O   GLU A  93     -24.231  -1.989  73.602  1.00 34.23           O  
ATOM   1408  CG  GLU A  93     -28.782  -0.883  73.665  1.00 34.23           C  
ATOM   1409  HG2 GLU A  93     -28.869   0.099  74.132  1.00 34.23           H  
ATOM   1410  HG3 GLU A  93     -28.793  -0.740  72.584  1.00 34.23           H  
ATOM   1411  CD  GLU A  93     -29.987  -1.756  74.057  1.00 34.23           C  
ATOM   1412  OE1 GLU A  93     -30.970  -1.183  74.581  1.00 34.23           O  
ATOM   1413  OE2 GLU A  93     -29.927  -2.982  73.812  1.00 34.23           O  
ATOM   1414  N   ALA A  94     -24.599  -0.987  75.577  1.00 40.61           N  
ATOM   1415  H   ALA A  94     -25.246  -0.455  76.141  1.00 40.61           H  
ATOM   1416  CA  ALA A  94     -23.329  -1.384  76.207  1.00 40.61           C  
ATOM   1417  HA  ALA A  94     -22.693  -1.806  75.429  1.00 40.61           H  
ATOM   1418  C   ALA A  94     -23.496  -2.439  77.337  1.00 40.61           C  
ATOM   1419  CB  ALA A  94     -22.621  -0.119  76.710  1.00 40.61           C  
ATOM   1420  HB1 ALA A  94     -22.480   0.578  75.884  1.00 40.61           H  
ATOM   1421  HB2 ALA A  94     -23.219   0.355  77.488  1.00 40.61           H  
ATOM   1422  HB3 ALA A  94     -21.647  -0.385  77.122  1.00 40.61           H  
ATOM   1423  O   ALA A  94     -24.402  -2.300  78.162  1.00 40.61           O  
ATOM   1424  N   PRO A  95     -22.628  -3.475  77.418  1.00 42.22           N  
ATOM   1425  CA  PRO A  95     -22.735  -4.572  78.392  1.00 42.22           C  
ATOM   1426  HA  PRO A  95     -23.778  -4.883  78.464  1.00 42.22           H  
ATOM   1427  C   PRO A  95     -22.256  -4.211  79.816  1.00 42.22           C  
ATOM   1428  CB  PRO A  95     -21.927  -5.722  77.780  1.00 42.22           C  
ATOM   1429  HB2 PRO A  95     -21.512  -6.391  78.534  1.00 42.22           H  
ATOM   1430  HB3 PRO A  95     -22.556  -6.278  77.085  1.00 42.22           H  
ATOM   1431  O   PRO A  95     -21.585  -3.203  80.030  1.00 42.22           O  
ATOM   1432  CG  PRO A  95     -20.832  -4.994  77.004  1.00 42.22           C  
ATOM   1433  HG2 PRO A  95     -20.038  -4.692  77.687  1.00 42.22           H  
ATOM   1434  HG3 PRO A  95     -20.431  -5.606  76.196  1.00 42.22           H  
ATOM   1435  CD  PRO A  95     -21.552  -3.756  76.475  1.00 42.22           C  
ATOM   1436  HD2 PRO A  95     -20.857  -2.919  76.407  1.00 42.22           H  
ATOM   1437  HD3 PRO A  95     -21.977  -3.974  75.495  1.00 42.22           H  
ATOM   1438  N   SER A  96     -22.607  -5.043  80.809  1.00 51.09           N  
ATOM   1439  H   SER A  96     -23.058  -5.915  80.571  1.00 51.09           H  
ATOM   1440  CA  SER A  96     -22.454  -4.734  82.244  1.00 51.09           C  
ATOM   1441  HA  SER A  96     -22.368  -3.651  82.328  1.00 51.09           H  
ATOM   1442  C   SER A  96     -21.198  -5.322  82.913  1.00 51.09           C  
ATOM   1443  CB  SER A  96     -23.728  -5.120  83.008  1.00 51.09           C  
ATOM   1444  HB2 SER A  96     -23.759  -4.568  83.948  1.00 51.09           H  
ATOM   1445  HB3 SER A  96     -24.602  -4.843  82.418  1.00 51.09           H  
ATOM   1446  O   SER A  96     -20.619  -6.308  82.462  1.00 51.09           O  
ATOM   1447  OG  SER A  96     -23.761  -6.503  83.297  1.00 51.09           O  
ATOM   1448  HG  SER A  96     -24.670  -6.785  83.422  1.00 51.09           H  
ATOM   1449  N   ALA A  97     -20.783  -4.708  84.028  1.00 54.30           N  
ATOM   1450  H   ALA A  97     -21.294  -3.894  84.336  1.00 54.30           H  
ATOM   1451  CA  ALA A  97     -19.488  -4.966  84.667  1.00 54.30           C  
ATOM   1452  HA  ALA A  97     -18.730  -5.022  83.886  1.00 54.30           H  
ATOM   1453  C   ALA A  97     -19.383  -6.279  85.472  1.00 54.30           C  
ATOM   1454  CB  ALA A  97     -19.165  -3.757  85.555  1.00 54.30           C  
ATOM   1455  HB1 ALA A  97     -19.161  -2.845  84.957  1.00 54.30           H  
ATOM   1456  HB2 ALA A  97     -19.900  -3.668  86.355  1.00 54.30           H  
ATOM   1457  HB3 ALA A  97     -18.177  -3.887  85.996  1.00 54.30           H  
ATOM   1458  O   ALA A  97     -18.285  -6.820  85.589  1.00 54.30           O  
ATOM   1459  N   LEU A  98     -20.486  -6.797  86.033  1.00 57.20           N  
ATOM   1460  H   LEU A  98     -21.373  -6.347  85.858  1.00 57.20           H  
ATOM   1461  CA  LEU A  98     -20.453  -8.003  86.884  1.00 57.20           C  
ATOM   1462  HA  LEU A  98     -19.731  -7.847  87.686  1.00 57.20           H  
ATOM   1463  C   LEU A  98     -19.959  -9.241  86.120  1.00 57.20           C  
ATOM   1464  CB  LEU A  98     -21.845  -8.259  87.498  1.00 57.20           C  
ATOM   1465  HB2 LEU A  98     -21.889  -9.292  87.843  1.00 57.20           H  
ATOM   1466  HB3 LEU A  98     -22.596  -8.147  86.716  1.00 57.20           H  
ATOM   1467  O   LEU A  98     -19.145  -9.992  86.648  1.00 57.20           O  
ATOM   1468  CG  LEU A  98     -22.192  -7.343  88.687  1.00 57.20           C  
ATOM   1469  HG  LEU A  98     -21.985  -6.307  88.418  1.00 57.20           H  
ATOM   1470  CD1 LEU A  98     -23.679  -7.461  89.022  1.00 57.20           C  
ATOM   1471 HD11 LEU A  98     -23.914  -8.489  89.296  1.00 57.20           H  
ATOM   1472 HD12 LEU A  98     -24.277  -7.176  88.156  1.00 57.20           H  
ATOM   1473 HD13 LEU A  98     -23.925  -6.801  89.855  1.00 57.20           H  
ATOM   1474  CD2 LEU A  98     -21.399  -7.701  89.947  1.00 57.20           C  
ATOM   1475 HD21 LEU A  98     -21.702  -7.059  90.774  1.00 57.20           H  
ATOM   1476 HD22 LEU A  98     -20.331  -7.562  89.775  1.00 57.20           H  
ATOM   1477 HD23 LEU A  98     -21.576  -8.742  90.215  1.00 57.20           H  
ATOM   1478  N   ALA A  99     -20.355  -9.378  84.851  1.00 55.08           N  
ATOM   1479  H   ALA A  99     -20.977  -8.682  84.466  1.00 55.08           H  
ATOM   1480  CA  ALA A  99     -20.006 -10.512  83.993  1.00 55.08           C  
ATOM   1481  HA  ALA A  99     -20.361 -11.427  84.467  1.00 55.08           H  
ATOM   1482  C   ALA A  99     -18.489 -10.688  83.751  1.00 55.08           C  
ATOM   1483  CB  ALA A  99     -20.760 -10.321  82.670  1.00 55.08           C  
ATOM   1484  HB1 ALA A  99     -20.430  -9.406  82.178  1.00 55.08           H  
ATOM   1485  HB2 ALA A  99     -20.558 -11.170  82.016  1.00 55.08           H  
ATOM   1486  HB3 ALA A  99     -21.832 -10.271  82.857  1.00 55.08           H  
ATOM   1487  O   ALA A  99     -18.055 -11.742  83.291  1.00 55.08           O  
ATOM   1488  N   GLY A 100     -17.668  -9.673  84.054  1.00 58.49           N  
ATOM   1489  H   GLY A 100     -18.071  -8.836  84.451  1.00 58.49           H  
ATOM   1490  CA  GLY A 100     -16.208  -9.776  83.985  1.00 58.49           C  
ATOM   1491  HA2 GLY A 100     -15.921 -10.276  83.061  1.00 58.49           H  
ATOM   1492  HA3 GLY A 100     -15.789  -8.769  83.977  1.00 58.49           H  
ATOM   1493  C   GLY A 100     -15.572 -10.537  85.157  1.00 58.49           C  
ATOM   1494  O   GLY A 100     -14.476 -11.069  85.001  1.00 58.49           O  
ATOM   1495  N   LEU A 101     -16.239 -10.608  86.317  1.00 58.89           N  
ATOM   1496  H   LEU A 101     -17.173 -10.227  86.362  1.00 58.89           H  
ATOM   1497  CA  LEU A 101     -15.745 -11.344  87.491  1.00 58.89           C  
ATOM   1498  HA  LEU A 101     -14.665 -11.215  87.558  1.00 58.89           H  
ATOM   1499  C   LEU A 101     -15.975 -12.852  87.350  1.00 58.89           C  
ATOM   1500  CB  LEU A 101     -16.399 -10.781  88.769  1.00 58.89           C  
ATOM   1501  HB2 LEU A 101     -17.408 -10.442  88.538  1.00 58.89           H  
ATOM   1502  HB3 LEU A 101     -16.494 -11.576  89.509  1.00 58.89           H  
ATOM   1503  O   LEU A 101     -15.048 -13.628  87.582  1.00 58.89           O  
ATOM   1504  CG  LEU A 101     -15.585  -9.632  89.388  1.00 58.89           C  
ATOM   1505  HG  LEU A 101     -15.203  -8.986  88.597  1.00 58.89           H  
ATOM   1506  CD1 LEU A 101     -16.456  -8.781  90.314  1.00 58.89           C  
ATOM   1507 HD11 LEU A 101     -15.864  -7.973  90.742  1.00 58.89           H  
ATOM   1508 HD12 LEU A 101     -17.279  -8.354  89.740  1.00 58.89           H  
ATOM   1509 HD13 LEU A 101     -16.863  -9.403  91.111  1.00 58.89           H  
ATOM   1510  CD2 LEU A 101     -14.410 -10.170  90.211  1.00 58.89           C  
ATOM   1511 HD21 LEU A 101     -13.756 -10.769  89.577  1.00 58.89           H  
ATOM   1512 HD22 LEU A 101     -14.779 -10.798  91.022  1.00 58.89           H  
ATOM   1513 HD23 LEU A 101     -13.836  -9.341  90.624  1.00 58.89           H  
ATOM   1514  N   ASP A 102     -17.165 -13.248  86.892  1.00 58.51           N  
ATOM   1515  H   ASP A 102     -17.896 -12.556  86.810  1.00 58.51           H  
ATOM   1516  CA  ASP A 102     -17.557 -14.652  86.689  1.00 58.51           C  
ATOM   1517  HA  ASP A 102     -17.603 -15.153  87.656  1.00 58.51           H  
ATOM   1518  C   ASP A 102     -16.551 -15.405  85.791  1.00 58.51           C  
ATOM   1519  CB  ASP A 102     -18.957 -14.698  86.039  1.00 58.51           C  
ATOM   1520  HB2 ASP A 102     -18.877 -14.317  85.021  1.00 58.51           H  
ATOM   1521  HB3 ASP A 102     -19.274 -15.739  85.976  1.00 58.51           H  
ATOM   1522  O   ASP A 102     -16.185 -16.554  86.048  1.00 58.51           O  
ATOM   1523  CG  ASP A 102     -20.051 -13.902  86.770  1.00 58.51           C  
ATOM   1524  OD1 ASP A 102     -20.017 -13.841  88.017  1.00 58.51           O  
ATOM   1525  OD2 ASP A 102     -20.916 -13.335  86.062  1.00 58.51           O  
ATOM   1526  N   ALA A 103     -16.048 -14.727  84.752  1.00 60.22           N  
ATOM   1527  H   ALA A 103     -16.394 -13.790  84.599  1.00 60.22           H  
ATOM   1528  CA  ALA A 103     -15.082 -15.274  83.801  1.00 60.22           C  
ATOM   1529  HA  ALA A 103     -15.466 -16.224  83.428  1.00 60.22           H  
ATOM   1530  C   ALA A 103     -13.695 -15.552  84.413  1.00 60.22           C  
ATOM   1531  CB  ALA A 103     -14.981 -14.292  82.627  1.00 60.22           C  
ATOM   1532  HB1 ALA A 103     -15.965 -14.146  82.181  1.00 60.22           H  
ATOM   1533  HB2 ALA A 103     -14.305 -14.695  81.873  1.00 60.22           H  
ATOM   1534  HB3 ALA A 103     -14.600 -13.332  82.975  1.00 60.22           H  
ATOM   1535  O   ALA A 103     -13.015 -16.485  83.984  1.00 60.22           O  
ATOM   1536  N   LEU A 104     -13.268 -14.769  85.412  1.00 62.83           N  
ATOM   1537  H   LEU A 104     -13.900 -14.072  85.778  1.00 62.83           H  
ATOM   1538  CA  LEU A 104     -11.992 -14.988  86.101  1.00 62.83           C  
ATOM   1539  HA  LEU A 104     -11.228 -15.195  85.351  1.00 62.83           H  
ATOM   1540  C   LEU A 104     -12.074 -16.205  87.027  1.00 62.83           C  
ATOM   1541  CB  LEU A 104     -11.608 -13.713  86.877  1.00 62.83           C  
ATOM   1542  HB2 LEU A 104     -12.377 -13.524  87.627  1.00 62.83           H  
ATOM   1543  HB3 LEU A 104     -11.600 -12.867  86.190  1.00 62.83           H  
ATOM   1544  O   LEU A 104     -11.154 -17.022  87.057  1.00 62.83           O  
ATOM   1545  CG  LEU A 104     -10.242 -13.797  87.589  1.00 62.83           C  
ATOM   1546  HG  LEU A 104     -10.205 -14.684  88.222  1.00 62.83           H  
ATOM   1547  CD1 LEU A 104      -9.075 -13.842  86.599  1.00 62.83           C  
ATOM   1548 HD11 LEU A 104      -8.130 -13.843  87.142  1.00 62.83           H  
ATOM   1549 HD12 LEU A 104      -9.129 -14.757  86.011  1.00 62.83           H  
ATOM   1550 HD13 LEU A 104      -9.115 -12.980  85.932  1.00 62.83           H  
ATOM   1551  CD2 LEU A 104     -10.049 -12.577  88.492  1.00 62.83           C  
ATOM   1552 HD21 LEU A 104     -10.074 -11.666  87.895  1.00 62.83           H  
ATOM   1553 HD22 LEU A 104     -10.850 -12.545  89.230  1.00 62.83           H  
ATOM   1554 HD23 LEU A 104      -9.094 -12.652  89.012  1.00 62.83           H  
ATOM   1555  N   GLU A 105     -13.178 -16.338  87.764  1.00 62.65           N  
ATOM   1556  H   GLU A 105     -13.908 -15.646  87.671  1.00 62.65           H  
ATOM   1557  CA  GLU A 105     -13.375 -17.422  88.730  1.00 62.65           C  
ATOM   1558  HA  GLU A 105     -12.506 -17.444  89.387  1.00 62.65           H  
ATOM   1559  C   GLU A 105     -13.446 -18.793  88.031  1.00 62.65           C  
ATOM   1560  CB  GLU A 105     -14.615 -17.103  89.587  1.00 62.65           C  
ATOM   1561  HB2 GLU A 105     -15.521 -17.360  89.038  1.00 62.65           H  
ATOM   1562  HB3 GLU A 105     -14.629 -16.033  89.794  1.00 62.65           H  
ATOM   1563  O   GLU A 105     -12.844 -19.763  88.499  1.00 62.65           O  
ATOM   1564  CG  GLU A 105     -14.582 -17.835  90.936  1.00 62.65           C  
ATOM   1565  HG2 GLU A 105     -14.692 -18.906  90.763  1.00 62.65           H  
ATOM   1566  HG3 GLU A 105     -13.608 -17.673  91.396  1.00 62.65           H  
ATOM   1567  CD  GLU A 105     -15.683 -17.351  91.895  1.00 62.65           C  
ATOM   1568  OE1 GLU A 105     -15.326 -16.920  93.017  1.00 62.65           O  
ATOM   1569  OE2 GLU A 105     -16.872 -17.456  91.523  1.00 62.65           O  
ATOM   1570  N   ALA A 106     -14.061 -18.847  86.843  1.00 60.27           N  
ATOM   1571  H   ALA A 106     -14.557 -18.023  86.533  1.00 60.27           H  
ATOM   1572  CA  ALA A 106     -14.111 -20.036  85.991  1.00 60.27           C  
ATOM   1573  HA  ALA A 106     -14.543 -20.852  86.571  1.00 60.27           H  
ATOM   1574  C   ALA A 106     -12.735 -20.519  85.481  1.00 60.27           C  
ATOM   1575  CB  ALA A 106     -15.050 -19.725  84.819  1.00 60.27           C  
ATOM   1576  HB1 ALA A 106     -15.156 -20.609  84.191  1.00 60.27           H  
ATOM   1577  HB2 ALA A 106     -16.030 -19.434  85.196  1.00 60.27           H  
ATOM   1578  HB3 ALA A 106     -14.641 -18.909  84.223  1.00 60.27           H  
ATOM   1579  O   ALA A 106     -12.581 -21.707  85.201  1.00 60.27           O  
ATOM   1580  N   ALA A 107     -11.732 -19.637  85.375  1.00 62.50           N  
ATOM   1581  H   ALA A 107     -11.914 -18.675  85.622  1.00 62.50           H  
ATOM   1582  CA  ALA A 107     -10.392 -19.980  84.884  1.00 62.50           C  
ATOM   1583  HA  ALA A 107     -10.484 -20.766  84.134  1.00 62.50           H  
ATOM   1584  C   ALA A 107      -9.445 -20.518  85.980  1.00 62.50           C  
ATOM   1585  CB  ALA A 107      -9.812 -18.741  84.191  1.00 62.50           C  
ATOM   1586  HB1 ALA A 107      -8.845 -18.987  83.753  1.00 62.50           H  
ATOM   1587  HB2 ALA A 107     -10.487 -18.410  83.402  1.00 62.50           H  
ATOM   1588  HB3 ALA A 107      -9.684 -17.935  84.914  1.00 62.50           H  
ATOM   1589  O   ALA A 107      -8.467 -21.205  85.678  1.00 62.50           O  
ATOM   1590  N   LEU A 108      -9.730 -20.244  87.260  1.00 66.03           N  
ATOM   1591  H   LEU A 108     -10.565 -19.706  87.446  1.00 66.03           H  
ATOM   1592  CA  LEU A 108      -8.891 -20.651  88.399  1.00 66.03           C  
ATOM   1593  HA  LEU A 108      -7.921 -20.168  88.282  1.00 66.03           H  
ATOM   1594  C   LEU A 108      -8.589 -22.166  88.501  1.00 66.03           C  
ATOM   1595  CB  LEU A 108      -9.530 -20.165  89.716  1.00 66.03           C  
ATOM   1596  HB2 LEU A 108      -8.976 -20.597  90.549  1.00 66.03           H  
ATOM   1597  HB3 LEU A 108     -10.549 -20.546  89.770  1.00 66.03           H  
ATOM   1598  O   LEU A 108      -7.469 -22.499  88.902  1.00 66.03           O  
ATOM   1599  CG  LEU A 108      -9.567 -18.639  89.909  1.00 66.03           C  
ATOM   1600  HG  LEU A 108     -10.062 -18.172  89.057  1.00 66.03           H  
ATOM   1601  CD1 LEU A 108     -10.361 -18.307  91.172  1.00 66.03           C  
ATOM   1602 HD11 LEU A 108     -11.364 -18.727  91.091  1.00 66.03           H  
ATOM   1603 HD12 LEU A 108     -10.452 -17.226  91.276  1.00 66.03           H  
ATOM   1604 HD13 LEU A 108      -9.869 -18.721  92.052  1.00 66.03           H  
ATOM   1605  CD2 LEU A 108      -8.166 -18.040  90.068  1.00 66.03           C  
ATOM   1606 HD21 LEU A 108      -8.251 -16.971  90.267  1.00 66.03           H  
ATOM   1607 HD22 LEU A 108      -7.603 -18.168  89.144  1.00 66.03           H  
ATOM   1608 HD23 LEU A 108      -7.642 -18.524  90.892  1.00 66.03           H  
ATOM   1609  N   PRO A 109      -9.507 -23.106  88.175  1.00 56.56           N  
ATOM   1610  CA  PRO A 109      -9.242 -24.538  88.334  1.00 56.56           C  
ATOM   1611  HA  PRO A 109      -8.972 -24.726  89.373  1.00 56.56           H  
ATOM   1612  C   PRO A 109      -8.120 -25.062  87.432  1.00 56.56           C  
ATOM   1613  CB  PRO A 109     -10.565 -25.249  88.022  1.00 56.56           C  
ATOM   1614  HB2 PRO A 109     -10.602 -25.534  86.970  1.00 56.56           H  
ATOM   1615  HB3 PRO A 109     -10.712 -26.123  88.656  1.00 56.56           H  
ATOM   1616  O   PRO A 109      -7.384 -25.963  87.842  1.00 56.56           O  
ATOM   1617  CG  PRO A 109     -11.621 -24.178  88.283  1.00 56.56           C  
ATOM   1618  HG2 PRO A 109     -12.533 -24.356  87.712  1.00 56.56           H  
ATOM   1619  HG3 PRO A 109     -11.834 -24.116  89.350  1.00 56.56           H  
ATOM   1620  CD  PRO A 109     -10.907 -22.913  87.825  1.00 56.56           C  
ATOM   1621  HD2 PRO A 109     -11.348 -22.045  88.314  1.00 56.56           H  
ATOM   1622  HD3 PRO A 109     -10.990 -22.821  86.742  1.00 56.56           H  
ATOM   1623  N   GLU A 110      -7.969 -24.506  86.229  1.00 57.75           N  
ATOM   1624  H   GLU A 110      -8.570 -23.740  85.960  1.00 57.75           H  
ATOM   1625  CA  GLU A 110      -7.030 -25.014  85.219  1.00 57.75           C  
ATOM   1626  HA  GLU A 110      -6.954 -26.095  85.336  1.00 57.75           H  
ATOM   1627  C   GLU A 110      -5.599 -24.484  85.392  1.00 57.75           C  
ATOM   1628  CB  GLU A 110      -7.568 -24.775  83.797  1.00 57.75           C  
ATOM   1629  HB2 GLU A 110      -7.608 -23.706  83.589  1.00 57.75           H  
ATOM   1630  HB3 GLU A 110      -6.867 -25.238  83.103  1.00 57.75           H  
ATOM   1631  O   GLU A 110      -4.680 -24.990  84.751  1.00 57.75           O  
ATOM   1632  CG  GLU A 110      -8.967 -25.393  83.597  1.00 57.75           C  
ATOM   1633  HG2 GLU A 110      -9.112 -26.179  84.338  1.00 57.75           H  
ATOM   1634  HG3 GLU A 110      -9.721 -24.629  83.787  1.00 57.75           H  
ATOM   1635  CD  GLU A 110      -9.180 -26.007  82.204  1.00 57.75           C  
ATOM   1636  OE1 GLU A 110      -9.873 -27.050  82.151  1.00 57.75           O  
ATOM   1637  OE2 GLU A 110      -8.644 -25.461  81.214  1.00 57.75           O  
ATOM   1638  N   VAL A 111      -5.376 -23.524  86.303  1.00 59.09           N  
ATOM   1639  H   VAL A 111      -6.171 -23.144  86.796  1.00 59.09           H  
ATOM   1640  CA  VAL A 111      -4.039 -22.969  86.571  1.00 59.09           C  
ATOM   1641  HA  VAL A 111      -3.710 -22.486  85.651  1.00 59.09           H  
ATOM   1642  C   VAL A 111      -3.061 -24.096  86.954  1.00 59.09           C  
ATOM   1643  CB  VAL A 111      -4.064 -21.871  87.652  1.00 59.09           C  
ATOM   1644  HB  VAL A 111      -4.462 -22.281  88.581  1.00 59.09           H  
ATOM   1645  O   VAL A 111      -3.332 -24.819  87.928  1.00 59.09           O  
ATOM   1646  CG1 VAL A 111      -2.649 -21.329  87.916  1.00 59.09           C  
ATOM   1647 HG11 VAL A 111      -2.014 -22.102  88.351  1.00 59.09           H  
ATOM   1648 HG12 VAL A 111      -2.682 -20.490  88.611  1.00 59.09           H  
ATOM   1649 HG13 VAL A 111      -2.199 -20.987  86.984  1.00 59.09           H  
ATOM   1650  CG2 VAL A 111      -4.947 -20.697  87.207  1.00 59.09           C  
ATOM   1651 HG21 VAL A 111      -5.969 -21.034  87.033  1.00 59.09           H  
ATOM   1652 HG22 VAL A 111      -4.971 -19.927  87.978  1.00 59.09           H  
ATOM   1653 HG23 VAL A 111      -4.560 -20.266  86.283  1.00 59.09           H  
ATOM   1654  N   PRO A 112      -1.925 -24.256  86.239  1.00 68.40           N  
ATOM   1655  CA  PRO A 112      -0.969 -25.336  86.465  1.00 68.40           C  
ATOM   1656  HA  PRO A 112      -1.461 -26.275  86.209  1.00 68.40           H  
ATOM   1657  C   PRO A 112      -0.462 -25.399  87.906  1.00 68.40           C  
ATOM   1658  CB  PRO A 112       0.182 -25.094  85.483  1.00 68.40           C  
ATOM   1659  HB2 PRO A 112       0.923 -24.426  85.922  1.00 68.40           H  
ATOM   1660  HB3 PRO A 112       0.649 -26.026  85.164  1.00 68.40           H  
ATOM   1661  O   PRO A 112      -0.177 -24.380  88.532  1.00 68.40           O  
ATOM   1662  CG  PRO A 112      -0.504 -24.380  84.323  1.00 68.40           C  
ATOM   1663  HG2 PRO A 112      -1.006 -25.107  83.685  1.00 68.40           H  
ATOM   1664  HG3 PRO A 112       0.195 -23.775  83.746  1.00 68.40           H  
ATOM   1665  CD  PRO A 112      -1.542 -23.519  85.036  1.00 68.40           C  
ATOM   1666  HD2 PRO A 112      -2.386 -23.363  84.364  1.00 68.40           H  
ATOM   1667  HD3 PRO A 112      -1.098 -22.564  85.316  1.00 68.40           H  
ATOM   1668  N   ALA A 113      -0.296 -26.611  88.443  1.00 61.73           N  
ATOM   1669  H   ALA A 113      -0.534 -27.417  87.882  1.00 61.73           H  
ATOM   1670  CA  ALA A 113       0.073 -26.814  89.848  1.00 61.73           C  
ATOM   1671  HA  ALA A 113      -0.709 -26.378  90.469  1.00 61.73           H  
ATOM   1672  C   ALA A 113       1.395 -26.128  90.254  1.00 61.73           C  
ATOM   1673  CB  ALA A 113       0.119 -28.322  90.120  1.00 61.73           C  
ATOM   1674  HB1 ALA A 113       0.349 -28.493  91.172  1.00 61.73           H  
ATOM   1675  HB2 ALA A 113      -0.847 -28.772  89.890  1.00 61.73           H  
ATOM   1676  HB3 ALA A 113       0.892 -28.789  89.509  1.00 61.73           H  
ATOM   1677  O   ALA A 113       1.529 -25.710  91.400  1.00 61.73           O  
ATOM   1678  N   THR A 114       2.329 -25.972  89.313  1.00 63.16           N  
ATOM   1679  H   THR A 114       2.130 -26.300  88.379  1.00 63.16           H  
ATOM   1680  CA  THR A 114       3.600 -25.243  89.465  1.00 63.16           C  
ATOM   1681  HA  THR A 114       4.112 -25.581  90.366  1.00 63.16           H  
ATOM   1682  C   THR A 114       3.440 -23.728  89.591  1.00 63.16           C  
ATOM   1683  CB  THR A 114       4.492 -25.520  88.243  1.00 63.16           C  
ATOM   1684  HB  THR A 114       5.305 -24.795  88.197  1.00 63.16           H  
ATOM   1685  O   THR A 114       4.299 -23.076  90.169  1.00 63.16           O  
ATOM   1686  CG2 THR A 114       5.092 -26.924  88.309  1.00 63.16           C  
ATOM   1687 HG21 THR A 114       4.302 -27.674  88.322  1.00 63.16           H  
ATOM   1688 HG22 THR A 114       5.700 -27.020  89.209  1.00 63.16           H  
ATOM   1689 HG23 THR A 114       5.725 -27.085  87.436  1.00 63.16           H  
ATOM   1690  OG1 THR A 114       3.729 -25.467  87.052  1.00 63.16           O  
ATOM   1691  HG1 THR A 114       3.795 -24.583  86.682  1.00 63.16           H  
ATOM   1692  N   GLU A 115       2.355 -23.164  89.061  1.00 72.08           N  
ATOM   1693  H   GLU A 115       1.677 -23.759  88.606  1.00 72.08           H  
ATOM   1694  CA  GLU A 115       2.074 -21.722  89.054  1.00 72.08           C  
ATOM   1695  HA  GLU A 115       2.993 -21.156  89.201  1.00 72.08           H  
ATOM   1696  C   GLU A 115       1.107 -21.319  90.172  1.00 72.08           C  
ATOM   1697  CB  GLU A 115       1.484 -21.335  87.692  1.00 72.08           C  
ATOM   1698  HB2 GLU A 115       0.624 -21.972  87.486  1.00 72.08           H  
ATOM   1699  HB3 GLU A 115       1.144 -20.301  87.734  1.00 72.08           H  
ATOM   1700  O   GLU A 115       1.117 -20.171  90.614  1.00 72.08           O  
ATOM   1701  CG  GLU A 115       2.509 -21.473  86.557  1.00 72.08           C  
ATOM   1702  HG2 GLU A 115       3.272 -20.703  86.673  1.00 72.08           H  
ATOM   1703  HG3 GLU A 115       3.000 -22.444  86.629  1.00 72.08           H  
ATOM   1704  CD  GLU A 115       1.858 -21.355  85.175  1.00 72.08           C  
ATOM   1705  OE1 GLU A 115       2.383 -22.019  84.254  1.00 72.08           O  
ATOM   1706  OE2 GLU A 115       0.830 -20.650  85.058  1.00 72.08           O  
ATOM   1707  N   ARG A 116       0.292 -22.259  90.677  1.00 62.95           N  
ATOM   1708  H   ARG A 116       0.314 -23.163  90.226  1.00 62.95           H  
ATOM   1709  CA  ARG A 116      -0.705 -22.007  91.734  1.00 62.95           C  
ATOM   1710  HA  ARG A 116      -1.453 -21.315  91.347  1.00 62.95           H  
ATOM   1711  C   ARG A 116      -0.126 -21.338  92.976  1.00 62.95           C  
ATOM   1712  CB  ARG A 116      -1.394 -23.312  92.152  1.00 62.95           C  
ATOM   1713  HB2 ARG A 116      -1.912 -23.149  93.097  1.00 62.95           H  
ATOM   1714  HB3 ARG A 116      -0.644 -24.089  92.302  1.00 62.95           H  
ATOM   1715  O   ARG A 116      -0.805 -20.505  93.561  1.00 62.95           O  
ATOM   1716  CG  ARG A 116      -2.429 -23.773  91.122  1.00 62.95           C  
ATOM   1717  HG2 ARG A 116      -1.939 -23.962  90.167  1.00 62.95           H  
ATOM   1718  HG3 ARG A 116      -3.181 -22.996  90.983  1.00 62.95           H  
ATOM   1719  CD  ARG A 116      -3.105 -25.054  91.608  1.00 62.95           C  
ATOM   1720  HD2 ARG A 116      -2.340 -25.791  91.853  1.00 62.95           H  
ATOM   1721  HD3 ARG A 116      -3.676 -24.823  92.508  1.00 62.95           H  
ATOM   1722  NE  ARG A 116      -3.999 -25.600  90.576  1.00 62.95           N  
ATOM   1723  HE  ARG A 116      -3.934 -25.195  89.653  1.00 62.95           H  
ATOM   1724  NH1 ARG A 116      -4.944 -27.265  91.831  1.00 62.95           N  
ATOM   1725 HH11 ARG A 116      -5.627 -28.005  91.915  1.00 62.95           H  
ATOM   1726 HH12 ARG A 116      -4.350 -26.991  92.600  1.00 62.95           H  
ATOM   1727  NH2 ARG A 116      -5.644 -26.928  89.746  1.00 62.95           N  
ATOM   1728 HH21 ARG A 116      -5.713 -26.349  88.921  1.00 62.95           H  
ATOM   1729 HH22 ARG A 116      -6.362 -27.632  89.843  1.00 62.95           H  
ATOM   1730  CZ  ARG A 116      -4.855 -26.589  90.718  1.00 62.95           C  
ATOM   1731  N   GLU A 117       1.095 -21.675  93.383  1.00 68.69           N  
ATOM   1732  H   GLU A 117       1.615 -22.356  92.848  1.00 68.69           H  
ATOM   1733  CA  GLU A 117       1.716 -21.079  94.572  1.00 68.69           C  
ATOM   1734  HA  GLU A 117       0.990 -21.104  95.385  1.00 68.69           H  
ATOM   1735  C   GLU A 117       2.074 -19.596  94.348  1.00 68.69           C  
ATOM   1736  CB  GLU A 117       2.912 -21.949  94.994  1.00 68.69           C  
ATOM   1737  HB2 GLU A 117       2.596 -22.992  94.965  1.00 68.69           H  
ATOM   1738  HB3 GLU A 117       3.729 -21.817  94.284  1.00 68.69           H  
ATOM   1739  O   GLU A 117       1.817 -18.761  95.216  1.00 68.69           O  
ATOM   1740  CG  GLU A 117       3.401 -21.643  96.418  1.00 68.69           C  
ATOM   1741  HG2 GLU A 117       2.533 -21.557  97.072  1.00 68.69           H  
ATOM   1742  HG3 GLU A 117       3.918 -20.684  96.422  1.00 68.69           H  
ATOM   1743  CD  GLU A 117       4.334 -22.741  96.960  1.00 68.69           C  
ATOM   1744  OE1 GLU A 117       4.181 -23.092  98.152  1.00 68.69           O  
ATOM   1745  OE2 GLU A 117       5.199 -23.214  96.190  1.00 68.69           O  
ATOM   1746  N   GLU A 118       2.547 -19.222  93.152  1.00 67.55           N  
ATOM   1747  H   GLU A 118       2.672 -19.921  92.433  1.00 67.55           H  
ATOM   1748  CA  GLU A 118       2.762 -17.814  92.792  1.00 67.55           C  
ATOM   1749  HA  GLU A 118       3.232 -17.324  93.645  1.00 67.55           H  
ATOM   1750  C   GLU A 118       1.440 -17.073  92.523  1.00 67.55           C  
ATOM   1751  CB  GLU A 118       3.736 -17.689  91.606  1.00 67.55           C  
ATOM   1752  HB2 GLU A 118       3.290 -18.123  90.712  1.00 67.55           H  
ATOM   1753  HB3 GLU A 118       4.656 -18.221  91.848  1.00 67.55           H  
ATOM   1754  O   GLU A 118       1.301 -15.909  92.912  1.00 67.55           O  
ATOM   1755  CG  GLU A 118       4.057 -16.201  91.366  1.00 67.55           C  
ATOM   1756  HG2 GLU A 118       3.150 -15.692  91.040  1.00 67.55           H  
ATOM   1757  HG3 GLU A 118       4.359 -15.756  92.314  1.00 67.55           H  
ATOM   1758  CD  GLU A 118       5.142 -15.909  90.326  1.00 67.55           C  
ATOM   1759  OE1 GLU A 118       5.497 -14.706  90.256  1.00 67.55           O  
ATOM   1760  OE2 GLU A 118       5.572 -16.832  89.605  1.00 67.55           O  
ATOM   1761  N   LEU A 119       0.445 -17.739  91.921  1.00 68.46           N  
ATOM   1762  H   LEU A 119       0.642 -18.668  91.578  1.00 68.46           H  
ATOM   1763  CA  LEU A 119      -0.907 -17.200  91.745  1.00 68.46           C  
ATOM   1764  HA  LEU A 119      -0.837 -16.278  91.169  1.00 68.46           H  
ATOM   1765  C   LEU A 119      -1.535 -16.869  93.103  1.00 68.46           C  
ATOM   1766  CB  LEU A 119      -1.793 -18.199  90.979  1.00 68.46           C  
ATOM   1767  HB2 LEU A 119      -1.958 -19.068  91.617  1.00 68.46           H  
ATOM   1768  HB3 LEU A 119      -1.276 -18.543  90.083  1.00 68.46           H  
ATOM   1769  O   LEU A 119      -2.026 -15.756  93.281  1.00 68.46           O  
ATOM   1770  CG  LEU A 119      -3.157 -17.583  90.591  1.00 68.46           C  
ATOM   1771  HG  LEU A 119      -3.427 -16.790  91.289  1.00 68.46           H  
ATOM   1772  CD1 LEU A 119      -3.106 -16.973  89.192  1.00 68.46           C  
ATOM   1773 HD11 LEU A 119      -2.899 -17.748  88.454  1.00 68.46           H  
ATOM   1774 HD12 LEU A 119      -4.063 -16.507  88.958  1.00 68.46           H  
ATOM   1775 HD13 LEU A 119      -2.322 -16.216  89.147  1.00 68.46           H  
ATOM   1776  CD2 LEU A 119      -4.271 -18.626  90.657  1.00 68.46           C  
ATOM   1777 HD21 LEU A 119      -4.401 -18.957  91.687  1.00 68.46           H  
ATOM   1778 HD22 LEU A 119      -5.206 -18.187  90.309  1.00 68.46           H  
ATOM   1779 HD23 LEU A 119      -4.026 -19.487  90.035  1.00 68.46           H  
ATOM   1780  N   VAL A 120      -1.469 -17.790  94.071  1.00 68.35           N  
ATOM   1781  H   VAL A 120      -1.057 -18.685  93.850  1.00 68.35           H  
ATOM   1782  CA  VAL A 120      -1.920 -17.558  95.449  1.00 68.35           C  
ATOM   1783  HA  VAL A 120      -2.968 -17.261  95.424  1.00 68.35           H  
ATOM   1784  C   VAL A 120      -1.156 -16.383  96.047  1.00 68.35           C  
ATOM   1785  CB  VAL A 120      -1.820 -18.835  96.309  1.00 68.35           C  
ATOM   1786  HB  VAL A 120      -0.850 -19.306  96.147  1.00 68.35           H  
ATOM   1787  O   VAL A 120      -1.798 -15.421  96.446  1.00 68.35           O  
ATOM   1788  CG1 VAL A 120      -1.984 -18.565  97.810  1.00 68.35           C  
ATOM   1789 HG11 VAL A 120      -1.152 -17.971  98.185  1.00 68.35           H  
ATOM   1790 HG12 VAL A 120      -1.989 -19.506  98.360  1.00 68.35           H  
ATOM   1791 HG13 VAL A 120      -2.915 -18.032  98.003  1.00 68.35           H  
ATOM   1792  CG2 VAL A 120      -2.934 -19.816  95.912  1.00 68.35           C  
ATOM   1793 HG21 VAL A 120      -2.790 -20.761  96.434  1.00 68.35           H  
ATOM   1794 HG22 VAL A 120      -2.912 -20.005  94.838  1.00 68.35           H  
ATOM   1795 HG23 VAL A 120      -3.908 -19.402  96.174  1.00 68.35           H  
ATOM   1796  N   GLN A 121       0.180 -16.348  95.982  1.00 65.57           N  
ATOM   1797  H   GLN A 121       0.677 -17.161  95.645  1.00 65.57           H  
ATOM   1798  CA  GLN A 121       0.944 -15.188  96.463  1.00 65.57           C  
ATOM   1799  HA  GLN A 121       0.736 -15.055  97.525  1.00 65.57           H  
ATOM   1800  C   GLN A 121       0.583 -13.870  95.750  1.00 65.57           C  
ATOM   1801  CB  GLN A 121       2.447 -15.425  96.282  1.00 65.57           C  
ATOM   1802  HB2 GLN A 121       2.963 -14.479  96.448  1.00 65.57           H  
ATOM   1803  HB3 GLN A 121       2.639 -15.738  95.255  1.00 65.57           H  
ATOM   1804  O   GLN A 121       0.751 -12.797  96.330  1.00 65.57           O  
ATOM   1805  CG  GLN A 121       3.053 -16.450  97.247  1.00 65.57           C  
ATOM   1806  HG2 GLN A 121       2.519 -17.397  97.175  1.00 65.57           H  
ATOM   1807  HG3 GLN A 121       2.958 -16.090  98.271  1.00 65.57           H  
ATOM   1808  CD  GLN A 121       4.532 -16.675  96.941  1.00 65.57           C  
ATOM   1809  NE2 GLN A 121       5.071 -17.832  97.251  1.00 65.57           N  
ATOM   1810 HE21 GLN A 121       4.492 -18.587  97.589  1.00 65.57           H  
ATOM   1811 HE22 GLN A 121       6.026 -17.985  96.960  1.00 65.57           H  
ATOM   1812  OE1 GLN A 121       5.227 -15.809  96.423  1.00 65.57           O  
ATOM   1813  N   ARG A 122       0.145 -13.882  94.483  1.00 71.25           N  
ATOM   1814  H   ARG A 122       0.090 -14.777  94.018  1.00 71.25           H  
ATOM   1815  CA  ARG A 122      -0.322 -12.679  93.763  1.00 71.25           C  
ATOM   1816  HA  ARG A 122       0.307 -11.831  94.034  1.00 71.25           H  
ATOM   1817  C   ARG A 122      -1.726 -12.265  94.194  1.00 71.25           C  
ATOM   1818  CB  ARG A 122      -0.241 -12.871  92.237  1.00 71.25           C  
ATOM   1819  HB2 ARG A 122      -0.990 -12.242  91.758  1.00 71.25           H  
ATOM   1820  HB3 ARG A 122      -0.454 -13.908  91.978  1.00 71.25           H  
ATOM   1821  O   ARG A 122      -1.916 -11.091  94.500  1.00 71.25           O  
ATOM   1822  CG  ARG A 122       1.137 -12.464  91.694  1.00 71.25           C  
ATOM   1823  HG2 ARG A 122       1.335 -11.426  91.962  1.00 71.25           H  
ATOM   1824  HG3 ARG A 122       1.898 -13.090  92.160  1.00 71.25           H  
ATOM   1825  CD  ARG A 122       1.230 -12.642  90.170  1.00 71.25           C  
ATOM   1826  HD2 ARG A 122       0.293 -13.047  89.790  1.00 71.25           H  
ATOM   1827  HD3 ARG A 122       2.013 -13.374  89.972  1.00 71.25           H  
ATOM   1828  NE  ARG A 122       1.537 -11.379  89.461  1.00 71.25           N  
ATOM   1829  HE  ARG A 122       1.378 -10.518  89.965  1.00 71.25           H  
ATOM   1830  NH1 ARG A 122       2.166 -12.333  87.468  1.00 71.25           N  
ATOM   1831 HH11 ARG A 122       2.097 -13.249  87.889  1.00 71.25           H  
ATOM   1832 HH12 ARG A 122       2.512 -12.261  86.521  1.00 71.25           H  
ATOM   1833  NH2 ARG A 122       2.154 -10.114  87.662  1.00 71.25           N  
ATOM   1834 HH21 ARG A 122       2.465 -10.069  86.702  1.00 71.25           H  
ATOM   1835 HH22 ARG A 122       1.983  -9.266  88.183  1.00 71.25           H  
ATOM   1836  CZ  ARG A 122       1.950 -11.282  88.207  1.00 71.25           C  
ATOM   1837  N   LEU A 123      -2.667 -13.201  94.285  1.00 68.48           N  
ATOM   1838  H   LEU A 123      -2.415 -14.147  94.035  1.00 68.48           H  
ATOM   1839  CA  LEU A 123      -4.025 -12.962  94.785  1.00 68.48           C  
ATOM   1840  HA  LEU A 123      -4.482 -12.160  94.207  1.00 68.48           H  
ATOM   1841  C   LEU A 123      -3.998 -12.495  96.247  1.00 68.48           C  
ATOM   1842  CB  LEU A 123      -4.857 -14.249  94.619  1.00 68.48           C  
ATOM   1843  HB2 LEU A 123      -4.310 -15.075  95.073  1.00 68.48           H  
ATOM   1844  HB3 LEU A 123      -5.792 -14.136  95.168  1.00 68.48           H  
ATOM   1845  O   LEU A 123      -4.660 -11.520  96.592  1.00 68.48           O  
ATOM   1846  CG  LEU A 123      -5.192 -14.612  93.157  1.00 68.48           C  
ATOM   1847  HG  LEU A 123      -4.285 -14.600  92.553  1.00 68.48           H  
ATOM   1848  CD1 LEU A 123      -5.792 -16.017  93.096  1.00 68.48           C  
ATOM   1849 HD11 LEU A 123      -6.708 -16.062  93.685  1.00 68.48           H  
ATOM   1850 HD12 LEU A 123      -5.073 -16.738  93.486  1.00 68.48           H  
ATOM   1851 HD13 LEU A 123      -6.018 -16.278  92.063  1.00 68.48           H  
ATOM   1852  CD2 LEU A 123      -6.198 -13.637  92.540  1.00 68.48           C  
ATOM   1853 HD21 LEU A 123      -6.446 -13.960  91.529  1.00 68.48           H  
ATOM   1854 HD22 LEU A 123      -5.770 -12.636  92.480  1.00 68.48           H  
ATOM   1855 HD23 LEU A 123      -7.111 -13.610  93.135  1.00 68.48           H  
ATOM   1856  N   GLU A 124      -3.158 -13.105  97.085  1.00 71.38           N  
ATOM   1857  H   GLU A 124      -2.684 -13.935  96.759  1.00 71.38           H  
ATOM   1858  CA  GLU A 124      -2.882 -12.675  98.456  1.00 71.38           C  
ATOM   1859  HA  GLU A 124      -3.821 -12.617  99.008  1.00 71.38           H  
ATOM   1860  C   GLU A 124      -2.239 -11.290  98.506  1.00 71.38           C  
ATOM   1861  CB  GLU A 124      -1.963 -13.667  99.176  1.00 71.38           C  
ATOM   1862  HB2 GLU A 124      -1.102 -13.882  98.543  1.00 71.38           H  
ATOM   1863  HB3 GLU A 124      -1.601 -13.196 100.090  1.00 71.38           H  
ATOM   1864  O   GLU A 124      -2.656 -10.481  99.327  1.00 71.38           O  
ATOM   1865  CG  GLU A 124      -2.679 -14.964  99.574  1.00 71.38           C  
ATOM   1866  HG2 GLU A 124      -3.559 -14.699 100.161  1.00 71.38           H  
ATOM   1867  HG3 GLU A 124      -3.023 -15.495  98.687  1.00 71.38           H  
ATOM   1868  CD  GLU A 124      -1.765 -15.874 100.406  1.00 71.38           C  
ATOM   1869  OE1 GLU A 124      -2.300 -16.505 101.345  1.00 71.38           O  
ATOM   1870  OE2 GLU A 124      -0.543 -15.893 100.129  1.00 71.38           O  
ATOM   1871  N   ARG A 125      -1.284 -10.958  97.622  1.00 65.93           N  
ATOM   1872  H   ARG A 125      -0.942 -11.676  97.000  1.00 65.93           H  
ATOM   1873  CA  ARG A 125      -0.731  -9.591  97.529  1.00 65.93           C  
ATOM   1874  HA  ARG A 125      -0.431  -9.277  98.528  1.00 65.93           H  
ATOM   1875  C   ARG A 125      -1.782  -8.567  97.097  1.00 65.93           C  
ATOM   1876  CB  ARG A 125       0.506  -9.549  96.612  1.00 65.93           C  
ATOM   1877  HB2 ARG A 125       0.358 -10.212  95.760  1.00 65.93           H  
ATOM   1878  HB3 ARG A 125       0.633  -8.536  96.230  1.00 65.93           H  
ATOM   1879  O   ARG A 125      -1.795  -7.469  97.644  1.00 65.93           O  
ATOM   1880  CG  ARG A 125       1.786  -9.924  97.380  1.00 65.93           C  
ATOM   1881  HG2 ARG A 125       1.649 -10.875  97.895  1.00 65.93           H  
ATOM   1882  HG3 ARG A 125       1.968  -9.160  98.135  1.00 65.93           H  
ATOM   1883  CD  ARG A 125       3.026 -10.011  96.473  1.00 65.93           C  
ATOM   1884  HD2 ARG A 125       3.908 -10.029  97.112  1.00 65.93           H  
ATOM   1885  HD3 ARG A 125       3.071  -9.126  95.839  1.00 65.93           H  
ATOM   1886  NE  ARG A 125       3.011 -11.233  95.646  1.00 65.93           N  
ATOM   1887  HE  ARG A 125       2.211 -11.834  95.778  1.00 65.93           H  
ATOM   1888  NH1 ARG A 125       5.103 -11.062  94.705  1.00 65.93           N  
ATOM   1889 HH11 ARG A 125       5.825 -11.480  94.135  1.00 65.93           H  
ATOM   1890 HH12 ARG A 125       5.264 -10.208  95.219  1.00 65.93           H  
ATOM   1891  NH2 ARG A 125       3.835 -12.827  94.230  1.00 65.93           N  
ATOM   1892 HH21 ARG A 125       4.589 -13.223  93.688  1.00 65.93           H  
ATOM   1893 HH22 ARG A 125       3.016 -13.401  94.371  1.00 65.93           H  
ATOM   1894  CZ  ARG A 125       3.977 -11.700  94.869  1.00 65.93           C  
ATOM   1895  N   MET A 126      -2.689  -8.913  96.183  1.00 68.82           N  
ATOM   1896  H   MET A 126      -2.604  -9.822  95.753  1.00 68.82           H  
ATOM   1897  CA  MET A 126      -3.804  -8.043  95.783  1.00 68.82           C  
ATOM   1898  HA  MET A 126      -3.409  -7.056  95.542  1.00 68.82           H  
ATOM   1899  C   MET A 126      -4.797  -7.844  96.940  1.00 68.82           C  
ATOM   1900  CB  MET A 126      -4.481  -8.603  94.520  1.00 68.82           C  
ATOM   1901  HB2 MET A 126      -4.722  -9.656  94.665  1.00 68.82           H  
ATOM   1902  HB3 MET A 126      -5.408  -8.057  94.341  1.00 68.82           H  
ATOM   1903  O   MET A 126      -5.130  -6.707  97.270  1.00 68.82           O  
ATOM   1904  CG  MET A 126      -3.574  -8.449  93.290  1.00 68.82           C  
ATOM   1905  HG2 MET A 126      -3.457  -7.388  93.071  1.00 68.82           H  
ATOM   1906  HG3 MET A 126      -2.587  -8.845  93.529  1.00 68.82           H  
ATOM   1907  SD  MET A 126      -4.137  -9.293  91.785  1.00 68.82           S  
ATOM   1908  CE  MET A 126      -5.626  -8.336  91.387  1.00 68.82           C  
ATOM   1909  HE1 MET A 126      -6.363  -8.447  92.183  1.00 68.82           H  
ATOM   1910  HE2 MET A 126      -5.369  -7.283  91.270  1.00 68.82           H  
ATOM   1911  HE3 MET A 126      -6.054  -8.707  90.456  1.00 68.82           H  
ATOM   1912  N   LEU A 127      -5.186  -8.918  97.636  1.00 68.50           N  
ATOM   1913  H   LEU A 127      -4.892  -9.825  97.303  1.00 68.50           H  
ATOM   1914  CA  LEU A 127      -5.987  -8.869  98.867  1.00 68.50           C  
ATOM   1915  HA  LEU A 127      -6.929  -8.364  98.654  1.00 68.50           H  
ATOM   1916  C   LEU A 127      -5.300  -8.071  99.988  1.00 68.50           C  
ATOM   1917  CB  LEU A 127      -6.270 -10.314  99.333  1.00 68.50           C  
ATOM   1918  HB2 LEU A 127      -5.470 -10.967  98.983  1.00 68.50           H  
ATOM   1919  HB3 LEU A 127      -6.252 -10.362 100.422  1.00 68.50           H  
ATOM   1920  O   LEU A 127      -5.951  -7.291 100.679  1.00 68.50           O  
ATOM   1921  CG  LEU A 127      -7.627 -10.845  98.842  1.00 68.50           C  
ATOM   1922  HG  LEU A 127      -7.826 -10.475  97.836  1.00 68.50           H  
ATOM   1923  CD1 LEU A 127      -7.635 -12.371  98.808  1.00 68.50           C  
ATOM   1924 HD11 LEU A 127      -7.422 -12.779  99.796  1.00 68.50           H  
ATOM   1925 HD12 LEU A 127      -6.877 -12.721  98.107  1.00 68.50           H  
ATOM   1926 HD13 LEU A 127      -8.606 -12.728  98.466  1.00 68.50           H  
ATOM   1927  CD2 LEU A 127      -8.741 -10.382  99.788  1.00 68.50           C  
ATOM   1928 HD21 LEU A 127      -8.584 -10.791 100.787  1.00 68.50           H  
ATOM   1929 HD22 LEU A 127      -8.760  -9.293  99.834  1.00 68.50           H  
ATOM   1930 HD23 LEU A 127      -9.702 -10.728  99.406  1.00 68.50           H  
ATOM   1931  N   ALA A 128      -3.993  -8.243 100.174  1.00 64.85           N  
ATOM   1932  H   ALA A 128      -3.522  -8.942  99.616  1.00 64.85           H  
ATOM   1933  CA  ALA A 128      -3.208  -7.559 101.197  1.00 64.85           C  
ATOM   1934  HA  ALA A 128      -3.761  -7.595 102.136  1.00 64.85           H  
ATOM   1935  C   ALA A 128      -2.972  -6.078 100.875  1.00 64.85           C  
ATOM   1936  CB  ALA A 128      -1.886  -8.306 101.401  1.00 64.85           C  
ATOM   1937  HB1 ALA A 128      -1.302  -8.287 100.481  1.00 64.85           H  
ATOM   1938  HB2 ALA A 128      -1.312  -7.824 102.193  1.00 64.85           H  
ATOM   1939  HB3 ALA A 128      -2.080  -9.341 101.684  1.00 64.85           H  
ATOM   1940  O   ALA A 128      -2.863  -5.288 101.805  1.00 64.85           O  
ATOM   1941  N   ALA A 129      -2.949  -5.685  99.597  1.00 61.95           N  
ATOM   1942  H   ALA A 129      -2.934  -6.392  98.875  1.00 61.95           H  
ATOM   1943  CA  ALA A 129      -2.948  -4.284  99.179  1.00 61.95           C  
ATOM   1944  HA  ALA A 129      -2.259  -3.726  99.813  1.00 61.95           H  
ATOM   1945  C   ALA A 129      -4.338  -3.634  99.330  1.00 61.95           C  
ATOM   1946  CB  ALA A 129      -2.434  -4.211  97.736  1.00 61.95           C  
ATOM   1947  HB1 ALA A 129      -1.432  -4.636  97.679  1.00 61.95           H  
ATOM   1948  HB2 ALA A 129      -3.098  -4.764  97.073  1.00 61.95           H  
ATOM   1949  HB3 ALA A 129      -2.396  -3.170  97.416  1.00 61.95           H  
ATOM   1950  O   ALA A 129      -4.433  -2.482  99.751  1.00 61.95           O  
ATOM   1951  N   LEU A 130      -5.417  -4.379  99.061  1.00 61.21           N  
ATOM   1952  H   LEU A 130      -5.272  -5.289  98.646  1.00 61.21           H  
ATOM   1953  CA  LEU A 130      -6.802  -3.926  99.259  1.00 61.21           C  
ATOM   1954  HA  LEU A 130      -6.911  -2.936  98.818  1.00 61.21           H  
ATOM   1955  C   LEU A 130      -7.182  -3.774 100.746  1.00 61.21           C  
ATOM   1956  CB  LEU A 130      -7.749  -4.909  98.538  1.00 61.21           C  
ATOM   1957  HB2 LEU A 130      -8.751  -4.816  98.958  1.00 61.21           H  
ATOM   1958  HB3 LEU A 130      -7.412  -5.927  98.730  1.00 61.21           H  
ATOM   1959  O   LEU A 130      -7.932  -2.865 101.098  1.00 61.21           O  
ATOM   1960  CG  LEU A 130      -7.839  -4.673  97.017  1.00 61.21           C  
ATOM   1961  HG  LEU A 130      -6.845  -4.480  96.613  1.00 61.21           H  
ATOM   1962  CD1 LEU A 130      -8.415  -5.901  96.311  1.00 61.21           C  
ATOM   1963 HD11 LEU A 130      -8.467  -5.719  95.237  1.00 61.21           H  
ATOM   1964 HD12 LEU A 130      -9.415  -6.118  96.688  1.00 61.21           H  
ATOM   1965 HD13 LEU A 130      -7.769  -6.761  96.486  1.00 61.21           H  
ATOM   1966  CD2 LEU A 130      -8.751  -3.483  96.699  1.00 61.21           C  
ATOM   1967 HD21 LEU A 130      -9.757  -3.666  97.075  1.00 61.21           H  
ATOM   1968 HD22 LEU A 130      -8.357  -2.574  97.153  1.00 61.21           H  
ATOM   1969 HD23 LEU A 130      -8.796  -3.336  95.620  1.00 61.21           H  
ATOM   1970  N   ARG A 131      -6.660  -4.629 101.637  1.00 64.00           N  
ATOM   1971  H   ARG A 131      -6.098  -5.382 101.266  1.00 64.00           H  
ATOM   1972  CA  ARG A 131      -6.993  -4.637 103.078  1.00 64.00           C  
ATOM   1973  HA  ARG A 131      -8.071  -4.778 103.159  1.00 64.00           H  
ATOM   1974  C   ARG A 131      -6.742  -3.322 103.839  1.00 64.00           C  
ATOM   1975  CB  ARG A 131      -6.294  -5.810 103.785  1.00 64.00           C  
ATOM   1976  HB2 ARG A 131      -6.118  -5.548 104.828  1.00 64.00           H  
ATOM   1977  HB3 ARG A 131      -5.328  -6.000 103.317  1.00 64.00           H  
ATOM   1978  O   ARG A 131      -7.685  -2.860 104.477  1.00 64.00           O  
ATOM   1979  CG  ARG A 131      -7.153  -7.081 103.760  1.00 64.00           C  
ATOM   1980  HG2 ARG A 131      -8.075  -6.902 104.313  1.00 64.00           H  
ATOM   1981  HG3 ARG A 131      -7.406  -7.343 102.733  1.00 64.00           H  
ATOM   1982  CD  ARG A 131      -6.385  -8.233 104.414  1.00 64.00           C  
ATOM   1983  HD2 ARG A 131      -5.448  -8.371 103.875  1.00 64.00           H  
ATOM   1984  HD3 ARG A 131      -6.164  -7.967 105.447  1.00 64.00           H  
ATOM   1985  NE  ARG A 131      -7.158  -9.489 104.378  1.00 64.00           N  
ATOM   1986  HE  ARG A 131      -8.079  -9.440 103.966  1.00 64.00           H  
ATOM   1987  NH1 ARG A 131      -5.550 -10.851 105.293  1.00 64.00           N  
ATOM   1988 HH11 ARG A 131      -5.214 -11.776 105.519  1.00 64.00           H  
ATOM   1989 HH12 ARG A 131      -4.944 -10.049 105.398  1.00 64.00           H  
ATOM   1990  NH2 ARG A 131      -7.476 -11.733 104.602  1.00 64.00           N  
ATOM   1991 HH21 ARG A 131      -7.122 -12.647 104.846  1.00 64.00           H  
ATOM   1992 HH22 ARG A 131      -8.381 -11.654 104.161  1.00 64.00           H  
ATOM   1993  CZ  ARG A 131      -6.728 -10.679 104.760  1.00 64.00           C  
ATOM   1994  N   PRO A 132      -5.539  -2.710 103.842  1.00 54.75           N  
ATOM   1995  CA  PRO A 132      -5.270  -1.524 104.662  1.00 54.75           C  
ATOM   1996  HA  PRO A 132      -5.523  -1.732 105.701  1.00 54.75           H  
ATOM   1997  C   PRO A 132      -6.089  -0.307 104.216  1.00 54.75           C  
ATOM   1998  CB  PRO A 132      -3.760  -1.281 104.557  1.00 54.75           C  
ATOM   1999  HB2 PRO A 132      -3.510  -0.220 104.574  1.00 54.75           H  
ATOM   2000  HB3 PRO A 132      -3.254  -1.800 105.371  1.00 54.75           H  
ATOM   2001  O   PRO A 132      -6.506   0.483 105.060  1.00 54.75           O  
ATOM   2002  CG  PRO A 132      -3.379  -1.931 103.228  1.00 54.75           C  
ATOM   2003  HG2 PRO A 132      -3.591  -1.248 102.405  1.00 54.75           H  
ATOM   2004  HG3 PRO A 132      -2.335  -2.243 103.210  1.00 54.75           H  
ATOM   2005  CD  PRO A 132      -4.326  -3.125 103.164  1.00 54.75           C  
ATOM   2006  HD2 PRO A 132      -4.512  -3.386 102.122  1.00 54.75           H  
ATOM   2007  HD3 PRO A 132      -3.889  -3.967 103.699  1.00 54.75           H  
ATOM   2008  N   VAL A 133      -6.400  -0.204 102.917  1.00 49.59           N  
ATOM   2009  H   VAL A 133      -6.046  -0.905 102.283  1.00 49.59           H  
ATOM   2010  CA  VAL A 133      -7.291   0.830 102.358  1.00 49.59           C  
ATOM   2011  HA  VAL A 133      -6.878   1.811 102.592  1.00 49.59           H  
ATOM   2012  C   VAL A 133      -8.689   0.771 102.993  1.00 49.59           C  
ATOM   2013  CB  VAL A 133      -7.373   0.692 100.819  1.00 49.59           C  
ATOM   2014  HB  VAL A 133      -7.801  -0.279 100.571  1.00 49.59           H  
ATOM   2015  O   VAL A 133      -9.327   1.805 103.160  1.00 49.59           O  
ATOM   2016  CG1 VAL A 133      -8.243   1.777 100.171  1.00 49.59           C  
ATOM   2017 HG11 VAL A 133      -9.277   1.680 100.503  1.00 49.59           H  
ATOM   2018 HG12 VAL A 133      -7.873   2.766 100.442  1.00 49.59           H  
ATOM   2019 HG13 VAL A 133      -8.227   1.669  99.087  1.00 49.59           H  
ATOM   2020  CG2 VAL A 133      -5.981   0.787 100.175  1.00 49.59           C  
ATOM   2021 HG21 VAL A 133      -5.513   1.737 100.431  1.00 49.59           H  
ATOM   2022 HG22 VAL A 133      -5.346  -0.032 100.511  1.00 49.59           H  
ATOM   2023 HG23 VAL A 133      -6.070   0.711  99.091  1.00 49.59           H  
ATOM   2024  N   ALA A 134      -9.144  -0.414 103.416  1.00 45.25           N  
ATOM   2025  H   ALA A 134      -8.572  -1.233 103.265  1.00 45.25           H  
ATOM   2026  CA  ALA A 134     -10.435  -0.607 104.074  1.00 45.25           C  
ATOM   2027  HA  ALA A 134     -11.138   0.122 103.671  1.00 45.25           H  
ATOM   2028  C   ALA A 134     -10.424  -0.401 105.607  1.00 45.25           C  
ATOM   2029  CB  ALA A 134     -10.947  -2.003 103.695  1.00 45.25           C  
ATOM   2030  HB1 ALA A 134     -10.968  -2.109 102.610  1.00 45.25           H  
ATOM   2031  HB2 ALA A 134     -11.957  -2.137 104.082  1.00 45.25           H  
ATOM   2032  HB3 ALA A 134     -10.299  -2.770 104.121  1.00 45.25           H  
ATOM   2033  O   ALA A 134     -11.496  -0.374 106.205  1.00 45.25           O  
ATOM   2034  N   GLN A 135      -9.259  -0.285 106.264  1.00 42.17           N  
ATOM   2035  H   GLN A 135      -8.405  -0.281 105.725  1.00 42.17           H  
ATOM   2036  CA  GLN A 135      -9.162  -0.287 107.740  1.00 42.17           C  
ATOM   2037  HA  GLN A 135     -10.132  -0.556 108.157  1.00 42.17           H  
ATOM   2038  C   GLN A 135      -8.834   1.067 108.392  1.00 42.17           C  
ATOM   2039  CB  GLN A 135      -8.160  -1.361 108.202  1.00 42.17           C  
ATOM   2040  HB2 GLN A 135      -7.907  -1.180 109.247  1.00 42.17           H  
ATOM   2041  HB3 GLN A 135      -7.243  -1.296 107.616  1.00 42.17           H  
ATOM   2042  O   GLN A 135      -8.967   1.197 109.607  1.00 42.17           O  
ATOM   2043  CG  GLN A 135      -8.748  -2.776 108.108  1.00 42.17           C  
ATOM   2044  HG2 GLN A 135      -8.837  -3.070 107.062  1.00 42.17           H  
ATOM   2045  HG3 GLN A 135      -9.745  -2.772 108.547  1.00 42.17           H  
ATOM   2046  CD  GLN A 135      -7.899  -3.811 108.844  1.00 42.17           C  
ATOM   2047  NE2 GLN A 135      -8.510  -4.772 109.502  1.00 42.17           N  
ATOM   2048 HE21 GLN A 135      -7.910  -5.386 110.033  1.00 42.17           H  
ATOM   2049 HE22 GLN A 135      -9.517  -4.773 109.577  1.00 42.17           H  
ATOM   2050  OE1 GLN A 135      -6.680  -3.797 108.845  1.00 42.17           O  
ATOM   2051  N   ALA A 136      -8.418   2.084 107.635  1.00 37.40           N  
ATOM   2052  H   ALA A 136      -8.347   1.934 106.639  1.00 37.40           H  
ATOM   2053  CA  ALA A 136      -7.850   3.328 108.177  1.00 37.40           C  
ATOM   2054  HA  ALA A 136      -7.181   3.046 108.990  1.00 37.40           H  
ATOM   2055  C   ALA A 136      -8.861   4.330 108.806  1.00 37.40           C  
ATOM   2056  CB  ALA A 136      -6.979   3.954 107.078  1.00 37.40           C  
ATOM   2057  HB1 ALA A 136      -6.259   3.223 106.709  1.00 37.40           H  
ATOM   2058  HB2 ALA A 136      -6.436   4.810 107.479  1.00 37.40           H  
ATOM   2059  HB3 ALA A 136      -7.608   4.289 106.253  1.00 37.40           H  
ATOM   2060  O   ALA A 136      -8.602   5.531 108.810  1.00 37.40           O  
ATOM   2061  N   ALA A 137     -10.010   3.869 109.314  1.00 31.57           N  
ATOM   2062  H   ALA A 137     -10.135   2.868 109.354  1.00 31.57           H  
ATOM   2063  CA  ALA A 137     -11.137   4.728 109.706  1.00 31.57           C  
ATOM   2064  HA  ALA A 137     -11.102   5.643 109.114  1.00 31.57           H  
ATOM   2065  C   ALA A 137     -11.170   5.167 111.189  1.00 31.57           C  
ATOM   2066  CB  ALA A 137     -12.427   3.984 109.332  1.00 31.57           C  
ATOM   2067  HB1 ALA A 137     -13.286   4.617 109.552  1.00 31.57           H  
ATOM   2068  HB2 ALA A 137     -12.513   3.065 109.912  1.00 31.57           H  
ATOM   2069  HB3 ALA A 137     -12.427   3.745 108.268  1.00 31.57           H  
ATOM   2070  O   ALA A 137     -11.584   6.285 111.483  1.00 31.57           O  
ATOM   2071  N   ASP A 138     -10.777   4.296 112.124  1.00 28.94           N  
ATOM   2072  H   ASP A 138     -10.410   3.416 111.791  1.00 28.94           H  
ATOM   2073  CA  ASP A 138     -11.401   4.260 113.467  1.00 28.94           C  
ATOM   2074  HA  ASP A 138     -12.365   4.765 113.404  1.00 28.94           H  
ATOM   2075  C   ASP A 138     -10.641   4.975 114.611  1.00 28.94           C  
ATOM   2076  CB  ASP A 138     -11.640   2.771 113.826  1.00 28.94           C  
ATOM   2077  HB2 ASP A 138     -11.083   2.527 114.731  1.00 28.94           H  
ATOM   2078  HB3 ASP A 138     -11.233   2.131 113.042  1.00 28.94           H  
ATOM   2079  O   ASP A 138     -11.145   5.091 115.730  1.00 28.94           O  
ATOM   2080  CG  ASP A 138     -13.106   2.364 114.036  1.00 28.94           C  
ATOM   2081  OD1 ASP A 138     -14.012   3.109 113.603  1.00 28.94           O  
ATOM   2082  OD2 ASP A 138     -13.299   1.258 114.589  1.00 28.94           O  
ATOM   2083  N   ALA A 139      -9.399   5.416 114.391  1.00 28.68           N  
ATOM   2084  H   ALA A 139      -9.051   5.380 113.444  1.00 28.68           H  
ATOM   2085  CA  ALA A 139      -8.474   5.762 115.480  1.00 28.68           C  
ATOM   2086  HA  ALA A 139      -8.597   5.011 116.260  1.00 28.68           H  
ATOM   2087  C   ALA A 139      -8.753   7.133 116.146  1.00 28.68           C  
ATOM   2088  CB  ALA A 139      -7.037   5.620 114.962  1.00 28.68           C  
ATOM   2089  HB1 ALA A 139      -6.874   4.609 114.588  1.00 28.68           H  
ATOM   2090  HB2 ALA A 139      -6.335   5.818 115.772  1.00 28.68           H  
ATOM   2091  HB3 ALA A 139      -6.861   6.335 114.159  1.00 28.68           H  
ATOM   2092  O   ALA A 139      -8.167   8.154 115.788  1.00 28.68           O  
ATOM   2093  N   SER A 140      -9.622   7.147 117.162  1.00 26.63           N  
ATOM   2094  H   SER A 140     -10.180   6.313 117.279  1.00 26.63           H  
ATOM   2095  CA  SER A 140      -9.973   8.341 117.956  1.00 26.63           C  
ATOM   2096  HA  SER A 140     -10.340   9.098 117.263  1.00 26.63           H  
ATOM   2097  C   SER A 140      -8.798   8.957 118.746  1.00 26.63           C  
ATOM   2098  CB  SER A 140     -11.118   7.993 118.914  1.00 26.63           C  
ATOM   2099  HB2 SER A 140     -11.956   7.594 118.341  1.00 26.63           H  
ATOM   2100  HB3 SER A 140     -11.448   8.892 119.434  1.00 26.63           H  
ATOM   2101  O   SER A 140      -7.957   8.235 119.283  1.00 26.63           O  
ATOM   2102  OG  SER A 140     -10.700   7.028 119.861  1.00 26.63           O  
ATOM   2103  HG  SER A 140      -9.850   6.684 119.578  1.00 26.63           H  
ATOM   2104  N   GLY A 141      -8.766  10.291 118.874  1.00 26.34           N  
ATOM   2105  H   GLY A 141      -9.507  10.827 118.445  1.00 26.34           H  
ATOM   2106  CA  GLY A 141      -7.763  11.028 119.663  1.00 26.34           C  
ATOM   2107  HA2 GLY A 141      -7.703  12.055 119.303  1.00 26.34           H  
ATOM   2108  HA3 GLY A 141      -6.787  10.563 119.519  1.00 26.34           H  
ATOM   2109  C   GLY A 141      -8.083  11.067 121.165  1.00 26.34           C  
ATOM   2110  O   GLY A 141      -9.224  11.321 121.538  1.00 26.34           O  
ATOM   2111  N   THR A 142      -7.085  10.812 122.025  1.00 24.37           N  
ATOM   2112  H   THR A 142      -6.182  10.582 121.635  1.00 24.37           H  
ATOM   2113  CA  THR A 142      -7.321  10.368 123.418  1.00 24.37           C  
ATOM   2114  HA  THR A 142      -8.395  10.369 123.606  1.00 24.37           H  
ATOM   2115  C   THR A 142      -6.723  11.220 124.551  1.00 24.37           C  
ATOM   2116  CB  THR A 142      -6.845   8.914 123.594  1.00 24.37           C  
ATOM   2117  HB  THR A 142      -6.826   8.666 124.656  1.00 24.37           H  
ATOM   2118  O   THR A 142      -7.469  11.724 125.382  1.00 24.37           O  
ATOM   2119  CG2 THR A 142      -7.740   7.899 122.890  1.00 24.37           C  
ATOM   2120 HG21 THR A 142      -7.396   6.886 123.102  1.00 24.37           H  
ATOM   2121 HG22 THR A 142      -7.731   8.067 121.813  1.00 24.37           H  
ATOM   2122 HG23 THR A 142      -8.764   8.002 123.250  1.00 24.37           H  
ATOM   2123  OG1 THR A 142      -5.547   8.763 123.053  1.00 24.37           O  
ATOM   2124  HG1 THR A 142      -5.488   7.861 122.730  1.00 24.37           H  
ATOM   2125  N   GLY A 143      -5.391  11.253 124.706  1.00 22.68           N  
ATOM   2126  H   GLY A 143      -4.865  10.845 123.946  1.00 22.68           H  
ATOM   2127  CA  GLY A 143      -4.841  11.001 126.055  1.00 22.68           C  
ATOM   2128  HA2 GLY A 143      -3.988  10.334 125.930  1.00 22.68           H  
ATOM   2129  HA3 GLY A 143      -5.580  10.447 126.633  1.00 22.68           H  
ATOM   2130  C   GLY A 143      -4.353  12.146 126.962  1.00 22.68           C  
ATOM   2131  O   GLY A 143      -4.287  11.927 128.170  1.00 22.68           O  
ATOM   2132  N   ALA A 144      -3.937  13.311 126.455  1.00 24.62           N  
ATOM   2133  H   ALA A 144      -4.089  13.508 125.476  1.00 24.62           H  
ATOM   2134  CA  ALA A 144      -3.145  14.263 127.259  1.00 24.62           C  
ATOM   2135  HA  ALA A 144      -2.424  13.688 127.840  1.00 24.62           H  
ATOM   2136  C   ALA A 144      -3.996  15.071 128.271  1.00 24.62           C  
ATOM   2137  CB  ALA A 144      -2.330  15.155 126.314  1.00 24.62           C  
ATOM   2138  HB1 ALA A 144      -3.002  15.752 125.697  1.00 24.62           H  
ATOM   2139  HB2 ALA A 144      -1.703  15.827 126.900  1.00 24.62           H  
ATOM   2140  HB3 ALA A 144      -1.694  14.542 125.675  1.00 24.62           H  
ATOM   2141  O   ALA A 144      -4.767  15.940 127.874  1.00 24.62           O  
ATOM   2142  N   ASN A 145      -3.838  14.779 129.570  1.00 23.30           N  
ATOM   2143  H   ASN A 145      -3.128  14.102 129.807  1.00 23.30           H  
ATOM   2144  CA  ASN A 145      -4.689  15.247 130.685  1.00 23.30           C  
ATOM   2145  HA  ASN A 145      -5.331  16.039 130.299  1.00 23.30           H  
ATOM   2146  C   ASN A 145      -3.824  15.917 131.817  1.00 23.30           C  
ATOM   2147  CB  ASN A 145      -5.576  14.030 131.059  1.00 23.30           C  
ATOM   2148  HB2 ASN A 145      -5.169  13.532 131.940  1.00 23.30           H  
ATOM   2149  HB3 ASN A 145      -5.563  13.299 130.251  1.00 23.30           H  
ATOM   2150  O   ASN A 145      -2.651  16.170 131.545  1.00 23.30           O  
ATOM   2151  CG  ASN A 145      -7.048  14.361 131.277  1.00 23.30           C  
ATOM   2152  ND2 ASN A 145      -7.827  13.404 131.720  1.00 23.30           N  
ATOM   2153 HD21 ASN A 145      -7.468  12.470 131.852  1.00 23.30           H  
ATOM   2154 HD22 ASN A 145      -8.799  13.652 131.840  1.00 23.30           H  
ATOM   2155  OD1 ASN A 145      -7.521  15.468 131.100  1.00 23.30           O  
ATOM   2156  N   PRO A 146      -4.303  16.323 133.027  1.00 24.36           N  
ATOM   2157  CA  PRO A 146      -4.142  17.745 133.378  1.00 24.36           C  
ATOM   2158  HA  PRO A 146      -3.555  18.259 132.617  1.00 24.36           H  
ATOM   2159  C   PRO A 146      -3.531  18.146 134.751  1.00 24.36           C  
ATOM   2160  CB  PRO A 146      -5.592  18.250 133.295  1.00 24.36           C  
ATOM   2161  HB2 PRO A 146      -5.759  19.159 133.872  1.00 24.36           H  
ATOM   2162  HB3 PRO A 146      -5.847  18.430 132.250  1.00 24.36           H  
ATOM   2163  O   PRO A 146      -3.420  19.346 134.981  1.00 24.36           O  
ATOM   2164  CG  PRO A 146      -6.435  17.085 133.822  1.00 24.36           C  
ATOM   2165  HG2 PRO A 146      -6.748  17.267 134.850  1.00 24.36           H  
ATOM   2166  HG3 PRO A 146      -7.311  16.936 133.191  1.00 24.36           H  
ATOM   2167  CD  PRO A 146      -5.487  15.885 133.759  1.00 24.36           C  
ATOM   2168  HD2 PRO A 146      -5.983  15.009 133.341  1.00 24.36           H  
ATOM   2169  HD3 PRO A 146      -5.189  15.618 134.773  1.00 24.36           H  
ATOM   2170  N   SER A 147      -3.233  17.241 135.700  1.00 22.44           N  
ATOM   2171  H   SER A 147      -3.246  16.266 135.436  1.00 22.44           H  
ATOM   2172  CA  SER A 147      -3.573  17.517 137.124  1.00 22.44           C  
ATOM   2173  HA  SER A 147      -3.813  18.576 137.218  1.00 22.44           H  
ATOM   2174  C   SER A 147      -2.541  17.268 138.256  1.00 22.44           C  
ATOM   2175  CB  SER A 147      -4.864  16.750 137.441  1.00 22.44           C  
ATOM   2176  HB2 SER A 147      -5.238  17.024 138.428  1.00 22.44           H  
ATOM   2177  HB3 SER A 147      -5.630  17.011 136.711  1.00 22.44           H  
ATOM   2178  O   SER A 147      -2.973  16.949 139.363  1.00 22.44           O  
ATOM   2179  OG  SER A 147      -4.616  15.356 137.389  1.00 22.44           O  
ATOM   2180  HG  SER A 147      -4.090  15.151 138.166  1.00 22.44           H  
ATOM   2181  N   GLY A 148      -1.225  17.362 138.041  1.00 20.97           N  
ATOM   2182  H   GLY A 148      -0.899  17.669 137.136  1.00 20.97           H  
ATOM   2183  CA  GLY A 148      -0.233  17.305 139.148  1.00 20.97           C  
ATOM   2184  HA2 GLY A 148       0.751  17.126 138.714  1.00 20.97           H  
ATOM   2185  HA3 GLY A 148      -0.461  16.476 139.818  1.00 20.97           H  
ATOM   2186  C   GLY A 148      -0.162  18.606 139.979  1.00 20.97           C  
ATOM   2187  O   GLY A 148      -0.690  19.621 139.523  1.00 20.97           O  
ATOM   2188  N   ASP A 149       0.463  18.725 141.162  1.00 21.64           N  
ATOM   2189  H   ASP A 149       0.429  19.672 141.513  1.00 21.64           H  
ATOM   2190  CA  ASP A 149       1.165  17.826 142.121  1.00 21.64           C  
ATOM   2191  HA  ASP A 149       0.602  16.910 142.303  1.00 21.64           H  
ATOM   2192  C   ASP A 149       1.317  18.637 143.457  1.00 21.64           C  
ATOM   2193  CB  ASP A 149       2.575  17.497 141.585  1.00 21.64           C  
ATOM   2194  HB2 ASP A 149       3.072  18.426 141.305  1.00 21.64           H  
ATOM   2195  HB3 ASP A 149       3.168  17.046 142.380  1.00 21.64           H  
ATOM   2196  O   ASP A 149       1.283  19.867 143.395  1.00 21.64           O  
ATOM   2197  CG  ASP A 149       2.586  16.534 140.394  1.00 21.64           C  
ATOM   2198  OD1 ASP A 149       1.908  15.485 140.481  1.00 21.64           O  
ATOM   2199  OD2 ASP A 149       3.240  16.866 139.379  1.00 21.64           O  
ATOM   2200  N   ASP A 150       1.505  18.153 144.700  1.00 21.97           N  
ATOM   2201  H   ASP A 150       1.567  18.908 145.367  1.00 21.97           H  
ATOM   2202  CA  ASP A 150       1.555  16.811 145.328  1.00 21.97           C  
ATOM   2203  HA  ASP A 150       0.927  16.124 144.761  1.00 21.97           H  
ATOM   2204  C   ASP A 150       0.958  16.867 146.777  1.00 21.97           C  
ATOM   2205  CB  ASP A 150       2.998  16.259 145.283  1.00 21.97           C  
ATOM   2206  HB2 ASP A 150       3.685  17.043 145.599  1.00 21.97           H  
ATOM   2207  HB3 ASP A 150       3.247  15.989 144.257  1.00 21.97           H  
ATOM   2208  O   ASP A 150      -0.266  16.831 146.906  1.00 21.97           O  
ATOM   2209  CG  ASP A 150       3.216  15.021 146.161  1.00 21.97           C  
ATOM   2210  OD1 ASP A 150       2.612  13.967 145.871  1.00 21.97           O  
ATOM   2211  OD2 ASP A 150       3.959  15.170 147.159  1.00 21.97           O  
ATOM   2212  N   LEU A 151       1.764  16.963 147.861  1.00 21.62           N  
ATOM   2213  H   LEU A 151       2.755  16.875 147.687  1.00 21.62           H  
ATOM   2214  CA  LEU A 151       1.328  16.762 149.269  1.00 21.62           C  
ATOM   2215  HA  LEU A 151       0.239  16.728 149.269  1.00 21.62           H  
ATOM   2216  C   LEU A 151       1.640  17.921 150.256  1.00 21.62           C  
ATOM   2217  CB  LEU A 151       1.823  15.380 149.761  1.00 21.62           C  
ATOM   2218  HB2 LEU A 151       2.881  15.286 149.518  1.00 21.62           H  
ATOM   2219  HB3 LEU A 151       1.723  15.306 150.844  1.00 21.62           H  
ATOM   2220  O   LEU A 151       1.057  18.995 150.131  1.00 21.62           O  
ATOM   2221  CG  LEU A 151       1.048  14.194 149.156  1.00 21.62           C  
ATOM   2222  HG  LEU A 151       0.907  14.333 148.084  1.00 21.62           H  
ATOM   2223  CD1 LEU A 151       1.825  12.897 149.381  1.00 21.62           C  
ATOM   2224 HD11 LEU A 151       2.779  12.975 148.859  1.00 21.62           H  
ATOM   2225 HD12 LEU A 151       1.999  12.734 150.445  1.00 21.62           H  
ATOM   2226 HD13 LEU A 151       1.273  12.062 148.952  1.00 21.62           H  
ATOM   2227  CD2 LEU A 151      -0.322  14.035 149.828  1.00 21.62           C  
ATOM   2228 HD21 LEU A 151      -0.206  13.899 150.903  1.00 21.62           H  
ATOM   2229 HD22 LEU A 151      -0.931  14.917 149.632  1.00 21.62           H  
ATOM   2230 HD23 LEU A 151      -0.832  13.171 149.401  1.00 21.62           H  
ATOM   2231  N   GLY A 152       2.451  17.710 151.310  1.00 23.17           N  
ATOM   2232  H   GLY A 152       2.911  16.815 151.399  1.00 23.17           H  
ATOM   2233  CA  GLY A 152       2.581  18.673 152.416  1.00 23.17           C  
ATOM   2234  HA2 GLY A 152       2.920  19.622 151.998  1.00 23.17           H  
ATOM   2235  HA3 GLY A 152       1.597  18.847 152.850  1.00 23.17           H  
ATOM   2236  C   GLY A 152       3.527  18.277 153.560  1.00 23.17           C  
ATOM   2237  O   GLY A 152       3.472  17.162 154.077  1.00 23.17           O  
ATOM   2238  N   GLU A 153       4.373  19.227 153.971  1.00 24.09           N  
ATOM   2239  H   GLU A 153       4.332  20.125 153.511  1.00 24.09           H  
ATOM   2240  CA  GLU A 153       5.244  19.134 155.153  1.00 24.09           C  
ATOM   2241  HA  GLU A 153       5.422  18.079 155.362  1.00 24.09           H  
ATOM   2242  C   GLU A 153       4.585  19.695 156.439  1.00 24.09           C  
ATOM   2243  CB  GLU A 153       6.624  19.771 154.863  1.00 24.09           C  
ATOM   2244  HB2 GLU A 153       7.165  19.879 155.803  1.00 24.09           H  
ATOM   2245  HB3 GLU A 153       6.490  20.766 154.437  1.00 24.09           H  
ATOM   2246  O   GLU A 153       3.414  20.072 156.461  1.00 24.09           O  
ATOM   2247  CG  GLU A 153       7.505  18.913 153.937  1.00 24.09           C  
ATOM   2248  HG2 GLU A 153       7.364  17.865 154.199  1.00 24.09           H  
ATOM   2249  HG3 GLU A 153       7.180  19.049 152.906  1.00 24.09           H  
ATOM   2250  CD  GLU A 153       9.003  19.257 154.068  1.00 24.09           C  
ATOM   2251  OE1 GLU A 153       9.824  18.314 153.983  1.00 24.09           O  
ATOM   2252  OE2 GLU A 153       9.325  20.447 154.285  1.00 24.09           O  
ATOM   2253  N   ALA A 154       5.339  19.663 157.542  1.00 21.76           N  
ATOM   2254  H   ALA A 154       6.317  19.450 157.406  1.00 21.76           H  
ATOM   2255  CA  ALA A 154       4.889  19.778 158.934  1.00 21.76           C  
ATOM   2256  HA  ALA A 154       3.963  19.210 159.030  1.00 21.76           H  
ATOM   2257  C   ALA A 154       4.589  21.235 159.405  1.00 21.76           C  
ATOM   2258  CB  ALA A 154       5.987  19.067 159.748  1.00 21.76           C  
ATOM   2259  HB1 ALA A 154       6.853  19.720 159.851  1.00 21.76           H  
ATOM   2260  HB2 ALA A 154       5.622  18.774 160.733  1.00 21.76           H  
ATOM   2261  HB3 ALA A 154       6.292  18.150 159.244  1.00 21.76           H  
ATOM   2262  O   ALA A 154       4.899  22.197 158.712  1.00 21.76           O  
ATOM   2263  N   GLY A 155       4.032  21.487 160.602  1.00 25.66           N  
ATOM   2264  H   GLY A 155       3.800  22.457 160.758  1.00 25.66           H  
ATOM   2265  CA  GLY A 155       3.749  20.537 161.687  1.00 25.66           C  
ATOM   2266  HA2 GLY A 155       3.077  19.763 161.318  1.00 25.66           H  
ATOM   2267  HA3 GLY A 155       4.682  20.068 162.000  1.00 25.66           H  
ATOM   2268  C   GLY A 155       3.128  21.124 162.964  1.00 25.66           C  
ATOM   2269  O   GLY A 155       1.920  21.061 163.133  1.00 25.66           O  
ATOM   2270  N   VAL A 156       3.974  21.565 163.907  1.00 21.46           N  
ATOM   2271  H   VAL A 156       4.937  21.702 163.636  1.00 21.46           H  
ATOM   2272  CA  VAL A 156       3.727  21.384 165.360  1.00 21.46           C  
ATOM   2273  HA  VAL A 156       3.242  20.417 165.496  1.00 21.46           H  
ATOM   2274  C   VAL A 156       2.797  22.389 166.043  1.00 21.46           C  
ATOM   2275  CB  VAL A 156       5.066  21.339 166.134  1.00 21.46           C  
ATOM   2276  HB  VAL A 156       5.613  22.262 165.943  1.00 21.46           H  
ATOM   2277  O   VAL A 156       2.044  21.974 166.916  1.00 21.46           O  
ATOM   2278  CG1 VAL A 156       4.906  21.181 167.654  1.00 21.46           C  
ATOM   2279 HG11 VAL A 156       4.463  22.082 168.079  1.00 21.46           H  
ATOM   2280 HG12 VAL A 156       5.879  21.044 168.127  1.00 21.46           H  
ATOM   2281 HG13 VAL A 156       4.263  20.330 167.879  1.00 21.46           H  
ATOM   2282  CG2 VAL A 156       5.933  20.163 165.655  1.00 21.46           C  
ATOM   2283 HG21 VAL A 156       6.170  20.267 164.596  1.00 21.46           H  
ATOM   2284 HG22 VAL A 156       6.870  20.147 166.211  1.00 21.46           H  
ATOM   2285 HG23 VAL A 156       5.402  19.225 165.817  1.00 21.46           H  
ATOM   2286  N   ASP A 157       2.876  23.690 165.753  1.00 22.59           N  
ATOM   2287  H   ASP A 157       3.510  24.001 165.031  1.00 22.59           H  
ATOM   2288  CA  ASP A 157       2.270  24.710 166.630  1.00 22.59           C  
ATOM   2289  HA  ASP A 157       2.312  24.326 167.649  1.00 22.59           H  
ATOM   2290  C   ASP A 157       0.759  24.914 166.366  1.00 22.59           C  
ATOM   2291  CB  ASP A 157       3.130  25.986 166.654  1.00 22.59           C  
ATOM   2292  HB2 ASP A 157       3.309  26.325 165.634  1.00 22.59           H  
ATOM   2293  HB3 ASP A 157       2.586  26.770 167.181  1.00 22.59           H  
ATOM   2294  O   ASP A 157       0.297  25.953 165.903  1.00 22.59           O  
ATOM   2295  CG  ASP A 157       4.465  25.761 167.389  1.00 22.59           C  
ATOM   2296  OD1 ASP A 157       4.428  25.275 168.543  1.00 22.59           O  
ATOM   2297  OD2 ASP A 157       5.522  26.074 166.794  1.00 22.59           O  
ATOM   2298  N   GLU A 158      -0.009  23.876 166.709  1.00 26.29           N  
ATOM   2299  H   GLU A 158       0.509  23.066 167.017  1.00 26.29           H  
ATOM   2300  CA  GLU A 158      -1.466  23.664 166.586  1.00 26.29           C  
ATOM   2301  HA  GLU A 158      -1.745  23.545 165.540  1.00 26.29           H  
ATOM   2302  C   GLU A 158      -2.381  24.741 167.218  1.00 26.29           C  
ATOM   2303  CB  GLU A 158      -1.766  22.360 167.368  1.00 26.29           C  
ATOM   2304  HB2 GLU A 158      -2.843  22.231 167.469  1.00 26.29           H  
ATOM   2305  HB3 GLU A 158      -1.362  22.502 168.370  1.00 26.29           H  
ATOM   2306  O   GLU A 158      -3.604  24.672 167.095  1.00 26.29           O  
ATOM   2307  CG  GLU A 158      -1.211  21.050 166.772  1.00 26.29           C  
ATOM   2308  HG2 GLU A 158      -0.234  21.231 166.323  1.00 26.29           H  
ATOM   2309  HG3 GLU A 158      -1.874  20.742 165.964  1.00 26.29           H  
ATOM   2310  CD  GLU A 158      -1.083  19.899 167.800  1.00 26.29           C  
ATOM   2311  OE1 GLU A 158      -0.827  18.754 167.357  1.00 26.29           O  
ATOM   2312  OE2 GLU A 158      -1.266  20.135 169.020  1.00 26.29           O  
ATOM   2313  N   LEU A 159      -1.839  25.596 168.085  1.00 20.49           N  
ATOM   2314  H   LEU A 159      -0.873  25.822 167.898  1.00 20.49           H  
ATOM   2315  CA  LEU A 159      -2.166  25.387 169.500  1.00 20.49           C  
ATOM   2316  HA  LEU A 159      -2.490  24.349 169.578  1.00 20.49           H  
ATOM   2317  C   LEU A 159      -3.337  26.234 170.051  1.00 20.49           C  
ATOM   2318  CB  LEU A 159      -0.859  25.477 170.321  1.00 20.49           C  
ATOM   2319  HB2 LEU A 159      -0.016  25.345 169.643  1.00 20.49           H  
ATOM   2320  HB3 LEU A 159      -0.761  26.468 170.765  1.00 20.49           H  
ATOM   2321  O   LEU A 159      -3.209  27.427 170.308  1.00 20.49           O  
ATOM   2322  CG  LEU A 159      -0.730  24.389 171.405  1.00 20.49           C  
ATOM   2323  HG  LEU A 159      -0.974  23.418 170.975  1.00 20.49           H  
ATOM   2324  CD1 LEU A 159       0.705  24.324 171.925  1.00 20.49           C  
ATOM   2325 HD11 LEU A 159       0.988  25.280 172.367  1.00 20.49           H  
ATOM   2326 HD12 LEU A 159       1.379  24.101 171.098  1.00 20.49           H  
ATOM   2327 HD13 LEU A 159       0.796  23.529 172.665  1.00 20.49           H  
ATOM   2328  CD2 LEU A 159      -1.644  24.643 172.602  1.00 20.49           C  
ATOM   2329 HD21 LEU A 159      -2.679  24.574 172.267  1.00 20.49           H  
ATOM   2330 HD22 LEU A 159      -1.474  23.883 173.365  1.00 20.49           H  
ATOM   2331 HD23 LEU A 159      -1.456  25.634 173.015  1.00 20.49           H  
ATOM   2332  N   LEU A 160      -4.443  25.539 170.349  1.00 22.02           N  
ATOM   2333  H   LEU A 160      -4.462  24.612 169.949  1.00 22.02           H  
ATOM   2334  CA  LEU A 160      -5.599  25.892 171.198  1.00 22.02           C  
ATOM   2335  HA  LEU A 160      -6.416  25.268 170.835  1.00 22.02           H  
ATOM   2336  C   LEU A 160      -6.199  27.309 171.158  1.00 22.02           C  
ATOM   2337  CB  LEU A 160      -5.351  25.502 172.674  1.00 22.02           C  
ATOM   2338  HB2 LEU A 160      -6.123  25.964 173.289  1.00 22.02           H  
ATOM   2339  HB3 LEU A 160      -4.399  25.933 172.986  1.00 22.02           H  
ATOM   2340  O   LEU A 160      -7.400  27.407 170.917  1.00 22.02           O  
ATOM   2341  CG  LEU A 160      -5.366  23.997 172.992  1.00 22.02           C  
ATOM   2342  HG  LEU A 160      -4.671  23.471 172.337  1.00 22.02           H  
ATOM   2343  CD1 LEU A 160      -4.934  23.786 174.446  1.00 22.02           C  
ATOM   2344 HD11 LEU A 160      -4.887  22.719 174.662  1.00 22.02           H  
ATOM   2345 HD12 LEU A 160      -3.943  24.214 174.598  1.00 22.02           H  
ATOM   2346 HD13 LEU A 160      -5.640  24.269 175.123  1.00 22.02           H  
ATOM   2347  CD2 LEU A 160      -6.758  23.379 172.834  1.00 22.02           C  
ATOM   2348 HD21 LEU A 160      -7.483  23.918 173.444  1.00 22.02           H  
ATOM   2349 HD22 LEU A 160      -6.731  22.332 173.138  1.00 22.02           H  
ATOM   2350 HD23 LEU A 160      -7.066  23.418 171.789  1.00 22.02           H  
ATOM   2351  N   GLU A 161      -5.500  28.324 171.686  1.00 24.74           N  
ATOM   2352  H   GLU A 161      -4.493  28.257 171.641  1.00 24.74           H  
ATOM   2353  CA  GLU A 161      -6.107  29.107 172.778  1.00 24.74           C  
ATOM   2354  HA  GLU A 161      -6.428  28.355 173.498  1.00 24.74           H  
ATOM   2355  C   GLU A 161      -7.386  29.862 172.375  1.00 24.74           C  
ATOM   2356  CB  GLU A 161      -5.104  29.976 173.564  1.00 24.74           C  
ATOM   2357  HB2 GLU A 161      -4.238  29.366 173.820  1.00 24.74           H  
ATOM   2358  HB3 GLU A 161      -4.782  30.824 172.960  1.00 24.74           H  
ATOM   2359  O   GLU A 161      -7.391  30.793 171.569  1.00 24.74           O  
ATOM   2360  CG  GLU A 161      -5.776  30.466 174.865  1.00 24.74           C  
ATOM   2361  HG2 GLU A 161      -6.310  29.630 175.316  1.00 24.74           H  
ATOM   2362  HG3 GLU A 161      -6.520  31.223 174.616  1.00 24.74           H  
ATOM   2363  CD  GLU A 161      -4.804  31.045 175.906  1.00 24.74           C  
ATOM   2364  OE1 GLU A 161      -4.816  30.532 177.050  1.00 24.74           O  
ATOM   2365  OE2 GLU A 161      -4.102  32.027 175.581  1.00 24.74           O  
ATOM   2366  N   ALA A 162      -8.495  29.428 172.982  1.00 21.98           N  
ATOM   2367  H   ALA A 162      -8.384  28.673 173.644  1.00 21.98           H  
ATOM   2368  CA  ALA A 162      -9.861  29.706 172.557  1.00 21.98           C  
ATOM   2369  HA  ALA A 162      -9.883  29.679 171.468  1.00 21.98           H  
ATOM   2370  C   ALA A 162     -10.347  31.105 172.982  1.00 21.98           C  
ATOM   2371  CB  ALA A 162     -10.745  28.560 173.074  1.00 21.98           C  
ATOM   2372  HB1 ALA A 162     -10.375  27.609 172.690  1.00 21.98           H  
ATOM   2373  HB2 ALA A 162     -10.739  28.542 174.164  1.00 21.98           H  
ATOM   2374  HB3 ALA A 162     -11.767  28.704 172.725  1.00 21.98           H  
ATOM   2375  O   ALA A 162     -11.304  31.238 173.749  1.00 21.98           O  
ATOM   2376  N   LEU A 163      -9.671  32.157 172.511  1.00 20.68           N  
ATOM   2377  H   LEU A 163      -8.867  31.954 171.933  1.00 20.68           H  
ATOM   2378  CA  LEU A 163     -10.006  33.562 172.763  1.00 20.68           C  
ATOM   2379  HA  LEU A 163     -10.117  33.682 173.841  1.00 20.68           H  
ATOM   2380  C   LEU A 163     -11.368  33.923 172.142  1.00 20.68           C  
ATOM   2381  CB  LEU A 163      -8.845  34.460 172.281  1.00 20.68           C  
ATOM   2382  HB2 LEU A 163      -8.338  33.973 171.449  1.00 20.68           H  
ATOM   2383  HB3 LEU A 163      -9.238  35.407 171.910  1.00 20.68           H  
ATOM   2384  O   LEU A 163     -11.465  34.429 171.029  1.00 20.68           O  
ATOM   2385  CG  LEU A 163      -7.834  34.767 173.400  1.00 20.68           C  
ATOM   2386  HG  LEU A 163      -7.578  33.848 173.927  1.00 20.68           H  
ATOM   2387  CD1 LEU A 163      -6.557  35.367 172.815  1.00 20.68           C  
ATOM   2388 HD11 LEU A 163      -5.840  35.561 173.613  1.00 20.68           H  
ATOM   2389 HD12 LEU A 163      -6.778  36.290 172.278  1.00 20.68           H  
ATOM   2390 HD13 LEU A 163      -6.109  34.651 172.127  1.00 20.68           H  
ATOM   2391  CD2 LEU A 163      -8.405  35.785 174.398  1.00 20.68           C  
ATOM   2392 HD21 LEU A 163      -8.664  36.708 173.881  1.00 20.68           H  
ATOM   2393 HD22 LEU A 163      -7.653  35.995 175.160  1.00 20.68           H  
ATOM   2394 HD23 LEU A 163      -9.288  35.379 174.891  1.00 20.68           H  
ATOM   2395  N   GLY A 164     -12.435  33.619 172.883  1.00 21.19           N  
ATOM   2396  H   GLY A 164     -12.231  33.092 173.720  1.00 21.19           H  
ATOM   2397  CA  GLY A 164     -13.766  33.402 172.318  1.00 21.19           C  
ATOM   2398  HA2 GLY A 164     -13.744  33.545 171.237  1.00 21.19           H  
ATOM   2399  HA3 GLY A 164     -14.052  32.366 172.499  1.00 21.19           H  
ATOM   2400  C   GLY A 164     -14.862  34.296 172.882  1.00 21.19           C  
ATOM   2401  O   GLY A 164     -15.798  33.798 173.501  1.00 21.19           O  
ATOM   2402  N   ARG A 165     -14.792  35.613 172.648  1.00 21.34           N  
ATOM   2403  H   ARG A 165     -14.017  35.934 172.086  1.00 21.34           H  
ATOM   2404  CA  ARG A 165     -16.023  36.424 172.649  1.00 21.34           C  
ATOM   2405  HA  ARG A 165     -16.761  35.976 173.315  1.00 21.34           H  
ATOM   2406  C   ARG A 165     -16.620  36.382 171.250  1.00 21.34           C  
ATOM   2407  CB  ARG A 165     -15.797  37.868 173.103  1.00 21.34           C  
ATOM   2408  HB2 ARG A 165     -16.703  38.430 172.879  1.00 21.34           H  
ATOM   2409  HB3 ARG A 165     -14.973  38.310 172.542  1.00 21.34           H  
ATOM   2410  O   ARG A 165     -16.123  37.058 170.364  1.00 21.34           O  
ATOM   2411  CG  ARG A 165     -15.520  37.967 174.605  1.00 21.34           C  
ATOM   2412  HG2 ARG A 165     -14.499  37.635 174.795  1.00 21.34           H  
ATOM   2413  HG3 ARG A 165     -16.215  37.339 175.163  1.00 21.34           H  
ATOM   2414  CD  ARG A 165     -15.699  39.425 175.036  1.00 21.34           C  
ATOM   2415  HD2 ARG A 165     -16.765  39.636 175.127  1.00 21.34           H  
ATOM   2416  HD3 ARG A 165     -15.282  40.067 174.261  1.00 21.34           H  
ATOM   2417  NE  ARG A 165     -15.006  39.705 176.304  1.00 21.34           N  
ATOM   2418  HE  ARG A 165     -14.521  38.927 176.728  1.00 21.34           H  
ATOM   2419  NH1 ARG A 165     -15.481  41.946 176.381  1.00 21.34           N  
ATOM   2420 HH11 ARG A 165     -15.343  42.867 176.773  1.00 21.34           H  
ATOM   2421 HH12 ARG A 165     -16.083  41.823 175.579  1.00 21.34           H  
ATOM   2422  NH2 ARG A 165     -14.058  41.062 177.861  1.00 21.34           N  
ATOM   2423 HH21 ARG A 165     -13.921  41.983 178.252  1.00 21.34           H  
ATOM   2424 HH22 ARG A 165     -13.533  40.273 178.210  1.00 21.34           H  
ATOM   2425  CZ  ARG A 165     -14.856  40.899 176.844  1.00 21.34           C  
ATOM   2426  N   GLU A 166     -17.682  35.599 171.102  1.00 20.27           N  
ATOM   2427  H   GLU A 166     -17.971  35.045 171.895  1.00 20.27           H  
ATOM   2428  CA  GLU A 166     -18.370  35.301 169.836  1.00 20.27           C  
ATOM   2429  HA  GLU A 166     -17.729  34.712 169.180  1.00 20.27           H  
ATOM   2430  C   GLU A 166     -18.854  36.530 169.051  1.00 20.27           C  
ATOM   2431  CB  GLU A 166     -19.645  34.498 170.170  1.00 20.27           C  
ATOM   2432  HB2 GLU A 166     -20.296  35.144 170.760  1.00 20.27           H  
ATOM   2433  HB3 GLU A 166     -20.169  34.265 169.243  1.00 20.27           H  
ATOM   2434  O   GLU A 166     -18.940  36.469 167.834  1.00 20.27           O  
ATOM   2435  CG  GLU A 166     -19.441  33.188 170.944  1.00 20.27           C  
ATOM   2436  HG2 GLU A 166     -18.999  32.445 170.280  1.00 20.27           H  
ATOM   2437  HG3 GLU A 166     -18.751  33.346 171.773  1.00 20.27           H  
ATOM   2438  CD  GLU A 166     -20.778  32.691 171.516  1.00 20.27           C  
ATOM   2439  OE1 GLU A 166     -21.272  31.640 171.050  1.00 20.27           O  
ATOM   2440  OE2 GLU A 166     -21.282  33.364 172.447  1.00 20.27           O  
ATOM   2441  N   LEU A 167     -19.278  37.577 169.770  1.00 19.03           N  
ATOM   2442  H   LEU A 167     -18.982  37.577 170.735  1.00 19.03           H  
ATOM   2443  CA  LEU A 167     -20.600  38.168 169.527  1.00 19.03           C  
ATOM   2444  HA  LEU A 167     -21.294  37.333 169.432  1.00 19.03           H  
ATOM   2445  C   LEU A 167     -20.803  38.934 168.213  1.00 19.03           C  
ATOM   2446  CB  LEU A 167     -21.037  39.013 170.745  1.00 19.03           C  
ATOM   2447  HB2 LEU A 167     -21.773  39.750 170.424  1.00 19.03           H  
ATOM   2448  HB3 LEU A 167     -20.174  39.560 171.121  1.00 19.03           H  
ATOM   2449  O   LEU A 167     -21.435  38.415 167.296  1.00 19.03           O  
ATOM   2450  CG  LEU A 167     -21.682  38.204 171.879  1.00 19.03           C  
ATOM   2451  HG  LEU A 167     -21.030  37.375 172.155  1.00 19.03           H  
ATOM   2452  CD1 LEU A 167     -21.862  39.111 173.099  1.00 19.03           C  
ATOM   2453 HD11 LEU A 167     -20.892  39.489 173.420  1.00 19.03           H  
ATOM   2454 HD12 LEU A 167     -22.506  39.950 172.837  1.00 19.03           H  
ATOM   2455 HD13 LEU A 167     -22.315  38.543 173.912  1.00 19.03           H  
ATOM   2456  CD2 LEU A 167     -23.063  37.666 171.493  1.00 19.03           C  
ATOM   2457 HD21 LEU A 167     -23.705  38.483 171.163  1.00 19.03           H  
ATOM   2458 HD22 LEU A 167     -22.972  36.939 170.686  1.00 19.03           H  
ATOM   2459 HD23 LEU A 167     -23.515  37.160 172.346  1.00 19.03           H  
ATOM   2460  N   ASP A 168     -20.435  40.215 168.194  1.00 21.83           N  
ATOM   2461  H   ASP A 168     -19.878  40.583 168.952  1.00 21.83           H  
ATOM   2462  CA  ASP A 168     -20.979  41.157 167.218  1.00 21.83           C  
ATOM   2463  HA  ASP A 168     -21.987  40.834 166.960  1.00 21.83           H  
ATOM   2464  C   ASP A 168     -20.142  41.113 165.932  1.00 21.83           C  
ATOM   2465  CB  ASP A 168     -21.121  42.555 167.842  1.00 21.83           C  
ATOM   2466  HB2 ASP A 168     -21.478  43.244 167.077  1.00 21.83           H  
ATOM   2467  HB3 ASP A 168     -20.140  42.899 168.172  1.00 21.83           H  
ATOM   2468  O   ASP A 168     -18.921  41.270 165.976  1.00 21.83           O  
ATOM   2469  CG  ASP A 168     -22.108  42.589 169.024  1.00 21.83           C  
ATOM   2470  OD1 ASP A 168     -23.205  41.995 168.912  1.00 21.83           O  
ATOM   2471  OD2 ASP A 168     -21.769  43.228 170.050  1.00 21.83           O  
ATOM   2472  N   GLY A 169     -20.813  40.810 164.817  1.00 18.85           N  
ATOM   2473  H   GLY A 169     -21.818  40.736 164.882  1.00 18.85           H  
ATOM   2474  CA  GLY A 169     -20.186  40.218 163.633  1.00 18.85           C  
ATOM   2475  HA2 GLY A 169     -19.379  39.560 163.954  1.00 18.85           H  
ATOM   2476  HA3 GLY A 169     -20.927  39.595 163.131  1.00 18.85           H  
ATOM   2477  C   GLY A 169     -19.604  41.173 162.586  1.00 18.85           C  
ATOM   2478  O   GLY A 169     -19.517  42.386 162.788  1.00 18.85           O  
ATOM   2479  N   ASP A 170     -19.228  40.551 161.462  1.00 20.54           N  
ATOM   2480  H   ASP A 170     -19.329  39.546 161.432  1.00 20.54           H  
ATOM   2481  CA  ASP A 170     -18.854  41.175 160.181  1.00 20.54           C  
ATOM   2482  HA  ASP A 170     -18.006  41.840 160.343  1.00 20.54           H  
ATOM   2483  C   ASP A 170     -19.986  42.029 159.555  1.00 20.54           C  
ATOM   2484  CB  ASP A 170     -18.425  40.061 159.188  1.00 20.54           C  
ATOM   2485  HB2 ASP A 170     -19.283  39.413 159.012  1.00 20.54           H  
ATOM   2486  HB3 ASP A 170     -18.186  40.533 158.235  1.00 20.54           H  
ATOM   2487  O   ASP A 170     -19.646  42.991 158.825  1.00 20.54           O  
ATOM   2488  CG  ASP A 170     -17.214  39.189 159.590  1.00 20.54           C  
ATOM   2489  OD1 ASP A 170     -16.106  39.743 159.787  1.00 20.54           O  
ATOM   2490  OD2 ASP A 170     -17.384  37.944 159.624  1.00 20.54           O  
ATOM   2491  OXT ASP A 170     -21.181  41.701 159.766  1.00 20.54           O  
TER    2492      ASP A 170                                                       
ATOM   2492  N   MET B   1     -39.278   3.169 -42.152  1.00 77.67           N  
ATOM   2493  H   MET B   1     -40.169   3.071 -42.617  1.00 77.67           H  
ATOM   2494  H2  MET B   1     -38.769   3.931 -42.577  1.00 77.67           H  
ATOM   2495  H3  MET B   1     -38.755   2.309 -42.237  1.00 77.67           H  
ATOM   2496  CA  MET B   1     -39.502   3.481 -40.733  1.00 77.67           C  
ATOM   2497  HA  MET B   1     -40.136   2.702 -40.310  1.00 77.67           H  
ATOM   2498  C   MET B   1     -40.210   4.819 -40.604  1.00 77.67           C  
ATOM   2499  CB  MET B   1     -38.191   3.533 -39.942  1.00 77.67           C  
ATOM   2500  HB2 MET B   1     -38.376   3.975 -38.963  1.00 77.67           H  
ATOM   2501  HB3 MET B   1     -37.484   4.171 -40.472  1.00 77.67           H  
ATOM   2502  O   MET B   1     -39.925   5.714 -41.396  1.00 77.67           O  
ATOM   2503  CG  MET B   1     -37.561   2.159 -39.720  1.00 77.67           C  
ATOM   2504  HG2 MET B   1     -37.475   1.631 -40.670  1.00 77.67           H  
ATOM   2505  HG3 MET B   1     -38.189   1.577 -39.046  1.00 77.67           H  
ATOM   2506  SD  MET B   1     -35.910   2.322 -39.009  1.00 77.67           S  
ATOM   2507  CE  MET B   1     -35.426   0.580 -38.847  1.00 77.67           C  
ATOM   2508  HE1 MET B   1     -36.076   0.079 -38.130  1.00 77.67           H  
ATOM   2509  HE2 MET B   1     -34.402   0.522 -38.480  1.00 77.67           H  
ATOM   2510  HE3 MET B   1     -35.487   0.080 -39.814  1.00 77.67           H  
ATOM   2511  N   THR B   2     -41.091   4.958 -39.618  1.00 83.86           N  
ATOM   2512  H   THR B   2     -41.274   4.140 -39.055  1.00 83.86           H  
ATOM   2513  CA  THR B   2     -41.581   6.243 -39.095  1.00 83.86           C  
ATOM   2514  HA  THR B   2     -41.926   6.858 -39.926  1.00 83.86           H  
ATOM   2515  C   THR B   2     -40.457   7.006 -38.380  1.00 83.86           C  
ATOM   2516  CB  THR B   2     -42.761   6.036 -38.125  1.00 83.86           C  
ATOM   2517  HB  THR B   2     -43.138   7.014 -37.827  1.00 83.86           H  
ATOM   2518  O   THR B   2     -39.336   6.507 -38.239  1.00 83.86           O  
ATOM   2519  CG2 THR B   2     -43.920   5.248 -38.731  1.00 83.86           C  
ATOM   2520 HG21 THR B   2     -43.616   4.227 -38.960  1.00 83.86           H  
ATOM   2521 HG22 THR B   2     -44.260   5.737 -39.644  1.00 83.86           H  
ATOM   2522 HG23 THR B   2     -44.747   5.217 -38.021  1.00 83.86           H  
ATOM   2523  OG1 THR B   2     -42.340   5.355 -36.971  1.00 83.86           O  
ATOM   2524  HG1 THR B   2     -42.711   4.470 -37.011  1.00 83.86           H  
ATOM   2525  N   ASP B   3     -40.733   8.229 -37.920  1.00 79.30           N  
ATOM   2526  H   ASP B   3     -41.654   8.624 -38.042  1.00 79.30           H  
ATOM   2527  CA  ASP B   3     -39.761   8.969 -37.112  1.00 79.30           C  
ATOM   2528  HA  ASP B   3     -38.808   8.928 -37.638  1.00 79.30           H  
ATOM   2529  C   ASP B   3     -39.531   8.296 -35.747  1.00 79.30           C  
ATOM   2530  CB  ASP B   3     -40.155  10.447 -37.019  1.00 79.30           C  
ATOM   2531  HB2 ASP B   3     -40.928  10.578 -36.262  1.00 79.30           H  
ATOM   2532  HB3 ASP B   3     -40.557  10.773 -37.979  1.00 79.30           H  
ATOM   2533  O   ASP B   3     -38.390   7.963 -35.421  1.00 79.30           O  
ATOM   2534  CG  ASP B   3     -38.932  11.307 -36.704  1.00 79.30           C  
ATOM   2535  OD1 ASP B   3     -37.958  11.199 -37.495  1.00 79.30           O  
ATOM   2536  OD2 ASP B   3     -38.989  12.046 -35.697  1.00 79.30           O  
ATOM   2537  N   SER B   4     -40.614   7.960 -35.032  1.00 78.44           N  
ATOM   2538  H   SER B   4     -41.519   8.303 -35.321  1.00 78.44           H  
ATOM   2539  CA  SER B   4     -40.567   7.226 -33.760  1.00 78.44           C  
ATOM   2540  HA  SER B   4     -40.021   7.832 -33.037  1.00 78.44           H  
ATOM   2541  C   SER B   4     -39.841   5.878 -33.868  1.00 78.44           C  
ATOM   2542  CB  SER B   4     -41.982   6.992 -33.199  1.00 78.44           C  
ATOM   2543  HB2 SER B   4     -41.900   6.487 -32.237  1.00 78.44           H  
ATOM   2544  HB3 SER B   4     -42.542   6.353 -33.882  1.00 78.44           H  
ATOM   2545  O   SER B   4     -39.108   5.528 -32.950  1.00 78.44           O  
ATOM   2546  OG  SER B   4     -42.685   8.210 -33.018  1.00 78.44           O  
ATOM   2547  HG  SER B   4     -43.046   8.234 -32.128  1.00 78.44           H  
ATOM   2548  N   GLU B   5     -39.969   5.133 -34.975  1.00 84.79           N  
ATOM   2549  H   GLU B   5     -40.603   5.444 -35.697  1.00 84.79           H  
ATOM   2550  CA  GLU B   5     -39.244   3.861 -35.170  1.00 84.79           C  
ATOM   2551  HA  GLU B   5     -39.440   3.204 -34.323  1.00 84.79           H  
ATOM   2552  C   GLU B   5     -37.720   4.052 -35.224  1.00 84.79           C  
ATOM   2553  CB  GLU B   5     -39.734   3.162 -36.446  1.00 84.79           C  
ATOM   2554  HB2 GLU B   5     -38.984   2.444 -36.777  1.00 84.79           H  
ATOM   2555  HB3 GLU B   5     -39.847   3.923 -37.219  1.00 84.79           H  
ATOM   2556  O   GLU B   5     -37.000   3.371 -34.495  1.00 84.79           O  
ATOM   2557  CG  GLU B   5     -41.060   2.408 -36.245  1.00 84.79           C  
ATOM   2558  HG2 GLU B   5     -40.873   1.546 -35.605  1.00 84.79           H  
ATOM   2559  HG3 GLU B   5     -41.766   3.059 -35.729  1.00 84.79           H  
ATOM   2560  CD  GLU B   5     -41.696   1.946 -37.567  1.00 84.79           C  
ATOM   2561  OE1 GLU B   5     -42.683   1.192 -37.516  1.00 84.79           O  
ATOM   2562  OE2 GLU B   5     -41.265   2.426 -38.642  1.00 84.79           O  
ATOM   2563  N   LYS B   6     -37.217   5.017 -36.012  1.00 85.60           N  
ATOM   2564  H   LYS B   6     -37.867   5.589 -36.534  1.00 85.60           H  
ATOM   2565  CA  LYS B   6     -35.772   5.327 -36.059  1.00 85.60           C  
ATOM   2566  HA  LYS B   6     -35.214   4.429 -36.328  1.00 85.60           H  
ATOM   2567  C   LYS B   6     -35.263   5.772 -34.687  1.00 85.60           C  
ATOM   2568  CB  LYS B   6     -35.474   6.448 -37.065  1.00 85.60           C  
ATOM   2569  HB2 LYS B   6     -34.415   6.698 -36.993  1.00 85.60           H  
ATOM   2570  HB3 LYS B   6     -36.039   7.329 -36.761  1.00 85.60           H  
ATOM   2571  O   LYS B   6     -34.214   5.332 -34.223  1.00 85.60           O  
ATOM   2572  CG  LYS B   6     -35.778   6.108 -38.534  1.00 85.60           C  
ATOM   2573  HG2 LYS B   6     -36.794   5.725 -38.626  1.00 85.60           H  
ATOM   2574  HG3 LYS B   6     -35.083   5.339 -38.870  1.00 85.60           H  
ATOM   2575  CD  LYS B   6     -35.629   7.353 -39.427  1.00 85.60           C  
ATOM   2576  HD2 LYS B   6     -35.675   7.052 -40.474  1.00 85.60           H  
ATOM   2577  HD3 LYS B   6     -34.655   7.805 -39.239  1.00 85.60           H  
ATOM   2578  CE  LYS B   6     -36.765   8.346 -39.137  1.00 85.60           C  
ATOM   2579  HE2 LYS B   6     -37.542   8.242 -39.894  1.00 85.60           H  
ATOM   2580  HE3 LYS B   6     -37.220   8.060 -38.189  1.00 85.60           H  
ATOM   2581  NZ  LYS B   6     -36.307   9.755 -39.035  1.00 85.60           N  
ATOM   2582  HZ1 LYS B   6     -35.559   9.848 -38.363  1.00 85.60           H  
ATOM   2583  HZ2 LYS B   6     -37.037  10.334 -38.643  1.00 85.60           H  
ATOM   2584  HZ3 LYS B   6     -36.031  10.146 -39.924  1.00 85.60           H  
ATOM   2585  N   VAL B   7     -36.007   6.662 -34.026  1.00 85.19           N  
ATOM   2586  H   VAL B   7     -36.864   6.983 -34.452  1.00 85.19           H  
ATOM   2587  CA  VAL B   7     -35.610   7.215 -32.723  1.00 85.19           C  
ATOM   2588  HA  VAL B   7     -34.562   7.511 -32.785  1.00 85.19           H  
ATOM   2589  C   VAL B   7     -35.679   6.149 -31.621  1.00 85.19           C  
ATOM   2590  CB  VAL B   7     -36.412   8.488 -32.394  1.00 85.19           C  
ATOM   2591  HB  VAL B   7     -37.474   8.248 -32.340  1.00 85.19           H  
ATOM   2592  O   VAL B   7     -34.839   6.163 -30.723  1.00 85.19           O  
ATOM   2593  CG1 VAL B   7     -35.962   9.104 -31.067  1.00 85.19           C  
ATOM   2594 HG11 VAL B   7     -36.117   8.396 -30.253  1.00 85.19           H  
ATOM   2595 HG12 VAL B   7     -34.903   9.360 -31.113  1.00 85.19           H  
ATOM   2596 HG13 VAL B   7     -36.541  10.005 -30.864  1.00 85.19           H  
ATOM   2597  CG2 VAL B   7     -36.185   9.581 -33.452  1.00 85.19           C  
ATOM   2598 HG21 VAL B   7     -35.134   9.870 -33.481  1.00 85.19           H  
ATOM   2599 HG22 VAL B   7     -36.791  10.455 -33.215  1.00 85.19           H  
ATOM   2600 HG23 VAL B   7     -36.481   9.234 -34.442  1.00 85.19           H  
ATOM   2601  N   ALA B   8     -36.583   5.169 -31.713  1.00 83.73           N  
ATOM   2602  H   ALA B   8     -37.282   5.212 -32.441  1.00 83.73           H  
ATOM   2603  CA  ALA B   8     -36.625   4.026 -30.802  1.00 83.73           C  
ATOM   2604  HA  ALA B   8     -36.673   4.405 -29.781  1.00 83.73           H  
ATOM   2605  C   ALA B   8     -35.366   3.144 -30.901  1.00 83.73           C  
ATOM   2606  CB  ALA B   8     -37.900   3.217 -31.066  1.00 83.73           C  
ATOM   2607  HB1 ALA B   8     -38.776   3.848 -30.916  1.00 83.73           H  
ATOM   2608  HB2 ALA B   8     -37.902   2.838 -32.088  1.00 83.73           H  
ATOM   2609  HB3 ALA B   8     -37.950   2.376 -30.374  1.00 83.73           H  
ATOM   2610  O   ALA B   8     -34.896   2.651 -29.875  1.00 83.73           O  
ATOM   2611  N   GLU B   9     -34.774   2.976 -32.089  1.00 87.69           N  
ATOM   2612  H   GLU B   9     -35.212   3.358 -32.915  1.00 87.69           H  
ATOM   2613  CA  GLU B   9     -33.492   2.271 -32.238  1.00 87.69           C  
ATOM   2614  HA  GLU B   9     -33.541   1.340 -31.673  1.00 87.69           H  
ATOM   2615  C   GLU B   9     -32.320   3.066 -31.645  1.00 87.69           C  
ATOM   2616  CB  GLU B   9     -33.225   1.901 -33.704  1.00 87.69           C  
ATOM   2617  HB2 GLU B   9     -32.231   1.460 -33.766  1.00 87.69           H  
ATOM   2618  HB3 GLU B   9     -33.255   2.795 -34.328  1.00 87.69           H  
ATOM   2619  O   GLU B   9     -31.524   2.501 -30.891  1.00 87.69           O  
ATOM   2620  CG  GLU B   9     -34.252   0.875 -34.204  1.00 87.69           C  
ATOM   2621  HG2 GLU B   9     -34.323   0.076 -33.466  1.00 87.69           H  
ATOM   2622  HG3 GLU B   9     -35.232   1.347 -34.272  1.00 87.69           H  
ATOM   2623  CD  GLU B   9     -33.894   0.257 -35.561  1.00 87.69           C  
ATOM   2624  OE1 GLU B   9     -34.446  -0.836 -35.821  1.00 87.69           O  
ATOM   2625  OE2 GLU B   9     -33.077   0.847 -36.300  1.00 87.69           O  
ATOM   2626  N   TYR B  10     -32.254   4.382 -31.879  1.00 88.86           N  
ATOM   2627  H   TYR B  10     -32.905   4.786 -32.537  1.00 88.86           H  
ATOM   2628  CA  TYR B  10     -31.247   5.244 -31.243  1.00 88.86           C  
ATOM   2629  HA  TYR B  10     -30.261   4.836 -31.464  1.00 88.86           H  
ATOM   2630  C   TYR B  10     -31.377   5.269 -29.711  1.00 88.86           C  
ATOM   2631  CB  TYR B  10     -31.320   6.668 -31.811  1.00 88.86           C  
ATOM   2632  HB2 TYR B  10     -30.705   7.319 -31.189  1.00 88.86           H  
ATOM   2633  HB3 TYR B  10     -32.346   7.030 -31.739  1.00 88.86           H  
ATOM   2634  O   TYR B  10     -30.370   5.164 -29.010  1.00 88.86           O  
ATOM   2635  CG  TYR B  10     -30.821   6.809 -33.238  1.00 88.86           C  
ATOM   2636  CD1 TYR B  10     -29.480   6.504 -33.547  1.00 88.86           C  
ATOM   2637  HD1 TYR B  10     -28.811   6.162 -32.772  1.00 88.86           H  
ATOM   2638  CD2 TYR B  10     -31.682   7.272 -34.252  1.00 88.86           C  
ATOM   2639  HD2 TYR B  10     -32.711   7.507 -34.024  1.00 88.86           H  
ATOM   2640  CE1 TYR B  10     -29.005   6.642 -34.867  1.00 88.86           C  
ATOM   2641  HE1 TYR B  10     -27.979   6.400 -35.101  1.00 88.86           H  
ATOM   2642  CE2 TYR B  10     -31.212   7.416 -35.571  1.00 88.86           C  
ATOM   2643  HE2 TYR B  10     -31.868   7.759 -36.357  1.00 88.86           H  
ATOM   2644  OH  TYR B  10     -29.429   7.241 -37.157  1.00 88.86           O  
ATOM   2645  HH  TYR B  10     -28.515   6.961 -37.248  1.00 88.86           H  
ATOM   2646  CZ  TYR B  10     -29.875   7.098 -35.882  1.00 88.86           C  
ATOM   2647  N   LEU B  11     -32.600   5.344 -29.175  1.00 85.69           N  
ATOM   2648  H   LEU B  11     -33.385   5.468 -29.798  1.00 85.69           H  
ATOM   2649  CA  LEU B  11     -32.856   5.295 -27.733  1.00 85.69           C  
ATOM   2650  HA  LEU B  11     -32.210   6.031 -27.255  1.00 85.69           H  
ATOM   2651  C   LEU B  11     -32.499   3.922 -27.141  1.00 85.69           C  
ATOM   2652  CB  LEU B  11     -34.325   5.678 -27.475  1.00 85.69           C  
ATOM   2653  HB2 LEU B  11     -34.526   6.638 -27.951  1.00 85.69           H  
ATOM   2654  HB3 LEU B  11     -34.964   4.932 -27.948  1.00 85.69           H  
ATOM   2655  O   LEU B  11     -31.907   3.858 -26.061  1.00 85.69           O  
ATOM   2656  CG  LEU B  11     -34.704   5.780 -25.984  1.00 85.69           C  
ATOM   2657  HG  LEU B  11     -34.502   4.829 -25.491  1.00 85.69           H  
ATOM   2658  CD1 LEU B  11     -33.942   6.891 -25.255  1.00 85.69           C  
ATOM   2659 HD11 LEU B  11     -34.300   6.968 -24.228  1.00 85.69           H  
ATOM   2660 HD12 LEU B  11     -32.877   6.662 -25.225  1.00 85.69           H  
ATOM   2661 HD13 LEU B  11     -34.099   7.844 -25.759  1.00 85.69           H  
ATOM   2662  CD2 LEU B  11     -36.197   6.074 -25.855  1.00 85.69           C  
ATOM   2663 HD21 LEU B  11     -36.773   5.292 -26.350  1.00 85.69           H  
ATOM   2664 HD22 LEU B  11     -36.426   7.036 -26.314  1.00 85.69           H  
ATOM   2665 HD23 LEU B  11     -36.478   6.103 -24.803  1.00 85.69           H  
ATOM   2666  N   ARG B  12     -32.781   2.825 -27.860  1.00 88.01           N  
ATOM   2667  H   ARG B  12     -33.306   2.941 -28.715  1.00 88.01           H  
ATOM   2668  CA  ARG B  12     -32.339   1.471 -27.490  1.00 88.01           C  
ATOM   2669  HA  ARG B  12     -32.688   1.255 -26.480  1.00 88.01           H  
ATOM   2670  C   ARG B  12     -30.811   1.388 -27.445  1.00 88.01           C  
ATOM   2671  CB  ARG B  12     -32.956   0.442 -28.454  1.00 88.01           C  
ATOM   2672  HB2 ARG B  12     -32.537   0.583 -29.450  1.00 88.01           H  
ATOM   2673  HB3 ARG B  12     -34.031   0.619 -28.506  1.00 88.01           H  
ATOM   2674  O   ARG B  12     -30.274   0.889 -26.463  1.00 88.01           O  
ATOM   2675  CG  ARG B  12     -32.731  -1.014 -28.012  1.00 88.01           C  
ATOM   2676  HG2 ARG B  12     -33.255  -1.193 -27.073  1.00 88.01           H  
ATOM   2677  HG3 ARG B  12     -31.666  -1.182 -27.848  1.00 88.01           H  
ATOM   2678  CD  ARG B  12     -33.210  -2.020 -29.071  1.00 88.01           C  
ATOM   2679  HD2 ARG B  12     -32.977  -3.026 -28.722  1.00 88.01           H  
ATOM   2680  HD3 ARG B  12     -32.643  -1.844 -29.985  1.00 88.01           H  
ATOM   2681  NE  ARG B  12     -34.664  -1.929 -29.331  1.00 88.01           N  
ATOM   2682  HE  ARG B  12     -35.257  -1.798 -28.523  1.00 88.01           H  
ATOM   2683  NH1 ARG B  12     -34.636  -2.135 -31.634  1.00 88.01           N  
ATOM   2684 HH11 ARG B  12     -33.632  -2.242 -31.632  1.00 88.01           H  
ATOM   2685 HH12 ARG B  12     -35.107  -2.077 -32.525  1.00 88.01           H  
ATOM   2686  NH2 ARG B  12     -36.569  -1.842 -30.577  1.00 88.01           N  
ATOM   2687 HH21 ARG B  12     -37.121  -1.693 -29.745  1.00 88.01           H  
ATOM   2688 HH22 ARG B  12     -37.014  -1.858 -31.484  1.00 88.01           H  
ATOM   2689  CZ  ARG B  12     -35.275  -1.972 -30.507  1.00 88.01           C  
ATOM   2690  N   ARG B  13     -30.092   1.920 -28.441  1.00 89.63           N  
ATOM   2691  H   ARG B  13     -30.583   2.303 -29.236  1.00 89.63           H  
ATOM   2692  CA  ARG B  13     -28.617   1.939 -28.420  1.00 89.63           C  
ATOM   2693  HA  ARG B  13     -28.283   0.921 -28.216  1.00 89.63           H  
ATOM   2694  C   ARG B  13     -28.075   2.777 -27.259  1.00 89.63           C  
ATOM   2695  CB  ARG B  13     -28.053   2.386 -29.784  1.00 89.63           C  
ATOM   2696  HB2 ARG B  13     -28.364   3.413 -29.975  1.00 89.63           H  
ATOM   2697  HB3 ARG B  13     -28.467   1.757 -30.572  1.00 89.63           H  
ATOM   2698  O   ARG B  13     -27.252   2.276 -26.502  1.00 89.63           O  
ATOM   2699  CG  ARG B  13     -26.513   2.320 -29.847  1.00 89.63           C  
ATOM   2700  HG2 ARG B  13     -26.102   2.902 -29.023  1.00 89.63           H  
ATOM   2701  HG3 ARG B  13     -26.177   2.790 -30.771  1.00 89.63           H  
ATOM   2702  CD  ARG B  13     -25.959   0.884 -29.806  1.00 89.63           C  
ATOM   2703  HD2 ARG B  13     -25.927   0.503 -30.827  1.00 89.63           H  
ATOM   2704  HD3 ARG B  13     -26.624   0.242 -29.228  1.00 89.63           H  
ATOM   2705  NE  ARG B  13     -24.625   0.818 -29.184  1.00 89.63           N  
ATOM   2706  HE  ARG B  13     -24.392   1.540 -28.517  1.00 89.63           H  
ATOM   2707  NH1 ARG B  13     -23.877  -1.132 -30.160  1.00 89.63           N  
ATOM   2708 HH11 ARG B  13     -23.163  -1.843 -30.229  1.00 89.63           H  
ATOM   2709 HH12 ARG B  13     -24.674  -1.129 -30.780  1.00 89.63           H  
ATOM   2710  NH2 ARG B  13     -22.680  -0.172 -28.556  1.00 89.63           N  
ATOM   2711 HH21 ARG B  13     -21.993  -0.912 -28.596  1.00 89.63           H  
ATOM   2712 HH22 ARG B  13     -22.664   0.476 -27.782  1.00 89.63           H  
ATOM   2713  CZ  ARG B  13     -23.736  -0.154 -29.306  1.00 89.63           C  
ATOM   2714  N   ALA B  14     -28.583   3.994 -27.060  1.00 90.24           N  
ATOM   2715  H   ALA B  14     -29.255   4.348 -27.727  1.00 90.24           H  
ATOM   2716  CA  ALA B  14     -28.138   4.878 -25.981  1.00 90.24           C  
ATOM   2717  HA  ALA B  14     -27.066   5.043 -26.092  1.00 90.24           H  
ATOM   2718  C   ALA B  14     -28.365   4.275 -24.581  1.00 90.24           C  
ATOM   2719  CB  ALA B  14     -28.854   6.227 -26.131  1.00 90.24           C  
ATOM   2720  HB1 ALA B  14     -28.505   6.912 -25.358  1.00 90.24           H  
ATOM   2721  HB2 ALA B  14     -28.636   6.657 -27.108  1.00 90.24           H  
ATOM   2722  HB3 ALA B  14     -29.931   6.094 -26.031  1.00 90.24           H  
ATOM   2723  O   ALA B  14     -27.512   4.406 -23.706  1.00 90.24           O  
ATOM   2724  N   THR B  15     -29.486   3.577 -24.367  1.00 91.56           N  
ATOM   2725  H   THR B  15     -30.160   3.507 -25.116  1.00 91.56           H  
ATOM   2726  CA  THR B  15     -29.779   2.895 -23.091  1.00 91.56           C  
ATOM   2727  HA  THR B  15     -29.480   3.558 -22.279  1.00 91.56           H  
ATOM   2728  C   THR B  15     -28.968   1.610 -22.896  1.00 91.56           C  
ATOM   2729  CB  THR B  15     -31.281   2.623 -22.908  1.00 91.56           C  
ATOM   2730  HB  THR B  15     -31.418   1.962 -22.052  1.00 91.56           H  
ATOM   2731  O   THR B  15     -28.572   1.321 -21.767  1.00 91.56           O  
ATOM   2732  CG2 THR B  15     -32.058   3.914 -22.650  1.00 91.56           C  
ATOM   2733 HG21 THR B  15     -33.118   3.686 -22.542  1.00 91.56           H  
ATOM   2734 HG22 THR B  15     -31.924   4.614 -23.475  1.00 91.56           H  
ATOM   2735 HG23 THR B  15     -31.702   4.376 -21.730  1.00 91.56           H  
ATOM   2736  OG1 THR B  15     -31.852   2.021 -24.042  1.00 91.56           O  
ATOM   2737  HG1 THR B  15     -31.936   2.700 -24.715  1.00 91.56           H  
ATOM   2738  N   LEU B  16     -28.636   0.880 -23.969  1.00 93.15           N  
ATOM   2739  H   LEU B  16     -29.030   1.132 -24.863  1.00 93.15           H  
ATOM   2740  CA  LEU B  16     -27.675  -0.231 -23.921  1.00 93.15           C  
ATOM   2741  HA  LEU B  16     -27.971  -0.914 -23.125  1.00 93.15           H  
ATOM   2742  C   LEU B  16     -26.260   0.256 -23.567  1.00 93.15           C  
ATOM   2743  CB  LEU B  16     -27.674  -0.988 -25.264  1.00 93.15           C  
ATOM   2744  HB2 LEU B  16     -27.576  -0.262 -26.071  1.00 93.15           H  
ATOM   2745  HB3 LEU B  16     -26.794  -1.630 -25.302  1.00 93.15           H  
ATOM   2746  O   LEU B  16     -25.638  -0.305 -22.667  1.00 93.15           O  
ATOM   2747  CG  LEU B  16     -28.917  -1.859 -25.521  1.00 93.15           C  
ATOM   2748  HG  LEU B  16     -29.827  -1.285 -25.346  1.00 93.15           H  
ATOM   2749  CD1 LEU B  16     -28.911  -2.344 -26.973  1.00 93.15           C  
ATOM   2750 HD11 LEU B  16     -29.791  -2.959 -27.162  1.00 93.15           H  
ATOM   2751 HD12 LEU B  16     -28.013  -2.928 -27.168  1.00 93.15           H  
ATOM   2752 HD13 LEU B  16     -28.934  -1.482 -27.641  1.00 93.15           H  
ATOM   2753  CD2 LEU B  16     -28.959  -3.087 -24.611  1.00 93.15           C  
ATOM   2754 HD21 LEU B  16     -29.823  -3.701 -24.866  1.00 93.15           H  
ATOM   2755 HD22 LEU B  16     -29.056  -2.770 -23.573  1.00 93.15           H  
ATOM   2756 HD23 LEU B  16     -28.048  -3.673 -24.739  1.00 93.15           H  
ATOM   2757  N   ASP B  17     -25.784   1.325 -24.211  1.00 93.43           N  
ATOM   2758  H   ASP B  17     -26.333   1.714 -24.964  1.00 93.43           H  
ATOM   2759  CA  ASP B  17     -24.472   1.925 -23.934  1.00 93.43           C  
ATOM   2760  HA  ASP B  17     -23.708   1.150 -24.004  1.00 93.43           H  
ATOM   2761  C   ASP B  17     -24.391   2.501 -22.510  1.00 93.43           C  
ATOM   2762  CB  ASP B  17     -24.163   3.014 -24.979  1.00 93.43           C  
ATOM   2763  HB2 ASP B  17     -23.304   3.591 -24.637  1.00 93.43           H  
ATOM   2764  HB3 ASP B  17     -25.012   3.692 -25.059  1.00 93.43           H  
ATOM   2765  O   ASP B  17     -23.373   2.346 -21.836  1.00 93.43           O  
ATOM   2766  CG  ASP B  17     -23.816   2.447 -26.359  1.00 93.43           C  
ATOM   2767  OD1 ASP B  17     -23.136   1.403 -26.430  1.00 93.43           O  
ATOM   2768  OD2 ASP B  17     -24.161   3.063 -27.389  1.00 93.43           O  
ATOM   2769  N   LEU B  18     -25.474   3.113 -22.013  1.00 92.80           N  
ATOM   2770  H   LEU B  18     -26.251   3.283 -22.635  1.00 92.80           H  
ATOM   2771  CA  LEU B  18     -25.573   3.580 -20.625  1.00 92.80           C  
ATOM   2772  HA  LEU B  18     -24.709   4.208 -20.408  1.00 92.80           H  
ATOM   2773  C   LEU B  18     -25.544   2.416 -19.627  1.00 92.80           C  
ATOM   2774  CB  LEU B  18     -26.852   4.424 -20.477  1.00 92.80           C  
ATOM   2775  HB2 LEU B  18     -27.700   3.824 -20.807  1.00 92.80           H  
ATOM   2776  HB3 LEU B  18     -26.775   5.287 -21.138  1.00 92.80           H  
ATOM   2777  O   LEU B  18     -24.915   2.530 -18.575  1.00 92.80           O  
ATOM   2778  CG  LEU B  18     -27.148   4.918 -19.046  1.00 92.80           C  
ATOM   2779  HG  LEU B  18     -27.302   4.066 -18.384  1.00 92.80           H  
ATOM   2780  CD1 LEU B  18     -26.024   5.784 -18.483  1.00 92.80           C  
ATOM   2781 HD11 LEU B  18     -25.113   5.198 -18.357  1.00 92.80           H  
ATOM   2782 HD12 LEU B  18     -25.827   6.606 -19.171  1.00 92.80           H  
ATOM   2783 HD13 LEU B  18     -26.309   6.198 -17.516  1.00 92.80           H  
ATOM   2784  CD2 LEU B  18     -28.431   5.749 -19.053  1.00 92.80           C  
ATOM   2785 HD21 LEU B  18     -28.308   6.617 -19.700  1.00 92.80           H  
ATOM   2786 HD22 LEU B  18     -29.260   5.144 -19.421  1.00 92.80           H  
ATOM   2787 HD23 LEU B  18     -28.663   6.090 -18.044  1.00 92.80           H  
ATOM   2788  N   ARG B  19     -26.199   1.291 -19.944  1.00 93.29           N  
ATOM   2789  H   ARG B  19     -26.711   1.267 -20.814  1.00 93.29           H  
ATOM   2790  CA  ARG B  19     -26.166   0.086 -19.105  1.00 93.29           C  
ATOM   2791  HA  ARG B  19     -26.419   0.372 -18.084  1.00 93.29           H  
ATOM   2792  C   ARG B  19     -24.757  -0.502 -19.033  1.00 93.29           C  
ATOM   2793  CB  ARG B  19     -27.207  -0.928 -19.601  1.00 93.29           C  
ATOM   2794  HB2 ARG B  19     -26.962  -1.241 -20.616  1.00 93.29           H  
ATOM   2795  HB3 ARG B  19     -28.184  -0.445 -19.615  1.00 93.29           H  
ATOM   2796  O   ARG B  19     -24.320  -0.815 -17.932  1.00 93.29           O  
ATOM   2797  CG  ARG B  19     -27.278  -2.164 -18.687  1.00 93.29           C  
ATOM   2798  HG2 ARG B  19     -26.344  -2.723 -18.739  1.00 93.29           H  
ATOM   2799  HG3 ARG B  19     -27.422  -1.834 -17.658  1.00 93.29           H  
ATOM   2800  CD  ARG B  19     -28.440  -3.090 -19.060  1.00 93.29           C  
ATOM   2801  HD2 ARG B  19     -28.507  -3.867 -18.299  1.00 93.29           H  
ATOM   2802  HD3 ARG B  19     -29.366  -2.516 -19.054  1.00 93.29           H  
ATOM   2803  NE  ARG B  19     -28.249  -3.723 -20.380  1.00 93.29           N  
ATOM   2804  HE  ARG B  19     -27.375  -3.534 -20.849  1.00 93.29           H  
ATOM   2805  NH1 ARG B  19     -30.182  -4.966 -20.390  1.00 93.29           N  
ATOM   2806 HH11 ARG B  19     -30.742  -5.704 -20.794  1.00 93.29           H  
ATOM   2807 HH12 ARG B  19     -30.419  -4.585 -19.486  1.00 93.29           H  
ATOM   2808  NH2 ARG B  19     -28.724  -5.182 -22.062  1.00 93.29           N  
ATOM   2809 HH21 ARG B  19     -27.819  -4.998 -22.471  1.00 93.29           H  
ATOM   2810 HH22 ARG B  19     -29.301  -5.917 -22.447  1.00 93.29           H  
ATOM   2811  CZ  ARG B  19     -29.052  -4.612 -20.938  1.00 93.29           C  
ATOM   2812  N   ALA B  20     -24.051  -0.586 -20.161  1.00 95.72           N  
ATOM   2813  H   ALA B  20     -24.492  -0.315 -21.028  1.00 95.72           H  
ATOM   2814  CA  ALA B  20     -22.662  -1.044 -20.208  1.00 95.72           C  
ATOM   2815  HA  ALA B  20     -22.600  -2.031 -19.748  1.00 95.72           H  
ATOM   2816  C   ALA B  20     -21.725  -0.115 -19.415  1.00 95.72           C  
ATOM   2817  CB  ALA B  20     -22.241  -1.175 -21.677  1.00 95.72           C  
ATOM   2818  HB1 ALA B  20     -22.896  -1.878 -22.191  1.00 95.72           H  
ATOM   2819  HB2 ALA B  20     -21.218  -1.548 -21.727  1.00 95.72           H  
ATOM   2820  HB3 ALA B  20     -22.291  -0.206 -22.175  1.00 95.72           H  
ATOM   2821  O   ALA B  20     -20.985  -0.582 -18.556  1.00 95.72           O  
ATOM   2822  N   ALA B  21     -21.822   1.208 -19.603  1.00 95.53           N  
ATOM   2823  H   ALA B  21     -22.424   1.554 -20.337  1.00 95.53           H  
ATOM   2824  CA  ALA B  21     -21.016   2.169 -18.846  1.00 95.53           C  
ATOM   2825  HA  ALA B  21     -19.964   1.927 -18.997  1.00 95.53           H  
ATOM   2826  C   ALA B  21     -21.284   2.092 -17.328  1.00 95.53           C  
ATOM   2827  CB  ALA B  21     -21.276   3.573 -19.406  1.00 95.53           C  
ATOM   2828  HB1 ALA B  21     -22.322   3.847 -19.265  1.00 95.53           H  
ATOM   2829  HB2 ALA B  21     -20.641   4.292 -18.888  1.00 95.53           H  
ATOM   2830  HB3 ALA B  21     -21.039   3.594 -20.469  1.00 95.53           H  
ATOM   2831  O   ALA B  21     -20.353   2.058 -16.529  1.00 95.53           O  
ATOM   2832  N   ARG B  22     -22.554   1.980 -16.912  1.00 94.08           N  
ATOM   2833  H   ARG B  22     -23.286   2.014 -17.607  1.00 94.08           H  
ATOM   2834  CA  ARG B  22     -22.917   1.761 -15.500  1.00 94.08           C  
ATOM   2835  HA  ARG B  22     -22.375   2.476 -14.880  1.00 94.08           H  
ATOM   2836  C   ARG B  22     -22.500   0.392 -14.966  1.00 94.08           C  
ATOM   2837  CB  ARG B  22     -24.427   1.956 -15.297  1.00 94.08           C  
ATOM   2838  HB2 ARG B  22     -24.707   1.557 -14.322  1.00 94.08           H  
ATOM   2839  HB3 ARG B  22     -24.971   1.399 -16.059  1.00 94.08           H  
ATOM   2840  O   ARG B  22     -22.498   0.222 -13.753  1.00 94.08           O  
ATOM   2841  CG  ARG B  22     -24.834   3.433 -15.329  1.00 94.08           C  
ATOM   2842  HG2 ARG B  22     -24.306   3.967 -14.538  1.00 94.08           H  
ATOM   2843  HG3 ARG B  22     -24.571   3.874 -16.290  1.00 94.08           H  
ATOM   2844  CD  ARG B  22     -26.345   3.548 -15.103  1.00 94.08           C  
ATOM   2845  HD2 ARG B  22     -26.856   3.043 -15.922  1.00 94.08           H  
ATOM   2846  HD3 ARG B  22     -26.598   3.055 -14.164  1.00 94.08           H  
ATOM   2847  NE  ARG B  22     -26.775   4.956 -15.042  1.00 94.08           N  
ATOM   2848  HE  ARG B  22     -26.042   5.650 -15.060  1.00 94.08           H  
ATOM   2849  NH1 ARG B  22     -29.035   4.589 -14.865  1.00 94.08           N  
ATOM   2850 HH11 ARG B  22     -28.854   3.598 -14.791  1.00 94.08           H  
ATOM   2851 HH12 ARG B  22     -29.967   4.956 -14.737  1.00 94.08           H  
ATOM   2852  NH2 ARG B  22     -28.259   6.681 -14.960  1.00 94.08           N  
ATOM   2853 HH21 ARG B  22     -29.203   7.035 -14.911  1.00 94.08           H  
ATOM   2854 HH22 ARG B  22     -27.499   7.344 -14.999  1.00 94.08           H  
ATOM   2855  CZ  ARG B  22     -28.016   5.400 -14.955  1.00 94.08           C  
ATOM   2856  N   GLN B  23     -22.230  -0.593 -15.819  1.00 94.81           N  
ATOM   2857  H   GLN B  23     -22.279  -0.409 -16.811  1.00 94.81           H  
ATOM   2858  CA  GLN B  23     -21.676  -1.879 -15.400  1.00 94.81           C  
ATOM   2859  HA  GLN B  23     -22.125  -2.160 -14.447  1.00 94.81           H  
ATOM   2860  C   GLN B  23     -20.172  -1.744 -15.146  1.00 94.81           C  
ATOM   2861  CB  GLN B  23     -22.029  -2.965 -16.423  1.00 94.81           C  
ATOM   2862  HB2 GLN B  23     -21.401  -2.861 -17.308  1.00 94.81           H  
ATOM   2863  HB3 GLN B  23     -23.073  -2.860 -16.720  1.00 94.81           H  
ATOM   2864  O   GLN B  23     -19.748  -2.030 -14.033  1.00 94.81           O  
ATOM   2865  CG  GLN B  23     -21.839  -4.364 -15.830  1.00 94.81           C  
ATOM   2866  HG2 GLN B  23     -22.547  -4.523 -15.016  1.00 94.81           H  
ATOM   2867  HG3 GLN B  23     -20.835  -4.451 -15.415  1.00 94.81           H  
ATOM   2868  CD  GLN B  23     -22.066  -5.445 -16.877  1.00 94.81           C  
ATOM   2869  NE2 GLN B  23     -21.091  -6.281 -17.131  1.00 94.81           N  
ATOM   2870 HE21 GLN B  23     -21.214  -7.012 -17.817  1.00 94.81           H  
ATOM   2871 HE22 GLN B  23     -20.190  -6.124 -16.703  1.00 94.81           H  
ATOM   2872  OE1 GLN B  23     -23.134  -5.528 -17.475  1.00 94.81           O  
ATOM   2873  N   ARG B  24     -19.418  -1.161 -16.093  1.00 95.36           N  
ATOM   2874  H   ARG B  24     -19.843  -0.975 -16.990  1.00 95.36           H  
ATOM   2875  CA  ARG B  24     -17.973  -0.912 -15.948  1.00 95.36           C  
ATOM   2876  HA  ARG B  24     -17.493  -1.881 -15.806  1.00 95.36           H  
ATOM   2877  C   ARG B  24     -17.619  -0.091 -14.706  1.00 95.36           C  
ATOM   2878  CB  ARG B  24     -17.412  -0.279 -17.237  1.00 95.36           C  
ATOM   2879  HB2 ARG B  24     -17.635  -0.942 -18.073  1.00 95.36           H  
ATOM   2880  HB3 ARG B  24     -17.917   0.670 -17.415  1.00 95.36           H  
ATOM   2881  O   ARG B  24     -16.642  -0.400 -14.042  1.00 95.36           O  
ATOM   2882  CG  ARG B  24     -15.889  -0.022 -17.216  1.00 95.36           C  
ATOM   2883  HG2 ARG B  24     -15.655   0.722 -16.454  1.00 95.36           H  
ATOM   2884  HG3 ARG B  24     -15.592   0.387 -18.182  1.00 95.36           H  
ATOM   2885  CD  ARG B  24     -15.068  -1.292 -16.945  1.00 95.36           C  
ATOM   2886  HD2 ARG B  24     -15.298  -2.039 -17.705  1.00 95.36           H  
ATOM   2887  HD3 ARG B  24     -15.355  -1.698 -15.975  1.00 95.36           H  
ATOM   2888  NE  ARG B  24     -13.615  -1.033 -16.929  1.00 95.36           N  
ATOM   2889  HE  ARG B  24     -13.258  -0.120 -17.174  1.00 95.36           H  
ATOM   2890  NH1 ARG B  24     -12.979  -3.043 -16.008  1.00 95.36           N  
ATOM   2891 HH11 ARG B  24     -12.264  -3.580 -15.538  1.00 95.36           H  
ATOM   2892 HH12 ARG B  24     -13.944  -3.341 -15.983  1.00 95.36           H  
ATOM   2893  NH2 ARG B  24     -11.455  -1.460 -16.446  1.00 95.36           N  
ATOM   2894 HH21 ARG B  24     -11.294  -0.499 -16.711  1.00 95.36           H  
ATOM   2895 HH22 ARG B  24     -10.717  -1.981 -15.994  1.00 95.36           H  
ATOM   2896  CZ  ARG B  24     -12.692  -1.854 -16.464  1.00 95.36           C  
ATOM   2897  N   ILE B  25     -18.436   0.903 -14.344  1.00 94.92           N  
ATOM   2898  H   ILE B  25     -19.176   1.163 -14.980  1.00 94.92           H  
ATOM   2899  CA  ILE B  25     -18.252   1.656 -13.088  1.00 94.92           C  
ATOM   2900  HA  ILE B  25     -17.247   2.078 -13.079  1.00 94.92           H  
ATOM   2901  C   ILE B  25     -18.331   0.727 -11.864  1.00 94.92           C  
ATOM   2902  CB  ILE B  25     -19.258   2.826 -13.000  1.00 94.92           C  
ATOM   2903  HB  ILE B  25     -20.259   2.433 -13.178  1.00 94.92           H  
ATOM   2904  O   ILE B  25     -17.451   0.775 -11.016  1.00 94.92           O  
ATOM   2905  CG1 ILE B  25     -18.934   3.886 -14.076  1.00 94.92           C  
ATOM   2906 HG12 ILE B  25     -18.774   3.393 -15.034  1.00 94.92           H  
ATOM   2907 HG13 ILE B  25     -18.008   4.399 -13.815  1.00 94.92           H  
ATOM   2908  CG2 ILE B  25     -19.240   3.493 -11.616  1.00 94.92           C  
ATOM   2909 HG21 ILE B  25     -19.534   2.789 -10.838  1.00 94.92           H  
ATOM   2910 HG22 ILE B  25     -19.932   4.333 -11.559  1.00 94.92           H  
ATOM   2911 HG23 ILE B  25     -18.237   3.848 -11.379  1.00 94.92           H  
ATOM   2912  CD1 ILE B  25     -20.044   4.924 -14.276  1.00 94.92           C  
ATOM   2913 HD11 ILE B  25     -20.134   5.569 -13.402  1.00 94.92           H  
ATOM   2914 HD12 ILE B  25     -20.994   4.424 -14.466  1.00 94.92           H  
ATOM   2915 HD13 ILE B  25     -19.793   5.543 -15.138  1.00 94.92           H  
ATOM   2916  N   ARG B  26     -19.327  -0.171 -11.789  1.00 94.46           N  
ATOM   2917  H   ARG B  26     -19.941  -0.279 -12.584  1.00 94.46           H  
ATOM   2918  CA  ARG B  26     -19.423  -1.131 -10.673  1.00 94.46           C  
ATOM   2919  HA  ARG B  26     -19.300  -0.587  -9.736  1.00 94.46           H  
ATOM   2920  C   ARG B  26     -18.296  -2.159 -10.680  1.00 94.46           C  
ATOM   2921  CB  ARG B  26     -20.771  -1.860 -10.649  1.00 94.46           C  
ATOM   2922  HB2 ARG B  26     -20.964  -2.300 -11.627  1.00 94.46           H  
ATOM   2923  HB3 ARG B  26     -20.703  -2.668  -9.920  1.00 94.46           H  
ATOM   2924  O   ARG B  26     -17.866  -2.547  -9.603  1.00 94.46           O  
ATOM   2925  CG  ARG B  26     -21.931  -0.946 -10.235  1.00 94.46           C  
ATOM   2926  HG2 ARG B  26     -22.137  -0.233 -11.033  1.00 94.46           H  
ATOM   2927  HG3 ARG B  26     -21.646  -0.390  -9.342  1.00 94.46           H  
ATOM   2928  CD  ARG B  26     -23.194  -1.764  -9.908  1.00 94.46           C  
ATOM   2929  HD2 ARG B  26     -24.007  -1.086  -9.651  1.00 94.46           H  
ATOM   2930  HD3 ARG B  26     -22.982  -2.363  -9.022  1.00 94.46           H  
ATOM   2931  NE  ARG B  26     -23.594  -2.669 -11.009  1.00 94.46           N  
ATOM   2932  HE  ARG B  26     -23.294  -3.628 -10.906  1.00 94.46           H  
ATOM   2933  NH1 ARG B  26     -24.524  -1.098 -12.372  1.00 94.46           N  
ATOM   2934 HH11 ARG B  26     -24.306  -0.734 -13.289  1.00 94.46           H  
ATOM   2935 HH12 ARG B  26     -24.344  -0.470 -11.601  1.00 94.46           H  
ATOM   2936  NH2 ARG B  26     -24.252  -3.176 -13.131  1.00 94.46           N  
ATOM   2937 HH21 ARG B  26     -24.674  -2.903 -14.007  1.00 94.46           H  
ATOM   2938 HH22 ARG B  26     -23.886  -4.109 -13.006  1.00 94.46           H  
ATOM   2939  CZ  ARG B  26     -24.131  -2.318 -12.159  1.00 94.46           C  
ATOM   2940  N   GLU B  27     -17.824  -2.577 -11.852  1.00 93.88           N  
ATOM   2941  H   GLU B  27     -18.271  -2.250 -12.697  1.00 93.88           H  
ATOM   2942  CA  GLU B  27     -16.667  -3.474 -11.986  1.00 93.88           C  
ATOM   2943  HA  GLU B  27     -16.849  -4.378 -11.404  1.00 93.88           H  
ATOM   2944  C   GLU B  27     -15.380  -2.815 -11.444  1.00 93.88           C  
ATOM   2945  CB  GLU B  27     -16.498  -3.883 -13.462  1.00 93.88           C  
ATOM   2946  HB2 GLU B  27     -16.441  -2.971 -14.057  1.00 93.88           H  
ATOM   2947  HB3 GLU B  27     -15.556  -4.419 -13.581  1.00 93.88           H  
ATOM   2948  O   GLU B  27     -14.600  -3.455 -10.746  1.00 93.88           O  
ATOM   2949  CG  GLU B  27     -17.639  -4.781 -13.987  1.00 93.88           C  
ATOM   2950  HG2 GLU B  27     -17.495  -5.789 -13.597  1.00 93.88           H  
ATOM   2951  HG3 GLU B  27     -18.591  -4.417 -13.602  1.00 93.88           H  
ATOM   2952  CD  GLU B  27     -17.744  -4.836 -15.525  1.00 93.88           C  
ATOM   2953  OE1 GLU B  27     -18.712  -5.472 -16.013  1.00 93.88           O  
ATOM   2954  OE2 GLU B  27     -16.947  -4.168 -16.227  1.00 93.88           O  
ATOM   2955  N   LEU B  28     -15.195  -1.514 -11.698  1.00 93.93           N  
ATOM   2956  H   LEU B  28     -15.858  -1.050 -12.301  1.00 93.93           H  
ATOM   2957  CA  LEU B  28     -14.065  -0.721 -11.195  1.00 93.93           C  
ATOM   2958  HA  LEU B  28     -13.141  -1.281 -11.343  1.00 93.93           H  
ATOM   2959  C   LEU B  28     -14.152  -0.402  -9.693  1.00 93.93           C  
ATOM   2960  CB  LEU B  28     -14.005   0.596 -11.989  1.00 93.93           C  
ATOM   2961  HB2 LEU B  28     -13.357   1.297 -11.462  1.00 93.93           H  
ATOM   2962  HB3 LEU B  28     -15.004   1.033 -12.002  1.00 93.93           H  
ATOM   2963  O   LEU B  28     -13.134  -0.416  -9.008  1.00 93.93           O  
ATOM   2964  CG  LEU B  28     -13.494   0.457 -13.431  1.00 93.93           C  
ATOM   2965  HG  LEU B  28     -13.983  -0.381 -13.928  1.00 93.93           H  
ATOM   2966  CD1 LEU B  28     -13.823   1.734 -14.206  1.00 93.93           C  
ATOM   2967 HD11 LEU B  28     -14.899   1.908 -14.189  1.00 93.93           H  
ATOM   2968 HD12 LEU B  28     -13.496   1.627 -15.240  1.00 93.93           H  
ATOM   2969 HD13 LEU B  28     -13.307   2.582 -13.755  1.00 93.93           H  
ATOM   2970  CD2 LEU B  28     -11.982   0.237 -13.456  1.00 93.93           C  
ATOM   2971 HD21 LEU B  28     -11.749  -0.749 -13.054  1.00 93.93           H  
ATOM   2972 HD22 LEU B  28     -11.612   0.301 -14.479  1.00 93.93           H  
ATOM   2973 HD23 LEU B  28     -11.479   1.001 -12.863  1.00 93.93           H  
ATOM   2974  N   GLU B  29     -15.343  -0.075  -9.184  1.00 92.41           N  
ATOM   2975  H   GLU B  29     -16.117   0.019  -9.826  1.00 92.41           H  
ATOM   2976  CA  GLU B  29     -15.531   0.411  -7.806  1.00 92.41           C  
ATOM   2977  HA  GLU B  29     -14.606   0.864  -7.450  1.00 92.41           H  
ATOM   2978  C   GLU B  29     -15.872  -0.706  -6.801  1.00 92.41           C  
ATOM   2979  CB  GLU B  29     -16.627   1.505  -7.789  1.00 92.41           C  
ATOM   2980  HB2 GLU B  29     -16.845   1.768  -6.754  1.00 92.41           H  
ATOM   2981  HB3 GLU B  29     -17.534   1.095  -8.232  1.00 92.41           H  
ATOM   2982  O   GLU B  29     -15.607  -0.557  -5.613  1.00 92.41           O  
ATOM   2983  CG  GLU B  29     -16.222   2.797  -8.533  1.00 92.41           C  
ATOM   2984  HG2 GLU B  29     -15.946   2.547  -9.557  1.00 92.41           H  
ATOM   2985  HG3 GLU B  29     -15.336   3.205  -8.047  1.00 92.41           H  
ATOM   2986  CD  GLU B  29     -17.318   3.886  -8.581  1.00 92.41           C  
ATOM   2987  OE1 GLU B  29     -16.959   5.085  -8.730  1.00 92.41           O  
ATOM   2988  OE2 GLU B  29     -18.525   3.557  -8.557  1.00 92.41           O  
ATOM   2989  N   SER B  30     -16.490  -1.809  -7.244  1.00 92.99           N  
ATOM   2990  H   SER B  30     -16.629  -1.902  -8.240  1.00 92.99           H  
ATOM   2991  CA  SER B  30     -17.259  -2.695  -6.348  1.00 92.99           C  
ATOM   2992  HA  SER B  30     -16.757  -2.723  -5.381  1.00 92.99           H  
ATOM   2993  C   SER B  30     -17.390  -4.164  -6.796  1.00 92.99           C  
ATOM   2994  CB  SER B  30     -18.653  -2.081  -6.116  1.00 92.99           C  
ATOM   2995  HB2 SER B  30     -19.213  -2.686  -5.403  1.00 92.99           H  
ATOM   2996  HB3 SER B  30     -18.537  -1.084  -5.691  1.00 92.99           H  
ATOM   2997  O   SER B  30     -18.235  -4.878  -6.253  1.00 92.99           O  
ATOM   2998  OG  SER B  30     -19.374  -1.989  -7.340  1.00 92.99           O  
ATOM   2999  HG  SER B  30     -18.750  -2.213  -8.035  1.00 92.99           H  
ATOM   3000  N   ASP B  31     -16.604  -4.650  -7.771  1.00 96.42           N  
ATOM   3001  H   ASP B  31     -15.940  -4.048  -8.237  1.00 96.42           H  
ATOM   3002  CA  ASP B  31     -16.711  -6.063  -8.190  1.00 96.42           C  
ATOM   3003  HA  ASP B  31     -17.745  -6.202  -8.504  1.00 96.42           H  
ATOM   3004  C   ASP B  31     -16.388  -6.996  -7.004  1.00 96.42           C  
ATOM   3005  CB  ASP B  31     -15.818  -6.406  -9.403  1.00 96.42           C  
ATOM   3006  HB2 ASP B  31     -15.789  -5.545 -10.071  1.00 96.42           H  
ATOM   3007  HB3 ASP B  31     -14.799  -6.592  -9.064  1.00 96.42           H  
ATOM   3008  O   ASP B  31     -15.397  -6.743  -6.299  1.00 96.42           O  
ATOM   3009  CG  ASP B  31     -16.326  -7.610 -10.223  1.00 96.42           C  
ATOM   3010  OD1 ASP B  31     -17.564  -7.790 -10.304  1.00 96.42           O  
ATOM   3011  OD2 ASP B  31     -15.492  -8.331 -10.817  1.00 96.42           O  
ATOM   3012  N   PRO B  32     -17.193  -8.048  -6.747  1.00 98.14           N  
ATOM   3013  CA  PRO B  32     -16.882  -9.043  -5.730  1.00 98.14           C  
ATOM   3014  HA  PRO B  32     -16.718  -8.532  -4.782  1.00 98.14           H  
ATOM   3015  C   PRO B  32     -15.633  -9.841  -6.112  1.00 98.14           C  
ATOM   3016  CB  PRO B  32     -18.120  -9.943  -5.615  1.00 98.14           C  
ATOM   3017  HB2 PRO B  32     -18.312 -10.232  -4.582  1.00 98.14           H  
ATOM   3018  HB3 PRO B  32     -18.004 -10.830  -6.238  1.00 98.14           H  
ATOM   3019  O   PRO B  32     -15.554 -10.415  -7.200  1.00 98.14           O  
ATOM   3020  CG  PRO B  32     -19.244  -9.080  -6.183  1.00 98.14           C  
ATOM   3021  HG2 PRO B  32     -20.056  -9.684  -6.588  1.00 98.14           H  
ATOM   3022  HG3 PRO B  32     -19.612  -8.397  -5.416  1.00 98.14           H  
ATOM   3023  CD  PRO B  32     -18.529  -8.287  -7.271  1.00 98.14           C  
ATOM   3024  HD2 PRO B  32     -18.461  -8.882  -8.182  1.00 98.14           H  
ATOM   3025  HD3 PRO B  32     -19.071  -7.360  -7.457  1.00 98.14           H  
ATOM   3026  N   VAL B  33     -14.674  -9.926  -5.195  1.00 98.86           N  
ATOM   3027  H   VAL B  33     -14.813  -9.456  -4.312  1.00 98.86           H  
ATOM   3028  CA  VAL B  33     -13.423 -10.667  -5.389  1.00 98.86           C  
ATOM   3029  HA  VAL B  33     -13.264 -10.842  -6.453  1.00 98.86           H  
ATOM   3030  C   VAL B  33     -13.547 -12.030  -4.710  1.00 98.86           C  
ATOM   3031  CB  VAL B  33     -12.232  -9.828  -4.892  1.00 98.86           C  
ATOM   3032  HB  VAL B  33     -12.434  -9.478  -3.880  1.00 98.86           H  
ATOM   3033  O   VAL B  33     -13.660 -12.118  -3.491  1.00 98.86           O  
ATOM   3034  CG1 VAL B  33     -10.923 -10.619  -4.877  1.00 98.86           C  
ATOM   3035 HG11 VAL B  33     -10.711 -11.016  -5.870  1.00 98.86           H  
ATOM   3036 HG12 VAL B  33     -10.991 -11.445  -4.170  1.00 98.86           H  
ATOM   3037 HG13 VAL B  33     -10.105  -9.969  -4.565  1.00 98.86           H  
ATOM   3038  CG2 VAL B  33     -12.035  -8.603  -5.799  1.00 98.86           C  
ATOM   3039 HG21 VAL B  33     -11.206  -8.000  -5.428  1.00 98.86           H  
ATOM   3040 HG22 VAL B  33     -11.821  -8.920  -6.819  1.00 98.86           H  
ATOM   3041 HG23 VAL B  33     -12.932  -7.984  -5.797  1.00 98.86           H  
ATOM   3042  N   ALA B  34     -13.565 -13.104  -5.492  1.00 98.87           N  
ATOM   3043  H   ALA B  34     -13.303 -12.971  -6.459  1.00 98.87           H  
ATOM   3044  CA  ALA B  34     -13.600 -14.475  -5.004  1.00 98.87           C  
ATOM   3045  HA  ALA B  34     -14.430 -14.586  -4.306  1.00 98.87           H  
ATOM   3046  C   ALA B  34     -12.313 -14.845  -4.258  1.00 98.87           C  
ATOM   3047  CB  ALA B  34     -13.839 -15.413  -6.193  1.00 98.87           C  
ATOM   3048  HB1 ALA B  34     -13.752 -16.450  -5.866  1.00 98.87           H  
ATOM   3049  HB2 ALA B  34     -13.090 -15.236  -6.965  1.00 98.87           H  
ATOM   3050  HB3 ALA B  34     -14.835 -15.246  -6.604  1.00 98.87           H  
ATOM   3051  O   ALA B  34     -11.212 -14.611  -4.752  1.00 98.87           O  
ATOM   3052  N   VAL B  35     -12.467 -15.498  -3.104  1.00 98.91           N  
ATOM   3053  H   VAL B  35     -13.411 -15.632  -2.769  1.00 98.91           H  
ATOM   3054  CA  VAL B  35     -11.411 -16.305  -2.486  1.00 98.91           C  
ATOM   3055  HA  VAL B  35     -10.444 -15.834  -2.661  1.00 98.91           H  
ATOM   3056  C   VAL B  35     -11.427 -17.661  -3.183  1.00 98.91           C  
ATOM   3057  CB  VAL B  35     -11.607 -16.452  -0.964  1.00 98.91           C  
ATOM   3058  HB  VAL B  35     -12.543 -16.974  -0.763  1.00 98.91           H  
ATOM   3059  O   VAL B  35     -12.327 -18.471  -2.943  1.00 98.91           O  
ATOM   3060  CG1 VAL B  35     -10.456 -17.249  -0.337  1.00 98.91           C  
ATOM   3061 HG11 VAL B  35     -10.435 -18.263  -0.738  1.00 98.91           H  
ATOM   3062 HG12 VAL B  35      -9.503 -16.765  -0.550  1.00 98.91           H  
ATOM   3063 HG13 VAL B  35     -10.593 -17.311   0.742  1.00 98.91           H  
ATOM   3064  CG2 VAL B  35     -11.668 -15.090  -0.263  1.00 98.91           C  
ATOM   3065 HG21 VAL B  35     -12.530 -14.526  -0.620  1.00 98.91           H  
ATOM   3066 HG22 VAL B  35     -10.759 -14.525  -0.469  1.00 98.91           H  
ATOM   3067 HG23 VAL B  35     -11.768 -15.229   0.814  1.00 98.91           H  
ATOM   3068  N   VAL B  36     -10.458 -17.880  -4.068  1.00 98.67           N  
ATOM   3069  H   VAL B  36      -9.768 -17.154  -4.201  1.00 98.67           H  
ATOM   3070  CA  VAL B  36     -10.334 -19.092  -4.891  1.00 98.67           C  
ATOM   3071  HA  VAL B  36     -11.333 -19.430  -5.166  1.00 98.67           H  
ATOM   3072  C   VAL B  36      -9.683 -20.232  -4.114  1.00 98.67           C  
ATOM   3073  CB  VAL B  36      -9.559 -18.783  -6.186  1.00 98.67           C  
ATOM   3074  HB  VAL B  36      -8.589 -18.357  -5.933  1.00 98.67           H  
ATOM   3075  O   VAL B  36     -10.090 -21.384  -4.225  1.00 98.67           O  
ATOM   3076  CG1 VAL B  36      -9.327 -20.050  -7.010  1.00 98.67           C  
ATOM   3077 HG11 VAL B  36     -10.277 -20.566  -7.150  1.00 98.67           H  
ATOM   3078 HG12 VAL B  36      -8.894 -19.799  -7.978  1.00 98.67           H  
ATOM   3079 HG13 VAL B  36      -8.643 -20.716  -6.485  1.00 98.67           H  
ATOM   3080  CG2 VAL B  36     -10.323 -17.777  -7.054  1.00 98.67           C  
ATOM   3081 HG21 VAL B  36     -10.421 -16.822  -6.537  1.00 98.67           H  
ATOM   3082 HG22 VAL B  36     -11.312 -18.167  -7.293  1.00 98.67           H  
ATOM   3083 HG23 VAL B  36      -9.782 -17.610  -7.985  1.00 98.67           H  
ATOM   3084  N   ALA B  37      -8.703 -19.903  -3.274  1.00 98.83           N  
ATOM   3085  H   ALA B  37      -8.425 -18.933  -3.226  1.00 98.83           H  
ATOM   3086  CA  ALA B  37      -8.085 -20.827  -2.335  1.00 98.83           C  
ATOM   3087  HA  ALA B  37      -8.853 -21.482  -1.923  1.00 98.83           H  
ATOM   3088  C   ALA B  37      -7.442 -20.065  -1.170  1.00 98.83           C  
ATOM   3089  CB  ALA B  37      -7.066 -21.693  -3.082  1.00 98.83           C  
ATOM   3090  HB1 ALA B  37      -7.590 -22.331  -3.794  1.00 98.83           H  
ATOM   3091  HB2 ALA B  37      -6.514 -22.332  -2.393  1.00 98.83           H  
ATOM   3092  HB3 ALA B  37      -6.368 -21.057  -3.626  1.00 98.83           H  
ATOM   3093  O   ALA B  37      -7.300 -18.840  -1.192  1.00 98.83           O  
ATOM   3094  N   MET B  38      -7.059 -20.811  -0.137  1.00 98.82           N  
ATOM   3095  H   MET B  38      -7.158 -21.813  -0.220  1.00 98.82           H  
ATOM   3096  CA  MET B  38      -6.387 -20.309   1.063  1.00 98.82           C  
ATOM   3097  HA  MET B  38      -5.940 -19.336   0.861  1.00 98.82           H  
ATOM   3098  C   MET B  38      -5.292 -21.294   1.466  1.00 98.82           C  
ATOM   3099  CB  MET B  38      -7.385 -20.179   2.225  1.00 98.82           C  
ATOM   3100  HB2 MET B  38      -6.891 -19.661   3.046  1.00 98.82           H  
ATOM   3101  HB3 MET B  38      -7.660 -21.178   2.566  1.00 98.82           H  
ATOM   3102  O   MET B  38      -5.529 -22.499   1.395  1.00 98.82           O  
ATOM   3103  CG  MET B  38      -8.671 -19.433   1.856  1.00 98.82           C  
ATOM   3104  HG2 MET B  38      -9.220 -20.009   1.111  1.00 98.82           H  
ATOM   3105  HG3 MET B  38      -8.397 -18.481   1.402  1.00 98.82           H  
ATOM   3106  SD  MET B  38      -9.787 -19.108   3.243  1.00 98.82           S  
ATOM   3107  CE  MET B  38     -10.219 -20.789   3.776  1.00 98.82           C  
ATOM   3108  HE1 MET B  38     -10.937 -20.732   4.594  1.00 98.82           H  
ATOM   3109  HE2 MET B  38     -10.663 -21.339   2.946  1.00 98.82           H  
ATOM   3110  HE3 MET B  38      -9.330 -21.315   4.123  1.00 98.82           H  
ATOM   3111  N   ALA B  39      -4.144 -20.807   1.926  1.00 98.79           N  
ATOM   3112  H   ALA B  39      -4.006 -19.807   1.899  1.00 98.79           H  
ATOM   3113  CA  ALA B  39      -3.099 -21.585   2.589  1.00 98.79           C  
ATOM   3114  HA  ALA B  39      -3.505 -22.547   2.904  1.00 98.79           H  
ATOM   3115  C   ALA B  39      -2.629 -20.840   3.847  1.00 98.79           C  
ATOM   3116  CB  ALA B  39      -1.952 -21.854   1.607  1.00 98.79           C  
ATOM   3117  HB1 ALA B  39      -1.491 -20.915   1.300  1.00 98.79           H  
ATOM   3118  HB2 ALA B  39      -2.329 -22.377   0.728  1.00 98.79           H  
ATOM   3119  HB3 ALA B  39      -1.196 -22.482   2.080  1.00 98.79           H  
ATOM   3120  O   ALA B  39      -2.725 -19.612   3.920  1.00 98.79           O  
ATOM   3121  N   CYS B  40      -2.144 -21.563   4.854  1.00 98.74           N  
ATOM   3122  H   CYS B  40      -2.034 -22.562   4.756  1.00 98.74           H  
ATOM   3123  CA  CYS B  40      -1.667 -20.964   6.097  1.00 98.74           C  
ATOM   3124  HA  CYS B  40      -1.151 -20.036   5.853  1.00 98.74           H  
ATOM   3125  C   CYS B  40      -0.669 -21.870   6.820  1.00 98.74           C  
ATOM   3126  CB  CYS B  40      -2.856 -20.626   7.014  1.00 98.74           C  
ATOM   3127  HB2 CYS B  40      -3.494 -19.893   6.520  1.00 98.74           H  
ATOM   3128  HB3 CYS B  40      -2.479 -20.179   7.933  1.00 98.74           H  
ATOM   3129  O   CYS B  40      -0.814 -23.087   6.790  1.00 98.74           O  
ATOM   3130  SG  CYS B  40      -3.839 -22.101   7.422  1.00 98.74           S  
ATOM   3131  HG  CYS B  40      -2.815 -22.917   7.682  1.00 98.74           H  
ATOM   3132  N   ARG B  41       0.274 -21.274   7.553  1.00 98.70           N  
ATOM   3133  H   ARG B  41       0.288 -20.264   7.559  1.00 98.70           H  
ATOM   3134  CA  ARG B  41       1.022 -21.960   8.612  1.00 98.70           C  
ATOM   3135  HA  ARG B  41       0.609 -22.961   8.739  1.00 98.70           H  
ATOM   3136  C   ARG B  41       0.771 -21.205   9.907  1.00 98.70           C  
ATOM   3137  CB  ARG B  41       2.522 -22.081   8.271  1.00 98.70           C  
ATOM   3138  HB2 ARG B  41       3.070 -21.314   8.818  1.00 98.70           H  
ATOM   3139  HB3 ARG B  41       2.691 -21.920   7.206  1.00 98.70           H  
ATOM   3140  O   ARG B  41       1.034 -20.006   9.973  1.00 98.70           O  
ATOM   3141  CG  ARG B  41       3.088 -23.458   8.663  1.00 98.70           C  
ATOM   3142  HG2 ARG B  41       2.713 -23.718   9.652  1.00 98.70           H  
ATOM   3143  HG3 ARG B  41       4.175 -23.420   8.732  1.00 98.70           H  
ATOM   3144  CD  ARG B  41       2.680 -24.561   7.674  1.00 98.70           C  
ATOM   3145  HD2 ARG B  41       1.641 -24.394   7.388  1.00 98.70           H  
ATOM   3146  HD3 ARG B  41       2.751 -25.519   8.189  1.00 98.70           H  
ATOM   3147  NE  ARG B  41       3.516 -24.635   6.457  1.00 98.70           N  
ATOM   3148  HE  ARG B  41       4.512 -24.488   6.539  1.00 98.70           H  
ATOM   3149  NH1 ARG B  41       1.877 -25.356   4.992  1.00 98.70           N  
ATOM   3150 HH11 ARG B  41       1.108 -25.262   5.641  1.00 98.70           H  
ATOM   3151 HH12 ARG B  41       1.642 -25.540   4.027  1.00 98.70           H  
ATOM   3152  NH2 ARG B  41       3.957 -25.259   4.308  1.00 98.70           N  
ATOM   3153 HH21 ARG B  41       3.593 -25.680   3.465  1.00 98.70           H  
ATOM   3154 HH22 ARG B  41       4.945 -25.068   4.389  1.00 98.70           H  
ATOM   3155  CZ  ARG B  41       3.116 -25.074   5.275  1.00 98.70           C  
ATOM   3156  N   LEU B  42       0.198 -21.866  10.903  1.00 98.70           N  
ATOM   3157  H   LEU B  42       0.058 -22.862  10.808  1.00 98.70           H  
ATOM   3158  CA  LEU B  42      -0.285 -21.223  12.123  1.00 98.70           C  
ATOM   3159  HA  LEU B  42       0.200 -20.251  12.206  1.00 98.70           H  
ATOM   3160  C   LEU B  42       0.110 -22.028  13.379  1.00 98.70           C  
ATOM   3161  CB  LEU B  42      -1.808 -20.998  12.011  1.00 98.70           C  
ATOM   3162  HB2 LEU B  42      -2.270 -21.930  11.685  1.00 98.70           H  
ATOM   3163  HB3 LEU B  42      -2.198 -20.777  13.005  1.00 98.70           H  
ATOM   3164  O   LEU B  42       0.384 -23.228  13.289  1.00 98.70           O  
ATOM   3165  CG  LEU B  42      -2.268 -19.888  11.048  1.00 98.70           C  
ATOM   3166  HG  LEU B  42      -1.845 -20.070  10.059  1.00 98.70           H  
ATOM   3167  CD1 LEU B  42      -3.793 -19.901  10.929  1.00 98.70           C  
ATOM   3168 HD11 LEU B  42      -4.252 -19.729  11.903  1.00 98.70           H  
ATOM   3169 HD12 LEU B  42      -4.121 -19.131  10.230  1.00 98.70           H  
ATOM   3170 HD13 LEU B  42      -4.122 -20.869  10.552  1.00 98.70           H  
ATOM   3171  CD2 LEU B  42      -1.855 -18.489  11.512  1.00 98.70           C  
ATOM   3172 HD21 LEU B  42      -2.262 -18.286  12.502  1.00 98.70           H  
ATOM   3173 HD22 LEU B  42      -0.768 -18.426  11.545  1.00 98.70           H  
ATOM   3174 HD23 LEU B  42      -2.220 -17.747  10.802  1.00 98.70           H  
ATOM   3175  N   PRO B  43       0.168 -21.382  14.559  1.00 97.88           N  
ATOM   3176  CA  PRO B  43       0.521 -22.038  15.813  1.00 97.88           C  
ATOM   3177  HA  PRO B  43       1.557 -22.370  15.742  1.00 97.88           H  
ATOM   3178  C   PRO B  43      -0.364 -23.240  16.157  1.00 97.88           C  
ATOM   3179  CB  PRO B  43       0.422 -20.953  16.883  1.00 97.88           C  
ATOM   3180  HB2 PRO B  43      -0.597 -20.885  17.263  1.00 97.88           H  
ATOM   3181  HB3 PRO B  43       1.125 -21.144  17.694  1.00 97.88           H  
ATOM   3182  O   PRO B  43      -1.498 -23.360  15.697  1.00 97.88           O  
ATOM   3183  CG  PRO B  43       0.753 -19.682  16.106  1.00 97.88           C  
ATOM   3184  HG2 PRO B  43       0.351 -18.790  16.585  1.00 97.88           H  
ATOM   3185  HG3 PRO B  43       1.831 -19.603  15.964  1.00 97.88           H  
ATOM   3186  CD  PRO B  43       0.090 -19.943  14.760  1.00 97.88           C  
ATOM   3187  HD2 PRO B  43       0.633 -19.408  13.982  1.00 97.88           H  
ATOM   3188  HD3 PRO B  43      -0.950 -19.618  14.786  1.00 97.88           H  
ATOM   3189  N   GLY B  44       0.145 -24.126  17.016  1.00 97.44           N  
ATOM   3190  H   GLY B  44       1.060 -23.946  17.404  1.00 97.44           H  
ATOM   3191  CA  GLY B  44      -0.585 -25.325  17.451  1.00 97.44           C  
ATOM   3192  HA2 GLY B  44      -0.157 -25.669  18.392  1.00 97.44           H  
ATOM   3193  HA3 GLY B  44      -1.630 -25.070  17.624  1.00 97.44           H  
ATOM   3194  C   GLY B  44      -0.547 -26.495  16.460  1.00 97.44           C  
ATOM   3195  O   GLY B  44      -1.341 -27.427  16.614  1.00 97.44           O  
ATOM   3196  N   GLY B  45       0.372 -26.450  15.486  1.00 96.27           N  
ATOM   3197  H   GLY B  45       0.951 -25.625  15.426  1.00 96.27           H  
ATOM   3198  CA  GLY B  45       0.604 -27.500  14.485  1.00 96.27           C  
ATOM   3199  HA2 GLY B  45       1.656 -27.485  14.199  1.00 96.27           H  
ATOM   3200  HA3 GLY B  45       0.384 -28.476  14.917  1.00 96.27           H  
ATOM   3201  C   GLY B  45      -0.221 -27.358  13.204  1.00 96.27           C  
ATOM   3202  O   GLY B  45      -0.381 -28.332  12.481  1.00 96.27           O  
ATOM   3203  N   VAL B  46      -0.776 -26.176  12.929  1.00 97.98           N  
ATOM   3204  H   VAL B  46      -0.555 -25.381  13.511  1.00 97.98           H  
ATOM   3205  CA  VAL B  46      -1.657 -25.950  11.777  1.00 97.98           C  
ATOM   3206  HA  VAL B  46      -2.274 -26.834  11.616  1.00 97.98           H  
ATOM   3207  C   VAL B  46      -0.826 -25.727  10.513  1.00 97.98           C  
ATOM   3208  CB  VAL B  46      -2.595 -24.772  12.082  1.00 97.98           C  
ATOM   3209  HB  VAL B  46      -1.999 -23.937  12.452  1.00 97.98           H  
ATOM   3210  O   VAL B  46      -0.205 -24.672  10.345  1.00 97.98           O  
ATOM   3211  CG1 VAL B  46      -3.391 -24.300  10.867  1.00 97.98           C  
ATOM   3212 HG11 VAL B  46      -2.730 -23.952  10.073  1.00 97.98           H  
ATOM   3213 HG12 VAL B  46      -4.028 -23.468  11.164  1.00 97.98           H  
ATOM   3214 HG13 VAL B  46      -4.000 -25.124  10.494  1.00 97.98           H  
ATOM   3215  CG2 VAL B  46      -3.603 -25.149  13.173  1.00 97.98           C  
ATOM   3216 HG21 VAL B  46      -4.270 -24.307  13.360  1.00 97.98           H  
ATOM   3217 HG22 VAL B  46      -3.077 -25.391  14.096  1.00 97.98           H  
ATOM   3218 HG23 VAL B  46      -4.193 -26.011  12.859  1.00 97.98           H  
ATOM   3219  N   SER B  47      -0.844 -26.703   9.603  1.00 96.96           N  
ATOM   3220  H   SER B  47      -1.360 -27.549   9.799  1.00 96.96           H  
ATOM   3221  CA  SER B  47      -0.204 -26.617   8.285  1.00 96.96           C  
ATOM   3222  HA  SER B  47       0.510 -25.795   8.327  1.00 96.96           H  
ATOM   3223  C   SER B  47      -1.175 -26.282   7.148  1.00 96.96           C  
ATOM   3224  CB  SER B  47       0.604 -27.888   7.994  1.00 96.96           C  
ATOM   3225  HB2 SER B  47       1.136 -28.195   8.894  1.00 96.96           H  
ATOM   3226  HB3 SER B  47       1.343 -27.661   7.225  1.00 96.96           H  
ATOM   3227  O   SER B  47      -0.743 -25.885   6.067  1.00 96.96           O  
ATOM   3228  OG  SER B  47      -0.196 -28.957   7.530  1.00 96.96           O  
ATOM   3229  HG  SER B  47      -0.934 -29.099   8.127  1.00 96.96           H  
ATOM   3230  N   THR B  48      -2.480 -26.407   7.400  1.00 97.12           N  
ATOM   3231  H   THR B  48      -2.721 -26.866   8.267  1.00 97.12           H  
ATOM   3232  CA  THR B  48      -3.564 -26.239   6.428  1.00 97.12           C  
ATOM   3233  HA  THR B  48      -3.188 -25.645   5.595  1.00 97.12           H  
ATOM   3234  C   THR B  48      -4.791 -25.545   7.044  1.00 97.12           C  
ATOM   3235  CB  THR B  48      -4.019 -27.600   5.880  1.00 97.12           C  
ATOM   3236  HB  THR B  48      -4.823 -27.417   5.168  1.00 97.12           H  
ATOM   3237  O   THR B  48      -5.027 -25.651   8.248  1.00 97.12           O  
ATOM   3238  CG2 THR B  48      -2.933 -28.386   5.149  1.00 97.12           C  
ATOM   3239 HG21 THR B  48      -3.383 -29.261   4.679  1.00 97.12           H  
ATOM   3240 HG22 THR B  48      -2.171 -28.717   5.854  1.00 97.12           H  
ATOM   3241 HG23 THR B  48      -2.472 -27.758   4.388  1.00 97.12           H  
ATOM   3242  OG1 THR B  48      -4.509 -28.407   6.922  1.00 97.12           O  
ATOM   3243  HG1 THR B  48      -3.771 -28.597   7.506  1.00 97.12           H  
ATOM   3244  N   PRO B  49      -5.634 -24.863   6.243  1.00 98.47           N  
ATOM   3245  CA  PRO B  49      -6.926 -24.344   6.701  1.00 98.47           C  
ATOM   3246  HA  PRO B  49      -6.738 -23.613   7.487  1.00 98.47           H  
ATOM   3247  C   PRO B  49      -7.892 -25.412   7.241  1.00 98.47           C  
ATOM   3248  CB  PRO B  49      -7.528 -23.627   5.491  1.00 98.47           C  
ATOM   3249  HB2 PRO B  49      -8.119 -24.324   4.896  1.00 98.47           H  
ATOM   3250  HB3 PRO B  49      -8.129 -22.769   5.790  1.00 98.47           H  
ATOM   3251  O   PRO B  49      -8.798 -25.085   8.001  1.00 98.47           O  
ATOM   3252  CG  PRO B  49      -6.298 -23.202   4.699  1.00 98.47           C  
ATOM   3253  HG2 PRO B  49      -5.873 -22.296   5.133  1.00 98.47           H  
ATOM   3254  HG3 PRO B  49      -6.537 -23.048   3.647  1.00 98.47           H  
ATOM   3255  CD  PRO B  49      -5.344 -24.376   4.908  1.00 98.47           C  
ATOM   3256  HD2 PRO B  49      -5.546 -25.175   4.193  1.00 98.47           H  
ATOM   3257  HD3 PRO B  49      -4.315 -24.032   4.814  1.00 98.47           H  
ATOM   3258  N   GLU B  50      -7.721 -26.679   6.873  1.00 97.20           N  
ATOM   3259  H   GLU B  50      -7.010 -26.907   6.193  1.00 97.20           H  
ATOM   3260  CA  GLU B  50      -8.552 -27.779   7.361  1.00 97.20           C  
ATOM   3261  HA  GLU B  50      -9.592 -27.455   7.388  1.00 97.20           H  
ATOM   3262  C   GLU B  50      -8.181 -28.142   8.813  1.00 97.20           C  
ATOM   3263  CB  GLU B  50      -8.461 -28.960   6.377  1.00 97.20           C  
ATOM   3264  HB2 GLU B  50      -7.425 -29.282   6.280  1.00 97.20           H  
ATOM   3265  HB3 GLU B  50      -9.029 -29.790   6.798  1.00 97.20           H  
ATOM   3266  O   GLU B  50      -9.051 -28.114   9.683  1.00 97.20           O  
ATOM   3267  CG  GLU B  50      -9.048 -28.647   4.979  1.00 97.20           C  
ATOM   3268  HG2 GLU B  50     -10.068 -28.283   5.105  1.00 97.20           H  
ATOM   3269  HG3 GLU B  50      -9.103 -29.581   4.419  1.00 97.20           H  
ATOM   3270  CD  GLU B  50      -8.243 -27.633   4.141  1.00 97.20           C  
ATOM   3271  OE1 GLU B  50      -8.822 -26.846   3.355  1.00 97.20           O  
ATOM   3272  OE2 GLU B  50      -6.999 -27.589   4.239  1.00 97.20           O  
ATOM   3273  N   GLU B  51      -6.889 -28.314   9.119  1.00 97.28           N  
ATOM   3274  H   GLU B  51      -6.213 -28.327   8.368  1.00 97.28           H  
ATOM   3275  CA  GLU B  51      -6.380 -28.442  10.503  1.00 97.28           C  
ATOM   3276  HA  GLU B  51      -6.845 -29.297  10.995  1.00 97.28           H  
ATOM   3277  C   GLU B  51      -6.674 -27.180  11.340  1.00 97.28           C  
ATOM   3278  CB  GLU B  51      -4.855 -28.638  10.471  1.00 97.28           C  
ATOM   3279  HB2 GLU B  51      -4.467 -28.603  11.488  1.00 97.28           H  
ATOM   3280  HB3 GLU B  51      -4.436 -27.786   9.935  1.00 97.28           H  
ATOM   3281  O   GLU B  51      -6.912 -27.245  12.550  1.00 97.28           O  
ATOM   3282  CG  GLU B  51      -4.390 -29.959   9.825  1.00 97.28           C  
ATOM   3283  HG2 GLU B  51      -5.020 -30.191   8.967  1.00 97.28           H  
ATOM   3284  HG3 GLU B  51      -4.508 -30.763  10.552  1.00 97.28           H  
ATOM   3285  CD  GLU B  51      -2.933 -29.886   9.341  1.00 97.28           C  
ATOM   3286  OE1 GLU B  51      -2.194 -30.885   9.420  1.00 97.28           O  
ATOM   3287  OE2 GLU B  51      -2.544 -28.817   8.808  1.00 97.28           O  
ATOM   3288  N   PHE B  52      -6.688 -26.004  10.699  1.00 98.60           N  
ATOM   3289  H   PHE B  52      -6.415 -25.993   9.727  1.00 98.60           H  
ATOM   3290  CA  PHE B  52      -7.074 -24.753  11.353  1.00 98.60           C  
ATOM   3291  HA  PHE B  52      -6.455 -24.645  12.243  1.00 98.60           H  
ATOM   3292  C   PHE B  52      -8.543 -24.772  11.789  1.00 98.60           C  
ATOM   3293  CB  PHE B  52      -6.832 -23.569  10.406  1.00 98.60           C  
ATOM   3294  HB2 PHE B  52      -5.842 -23.642   9.956  1.00 98.60           H  
ATOM   3295  HB3 PHE B  52      -7.548 -23.654   9.589  1.00 98.60           H  
ATOM   3296  O   PHE B  52      -8.874 -24.271  12.867  1.00 98.60           O  
ATOM   3297  CG  PHE B  52      -6.994 -22.174  10.988  1.00 98.60           C  
ATOM   3298  CD1 PHE B  52      -7.279 -21.118  10.106  1.00 98.60           C  
ATOM   3299  HD1 PHE B  52      -7.342 -21.324   9.048  1.00 98.60           H  
ATOM   3300  CD2 PHE B  52      -6.877 -21.909  12.368  1.00 98.60           C  
ATOM   3301  HD2 PHE B  52      -6.659 -22.698  13.073  1.00 98.60           H  
ATOM   3302  CE1 PHE B  52      -7.474 -19.813  10.587  1.00 98.60           C  
ATOM   3303  HE1 PHE B  52      -7.692 -19.006   9.904  1.00 98.60           H  
ATOM   3304  CE2 PHE B  52      -7.087 -20.607  12.850  1.00 98.60           C  
ATOM   3305  HE2 PHE B  52      -7.045 -20.421  13.913  1.00 98.60           H  
ATOM   3306  CZ  PHE B  52      -7.379 -19.560  11.963  1.00 98.60           C  
ATOM   3307  HZ  PHE B  52      -7.536 -18.557  12.332  1.00 98.60           H  
ATOM   3308  N   TRP B  53      -9.430 -25.361  10.980  1.00 98.63           N  
ATOM   3309  H   TRP B  53      -9.109 -25.790  10.124  1.00 98.63           H  
ATOM   3310  CA  TRP B  53     -10.833 -25.496  11.350  1.00 98.63           C  
ATOM   3311  HA  TRP B  53     -11.186 -24.518  11.677  1.00 98.63           H  
ATOM   3312  C   TRP B  53     -11.023 -26.434  12.544  1.00 98.63           C  
ATOM   3313  CB  TRP B  53     -11.696 -25.924  10.162  1.00 98.63           C  
ATOM   3314  HB2 TRP B  53     -11.355 -26.890   9.791  1.00 98.63           H  
ATOM   3315  HB3 TRP B  53     -11.595 -25.193   9.360  1.00 98.63           H  
ATOM   3316  O   TRP B  53     -11.808 -26.101  13.427  1.00 98.63           O  
ATOM   3317  CG  TRP B  53     -13.139 -26.024  10.546  1.00 98.63           C  
ATOM   3318  CD1 TRP B  53     -13.835 -27.176  10.662  1.00 98.63           C  
ATOM   3319  HD1 TRP B  53     -13.437 -28.155  10.436  1.00 98.63           H  
ATOM   3320  CD2 TRP B  53     -14.009 -24.974  11.074  1.00 98.63           C  
ATOM   3321  CE2 TRP B  53     -15.214 -25.581  11.534  1.00 98.63           C  
ATOM   3322  CE3 TRP B  53     -13.875 -23.581  11.274  1.00 98.63           C  
ATOM   3323  HE3 TRP B  53     -12.960 -23.093  10.971  1.00 98.63           H  
ATOM   3324  NE1 TRP B  53     -15.068 -26.918  11.227  1.00 98.63           N  
ATOM   3325  HE1 TRP B  53     -15.709 -27.649  11.501  1.00 98.63           H  
ATOM   3326  CH2 TRP B  53     -16.065 -23.465  12.345  1.00 98.63           C  
ATOM   3327  HH2 TRP B  53     -16.833 -22.890  12.842  1.00 98.63           H  
ATOM   3328  CZ2 TRP B  53     -16.225 -24.851  12.175  1.00 98.63           C  
ATOM   3329  HZ2 TRP B  53     -17.110 -25.353  12.537  1.00 98.63           H  
ATOM   3330  CZ3 TRP B  53     -14.898 -22.831  11.885  1.00 98.63           C  
ATOM   3331  HZ3 TRP B  53     -14.775 -21.766  12.018  1.00 98.63           H  
ATOM   3332  N   GLU B  54     -10.277 -27.538  12.644  1.00 97.96           N  
ATOM   3333  H   GLU B  54      -9.664 -27.790  11.882  1.00 97.96           H  
ATOM   3334  CA  GLU B  54     -10.315 -28.400  13.836  1.00 97.96           C  
ATOM   3335  HA  GLU B  54     -11.337 -28.743  13.996  1.00 97.96           H  
ATOM   3336  C   GLU B  54      -9.897 -27.636  15.102  1.00 97.96           C  
ATOM   3337  CB  GLU B  54      -9.431 -29.640  13.651  1.00 97.96           C  
ATOM   3338  HB2 GLU B  54      -8.414 -29.328  13.414  1.00 97.96           H  
ATOM   3339  HB3 GLU B  54      -9.414 -30.191  14.591  1.00 97.96           H  
ATOM   3340  O   GLU B  54     -10.628 -27.637  16.093  1.00 97.96           O  
ATOM   3341  CG  GLU B  54      -9.961 -30.570  12.551  1.00 97.96           C  
ATOM   3342  HG2 GLU B  54      -9.879 -30.070  11.586  1.00 97.96           H  
ATOM   3343  HG3 GLU B  54     -11.016 -30.766  12.739  1.00 97.96           H  
ATOM   3344  CD  GLU B  54      -9.185 -31.894  12.511  1.00 97.96           C  
ATOM   3345  OE1 GLU B  54      -9.853 -32.943  12.366  1.00 97.96           O  
ATOM   3346  OE2 GLU B  54      -7.939 -31.839  12.632  1.00 97.96           O  
ATOM   3347  N   LEU B  55      -8.785 -26.887  15.048  1.00 98.27           N  
ATOM   3348  H   LEU B  55      -8.240 -26.927  14.198  1.00 98.27           H  
ATOM   3349  CA  LEU B  55      -8.310 -26.046  16.157  1.00 98.27           C  
ATOM   3350  HA  LEU B  55      -8.086 -26.700  17.000  1.00 98.27           H  
ATOM   3351  C   LEU B  55      -9.387 -25.051  16.631  1.00 98.27           C  
ATOM   3352  CB  LEU B  55      -7.003 -25.359  15.702  1.00 98.27           C  
ATOM   3353  HB2 LEU B  55      -6.342 -26.149  15.345  1.00 98.27           H  
ATOM   3354  HB3 LEU B  55      -7.204 -24.706  14.853  1.00 98.27           H  
ATOM   3355  O   LEU B  55      -9.603 -24.889  17.836  1.00 98.27           O  
ATOM   3356  CG  LEU B  55      -6.255 -24.558  16.790  1.00 98.27           C  
ATOM   3357  HG  LEU B  55      -6.333 -25.084  17.741  1.00 98.27           H  
ATOM   3358  CD1 LEU B  55      -4.769 -24.463  16.447  1.00 98.27           C  
ATOM   3359 HD11 LEU B  55      -4.360 -25.455  16.253  1.00 98.27           H  
ATOM   3360 HD12 LEU B  55      -4.222 -24.030  17.285  1.00 98.27           H  
ATOM   3361 HD13 LEU B  55      -4.622 -23.833  15.570  1.00 98.27           H  
ATOM   3362  CD2 LEU B  55      -6.760 -23.120  16.958  1.00 98.27           C  
ATOM   3363 HD21 LEU B  55      -6.743 -22.603  15.999  1.00 98.27           H  
ATOM   3364 HD22 LEU B  55      -7.773 -23.113  17.360  1.00 98.27           H  
ATOM   3365 HD23 LEU B  55      -6.123 -22.591  17.668  1.00 98.27           H  
ATOM   3366  N   LEU B  56     -10.085 -24.408  15.691  1.00 98.45           N  
ATOM   3367  H   LEU B  56      -9.850 -24.606  14.729  1.00 98.45           H  
ATOM   3368  CA  LEU B  56     -11.165 -23.454  15.961  1.00 98.45           C  
ATOM   3369  HA  LEU B  56     -10.844 -22.759  16.737  1.00 98.45           H  
ATOM   3370  C   LEU B  56     -12.452 -24.129  16.471  1.00 98.45           C  
ATOM   3371  CB  LEU B  56     -11.448 -22.683  14.660  1.00 98.45           C  
ATOM   3372  HB2 LEU B  56     -11.587 -23.408  13.858  1.00 98.45           H  
ATOM   3373  HB3 LEU B  56     -12.389 -22.143  14.767  1.00 98.45           H  
ATOM   3374  O   LEU B  56     -13.084 -23.623  17.399  1.00 98.45           O  
ATOM   3375  CG  LEU B  56     -10.361 -21.677  14.242  1.00 98.45           C  
ATOM   3376  HG  LEU B  56      -9.374 -22.140  14.285  1.00 98.45           H  
ATOM   3377  CD1 LEU B  56     -10.642 -21.236  12.804  1.00 98.45           C  
ATOM   3378 HD11 LEU B  56     -10.468 -22.080  12.137  1.00 98.45           H  
ATOM   3379 HD12 LEU B  56      -9.963 -20.433  12.516  1.00 98.45           H  
ATOM   3380 HD13 LEU B  56     -11.678 -20.911  12.700  1.00 98.45           H  
ATOM   3381  CD2 LEU B  56     -10.351 -20.436  15.142  1.00 98.45           C  
ATOM   3382 HD21 LEU B  56     -10.107 -20.724  16.164  1.00 98.45           H  
ATOM   3383 HD22 LEU B  56      -9.590 -19.740  14.791  1.00 98.45           H  
ATOM   3384 HD23 LEU B  56     -11.330 -19.955  15.127  1.00 98.45           H  
ATOM   3385  N   SER B  57     -12.835 -25.259  15.874  1.00 98.08           N  
ATOM   3386  H   SER B  57     -12.253 -25.606  15.124  1.00 98.08           H  
ATOM   3387  CA  SER B  57     -14.062 -26.011  16.165  1.00 98.08           C  
ATOM   3388  HA  SER B  57     -14.911 -25.328  16.145  1.00 98.08           H  
ATOM   3389  C   SER B  57     -14.015 -26.670  17.544  1.00 98.08           C  
ATOM   3390  CB  SER B  57     -14.267 -27.069  15.072  1.00 98.08           C  
ATOM   3391  HB2 SER B  57     -13.415 -27.749  15.054  1.00 98.08           H  
ATOM   3392  HB3 SER B  57     -14.332 -26.570  14.106  1.00 98.08           H  
ATOM   3393  O   SER B  57     -14.990 -26.616  18.292  1.00 98.08           O  
ATOM   3394  OG  SER B  57     -15.456 -27.809  15.285  1.00 98.08           O  
ATOM   3395  HG  SER B  57     -15.314 -28.392  16.034  1.00 98.08           H  
ATOM   3396  N   GLU B  58     -12.874 -27.254  17.913  1.00 97.31           N  
ATOM   3397  H   GLU B  58     -12.117 -27.315  17.247  1.00 97.31           H  
ATOM   3398  CA  GLU B  58     -12.644 -27.803  19.254  1.00 97.31           C  
ATOM   3399  HA  GLU B  58     -13.506 -28.399  19.555  1.00 97.31           H  
ATOM   3400  C   GLU B  58     -12.457 -26.709  20.317  1.00 97.31           C  
ATOM   3401  CB  GLU B  58     -11.409 -28.711  19.234  1.00 97.31           C  
ATOM   3402  HB2 GLU B  58     -11.190 -29.007  20.260  1.00 97.31           H  
ATOM   3403  HB3 GLU B  58     -10.559 -28.149  18.847  1.00 97.31           H  
ATOM   3404  O   GLU B  58     -12.587 -26.975  21.512  1.00 97.31           O  
ATOM   3405  CG  GLU B  58     -11.614 -29.984  18.397  1.00 97.31           C  
ATOM   3406  HG2 GLU B  58     -11.795 -29.713  17.357  1.00 97.31           H  
ATOM   3407  HG3 GLU B  58     -12.501 -30.497  18.768  1.00 97.31           H  
ATOM   3408  CD  GLU B  58     -10.413 -30.939  18.475  1.00 97.31           C  
ATOM   3409  OE1 GLU B  58     -10.525 -32.039  17.896  1.00 97.31           O  
ATOM   3410  OE2 GLU B  58      -9.413 -30.603  19.156  1.00 97.31           O  
ATOM   3411  N   GLY B  59     -12.156 -25.472  19.904  1.00 97.76           N  
ATOM   3412  H   GLY B  59     -12.099 -25.305  18.910  1.00 97.76           H  
ATOM   3413  CA  GLY B  59     -11.808 -24.389  20.818  1.00 97.76           C  
ATOM   3414  HA2 GLY B  59     -11.751 -23.457  20.256  1.00 97.76           H  
ATOM   3415  HA3 GLY B  59     -12.578 -24.303  21.586  1.00 97.76           H  
ATOM   3416  C   GLY B  59     -10.463 -24.628  21.505  1.00 97.76           C  
ATOM   3417  O   GLY B  59     -10.343 -24.436  22.715  1.00 97.76           O  
ATOM   3418  N   ARG B  60      -9.454 -25.074  20.749  1.00 97.63           N  
ATOM   3419  H   ARG B  60      -9.617 -25.169  19.757  1.00 97.63           H  
ATOM   3420  CA  ARG B  60      -8.093 -25.287  21.251  1.00 97.63           C  
ATOM   3421  HA  ARG B  60      -8.165 -25.727  22.246  1.00 97.63           H  
ATOM   3422  C   ARG B  60      -7.341 -23.962  21.405  1.00 97.63           C  
ATOM   3423  CB  ARG B  60      -7.348 -26.266  20.332  1.00 97.63           C  
ATOM   3424  HB2 ARG B  60      -6.276 -26.151  20.497  1.00 97.63           H  
ATOM   3425  HB3 ARG B  60      -7.567 -26.014  19.295  1.00 97.63           H  
ATOM   3426  O   ARG B  60      -7.482 -23.045  20.597  1.00 97.63           O  
ATOM   3427  CG  ARG B  60      -7.734 -27.736  20.581  1.00 97.63           C  
ATOM   3428  HG2 ARG B  60      -7.418 -28.022  21.584  1.00 97.63           H  
ATOM   3429  HG3 ARG B  60      -8.817 -27.844  20.520  1.00 97.63           H  
ATOM   3430  CD  ARG B  60      -7.095 -28.694  19.562  1.00 97.63           C  
ATOM   3431  HD2 ARG B  60      -7.307 -29.718  19.870  1.00 97.63           H  
ATOM   3432  HD3 ARG B  60      -7.575 -28.531  18.597  1.00 97.63           H  
ATOM   3433  NE  ARG B  60      -5.627 -28.522  19.460  1.00 97.63           N  
ATOM   3434  HE  ARG B  60      -5.146 -28.250  20.306  1.00 97.63           H  
ATOM   3435  NH1 ARG B  60      -5.399 -28.999  17.222  1.00 97.63           N  
ATOM   3436 HH11 ARG B  60      -4.830 -29.086  16.392  1.00 97.63           H  
ATOM   3437 HH12 ARG B  60      -6.359 -29.312  17.190  1.00 97.63           H  
ATOM   3438  NH2 ARG B  60      -3.625 -28.322  18.400  1.00 97.63           N  
ATOM   3439 HH21 ARG B  60      -3.205 -27.974  19.250  1.00 97.63           H  
ATOM   3440 HH22 ARG B  60      -3.076 -28.317  17.552  1.00 97.63           H  
ATOM   3441  CZ  ARG B  60      -4.895 -28.622  18.362  1.00 97.63           C  
ATOM   3442  N   ASP B  61      -6.521 -23.902  22.450  1.00 97.71           N  
ATOM   3443  H   ASP B  61      -6.464 -24.715  23.046  1.00 97.71           H  
ATOM   3444  CA  ASP B  61      -5.524 -22.856  22.685  1.00 97.71           C  
ATOM   3445  HA  ASP B  61      -5.832 -21.928  22.204  1.00 97.71           H  
ATOM   3446  C   ASP B  61      -4.189 -23.313  22.076  1.00 97.71           C  
ATOM   3447  CB  ASP B  61      -5.429 -22.609  24.202  1.00 97.71           C  
ATOM   3448  HB2 ASP B  61      -6.420 -22.359  24.580  1.00 97.71           H  
ATOM   3449  HB3 ASP B  61      -5.118 -23.534  24.689  1.00 97.71           H  
ATOM   3450  O   ASP B  61      -3.700 -24.402  22.389  1.00 97.71           O  
ATOM   3451  CG  ASP B  61      -4.466 -21.496  24.621  1.00 97.71           C  
ATOM   3452  OD1 ASP B  61      -3.833 -20.868  23.750  1.00 97.71           O  
ATOM   3453  OD2 ASP B  61      -4.342 -21.304  25.857  1.00 97.71           O  
ATOM   3454  N   ALA B  62      -3.628 -22.512  21.174  1.00 97.70           N  
ATOM   3455  H   ALA B  62      -4.098 -21.644  20.960  1.00 97.70           H  
ATOM   3456  CA  ALA B  62      -2.387 -22.799  20.462  1.00 97.70           C  
ATOM   3457  HA  ALA B  62      -2.249 -23.880  20.436  1.00 97.70           H  
ATOM   3458  C   ALA B  62      -1.141 -22.203  21.143  1.00 97.70           C  
ATOM   3459  CB  ALA B  62      -2.537 -22.311  19.020  1.00 97.70           C  
ATOM   3460  HB1 ALA B  62      -2.260 -21.259  18.960  1.00 97.70           H  
ATOM   3461  HB2 ALA B  62      -3.562 -22.440  18.673  1.00 97.70           H  
ATOM   3462  HB3 ALA B  62      -1.862 -22.877  18.377  1.00 97.70           H  
ATOM   3463  O   ALA B  62      -0.029 -22.357  20.631  1.00 97.70           O  
ATOM   3464  N   VAL B  63      -1.311 -21.509  22.275  1.00 94.90           N  
ATOM   3465  H   VAL B  63      -2.247 -21.403  22.641  1.00 94.90           H  
ATOM   3466  CA  VAL B  63      -0.217 -20.918  23.050  1.00 94.90           C  
ATOM   3467  HA  VAL B  63       0.451 -20.409  22.354  1.00 94.90           H  
ATOM   3468  C   VAL B  63       0.585 -22.013  23.760  1.00 94.90           C  
ATOM   3469  CB  VAL B  63      -0.755 -19.861  24.035  1.00 94.90           C  
ATOM   3470  HB  VAL B  63      -1.513 -20.311  24.676  1.00 94.90           H  
ATOM   3471  O   VAL B  63       0.078 -22.734  24.620  1.00 94.90           O  
ATOM   3472  CG1 VAL B  63       0.338 -19.295  24.950  1.00 94.90           C  
ATOM   3473 HG11 VAL B  63       1.143 -18.872  24.349  1.00 94.90           H  
ATOM   3474 HG12 VAL B  63       0.738 -20.079  25.592  1.00 94.90           H  
ATOM   3475 HG13 VAL B  63      -0.083 -18.516  25.586  1.00 94.90           H  
ATOM   3476  CG2 VAL B  63      -1.374 -18.687  23.261  1.00 94.90           C  
ATOM   3477 HG21 VAL B  63      -2.200 -19.039  22.644  1.00 94.90           H  
ATOM   3478 HG22 VAL B  63      -1.775 -17.955  23.963  1.00 94.90           H  
ATOM   3479 HG23 VAL B  63      -0.627 -18.211  22.625  1.00 94.90           H  
ATOM   3480  N   ALA B  64       1.868 -22.105  23.417  1.00 93.93           N  
ATOM   3481  H   ALA B  64       2.210 -21.463  22.716  1.00 93.93           H  
ATOM   3482  CA  ALA B  64       2.834 -23.058  23.957  1.00 93.93           C  
ATOM   3483  HA  ALA B  64       2.358 -23.664  24.728  1.00 93.93           H  
ATOM   3484  C   ALA B  64       4.025 -22.326  24.613  1.00 93.93           C  
ATOM   3485  CB  ALA B  64       3.242 -23.989  22.804  1.00 93.93           C  
ATOM   3486  HB1 ALA B  64       2.350 -24.426  22.353  1.00 93.93           H  
ATOM   3487  HB2 ALA B  64       3.779 -23.422  22.044  1.00 93.93           H  
ATOM   3488  HB3 ALA B  64       3.877 -24.796  23.169  1.00 93.93           H  
ATOM   3489  O   ALA B  64       3.959 -21.129  24.894  1.00 93.93           O  
ATOM   3490  N   GLY B  65       5.120 -23.041  24.893  1.00 93.06           N  
ATOM   3491  H   GLY B  65       5.144 -24.002  24.581  1.00 93.06           H  
ATOM   3492  CA  GLY B  65       6.387 -22.425  25.310  1.00 93.06           C  
ATOM   3493  HA2 GLY B  65       6.206 -21.753  26.149  1.00 93.06           H  
ATOM   3494  HA3 GLY B  65       7.079 -23.202  25.635  1.00 93.06           H  
ATOM   3495  C   GLY B  65       7.061 -21.627  24.183  1.00 93.06           C  
ATOM   3496  O   GLY B  65       6.626 -21.672  23.034  1.00 93.06           O  
ATOM   3497  N   LEU B  66       8.135 -20.902  24.511  1.00 95.98           N  
ATOM   3498  H   LEU B  66       8.470 -20.926  25.464  1.00 95.98           H  
ATOM   3499  CA  LEU B  66       8.994 -20.279  23.494  1.00 95.98           C  
ATOM   3500  HA  LEU B  66       8.345 -19.749  22.797  1.00 95.98           H  
ATOM   3501  C   LEU B  66       9.782 -21.348  22.696  1.00 95.98           C  
ATOM   3502  CB  LEU B  66       9.961 -19.264  24.138  1.00 95.98           C  
ATOM   3503  HB2 LEU B  66      10.630 -19.808  24.805  1.00 95.98           H  
ATOM   3504  HB3 LEU B  66      10.573 -18.842  23.341  1.00 95.98           H  
ATOM   3505  O   LEU B  66      10.027 -22.434  23.232  1.00 95.98           O  
ATOM   3506  CG  LEU B  66       9.336 -18.097  24.928  1.00 95.98           C  
ATOM   3507  HG  LEU B  66       8.946 -18.476  25.873  1.00 95.98           H  
ATOM   3508  CD1 LEU B  66      10.408 -17.046  25.226  1.00 95.98           C  
ATOM   3509 HD11 LEU B  66       9.976 -16.220  25.791  1.00 95.98           H  
ATOM   3510 HD12 LEU B  66      10.821 -16.653  24.297  1.00 95.98           H  
ATOM   3511 HD13 LEU B  66      11.214 -17.489  25.809  1.00 95.98           H  
ATOM   3512  CD2 LEU B  66       8.199 -17.396  24.189  1.00 95.98           C  
ATOM   3513 HD21 LEU B  66       8.544 -17.062  23.211  1.00 95.98           H  
ATOM   3514 HD22 LEU B  66       7.855 -16.536  24.765  1.00 95.98           H  
ATOM   3515 HD23 LEU B  66       7.366 -18.088  24.065  1.00 95.98           H  
ATOM   3516  N   PRO B  67      10.216 -21.058  21.452  1.00 95.06           N  
ATOM   3517  CA  PRO B  67      11.017 -21.979  20.644  1.00 95.06           C  
ATOM   3518  HA  PRO B  67      10.451 -22.900  20.504  1.00 95.06           H  
ATOM   3519  C   PRO B  67      12.376 -22.302  21.277  1.00 95.06           C  
ATOM   3520  CB  PRO B  67      11.208 -21.298  19.282  1.00 95.06           C  
ATOM   3521  HB2 PRO B  67      12.164 -20.776  19.250  1.00 95.06           H  
ATOM   3522  HB3 PRO B  67      11.138 -22.016  18.464  1.00 95.06           H  
ATOM   3523  O   PRO B  67      13.056 -21.418  21.796  1.00 95.06           O  
ATOM   3524  CG  PRO B  67      10.082 -20.272  19.223  1.00 95.06           C  
ATOM   3525  HG2 PRO B  67      10.336 -19.419  18.594  1.00 95.06           H  
ATOM   3526  HG3 PRO B  67       9.170 -20.758  18.876  1.00 95.06           H  
ATOM   3527  CD  PRO B  67       9.926 -19.859  20.680  1.00 95.06           C  
ATOM   3528  HD2 PRO B  67       8.915 -19.486  20.846  1.00 95.06           H  
ATOM   3529  HD3 PRO B  67      10.658 -19.089  20.922  1.00 95.06           H  
ATOM   3530  N   THR B  68      12.803 -23.562  21.180  1.00 94.83           N  
ATOM   3531  H   THR B  68      12.192 -24.245  20.756  1.00 94.83           H  
ATOM   3532  CA  THR B  68      14.102 -24.056  21.684  1.00 94.83           C  
ATOM   3533  HA  THR B  68      14.561 -23.298  22.318  1.00 94.83           H  
ATOM   3534  C   THR B  68      15.112 -24.362  20.574  1.00 94.83           C  
ATOM   3535  CB  THR B  68      13.904 -25.322  22.532  1.00 94.83           C  
ATOM   3536  HB  THR B  68      14.873 -25.780  22.730  1.00 94.83           H  
ATOM   3537  O   THR B  68      16.295 -24.544  20.848  1.00 94.83           O  
ATOM   3538  CG2 THR B  68      13.229 -25.038  23.872  1.00 94.83           C  
ATOM   3539 HG21 THR B  68      13.886 -24.411  24.475  1.00 94.83           H  
ATOM   3540 HG22 THR B  68      12.282 -24.522  23.717  1.00 94.83           H  
ATOM   3541 HG23 THR B  68      13.052 -25.972  24.406  1.00 94.83           H  
ATOM   3542  OG1 THR B  68      13.087 -26.251  21.853  1.00 94.83           O  
ATOM   3543  HG1 THR B  68      12.999 -27.026  22.412  1.00 94.83           H  
ATOM   3544  N   ASP B  69      14.670 -24.409  19.318  1.00 94.00           N  
ATOM   3545  H   ASP B  69      13.691 -24.231  19.144  1.00 94.00           H  
ATOM   3546  CA  ASP B  69      15.433 -24.816  18.132  1.00 94.00           C  
ATOM   3547  HA  ASP B  69      16.228 -25.495  18.443  1.00 94.00           H  
ATOM   3548  C   ASP B  69      16.111 -23.646  17.392  1.00 94.00           C  
ATOM   3549  CB  ASP B  69      14.484 -25.600  17.206  1.00 94.00           C  
ATOM   3550  HB2 ASP B  69      14.066 -26.442  17.757  1.00 94.00           H  
ATOM   3551  HB3 ASP B  69      15.064 -26.005  16.377  1.00 94.00           H  
ATOM   3552  O   ASP B  69      16.938 -23.858  16.508  1.00 94.00           O  
ATOM   3553  CG  ASP B  69      13.330 -24.748  16.653  1.00 94.00           C  
ATOM   3554  OD1 ASP B  69      12.685 -24.033  17.458  1.00 94.00           O  
ATOM   3555  OD2 ASP B  69      13.115 -24.792  15.424  1.00 94.00           O  
ATOM   3556  N   ARG B  70      15.796 -22.402  17.774  1.00 94.43           N  
ATOM   3557  H   ARG B  70      15.088 -22.332  18.491  1.00 94.43           H  
ATOM   3558  CA  ARG B  70      16.191 -21.172  17.056  1.00 94.43           C  
ATOM   3559  HA  ARG B  70      16.459 -21.447  16.036  1.00 94.43           H  
ATOM   3560  C   ARG B  70      17.423 -20.458  17.616  1.00 94.43           C  
ATOM   3561  CB  ARG B  70      14.997 -20.215  16.981  1.00 94.43           C  
ATOM   3562  HB2 ARG B  70      15.257 -19.370  16.344  1.00 94.43           H  
ATOM   3563  HB3 ARG B  70      14.771 -19.842  17.980  1.00 94.43           H  
ATOM   3564  O   ARG B  70      17.716 -19.336  17.216  1.00 94.43           O  
ATOM   3565  CG  ARG B  70      13.755 -20.903  16.412  1.00 94.43           C  
ATOM   3566  HG2 ARG B  70      13.986 -21.381  15.460  1.00 94.43           H  
ATOM   3567  HG3 ARG B  70      13.395 -21.649  17.121  1.00 94.43           H  
ATOM   3568  CD  ARG B  70      12.671 -19.862  16.216  1.00 94.43           C  
ATOM   3569  HD2 ARG B  70      12.959 -19.200  15.399  1.00 94.43           H  
ATOM   3570  HD3 ARG B  70      12.578 -19.272  17.128  1.00 94.43           H  
ATOM   3571  NE  ARG B  70      11.381 -20.497  15.922  1.00 94.43           N  
ATOM   3572  HE  ARG B  70      11.331 -21.506  15.925  1.00 94.43           H  
ATOM   3573  NH1 ARG B  70      10.281 -18.519  15.739  1.00 94.43           N  
ATOM   3574 HH11 ARG B  70       9.429 -18.013  15.544  1.00 94.43           H  
ATOM   3575 HH12 ARG B  70      11.117 -17.966  15.863  1.00 94.43           H  
ATOM   3576  NH2 ARG B  70       9.131 -20.391  15.550  1.00 94.43           N  
ATOM   3577 HH21 ARG B  70       9.018 -21.391  15.471  1.00 94.43           H  
ATOM   3578 HH22 ARG B  70       8.327 -19.796  15.411  1.00 94.43           H  
ATOM   3579  CZ  ARG B  70      10.275 -19.814  15.736  1.00 94.43           C  
ATOM   3580  N   GLY B  71      18.116 -21.064  18.580  1.00 94.37           N  
ATOM   3581  H   GLY B  71      17.838 -21.999  18.840  1.00 94.37           H  
ATOM   3582  CA  GLY B  71      19.263 -20.440  19.254  1.00 94.37           C  
ATOM   3583  HA2 GLY B  71      19.968 -20.079  18.504  1.00 94.37           H  
ATOM   3584  HA3 GLY B  71      19.763 -21.191  19.865  1.00 94.37           H  
ATOM   3585  C   GLY B  71      18.901 -19.261  20.169  1.00 94.37           C  
ATOM   3586  O   GLY B  71      19.760 -18.434  20.460  1.00 94.37           O  
ATOM   3587  N   TRP B  72      17.644 -19.163  20.613  1.00 94.29           N  
ATOM   3588  H   TRP B  72      16.983 -19.883  20.357  1.00 94.29           H  
ATOM   3589  CA  TRP B  72      17.211 -18.165  21.594  1.00 94.29           C  
ATOM   3590  HA  TRP B  72      17.565 -17.181  21.287  1.00 94.29           H  
ATOM   3591  C   TRP B  72      17.798 -18.478  22.976  1.00 94.29           C  
ATOM   3592  CB  TRP B  72      15.676 -18.136  21.673  1.00 94.29           C  
ATOM   3593  HB2 TRP B  72      15.311 -19.148  21.849  1.00 94.29           H  
ATOM   3594  HB3 TRP B  72      15.403 -17.546  22.548  1.00 94.29           H  
ATOM   3595  O   TRP B  72      17.679 -19.605  23.459  1.00 94.29           O  
ATOM   3596  CG  TRP B  72      14.921 -17.559  20.510  1.00 94.29           C  
ATOM   3597  CD1 TRP B  72      15.384 -17.353  19.255  1.00 94.29           C  
ATOM   3598  HD1 TRP B  72      16.376 -17.592  18.899  1.00 94.29           H  
ATOM   3599  CD2 TRP B  72      13.539 -17.082  20.503  1.00 94.29           C  
ATOM   3600  CE2 TRP B  72      13.252 -16.544  19.214  1.00 94.29           C  
ATOM   3601  CE3 TRP B  72      12.509 -17.021  21.469  1.00 94.29           C  
ATOM   3602  HE3 TRP B  72      12.692 -17.430  22.451  1.00 94.29           H  
ATOM   3603  NE1 TRP B  72      14.397 -16.776  18.484  1.00 94.29           N  
ATOM   3604  HE1 TRP B  72      14.532 -16.561  17.507  1.00 94.29           H  
ATOM   3605  CH2 TRP B  72      11.028 -15.874  19.901  1.00 94.29           C  
ATOM   3606  HH2 TRP B  72      10.084 -15.398  19.681  1.00 94.29           H  
ATOM   3607  CZ2 TRP B  72      12.027 -15.931  18.917  1.00 94.29           C  
ATOM   3608  HZ2 TRP B  72      11.859 -15.489  17.947  1.00 94.29           H  
ATOM   3609  CZ3 TRP B  72      11.265 -16.429  21.170  1.00 94.29           C  
ATOM   3610  HZ3 TRP B  72      10.489 -16.389  21.921  1.00 94.29           H  
ATOM   3611  N   ASP B  73      18.372 -17.477  23.644  1.00 92.94           N  
ATOM   3612  H   ASP B  73      18.475 -16.576  23.199  1.00 92.94           H  
ATOM   3613  CA  ASP B  73      18.827 -17.600  25.032  1.00 92.94           C  
ATOM   3614  HA  ASP B  73      19.251 -18.594  25.175  1.00 92.94           H  
ATOM   3615  C   ASP B  73      17.640 -17.472  26.002  1.00 92.94           C  
ATOM   3616  CB  ASP B  73      19.960 -16.605  25.311  1.00 92.94           C  
ATOM   3617  HB2 ASP B  73      19.589 -15.589  25.172  1.00 92.94           H  
ATOM   3618  HB3 ASP B  73      20.761 -16.776  24.592  1.00 92.94           H  
ATOM   3619  O   ASP B  73      17.344 -16.412  26.553  1.00 92.94           O  
ATOM   3620  CG  ASP B  73      20.535 -16.741  26.726  1.00 92.94           C  
ATOM   3621  OD1 ASP B  73      20.065 -17.601  27.506  1.00 92.94           O  
ATOM   3622  OD2 ASP B  73      21.423 -15.923  27.055  1.00 92.94           O  
ATOM   3623  N   LEU B  74      16.924 -18.584  26.176  1.00 93.71           N  
ATOM   3624  H   LEU B  74      17.196 -19.393  25.636  1.00 93.71           H  
ATOM   3625  CA  LEU B  74      15.761 -18.682  27.061  1.00 93.71           C  
ATOM   3626  HA  LEU B  74      15.046 -17.905  26.788  1.00 93.71           H  
ATOM   3627  C   LEU B  74      16.099 -18.447  28.545  1.00 93.71           C  
ATOM   3628  CB  LEU B  74      15.100 -20.060  26.874  1.00 93.71           C  
ATOM   3629  HB2 LEU B  74      15.817 -20.826  27.172  1.00 93.71           H  
ATOM   3630  HB3 LEU B  74      14.251 -20.122  27.556  1.00 93.71           H  
ATOM   3631  O   LEU B  74      15.190 -18.146  29.321  1.00 93.71           O  
ATOM   3632  CG  LEU B  74      14.605 -20.374  25.449  1.00 93.71           C  
ATOM   3633  HG  LEU B  74      15.448 -20.390  24.759  1.00 93.71           H  
ATOM   3634  CD1 LEU B  74      13.951 -21.755  25.440  1.00 93.71           C  
ATOM   3635 HD11 LEU B  74      13.627 -21.990  24.426  1.00 93.71           H  
ATOM   3636 HD12 LEU B  74      14.679 -22.499  25.763  1.00 93.71           H  
ATOM   3637 HD13 LEU B  74      13.089 -21.770  26.106  1.00 93.71           H  
ATOM   3638  CD2 LEU B  74      13.572 -19.364  24.949  1.00 93.71           C  
ATOM   3639 HD21 LEU B  74      13.177 -19.691  23.987  1.00 93.71           H  
ATOM   3640 HD22 LEU B  74      14.048 -18.393  24.806  1.00 93.71           H  
ATOM   3641 HD23 LEU B  74      12.764 -19.274  25.675  1.00 93.71           H  
ATOM   3642  N   ASP B  75      17.372 -18.562  28.937  1.00 91.44           N  
ATOM   3643  H   ASP B  75      18.087 -18.711  28.239  1.00 91.44           H  
ATOM   3644  CA  ASP B  75      17.815 -18.374  30.318  1.00 91.44           C  
ATOM   3645  HA  ASP B  75      17.045 -18.747  30.993  1.00 91.44           H  
ATOM   3646  C   ASP B  75      18.006 -16.881  30.635  1.00 91.44           C  
ATOM   3647  CB  ASP B  75      19.104 -19.177  30.588  1.00 91.44           C  
ATOM   3648  HB2 ASP B  75      19.827 -18.982  29.796  1.00 91.44           H  
ATOM   3649  HB3 ASP B  75      19.537 -18.812  31.520  1.00 91.44           H  
ATOM   3650  O   ASP B  75      17.551 -16.421  31.686  1.00 91.44           O  
ATOM   3651  CG  ASP B  75      18.919 -20.698  30.738  1.00 91.44           C  
ATOM   3652  OD1 ASP B  75      17.766 -21.189  30.695  1.00 91.44           O  
ATOM   3653  OD2 ASP B  75      19.947 -21.375  30.978  1.00 91.44           O  
ATOM   3654  N   SER B  76      18.618 -16.097  29.734  1.00 91.35           N  
ATOM   3655  H   SER B  76      18.998 -16.521  28.899  1.00 91.35           H  
ATOM   3656  CA  SER B  76      18.755 -14.642  29.928  1.00 91.35           C  
ATOM   3657  HA  SER B  76      18.919 -14.470  30.991  1.00 91.35           H  
ATOM   3658  C   SER B  76      17.498 -13.847  29.564  1.00 91.35           C  
ATOM   3659  CB  SER B  76      19.985 -14.076  29.216  1.00 91.35           C  
ATOM   3660  HB2 SER B  76      20.159 -13.062  29.577  1.00 91.35           H  
ATOM   3661  HB3 SER B  76      20.856 -14.684  29.459  1.00 91.35           H  
ATOM   3662  O   SER B  76      17.254 -12.799  30.168  1.00 91.35           O  
ATOM   3663  OG  SER B  76      19.821 -14.030  27.822  1.00 91.35           O  
ATOM   3664  HG  SER B  76      20.437 -14.673  27.463  1.00 91.35           H  
ATOM   3665  N   LEU B  77      16.642 -14.365  28.672  1.00 93.28           N  
ATOM   3666  H   LEU B  77      16.944 -15.178  28.154  1.00 93.28           H  
ATOM   3667  CA  LEU B  77      15.370 -13.731  28.304  1.00 93.28           C  
ATOM   3668  HA  LEU B  77      15.599 -12.738  27.918  1.00 93.28           H  
ATOM   3669  C   LEU B  77      14.415 -13.520  29.490  1.00 93.28           C  
ATOM   3670  CB  LEU B  77      14.666 -14.561  27.210  1.00 93.28           C  
ATOM   3671  HB2 LEU B  77      13.592 -14.382  27.251  1.00 93.28           H  
ATOM   3672  HB3 LEU B  77      14.823 -15.619  27.422  1.00 93.28           H  
ATOM   3673  O   LEU B  77      13.536 -12.665  29.398  1.00 93.28           O  
ATOM   3674  CG  LEU B  77      15.142 -14.242  25.781  1.00 93.28           C  
ATOM   3675  HG  LEU B  77      16.231 -14.235  25.741  1.00 93.28           H  
ATOM   3676  CD1 LEU B  77      14.610 -15.304  24.814  1.00 93.28           C  
ATOM   3677 HD11 LEU B  77      14.951 -15.086  23.803  1.00 93.28           H  
ATOM   3678 HD12 LEU B  77      15.012 -16.276  25.103  1.00 93.28           H  
ATOM   3679 HD13 LEU B  77      13.521 -15.335  24.840  1.00 93.28           H  
ATOM   3680  CD2 LEU B  77      14.626 -12.882  25.302  1.00 93.28           C  
ATOM   3681 HD21 LEU B  77      13.538 -12.882  25.243  1.00 93.28           H  
ATOM   3682 HD22 LEU B  77      14.954 -12.093  25.979  1.00 93.28           H  
ATOM   3683 HD23 LEU B  77      15.053 -12.662  24.323  1.00 93.28           H  
ATOM   3684  N   PHE B  78      14.558 -14.242  30.606  1.00 91.36           N  
ATOM   3685  H   PHE B  78      15.316 -14.907  30.649  1.00 91.36           H  
ATOM   3686  CA  PHE B  78      13.655 -14.118  31.752  1.00 91.36           C  
ATOM   3687  HA  PHE B  78      12.878 -13.390  31.517  1.00 91.36           H  
ATOM   3688  C   PHE B  78      14.343 -13.623  33.022  1.00 91.36           C  
ATOM   3689  CB  PHE B  78      12.958 -15.453  32.018  1.00 91.36           C  
ATOM   3690  HB2 PHE B  78      13.719 -16.195  32.256  1.00 91.36           H  
ATOM   3691  HB3 PHE B  78      12.323 -15.335  32.896  1.00 91.36           H  
ATOM   3692  O   PHE B  78      15.162 -14.311  33.623  1.00 91.36           O  
ATOM   3693  CG  PHE B  78      12.100 -15.968  30.882  1.00 91.36           C  
ATOM   3694  CD1 PHE B  78      11.147 -15.135  30.262  1.00 91.36           C  
ATOM   3695  HD1 PHE B  78      11.027 -14.106  30.568  1.00 91.36           H  
ATOM   3696  CD2 PHE B  78      12.281 -17.285  30.422  1.00 91.36           C  
ATOM   3697  HD2 PHE B  78      13.051 -17.911  30.848  1.00 91.36           H  
ATOM   3698  CE1 PHE B  78      10.390 -15.619  29.183  1.00 91.36           C  
ATOM   3699  HE1 PHE B  78       9.705 -14.958  28.673  1.00 91.36           H  
ATOM   3700  CE2 PHE B  78      11.505 -17.775  29.360  1.00 91.36           C  
ATOM   3701  HE2 PHE B  78      11.674 -18.775  28.989  1.00 91.36           H  
ATOM   3702  CZ  PHE B  78      10.555 -16.944  28.746  1.00 91.36           C  
ATOM   3703  HZ  PHE B  78       9.977 -17.318  27.914  1.00 91.36           H  
ATOM   3704  N   HIS B  79      13.881 -12.486  33.543  1.00 90.93           N  
ATOM   3705  H   HIS B  79      13.214 -11.941  33.015  1.00 90.93           H  
ATOM   3706  CA  HIS B  79      14.373 -11.936  34.804  1.00 90.93           C  
ATOM   3707  HA  HIS B  79      14.916 -12.722  35.329  1.00 90.93           H  
ATOM   3708  C   HIS B  79      13.214 -11.453  35.714  1.00 90.93           C  
ATOM   3709  CB  HIS B  79      15.393 -10.848  34.459  1.00 90.93           C  
ATOM   3710  HB2 HIS B  79      14.859  -9.980  34.074  1.00 90.93           H  
ATOM   3711  HB3 HIS B  79      16.073 -11.219  33.691  1.00 90.93           H  
ATOM   3712  O   HIS B  79      12.156 -11.090  35.198  1.00 90.93           O  
ATOM   3713  CG  HIS B  79      16.212 -10.434  35.639  1.00 90.93           C  
ATOM   3714  CD2 HIS B  79      17.286 -11.081  36.189  1.00 90.93           C  
ATOM   3715  HD2 HIS B  79      17.749 -11.978  35.805  1.00 90.93           H  
ATOM   3716  ND1 HIS B  79      15.905  -9.381  36.448  1.00 90.93           N  
ATOM   3717  HD1 HIS B  79      15.260  -8.641  36.212  1.00 90.93           H  
ATOM   3718  CE1 HIS B  79      16.708  -9.429  37.517  1.00 90.93           C  
ATOM   3719  HE1 HIS B  79      16.680  -8.726  38.337  1.00 90.93           H  
ATOM   3720  NE2 HIS B  79      17.612 -10.412  37.380  1.00 90.93           N  
ATOM   3721  N   PRO B  80      13.349 -11.461  37.062  1.00 87.13           N  
ATOM   3722  CA  PRO B  80      12.298 -10.974  37.974  1.00 87.13           C  
ATOM   3723  HA  PRO B  80      11.366 -11.483  37.730  1.00 87.13           H  
ATOM   3724  C   PRO B  80      12.036  -9.458  37.943  1.00 87.13           C  
ATOM   3725  CB  PRO B  80      12.745 -11.398  39.378  1.00 87.13           C  
ATOM   3726  HB2 PRO B  80      11.894 -11.650  40.011  1.00 87.13           H  
ATOM   3727  HB3 PRO B  80      13.338 -10.608  39.839  1.00 87.13           H  
ATOM   3728  O   PRO B  80      10.965  -9.017  38.345  1.00 87.13           O  
ATOM   3729  CG  PRO B  80      13.636 -12.608  39.122  1.00 87.13           C  
ATOM   3730  HG2 PRO B  80      13.022 -13.494  38.962  1.00 87.13           H  
ATOM   3731  HG3 PRO B  80      14.348 -12.770  39.931  1.00 87.13           H  
ATOM   3732  CD  PRO B  80      14.334 -12.223  37.823  1.00 87.13           C  
ATOM   3733  HD2 PRO B  80      15.196 -11.594  38.050  1.00 87.13           H  
ATOM   3734  HD3 PRO B  80      14.654 -13.128  37.307  1.00 87.13           H  
ATOM   3735  N   ASP B  81      13.017  -8.669  37.505  1.00 86.45           N  
ATOM   3736  H   ASP B  81      13.845  -9.137  37.165  1.00 86.45           H  
ATOM   3737  CA  ASP B  81      12.903  -7.218  37.285  1.00 86.45           C  
ATOM   3738  HA  ASP B  81      12.235  -6.793  38.034  1.00 86.45           H  
ATOM   3739  C   ASP B  81      12.338  -6.951  35.873  1.00 86.45           C  
ATOM   3740  CB  ASP B  81      14.279  -6.574  37.546  1.00 86.45           C  
ATOM   3741  HB2 ASP B  81      14.431  -6.517  38.624  1.00 86.45           H  
ATOM   3742  HB3 ASP B  81      15.059  -7.222  37.147  1.00 86.45           H  
ATOM   3743  O   ASP B  81      13.025  -7.282  34.901  1.00 86.45           O  
ATOM   3744  CG  ASP B  81      14.547  -5.199  36.939  1.00 86.45           C  
ATOM   3745  OD1 ASP B  81      13.594  -4.504  36.527  1.00 86.45           O  
ATOM   3746  OD2 ASP B  81      15.757  -4.885  36.888  1.00 86.45           O  
ATOM   3747  N   PRO B  82      11.126  -6.365  35.735  1.00 81.74           N  
ATOM   3748  CA  PRO B  82      10.484  -6.127  34.436  1.00 81.74           C  
ATOM   3749  HA  PRO B  82      10.399  -7.077  33.909  1.00 81.74           H  
ATOM   3750  C   PRO B  82      11.229  -5.124  33.545  1.00 81.74           C  
ATOM   3751  CB  PRO B  82       9.079  -5.590  34.758  1.00 81.74           C  
ATOM   3752  HB2 PRO B  82       9.072  -4.500  34.717  1.00 81.74           H  
ATOM   3753  HB3 PRO B  82       8.326  -5.993  34.081  1.00 81.74           H  
ATOM   3754  O   PRO B  82      11.068  -5.137  32.322  1.00 81.74           O  
ATOM   3755  CG  PRO B  82       8.822  -6.031  36.194  1.00 81.74           C  
ATOM   3756  HG2 PRO B  82       8.454  -7.057  36.202  1.00 81.74           H  
ATOM   3757  HG3 PRO B  82       8.129  -5.365  36.707  1.00 81.74           H  
ATOM   3758  CD  PRO B  82      10.215  -5.984  36.807  1.00 81.74           C  
ATOM   3759  HD2 PRO B  82      10.245  -6.674  37.651  1.00 81.74           H  
ATOM   3760  HD3 PRO B  82      10.446  -4.971  37.136  1.00 81.74           H  
ATOM   3761  N   THR B  83      12.030  -4.245  34.142  1.00 80.73           N  
ATOM   3762  H   THR B  83      12.171  -4.322  35.139  1.00 80.73           H  
ATOM   3763  CA  THR B  83      12.792  -3.186  33.467  1.00 80.73           C  
ATOM   3764  HA  THR B  83      12.299  -2.950  32.524  1.00 80.73           H  
ATOM   3765  C   THR B  83      14.203  -3.615  33.062  1.00 80.73           C  
ATOM   3766  CB  THR B  83      12.803  -1.888  34.301  1.00 80.73           C  
ATOM   3767  HB  THR B  83      13.659  -1.270  34.030  1.00 80.73           H  
ATOM   3768  O   THR B  83      14.935  -2.820  32.490  1.00 80.73           O  
ATOM   3769  CG2 THR B  83      11.523  -1.094  34.033  1.00 80.73           C  
ATOM   3770 HG21 THR B  83      11.480  -0.811  32.981  1.00 80.73           H  
ATOM   3771 HG22 THR B  83      11.530  -0.187  34.637  1.00 80.73           H  
ATOM   3772 HG23 THR B  83      10.648  -1.692  34.289  1.00 80.73           H  
ATOM   3773  OG1 THR B  83      12.802  -2.112  35.698  1.00 80.73           O  
ATOM   3774  HG1 THR B  83      13.300  -2.904  35.915  1.00 80.73           H  
ATOM   3775  N   ARG B  84      14.589  -4.879  33.285  1.00 82.31           N  
ATOM   3776  H   ARG B  84      13.952  -5.489  33.777  1.00 82.31           H  
ATOM   3777  CA  ARG B  84      15.887  -5.415  32.850  1.00 82.31           C  
ATOM   3778  HA  ARG B  84      16.663  -4.740  33.211  1.00 82.31           H  
ATOM   3779  C   ARG B  84      15.989  -5.454  31.314  1.00 82.31           C  
ATOM   3780  CB  ARG B  84      16.067  -6.807  33.492  1.00 82.31           C  
ATOM   3781  HB2 ARG B  84      15.945  -6.724  34.572  1.00 82.31           H  
ATOM   3782  HB3 ARG B  84      15.275  -7.458  33.122  1.00 82.31           H  
ATOM   3783  O   ARG B  84      15.242  -6.194  30.671  1.00 82.31           O  
ATOM   3784  CG  ARG B  84      17.419  -7.478  33.195  1.00 82.31           C  
ATOM   3785  HG2 ARG B  84      17.344  -8.542  33.416  1.00 82.31           H  
ATOM   3786  HG3 ARG B  84      17.643  -7.386  32.132  1.00 82.31           H  
ATOM   3787  CD  ARG B  84      18.593  -6.893  33.989  1.00 82.31           C  
ATOM   3788  HD2 ARG B  84      18.511  -5.807  34.022  1.00 82.31           H  
ATOM   3789  HD3 ARG B  84      19.506  -7.127  33.441  1.00 82.31           H  
ATOM   3790  NE  ARG B  84      18.708  -7.491  35.337  1.00 82.31           N  
ATOM   3791  HE  ARG B  84      18.907  -8.481  35.365  1.00 82.31           H  
ATOM   3792  NH1 ARG B  84      18.332  -5.608  36.594  1.00 82.31           N  
ATOM   3793 HH11 ARG B  84      17.556  -5.348  37.186  1.00 82.31           H  
ATOM   3794 HH12 ARG B  84      18.266  -5.086  35.732  1.00 82.31           H  
ATOM   3795  NH2 ARG B  84      18.887  -7.495  37.606  1.00 82.31           N  
ATOM   3796 HH21 ARG B  84      19.046  -8.492  37.593  1.00 82.31           H  
ATOM   3797 HH22 ARG B  84      18.943  -6.938  38.446  1.00 82.31           H  
ATOM   3798  CZ  ARG B  84      18.634  -6.866  36.497  1.00 82.31           C  
ATOM   3799  N   SER B  85      16.949  -4.731  30.742  1.00 86.37           N  
ATOM   3800  H   SER B  85      17.411  -4.011  31.279  1.00 86.37           H  
ATOM   3801  CA  SER B  85      17.300  -4.780  29.313  1.00 86.37           C  
ATOM   3802  HA  SER B  85      16.471  -4.362  28.742  1.00 86.37           H  
ATOM   3803  C   SER B  85      17.561  -6.209  28.824  1.00 86.37           C  
ATOM   3804  CB  SER B  85      18.540  -3.918  29.048  1.00 86.37           C  
ATOM   3805  HB2 SER B  85      18.664  -3.768  27.976  1.00 86.37           H  
ATOM   3806  HB3 SER B  85      19.425  -4.414  29.446  1.00 86.37           H  
ATOM   3807  O   SER B  85      18.029  -7.053  29.588  1.00 86.37           O  
ATOM   3808  OG  SER B  85      18.385  -2.671  29.688  1.00 86.37           O  
ATOM   3809  HG  SER B  85      17.615  -2.260  29.287  1.00 86.37           H  
ATOM   3810  N   GLY B  86      17.230  -6.499  27.563  1.00 90.24           N  
ATOM   3811  H   GLY B  86      16.912  -5.750  26.964  1.00 90.24           H  
ATOM   3812  CA  GLY B  86      17.376  -7.836  26.968  1.00 90.24           C  
ATOM   3813  HA2 GLY B  86      18.350  -8.243  27.239  1.00 90.24           H  
ATOM   3814  HA3 GLY B  86      17.353  -7.742  25.882  1.00 90.24           H  
ATOM   3815  C   GLY B  86      16.313  -8.873  27.364  1.00 90.24           C  
ATOM   3816  O   GLY B  86      16.331  -9.982  26.843  1.00 90.24           O  
ATOM   3817  N   THR B  87      15.367  -8.544  28.255  1.00 91.17           N  
ATOM   3818  H   THR B  87      15.410  -7.627  28.675  1.00 91.17           H  
ATOM   3819  CA  THR B  87      14.406  -9.531  28.797  1.00 91.17           C  
ATOM   3820  HA  THR B  87      14.764 -10.528  28.541  1.00 91.17           H  
ATOM   3821  C   THR B  87      12.996  -9.414  28.222  1.00 91.17           C  
ATOM   3822  CB  THR B  87      14.331  -9.501  30.327  1.00 91.17           C  
ATOM   3823  HB  THR B  87      13.732 -10.348  30.660  1.00 91.17           H  
ATOM   3824  O   THR B  87      12.510  -8.314  27.955  1.00 91.17           O  
ATOM   3825  CG2 THR B  87      15.708  -9.611  30.970  1.00 91.17           C  
ATOM   3826 HG21 THR B  87      16.173 -10.550  30.670  1.00 91.17           H  
ATOM   3827 HG22 THR B  87      16.349  -8.785  30.661  1.00 91.17           H  
ATOM   3828 HG23 THR B  87      15.603  -9.593  32.054  1.00 91.17           H  
ATOM   3829  OG1 THR B  87      13.710  -8.325  30.797  1.00 91.17           O  
ATOM   3830  HG1 THR B  87      14.357  -7.618  30.749  1.00 91.17           H  
ATOM   3831  N   ALA B  88      12.301 -10.544  28.110  1.00 93.36           N  
ATOM   3832  H   ALA B  88      12.752 -11.400  28.400  1.00 93.36           H  
ATOM   3833  CA  ALA B  88      10.898 -10.648  27.740  1.00 93.36           C  
ATOM   3834  HA  ALA B  88      10.586  -9.710  27.281  1.00 93.36           H  
ATOM   3835  C   ALA B  88       9.998 -10.919  28.964  1.00 93.36           C  
ATOM   3836  CB  ALA B  88      10.761 -11.744  26.680  1.00 93.36           C  
ATOM   3837  HB1 ALA B  88      11.105 -12.697  27.083  1.00 93.36           H  
ATOM   3838  HB2 ALA B  88       9.716 -11.842  26.385  1.00 93.36           H  
ATOM   3839  HB3 ALA B  88      11.363 -11.488  25.808  1.00 93.36           H  
ATOM   3840  O   ALA B  88      10.321 -11.712  29.850  1.00 93.36           O  
ATOM   3841  N   HIS B  89       8.817 -10.297  29.006  1.00 90.11           N  
ATOM   3842  H   HIS B  89       8.630  -9.597  28.303  1.00 90.11           H  
ATOM   3843  CA  HIS B  89       7.770 -10.591  29.999  1.00 90.11           C  
ATOM   3844  HA  HIS B  89       8.223 -10.793  30.969  1.00 90.11           H  
ATOM   3845  C   HIS B  89       6.947 -11.821  29.616  1.00 90.11           C  
ATOM   3846  CB  HIS B  89       6.822  -9.391  30.128  1.00 90.11           C  
ATOM   3847  HB2 HIS B  89       6.009  -9.661  30.802  1.00 90.11           H  
ATOM   3848  HB3 HIS B  89       6.382  -9.179  29.153  1.00 90.11           H  
ATOM   3849  O   HIS B  89       6.477 -12.555  30.486  1.00 90.11           O  
ATOM   3850  CG  HIS B  89       7.429  -8.116  30.648  1.00 90.11           C  
ATOM   3851  CD2 HIS B  89       8.715  -7.917  31.067  1.00 90.11           C  
ATOM   3852  HD2 HIS B  89       9.511  -8.646  31.090  1.00 90.11           H  
ATOM   3853  ND1 HIS B  89       6.732  -6.914  30.733  1.00 90.11           N  
ATOM   3854  CE1 HIS B  89       7.611  -6.012  31.185  1.00 90.11           C  
ATOM   3855  HE1 HIS B  89       7.397  -4.963  31.324  1.00 90.11           H  
ATOM   3856  NE2 HIS B  89       8.810  -6.581  31.380  1.00 90.11           N  
ATOM   3857  HE2 HIS B  89       9.646  -6.082  31.649  1.00 90.11           H  
ATOM   3858  N   GLN B  90       6.764 -12.024  28.312  1.00 91.86           N  
ATOM   3859  H   GLN B  90       7.220 -11.389  27.674  1.00 91.86           H  
ATOM   3860  CA  GLN B  90       5.960 -13.088  27.731  1.00 91.86           C  
ATOM   3861  HA  GLN B  90       5.044 -13.206  28.311  1.00 91.86           H  
ATOM   3862  C   GLN B  90       6.710 -14.428  27.771  1.00 91.86           C  
ATOM   3863  CB  GLN B  90       5.552 -12.639  26.323  1.00 91.86           C  
ATOM   3864  HB2 GLN B  90       4.929 -11.749  26.409  1.00 91.86           H  
ATOM   3865  HB3 GLN B  90       6.437 -12.399  25.732  1.00 91.86           H  
ATOM   3866  O   GLN B  90       7.738 -14.588  27.118  1.00 91.86           O  
ATOM   3867  CG  GLN B  90       4.767 -13.743  25.624  1.00 91.86           C  
ATOM   3868  HG2 GLN B  90       3.968 -14.093  26.277  1.00 91.86           H  
ATOM   3869  HG3 GLN B  90       5.454 -14.568  25.434  1.00 91.86           H  
ATOM   3870  CD  GLN B  90       4.151 -13.338  24.296  1.00 91.86           C  
ATOM   3871  NE2 GLN B  90       3.857 -14.318  23.478  1.00 91.86           N  
ATOM   3872 HE21 GLN B  90       3.459 -14.144  22.567  1.00 91.86           H  
ATOM   3873 HE22 GLN B  90       3.994 -15.265  23.803  1.00 91.86           H  
ATOM   3874  OE1 GLN B  90       3.893 -12.182  23.999  1.00 91.86           O  
ATOM   3875  N   ARG B  91       6.188 -15.400  28.535  1.00 93.50           N  
ATOM   3876  H   ARG B  91       5.339 -15.191  29.041  1.00 93.50           H  
ATOM   3877  CA  ARG B  91       6.865 -16.687  28.818  1.00 93.50           C  
ATOM   3878  HA  ARG B  91       7.927 -16.558  28.610  1.00 93.50           H  
ATOM   3879  C   ARG B  91       6.461 -17.857  27.916  1.00 93.50           C  
ATOM   3880  CB  ARG B  91       6.725 -17.040  30.305  1.00 93.50           C  
ATOM   3881  HB2 ARG B  91       7.283 -17.959  30.488  1.00 93.50           H  
ATOM   3882  HB3 ARG B  91       5.678 -17.215  30.551  1.00 93.50           H  
ATOM   3883  O   ARG B  91       6.965 -18.965  28.076  1.00 93.50           O  
ATOM   3884  CG  ARG B  91       7.287 -15.926  31.198  1.00 93.50           C  
ATOM   3885  HG2 ARG B  91       6.545 -15.134  31.303  1.00 93.50           H  
ATOM   3886  HG3 ARG B  91       8.180 -15.506  30.735  1.00 93.50           H  
ATOM   3887  CD  ARG B  91       7.668 -16.464  32.576  1.00 93.50           C  
ATOM   3888  HD2 ARG B  91       8.300 -17.341  32.438  1.00 93.50           H  
ATOM   3889  HD3 ARG B  91       6.762 -16.768  33.101  1.00 93.50           H  
ATOM   3890  NE  ARG B  91       8.373 -15.428  33.356  1.00 93.50           N  
ATOM   3891  HE  ARG B  91       7.969 -14.503  33.317  1.00 93.50           H  
ATOM   3892  NH1 ARG B  91      10.208 -16.661  34.002  1.00 93.50           N  
ATOM   3893 HH11 ARG B  91       9.882 -17.423  33.425  1.00 93.50           H  
ATOM   3894 HH12 ARG B  91      11.152 -16.689  34.360  1.00 93.50           H  
ATOM   3895  NH2 ARG B  91      10.068 -14.508  34.562  1.00 93.50           N  
ATOM   3896 HH21 ARG B  91       9.645 -13.597  34.462  1.00 93.50           H  
ATOM   3897 HH22 ARG B  91      10.994 -14.577  34.959  1.00 93.50           H  
ATOM   3898  CZ  ARG B  91       9.538 -15.542  33.970  1.00 93.50           C  
ATOM   3899  N   GLY B  92       5.553 -17.605  26.987  1.00 94.46           N  
ATOM   3900  H   GLY B  92       5.221 -16.654  26.910  1.00 94.46           H  
ATOM   3901  CA  GLY B  92       5.009 -18.551  26.019  1.00 94.46           C  
ATOM   3902  HA2 GLY B  92       4.333 -19.244  26.520  1.00 94.46           H  
ATOM   3903  HA3 GLY B  92       5.812 -19.117  25.547  1.00 94.46           H  
ATOM   3904  C   GLY B  92       4.233 -17.788  24.949  1.00 94.46           C  
ATOM   3905  O   GLY B  92       4.026 -16.586  25.087  1.00 94.46           O  
ATOM   3906  N   GLY B  93       3.813 -18.438  23.875  1.00 96.34           N  
ATOM   3907  H   GLY B  93       3.953 -19.438  23.827  1.00 96.34           H  
ATOM   3908  CA  GLY B  93       3.093 -17.797  22.772  1.00 96.34           C  
ATOM   3909  HA2 GLY B  93       3.725 -17.045  22.298  1.00 96.34           H  
ATOM   3910  HA3 GLY B  93       2.200 -17.295  23.145  1.00 96.34           H  
ATOM   3911  C   GLY B  93       2.682 -18.808  21.713  1.00 96.34           C  
ATOM   3912  O   GLY B  93       3.002 -19.992  21.820  1.00 96.34           O  
ATOM   3913  N   GLY B  94       1.975 -18.351  20.685  1.00 98.10           N  
ATOM   3914  H   GLY B  94       1.743 -17.369  20.639  1.00 98.10           H  
ATOM   3915  CA  GLY B  94       1.728 -19.175  19.508  1.00 98.10           C  
ATOM   3916  HA2 GLY B  94       0.874 -18.779  18.959  1.00 98.10           H  
ATOM   3917  HA3 GLY B  94       1.501 -20.199  19.802  1.00 98.10           H  
ATOM   3918  C   GLY B  94       2.948 -19.158  18.589  1.00 98.10           C  
ATOM   3919  O   GLY B  94       3.126 -18.199  17.849  1.00 98.10           O  
ATOM   3920  N   PHE B  95       3.778 -20.198  18.609  1.00 97.58           N  
ATOM   3921  H   PHE B  95       3.586 -20.962  19.240  1.00 97.58           H  
ATOM   3922  CA  PHE B  95       4.972 -20.290  17.757  1.00 97.58           C  
ATOM   3923  HA  PHE B  95       5.098 -19.358  17.206  1.00 97.58           H  
ATOM   3924  C   PHE B  95       4.842 -21.385  16.696  1.00 97.58           C  
ATOM   3925  CB  PHE B  95       6.228 -20.452  18.623  1.00 97.58           C  
ATOM   3926  HB2 PHE B  95       7.064 -20.706  17.972  1.00 97.58           H  
ATOM   3927  HB3 PHE B  95       6.090 -21.274  19.325  1.00 97.58           H  
ATOM   3928  O   PHE B  95       4.145 -22.383  16.894  1.00 97.58           O  
ATOM   3929  CG  PHE B  95       6.574 -19.181  19.374  1.00 97.58           C  
ATOM   3930  CD1 PHE B  95       7.313 -18.173  18.729  1.00 97.58           C  
ATOM   3931  HD1 PHE B  95       7.700 -18.342  17.735  1.00 97.58           H  
ATOM   3932  CD2 PHE B  95       6.108 -18.971  20.685  1.00 97.58           C  
ATOM   3933  HD2 PHE B  95       5.558 -19.749  21.193  1.00 97.58           H  
ATOM   3934  CE1 PHE B  95       7.539 -16.940  19.360  1.00 97.58           C  
ATOM   3935  HE1 PHE B  95       8.081 -16.165  18.839  1.00 97.58           H  
ATOM   3936  CE2 PHE B  95       6.343 -17.739  21.322  1.00 97.58           C  
ATOM   3937  HE2 PHE B  95       5.972 -17.568  22.321  1.00 97.58           H  
ATOM   3938  CZ  PHE B  95       7.044 -16.719  20.655  1.00 97.58           C  
ATOM   3939  HZ  PHE B  95       7.204 -15.765  21.136  1.00 97.58           H  
ATOM   3940  N   LEU B  96       5.523 -21.193  15.565  1.00 95.09           N  
ATOM   3941  H   LEU B  96       6.053 -20.338  15.468  1.00 95.09           H  
ATOM   3942  CA  LEU B  96       5.599 -22.174  14.483  1.00 95.09           C  
ATOM   3943  HA  LEU B  96       4.664 -22.732  14.442  1.00 95.09           H  
ATOM   3944  C   LEU B  96       6.731 -23.181  14.723  1.00 95.09           C  
ATOM   3945  CB  LEU B  96       5.803 -21.458  13.136  1.00 95.09           C  
ATOM   3946  HB2 LEU B  96       5.901 -22.210  12.354  1.00 95.09           H  
ATOM   3947  HB3 LEU B  96       6.743 -20.907  13.184  1.00 95.09           H  
ATOM   3948  O   LEU B  96       7.869 -22.795  14.994  1.00 95.09           O  
ATOM   3949  CG  LEU B  96       4.686 -20.478  12.739  1.00 95.09           C  
ATOM   3950  HG  LEU B  96       4.577 -19.712  13.507  1.00 95.09           H  
ATOM   3951  CD1 LEU B  96       5.071 -19.794  11.432  1.00 95.09           C  
ATOM   3952 HD11 LEU B  96       4.321 -19.052  11.159  1.00 95.09           H  
ATOM   3953 HD12 LEU B  96       5.157 -20.538  10.639  1.00 95.09           H  
ATOM   3954 HD13 LEU B  96       6.032 -19.295  11.559  1.00 95.09           H  
ATOM   3955  CD2 LEU B  96       3.336 -21.165  12.544  1.00 95.09           C  
ATOM   3956 HD21 LEU B  96       2.998 -21.594  13.487  1.00 95.09           H  
ATOM   3957 HD22 LEU B  96       3.415 -21.952  11.794  1.00 95.09           H  
ATOM   3958 HD23 LEU B  96       2.603 -20.426  12.220  1.00 95.09           H  
ATOM   3959  N   THR B  97       6.440 -24.465  14.531  1.00 84.82           N  
ATOM   3960  H   THR B  97       5.489 -24.746  14.340  1.00 84.82           H  
ATOM   3961  CA  THR B  97       7.452 -25.529  14.411  1.00 84.82           C  
ATOM   3962  HA  THR B  97       8.178 -25.439  15.218  1.00 84.82           H  
ATOM   3963  C   THR B  97       8.238 -25.423  13.102  1.00 84.82           C  
ATOM   3964  CB  THR B  97       6.773 -26.907  14.510  1.00 84.82           C  
ATOM   3965  HB  THR B  97       7.423 -27.680  14.100  1.00 84.82           H  
ATOM   3966  O   THR B  97       9.432 -25.691  13.078  1.00 84.82           O  
ATOM   3967  CG2 THR B  97       6.459 -27.246  15.969  1.00 84.82           C  
ATOM   3968 HG21 THR B  97       5.797 -26.493  16.396  1.00 84.82           H  
ATOM   3969 HG22 THR B  97       7.386 -27.284  16.543  1.00 84.82           H  
ATOM   3970 HG23 THR B  97       5.975 -28.221  16.013  1.00 84.82           H  
ATOM   3971  OG1 THR B  97       5.534 -26.904  13.836  1.00 84.82           O  
ATOM   3972  HG1 THR B  97       5.703 -27.248  12.955  1.00 84.82           H  
ATOM   3973  N   GLU B  98       7.607 -24.934  12.030  1.00 87.12           N  
ATOM   3974  H   GLU B  98       6.604 -24.834  12.100  1.00 87.12           H  
ATOM   3975  CA  GLU B  98       8.188 -24.943  10.678  1.00 87.12           C  
ATOM   3976  HA  GLU B  98       8.725 -25.882  10.548  1.00 87.12           H  
ATOM   3977  C   GLU B  98       9.214 -23.824  10.411  1.00 87.12           C  
ATOM   3978  CB  GLU B  98       7.067 -24.910   9.618  1.00 87.12           C  
ATOM   3979  HB2 GLU B  98       7.509 -25.127   8.646  1.00 87.12           H  
ATOM   3980  HB3 GLU B  98       6.647 -23.905   9.577  1.00 87.12           H  
ATOM   3981  O   GLU B  98       9.796 -23.770   9.336  1.00 87.12           O  
ATOM   3982  CG  GLU B  98       5.915 -25.900   9.859  1.00 87.12           C  
ATOM   3983  HG2 GLU B  98       5.326 -25.987   8.946  1.00 87.12           H  
ATOM   3984  HG3 GLU B  98       5.262 -25.484  10.626  1.00 87.12           H  
ATOM   3985  CD  GLU B  98       6.409 -27.284  10.301  1.00 87.12           C  
ATOM   3986  OE1 GLU B  98       6.098 -27.647  11.460  1.00 87.12           O  
ATOM   3987  OE2 GLU B  98       7.139 -27.932   9.526  1.00 87.12           O  
ATOM   3988  N   ALA B  99       9.474 -22.915  11.360  1.00 93.89           N  
ATOM   3989  H   ALA B  99       9.040 -23.037  12.263  1.00 93.89           H  
ATOM   3990  CA  ALA B  99      10.350 -21.754  11.131  1.00 93.89           C  
ATOM   3991  HA  ALA B  99       9.944 -21.175  10.302  1.00 93.89           H  
ATOM   3992  C   ALA B  99      11.802 -22.130  10.752  1.00 93.89           C  
ATOM   3993  CB  ALA B  99      10.320 -20.889  12.395  1.00 93.89           C  
ATOM   3994  HB1 ALA B  99      10.699 -21.465  13.240  1.00 93.89           H  
ATOM   3995  HB2 ALA B  99       9.298 -20.570  12.601  1.00 93.89           H  
ATOM   3996  HB3 ALA B  99      10.947 -20.009  12.254  1.00 93.89           H  
ATOM   3997  O   ALA B  99      12.491 -21.377  10.052  1.00 93.89           O  
ATOM   3998  N   THR B 100      12.269 -23.295  11.209  1.00 95.17           N  
ATOM   3999  H   THR B 100      11.664 -23.860  11.788  1.00 95.17           H  
ATOM   4000  CA  THR B 100      13.591 -23.868  10.910  1.00 95.17           C  
ATOM   4001  HA  THR B 100      14.255 -23.071  10.574  1.00 95.17           H  
ATOM   4002  C   THR B 100      13.570 -24.894   9.768  1.00 95.17           C  
ATOM   4003  CB  THR B 100      14.208 -24.469  12.185  1.00 95.17           C  
ATOM   4004  HB  THR B 100      15.108 -25.028  11.926  1.00 95.17           H  
ATOM   4005  O   THR B 100      14.637 -25.332   9.336  1.00 95.17           O  
ATOM   4006  CG2 THR B 100      14.594 -23.368  13.173  1.00 95.17           C  
ATOM   4007 HG21 THR B 100      15.117 -23.811  14.021  1.00 95.17           H  
ATOM   4008 HG22 THR B 100      13.700 -22.857  13.532  1.00 95.17           H  
ATOM   4009 HG23 THR B 100      15.258 -22.650  12.691  1.00 95.17           H  
ATOM   4010  OG1 THR B 100      13.287 -25.330  12.810  1.00 95.17           O  
ATOM   4011  HG1 THR B 100      13.246 -25.126  13.748  1.00 95.17           H  
ATOM   4012  N   ALA B 101      12.392 -25.231   9.232  1.00 95.29           N  
ATOM   4013  H   ALA B 101      11.563 -24.745   9.543  1.00 95.29           H  
ATOM   4014  CA  ALA B 101      12.205 -26.138   8.101  1.00 95.29           C  
ATOM   4015  HA  ALA B 101      13.079 -26.784   8.024  1.00 95.29           H  
ATOM   4016  C   ALA B 101      12.066 -25.374   6.768  1.00 95.29           C  
ATOM   4017  CB  ALA B 101      10.991 -27.032   8.388  1.00 95.29           C  
ATOM   4018  HB1 ALA B 101      11.121 -27.551   9.337  1.00 95.29           H  
ATOM   4019  HB2 ALA B 101      10.086 -26.427   8.434  1.00 95.29           H  
ATOM   4020  HB3 ALA B 101      10.873 -27.768   7.592  1.00 95.29           H  
ATOM   4021  O   ALA B 101      11.636 -24.221   6.742  1.00 95.29           O  
ATOM   4022  N   PHE B 102      12.488 -26.014   5.670  1.00 95.52           N  
ATOM   4023  H   PHE B 102      12.885 -26.935   5.789  1.00 95.52           H  
ATOM   4024  CA  PHE B 102      12.283 -25.591   4.275  1.00 95.52           C  
ATOM   4025  HA  PHE B 102      11.218 -25.437   4.100  1.00 95.52           H  
ATOM   4026  C   PHE B 102      12.814 -26.681   3.322  1.00 95.52           C  
ATOM   4027  CB  PHE B 102      13.063 -24.288   4.007  1.00 95.52           C  
ATOM   4028  HB2 PHE B 102      14.125 -24.486   4.148  1.00 95.52           H  
ATOM   4029  HB3 PHE B 102      12.780 -23.531   4.738  1.00 95.52           H  
ATOM   4030  O   PHE B 102      13.812 -27.329   3.651  1.00 95.52           O  
ATOM   4031  CG  PHE B 102      12.844 -23.653   2.649  1.00 95.52           C  
ATOM   4032  CD1 PHE B 102      13.950 -23.282   1.863  1.00 95.52           C  
ATOM   4033  HD1 PHE B 102      14.951 -23.505   2.202  1.00 95.52           H  
ATOM   4034  CD2 PHE B 102      11.542 -23.348   2.209  1.00 95.52           C  
ATOM   4035  HD2 PHE B 102      10.684 -23.610   2.812  1.00 95.52           H  
ATOM   4036  CE1 PHE B 102      13.758 -22.606   0.647  1.00 95.52           C  
ATOM   4037  HE1 PHE B 102      14.608 -22.324   0.044  1.00 95.52           H  
ATOM   4038  CE2 PHE B 102      11.350 -22.676   0.991  1.00 95.52           C  
ATOM   4039  HE2 PHE B 102      10.347 -22.448   0.661  1.00 95.52           H  
ATOM   4040  CZ  PHE B 102      12.457 -22.305   0.210  1.00 95.52           C  
ATOM   4041  HZ  PHE B 102      12.303 -21.801  -0.733  1.00 95.52           H  
ATOM   4042  N   ASP B 103      12.240 -26.838   2.123  1.00 92.47           N  
ATOM   4043  H   ASP B 103      11.403 -26.310   1.919  1.00 92.47           H  
ATOM   4044  CA  ASP B 103      12.878 -27.586   1.020  1.00 92.47           C  
ATOM   4045  HA  ASP B 103      13.694 -28.182   1.428  1.00 92.47           H  
ATOM   4046  C   ASP B 103      13.475 -26.619  -0.026  1.00 92.47           C  
ATOM   4047  CB  ASP B 103      11.932 -28.627   0.388  1.00 92.47           C  
ATOM   4048  HB2 ASP B 103      11.108 -28.120  -0.114  1.00 92.47           H  
ATOM   4049  HB3 ASP B 103      11.515 -29.244   1.185  1.00 92.47           H  
ATOM   4050  O   ASP B 103      12.794 -26.214  -0.972  1.00 92.47           O  
ATOM   4051  CG  ASP B 103      12.658 -29.551  -0.616  1.00 92.47           C  
ATOM   4052  OD1 ASP B 103      13.774 -29.200  -1.078  1.00 92.47           O  
ATOM   4053  OD2 ASP B 103      12.101 -30.622  -0.949  1.00 92.47           O  
ATOM   4054  N   PRO B 104      14.765 -26.245   0.086  1.00 89.12           N  
ATOM   4055  CA  PRO B 104      15.391 -25.368  -0.897  1.00 89.12           C  
ATOM   4056  HA  PRO B 104      14.770 -24.487  -1.056  1.00 89.12           H  
ATOM   4057  C   PRO B 104      15.598 -26.043  -2.257  1.00 89.12           C  
ATOM   4058  CB  PRO B 104      16.712 -24.949  -0.254  1.00 89.12           C  
ATOM   4059  HB2 PRO B 104      17.490 -24.736  -0.987  1.00 89.12           H  
ATOM   4060  HB3 PRO B 104      16.516 -24.074   0.365  1.00 89.12           H  
ATOM   4061  O   PRO B 104      15.606 -25.354  -3.276  1.00 89.12           O  
ATOM   4062  CG  PRO B 104      17.074 -26.129   0.645  1.00 89.12           C  
ATOM   4063  HG2 PRO B 104      17.543 -26.915   0.053  1.00 89.12           H  
ATOM   4064  HG3 PRO B 104      17.720 -25.827   1.470  1.00 89.12           H  
ATOM   4065  CD  PRO B 104      15.707 -26.598   1.139  1.00 89.12           C  
ATOM   4066  HD2 PRO B 104      15.728 -27.672   1.322  1.00 89.12           H  
ATOM   4067  HD3 PRO B 104      15.444 -26.063   2.052  1.00 89.12           H  
ATOM   4068  N   ALA B 105      15.732 -27.373  -2.308  1.00 85.92           N  
ATOM   4069  H   ALA B 105      15.471 -27.915  -1.496  1.00 85.92           H  
ATOM   4070  CA  ALA B 105      15.931 -28.092  -3.563  1.00 85.92           C  
ATOM   4071  HA  ALA B 105      16.705 -27.583  -4.137  1.00 85.92           H  
ATOM   4072  C   ALA B 105      14.654 -28.087  -4.416  1.00 85.92           C  
ATOM   4073  CB  ALA B 105      16.415 -29.513  -3.250  1.00 85.92           C  
ATOM   4074  HB1 ALA B 105      17.333 -29.470  -2.664  1.00 85.92           H  
ATOM   4075  HB2 ALA B 105      16.606 -30.045  -4.182  1.00 85.92           H  
ATOM   4076  HB3 ALA B 105      15.653 -30.050  -2.686  1.00 85.92           H  
ATOM   4077  O   ALA B 105      14.739 -27.991  -5.641  1.00 85.92           O  
ATOM   4078  N   PHE B 106      13.479 -28.114  -3.778  1.00 88.18           N  
ATOM   4079  H   PHE B 106      13.490 -28.271  -2.781  1.00 88.18           H  
ATOM   4080  CA  PHE B 106      12.183 -27.945  -4.434  1.00 88.18           C  
ATOM   4081  HA  PHE B 106      12.040 -28.760  -5.143  1.00 88.18           H  
ATOM   4082  C   PHE B 106      12.090 -26.628  -5.219  1.00 88.18           C  
ATOM   4083  CB  PHE B 106      11.083 -28.037  -3.373  1.00 88.18           C  
ATOM   4084  HB2 PHE B 106      11.227 -28.953  -2.799  1.00 88.18           H  
ATOM   4085  HB3 PHE B 106      11.162 -27.197  -2.684  1.00 88.18           H  
ATOM   4086  O   PHE B 106      11.728 -26.640  -6.394  1.00 88.18           O  
ATOM   4087  CG  PHE B 106       9.688 -28.068  -3.948  1.00 88.18           C  
ATOM   4088  CD1 PHE B 106       8.988 -26.869  -4.172  1.00 88.18           C  
ATOM   4089  HD1 PHE B 106       9.439 -25.918  -3.932  1.00 88.18           H  
ATOM   4090  CD2 PHE B 106       9.087 -29.305  -4.242  1.00 88.18           C  
ATOM   4091  HD2 PHE B 106       9.614 -30.221  -4.019  1.00 88.18           H  
ATOM   4092  CE1 PHE B 106       7.686 -26.911  -4.694  1.00 88.18           C  
ATOM   4093  HE1 PHE B 106       7.140 -25.991  -4.848  1.00 88.18           H  
ATOM   4094  CE2 PHE B 106       7.788 -29.346  -4.772  1.00 88.18           C  
ATOM   4095  HE2 PHE B 106       7.302 -30.290  -4.968  1.00 88.18           H  
ATOM   4096  CZ  PHE B 106       7.090 -28.148  -4.992  1.00 88.18           C  
ATOM   4097  HZ  PHE B 106       6.076 -28.189  -5.362  1.00 88.18           H  
ATOM   4098  N   PHE B 107      12.496 -25.512  -4.607  1.00 86.90           N  
ATOM   4099  H   PHE B 107      12.770 -25.585  -3.637  1.00 86.90           H  
ATOM   4100  CA  PHE B 107      12.478 -24.176  -5.222  1.00 86.90           C  
ATOM   4101  HA  PHE B 107      11.644 -24.145  -5.923  1.00 86.90           H  
ATOM   4102  C   PHE B 107      13.730 -23.851  -6.064  1.00 86.90           C  
ATOM   4103  CB  PHE B 107      12.193 -23.123  -4.137  1.00 86.90           C  
ATOM   4104  HB2 PHE B 107      12.243 -22.128  -4.580  1.00 86.90           H  
ATOM   4105  HB3 PHE B 107      12.964 -23.180  -3.369  1.00 86.90           H  
ATOM   4106  O   PHE B 107      13.920 -22.704  -6.467  1.00 86.90           O  
ATOM   4107  CG  PHE B 107      10.823 -23.275  -3.501  1.00 86.90           C  
ATOM   4108  CD1 PHE B 107       9.674 -22.853  -4.198  1.00 86.90           C  
ATOM   4109  HD1 PHE B 107       9.768 -22.389  -5.168  1.00 86.90           H  
ATOM   4110  CD2 PHE B 107      10.686 -23.874  -2.234  1.00 86.90           C  
ATOM   4111  HD2 PHE B 107      11.558 -24.204  -1.689  1.00 86.90           H  
ATOM   4112  CE1 PHE B 107       8.398 -23.046  -3.638  1.00 86.90           C  
ATOM   4113  HE1 PHE B 107       7.515 -22.723  -4.171  1.00 86.90           H  
ATOM   4114  CE2 PHE B 107       9.411 -24.061  -1.672  1.00 86.90           C  
ATOM   4115  HE2 PHE B 107       9.312 -24.529  -0.703  1.00 86.90           H  
ATOM   4116  CZ  PHE B 107       8.267 -23.655  -2.379  1.00 86.90           C  
ATOM   4117  HZ  PHE B 107       7.286 -23.810  -1.955  1.00 86.90           H  
ATOM   4118  N   GLY B 108      14.605 -24.831  -6.329  1.00 79.08           N  
ATOM   4119  H   GLY B 108      14.394 -25.759  -5.990  1.00 79.08           H  
ATOM   4120  CA  GLY B 108      15.844 -24.637  -7.100  1.00 79.08           C  
ATOM   4121  HA2 GLY B 108      15.597 -24.172  -8.055  1.00 79.08           H  
ATOM   4122  HA3 GLY B 108      16.287 -25.613  -7.293  1.00 79.08           H  
ATOM   4123  C   GLY B 108      16.905 -23.765  -6.408  1.00 79.08           C  
ATOM   4124  O   GLY B 108      17.840 -23.299  -7.058  1.00 79.08           O  
ATOM   4125  N   MET B 109      16.763 -23.540  -5.102  1.00 80.82           N  
ATOM   4126  H   MET B 109      16.041 -24.059  -4.623  1.00 80.82           H  
ATOM   4127  CA  MET B 109      17.601 -22.674  -4.276  1.00 80.82           C  
ATOM   4128  HA  MET B 109      17.941 -21.836  -4.883  1.00 80.82           H  
ATOM   4129  C   MET B 109      18.828 -23.429  -3.745  1.00 80.82           C  
ATOM   4130  CB  MET B 109      16.728 -22.126  -3.137  1.00 80.82           C  
ATOM   4131  HB2 MET B 109      16.497 -22.930  -2.438  1.00 80.82           H  
ATOM   4132  HB3 MET B 109      15.792 -21.763  -3.561  1.00 80.82           H  
ATOM   4133  O   MET B 109      18.766 -24.618  -3.425  1.00 80.82           O  
ATOM   4134  CG  MET B 109      17.387 -20.977  -2.372  1.00 80.82           C  
ATOM   4135  HG2 MET B 109      17.516 -20.138  -3.055  1.00 80.82           H  
ATOM   4136  HG3 MET B 109      18.371 -21.293  -2.024  1.00 80.82           H  
ATOM   4137  SD  MET B 109      16.461 -20.405  -0.924  1.00 80.82           S  
ATOM   4138  CE  MET B 109      14.939 -19.802  -1.701  1.00 80.82           C  
ATOM   4139  HE1 MET B 109      14.335 -19.284  -0.957  1.00 80.82           H  
ATOM   4140  HE2 MET B 109      15.191 -19.118  -2.512  1.00 80.82           H  
ATOM   4141  HE3 MET B 109      14.368 -20.641  -2.099  1.00 80.82           H  
ATOM   4142  N   SER B 110      19.967 -22.744  -3.600  1.00 78.72           N  
ATOM   4143  H   SER B 110      19.967 -21.756  -3.810  1.00 78.72           H  
ATOM   4144  CA  SER B 110      21.147 -23.376  -2.992  1.00 78.72           C  
ATOM   4145  HA  SER B 110      21.208 -24.382  -3.407  1.00 78.72           H  
ATOM   4146  C   SER B 110      21.005 -23.482  -1.461  1.00 78.72           C  
ATOM   4147  CB  SER B 110      22.444 -22.671  -3.403  1.00 78.72           C  
ATOM   4148  HB2 SER B 110      23.275 -23.353  -3.225  1.00 78.72           H  
ATOM   4149  HB3 SER B 110      22.413 -22.441  -4.468  1.00 78.72           H  
ATOM   4150  O   SER B 110      20.501 -22.548  -0.839  1.00 78.72           O  
ATOM   4151  OG  SER B 110      22.681 -21.488  -2.666  1.00 78.72           O  
ATOM   4152  HG  SER B 110      22.061 -20.818  -2.964  1.00 78.72           H  
ATOM   4153  N   PRO B 111      21.514 -24.542  -0.797  1.00 84.80           N  
ATOM   4154  CA  PRO B 111      21.474 -24.634   0.669  1.00 84.80           C  
ATOM   4155  HA  PRO B 111      20.431 -24.625   0.986  1.00 84.80           H  
ATOM   4156  C   PRO B 111      22.212 -23.498   1.399  1.00 84.80           C  
ATOM   4157  CB  PRO B 111      22.084 -25.998   1.009  1.00 84.80           C  
ATOM   4158  HB2 PRO B 111      21.630 -26.429   1.901  1.00 84.80           H  
ATOM   4159  HB3 PRO B 111      23.163 -25.907   1.137  1.00 84.80           H  
ATOM   4160  O   PRO B 111      21.881 -23.188   2.538  1.00 84.80           O  
ATOM   4161  CG  PRO B 111      21.790 -26.831  -0.236  1.00 84.80           C  
ATOM   4162  HG2 PRO B 111      22.487 -27.662  -0.346  1.00 84.80           H  
ATOM   4163  HG3 PRO B 111      20.762 -27.194  -0.199  1.00 84.80           H  
ATOM   4164  CD  PRO B 111      21.933 -25.814  -1.367  1.00 84.80           C  
ATOM   4165  HD2 PRO B 111      21.297 -26.111  -2.201  1.00 84.80           H  
ATOM   4166  HD3 PRO B 111      22.974 -25.749  -1.684  1.00 84.80           H  
ATOM   4167  N   ARG B 112      23.198 -22.861   0.747  1.00 82.58           N  
ATOM   4168  H   ARG B 112      23.367 -23.131  -0.211  1.00 82.58           H  
ATOM   4169  CA  ARG B 112      23.891 -21.668   1.269  1.00 82.58           C  
ATOM   4170  HA  ARG B 112      24.146 -21.816   2.318  1.00 82.58           H  
ATOM   4171  C   ARG B 112      23.004 -20.426   1.246  1.00 82.58           C  
ATOM   4172  CB  ARG B 112      25.160 -21.380   0.456  1.00 82.58           C  
ATOM   4173  HB2 ARG B 112      25.378 -20.318   0.567  1.00 82.58           H  
ATOM   4174  HB3 ARG B 112      24.973 -21.569  -0.601  1.00 82.58           H  
ATOM   4175  O   ARG B 112      22.980 -19.687   2.220  1.00 82.58           O  
ATOM   4176  CG  ARG B 112      26.386 -22.179   0.926  1.00 82.58           C  
ATOM   4177  HG2 ARG B 112      26.587 -21.940   1.971  1.00 82.58           H  
ATOM   4178  HG3 ARG B 112      26.181 -23.246   0.845  1.00 82.58           H  
ATOM   4179  CD  ARG B 112      27.627 -21.836   0.084  1.00 82.58           C  
ATOM   4180  HD2 ARG B 112      27.463 -22.192  -0.933  1.00 82.58           H  
ATOM   4181  HD3 ARG B 112      28.492 -22.348   0.505  1.00 82.58           H  
ATOM   4182  NE  ARG B 112      27.870 -20.382   0.071  1.00 82.58           N  
ATOM   4183  HE  ARG B 112      27.415 -19.850   0.798  1.00 82.58           H  
ATOM   4184  NH1 ARG B 112      29.140 -20.143  -1.828  1.00 82.58           N  
ATOM   4185 HH11 ARG B 112      29.254 -21.146  -1.866  1.00 82.58           H  
ATOM   4186 HH12 ARG B 112      29.613 -19.525  -2.471  1.00 82.58           H  
ATOM   4187  NH2 ARG B 112      28.375 -18.339  -0.743  1.00 82.58           N  
ATOM   4188 HH21 ARG B 112      28.831 -17.702  -1.381  1.00 82.58           H  
ATOM   4189 HH22 ARG B 112      27.837 -17.952   0.018  1.00 82.58           H  
ATOM   4190  CZ  ARG B 112      28.466 -19.634  -0.836  1.00 82.58           C  
ATOM   4191  N   GLU B 113      22.289 -20.211   0.145  1.00 85.66           N  
ATOM   4192  H   GLU B 113      22.346 -20.877  -0.612  1.00 85.66           H  
ATOM   4193  CA  GLU B 113      21.306 -19.132   0.025  1.00 85.66           C  
ATOM   4194  HA  GLU B 113      21.771 -18.176   0.267  1.00 85.66           H  
ATOM   4195  C   GLU B 113      20.157 -19.348   1.015  1.00 85.66           C  
ATOM   4196  CB  GLU B 113      20.813 -19.086  -1.425  1.00 85.66           C  
ATOM   4197  HB2 GLU B 113      20.434 -20.072  -1.695  1.00 85.66           H  
ATOM   4198  HB3 GLU B 113      21.662 -18.859  -2.070  1.00 85.66           H  
ATOM   4199  O   GLU B 113      19.830 -18.446   1.773  1.00 85.66           O  
ATOM   4200  CG  GLU B 113      19.705 -18.055  -1.676  1.00 85.66           C  
ATOM   4201  HG2 GLU B 113      18.847 -18.295  -1.048  1.00 85.66           H  
ATOM   4202  HG3 GLU B 113      20.064 -17.065  -1.392  1.00 85.66           H  
ATOM   4203  CD  GLU B 113      19.238 -18.044  -3.137  1.00 85.66           C  
ATOM   4204  OE1 GLU B 113      18.422 -17.146  -3.461  1.00 85.66           O  
ATOM   4205  OE2 GLU B 113      19.638 -18.960  -3.899  1.00 85.66           O  
ATOM   4206  N   ALA B 114      19.613 -20.564   1.096  1.00 92.50           N  
ATOM   4207  H   ALA B 114      19.913 -21.265   0.433  1.00 92.50           H  
ATOM   4208  CA  ALA B 114      18.508 -20.905   1.993  1.00 92.50           C  
ATOM   4209  HA  ALA B 114      17.639 -20.307   1.716  1.00 92.50           H  
ATOM   4210  C   ALA B 114      18.797 -20.635   3.482  1.00 92.50           C  
ATOM   4211  CB  ALA B 114      18.186 -22.380   1.760  1.00 92.50           C  
ATOM   4212  HB1 ALA B 114      17.276 -22.644   2.299  1.00 92.50           H  
ATOM   4213  HB2 ALA B 114      18.042 -22.545   0.692  1.00 92.50           H  
ATOM   4214  HB3 ALA B 114      19.007 -23.003   2.115  1.00 92.50           H  
ATOM   4215  O   ALA B 114      17.879 -20.317   4.238  1.00 92.50           O  
ATOM   4216  N   LEU B 115      20.070 -20.720   3.889  1.00 91.92           N  
ATOM   4217  H   LEU B 115      20.761 -21.008   3.210  1.00 91.92           H  
ATOM   4218  CA  LEU B 115      20.544 -20.379   5.235  1.00 91.92           C  
ATOM   4219  HA  LEU B 115      19.872 -20.846   5.955  1.00 91.92           H  
ATOM   4220  C   LEU B 115      20.532 -18.861   5.516  1.00 91.92           C  
ATOM   4221  CB  LEU B 115      21.962 -20.967   5.387  1.00 91.92           C  
ATOM   4222  HB2 LEU B 115      21.994 -21.954   4.927  1.00 91.92           H  
ATOM   4223  HB3 LEU B 115      22.653 -20.324   4.842  1.00 91.92           H  
ATOM   4224  O   LEU B 115      20.532 -18.460   6.675  1.00 91.92           O  
ATOM   4225  CG  LEU B 115      22.449 -21.106   6.842  1.00 91.92           C  
ATOM   4226  HG  LEU B 115      22.304 -20.172   7.385  1.00 91.92           H  
ATOM   4227  CD1 LEU B 115      21.721 -22.238   7.574  1.00 91.92           C  
ATOM   4228 HD11 LEU B 115      20.660 -22.000   7.660  1.00 91.92           H  
ATOM   4229 HD12 LEU B 115      22.126 -22.343   8.580  1.00 91.92           H  
ATOM   4230 HD13 LEU B 115      21.838 -23.177   7.033  1.00 91.92           H  
ATOM   4231  CD2 LEU B 115      23.944 -21.430   6.853  1.00 91.92           C  
ATOM   4232 HD21 LEU B 115      24.293 -21.511   7.882  1.00 91.92           H  
ATOM   4233 HD22 LEU B 115      24.129 -22.366   6.327  1.00 91.92           H  
ATOM   4234 HD23 LEU B 115      24.492 -20.623   6.364  1.00 91.92           H  
ATOM   4235  N   ALA B 116      20.519 -18.031   4.471  1.00 93.19           N  
ATOM   4236  H   ALA B 116      20.526 -18.437   3.546  1.00 93.19           H  
ATOM   4237  CA  ALA B 116      20.427 -16.571   4.531  1.00 93.19           C  
ATOM   4238  HA  ALA B 116      20.710 -16.229   5.527  1.00 93.19           H  
ATOM   4239  C   ALA B 116      19.009 -16.034   4.244  1.00 93.19           C  
ATOM   4240  CB  ALA B 116      21.430 -16.009   3.521  1.00 93.19           C  
ATOM   4241  HB1 ALA B 116      21.506 -14.928   3.645  1.00 93.19           H  
ATOM   4242  HB2 ALA B 116      21.087 -16.225   2.510  1.00 93.19           H  
ATOM   4243  HB3 ALA B 116      22.410 -16.462   3.669  1.00 93.19           H  
ATOM   4244  O   ALA B 116      18.702 -14.898   4.594  1.00 93.19           O  
ATOM   4245  N   VAL B 117      18.135 -16.835   3.621  1.00 95.26           N  
ATOM   4246  H   VAL B 117      18.463 -17.734   3.299  1.00 95.26           H  
ATOM   4247  CA  VAL B 117      16.738 -16.455   3.354  1.00 95.26           C  
ATOM   4248  HA  VAL B 117      16.736 -15.427   2.992  1.00 95.26           H  
ATOM   4249  C   VAL B 117      15.917 -16.475   4.645  1.00 95.26           C  
ATOM   4250  CB  VAL B 117      16.102 -17.318   2.245  1.00 95.26           C  
ATOM   4251  HB  VAL B 117      16.157 -18.371   2.521  1.00 95.26           H  
ATOM   4252  O   VAL B 117      15.799 -17.520   5.287  1.00 95.26           O  
ATOM   4253  CG1 VAL B 117      14.643 -16.940   1.982  1.00 95.26           C  
ATOM   4254 HG11 VAL B 117      14.579 -15.892   1.689  1.00 95.26           H  
ATOM   4255 HG12 VAL B 117      14.051 -17.087   2.885  1.00 95.26           H  
ATOM   4256 HG13 VAL B 117      14.227 -17.565   1.191  1.00 95.26           H  
ATOM   4257  CG2 VAL B 117      16.803 -17.108   0.898  1.00 95.26           C  
ATOM   4258 HG21 VAL B 117      17.865 -17.341   0.976  1.00 95.26           H  
ATOM   4259 HG22 VAL B 117      16.359 -17.750   0.138  1.00 95.26           H  
ATOM   4260 HG23 VAL B 117      16.707 -16.068   0.585  1.00 95.26           H  
ATOM   4261  N   ASP B 118      15.323 -15.329   4.985  1.00 97.06           N  
ATOM   4262  H   ASP B 118      15.458 -14.538   4.371  1.00 97.06           H  
ATOM   4263  CA  ASP B 118      14.419 -15.119   6.120  1.00 97.06           C  
ATOM   4264  HA  ASP B 118      15.003 -15.181   7.039  1.00 97.06           H  
ATOM   4265  C   ASP B 118      13.307 -16.190   6.138  1.00 97.06           C  
ATOM   4266  CB  ASP B 118      13.863 -13.675   6.033  1.00 97.06           C  
ATOM   4267  HB2 ASP B 118      14.686 -12.988   6.232  1.00 97.06           H  
ATOM   4268  HB3 ASP B 118      13.522 -13.498   5.013  1.00 97.06           H  
ATOM   4269  O   ASP B 118      12.650 -16.397   5.107  1.00 97.06           O  
ATOM   4270  CG  ASP B 118      12.708 -13.315   6.983  1.00 97.06           C  
ATOM   4271  OD1 ASP B 118      12.387 -14.118   7.883  1.00 97.06           O  
ATOM   4272  OD2 ASP B 118      12.078 -12.255   6.773  1.00 97.06           O  
ATOM   4273  N   PRO B 119      13.056 -16.863   7.285  1.00 97.50           N  
ATOM   4274  CA  PRO B 119      11.901 -17.739   7.480  1.00 97.50           C  
ATOM   4275  HA  PRO B 119      12.119 -18.707   7.029  1.00 97.50           H  
ATOM   4276  C   PRO B 119      10.584 -17.204   6.901  1.00 97.50           C  
ATOM   4277  CB  PRO B 119      11.779 -17.901   8.998  1.00 97.50           C  
ATOM   4278  HB2 PRO B 119      11.191 -17.083   9.414  1.00 97.50           H  
ATOM   4279  HB3 PRO B 119      11.340 -18.862   9.266  1.00 97.50           H  
ATOM   4280  O   PRO B 119       9.814 -17.988   6.349  1.00 97.50           O  
ATOM   4281  CG  PRO B 119      13.214 -17.775   9.496  1.00 97.50           C  
ATOM   4282  HG2 PRO B 119      13.716 -18.741   9.433  1.00 97.50           H  
ATOM   4283  HG3 PRO B 119      13.247 -17.397  10.518  1.00 97.50           H  
ATOM   4284  CD  PRO B 119      13.848 -16.796   8.510  1.00 97.50           C  
ATOM   4285  HD2 PRO B 119      14.883 -17.078   8.317  1.00 97.50           H  
ATOM   4286  HD3 PRO B 119      13.812 -15.791   8.930  1.00 97.50           H  
ATOM   4287  N   GLN B 120      10.332 -15.890   6.958  1.00 98.34           N  
ATOM   4288  H   GLN B 120      11.017 -15.285   7.389  1.00 98.34           H  
ATOM   4289  CA  GLN B 120       9.134 -15.279   6.374  1.00 98.34           C  
ATOM   4290  HA  GLN B 120       8.259 -15.757   6.814  1.00 98.34           H  
ATOM   4291  C   GLN B 120       9.050 -15.478   4.850  1.00 98.34           C  
ATOM   4292  CB  GLN B 120       9.081 -13.778   6.694  1.00 98.34           C  
ATOM   4293  HB2 GLN B 120       8.160 -13.373   6.276  1.00 98.34           H  
ATOM   4294  HB3 GLN B 120       9.908 -13.277   6.190  1.00 98.34           H  
ATOM   4295  O   GLN B 120       7.971 -15.773   4.337  1.00 98.34           O  
ATOM   4296  CG  GLN B 120       9.112 -13.452   8.195  1.00 98.34           C  
ATOM   4297  HG2 GLN B 120      10.065 -13.747   8.635  1.00 98.34           H  
ATOM   4298  HG3 GLN B 120       8.324 -14.010   8.700  1.00 98.34           H  
ATOM   4299  CD  GLN B 120       8.902 -11.967   8.453  1.00 98.34           C  
ATOM   4300  NE2 GLN B 120       9.844 -11.115   8.120  1.00 98.34           N  
ATOM   4301 HE21 GLN B 120       9.693 -10.142   8.349  1.00 98.34           H  
ATOM   4302 HE22 GLN B 120      10.698 -11.454   7.701  1.00 98.34           H  
ATOM   4303  OE1 GLN B 120       7.863 -11.561   8.949  1.00 98.34           O  
ATOM   4304  N   GLN B 121      10.173 -15.368   4.125  1.00 97.85           N  
ATOM   4305  H   GLN B 121      11.042 -15.220   4.618  1.00 97.85           H  
ATOM   4306  CA  GLN B 121      10.230 -15.629   2.681  1.00 97.85           C  
ATOM   4307  HA  GLN B 121       9.388 -15.134   2.197  1.00 97.85           H  
ATOM   4308  C   GLN B 121      10.126 -17.129   2.376  1.00 97.85           C  
ATOM   4309  CB  GLN B 121      11.531 -15.099   2.055  1.00 97.85           C  
ATOM   4310  HB2 GLN B 121      12.373 -15.643   2.485  1.00 97.85           H  
ATOM   4311  HB3 GLN B 121      11.488 -15.319   0.988  1.00 97.85           H  
ATOM   4312  O   GLN B 121       9.382 -17.516   1.474  1.00 97.85           O  
ATOM   4313  CG  GLN B 121      11.803 -13.602   2.241  1.00 97.85           C  
ATOM   4314  HG2 GLN B 121      12.112 -13.417   3.270  1.00 97.85           H  
ATOM   4315  HG3 GLN B 121      10.873 -13.057   2.077  1.00 97.85           H  
ATOM   4316  CD  GLN B 121      12.871 -13.043   1.290  1.00 97.85           C  
ATOM   4317  NE2 GLN B 121      13.274 -11.807   1.477  1.00 97.85           N  
ATOM   4318 HE21 GLN B 121      14.011 -11.463   0.878  1.00 97.85           H  
ATOM   4319 HE22 GLN B 121      12.977 -11.277   2.284  1.00 97.85           H  
ATOM   4320  OE1 GLN B 121      13.323 -13.672   0.337  1.00 97.85           O  
ATOM   4321  N   ARG B 122      10.846 -17.975   3.132  1.00 97.80           N  
ATOM   4322  H   ARG B 122      11.416 -17.575   3.863  1.00 97.80           H  
ATOM   4323  CA  ARG B 122      10.838 -19.442   2.949  1.00 97.80           C  
ATOM   4324  HA  ARG B 122      11.169 -19.687   1.940  1.00 97.80           H  
ATOM   4325  C   ARG B 122       9.424 -20.007   3.074  1.00 97.80           C  
ATOM   4326  CB  ARG B 122      11.774 -20.128   3.964  1.00 97.80           C  
ATOM   4327  HB2 ARG B 122      11.446 -19.905   4.979  1.00 97.80           H  
ATOM   4328  HB3 ARG B 122      11.699 -21.206   3.820  1.00 97.80           H  
ATOM   4329  O   ARG B 122       8.948 -20.707   2.186  1.00 97.80           O  
ATOM   4330  CG  ARG B 122      13.241 -19.707   3.804  1.00 97.80           C  
ATOM   4331  HG2 ARG B 122      13.479 -19.646   2.742  1.00 97.80           H  
ATOM   4332  HG3 ARG B 122      13.379 -18.723   4.255  1.00 97.80           H  
ATOM   4333  CD  ARG B 122      14.235 -20.679   4.449  1.00 97.80           C  
ATOM   4334  HD2 ARG B 122      14.138 -21.650   3.964  1.00 97.80           H  
ATOM   4335  HD3 ARG B 122      15.241 -20.314   4.241  1.00 97.80           H  
ATOM   4336  NE  ARG B 122      14.024 -20.851   5.902  1.00 97.80           N  
ATOM   4337  HE  ARG B 122      13.164 -21.294   6.190  1.00 97.80           H  
ATOM   4338  NH1 ARG B 122      16.072 -20.075   6.620  1.00 97.80           N  
ATOM   4339 HH11 ARG B 122      16.681 -19.744   7.354  1.00 97.80           H  
ATOM   4340 HH12 ARG B 122      16.296 -19.775   5.682  1.00 97.80           H  
ATOM   4341  NH2 ARG B 122      14.598 -20.821   8.105  1.00 97.80           N  
ATOM   4342 HH21 ARG B 122      13.690 -21.169   8.377  1.00 97.80           H  
ATOM   4343 HH22 ARG B 122      15.276 -20.608   8.822  1.00 97.80           H  
ATOM   4344  CZ  ARG B 122      14.894 -20.578   6.859  1.00 97.80           C  
ATOM   4345  N   LEU B 123       8.726 -19.615   4.135  1.00 97.72           N  
ATOM   4346  H   LEU B 123       9.191 -19.033   4.817  1.00 97.72           H  
ATOM   4347  CA  LEU B 123       7.371 -20.062   4.433  1.00 97.72           C  
ATOM   4348  HA  LEU B 123       7.351 -21.150   4.363  1.00 97.72           H  
ATOM   4349  C   LEU B 123       6.336 -19.508   3.436  1.00 97.72           C  
ATOM   4350  CB  LEU B 123       7.097 -19.625   5.879  1.00 97.72           C  
ATOM   4351  HB2 LEU B 123       7.968 -19.863   6.489  1.00 97.72           H  
ATOM   4352  HB3 LEU B 123       6.967 -18.542   5.893  1.00 97.72           H  
ATOM   4353  O   LEU B 123       5.383 -20.195   3.076  1.00 97.72           O  
ATOM   4354  CG  LEU B 123       5.887 -20.289   6.539  1.00 97.72           C  
ATOM   4355  HG  LEU B 123       4.992 -20.114   5.943  1.00 97.72           H  
ATOM   4356  CD1 LEU B 123       6.104 -21.791   6.728  1.00 97.72           C  
ATOM   4357 HD11 LEU B 123       5.266 -22.213   7.283  1.00 97.72           H  
ATOM   4358 HD12 LEU B 123       7.031 -21.984   7.269  1.00 97.72           H  
ATOM   4359 HD13 LEU B 123       6.151 -22.294   5.762  1.00 97.72           H  
ATOM   4360  CD2 LEU B 123       5.696 -19.648   7.914  1.00 97.72           C  
ATOM   4361 HD21 LEU B 123       5.634 -18.564   7.816  1.00 97.72           H  
ATOM   4362 HD22 LEU B 123       4.770 -20.009   8.362  1.00 97.72           H  
ATOM   4363 HD23 LEU B 123       6.537 -19.897   8.561  1.00 97.72           H  
ATOM   4364  N   MET B 124       6.534 -18.282   2.940  1.00 98.45           N  
ATOM   4365  H   MET B 124       7.317 -17.741   3.277  1.00 98.45           H  
ATOM   4366  CA  MET B 124       5.672 -17.701   1.905  1.00 98.45           C  
ATOM   4367  HA  MET B 124       4.635 -17.875   2.192  1.00 98.45           H  
ATOM   4368  C   MET B 124       5.829 -18.367   0.532  1.00 98.45           C  
ATOM   4369  CB  MET B 124       5.902 -16.187   1.818  1.00 98.45           C  
ATOM   4370  HB2 MET B 124       5.658 -15.847   0.812  1.00 98.45           H  
ATOM   4371  HB3 MET B 124       6.948 -15.947   2.006  1.00 98.45           H  
ATOM   4372  O   MET B 124       4.842 -18.452  -0.199  1.00 98.45           O  
ATOM   4373  CG  MET B 124       4.988 -15.441   2.793  1.00 98.45           C  
ATOM   4374  HG2 MET B 124       5.310 -14.401   2.847  1.00 98.45           H  
ATOM   4375  HG3 MET B 124       5.080 -15.884   3.784  1.00 98.45           H  
ATOM   4376  SD  MET B 124       3.251 -15.482   2.257  1.00 98.45           S  
ATOM   4377  CE  MET B 124       2.436 -14.671   3.644  1.00 98.45           C  
ATOM   4378  HE1 MET B 124       2.947 -13.736   3.873  1.00 98.45           H  
ATOM   4379  HE2 MET B 124       1.400 -14.468   3.373  1.00 98.45           H  
ATOM   4380  HE3 MET B 124       2.453 -15.330   4.513  1.00 98.45           H  
ATOM   4381  N   LEU B 125       7.011 -18.895   0.192  1.00 97.55           N  
ATOM   4382  H   LEU B 125       7.798 -18.769   0.813  1.00 97.55           H  
ATOM   4383  CA  LEU B 125       7.182 -19.723  -1.007  1.00 97.55           C  
ATOM   4384  HA  LEU B 125       6.819 -19.163  -1.868  1.00 97.55           H  
ATOM   4385  C   LEU B 125       6.327 -20.996  -0.933  1.00 97.55           C  
ATOM   4386  CB  LEU B 125       8.665 -20.074  -1.217  1.00 97.55           C  
ATOM   4387  HB2 LEU B 125       8.724 -20.918  -1.904  1.00 97.55           H  
ATOM   4388  HB3 LEU B 125       9.095 -20.403  -0.271  1.00 97.55           H  
ATOM   4389  O   LEU B 125       5.574 -21.271  -1.868  1.00 97.55           O  
ATOM   4390  CG  LEU B 125       9.527 -18.943  -1.797  1.00 97.55           C  
ATOM   4391  HG  LEU B 125       9.441 -18.046  -1.184  1.00 97.55           H  
ATOM   4392  CD1 LEU B 125      10.987 -19.400  -1.809  1.00 97.55           C  
ATOM   4393 HD11 LEU B 125      11.323 -19.548  -0.783  1.00 97.55           H  
ATOM   4394 HD12 LEU B 125      11.606 -18.641  -2.288  1.00 97.55           H  
ATOM   4395 HD13 LEU B 125      11.075 -20.334  -2.363  1.00 97.55           H  
ATOM   4396  CD2 LEU B 125       9.120 -18.610  -3.234  1.00 97.55           C  
ATOM   4397 HD21 LEU B 125       9.792 -17.868  -3.663  1.00 97.55           H  
ATOM   4398 HD22 LEU B 125       9.150 -19.510  -3.849  1.00 97.55           H  
ATOM   4399 HD23 LEU B 125       8.111 -18.198  -3.258  1.00 97.55           H  
ATOM   4400  N   GLU B 126       6.369 -21.719   0.190  1.00 98.11           N  
ATOM   4401  H   GLU B 126       7.009 -21.439   0.919  1.00 98.11           H  
ATOM   4402  CA  GLU B 126       5.536 -22.910   0.417  1.00 98.11           C  
ATOM   4403  HA  GLU B 126       5.757 -23.662  -0.340  1.00 98.11           H  
ATOM   4404  C   GLU B 126       4.042 -22.588   0.297  1.00 98.11           C  
ATOM   4405  CB  GLU B 126       5.827 -23.522   1.794  1.00 98.11           C  
ATOM   4406  HB2 GLU B 126       5.146 -24.361   1.938  1.00 98.11           H  
ATOM   4407  HB3 GLU B 126       5.631 -22.780   2.568  1.00 98.11           H  
ATOM   4408  O   GLU B 126       3.341 -23.200  -0.509  1.00 98.11           O  
ATOM   4409  CG  GLU B 126       7.267 -24.035   1.932  1.00 98.11           C  
ATOM   4410  HG2 GLU B 126       7.960 -23.211   1.764  1.00 98.11           H  
ATOM   4411  HG3 GLU B 126       7.442 -24.782   1.157  1.00 98.11           H  
ATOM   4412  CD  GLU B 126       7.556 -24.655   3.308  1.00 98.11           C  
ATOM   4413  OE1 GLU B 126       8.703 -25.131   3.470  1.00 98.11           O  
ATOM   4414  OE2 GLU B 126       6.643 -24.655   4.175  1.00 98.11           O  
ATOM   4415  N   LEU B 127       3.564 -21.565   1.014  1.00 98.58           N  
ATOM   4416  H   LEU B 127       4.188 -21.108   1.663  1.00 98.58           H  
ATOM   4417  CA  LEU B 127       2.159 -21.145   0.963  1.00 98.58           C  
ATOM   4418  HA  LEU B 127       1.535 -22.002   1.215  1.00 98.58           H  
ATOM   4419  C   LEU B 127       1.724 -20.685  -0.439  1.00 98.58           C  
ATOM   4420  CB  LEU B 127       1.922 -20.031   1.996  1.00 98.58           C  
ATOM   4421  HB2 LEU B 127       2.834 -19.449   2.126  1.00 98.58           H  
ATOM   4422  HB3 LEU B 127       1.162 -19.357   1.599  1.00 98.58           H  
ATOM   4423  O   LEU B 127       0.578 -20.923  -0.823  1.00 98.58           O  
ATOM   4424  CG  LEU B 127       1.414 -20.531   3.359  1.00 98.58           C  
ATOM   4425  HG  LEU B 127       0.465 -21.048   3.218  1.00 98.58           H  
ATOM   4426  CD1 LEU B 127       2.368 -21.471   4.092  1.00 98.58           C  
ATOM   4427 HD11 LEU B 127       3.308 -20.966   4.314  1.00 98.58           H  
ATOM   4428 HD12 LEU B 127       2.569 -22.351   3.480  1.00 98.58           H  
ATOM   4429 HD13 LEU B 127       1.908 -21.815   5.018  1.00 98.58           H  
ATOM   4430  CD2 LEU B 127       1.166 -19.309   4.242  1.00 98.58           C  
ATOM   4431 HD21 LEU B 127       0.925 -19.627   5.257  1.00 98.58           H  
ATOM   4432 HD22 LEU B 127       2.069 -18.699   4.263  1.00 98.58           H  
ATOM   4433 HD23 LEU B 127       0.341 -18.724   3.835  1.00 98.58           H  
ATOM   4434  N   SER B 128       2.611 -20.051  -1.215  1.00 98.39           N  
ATOM   4435  H   SER B 128       3.520 -19.839  -0.828  1.00 98.39           H  
ATOM   4436  CA  SER B 128       2.322 -19.646  -2.600  1.00 98.39           C  
ATOM   4437  HA  SER B 128       1.375 -19.107  -2.601  1.00 98.39           H  
ATOM   4438  C   SER B 128       2.156 -20.844  -3.544  1.00 98.39           C  
ATOM   4439  CB  SER B 128       3.391 -18.678  -3.124  1.00 98.39           C  
ATOM   4440  HB2 SER B 128       3.584 -17.908  -2.377  1.00 98.39           H  
ATOM   4441  HB3 SER B 128       3.003 -18.186  -4.015  1.00 98.39           H  
ATOM   4442  O   SER B 128       1.325 -20.805  -4.450  1.00 98.39           O  
ATOM   4443  OG  SER B 128       4.602 -19.317  -3.482  1.00 98.39           O  
ATOM   4444  HG  SER B 128       4.870 -19.935  -2.798  1.00 98.39           H  
ATOM   4445  N   TRP B 129       2.885 -21.937  -3.306  1.00 97.75           N  
ATOM   4446  H   TRP B 129       3.537 -21.929  -2.535  1.00 97.75           H  
ATOM   4447  CA  TRP B 129       2.735 -23.173  -4.069  1.00 97.75           C  
ATOM   4448  HA  TRP B 129       2.626 -22.930  -5.126  1.00 97.75           H  
ATOM   4449  C   TRP B 129       1.477 -23.939  -3.645  1.00 97.75           C  
ATOM   4450  CB  TRP B 129       4.001 -24.016  -3.899  1.00 97.75           C  
ATOM   4451  HB2 TRP B 129       4.064 -24.389  -2.877  1.00 97.75           H  
ATOM   4452  HB3 TRP B 129       4.870 -23.382  -4.071  1.00 97.75           H  
ATOM   4453  O   TRP B 129       0.647 -24.306  -4.480  1.00 97.75           O  
ATOM   4454  CG  TRP B 129       4.078 -25.170  -4.843  1.00 97.75           C  
ATOM   4455  CD1 TRP B 129       3.426 -26.345  -4.704  1.00 97.75           C  
ATOM   4456  HD1 TRP B 129       2.771 -26.601  -3.885  1.00 97.75           H  
ATOM   4457  CD2 TRP B 129       4.808 -25.259  -6.102  1.00 97.75           C  
ATOM   4458  CE2 TRP B 129       4.560 -26.543  -6.669  1.00 97.75           C  
ATOM   4459  CE3 TRP B 129       5.666 -24.392  -6.816  1.00 97.75           C  
ATOM   4460  HE3 TRP B 129       5.879 -23.415  -6.409  1.00 97.75           H  
ATOM   4461  NE1 TRP B 129       3.687 -27.151  -5.792  1.00 97.75           N  
ATOM   4462  HE1 TRP B 129       3.213 -28.032  -5.935  1.00 97.75           H  
ATOM   4463  CH2 TRP B 129       6.011 -26.075  -8.553  1.00 97.75           C  
ATOM   4464  HH2 TRP B 129       6.491 -26.385  -9.469  1.00 97.75           H  
ATOM   4465  CZ2 TRP B 129       5.156 -26.956  -7.866  1.00 97.75           C  
ATOM   4466  HZ2 TRP B 129       4.973 -27.958  -8.224  1.00 97.75           H  
ATOM   4467  CZ3 TRP B 129       6.258 -24.793  -8.030  1.00 97.75           C  
ATOM   4468  HZ3 TRP B 129       6.922 -24.118  -8.550  1.00 97.75           H  
ATOM   4469  N   GLU B 130       1.294 -24.121  -2.336  1.00 98.11           N  
ATOM   4470  H   GLU B 130       2.011 -23.793  -1.705  1.00 98.11           H  
ATOM   4471  CA  GLU B 130       0.149 -24.828  -1.762  1.00 98.11           C  
ATOM   4472  HA  GLU B 130       0.132 -25.852  -2.134  1.00 98.11           H  
ATOM   4473  C   GLU B 130      -1.184 -24.180  -2.140  1.00 98.11           C  
ATOM   4474  CB  GLU B 130       0.265 -24.853  -0.234  1.00 98.11           C  
ATOM   4475  HB2 GLU B 130      -0.693 -25.168   0.181  1.00 98.11           H  
ATOM   4476  HB3 GLU B 130       0.478 -23.845   0.120  1.00 98.11           H  
ATOM   4477  O   GLU B 130      -2.124 -24.892  -2.488  1.00 98.11           O  
ATOM   4478  CG  GLU B 130       1.342 -25.823   0.266  1.00 98.11           C  
ATOM   4479  HG2 GLU B 130       1.054 -26.836  -0.015  1.00 98.11           H  
ATOM   4480  HG3 GLU B 130       2.294 -25.600  -0.217  1.00 98.11           H  
ATOM   4481  CD  GLU B 130       1.518 -25.750   1.788  1.00 98.11           C  
ATOM   4482  OE1 GLU B 130       2.429 -26.419   2.322  1.00 98.11           O  
ATOM   4483  OE2 GLU B 130       0.740 -25.051   2.473  1.00 98.11           O  
ATOM   4484  N   VAL B 131      -1.294 -22.846  -2.110  1.00 98.49           N  
ATOM   4485  H   VAL B 131      -0.503 -22.298  -1.803  1.00 98.49           H  
ATOM   4486  CA  VAL B 131      -2.563 -22.166  -2.417  1.00 98.49           C  
ATOM   4487  HA  VAL B 131      -3.327 -22.642  -1.802  1.00 98.49           H  
ATOM   4488  C   VAL B 131      -3.001 -22.373  -3.873  1.00 98.49           C  
ATOM   4489  CB  VAL B 131      -2.513 -20.678  -2.007  1.00 98.49           C  
ATOM   4490  HB  VAL B 131      -2.005 -20.606  -1.046  1.00 98.49           H  
ATOM   4491  O   VAL B 131      -4.198 -22.460  -4.137  1.00 98.49           O  
ATOM   4492  CG1 VAL B 131      -1.780 -19.770  -2.997  1.00 98.49           C  
ATOM   4493 HG11 VAL B 131      -1.705 -18.763  -2.586  1.00 98.49           H  
ATOM   4494 HG12 VAL B 131      -0.773 -20.156  -3.157  1.00 98.49           H  
ATOM   4495 HG13 VAL B 131      -2.307 -19.728  -3.950  1.00 98.49           H  
ATOM   4496  CG2 VAL B 131      -3.923 -20.135  -1.786  1.00 98.49           C  
ATOM   4497 HG21 VAL B 131      -4.486 -20.170  -2.718  1.00 98.49           H  
ATOM   4498 HG22 VAL B 131      -3.873 -19.108  -1.422  1.00 98.49           H  
ATOM   4499 HG23 VAL B 131      -4.429 -20.753  -1.044  1.00 98.49           H  
ATOM   4500  N   LEU B 132      -2.057 -22.527  -4.807  1.00 98.47           N  
ATOM   4501  H   LEU B 132      -1.092 -22.506  -4.511  1.00 98.47           H  
ATOM   4502  CA  LEU B 132      -2.336 -22.827  -6.215  1.00 98.47           C  
ATOM   4503  HA  LEU B 132      -3.189 -22.236  -6.548  1.00 98.47           H  
ATOM   4504  C   LEU B 132      -2.737 -24.294  -6.415  1.00 98.47           C  
ATOM   4505  CB  LEU B 132      -1.101 -22.450  -7.050  1.00 98.47           C  
ATOM   4506  HB2 LEU B 132      -1.209 -22.861  -8.054  1.00 98.47           H  
ATOM   4507  HB3 LEU B 132      -0.226 -22.906  -6.587  1.00 98.47           H  
ATOM   4508  O   LEU B 132      -3.777 -24.577  -7.011  1.00 98.47           O  
ATOM   4509  CG  LEU B 132      -0.846 -20.940  -7.166  1.00 98.47           C  
ATOM   4510  HG  LEU B 132      -0.765 -20.503  -6.170  1.00 98.47           H  
ATOM   4511  CD1 LEU B 132       0.455 -20.696  -7.926  1.00 98.47           C  
ATOM   4512 HD11 LEU B 132       0.353 -21.061  -8.948  1.00 98.47           H  
ATOM   4513 HD12 LEU B 132       1.278 -21.201  -7.421  1.00 98.47           H  
ATOM   4514 HD13 LEU B 132       0.669 -19.628  -7.967  1.00 98.47           H  
ATOM   4515  CD2 LEU B 132      -1.961 -20.227  -7.930  1.00 98.47           C  
ATOM   4516 HD21 LEU B 132      -2.886 -20.270  -7.355  1.00 98.47           H  
ATOM   4517 HD22 LEU B 132      -1.700 -19.179  -8.077  1.00 98.47           H  
ATOM   4518 HD23 LEU B 132      -2.118 -20.711  -8.894  1.00 98.47           H  
ATOM   4519  N   GLU B 133      -2.001 -25.231  -5.811  1.00 96.81           N  
ATOM   4520  H   GLU B 133      -1.161 -24.949  -5.326  1.00 96.81           H  
ATOM   4521  CA  GLU B 133      -2.379 -26.650  -5.806  1.00 96.81           C  
ATOM   4522  HA  GLU B 133      -2.437 -27.010  -6.834  1.00 96.81           H  
ATOM   4523  C   GLU B 133      -3.759 -26.901  -5.169  1.00 96.81           C  
ATOM   4524  CB  GLU B 133      -1.324 -27.459  -5.043  1.00 96.81           C  
ATOM   4525  HB2 GLU B 133      -1.756 -28.442  -4.852  1.00 96.81           H  
ATOM   4526  HB3 GLU B 133      -1.117 -26.996  -4.078  1.00 96.81           H  
ATOM   4527  O   GLU B 133      -4.493 -27.805  -5.579  1.00 96.81           O  
ATOM   4528  CG  GLU B 133      -0.014 -27.629  -5.827  1.00 96.81           C  
ATOM   4529  HG2 GLU B 133      -0.252 -27.743  -6.884  1.00 96.81           H  
ATOM   4530  HG3 GLU B 133       0.585 -26.725  -5.719  1.00 96.81           H  
ATOM   4531  CD  GLU B 133       0.806 -28.854  -5.389  1.00 96.81           C  
ATOM   4532  OE1 GLU B 133       1.781 -29.157  -6.118  1.00 96.81           O  
ATOM   4533  OE2 GLU B 133       0.413 -29.553  -4.422  1.00 96.81           O  
ATOM   4534  N   ARG B 134      -4.136 -26.093  -4.174  1.00 96.74           N  
ATOM   4535  H   ARG B 134      -3.448 -25.432  -3.840  1.00 96.74           H  
ATOM   4536  CA  ARG B 134      -5.447 -26.128  -3.507  1.00 96.74           C  
ATOM   4537  HA  ARG B 134      -5.781 -27.162  -3.421  1.00 96.74           H  
ATOM   4538  C   ARG B 134      -6.552 -25.415  -4.297  1.00 96.74           C  
ATOM   4539  CB  ARG B 134      -5.292 -25.540  -2.099  1.00 96.74           C  
ATOM   4540  HB2 ARG B 134      -4.828 -24.558  -2.178  1.00 96.74           H  
ATOM   4541  HB3 ARG B 134      -6.280 -25.415  -1.655  1.00 96.74           H  
ATOM   4542  O   ARG B 134      -7.721 -25.704  -4.070  1.00 96.74           O  
ATOM   4543  CG  ARG B 134      -4.450 -26.450  -1.182  1.00 96.74           C  
ATOM   4544  HG2 ARG B 134      -5.051 -27.310  -0.886  1.00 96.74           H  
ATOM   4545  HG3 ARG B 134      -3.576 -26.829  -1.713  1.00 96.74           H  
ATOM   4546  CD  ARG B 134      -3.959 -25.703   0.066  1.00 96.74           C  
ATOM   4547  HD2 ARG B 134      -3.309 -24.885  -0.242  1.00 96.74           H  
ATOM   4548  HD3 ARG B 134      -3.367 -26.378   0.685  1.00 96.74           H  
ATOM   4549  NE  ARG B 134      -5.084 -25.154   0.837  1.00 96.74           N  
ATOM   4550  HE  ARG B 134      -5.237 -24.158   0.773  1.00 96.74           H  
ATOM   4551  NH1 ARG B 134      -5.729 -27.049   1.935  1.00 96.74           N  
ATOM   4552 HH11 ARG B 134      -4.872 -27.517   1.679  1.00 96.74           H  
ATOM   4553 HH12 ARG B 134      -6.295 -27.411   2.689  1.00 96.74           H  
ATOM   4554  NH2 ARG B 134      -6.999 -25.238   2.044  1.00 96.74           N  
ATOM   4555 HH21 ARG B 134      -7.646 -25.799   2.578  1.00 96.74           H  
ATOM   4556 HH22 ARG B 134      -7.165 -24.260   1.853  1.00 96.74           H  
ATOM   4557  CZ  ARG B 134      -5.930 -25.817   1.595  1.00 96.74           C  
ATOM   4558  N   ALA B 135      -6.197 -24.533  -5.232  1.00 98.06           N  
ATOM   4559  H   ALA B 135      -5.216 -24.316  -5.335  1.00 98.06           H  
ATOM   4560  CA  ALA B 135      -7.120 -23.926  -6.194  1.00 98.06           C  
ATOM   4561  HA  ALA B 135      -8.065 -23.702  -5.698  1.00 98.06           H  
ATOM   4562  C   ALA B 135      -7.443 -24.841  -7.389  1.00 98.06           C  
ATOM   4563  CB  ALA B 135      -6.505 -22.611  -6.689  1.00 98.06           C  
ATOM   4564  HB1 ALA B 135      -7.177 -22.148  -7.412  1.00 98.06           H  
ATOM   4565  HB2 ALA B 135      -5.554 -22.796  -7.187  1.00 98.06           H  
ATOM   4566  HB3 ALA B 135      -6.346 -21.929  -5.853  1.00 98.06           H  
ATOM   4567  O   ALA B 135      -8.361 -24.540  -8.147  1.00 98.06           O  
ATOM   4568  N   GLY B 136      -6.680 -25.924  -7.588  1.00 97.28           N  
ATOM   4569  H   GLY B 136      -5.937 -26.114  -6.931  1.00 97.28           H  
ATOM   4570  CA  GLY B 136      -6.728 -26.713  -8.821  1.00 97.28           C  
ATOM   4571  HA2 GLY B 136      -6.263 -27.681  -8.632  1.00 97.28           H  
ATOM   4572  HA3 GLY B 136      -7.764 -26.876  -9.119  1.00 97.28           H  
ATOM   4573  C   GLY B 136      -5.993 -26.050  -9.993  1.00 97.28           C  
ATOM   4574  O   GLY B 136      -6.270 -26.373 -11.142  1.00 97.28           O  
ATOM   4575  N   ILE B 137      -5.058 -25.133  -9.718  1.00 96.95           N  
ATOM   4576  H   ILE B 137      -4.829 -24.955  -8.751  1.00 96.95           H  
ATOM   4577  CA  ILE B 137      -4.288 -24.396 -10.729  1.00 96.95           C  
ATOM   4578  HA  ILE B 137      -4.691 -24.607 -11.719  1.00 96.95           H  
ATOM   4579  C   ILE B 137      -2.826 -24.863 -10.652  1.00 96.95           C  
ATOM   4580  CB  ILE B 137      -4.420 -22.870 -10.503  1.00 96.95           C  
ATOM   4581  HB  ILE B 137      -4.040 -22.638  -9.508  1.00 96.95           H  
ATOM   4582  O   ILE B 137      -2.198 -24.678  -9.608  1.00 96.95           O  
ATOM   4583  CG1 ILE B 137      -5.902 -22.424 -10.574  1.00 96.95           C  
ATOM   4584 HG12 ILE B 137      -6.499 -23.026  -9.889  1.00 96.95           H  
ATOM   4585 HG13 ILE B 137      -6.287 -22.588 -11.581  1.00 96.95           H  
ATOM   4586  CG2 ILE B 137      -3.574 -22.098 -11.537  1.00 96.95           C  
ATOM   4587 HG21 ILE B 137      -3.940 -22.303 -12.543  1.00 96.95           H  
ATOM   4588 HG22 ILE B 137      -3.630 -21.026 -11.346  1.00 96.95           H  
ATOM   4589 HG23 ILE B 137      -2.525 -22.386 -11.471  1.00 96.95           H  
ATOM   4590  CD1 ILE B 137      -6.130 -20.960 -10.182  1.00 96.95           C  
ATOM   4591 HD11 ILE B 137      -7.199 -20.778 -10.075  1.00 96.95           H  
ATOM   4592 HD12 ILE B 137      -5.737 -20.290 -10.947  1.00 96.95           H  
ATOM   4593 HD13 ILE B 137      -5.641 -20.761  -9.228  1.00 96.95           H  
ATOM   4594  N   PRO B 138      -2.232 -25.441 -11.715  1.00 93.44           N  
ATOM   4595  CA  PRO B 138      -0.830 -25.844 -11.704  1.00 93.44           C  
ATOM   4596  HA  PRO B 138      -0.710 -26.631 -10.959  1.00 93.44           H  
ATOM   4597  C   PRO B 138       0.088 -24.649 -11.414  1.00 93.44           C  
ATOM   4598  CB  PRO B 138      -0.545 -26.436 -13.090  1.00 93.44           C  
ATOM   4599  HB2 PRO B 138      -0.215 -25.665 -13.786  1.00 93.44           H  
ATOM   4600  HB3 PRO B 138       0.187 -27.242 -13.044  1.00 93.44           H  
ATOM   4601  O   PRO B 138       0.091 -23.689 -12.185  1.00 93.44           O  
ATOM   4602  CG  PRO B 138      -1.916 -26.938 -13.519  1.00 93.44           C  
ATOM   4603  HG2 PRO B 138      -2.093 -27.897 -13.033  1.00 93.44           H  
ATOM   4604  HG3 PRO B 138      -2.003 -27.026 -14.602  1.00 93.44           H  
ATOM   4605  CD  PRO B 138      -2.857 -25.872 -12.953  1.00 93.44           C  
ATOM   4606  HD2 PRO B 138      -2.923 -25.029 -13.640  1.00 93.44           H  
ATOM   4607  HD3 PRO B 138      -3.848 -26.291 -12.777  1.00 93.44           H  
ATOM   4608  N   PRO B 139       0.945 -24.696 -10.378  1.00 92.99           N  
ATOM   4609  CA  PRO B 139       1.838 -23.578 -10.065  1.00 92.99           C  
ATOM   4610  HA  PRO B 139       1.219 -22.734  -9.762  1.00 92.99           H  
ATOM   4611  C   PRO B 139       2.709 -23.131 -11.252  1.00 92.99           C  
ATOM   4612  CB  PRO B 139       2.656 -24.055  -8.861  1.00 92.99           C  
ATOM   4613  HB2 PRO B 139       3.531 -24.611  -9.197  1.00 92.99           H  
ATOM   4614  HB3 PRO B 139       2.946 -23.229  -8.212  1.00 92.99           H  
ATOM   4615  O   PRO B 139       2.942 -21.944 -11.461  1.00 92.99           O  
ATOM   4616  CG  PRO B 139       1.689 -25.002  -8.151  1.00 92.99           C  
ATOM   4617  HG2 PRO B 139       0.988 -24.431  -7.542  1.00 92.99           H  
ATOM   4618  HG3 PRO B 139       2.203 -25.739  -7.534  1.00 92.99           H  
ATOM   4619  CD  PRO B 139       0.943 -25.670  -9.297  1.00 92.99           C  
ATOM   4620  HD2 PRO B 139       1.470 -26.573  -9.608  1.00 92.99           H  
ATOM   4621  HD3 PRO B 139      -0.067 -25.919  -8.974  1.00 92.99           H  
ATOM   4622  N   THR B 140       3.108 -24.079 -12.103  1.00 86.94           N  
ATOM   4623  H   THR B 140       2.865 -25.036 -11.889  1.00 86.94           H  
ATOM   4624  CA  THR B 140       3.908 -23.834 -13.310  1.00 86.94           C  
ATOM   4625  HA  THR B 140       4.653 -23.074 -13.073  1.00 86.94           H  
ATOM   4626  C   THR B 140       3.124 -23.293 -14.515  1.00 86.94           C  
ATOM   4627  CB  THR B 140       4.657 -25.113 -13.719  1.00 86.94           C  
ATOM   4628  HB  THR B 140       5.178 -24.944 -14.662  1.00 86.94           H  
ATOM   4629  O   THR B 140       3.758 -22.943 -15.508  1.00 86.94           O  
ATOM   4630  CG2 THR B 140       5.693 -25.525 -12.672  1.00 86.94           C  
ATOM   4631 HG21 THR B 140       6.429 -24.730 -12.555  1.00 86.94           H  
ATOM   4632 HG22 THR B 140       6.202 -26.432 -13.000  1.00 86.94           H  
ATOM   4633 HG23 THR B 140       5.214 -25.709 -11.710  1.00 86.94           H  
ATOM   4634  OG1 THR B 140       3.760 -26.197 -13.875  1.00 86.94           O  
ATOM   4635  HG1 THR B 140       3.182 -25.989 -14.613  1.00 86.94           H  
ATOM   4636  N   SER B 141       1.784 -23.228 -14.493  1.00 90.32           N  
ATOM   4637  H   SER B 141       1.280 -23.473 -13.653  1.00 90.32           H  
ATOM   4638  CA  SER B 141       0.998 -22.679 -15.618  1.00 90.32           C  
ATOM   4639  HA  SER B 141       1.542 -22.879 -16.541  1.00 90.32           H  
ATOM   4640  C   SER B 141       0.822 -21.160 -15.563  1.00 90.32           C  
ATOM   4641  CB  SER B 141      -0.361 -23.374 -15.772  1.00 90.32           C  
ATOM   4642  HB2 SER B 141      -0.828 -23.048 -16.702  1.00 90.32           H  
ATOM   4643  HB3 SER B 141      -0.203 -24.451 -15.832  1.00 90.32           H  
ATOM   4644  O   SER B 141       0.378 -20.573 -16.545  1.00 90.32           O  
ATOM   4645  OG  SER B 141      -1.235 -23.097 -14.701  1.00 90.32           O  
ATOM   4646  HG  SER B 141      -1.603 -22.215 -14.793  1.00 90.32           H  
ATOM   4647  N   LEU B 142       1.182 -20.511 -14.450  1.00 92.96           N  
ATOM   4648  H   LEU B 142       1.509 -21.055 -13.664  1.00 92.96           H  
ATOM   4649  CA  LEU B 142       1.094 -19.053 -14.284  1.00 92.96           C  
ATOM   4650  HA  LEU B 142       0.281 -18.688 -14.911  1.00 92.96           H  
ATOM   4651  C   LEU B 142       2.337 -18.285 -14.781  1.00 92.96           C  
ATOM   4652  CB  LEU B 142       0.738 -18.727 -12.823  1.00 92.96           C  
ATOM   4653  HB2 LEU B 142       0.742 -17.642 -12.710  1.00 92.96           H  
ATOM   4654  HB3 LEU B 142       1.512 -19.136 -12.175  1.00 92.96           H  
ATOM   4655  O   LEU B 142       2.407 -17.063 -14.630  1.00 92.96           O  
ATOM   4656  CG  LEU B 142      -0.635 -19.229 -12.343  1.00 92.96           C  
ATOM   4657  HG  LEU B 142      -0.651 -20.319 -12.344  1.00 92.96           H  
ATOM   4658  CD1 LEU B 142      -0.856 -18.731 -10.919  1.00 92.96           C  
ATOM   4659 HD11 LEU B 142      -0.845 -17.642 -10.895  1.00 92.96           H  
ATOM   4660 HD12 LEU B 142      -0.063 -19.110 -10.273  1.00 92.96           H  
ATOM   4661 HD13 LEU B 142      -1.820 -19.088 -10.555  1.00 92.96           H  
ATOM   4662  CD2 LEU B 142      -1.798 -18.710 -13.194  1.00 92.96           C  
ATOM   4663 HD21 LEU B 142      -2.744 -19.015 -12.746  1.00 92.96           H  
ATOM   4664 HD22 LEU B 142      -1.765 -17.621 -13.247  1.00 92.96           H  
ATOM   4665 HD23 LEU B 142      -1.749 -19.131 -14.198  1.00 92.96           H  
ATOM   4666  N   GLN B 143       3.288 -18.973 -15.417  1.00 85.92           N  
ATOM   4667  H   GLN B 143       3.149 -19.968 -15.522  1.00 85.92           H  
ATOM   4668  CA  GLN B 143       4.444 -18.371 -16.091  1.00 85.92           C  
ATOM   4669  HA  GLN B 143       5.090 -17.914 -15.341  1.00 85.92           H  
ATOM   4670  C   GLN B 143       4.007 -17.287 -17.095  1.00 85.92           C  
ATOM   4671  CB  GLN B 143       5.226 -19.476 -16.819  1.00 85.92           C  
ATOM   4672  HB2 GLN B 143       5.923 -19.024 -17.525  1.00 85.92           H  
ATOM   4673  HB3 GLN B 143       4.521 -20.072 -17.399  1.00 85.92           H  
ATOM   4674  O   GLN B 143       3.156 -17.527 -17.951  1.00 85.92           O  
ATOM   4675  CG  GLN B 143       5.995 -20.412 -15.870  1.00 85.92           C  
ATOM   4676  HG2 GLN B 143       6.119 -21.377 -16.362  1.00 85.92           H  
ATOM   4677  HG3 GLN B 143       5.416 -20.584 -14.962  1.00 85.92           H  
ATOM   4678  CD  GLN B 143       7.392 -19.912 -15.508  1.00 85.92           C  
ATOM   4679  NE2 GLN B 143       7.786 -20.000 -14.259  1.00 85.92           N  
ATOM   4680 HE21 GLN B 143       7.098 -20.156 -13.536  1.00 85.92           H  
ATOM   4681 HE22 GLN B 143       8.710 -19.660 -14.036  1.00 85.92           H  
ATOM   4682  OE1 GLN B 143       8.165 -19.470 -16.344  1.00 85.92           O  
ATOM   4683  N   ALA B 144       4.604 -16.097 -16.996  1.00 88.45           N  
ATOM   4684  H   ALA B 144       5.245 -15.970 -16.225  1.00 88.45           H  
ATOM   4685  CA  ALA B 144       4.282 -14.892 -17.766  1.00 88.45           C  
ATOM   4686  HA  ALA B 144       4.881 -14.096 -17.326  1.00 88.45           H  
ATOM   4687  C   ALA B 144       2.822 -14.388 -17.647  1.00 88.45           C  
ATOM   4688  CB  ALA B 144       4.784 -15.048 -19.210  1.00 88.45           C  
ATOM   4689  HB1 ALA B 144       5.837 -15.331 -19.200  1.00 88.45           H  
ATOM   4690  HB2 ALA B 144       4.201 -15.809 -19.728  1.00 88.45           H  
ATOM   4691  HB3 ALA B 144       4.682 -14.095 -19.730  1.00 88.45           H  
ATOM   4692  O   ALA B 144       2.383 -13.569 -18.459  1.00 88.45           O  
ATOM   4693  N   SER B 145       2.062 -14.841 -16.641  1.00 93.97           N  
ATOM   4694  H   SER B 145       2.463 -15.514 -16.004  1.00 93.97           H  
ATOM   4695  CA  SER B 145       0.717 -14.323 -16.358  1.00 93.97           C  
ATOM   4696  HA  SER B 145       0.231 -14.141 -17.317  1.00 93.97           H  
ATOM   4697  C   SER B 145       0.767 -13.001 -15.572  1.00 93.97           C  
ATOM   4698  CB  SER B 145      -0.140 -15.353 -15.611  1.00 93.97           C  
ATOM   4699  HB2 SER B 145      -0.091 -16.313 -16.125  1.00 93.97           H  
ATOM   4700  HB3 SER B 145      -1.177 -15.016 -15.608  1.00 93.97           H  
ATOM   4701  O   SER B 145       1.659 -12.825 -14.735  1.00 93.97           O  
ATOM   4702  OG  SER B 145       0.286 -15.507 -14.272  1.00 93.97           O  
ATOM   4703  HG  SER B 145       1.114 -15.994 -14.292  1.00 93.97           H  
ATOM   4704  N   PRO B 146      -0.206 -12.086 -15.753  1.00 97.74           N  
ATOM   4705  CA  PRO B 146      -0.367 -10.905 -14.907  1.00 97.74           C  
ATOM   4706  HA  PRO B 146       0.605 -10.462 -14.692  1.00 97.74           H  
ATOM   4707  C   PRO B 146      -1.020 -11.295 -13.568  1.00 97.74           C  
ATOM   4708  CB  PRO B 146      -1.177  -9.919 -15.756  1.00 97.74           C  
ATOM   4709  HB2 PRO B 146      -1.741  -9.205 -15.156  1.00 97.74           H  
ATOM   4710  HB3 PRO B 146      -0.504  -9.390 -16.430  1.00 97.74           H  
ATOM   4711  O   PRO B 146      -2.138 -10.887 -13.250  1.00 97.74           O  
ATOM   4712  CG  PRO B 146      -2.086 -10.842 -16.565  1.00 97.74           C  
ATOM   4713  HG2 PRO B 146      -2.383 -10.385 -17.510  1.00 97.74           H  
ATOM   4714  HG3 PRO B 146      -2.967 -11.092 -15.974  1.00 97.74           H  
ATOM   4715  CD  PRO B 146      -1.234 -12.096 -16.787  1.00 97.74           C  
ATOM   4716  HD2 PRO B 146      -1.858 -12.987 -16.713  1.00 97.74           H  
ATOM   4717  HD3 PRO B 146      -0.760 -12.047 -17.767  1.00 97.74           H  
ATOM   4718  N   THR B 147      -0.324 -12.131 -12.795  1.00 98.75           N  
ATOM   4719  H   THR B 147       0.570 -12.452 -13.138  1.00 98.75           H  
ATOM   4720  CA  THR B 147      -0.714 -12.510 -11.434  1.00 98.75           C  
ATOM   4721  HA  THR B 147      -1.785 -12.340 -11.325  1.00 98.75           H  
ATOM   4722  C   THR B 147       0.036 -11.634 -10.436  1.00 98.75           C  
ATOM   4723  CB  THR B 147      -0.475 -14.000 -11.160  1.00 98.75           C  
ATOM   4724  HB  THR B 147       0.584 -14.222 -11.291  1.00 98.75           H  
ATOM   4725  O   THR B 147       1.264 -11.681 -10.384  1.00 98.75           O  
ATOM   4726  CG2 THR B 147      -0.911 -14.424  -9.755  1.00 98.75           C  
ATOM   4727 HG21 THR B 147      -0.329 -13.894  -9.000  1.00 98.75           H  
ATOM   4728 HG22 THR B 147      -0.743 -15.494  -9.630  1.00 98.75           H  
ATOM   4729 HG23 THR B 147      -1.969 -14.207  -9.608  1.00 98.75           H  
ATOM   4730  OG1 THR B 147      -1.229 -14.779 -12.062  1.00 98.75           O  
ATOM   4731  HG1 THR B 147      -0.677 -14.969 -12.824  1.00 98.75           H  
ATOM   4732  N   GLY B 148      -0.685 -10.809  -9.676  1.00 98.86           N  
ATOM   4733  H   GLY B 148      -1.691 -10.839  -9.761  1.00 98.86           H  
ATOM   4734  CA  GLY B 148      -0.097  -9.940  -8.652  1.00 98.86           C  
ATOM   4735  HA2 GLY B 148      -0.797  -9.144  -8.400  1.00 98.86           H  
ATOM   4736  HA3 GLY B 148       0.808  -9.478  -9.048  1.00 98.86           H  
ATOM   4737  C   GLY B 148       0.269 -10.698  -7.372  1.00 98.86           C  
ATOM   4738  O   GLY B 148      -0.339 -11.721  -7.058  1.00 98.86           O  
ATOM   4739  N   VAL B 149       1.242 -10.187  -6.618  1.00 98.92           N  
ATOM   4740  H   VAL B 149       1.681  -9.333  -6.931  1.00 98.92           H  
ATOM   4741  CA  VAL B 149       1.724 -10.762  -5.354  1.00 98.92           C  
ATOM   4742  HA  VAL B 149       1.005 -11.498  -4.994  1.00 98.92           H  
ATOM   4743  C   VAL B 149       1.833  -9.654  -4.308  1.00 98.92           C  
ATOM   4744  CB  VAL B 149       3.081 -11.473  -5.537  1.00 98.92           C  
ATOM   4745  HB  VAL B 149       3.840 -10.745  -5.825  1.00 98.92           H  
ATOM   4746  O   VAL B 149       2.726  -8.813  -4.376  1.00 98.92           O  
ATOM   4747  CG1 VAL B 149       3.523 -12.143  -4.232  1.00 98.92           C  
ATOM   4748 HG11 VAL B 149       3.628 -11.396  -3.445  1.00 98.92           H  
ATOM   4749 HG12 VAL B 149       2.801 -12.900  -3.928  1.00 98.92           H  
ATOM   4750 HG13 VAL B 149       4.497 -12.608  -4.383  1.00 98.92           H  
ATOM   4751  CG2 VAL B 149       3.044 -12.562  -6.614  1.00 98.92           C  
ATOM   4752 HG21 VAL B 149       2.273 -13.297  -6.381  1.00 98.92           H  
ATOM   4753 HG22 VAL B 149       4.014 -13.055  -6.666  1.00 98.92           H  
ATOM   4754 HG23 VAL B 149       2.836 -12.121  -7.589  1.00 98.92           H  
ATOM   4755  N   PHE B 150       0.934  -9.669  -3.326  1.00 98.91           N  
ATOM   4756  H   PHE B 150       0.219 -10.382  -3.348  1.00 98.91           H  
ATOM   4757  CA  PHE B 150       0.827  -8.660  -2.273  1.00 98.91           C  
ATOM   4758  HA  PHE B 150       1.580  -7.886  -2.426  1.00 98.91           H  
ATOM   4759  C   PHE B 150       1.077  -9.314  -0.909  1.00 98.91           C  
ATOM   4760  CB  PHE B 150      -0.551  -7.982  -2.361  1.00 98.91           C  
ATOM   4761  HB2 PHE B 150      -0.629  -7.252  -1.556  1.00 98.91           H  
ATOM   4762  HB3 PHE B 150      -1.330  -8.728  -2.199  1.00 98.91           H  
ATOM   4763  O   PHE B 150       0.239 -10.074  -0.416  1.00 98.91           O  
ATOM   4764  CG  PHE B 150      -0.820  -7.276  -3.679  1.00 98.91           C  
ATOM   4765  CD1 PHE B 150      -0.536  -5.903  -3.817  1.00 98.91           C  
ATOM   4766  HD1 PHE B 150      -0.127  -5.351  -2.984  1.00 98.91           H  
ATOM   4767  CD2 PHE B 150      -1.342  -7.991  -4.776  1.00 98.91           C  
ATOM   4768  HD2 PHE B 150      -1.555  -9.045  -4.679  1.00 98.91           H  
ATOM   4769  CE1 PHE B 150      -0.773  -5.253  -5.041  1.00 98.91           C  
ATOM   4770  HE1 PHE B 150      -0.554  -4.200  -5.147  1.00 98.91           H  
ATOM   4771  CE2 PHE B 150      -1.571  -7.341  -6.003  1.00 98.91           C  
ATOM   4772  HE2 PHE B 150      -1.963  -7.892  -6.844  1.00 98.91           H  
ATOM   4773  CZ  PHE B 150      -1.280  -5.973  -6.137  1.00 98.91           C  
ATOM   4774  HZ  PHE B 150      -1.436  -5.478  -7.084  1.00 98.91           H  
ATOM   4775  N   VAL B 151       2.231  -9.037  -0.294  1.00 98.81           N  
ATOM   4776  H   VAL B 151       2.866  -8.385  -0.733  1.00 98.81           H  
ATOM   4777  CA  VAL B 151       2.641  -9.690   0.964  1.00 98.81           C  
ATOM   4778  HA  VAL B 151       1.864 -10.396   1.258  1.00 98.81           H  
ATOM   4779  C   VAL B 151       2.767  -8.669   2.088  1.00 98.81           C  
ATOM   4780  CB  VAL B 151       3.933 -10.522   0.821  1.00 98.81           C  
ATOM   4781  HB  VAL B 151       4.793  -9.856   0.736  1.00 98.81           H  
ATOM   4782  O   VAL B 151       3.636  -7.800   2.066  1.00 98.81           O  
ATOM   4783  CG1 VAL B 151       4.114 -11.434   2.042  1.00 98.81           C  
ATOM   4784 HG11 VAL B 151       3.298 -12.154   2.094  1.00 98.81           H  
ATOM   4785 HG12 VAL B 151       5.058 -11.974   1.961  1.00 98.81           H  
ATOM   4786 HG13 VAL B 151       4.131 -10.846   2.959  1.00 98.81           H  
ATOM   4787  CG2 VAL B 151       3.907 -11.436  -0.410  1.00 98.81           C  
ATOM   4788 HG21 VAL B 151       3.037 -12.092  -0.374  1.00 98.81           H  
ATOM   4789 HG22 VAL B 151       4.815 -12.038  -0.444  1.00 98.81           H  
ATOM   4790 HG23 VAL B 151       3.863 -10.829  -1.313  1.00 98.81           H  
ATOM   4791  N   GLY B 152       1.901  -8.802   3.091  1.00 98.82           N  
ATOM   4792  H   GLY B 152       1.167  -9.489   3.001  1.00 98.82           H  
ATOM   4793  CA  GLY B 152       1.983  -8.066   4.343  1.00 98.82           C  
ATOM   4794  HA2 GLY B 152       2.158  -7.013   4.123  1.00 98.82           H  
ATOM   4795  HA3 GLY B 152       1.038  -8.164   4.876  1.00 98.82           H  
ATOM   4796  C   GLY B 152       3.099  -8.603   5.237  1.00 98.82           C  
ATOM   4797  O   GLY B 152       3.055  -9.759   5.658  1.00 98.82           O  
ATOM   4798  N   LEU B 153       4.080  -7.761   5.539  1.00 98.12           N  
ATOM   4799  H   LEU B 153       4.031  -6.823   5.170  1.00 98.12           H  
ATOM   4800  CA  LEU B 153       5.292  -8.107   6.282  1.00 98.12           C  
ATOM   4801  HA  LEU B 153       5.187  -9.090   6.740  1.00 98.12           H  
ATOM   4802  C   LEU B 153       5.544  -7.115   7.418  1.00 98.12           C  
ATOM   4803  CB  LEU B 153       6.469  -8.138   5.284  1.00 98.12           C  
ATOM   4804  HB2 LEU B 153       6.356  -7.309   4.586  1.00 98.12           H  
ATOM   4805  HB3 LEU B 153       7.415  -7.991   5.805  1.00 98.12           H  
ATOM   4806  O   LEU B 153       4.935  -6.048   7.480  1.00 98.12           O  
ATOM   4807  CG  LEU B 153       6.523  -9.473   4.521  1.00 98.12           C  
ATOM   4808  HG  LEU B 153       5.527  -9.914   4.479  1.00 98.12           H  
ATOM   4809  CD1 LEU B 153       6.996  -9.273   3.087  1.00 98.12           C  
ATOM   4810 HD11 LEU B 153       6.339  -8.565   2.581  1.00 98.12           H  
ATOM   4811 HD12 LEU B 153       6.929 -10.229   2.567  1.00 98.12           H  
ATOM   4812 HD13 LEU B 153       8.022  -8.907   3.070  1.00 98.12           H  
ATOM   4813  CD2 LEU B 153       7.460 -10.463   5.212  1.00 98.12           C  
ATOM   4814 HD21 LEU B 153       8.483 -10.086   5.213  1.00 98.12           H  
ATOM   4815 HD22 LEU B 153       7.436 -11.421   4.692  1.00 98.12           H  
ATOM   4816 HD23 LEU B 153       7.144 -10.608   6.245  1.00 98.12           H  
ATOM   4817  N   ILE B 154       6.475  -7.498   8.290  1.00 97.18           N  
ATOM   4818  H   ILE B 154       6.860  -8.425   8.183  1.00 97.18           H  
ATOM   4819  CA  ILE B 154       7.227  -6.620   9.191  1.00 97.18           C  
ATOM   4820  HA  ILE B 154       7.085  -5.583   8.888  1.00 97.18           H  
ATOM   4821  C   ILE B 154       8.698  -7.034   9.022  1.00 97.18           C  
ATOM   4822  CB  ILE B 154       6.758  -6.774  10.659  1.00 97.18           C  
ATOM   4823  HB  ILE B 154       6.930  -7.804  10.974  1.00 97.18           H  
ATOM   4824  O   ILE B 154       8.963  -8.240   8.982  1.00 97.18           O  
ATOM   4825  CG1 ILE B 154       5.250  -6.478  10.768  1.00 97.18           C  
ATOM   4826 HG12 ILE B 154       4.721  -7.206  10.154  1.00 97.18           H  
ATOM   4827 HG13 ILE B 154       5.054  -5.484  10.366  1.00 97.18           H  
ATOM   4828  CG2 ILE B 154       7.549  -5.840  11.591  1.00 97.18           C  
ATOM   4829 HG21 ILE B 154       8.622  -6.006  11.500  1.00 97.18           H  
ATOM   4830 HG22 ILE B 154       7.284  -6.020  12.633  1.00 97.18           H  
ATOM   4831 HG23 ILE B 154       7.329  -4.803  11.337  1.00 97.18           H  
ATOM   4832  CD1 ILE B 154       4.655  -6.585  12.176  1.00 97.18           C  
ATOM   4833 HD11 ILE B 154       4.942  -7.536  12.625  1.00 97.18           H  
ATOM   4834 HD12 ILE B 154       5.004  -5.763  12.802  1.00 97.18           H  
ATOM   4835 HD13 ILE B 154       3.569  -6.533  12.108  1.00 97.18           H  
ATOM   4836  N   PRO B 155       9.666  -6.108   8.904  1.00 96.39           N  
ATOM   4837  CA  PRO B 155      11.082  -6.467   8.911  1.00 96.39           C  
ATOM   4838  HA  PRO B 155      11.287  -7.109   8.055  1.00 96.39           H  
ATOM   4839  C   PRO B 155      11.457  -7.197  10.206  1.00 96.39           C  
ATOM   4840  CB  PRO B 155      11.852  -5.153   8.754  1.00 96.39           C  
ATOM   4841  HB2 PRO B 155      12.122  -4.751   9.730  1.00 96.39           H  
ATOM   4842  HB3 PRO B 155      12.741  -5.280   8.136  1.00 96.39           H  
ATOM   4843  O   PRO B 155      11.081  -6.766  11.294  1.00 96.39           O  
ATOM   4844  CG  PRO B 155      10.835  -4.223   8.097  1.00 96.39           C  
ATOM   4845  HG2 PRO B 155      11.046  -3.179   8.326  1.00 96.39           H  
ATOM   4846  HG3 PRO B 155      10.822  -4.393   7.020  1.00 96.39           H  
ATOM   4847  CD  PRO B 155       9.505  -4.680   8.689  1.00 96.39           C  
ATOM   4848  HD2 PRO B 155       9.328  -4.182   9.643  1.00 96.39           H  
ATOM   4849  HD3 PRO B 155       8.697  -4.463   7.990  1.00 96.39           H  
ATOM   4850  N   GLN B 156      12.191  -8.302  10.092  1.00 94.71           N  
ATOM   4851  H   GLN B 156      12.489  -8.603   9.175  1.00 94.71           H  
ATOM   4852  CA  GLN B 156      12.679  -9.088  11.226  1.00 94.71           C  
ATOM   4853  HA  GLN B 156      12.539  -8.532  12.153  1.00 94.71           H  
ATOM   4854  C   GLN B 156      14.175  -9.335  11.042  1.00 94.71           C  
ATOM   4855  CB  GLN B 156      11.924 -10.424  11.336  1.00 94.71           C  
ATOM   4856  HB2 GLN B 156      12.085 -10.997  10.423  1.00 94.71           H  
ATOM   4857  HB3 GLN B 156      12.341 -10.995  12.166  1.00 94.71           H  
ATOM   4858  O   GLN B 156      14.626  -9.658   9.945  1.00 94.71           O  
ATOM   4859  CG  GLN B 156      10.411 -10.270  11.549  1.00 94.71           C  
ATOM   4860  HG2 GLN B 156       9.938 -11.251  11.499  1.00 94.71           H  
ATOM   4861  HG3 GLN B 156       9.989  -9.687  10.731  1.00 94.71           H  
ATOM   4862  CD  GLN B 156      10.030  -9.630  12.878  1.00 94.71           C  
ATOM   4863  NE2 GLN B 156       9.098  -8.706  12.870  1.00 94.71           N  
ATOM   4864 HE21 GLN B 156       8.797  -8.329  11.983  1.00 94.71           H  
ATOM   4865 HE22 GLN B 156       8.928  -8.232  13.746  1.00 94.71           H  
ATOM   4866  OE1 GLN B 156      10.544  -9.951  13.941  1.00 94.71           O  
ATOM   4867  N   GLU B 157      14.957  -9.205  12.111  1.00 93.68           N  
ATOM   4868  H   GLU B 157      14.553  -8.927  12.994  1.00 93.68           H  
ATOM   4869  CA  GLU B 157      16.389  -9.495  12.053  1.00 93.68           C  
ATOM   4870  HA  GLU B 157      16.831  -9.002  11.187  1.00 93.68           H  
ATOM   4871  C   GLU B 157      16.638 -11.006  11.948  1.00 93.68           C  
ATOM   4872  CB  GLU B 157      17.091  -8.988  13.311  1.00 93.68           C  
ATOM   4873  HB2 GLU B 157      18.113  -9.364  13.265  1.00 93.68           H  
ATOM   4874  HB3 GLU B 157      16.606  -9.426  14.183  1.00 93.68           H  
ATOM   4875  O   GLU B 157      16.448 -11.735  12.929  1.00 93.68           O  
ATOM   4876  CG  GLU B 157      17.145  -7.468  13.502  1.00 93.68           C  
ATOM   4877  HG2 GLU B 157      17.704  -7.019  12.682  1.00 93.68           H  
ATOM   4878  HG3 GLU B 157      16.132  -7.067  13.506  1.00 93.68           H  
ATOM   4879  CD  GLU B 157      17.837  -7.166  14.839  1.00 93.68           C  
ATOM   4880  OE1 GLU B 157      17.464  -6.182  15.516  1.00 93.68           O  
ATOM   4881  OE2 GLU B 157      18.718  -7.972  15.225  1.00 93.68           O  
ATOM   4882  N   TYR B 158      17.119 -11.472  10.792  1.00 94.07           N  
ATOM   4883  H   TYR B 158      17.210 -10.834  10.015  1.00 94.07           H  
ATOM   4884  CA  TYR B 158      17.562 -12.852  10.589  1.00 94.07           C  
ATOM   4885  HA  TYR B 158      17.336 -13.420  11.492  1.00 94.07           H  
ATOM   4886  C   TYR B 158      19.075 -12.933  10.359  1.00 94.07           C  
ATOM   4887  CB  TYR B 158      16.792 -13.502   9.430  1.00 94.07           C  
ATOM   4888  HB2 TYR B 158      16.987 -12.930   8.523  1.00 94.07           H  
ATOM   4889  HB3 TYR B 158      15.722 -13.435   9.628  1.00 94.07           H  
ATOM   4890  O   TYR B 158      19.599 -12.366   9.405  1.00 94.07           O  
ATOM   4891  CG  TYR B 158      17.144 -14.964   9.187  1.00 94.07           C  
ATOM   4892  CD1 TYR B 158      17.488 -15.422   7.900  1.00 94.07           C  
ATOM   4893  HD1 TYR B 158      17.529 -14.734   7.068  1.00 94.07           H  
ATOM   4894  CD2 TYR B 158      17.133 -15.877  10.260  1.00 94.07           C  
ATOM   4895  HD2 TYR B 158      16.901 -15.531  11.256  1.00 94.07           H  
ATOM   4896  CE1 TYR B 158      17.766 -16.787   7.686  1.00 94.07           C  
ATOM   4897  HE1 TYR B 158      18.017 -17.146   6.698  1.00 94.07           H  
ATOM   4898  CE2 TYR B 158      17.432 -17.235  10.058  1.00 94.07           C  
ATOM   4899  HE2 TYR B 158      17.413 -17.920  10.893  1.00 94.07           H  
ATOM   4900  OH  TYR B 158      17.978 -19.021   8.571  1.00 94.07           O  
ATOM   4901  HH  TYR B 158      18.204 -19.444   9.403  1.00 94.07           H  
ATOM   4902  CZ  TYR B 158      17.734 -17.696   8.762  1.00 94.07           C  
ATOM   4903  N   GLY B 159      19.771 -13.692  11.211  1.00 91.45           N  
ATOM   4904  H   GLY B 159      19.286 -14.090  12.003  1.00 91.45           H  
ATOM   4905  CA  GLY B 159      21.205 -13.950  11.069  1.00 91.45           C  
ATOM   4906  HA2 GLY B 159      21.395 -14.186  10.022  1.00 91.45           H  
ATOM   4907  HA3 GLY B 159      21.478 -14.820  11.666  1.00 91.45           H  
ATOM   4908  C   GLY B 159      22.113 -12.774  11.481  1.00 91.45           C  
ATOM   4909  O   GLY B 159      21.718 -11.936  12.302  1.00 91.45           O  
ATOM   4910  N   PRO B 160      23.362 -12.736  10.971  1.00 90.93           N  
ATOM   4911  CA  PRO B 160      24.301 -11.626  11.166  1.00 90.93           C  
ATOM   4912  HA  PRO B 160      24.548 -11.545  12.225  1.00 90.93           H  
ATOM   4913  C   PRO B 160      23.745 -10.284  10.665  1.00 90.93           C  
ATOM   4914  CB  PRO B 160      25.564 -12.011  10.383  1.00 90.93           C  
ATOM   4915  HB2 PRO B 160      25.546 -11.558   9.391  1.00 90.93           H  
ATOM   4916  HB3 PRO B 160      26.470 -11.719  10.914  1.00 90.93           H  
ATOM   4917  O   PRO B 160      22.767 -10.254   9.924  1.00 90.93           O  
ATOM   4918  CG  PRO B 160      25.477 -13.527  10.248  1.00 90.93           C  
ATOM   4919  HG2 PRO B 160      25.861 -13.999  11.152  1.00 90.93           H  
ATOM   4920  HG3 PRO B 160      26.005 -13.889   9.366  1.00 90.93           H  
ATOM   4921  CD  PRO B 160      23.975 -13.764  10.143  1.00 90.93           C  
ATOM   4922  HD2 PRO B 160      23.654 -13.635   9.110  1.00 90.93           H  
ATOM   4923  HD3 PRO B 160      23.731 -14.767  10.494  1.00 90.93           H  
ATOM   4924  N   ARG B 161      24.376  -9.169  11.040  1.00 92.97           N  
ATOM   4925  H   ARG B 161      25.145  -9.227  11.691  1.00 92.97           H  
ATOM   4926  CA  ARG B 161      24.130  -7.876  10.386  1.00 92.97           C  
ATOM   4927  HA  ARG B 161      23.056  -7.707  10.302  1.00 92.97           H  
ATOM   4928  C   ARG B 161      24.692  -7.874   8.962  1.00 92.97           C  
ATOM   4929  CB  ARG B 161      24.738  -6.740  11.218  1.00 92.97           C  
ATOM   4930  HB2 ARG B 161      25.805  -6.915  11.355  1.00 92.97           H  
ATOM   4931  HB3 ARG B 161      24.638  -5.809  10.659  1.00 92.97           H  
ATOM   4932  O   ARG B 161      25.669  -8.570   8.681  1.00 92.97           O  
ATOM   4933  CG  ARG B 161      24.060  -6.577  12.589  1.00 92.97           C  
ATOM   4934  HG2 ARG B 161      22.991  -6.401  12.461  1.00 92.97           H  
ATOM   4935  HG3 ARG B 161      24.183  -7.479  13.189  1.00 92.97           H  
ATOM   4936  CD  ARG B 161      24.708  -5.409  13.333  1.00 92.97           C  
ATOM   4937  HD2 ARG B 161      24.755  -4.545  12.670  1.00 92.97           H
[truncated: 1,848,916 more chars]
