# Supplementary material for: Module-Based Polyketide Synthase Engineering for de Novo Polyketide Biosynthesis
Source: ACS Synth Biol. 2023 Oct 23;12(11):3148–55. doi: 10.1021/acssynbio.3c00282 (PMC10661043; doi:10.1021/acssynbio.3c00282)
Supplement: Supplementary file 2 — sb3c00282_si_002.zip [file sb3c00282_si_002.zip › Final_PKS_Structures/menzella_pdbs/gelM3_ACP_eryM6_KSAT_dimer.pdb]

ATOM      1  N   LEU A   1     -14.456 -25.067 -51.608  1.00 70.57           N  
ATOM      2  H   LEU A   1     -13.952 -25.670 -52.242  1.00 70.57           H  
ATOM      3  H2  LEU A   1     -13.798 -24.411 -51.211  1.00 70.57           H  
ATOM      4  H3  LEU A   1     -15.162 -24.548 -52.111  1.00 70.57           H  
ATOM      5  CA  LEU A   1     -15.062 -25.870 -50.520  1.00 70.57           C  
ATOM      6  HA  LEU A   1     -14.254 -26.402 -50.017  1.00 70.57           H  
ATOM      7  C   LEU A   1     -15.968 -26.986 -51.035  1.00 70.57           C  
ATOM      8  CB  LEU A   1     -15.725 -24.990 -49.454  1.00 70.57           C  
ATOM      9  HB2 LEU A   1     -16.223 -24.150 -49.937  1.00 70.57           H  
ATOM     10  HB3 LEU A   1     -16.478 -25.563 -48.913  1.00 70.57           H  
ATOM     11  O   LEU A   1     -15.604 -28.125 -50.822  1.00 70.57           O  
ATOM     12  CG  LEU A   1     -14.670 -24.483 -48.448  1.00 70.57           C  
ATOM     13  HG  LEU A   1     -13.774 -24.180 -48.990  1.00 70.57           H  
ATOM     14  CD1 LEU A   1     -15.201 -23.273 -47.703  1.00 70.57           C  
ATOM     15 HD11 LEU A   1     -14.455 -22.913 -46.995  1.00 70.57           H  
ATOM     16 HD12 LEU A   1     -16.097 -23.560 -47.151  1.00 70.57           H  
ATOM     17 HD13 LEU A   1     -15.440 -22.462 -48.391  1.00 70.57           H  
ATOM     18  CD2 LEU A   1     -14.300 -25.564 -47.432  1.00 70.57           C  
ATOM     19 HD21 LEU A   1     -13.767 -26.383 -47.916  1.00 70.57           H  
ATOM     20 HD22 LEU A   1     -13.631 -25.147 -46.680  1.00 70.57           H  
ATOM     21 HD23 LEU A   1     -15.188 -25.939 -46.924  1.00 70.57           H  
ATOM     22  N   ALA A   2     -17.068 -26.719 -51.754  1.00 67.58           N  
ATOM     23  H   ALA A   2     -17.398 -25.768 -51.832  1.00 67.58           H  
ATOM     24  CA  ALA A   2     -18.025 -27.770 -52.162  1.00 67.58           C  
ATOM     25  HA  ALA A   2     -18.459 -28.203 -51.261  1.00 67.58           H  
ATOM     26  C   ALA A   2     -17.435 -28.951 -52.971  1.00 67.58           C  
ATOM     27  CB  ALA A   2     -19.151 -27.096 -52.957  1.00 67.58           C  
ATOM     28  HB1 ALA A   2     -19.902 -27.841 -53.218  1.00 67.58           H  
ATOM     29  HB2 ALA A   2     -18.759 -26.655 -53.874  1.00 67.58           H  
ATOM     30  HB3 ALA A   2     -19.627 -26.325 -52.352  1.00 67.58           H  
ATOM     31  O   ALA A   2     -17.976 -30.048 -52.920  1.00 67.58           O  
ATOM     32  N   GLY A   3     -16.337 -28.737 -53.707  1.00 71.29           N  
ATOM     33  H   GLY A   3     -15.957 -27.802 -53.743  1.00 71.29           H  
ATOM     34  CA  GLY A   3     -15.631 -29.799 -54.439  1.00 71.29           C  
ATOM     35  HA2 GLY A   3     -15.098 -29.359 -55.282  1.00 71.29           H  
ATOM     36  HA3 GLY A   3     -16.357 -30.508 -54.835  1.00 71.29           H  
ATOM     37  C   GLY A   3     -14.614 -30.600 -53.613  1.00 71.29           C  
ATOM     38  O   GLY A   3     -13.958 -31.472 -54.170  1.00 71.29           O  
ATOM     39  N   LEU A   4     -14.440 -30.285 -52.327  1.00 76.43           N  
ATOM     40  H   LEU A   4     -15.091 -29.643 -51.897  1.00 76.43           H  
ATOM     41  CA  LEU A   4     -13.523 -30.978 -51.420  1.00 76.43           C  
ATOM     42  HA  LEU A   4     -12.780 -31.530 -51.997  1.00 76.43           H  
ATOM     43  C   LEU A   4     -14.285 -32.001 -50.579  1.00 76.43           C  
ATOM     44  CB  LEU A   4     -12.798 -29.956 -50.524  1.00 76.43           C  
ATOM     45  HB2 LEU A   4     -12.235 -30.492 -49.760  1.00 76.43           H  
ATOM     46  HB3 LEU A   4     -13.547 -29.360 -50.004  1.00 76.43           H  
ATOM     47  O   LEU A   4     -15.449 -31.773 -50.232  1.00 76.43           O  
ATOM     48  CG  LEU A   4     -11.837 -29.012 -51.261  1.00 76.43           C  
ATOM     49  HG  LEU A   4     -12.373 -28.498 -52.059  1.00 76.43           H  
ATOM     50  CD1 LEU A   4     -11.321 -27.950 -50.289  1.00 76.43           C  
ATOM     51 HD11 LEU A   4     -10.759 -28.430 -49.487  1.00 76.43           H  
ATOM     52 HD12 LEU A   4     -12.151 -27.401 -49.845  1.00 76.43           H  
ATOM     53 HD13 LEU A   4     -10.656 -27.260 -50.809  1.00 76.43           H  
ATOM     54  CD2 LEU A   4     -10.643 -29.753 -51.860  1.00 76.43           C  
ATOM     55 HD21 LEU A   4     -10.132 -30.328 -51.087  1.00 76.43           H  
ATOM     56 HD22 LEU A   4     -10.972 -30.431 -52.647  1.00 76.43           H  
ATOM     57 HD23 LEU A   4      -9.938 -29.041 -52.290  1.00 76.43           H  
ATOM     58  N   SER A   5     -13.612 -33.096 -50.219  1.00 75.87           N  
ATOM     59  H   SER A   5     -12.636 -33.180 -50.464  1.00 75.87           H  
ATOM     60  CA  SER A   5     -14.141 -34.044 -49.237  1.00 75.87           C  
ATOM     61  HA  SER A   5     -15.082 -34.430 -49.628  1.00 75.87           H  
ATOM     62  C   SER A   5     -14.395 -33.333 -47.898  1.00 75.87           C  
ATOM     63  CB  SER A   5     -13.180 -35.227 -49.047  1.00 75.87           C  
ATOM     64  HB2 SER A   5     -12.838 -35.594 -50.014  1.00 75.87           H  
ATOM     65  HB3 SER A   5     -13.710 -36.031 -48.537  1.00 75.87           H  
ATOM     66  O   SER A   5     -13.749 -32.322 -47.617  1.00 75.87           O  
ATOM     67  OG  SER A   5     -12.077 -34.853 -48.254  1.00 75.87           O  
ATOM     68  HG  SER A   5     -11.298 -34.722 -48.800  1.00 75.87           H  
ATOM     69  N   PRO A   6     -15.317 -33.814 -47.049  1.00 70.17           N  
ATOM     70  CA  PRO A   6     -15.569 -33.194 -45.748  1.00 70.17           C  
ATOM     71  HA  PRO A   6     -16.007 -32.210 -45.913  1.00 70.17           H  
ATOM     72  C   PRO A   6     -14.307 -33.028 -44.882  1.00 70.17           C  
ATOM     73  CB  PRO A   6     -16.604 -34.098 -45.074  1.00 70.17           C  
ATOM     74  HB2 PRO A   6     -16.106 -34.881 -44.502  1.00 70.17           H  
ATOM     75  HB3 PRO A   6     -17.276 -33.529 -44.432  1.00 70.17           H  
ATOM     76  O   PRO A   6     -14.146 -31.986 -44.252  1.00 70.17           O  
ATOM     77  CG  PRO A   6     -17.345 -34.731 -46.253  1.00 70.17           C  
ATOM     78  HG2 PRO A   6     -18.101 -34.039 -46.623  1.00 70.17           H  
ATOM     79  HG3 PRO A   6     -17.796 -35.686 -45.983  1.00 70.17           H  
ATOM     80  CD  PRO A   6     -16.249 -34.899 -47.301  1.00 70.17           C  
ATOM     81  HD2 PRO A   6     -16.685 -34.842 -48.298  1.00 70.17           H  
ATOM     82  HD3 PRO A   6     -15.743 -35.854 -47.157  1.00 70.17           H  
ATOM     83  N   GLU A   7     -13.393 -34.004 -44.893  1.00 73.24           N  
ATOM     84  H   GLU A   7     -13.558 -34.835 -45.444  1.00 73.24           H  
ATOM     85  CA  GLU A   7     -12.098 -33.914 -44.199  1.00 73.24           C  
ATOM     86  HA  GLU A   7     -12.250 -33.645 -43.154  1.00 73.24           H  
ATOM     87  C   GLU A   7     -11.191 -32.846 -44.806  1.00 73.24           C  
ATOM     88  CB  GLU A   7     -11.364 -35.261 -44.268  1.00 73.24           C  
ATOM     89  HB2 GLU A   7     -11.552 -35.720 -45.238  1.00 73.24           H  
ATOM     90  HB3 GLU A   7     -10.292 -35.090 -44.171  1.00 73.24           H  
ATOM     91  O   GLU A   7     -10.618 -32.036 -44.080  1.00 73.24           O  
ATOM     92  CG  GLU A   7     -11.788 -36.198 -43.134  1.00 73.24           C  
ATOM     93  HG2 GLU A   7     -11.570 -35.714 -42.183  1.00 73.24           H  
ATOM     94  HG3 GLU A   7     -12.865 -36.358 -43.193  1.00 73.24           H  
ATOM     95  CD  GLU A   7     -11.071 -37.553 -43.209  1.00 73.24           C  
ATOM     96  OE1 GLU A   7     -10.828 -38.132 -42.129  1.00 73.24           O  
ATOM     97  OE2 GLU A   7     -10.817 -38.018 -44.344  1.00 73.24           O  
ATOM     98  N   ASP A   8     -11.094 -32.789 -46.136  1.00 80.51           N  
ATOM     99  H   ASP A   8     -11.568 -33.486 -46.694  1.00 80.51           H  
ATOM    100  CA  ASP A   8     -10.308 -31.752 -46.804  1.00 80.51           C  
ATOM    101  HA  ASP A   8      -9.300 -31.751 -46.390  1.00 80.51           H  
ATOM    102  C   ASP A   8     -10.902 -30.354 -46.570  1.00 80.51           C  
ATOM    103  CB  ASP A   8     -10.215 -32.030 -48.307  1.00 80.51           C  
ATOM    104  HB2 ASP A   8     -11.224 -32.128 -48.707  1.00 80.51           H  
ATOM    105  HB3 ASP A   8      -9.742 -31.176 -48.792  1.00 80.51           H  
ATOM    106  O   ASP A   8     -10.156 -29.381 -46.480  1.00 80.51           O  
ATOM    107  CG  ASP A   8      -9.413 -33.279 -48.668  1.00 80.51           C  
ATOM    108  OD1 ASP A   8      -8.291 -33.452 -48.134  1.00 80.51           O  
ATOM    109  OD2 ASP A   8      -9.923 -34.022 -49.538  1.00 80.51           O  
ATOM    110  N   GLN A   9     -12.231 -30.236 -46.440  1.00 81.83           N  
ATOM    111  H   GLN A   9     -12.784 -31.076 -46.533  1.00 81.83           H  
ATOM    112  CA  GLN A   9     -12.886 -28.985 -46.048  1.00 81.83           C  
ATOM    113  HA  GLN A   9     -12.558 -28.194 -46.721  1.00 81.83           H  
ATOM    114  C   GLN A   9     -12.476 -28.565 -44.630  1.00 81.83           C  
ATOM    115  CB  GLN A   9     -14.423 -29.097 -46.119  1.00 81.83           C  
ATOM    116  HB2 GLN A   9     -14.754 -29.940 -45.513  1.00 81.83           H  
ATOM    117  HB3 GLN A   9     -14.849 -28.194 -45.683  1.00 81.83           H  
ATOM    118  O   GLN A   9     -12.137 -27.404 -44.421  1.00 81.83           O  
ATOM    119  CG  GLN A   9     -14.999 -29.254 -47.534  1.00 81.83           C  
ATOM    120  HG2 GLN A   9     -14.769 -28.368 -48.126  1.00 81.83           H  
ATOM    121  HG3 GLN A   9     -14.532 -30.105 -48.029  1.00 81.83           H  
ATOM    122  CD  GLN A   9     -16.513 -29.458 -47.549  1.00 81.83           C  
ATOM    123  NE2 GLN A   9     -17.061 -29.980 -48.623  1.00 81.83           N  
ATOM    124 HE21 GLN A   9     -16.470 -30.427 -49.309  1.00 81.83           H  
ATOM    125 HE22 GLN A   9     -18.043 -30.205 -48.563  1.00 81.83           H  
ATOM    126  OE1 GLN A   9     -17.246 -29.121 -46.628  1.00 81.83           O  
ATOM    127  N   GLU A  10     -12.509 -29.482 -43.657  1.00 82.14           N  
ATOM    128  H   GLU A  10     -12.772 -30.429 -43.890  1.00 82.14           H  
ATOM    129  CA  GLU A  10     -12.184 -29.181 -42.255  1.00 82.14           C  
ATOM    130  HA  GLU A  10     -12.719 -28.274 -41.973  1.00 82.14           H  
ATOM    131  C   GLU A  10     -10.691 -28.882 -42.057  1.00 82.14           C  
ATOM    132  CB  GLU A  10     -12.696 -30.327 -41.359  1.00 82.14           C  
ATOM    133  HB2 GLU A  10     -13.688 -30.592 -41.724  1.00 82.14           H  
ATOM    134  HB3 GLU A  10     -12.055 -31.201 -41.465  1.00 82.14           H  
ATOM    135  O   GLU A  10     -10.351 -27.941 -41.338  1.00 82.14           O  
ATOM    136  CG  GLU A  10     -12.808 -29.933 -39.870  1.00 82.14           C  
ATOM    137  HG2 GLU A  10     -13.178 -28.909 -39.812  1.00 82.14           H  
ATOM    138  HG3 GLU A  10     -11.813 -29.954 -39.426  1.00 82.14           H  
ATOM    139  CD  GLU A  10     -13.775 -30.821 -39.054  1.00 82.14           C  
ATOM    140  OE1 GLU A  10     -13.595 -30.935 -37.815  1.00 82.14           O  
ATOM    141  OE2 GLU A  10     -14.813 -31.258 -39.619  1.00 82.14           O  
ATOM    142  N   ARG A  11      -9.803 -29.596 -42.762  1.00 85.46           N  
ATOM    143  H   ARG A  11     -10.144 -30.379 -43.302  1.00 85.46           H  
ATOM    144  CA  ARG A  11      -8.359 -29.313 -42.771  1.00 85.46           C  
ATOM    145  HA  ARG A  11      -7.999 -29.323 -41.742  1.00 85.46           H  
ATOM    146  C   ARG A  11      -8.069 -27.913 -43.308  1.00 85.46           C  
ATOM    147  CB  ARG A  11      -7.614 -30.401 -43.563  1.00 85.46           C  
ATOM    148  HB2 ARG A  11      -7.909 -30.357 -44.612  1.00 85.46           H  
ATOM    149  HB3 ARG A  11      -7.895 -31.377 -43.168  1.00 85.46           H  
ATOM    150  O   ARG A  11      -7.428 -27.127 -42.619  1.00 85.46           O  
ATOM    151  CG  ARG A  11      -6.088 -30.240 -43.441  1.00 85.46           C  
ATOM    152  HG2 ARG A  11      -5.781 -29.276 -43.847  1.00 85.46           H  
ATOM    153  HG3 ARG A  11      -5.817 -30.262 -42.385  1.00 85.46           H  
ATOM    154  CD  ARG A  11      -5.307 -31.349 -44.162  1.00 85.46           C  
ATOM    155  HD2 ARG A  11      -5.650 -32.318 -43.799  1.00 85.46           H  
ATOM    156  HD3 ARG A  11      -4.256 -31.240 -43.895  1.00 85.46           H  
ATOM    157  NE  ARG A  11      -5.428 -31.237 -45.628  1.00 85.46           N  
ATOM    158  HE  ARG A  11      -5.139 -30.345 -46.002  1.00 85.46           H  
ATOM    159  NH1 ARG A  11      -6.239 -33.346 -46.133  1.00 85.46           N  
ATOM    160 HH11 ARG A  11      -6.152 -33.641 -45.171  1.00 85.46           H  
ATOM    161 HH12 ARG A  11      -6.855 -33.833 -46.767  1.00 85.46           H  
ATOM    162  NH2 ARG A  11      -6.138 -31.830 -47.710  1.00 85.46           N  
ATOM    163 HH21 ARG A  11      -5.972 -30.888 -48.034  1.00 85.46           H  
ATOM    164 HH22 ARG A  11      -6.767 -32.456 -48.192  1.00 85.46           H  
ATOM    165  CZ  ARG A  11      -5.910 -32.135 -46.470  1.00 85.46           C  
ATOM    166  N   LEU A  12      -8.619 -27.572 -44.477  1.00 86.61           N  
ATOM    167  H   LEU A  12      -9.154 -28.268 -44.976  1.00 86.61           H  
ATOM    168  CA  LEU A  12      -8.436 -26.252 -45.092  1.00 86.61           C  
ATOM    169  HA  LEU A  12      -7.370 -26.091 -45.258  1.00 86.61           H  
ATOM    170  C   LEU A  12      -8.946 -25.118 -44.184  1.00 86.61           C  
ATOM    171  CB  LEU A  12      -9.183 -26.242 -46.438  1.00 86.61           C  
ATOM    172  HB2 LEU A  12     -10.253 -26.231 -46.231  1.00 86.61           H  
ATOM    173  HB3 LEU A  12      -8.960 -27.159 -46.982  1.00 86.61           H  
ATOM    174  O   LEU A  12      -8.337 -24.056 -44.103  1.00 86.61           O  
ATOM    175  CG  LEU A  12      -8.812 -25.044 -47.332  1.00 86.61           C  
ATOM    176  HG  LEU A  12      -8.621 -24.156 -46.728  1.00 86.61           H  
ATOM    177  CD1 LEU A  12      -7.574 -25.360 -48.173  1.00 86.61           C  
ATOM    178 HD11 LEU A  12      -7.316 -24.500 -48.790  1.00 86.61           H  
ATOM    179 HD12 LEU A  12      -7.746 -26.233 -48.802  1.00 86.61           H  
ATOM    180 HD13 LEU A  12      -6.733 -25.559 -47.509  1.00 86.61           H  
ATOM    181  CD2 LEU A  12      -9.969 -24.718 -48.281  1.00 86.61           C  
ATOM    182 HD21 LEU A  12     -10.187 -25.588 -48.900  1.00 86.61           H  
ATOM    183 HD22 LEU A  12      -9.688 -23.871 -48.906  1.00 86.61           H  
ATOM    184 HD23 LEU A  12     -10.845 -24.448 -47.691  1.00 86.61           H  
ATOM    185  N   LEU A  13     -10.071 -25.332 -43.492  1.00 90.84           N  
ATOM    186  H   LEU A  13     -10.548 -26.215 -43.607  1.00 90.84           H  
ATOM    187  CA  LEU A  13     -10.618 -24.345 -42.558  1.00 90.84           C  
ATOM    188  HA  LEU A  13     -10.566 -23.359 -43.019  1.00 90.84           H  
ATOM    189  C   LEU A  13      -9.802 -24.239 -41.265  1.00 90.84           C  
ATOM    190  CB  LEU A  13     -12.087 -24.681 -42.257  1.00 90.84           C  
ATOM    191  HB2 LEU A  13     -12.153 -25.732 -41.976  1.00 90.84           H  
ATOM    192  HB3 LEU A  13     -12.415 -24.089 -41.403  1.00 90.84           H  
ATOM    193  O   LEU A  13      -9.691 -23.147 -40.718  1.00 90.84           O  
ATOM    194  CG  LEU A  13     -13.039 -24.402 -43.433  1.00 90.84           C  
ATOM    195  HG  LEU A  13     -12.680 -24.893 -44.338  1.00 90.84           H  
ATOM    196  CD1 LEU A  13     -14.419 -24.960 -43.100  1.00 90.84           C  
ATOM    197 HD11 LEU A  13     -14.777 -24.521 -42.168  1.00 90.84           H  
ATOM    198 HD12 LEU A  13     -14.334 -26.041 -42.989  1.00 90.84           H  
ATOM    199 HD13 LEU A  13     -15.118 -24.740 -43.907  1.00 90.84           H  
ATOM    200  CD2 LEU A  13     -13.177 -22.907 -43.727  1.00 90.84           C  
ATOM    201 HD21 LEU A  13     -12.244 -22.523 -44.141  1.00 90.84           H  
ATOM    202 HD22 LEU A  13     -13.399 -22.368 -42.806  1.00 90.84           H  
ATOM    203 HD23 LEU A  13     -13.973 -22.735 -44.452  1.00 90.84           H  
ATOM    204  N   THR A  14      -9.219 -25.335 -40.779  1.00 90.17           N  
ATOM    205  H   THR A  14      -9.346 -26.210 -41.268  1.00 90.17           H  
ATOM    206  CA  THR A  14      -8.334 -25.310 -39.603  1.00 90.17           C  
ATOM    207  HA  THR A  14      -8.821 -24.767 -38.794  1.00 90.17           H  
ATOM    208  C   THR A  14      -7.046 -24.556 -39.916  1.00 90.17           C  
ATOM    209  CB  THR A  14      -8.031 -26.728 -39.100  1.00 90.17           C  
ATOM    210  HB  THR A  14      -7.471 -27.276 -39.858  1.00 90.17           H  
ATOM    211  O   THR A  14      -6.657 -23.685 -39.143  1.00 90.17           O  
ATOM    212  CG2 THR A  14      -7.234 -26.714 -37.796  1.00 90.17           C  
ATOM    213 HG21 THR A  14      -7.131 -27.732 -37.420  1.00 90.17           H  
ATOM    214 HG22 THR A  14      -6.238 -26.308 -37.973  1.00 90.17           H  
ATOM    215 HG23 THR A  14      -7.744 -26.104 -37.051  1.00 90.17           H  
ATOM    216  OG1 THR A  14      -9.237 -27.415 -38.836  1.00 90.17           O  
ATOM    217  HG1 THR A  14      -9.641 -27.620 -39.682  1.00 90.17           H  
ATOM    218  N   GLU A  15      -6.453 -24.807 -41.086  1.00 89.31           N  
ATOM    219  H   GLU A  15      -6.806 -25.557 -41.663  1.00 89.31           H  
ATOM    220  CA  GLU A  15      -5.298 -24.056 -41.591  1.00 89.31           C  
ATOM    221  HA  GLU A  15      -4.467 -24.145 -40.891  1.00 89.31           H  
ATOM    222  C   GLU A  15      -5.620 -22.560 -41.735  1.00 89.31           C  
ATOM    223  CB  GLU A  15      -4.868 -24.628 -42.952  1.00 89.31           C  
ATOM    224  HB2 GLU A  15      -5.752 -24.721 -43.583  1.00 89.31           H  
ATOM    225  HB3 GLU A  15      -4.181 -23.928 -43.428  1.00 89.31           H  
ATOM    226  O   GLU A  15      -4.821 -21.721 -41.324  1.00 89.31           O  
ATOM    227  CG  GLU A  15      -4.162 -25.993 -42.847  1.00 89.31           C  
ATOM    228  HG2 GLU A  15      -3.199 -25.848 -42.358  1.00 89.31           H  
ATOM    229  HG3 GLU A  15      -4.758 -26.654 -42.217  1.00 89.31           H  
ATOM    230  CD  GLU A  15      -3.947 -26.681 -44.211  1.00 89.31           C  
ATOM    231  OE1 GLU A  15      -3.499 -27.854 -44.213  1.00 89.31           O  
ATOM    232  OE2 GLU A  15      -4.290 -26.091 -45.264  1.00 89.31           O  
ATOM    233  N   LEU A  16      -6.811 -22.211 -42.243  1.00 90.83           N  
ATOM    234  H   LEU A  16      -7.400 -22.939 -42.623  1.00 90.83           H  
ATOM    235  CA  LEU A  16      -7.269 -20.820 -42.308  1.00 90.83           C  
ATOM    236  HA  LEU A  16      -6.538 -20.252 -42.884  1.00 90.83           H  
ATOM    237  C   LEU A  16      -7.334 -20.182 -40.912  1.00 90.83           C  
ATOM    238  CB  LEU A  16      -8.632 -20.756 -43.026  1.00 90.83           C  
ATOM    239  HB2 LEU A  16      -8.520 -21.161 -44.031  1.00 90.83           H  
ATOM    240  HB3 LEU A  16      -9.335 -21.390 -42.486  1.00 90.83           H  
ATOM    241  O   LEU A  16      -6.796 -19.098 -40.714  1.00 90.83           O  
ATOM    242  CG  LEU A  16      -9.241 -19.341 -43.113  1.00 90.83           C  
ATOM    243  HG  LEU A  16      -9.302 -18.899 -42.118  1.00 90.83           H  
ATOM    244  CD1 LEU A  16      -8.421 -18.421 -44.018  1.00 90.83           C  
ATOM    245 HD11 LEU A  16      -8.343 -18.839 -45.022  1.00 90.83           H  
ATOM    246 HD12 LEU A  16      -8.883 -17.435 -44.061  1.00 90.83           H  
ATOM    247 HD13 LEU A  16      -7.423 -18.288 -43.601  1.00 90.83           H  
ATOM    248  CD2 LEU A  16     -10.666 -19.426 -43.665  1.00 90.83           C  
ATOM    249 HD21 LEU A  16     -10.651 -19.857 -44.667  1.00 90.83           H  
ATOM    250 HD22 LEU A  16     -11.274 -20.047 -43.007  1.00 90.83           H  
ATOM    251 HD23 LEU A  16     -11.100 -18.427 -43.704  1.00 90.83           H  
ATOM    252  N   VAL A  17      -7.963 -20.845 -39.935  1.00 92.68           N  
ATOM    253  H   VAL A  17      -8.365 -21.747 -40.147  1.00 92.68           H  
ATOM    254  CA  VAL A  17      -8.080 -20.308 -38.569  1.00 92.68           C  
ATOM    255  HA  VAL A  17      -8.501 -19.305 -38.628  1.00 92.68           H  
ATOM    256  C   VAL A  17      -6.710 -20.145 -37.913  1.00 92.68           C  
ATOM    257  CB  VAL A  17      -9.012 -21.172 -37.695  1.00 92.68           C  
ATOM    258  HB  VAL A  17      -8.671 -22.207 -37.715  1.00 92.68           H  
ATOM    259  O   VAL A  17      -6.461 -19.113 -37.297  1.00 92.68           O  
ATOM    260  CG1 VAL A  17      -9.044 -20.691 -36.238  1.00 92.68           C  
ATOM    261 HG11 VAL A  17      -9.303 -19.633 -36.199  1.00 92.68           H  
ATOM    262 HG12 VAL A  17      -9.783 -21.268 -35.682  1.00 92.68           H  
ATOM    263 HG13 VAL A  17      -8.072 -20.829 -35.766  1.00 92.68           H  
ATOM    264  CG2 VAL A  17     -10.465 -21.116 -38.187  1.00 92.68           C  
ATOM    265 HG21 VAL A  17     -11.063 -21.843 -37.636  1.00 92.68           H  
ATOM    266 HG22 VAL A  17     -10.876 -20.119 -38.029  1.00 92.68           H  
ATOM    267 HG23 VAL A  17     -10.522 -21.350 -39.250  1.00 92.68           H  
ATOM    268  N   GLN A  18      -5.816 -21.123 -38.058  1.00 90.44           N  
ATOM    269  H   GLN A  18      -6.075 -21.941 -38.590  1.00 90.44           H  
ATOM    270  CA  GLN A  18      -4.456 -21.061 -37.513  1.00 90.44           C  
ATOM    271  HA  GLN A  18      -4.499 -20.854 -36.444  1.00 90.44           H  
ATOM    272  C   GLN A  18      -3.625 -19.947 -38.154  1.00 90.44           C  
ATOM    273  CB  GLN A  18      -3.765 -22.411 -37.728  1.00 90.44           C  
ATOM    274  HB2 GLN A  18      -3.912 -22.730 -38.760  1.00 90.44           H  
ATOM    275  HB3 GLN A  18      -2.695 -22.305 -37.551  1.00 90.44           H  
ATOM    276  O   GLN A  18      -2.913 -19.238 -37.445  1.00 90.44           O  
ATOM    277  CG  GLN A  18      -4.310 -23.469 -36.764  1.00 90.44           C  
ATOM    278  HG2 GLN A  18      -5.397 -23.521 -36.836  1.00 90.44           H  
ATOM    279  HG3 GLN A  18      -4.051 -23.181 -35.745  1.00 90.44           H  
ATOM    280  CD  GLN A  18      -3.762 -24.860 -37.045  1.00 90.44           C  
ATOM    281  NE2 GLN A  18      -3.752 -25.726 -36.059  1.00 90.44           N  
ATOM    282 HE21 GLN A  18      -3.976 -25.405 -35.128  1.00 90.44           H  
ATOM    283 HE22 GLN A  18      -3.393 -26.642 -36.283  1.00 90.44           H  
ATOM    284  OE1 GLN A  18      -3.370 -25.221 -38.141  1.00 90.44           O  
ATOM    285  N   ALA A  19      -3.736 -19.757 -39.471  1.00 90.02           N  
ATOM    286  H   ALA A  19      -4.308 -20.390 -40.012  1.00 90.02           H  
ATOM    287  CA  ALA A  19      -3.045 -18.685 -40.180  1.00 90.02           C  
ATOM    288  HA  ALA A  19      -1.982 -18.738 -39.944  1.00 90.02           H  
ATOM    289  C   ALA A  19      -3.531 -17.298 -39.736  1.00 90.02           C  
ATOM    290  CB  ALA A  19      -3.220 -18.897 -41.687  1.00 90.02           C  
ATOM    291  HB1 ALA A  19      -4.277 -18.858 -41.950  1.00 90.02           H  
ATOM    292  HB2 ALA A  19      -2.817 -19.869 -41.973  1.00 90.02           H  
ATOM    293  HB3 ALA A  19      -2.688 -18.116 -42.230  1.00 90.02           H  
ATOM    294  O   ALA A  19      -2.709 -16.437 -39.428  1.00 90.02           O  
ATOM    295  N   GLU A  20      -4.848 -17.092 -39.641  1.00 91.60           N  
ATOM    296  H   GLU A  20      -5.483 -17.822 -39.930  1.00 91.60           H  
ATOM    297  CA  GLU A  20      -5.406 -15.821 -39.162  1.00 91.60           C  
ATOM    298  HA  GLU A  20      -4.956 -15.001 -39.722  1.00 91.60           H  
ATOM    299  C   GLU A  20      -5.066 -15.581 -37.687  1.00 91.60           C  
ATOM    300  CB  GLU A  20      -6.930 -15.781 -39.364  1.00 91.60           C  
ATOM    301  HB2 GLU A  20      -7.373 -16.630 -38.844  1.00 91.60           H  
ATOM    302  HB3 GLU A  20      -7.326 -14.874 -38.906  1.00 91.60           H  
ATOM    303  O   GLU A  20      -4.696 -14.472 -37.311  1.00 91.60           O  
ATOM    304  CG  GLU A  20      -7.379 -15.822 -40.834  1.00 91.60           C  
ATOM    305  HG2 GLU A  20      -6.968 -16.709 -41.316  1.00 91.60           H  
ATOM    306  HG3 GLU A  20      -8.464 -15.921 -40.844  1.00 91.60           H  
ATOM    307  CD  GLU A  20      -6.998 -14.601 -41.684  1.00 91.60           C  
ATOM    308  OE1 GLU A  20      -7.375 -14.638 -42.879  1.00 91.60           O  
ATOM    309  OE2 GLU A  20      -6.400 -13.630 -41.155  1.00 91.60           O  
ATOM    310  N   ALA A  21      -5.124 -16.619 -36.848  1.00 89.40           N  
ATOM    311  H   ALA A  21      -5.447 -17.511 -37.195  1.00 89.40           H  
ATOM    312  CA  ALA A  21      -4.777 -16.508 -35.437  1.00 89.40           C  
ATOM    313  HA  ALA A  21      -5.348 -15.678 -35.021  1.00 89.40           H  
ATOM    314  C   ALA A  21      -3.294 -16.175 -35.228  1.00 89.40           C  
ATOM    315  CB  ALA A  21      -5.186 -17.803 -34.726  1.00 89.40           C  
ATOM    316  HB1 ALA A  21      -6.265 -17.940 -34.808  1.00 89.40           H  
ATOM    317  HB2 ALA A  21      -4.683 -18.655 -35.183  1.00 89.40           H  
ATOM    318  HB3 ALA A  21      -4.912 -17.750 -33.672  1.00 89.40           H  
ATOM    319  O   ALA A  21      -2.964 -15.310 -34.419  1.00 89.40           O  
ATOM    320  N   ALA A  22      -2.402 -16.816 -35.987  1.00 86.78           N  
ATOM    321  H   ALA A  22      -2.729 -17.526 -36.626  1.00 86.78           H  
ATOM    322  CA  ALA A  22      -0.977 -16.512 -35.975  1.00 86.78           C  
ATOM    323  HA  ALA A  22      -0.598 -16.624 -34.959  1.00 86.78           H  
ATOM    324  C   ALA A  22      -0.711 -15.067 -36.411  1.00 86.78           C  
ATOM    325  CB  ALA A  22      -0.258 -17.509 -36.888  1.00 86.78           C  
ATOM    326  HB1 ALA A  22      -0.381 -18.521 -36.502  1.00 86.78           H  
ATOM    327  HB2 ALA A  22      -0.672 -17.457 -37.895  1.00 86.78           H  
ATOM    328  HB3 ALA A  22       0.805 -17.275 -36.941  1.00 86.78           H  
ATOM    329  O   ALA A  22       0.042 -14.368 -35.738  1.00 86.78           O  
ATOM    330  N   ALA A  23      -1.364 -14.607 -37.483  1.00 83.84           N  
ATOM    331  H   ALA A  23      -1.962 -15.236 -38.000  1.00 83.84           H  
ATOM    332  CA  ALA A  23      -1.216 -13.241 -37.969  1.00 83.84           C  
ATOM    333  HA  ALA A  23      -0.160 -13.063 -38.171  1.00 83.84           H  
ATOM    334  C   ALA A  23      -1.660 -12.200 -36.925  1.00 83.84           C  
ATOM    335  CB  ALA A  23      -1.991 -13.101 -39.284  1.00 83.84           C  
ATOM    336  HB1 ALA A  23      -3.055 -13.260 -39.111  1.00 83.84           H  
ATOM    337  HB2 ALA A  23      -1.631 -13.836 -40.003  1.00 83.84           H  
ATOM    338  HB3 ALA A  23      -1.834 -12.101 -39.687  1.00 83.84           H  
ATOM    339  O   ALA A  23      -0.952 -11.218 -36.725  1.00 83.84           O  
ATOM    340  N   VAL A  24      -2.779 -12.433 -36.228  1.00 82.90           N  
ATOM    341  H   VAL A  24      -3.324 -13.250 -36.464  1.00 82.90           H  
ATOM    342  CA  VAL A  24      -3.286 -11.542 -35.163  1.00 82.90           C  
ATOM    343  HA  VAL A  24      -3.378 -10.527 -35.550  1.00 82.90           H  
ATOM    344  C   VAL A  24      -2.336 -11.469 -33.965  1.00 82.90           C  
ATOM    345  CB  VAL A  24      -4.677 -12.015 -34.705  1.00 82.90           C  
ATOM    346  HB  VAL A  24      -4.644 -13.085 -34.499  1.00 82.90           H  
ATOM    347  O   VAL A  24      -2.099 -10.395 -33.420  1.00 82.90           O  
ATOM    348  CG1 VAL A  24      -5.173 -11.302 -33.448  1.00 82.90           C  
ATOM    349 HG11 VAL A  24      -5.103 -10.222 -33.576  1.00 82.90           H  
ATOM    350 HG12 VAL A  24      -4.572 -11.601 -32.589  1.00 82.90           H  
ATOM    351 HG13 VAL A  24      -6.210 -11.580 -33.257  1.00 82.90           H  
ATOM    352  CG2 VAL A  24      -5.713 -11.762 -35.798  1.00 82.90           C  
ATOM    353 HG21 VAL A  24      -5.374 -12.184 -36.744  1.00 82.90           H  
ATOM    354 HG22 VAL A  24      -6.658 -12.228 -35.518  1.00 82.90           H  
ATOM    355 HG23 VAL A  24      -5.854 -10.689 -35.923  1.00 82.90           H  
ATOM    356  N   LEU A  25      -1.756 -12.602 -33.563  1.00 79.25           N  
ATOM    357  H   LEU A  25      -2.006 -13.462 -34.031  1.00 79.25           H  
ATOM    358  CA  LEU A  25      -0.792 -12.663 -32.458  1.00 79.25           C  
ATOM    359  HA  LEU A  25      -1.122 -11.989 -31.667  1.00 79.25           H  
ATOM    360  C   LEU A  25       0.621 -12.185 -32.850  1.00 79.25           C  
ATOM    361  CB  LEU A  25      -0.765 -14.097 -31.907  1.00 79.25           C  
ATOM    362  HB2 LEU A  25      -0.532 -14.770 -32.731  1.00 79.25           H  
ATOM    363  HB3 LEU A  25       0.041 -14.175 -31.177  1.00 79.25           H  
ATOM    364  O   LEU A  25       1.508 -12.131 -31.998  1.00 79.25           O  
ATOM    365  CG  LEU A  25      -2.067 -14.565 -31.231  1.00 79.25           C  
ATOM    366  HG  LEU A  25      -2.910 -14.440 -31.911  1.00 79.25           H  
ATOM    367  CD1 LEU A  25      -1.908 -16.054 -30.920  1.00 79.25           C  
ATOM    368 HD11 LEU A  25      -2.701 -16.374 -30.244  1.00 79.25           H  
ATOM    369 HD12 LEU A  25      -1.955 -16.622 -31.849  1.00 79.25           H  
ATOM    370 HD13 LEU A  25      -0.949 -16.228 -30.434  1.00 79.25           H  
ATOM    371  CD2 LEU A  25      -2.377 -13.810 -29.939  1.00 79.25           C  
ATOM    372 HD21 LEU A  25      -2.516 -12.748 -30.143  1.00 79.25           H  
ATOM    373 HD22 LEU A  25      -3.300 -14.189 -29.500  1.00 79.25           H  
ATOM    374 HD23 LEU A  25      -1.565 -13.936 -29.224  1.00 79.25           H  
ATOM    375  N   GLY A  26       0.854 -11.851 -34.126  1.00 74.24           N  
ATOM    376  H   GLY A  26       0.074 -11.869 -34.768  1.00 74.24           H  
ATOM    377  CA  GLY A  26       2.147 -11.378 -34.633  1.00 74.24           C  
ATOM    378  HA2 GLY A  26       2.590 -10.696 -33.908  1.00 74.24           H  
ATOM    379  HA3 GLY A  26       1.968 -10.824 -35.554  1.00 74.24           H  
ATOM    380  C   GLY A  26       3.167 -12.484 -34.940  1.00 74.24           C  
ATOM    381  O   GLY A  26       4.371 -12.228 -34.973  1.00 74.24           O  
ATOM    382  N   HIS A  27       2.726 -13.723 -35.165  1.00 76.65           N  
ATOM    383  H   HIS A  27       1.727 -13.867 -35.174  1.00 76.65           H  
ATOM    384  CA  HIS A  27       3.590 -14.829 -35.582  1.00 76.65           C  
ATOM    385  HA  HIS A  27       4.578 -14.675 -35.149  1.00 76.65           H  
ATOM    386  C   HIS A  27       3.757 -14.888 -37.114  1.00 76.65           C  
ATOM    387  CB  HIS A  27       3.044 -16.153 -35.030  1.00 76.65           C  
ATOM    388  HB2 HIS A  27       2.010 -16.268 -35.356  1.00 76.65           H  
ATOM    389  HB3 HIS A  27       3.620 -16.975 -35.456  1.00 76.65           H  
ATOM    390  O   HIS A  27       2.798 -14.761 -37.868  1.00 76.65           O  
ATOM    391  CG  HIS A  27       3.091 -16.280 -33.527  1.00 76.65           C  
ATOM    392  CD2 HIS A  27       2.032 -16.534 -32.696  1.00 76.65           C  
ATOM    393  HD2 HIS A  27       1.002 -16.651 -32.996  1.00 76.65           H  
ATOM    394  ND1 HIS A  27       4.217 -16.217 -32.736  1.00 76.65           N  
ATOM    395  HD1 HIS A  27       5.139 -15.929 -33.033  1.00 76.65           H  
ATOM    396  CE1 HIS A  27       3.843 -16.424 -31.463  1.00 76.65           C  
ATOM    397  HE1 HIS A  27       4.500 -16.385 -30.606  1.00 76.65           H  
ATOM    398  NE2 HIS A  27       2.526 -16.652 -31.393  1.00 76.65           N  
ATOM    399  N   VAL A  28       4.980 -15.161 -37.590  1.00 70.82           N  
ATOM    400  H   VAL A  28       5.740 -15.194 -36.926  1.00 70.82           H  
ATOM    401  CA  VAL A  28       5.320 -15.275 -39.031  1.00 70.82           C  
ATOM    402  HA  VAL A  28       4.794 -14.481 -39.561  1.00 70.82           H  
ATOM    403  C   VAL A  28       4.859 -16.576 -39.703  1.00 70.82           C  
ATOM    404  CB  VAL A  28       6.839 -15.102 -39.286  1.00 70.82           C  
ATOM    405  HB  VAL A  28       7.131 -15.715 -40.138  1.00 70.82           H  
ATOM    406  O   VAL A  28       4.795 -16.631 -40.929  1.00 70.82           O  
ATOM    407  CG1 VAL A  28       7.171 -13.657 -39.660  1.00 70.82           C  
ATOM    408 HG11 VAL A  28       8.238 -13.557 -39.857  1.00 70.82           H  
ATOM    409 HG12 VAL A  28       6.889 -12.987 -38.847  1.00 70.82           H  
ATOM    410 HG13 VAL A  28       6.620 -13.376 -40.558  1.00 70.82           H  
ATOM    411  CG2 VAL A  28       7.724 -15.522 -38.100  1.00 70.82           C  
ATOM    412 HG21 VAL A  28       8.769 -15.505 -38.410  1.00 70.82           H  
ATOM    413 HG22 VAL A  28       7.472 -16.536 -37.789  1.00 70.82           H  
ATOM    414 HG23 VAL A  28       7.605 -14.832 -37.265  1.00 70.82           H  
ATOM    415  N   SER A  29       4.564 -17.626 -38.932  1.00 74.73           N  
ATOM    416  H   SER A  29       4.536 -17.485 -37.932  1.00 74.73           H  
ATOM    417  CA  SER A  29       4.057 -18.908 -39.444  1.00 74.73           C  
ATOM    418  HA  SER A  29       3.798 -18.798 -40.497  1.00 74.73           H  
ATOM    419  C   SER A  29       2.792 -19.317 -38.696  1.00 74.73           C  
ATOM    420  CB  SER A  29       5.104 -20.031 -39.344  1.00 74.73           C  
ATOM    421  HB2 SER A  29       5.413 -20.157 -38.306  1.00 74.73           H  
ATOM    422  HB3 SER A  29       5.969 -19.784 -39.959  1.00 74.73           H  
ATOM    423  O   SER A  29       2.730 -19.200 -37.470  1.00 74.73           O  
ATOM    424  OG  SER A  29       4.502 -21.228 -39.811  1.00 74.73           O  
ATOM    425  HG  SER A  29       5.074 -21.997 -39.763  1.00 74.73           H  
ATOM    426  N   ALA A  30       1.824 -19.870 -39.433  1.00 75.63           N  
ATOM    427  H   ALA A  30       1.991 -19.980 -40.423  1.00 75.63           H  
ATOM    428  CA  ALA A  30       0.620 -20.491 -38.882  1.00 75.63           C  
ATOM    429  HA  ALA A  30       0.026 -19.732 -38.373  1.00 75.63           H  
ATOM    430  C   ALA A  30       0.946 -21.600 -37.861  1.00 75.63           C  
ATOM    431  CB  ALA A  30      -0.204 -21.039 -40.053  1.00 75.63           C  
ATOM    432  HB1 ALA A  30      -1.146 -21.440 -39.678  1.00 75.63           H  
ATOM    433  HB2 ALA A  30       0.342 -21.840 -40.552  1.00 75.63           H  
ATOM    434  HB3 ALA A  30      -0.416 -20.246 -40.770  1.00 75.63           H  
ATOM    435  O   ALA A  30       0.218 -21.761 -36.879  1.00 75.63           O  
ATOM    436  N   ASP A  31       2.081 -22.295 -38.037  1.00 70.77           N  
ATOM    437  H   ASP A  31       2.623 -22.109 -38.869  1.00 70.77           H  
ATOM    438  CA  ASP A  31       2.531 -23.406 -37.182  1.00 70.77           C  
ATOM    439  HA  ASP A  31       1.804 -24.216 -37.244  1.00 70.77           H  
ATOM    440  C   ASP A  31       2.683 -23.013 -35.703  1.00 70.77           C  
ATOM    441  CB  ASP A  31       3.892 -23.933 -37.671  1.00 70.77           C  
ATOM    442  HB2 ASP A  31       4.205 -24.749 -37.019  1.00 70.77           H  
ATOM    443  HB3 ASP A  31       4.628 -23.135 -37.576  1.00 70.77           H  
ATOM    444  O   ASP A  31       2.609 -23.865 -34.819  1.00 70.77           O  
ATOM    445  CG  ASP A  31       3.892 -24.453 -39.108  1.00 70.77           C  
ATOM    446  OD1 ASP A  31       2.909 -25.118 -39.496  1.00 70.77           O  
ATOM    447  OD2 ASP A  31       4.891 -24.153 -39.803  1.00 70.77           O  
ATOM    448  N   ALA A  32       2.879 -21.721 -35.408  1.00 70.32           N  
ATOM    449  H   ALA A  32       2.879 -21.056 -36.169  1.00 70.32           H  
ATOM    450  CA  ALA A  32       3.085 -21.225 -34.049  1.00 70.32           C  
ATOM    451  HA  ALA A  32       3.910 -21.778 -33.599  1.00 70.32           H  
ATOM    452  C   ALA A  32       1.857 -21.409 -33.138  1.00 70.32           C  
ATOM    453  CB  ALA A  32       3.476 -19.748 -34.143  1.00 70.32           C  
ATOM    454  HB1 ALA A  32       3.674 -19.355 -33.146  1.00 70.32           H  
ATOM    455  HB2 ALA A  32       4.372 -19.636 -34.754  1.00 70.32           H  
ATOM    456  HB3 ALA A  32       2.663 -19.178 -34.592  1.00 70.32           H  
ATOM    457  O   ALA A  32       1.995 -21.552 -31.920  1.00 70.32           O  
ATOM    458  N   THR A  33       0.649 -21.419 -33.702  1.00 78.53           N  
ATOM    459  H   THR A  33       0.591 -21.375 -34.710  1.00 78.53           H  
ATOM    460  CA  THR A  33      -0.584 -21.563 -32.915  1.00 78.53           C  
ATOM    461  HA  THR A  33      -0.466 -21.027 -31.973  1.00 78.53           H  
ATOM    462  C   THR A  33      -0.850 -23.024 -32.546  1.00 78.53           C  
ATOM    463  CB  THR A  33      -1.785 -20.930 -33.632  1.00 78.53           C  
ATOM    464  HB  THR A  33      -2.689 -21.172 -33.073  1.00 78.53           H  
ATOM    465  O   THR A  33      -1.126 -23.330 -31.379  1.00 78.53           O  
ATOM    466  CG2 THR A  33      -1.651 -19.410 -33.690  1.00 78.53           C  
ATOM    467 HG21 THR A  33      -0.794 -19.130 -34.302  1.00 78.53           H  
ATOM    468 HG22 THR A  33      -1.507 -19.004 -32.689  1.00 78.53           H  
ATOM    469 HG23 THR A  33      -2.557 -18.985 -34.121  1.00 78.53           H  
ATOM    470  OG1 THR A  33      -1.925 -21.411 -34.950  1.00 78.53           O  
ATOM    471  HG1 THR A  33      -1.249 -21.046 -35.526  1.00 78.53           H  
ATOM    472  N   GLY A  34      -0.688 -23.943 -33.504  1.00 72.77           N  
ATOM    473  H   GLY A  34      -0.440 -23.615 -34.426  1.00 72.77           H  
ATOM    474  CA  GLY A  34      -1.114 -25.336 -33.363  1.00 72.77           C  
ATOM    475  HA2 GLY A  34      -0.885 -25.882 -34.278  1.00 72.77           H  
ATOM    476  HA3 GLY A  34      -0.572 -25.796 -32.536  1.00 72.77           H  
ATOM    477  C   GLY A  34      -2.621 -25.431 -33.096  1.00 72.77           C  
ATOM    478  O   GLY A  34      -3.379 -24.531 -33.444  1.00 72.77           O  
ATOM    479  N   ASP A  35      -3.087 -26.508 -32.464  1.00 78.23           N  
ATOM    480  H   ASP A  35      -2.448 -27.257 -32.238  1.00 78.23           H  
ATOM    481  CA  ASP A  35      -4.480 -26.615 -31.986  1.00 78.23           C  
ATOM    482  HA  ASP A  35      -5.062 -25.831 -32.470  1.00 78.23           H  
ATOM    483  C   ASP A  35      -4.595 -26.328 -30.476  1.00 78.23           C  
ATOM    484  CB  ASP A  35      -5.105 -27.947 -32.423  1.00 78.23           C  
ATOM    485  HB2 ASP A  35      -4.849 -28.138 -33.465  1.00 78.23           H  
ATOM    486  HB3 ASP A  35      -4.704 -28.758 -31.816  1.00 78.23           H  
ATOM    487  O   ASP A  35      -5.295 -27.007 -29.715  1.00 78.23           O  
ATOM    488  CG  ASP A  35      -6.632 -27.901 -32.311  1.00 78.23           C  
ATOM    489  OD1 ASP A  35      -7.220 -26.847 -32.638  1.00 78.23           O  
ATOM    490  OD2 ASP A  35      -7.255 -28.919 -31.941  1.00 78.23           O  
ATOM    491  N   ARG A  36      -3.814 -25.354 -29.999  1.00 75.49           N  
ATOM    492  H   ARG A  36      -3.313 -24.781 -30.663  1.00 75.49           H  
ATOM    493  CA  ARG A  36      -3.800 -24.960 -28.587  1.00 75.49           C  
ATOM    494  HA  ARG A  36      -3.889 -25.863 -27.984  1.00 75.49           H  
ATOM    495  C   ARG A  36      -4.992 -24.059 -28.260  1.00 75.49           C  
ATOM    496  CB  ARG A  36      -2.478 -24.279 -28.223  1.00 75.49           C  
ATOM    497  HB2 ARG A  36      -2.300 -23.454 -28.913  1.00 75.49           H  
ATOM    498  HB3 ARG A  36      -2.551 -23.879 -27.212  1.00 75.49           H  
ATOM    499  O   ARG A  36      -5.476 -23.355 -29.148  1.00 75.49           O  
ATOM    500  CG  ARG A  36      -1.313 -25.275 -28.280  1.00 75.49           C  
ATOM    501  HG2 ARG A  36      -1.157 -25.614 -29.305  1.00 75.49           H  
ATOM    502  HG3 ARG A  36      -1.554 -26.138 -27.659  1.00 75.49           H  
ATOM    503  CD  ARG A  36      -0.023 -24.649 -27.749  1.00 75.49           C  
ATOM    504  HD2 ARG A  36       0.728 -25.434 -27.653  1.00 75.49           H  
ATOM    505  HD3 ARG A  36      -0.227 -24.247 -26.756  1.00 75.49           H  
ATOM    506  NE  ARG A  36       0.500 -23.595 -28.642  1.00 75.49           N  
ATOM    507  HE  ARG A  36       0.162 -23.576 -29.593  1.00 75.49           H  
ATOM    508  NH1 ARG A  36       1.682 -22.444 -27.044  1.00 75.49           N  
ATOM    509 HH11 ARG A  36       1.222 -22.991 -26.330  1.00 75.49           H  
ATOM    510 HH12 ARG A  36       2.177 -21.603 -26.783  1.00 75.49           H  
ATOM    511  NH2 ARG A  36       1.765 -21.762 -29.155  1.00 75.49           N  
ATOM    512 HH21 ARG A  36       1.586 -21.865 -30.144  1.00 75.49           H  
ATOM    513 HH22 ARG A  36       2.317 -20.965 -28.871  1.00 75.49           H  
ATOM    514  CZ  ARG A  36       1.316 -22.618 -28.285  1.00 75.49           C  
ATOM    515  N   PRO A  37      -5.480 -24.075 -27.008  1.00 76.42           N  
ATOM    516  CA  PRO A  37      -6.514 -23.148 -26.590  1.00 76.42           C  
ATOM    517  HA  PRO A  37      -7.399 -23.410 -27.169  1.00 76.42           H  
ATOM    518  C   PRO A  37      -6.098 -21.691 -26.832  1.00 76.42           C  
ATOM    519  CB  PRO A  37      -6.777 -23.428 -25.108  1.00 76.42           C  
ATOM    520  HB2 PRO A  37      -6.165 -22.774 -24.486  1.00 76.42           H  
ATOM    521  HB3 PRO A  37      -7.832 -23.311 -24.858  1.00 76.42           H  
ATOM    522  O   PRO A  37      -4.965 -21.326 -26.524  1.00 76.42           O  
ATOM    523  CG  PRO A  37      -6.306 -24.870 -24.935  1.00 76.42           C  
ATOM    524  HG2 PRO A  37      -7.098 -25.553 -25.241  1.00 76.42           H  
ATOM    525  HG3 PRO A  37      -5.994 -25.073 -23.911  1.00 76.42           H  
ATOM    526  CD  PRO A  37      -5.138 -24.968 -25.913  1.00 76.42           C  
ATOM    527  HD2 PRO A  37      -5.023 -26.001 -26.241  1.00 76.42           H  
ATOM    528  HD3 PRO A  37      -4.224 -24.615 -25.435  1.00 76.42           H  
ATOM    529  N   PHE A  38      -7.004 -20.848 -27.328  1.00 80.99           N  
ATOM    530  H   PHE A  38      -7.902 -21.225 -27.598  1.00 80.99           H  
ATOM    531  CA  PHE A  38      -6.733 -19.436 -27.621  1.00 80.99           C  
ATOM    532  HA  PHE A  38      -5.977 -19.383 -28.404  1.00 80.99           H  
ATOM    533  C   PHE A  38      -6.167 -18.684 -26.401  1.00 80.99           C  
ATOM    534  CB  PHE A  38      -8.017 -18.787 -28.166  1.00 80.99           C  
ATOM    535  HB2 PHE A  38      -7.887 -17.706 -28.198  1.00 80.99           H  
ATOM    536  HB3 PHE A  38      -8.843 -18.993 -27.486  1.00 80.99           H  
ATOM    537  O   PHE A  38      -5.196 -17.937 -26.523  1.00 80.99           O  
ATOM    538  CG  PHE A  38      -8.385 -19.224 -29.574  1.00 80.99           C  
ATOM    539  CD1 PHE A  38      -7.501 -18.971 -30.638  1.00 80.99           C  
ATOM    540  HD1 PHE A  38      -6.564 -18.468 -30.448  1.00 80.99           H  
ATOM    541  CD2 PHE A  38      -9.616 -19.850 -29.842  1.00 80.99           C  
ATOM    542  HD2 PHE A  38     -10.320 -20.026 -29.042  1.00 80.99           H  
ATOM    543  CE1 PHE A  38      -7.823 -19.347 -31.951  1.00 80.99           C  
ATOM    544  HE1 PHE A  38      -7.136 -19.135 -32.757  1.00 80.99           H  
ATOM    545  CE2 PHE A  38      -9.941 -20.228 -31.158  1.00 80.99           C  
ATOM    546  HE2 PHE A  38     -10.890 -20.698 -31.371  1.00 80.99           H  
ATOM    547  CZ  PHE A  38      -9.047 -19.979 -32.211  1.00 80.99           C  
ATOM    548  HZ  PHE A  38      -9.304 -20.259 -33.222  1.00 80.99           H  
ATOM    549  N   SER A  39      -6.690 -18.970 -25.207  1.00 65.89           N  
ATOM    550  H   SER A  39      -7.451 -19.632 -25.157  1.00 65.89           H  
ATOM    551  CA  SER A  39      -6.218 -18.392 -23.942  1.00 65.89           C  
ATOM    552  HA  SER A  39      -6.268 -17.305 -24.011  1.00 65.89           H  
ATOM    553  C   SER A  39      -4.772 -18.758 -23.580  1.00 65.89           C  
ATOM    554  CB  SER A  39      -7.146 -18.848 -22.812  1.00 65.89           C  
ATOM    555  HB2 SER A  39      -8.148 -18.465 -23.003  1.00 65.89           H  
ATOM    556  HB3 SER A  39      -6.795 -18.444 -21.862  1.00 65.89           H  
ATOM    557  O   SER A  39      -4.129 -18.031 -22.836  1.00 65.89           O  
ATOM    558  OG  SER A  39      -7.198 -20.268 -22.744  1.00 65.89           O  
ATOM    559  HG  SER A  39      -6.400 -20.574 -22.307  1.00 65.89           H  
ATOM    560  N   GLU A  40      -4.243 -19.880 -24.078  1.00 67.03           N  
ATOM    561  H   GLU A  40      -4.778 -20.412 -24.749  1.00 67.03           H  
ATOM    562  CA  GLU A  40      -2.861 -20.315 -23.810  1.00 67.03           C  
ATOM    563  HA  GLU A  40      -2.547 -19.964 -22.827  1.00 67.03           H  
ATOM    564  C   GLU A  40      -1.848 -19.757 -24.816  1.00 67.03           C  
ATOM    565  CB  GLU A  40      -2.770 -21.847 -23.828  1.00 67.03           C  
ATOM    566  HB2 GLU A  40      -1.718 -22.128 -23.793  1.00 67.03           H  
ATOM    567  HB3 GLU A  40      -3.190 -22.224 -24.760  1.00 67.03           H  
ATOM    568  O   GLU A  40      -0.640 -19.849 -24.593  1.00 67.03           O  
ATOM    569  CG  GLU A  40      -3.470 -22.518 -22.640  1.00 67.03           C  
ATOM    570  HG2 GLU A  40      -4.531 -22.267 -22.663  1.00 67.03           H  
ATOM    571  HG3 GLU A  40      -3.048 -22.123 -21.716  1.00 67.03           H  
ATOM    572  CD  GLU A  40      -3.310 -24.049 -22.655  1.00 67.03           C  
ATOM    573  OE1 GLU A  40      -3.943 -24.697 -21.793  1.00 67.03           O  
ATOM    574  OE2 GLU A  40      -2.593 -24.585 -23.536  1.00 67.03           O  
ATOM    575  N   ILE A  41      -2.324 -19.210 -25.936  1.00 71.06           N  
ATOM    576  H   ILE A  41      -3.326 -19.171 -26.059  1.00 71.06           H  
ATOM    577  CA  ILE A  41      -1.479 -18.639 -26.993  1.00 71.06           C  
ATOM    578  HA  ILE A  41      -0.439 -18.871 -26.761  1.00 71.06           H  
ATOM    579  C   ILE A  41      -1.506 -17.108 -27.009  1.00 71.06           C  
ATOM    580  CB  ILE A  41      -1.767 -19.290 -28.363  1.00 71.06           C  
ATOM    581  HB  ILE A  41      -1.093 -18.853 -29.100  1.00 71.06           H  
ATOM    582  O   ILE A  41      -0.940 -16.507 -27.912  1.00 71.06           O  
ATOM    583  CG1 ILE A  41      -3.214 -19.061 -28.811  1.00 71.06           C  
ATOM    584 HG12 ILE A  41      -3.881 -19.569 -28.114  1.00 71.06           H  
ATOM    585 HG13 ILE A  41      -3.401 -17.988 -28.765  1.00 71.06           H  
ATOM    586  CG2 ILE A  41      -1.478 -20.793 -28.280  1.00 71.06           C  
ATOM    587 HG21 ILE A  41      -2.292 -21.300 -27.762  1.00 71.06           H  
ATOM    588 HG22 ILE A  41      -0.563 -20.939 -27.706  1.00 71.06           H  
ATOM    589 HG23 ILE A  41      -1.363 -21.208 -29.282  1.00 71.06           H  
ATOM    590  CD1 ILE A  41      -3.525 -19.556 -30.226  1.00 71.06           C  
ATOM    591 HD11 ILE A  41      -4.562 -19.330 -30.474  1.00 71.06           H  
ATOM    592 HD12 ILE A  41      -3.383 -20.635 -30.298  1.00 71.06           H  
ATOM    593 HD13 ILE A  41      -2.875 -19.048 -30.938  1.00 71.06           H  
ATOM    594  N   GLY A  42      -2.112 -16.488 -25.993  1.00 65.13           N  
ATOM    595  H   GLY A  42      -2.533 -17.052 -25.270  1.00 65.13           H  
ATOM    596  CA  GLY A  42      -2.093 -15.038 -25.804  1.00 65.13           C  
ATOM    597  HA2 GLY A  42      -1.191 -14.615 -26.245  1.00 65.13           H  
ATOM    598  HA3 GLY A  42      -2.073 -14.826 -24.735  1.00 65.13           H  
ATOM    599  C   GLY A  42      -3.292 -14.301 -26.394  1.00 65.13           C  
ATOM    600  O   GLY A  42      -3.209 -13.090 -26.560  1.00 65.13           O  
ATOM    601  N   PHE A  43      -4.399 -14.992 -26.706  1.00 72.33           N  
ATOM    602  H   PHE A  43      -4.439 -15.987 -26.543  1.00 72.33           H  
ATOM    603  CA  PHE A  43      -5.629 -14.278 -27.041  1.00 72.33           C  
ATOM    604  HA  PHE A  43      -5.356 -13.478 -27.729  1.00 72.33           H  
ATOM    605  C   PHE A  43      -6.249 -13.635 -25.802  1.00 72.33           C  
ATOM    606  CB  PHE A  43      -6.664 -15.142 -27.761  1.00 72.33           C  
ATOM    607  HB2 PHE A  43      -6.697 -16.129 -27.298  1.00 72.33           H  
ATOM    608  HB3 PHE A  43      -7.649 -14.696 -27.619  1.00 72.33           H  
ATOM    609  O   PHE A  43      -6.607 -14.303 -24.832  1.00 72.33           O  
ATOM    610  CG  PHE A  43      -6.422 -15.243 -29.248  1.00 72.33           C  
ATOM    611  CD1 PHE A  43      -7.002 -14.300 -30.105  1.00 72.33           C  
ATOM    612  HD1 PHE A  43      -7.635 -13.530 -29.689  1.00 72.33           H  
ATOM    613  CD2 PHE A  43      -5.561 -16.215 -29.767  1.00 72.33           C  
ATOM    614  HD2 PHE A  43      -5.119 -16.929 -29.087  1.00 72.33           H  
ATOM    615  CE1 PHE A  43      -6.688 -14.304 -31.471  1.00 72.33           C  
ATOM    616  HE1 PHE A  43      -7.071 -13.521 -32.109  1.00 72.33           H  
ATOM    617  CE2 PHE A  43      -5.262 -16.240 -31.140  1.00 72.33           C  
ATOM    618  HE2 PHE A  43      -4.568 -16.969 -31.533  1.00 72.33           H  
ATOM    619  CZ  PHE A  43      -5.809 -15.265 -31.987  1.00 72.33           C  
ATOM    620  HZ  PHE A  43      -5.517 -15.220 -33.026  1.00 72.33           H  
ATOM    621  N   ASP A  44      -6.443 -12.335 -25.911  1.00 58.29           N  
ATOM    622  H   ASP A  44      -6.109 -11.912 -26.766  1.00 58.29           H  
ATOM    623  CA  ASP A  44      -7.236 -11.472 -25.054  1.00 58.29           C  
ATOM    624  HA  ASP A  44      -7.606 -12.041 -24.201  1.00 58.29           H  
ATOM    625  C   ASP A  44      -8.454 -10.939 -25.835  1.00 58.29           C  
ATOM    626  CB  ASP A  44      -6.323 -10.352 -24.523  1.00 58.29           C  
ATOM    627  HB2 ASP A  44      -5.536 -10.809 -23.923  1.00 58.29           H  
ATOM    628  HB3 ASP A  44      -6.898  -9.702 -23.863  1.00 58.29           H  
ATOM    629  O   ASP A  44      -8.739 -11.359 -26.958  1.00 58.29           O  
ATOM    630  CG  ASP A  44      -5.675  -9.494 -25.622  1.00 58.29           C  
ATOM    631  OD1 ASP A  44      -6.238  -9.412 -26.745  1.00 58.29           O  
ATOM    632  OD2 ASP A  44      -4.622  -8.895 -25.326  1.00 58.29           O  
ATOM    633  N   SER A  45      -9.205 -10.005 -25.254  1.00 49.65           N  
ATOM    634  H   SER A  45      -8.964  -9.695 -24.323  1.00 49.65           H  
ATOM    635  CA  SER A  45     -10.393  -9.431 -25.898  1.00 49.65           C  
ATOM    636  HA  SER A  45     -11.098 -10.234 -26.112  1.00 49.65           H  
ATOM    637  C   SER A  45     -10.092  -8.708 -27.219  1.00 49.65           C  
ATOM    638  CB  SER A  45     -11.062  -8.441 -24.943  1.00 49.65           C  
ATOM    639  HB2 SER A  45     -11.957  -8.031 -25.412  1.00 49.65           H  
ATOM    640  HB3 SER A  45     -10.371  -7.625 -24.732  1.00 49.65           H  
ATOM    641  O   SER A  45     -10.923  -8.749 -28.129  1.00 49.65           O  
ATOM    642  OG  SER A  45     -11.417  -9.082 -23.731  1.00 49.65           O  
ATOM    643  HG  SER A  45     -11.514  -8.406 -23.056  1.00 49.65           H  
ATOM    644  N   LEU A  46      -8.932  -8.051 -27.341  1.00 51.48           N  
ATOM    645  H   LEU A  46      -8.215  -8.194 -26.644  1.00 51.48           H  
ATOM    646  CA  LEU A  46      -8.572  -7.265 -28.524  1.00 51.48           C  
ATOM    647  HA  LEU A  46      -9.416  -6.634 -28.802  1.00 51.48           H  
ATOM    648  C   LEU A  46      -8.271  -8.198 -29.698  1.00 51.48           C  
ATOM    649  CB  LEU A  46      -7.358  -6.375 -28.186  1.00 51.48           C  
ATOM    650  HB2 LEU A  46      -6.505  -7.014 -27.959  1.00 51.48           H  
ATOM    651  HB3 LEU A  46      -7.573  -5.795 -27.288  1.00 51.48           H  
ATOM    652  O   LEU A  46      -8.906  -8.136 -30.753  1.00 51.48           O  
ATOM    653  CG  LEU A  46      -6.966  -5.411 -29.322  1.00 51.48           C  
ATOM    654  HG  LEU A  46      -6.940  -5.942 -30.274  1.00 51.48           H  
ATOM    655  CD1 LEU A  46      -7.961  -4.257 -29.418  1.00 51.48           C  
ATOM    656 HD11 LEU A  46      -7.612  -3.527 -30.149  1.00 51.48           H  
ATOM    657 HD12 LEU A  46      -8.944  -4.621 -29.716  1.00 51.48           H  
ATOM    658 HD13 LEU A  46      -8.035  -3.762 -28.450  1.00 51.48           H  
ATOM    659  CD2 LEU A  46      -5.577  -4.829 -29.071  1.00 51.48           C  
ATOM    660 HD21 LEU A  46      -4.847  -5.636 -28.996  1.00 51.48           H  
ATOM    661 HD22 LEU A  46      -5.295  -4.165 -29.888  1.00 51.48           H  
ATOM    662 HD23 LEU A  46      -5.568  -4.265 -28.139  1.00 51.48           H  
ATOM    663  N   THR A  47      -7.352  -9.127 -29.465  1.00 69.15           N  
ATOM    664  H   THR A  47      -6.913  -9.137 -28.556  1.00 69.15           H  
ATOM    665  CA  THR A  47      -6.956 -10.143 -30.443  1.00 69.15           C  
ATOM    666  HA  THR A  47      -6.634  -9.646 -31.359  1.00 69.15           H  
ATOM    667  C   THR A  47      -8.135 -11.053 -30.810  1.00 69.15           C  
ATOM    668  CB  THR A  47      -5.772 -10.954 -29.902  1.00 69.15           C  
ATOM    669  HB  THR A  47      -5.595 -11.817 -30.545  1.00 69.15           H  
ATOM    670  O   THR A  47      -8.312 -11.401 -31.977  1.00 69.15           O  
ATOM    671  CG2 THR A  47      -4.489 -10.132 -29.807  1.00 69.15           C  
ATOM    672 HG21 THR A  47      -4.196  -9.785 -30.798  1.00 69.15           H  
ATOM    673 HG22 THR A  47      -4.627  -9.272 -29.152  1.00 69.15           H  
ATOM    674 HG23 THR A  47      -3.690 -10.751 -29.399  1.00 69.15           H  
ATOM    675  OG1 THR A  47      -6.068 -11.392 -28.606  1.00 69.15           O  
ATOM    676  HG1 THR A  47      -5.991 -10.633 -28.024  1.00 69.15           H  
ATOM    677  N   ALA A  48      -9.030 -11.372 -29.868  1.00 69.39           N  
ATOM    678  H   ALA A  48      -8.817 -11.129 -28.911  1.00 69.39           H  
ATOM    679  CA  ALA A  48     -10.253 -12.133 -30.138  1.00 69.39           C  
ATOM    680  HA  ALA A  48      -9.988 -13.123 -30.508  1.00 69.39           H  
ATOM    681  C   ALA A  48     -11.163 -11.457 -31.176  1.00 69.39           C  
ATOM    682  CB  ALA A  48     -11.014 -12.271 -28.820  1.00 69.39           C  
ATOM    683  HB1 ALA A  48     -10.418 -12.842 -28.109  1.00 69.39           H  
ATOM    684  HB2 ALA A  48     -11.206 -11.287 -28.392  1.00 69.39           H  
ATOM    685  HB3 ALA A  48     -11.975 -12.755 -28.995  1.00 69.39           H  
ATOM    686  O   ALA A  48     -11.687 -12.107 -32.089  1.00 69.39           O  
ATOM    687  N   VAL A  49     -11.359 -10.144 -31.038  1.00 63.69           N  
ATOM    688  H   VAL A  49     -10.882  -9.671 -30.284  1.00 63.69           H  
ATOM    689  CA  VAL A  49     -12.170  -9.342 -31.960  1.00 63.69           C  
ATOM    690  HA  VAL A  49     -13.117  -9.855 -32.127  1.00 63.69           H  
ATOM    691  C   VAL A  49     -11.491  -9.220 -33.321  1.00 63.69           C  
ATOM    692  CB  VAL A  49     -12.464  -7.962 -31.342  1.00 63.69           C  
ATOM    693  HB  VAL A  49     -11.548  -7.537 -30.932  1.00 63.69           H  
ATOM    694  O   VAL A  49     -12.171  -9.303 -34.348  1.00 63.69           O  
ATOM    695  CG1 VAL A  49     -13.042  -6.972 -32.361  1.00 63.69           C  
ATOM    696 HG11 VAL A  49     -13.382  -6.071 -31.850  1.00 63.69           H  
ATOM    697 HG12 VAL A  49     -13.863  -7.443 -32.901  1.00 63.69           H  
ATOM    698 HG13 VAL A  49     -12.261  -6.679 -33.063  1.00 63.69           H  
ATOM    699  CG2 VAL A  49     -13.496  -8.111 -30.215  1.00 63.69           C  
ATOM    700 HG21 VAL A  49     -13.128  -8.815 -29.468  1.00 63.69           H  
ATOM    701 HG22 VAL A  49     -13.639  -7.149 -29.723  1.00 63.69           H  
ATOM    702 HG23 VAL A  49     -14.445  -8.475 -30.609  1.00 63.69           H  
ATOM    703  N   GLU A  50     -10.169  -9.068 -33.356  1.00 69.69           N  
ATOM    704  H   GLU A  50      -9.656  -8.954 -32.494  1.00 69.69           H  
ATOM    705  CA  GLU A  50      -9.432  -9.011 -34.617  1.00 69.69           C  
ATOM    706  HA  GLU A  50      -9.891  -8.244 -35.242  1.00 69.69           H  
ATOM    707  C   GLU A  50      -9.517 -10.342 -35.379  1.00 69.69           C  
ATOM    708  CB  GLU A  50      -7.981  -8.595 -34.365  1.00 69.69           C  
ATOM    709  HB2 GLU A  50      -7.420  -9.444 -33.973  1.00 69.69           H  
ATOM    710  HB3 GLU A  50      -7.953  -7.781 -33.640  1.00 69.69           H  
ATOM    711  O   GLU A  50      -9.885 -10.356 -36.560  1.00 69.69           O  
ATOM    712  CG  GLU A  50      -7.372  -8.109 -35.686  1.00 69.69           C  
ATOM    713  HG2 GLU A  50      -7.864  -7.182 -35.981  1.00 69.69           H  
ATOM    714  HG3 GLU A  50      -7.575  -8.846 -36.463  1.00 69.69           H  
ATOM    715  CD  GLU A  50      -5.861  -7.884 -35.623  1.00 69.69           C  
ATOM    716  OE1 GLU A  50      -5.253  -8.058 -36.714  1.00 69.69           O  
ATOM    717  OE2 GLU A  50      -5.341  -7.635 -34.515  1.00 69.69           O  
ATOM    718  N   LEU A  51      -9.300 -11.471 -34.692  1.00 82.67           N  
ATOM    719  H   LEU A  51      -8.987 -11.392 -33.735  1.00 82.67           H  
ATOM    720  CA  LEU A  51      -9.454 -12.807 -35.273  1.00 82.67           C  
ATOM    721  HA  LEU A  51      -8.769 -12.893 -36.116  1.00 82.67           H  
ATOM    722  C   LEU A  51     -10.867 -13.014 -35.817  1.00 82.67           C  
ATOM    723  CB  LEU A  51      -9.087 -13.871 -34.224  1.00 82.67           C  
ATOM    724  HB2 LEU A  51      -8.031 -13.744 -33.986  1.00 82.67           H  
ATOM    725  HB3 LEU A  51      -9.671 -13.700 -33.320  1.00 82.67           H  
ATOM    726  O   LEU A  51     -11.033 -13.483 -36.945  1.00 82.67           O  
ATOM    727  CG  LEU A  51      -9.306 -15.323 -34.691  1.00 82.67           C  
ATOM    728  HG  LEU A  51     -10.356 -15.470 -34.943  1.00 82.67           H  
ATOM    729  CD1 LEU A  51      -8.449 -15.653 -35.914  1.00 82.67           C  
ATOM    730 HD11 LEU A  51      -7.415 -15.364 -35.727  1.00 82.67           H  
ATOM    731 HD12 LEU A  51      -8.811 -15.108 -36.786  1.00 82.67           H  
ATOM    732 HD13 LEU A  51      -8.491 -16.720 -36.132  1.00 82.67           H  
ATOM    733  CD2 LEU A  51      -8.963 -16.310 -33.579  1.00 82.67           C  
ATOM    734 HD21 LEU A  51      -9.515 -16.054 -32.674  1.00 82.67           H  
ATOM    735 HD22 LEU A  51      -9.233 -17.321 -33.884  1.00 82.67           H  
ATOM    736 HD23 LEU A  51      -7.895 -16.276 -33.363  1.00 82.67           H  
ATOM    737  N   ARG A  52     -11.897 -12.601 -35.067  1.00 75.31           N  
ATOM    738  H   ARG A  52     -11.697 -12.248 -34.142  1.00 75.31           H  
ATOM    739  CA  ARG A  52     -13.280 -12.630 -35.559  1.00 75.31           C  
ATOM    740  HA  ARG A  52     -13.541 -13.672 -35.747  1.00 75.31           H  
ATOM    741  C   ARG A  52     -13.430 -11.897 -36.880  1.00 75.31           C  
ATOM    742  CB  ARG A  52     -14.220 -11.968 -34.539  1.00 75.31           C  
ATOM    743  HB2 ARG A  52     -14.127 -12.431 -33.557  1.00 75.31           H  
ATOM    744  HB3 ARG A  52     -13.878 -10.943 -34.393  1.00 75.31           H  
ATOM    745  O   ARG A  52     -14.074 -12.405 -37.796  1.00 75.31           O  
ATOM    746  CG  ARG A  52     -15.697 -11.897 -35.007  1.00 75.31           C  
ATOM    747  HG2 ARG A  52     -16.216 -12.856 -35.005  1.00 75.31           H  
ATOM    748  HG3 ARG A  52     -15.772 -11.499 -36.019  1.00 75.31           H  
ATOM    749  CD  ARG A  52     -16.470 -10.976 -34.095  1.00 75.31           C  
ATOM    750  HD2 ARG A  52     -16.187 -11.205 -33.067  1.00 75.31           H  
ATOM    751  HD3 ARG A  52     -17.538 -11.145 -34.231  1.00 75.31           H  
ATOM    752  NE  ARG A  52     -16.137  -9.587 -34.425  1.00 75.31           N  
ATOM    753  HE  ARG A  52     -15.555  -9.418 -35.233  1.00 75.31           H  
ATOM    754  NH1 ARG A  52     -17.037  -8.593 -32.573  1.00 75.31           N  
ATOM    755 HH11 ARG A  52     -17.199  -9.510 -32.181  1.00 75.31           H  
ATOM    756 HH12 ARG A  52     -17.133  -7.761 -32.008  1.00 75.31           H  
ATOM    757  NH2 ARG A  52     -16.080  -7.359 -34.173  1.00 75.31           N  
ATOM    758 HH21 ARG A  52     -15.541  -7.343 -35.028  1.00 75.31           H  
ATOM    759 HH22 ARG A  52     -16.192  -6.517 -33.627  1.00 75.31           H  
ATOM    760  CZ  ARG A  52     -16.422  -8.523 -33.718  1.00 75.31           C  
ATOM    761  N   ASN A  53     -12.926 -10.668 -36.946  1.00 74.44           N  
ATOM    762  H   ASN A  53     -12.382 -10.335 -36.162  1.00 74.44           H  
ATOM    763  CA  ASN A  53     -13.121  -9.793 -38.095  1.00 74.44           C  
ATOM    764  HA  ASN A  53     -14.186  -9.727 -38.320  1.00 74.44           H  
ATOM    765  C   ASN A  53     -12.443 -10.371 -39.338  1.00 74.44           C  
ATOM    766  CB  ASN A  53     -12.601  -8.391 -37.752  1.00 74.44           C  
ATOM    767  HB2 ASN A  53     -12.598  -7.778 -38.654  1.00 74.44           H  
ATOM    768  HB3 ASN A  53     -11.573  -8.460 -37.396  1.00 74.44           H  
ATOM    769  O   ASN A  53     -13.069 -10.424 -40.399  1.00 74.44           O  
ATOM    770  CG  ASN A  53     -13.434  -7.668 -36.710  1.00 74.44           C  
ATOM    771  ND2 ASN A  53     -12.901  -6.599 -36.166  1.00 74.44           N  
ATOM    772 HD21 ASN A  53     -11.955  -6.338 -36.406  1.00 74.44           H  
ATOM    773 HD22 ASN A  53     -13.383  -6.095 -35.435  1.00 74.44           H  
ATOM    774  OD1 ASN A  53     -14.572  -8.023 -36.402  1.00 74.44           O  
ATOM    775  N   ARG A  54     -11.218 -10.883 -39.183  1.00 84.34           N  
ATOM    776  H   ARG A  54     -10.773 -10.794 -38.280  1.00 84.34           H  
ATOM    777  CA  ARG A  54     -10.490 -11.586 -40.244  1.00 84.34           C  
ATOM    778  HA  ARG A  54     -10.385 -10.941 -41.116  1.00 84.34           H  
ATOM    779  C   ARG A  54     -11.248 -12.820 -40.722  1.00 84.34           C  
ATOM    780  CB  ARG A  54      -9.093 -11.952 -39.734  1.00 84.34           C  
ATOM    781  HB2 ARG A  54      -9.175 -12.434 -38.760  1.00 84.34           H  
ATOM    782  HB3 ARG A  54      -8.643 -12.663 -40.428  1.00 84.34           H  
ATOM    783  O   ARG A  54     -11.514 -12.951 -41.912  1.00 84.34           O  
ATOM    784  CG  ARG A  54      -8.178 -10.722 -39.636  1.00 84.34           C  
ATOM    785  HG2 ARG A  54      -8.670  -9.924 -39.081  1.00 84.34           H  
ATOM    786  HG3 ARG A  54      -7.934 -10.369 -40.638  1.00 84.34           H  
ATOM    787  CD  ARG A  54      -6.899 -11.114 -38.902  1.00 84.34           C  
ATOM    788  HD2 ARG A  54      -7.188 -11.409 -37.893  1.00 84.34           H  
ATOM    789  HD3 ARG A  54      -6.448 -11.984 -39.379  1.00 84.34           H  
ATOM    790  NE  ARG A  54      -5.934 -10.003 -38.809  1.00 84.34           N  
ATOM    791  HE  ARG A  54      -6.047  -9.333 -38.062  1.00 84.34           H  
ATOM    792  NH1 ARG A  54      -4.385 -10.764 -40.329  1.00 84.34           N  
ATOM    793 HH11 ARG A  54      -4.991 -11.541 -40.551  1.00 84.34           H  
ATOM    794 HH12 ARG A  54      -3.466 -10.686 -40.740  1.00 84.34           H  
ATOM    795  NH2 ARG A  54      -3.993  -8.929 -39.065  1.00 84.34           N  
ATOM    796 HH21 ARG A  54      -3.037  -8.844 -39.380  1.00 84.34           H  
ATOM    797 HH22 ARG A  54      -4.275  -8.406 -38.249  1.00 84.34           H  
ATOM    798  CZ  ARG A  54      -4.773  -9.908 -39.418  1.00 84.34           C  
ATOM    799  N   LEU A  55     -11.725 -13.666 -39.807  1.00 88.01           N  
ATOM    800  H   LEU A  55     -11.472 -13.519 -38.840  1.00 88.01           H  
ATOM    801  CA  LEU A  55     -12.505 -14.851 -40.174  1.00 88.01           C  
ATOM    802  HA  LEU A  55     -11.930 -15.425 -40.902  1.00 88.01           H  
ATOM    803  C   LEU A  55     -13.823 -14.502 -40.871  1.00 88.01           C  
ATOM    804  CB  LEU A  55     -12.757 -15.714 -38.931  1.00 88.01           C  
ATOM    805  HB2 LEU A  55     -13.492 -16.481 -39.177  1.00 88.01           H  
ATOM    806  HB3 LEU A  55     -13.176 -15.084 -38.146  1.00 88.01           H  
ATOM    807  O   LEU A  55     -14.185 -15.163 -41.843  1.00 88.01           O  
ATOM    808  CG  LEU A  55     -11.493 -16.409 -38.402  1.00 88.01           C  
ATOM    809  HG  LEU A  55     -10.705 -15.677 -38.227  1.00 88.01           H  
ATOM    810  CD1 LEU A  55     -11.826 -17.100 -37.083  1.00 88.01           C  
ATOM    811 HD11 LEU A  55     -12.156 -16.354 -36.360  1.00 88.01           H  
ATOM    812 HD12 LEU A  55     -10.932 -17.586 -36.691  1.00 88.01           H  
ATOM    813 HD13 LEU A  55     -12.612 -17.840 -37.228  1.00 88.01           H  
ATOM    814  CD2 LEU A  55     -10.964 -17.462 -39.377  1.00 88.01           C  
ATOM    815 HD21 LEU A  55     -11.729 -18.208 -39.592  1.00 88.01           H  
ATOM    816 HD22 LEU A  55     -10.095 -17.946 -38.930  1.00 88.01           H  
ATOM    817 HD23 LEU A  55     -10.628 -16.996 -40.303  1.00 88.01           H  
ATOM    818  N   ASN A  56     -14.527 -13.455 -40.440  1.00 81.76           N  
ATOM    819  H   ASN A  56     -14.206 -12.973 -39.613  1.00 81.76           H  
ATOM    820  CA  ASN A  56     -15.731 -12.980 -41.125  1.00 81.76           C  
ATOM    821  HA  ASN A  56     -16.448 -13.797 -41.204  1.00 81.76           H  
ATOM    822  C   ASN A  56     -15.422 -12.520 -42.558  1.00 81.76           C  
ATOM    823  CB  ASN A  56     -16.368 -11.840 -40.317  1.00 81.76           C  
ATOM    824  HB2 ASN A  56     -15.604 -11.111 -40.045  1.00 81.76           H  
ATOM    825  HB3 ASN A  56     -17.109 -11.341 -40.943  1.00 81.76           H  
ATOM    826  O   ASN A  56     -16.179 -12.842 -43.472  1.00 81.76           O  
ATOM    827  CG  ASN A  56     -17.089 -12.304 -39.066  1.00 81.76           C  
ATOM    828  ND2 ASN A  56     -17.446 -11.385 -38.197  1.00 81.76           N  
ATOM    829 HD21 ASN A  56     -17.855 -11.719 -37.336  1.00 81.76           H  
ATOM    830 HD22 ASN A  56     -17.147 -10.431 -38.339  1.00 81.76           H  
ATOM    831  OD1 ASN A  56     -17.388 -13.465 -38.846  1.00 81.76           O  
ATOM    832  N   ALA A  57     -14.307 -11.817 -42.775  1.00 85.39           N  
ATOM    833  H   ALA A  57     -13.708 -11.586 -41.995  1.00 85.39           H  
ATOM    834  CA  ALA A  57     -13.883 -11.399 -44.110  1.00 85.39           C  
ATOM    835  HA  ALA A  57     -14.711 -10.876 -44.591  1.00 85.39           H  
ATOM    836  C   ALA A  57     -13.524 -12.601 -45.001  1.00 85.39           C  
ATOM    837  CB  ALA A  57     -12.714 -10.417 -43.970  1.00 85.39           C  
ATOM    838  HB1 ALA A  57     -12.426 -10.048 -44.954  1.00 85.39           H  
ATOM    839  HB2 ALA A  57     -13.008  -9.573 -43.345  1.00 85.39           H  
ATOM    840  HB3 ALA A  57     -11.855 -10.911 -43.516  1.00 85.39           H  
ATOM    841  O   ALA A  57     -13.965 -12.671 -46.149  1.00 85.39           O  
ATOM    842  N   SER A  58     -12.793 -13.575 -44.455  1.00 89.26           N  
ATOM    843  H   SER A  58     -12.366 -13.397 -43.558  1.00 89.26           H  
ATOM    844  CA  SER A  58     -12.320 -14.755 -45.187  1.00 89.26           C  
ATOM    845  HA  SER A  58     -11.933 -14.427 -46.152  1.00 89.26           H  
ATOM    846  C   SER A  58     -13.429 -15.779 -45.472  1.00 89.26           C  
ATOM    847  CB  SER A  58     -11.146 -15.386 -44.416  1.00 89.26           C  
ATOM    848  HB2 SER A  58     -11.486 -15.731 -43.439  1.00 89.26           H  
ATOM    849  HB3 SER A  58     -10.748 -16.228 -44.983  1.00 89.26           H  
ATOM    850  O   SER A  58     -13.348 -16.526 -46.447  1.00 89.26           O  
ATOM    851  OG  SER A  58     -10.138 -14.403 -44.252  1.00 89.26           O  
ATOM    852  HG  SER A  58      -9.363 -14.716 -43.781  1.00 89.26           H  
ATOM    853  N   THR A  59     -14.485 -15.821 -44.652  1.00 85.23           N  
ATOM    854  H   THR A  59     -14.463 -15.216 -43.843  1.00 85.23           H  
ATOM    855  CA  THR A  59     -15.569 -16.820 -44.759  1.00 85.23           C  
ATOM    856  HA  THR A  59     -15.296 -17.563 -45.508  1.00 85.23           H  
ATOM    857  C   THR A  59     -16.911 -16.242 -45.216  1.00 85.23           C  
ATOM    858  CB  THR A  59     -15.761 -17.581 -43.438  1.00 85.23           C  
ATOM    859  HB  THR A  59     -16.517 -18.352 -43.588  1.00 85.23           H  
ATOM    860  O   THR A  59     -17.793 -16.999 -45.615  1.00 85.23           O  
ATOM    861  CG2 THR A  59     -14.484 -18.260 -42.938  1.00 85.23           C  
ATOM    862 HG21 THR A  59     -14.665 -18.672 -41.946  1.00 85.23           H  
ATOM    863 HG22 THR A  59     -13.660 -17.551 -42.866  1.00 85.23           H  
ATOM    864 HG23 THR A  59     -14.203 -19.062 -43.621  1.00 85.23           H  
ATOM    865  OG1 THR A  59     -16.214 -16.710 -42.432  1.00 85.23           O  
ATOM    866  HG1 THR A  59     -15.456 -16.189 -42.155  1.00 85.23           H  
ATOM    867  N   GLY A  60     -17.096 -14.920 -45.163  1.00 81.71           N  
ATOM    868  H   GLY A  60     -16.346 -14.340 -44.815  1.00 81.71           H  
ATOM    869  CA  GLY A  60     -18.386 -14.261 -45.398  1.00 81.71           C  
ATOM    870  HA2 GLY A  60     -18.814 -14.629 -46.331  1.00 81.71           H  
ATOM    871  HA3 GLY A  60     -18.214 -13.188 -45.490  1.00 81.71           H  
ATOM    872  C   GLY A  60     -19.415 -14.477 -44.280  1.00 81.71           C  
ATOM    873  O   GLY A  60     -20.575 -14.090 -44.433  1.00 81.71           O  
ATOM    874  N   LEU A  61     -19.014 -15.103 -43.169  1.00 82.22           N  
ATOM    875  H   LEU A  61     -18.045 -15.377 -43.101  1.00 82.22           H  
ATOM    876  CA  LEU A  61     -19.878 -15.360 -42.022  1.00 82.22           C  
ATOM    877  HA  LEU A  61     -20.880 -15.585 -42.387  1.00 82.22           H  
ATOM    878  C   LEU A  61     -20.009 -14.127 -41.117  1.00 82.22           C  
ATOM    879  CB  LEU A  61     -19.359 -16.586 -41.245  1.00 82.22           C  
ATOM    880  HB2 LEU A  61     -18.346 -16.374 -40.902  1.00 82.22           H  
ATOM    881  HB3 LEU A  61     -19.976 -16.732 -40.358  1.00 82.22           H  
ATOM    882  O   LEU A  61     -19.287 -13.136 -41.235  1.00 82.22           O  
ATOM    883  CG  LEU A  61     -19.357 -17.906 -42.040  1.00 82.22           C  
ATOM    884  HG  LEU A  61     -18.729 -17.811 -42.926  1.00 82.22           H  
ATOM    885  CD1 LEU A  61     -18.782 -19.008 -41.154  1.00 82.22           C  
ATOM    886 HD11 LEU A  61     -19.394 -19.129 -40.261  1.00 82.22           H  
ATOM    887 HD12 LEU A  61     -18.758 -19.949 -41.705  1.00 82.22           H  
ATOM    888 HD13 LEU A  61     -17.767 -18.737 -40.863  1.00 82.22           H  
ATOM    889  CD2 LEU A  61     -20.764 -18.311 -42.486  1.00 82.22           C  
ATOM    890 HD21 LEU A  61     -21.454 -18.279 -41.642  1.00 82.22           H  
ATOM    891 HD22 LEU A  61     -20.747 -19.321 -42.895  1.00 82.22           H  
ATOM    892 HD23 LEU A  61     -21.113 -17.637 -43.268  1.00 82.22           H  
ATOM    893  N   ARG A  62     -20.954 -14.207 -40.178  1.00 76.74           N  
ATOM    894  H   ARG A  62     -21.506 -15.052 -40.157  1.00 76.74           H  
ATOM    895  CA  ARG A  62     -21.076 -13.285 -39.043  1.00 76.74           C  
ATOM    896  HA  ARG A  62     -20.261 -12.561 -39.068  1.00 76.74           H  
ATOM    897  C   ARG A  62     -20.910 -14.054 -37.743  1.00 76.74           C  
ATOM    898  CB  ARG A  62     -22.409 -12.531 -39.085  1.00 76.74           C  
ATOM    899  HB2 ARG A  62     -22.587 -12.107 -38.096  1.00 76.74           H  
ATOM    900  HB3 ARG A  62     -23.221 -13.222 -39.312  1.00 76.74           H  
ATOM    901  O   ARG A  62     -21.888 -14.413 -37.094  1.00 76.74           O  
ATOM    902  CG  ARG A  62     -22.390 -11.382 -40.092  1.00 76.74           C  
ATOM    903  HG2 ARG A  62     -21.525 -10.748 -39.901  1.00 76.74           H  
ATOM    904  HG3 ARG A  62     -22.336 -11.773 -41.108  1.00 76.74           H  
ATOM    905  CD  ARG A  62     -23.671 -10.567 -39.903  1.00 76.74           C  
ATOM    906  HD2 ARG A  62     -23.757 -10.301 -38.850  1.00 76.74           H  
ATOM    907  HD3 ARG A  62     -24.525 -11.185 -40.182  1.00 76.74           H  
ATOM    908  NE  ARG A  62     -23.657  -9.340 -40.715  1.00 76.74           N  
ATOM    909  HE  ARG A  62     -22.944  -9.283 -41.427  1.00 76.74           H  
ATOM    910  NH1 ARG A  62     -25.411  -8.290 -39.668  1.00 76.74           N  
ATOM    911 HH11 ARG A  62     -25.510  -9.095 -39.066  1.00 76.74           H  
ATOM    912 HH12 ARG A  62     -25.988  -7.473 -39.533  1.00 76.74           H  
ATOM    913  NH2 ARG A  62     -24.319  -7.247 -41.314  1.00 76.74           N  
ATOM    914 HH21 ARG A  62     -24.900  -6.435 -41.166  1.00 76.74           H  
ATOM    915 HH22 ARG A  62     -23.564  -7.209 -41.983  1.00 76.74           H  
ATOM    916  CZ  ARG A  62     -24.461  -8.303 -40.563  1.00 76.74           C  
ATOM    917  N   LEU A  63     -19.663 -14.323 -37.388  1.00 75.83           N  
ATOM    918  H   LEU A  63     -18.909 -14.032 -37.993  1.00 75.83           H  
ATOM    919  CA  LEU A  63     -19.328 -15.047 -36.174  1.00 75.83           C  
ATOM    920  HA  LEU A  63     -20.001 -15.902 -36.116  1.00 75.83           H  
ATOM    921  C   LEU A  63     -19.530 -14.164 -34.922  1.00 75.83           C  
ATOM    922  CB  LEU A  63     -17.894 -15.575 -36.283  1.00 75.83           C  
ATOM    923  HB2 LEU A  63     -17.661 -16.104 -35.359  1.00 75.83           H  
ATOM    924  HB3 LEU A  63     -17.235 -14.714 -36.388  1.00 75.83           H  
ATOM    925  O   LEU A  63     -19.314 -12.946 -34.986  1.00 75.83           O  
ATOM    926  CG  LEU A  63     -17.623 -16.547 -37.443  1.00 75.83           C  
ATOM    927  HG  LEU A  63     -17.995 -16.130 -38.379  1.00 75.83           H  
ATOM    928  CD1 LEU A  63     -16.119 -16.769 -37.587  1.00 75.83           C  
ATOM    929 HD11 LEU A  63     -15.923 -17.418 -38.440  1.00 75.83           H  
ATOM    930 HD12 LEU A  63     -15.710 -17.225 -36.685  1.00 75.83           H  
ATOM    931 HD13 LEU A  63     -15.626 -15.813 -37.765  1.00 75.83           H  
ATOM    932  CD2 LEU A  63     -18.294 -17.901 -37.203  1.00 75.83           C  
ATOM    933 HD21 LEU A  63     -18.050 -18.575 -38.024  1.00 75.83           H  
ATOM    934 HD22 LEU A  63     -17.939 -18.336 -36.269  1.00 75.83           H  
ATOM    935 HD23 LEU A  63     -19.378 -17.784 -37.168  1.00 75.83           H  
ATOM    936  N   PRO A  64     -19.933 -14.756 -33.781  1.00 62.69           N  
ATOM    937  CA  PRO A  64     -20.144 -14.021 -32.539  1.00 62.69           C  
ATOM    938  HA  PRO A  64     -20.848 -13.210 -32.731  1.00 62.69           H  
ATOM    939  C   PRO A  64     -18.846 -13.417 -31.988  1.00 62.69           C  
ATOM    940  CB  PRO A  64     -20.782 -14.999 -31.545  1.00 62.69           C  
ATOM    941  HB2 PRO A  64     -21.803 -14.689 -31.325  1.00 62.69           H  
ATOM    942  HB3 PRO A  64     -20.211 -15.049 -30.618  1.00 62.69           H  
ATOM    943  O   PRO A  64     -17.751 -13.920 -32.225  1.00 62.69           O  
ATOM    944  CG  PRO A  64     -20.791 -16.370 -32.221  1.00 62.69           C  
ATOM    945  HG2 PRO A  64     -20.177 -17.072 -31.657  1.00 62.69           H  
ATOM    946  HG3 PRO A  64     -21.812 -16.746 -32.289  1.00 62.69           H  
ATOM    947  CD  PRO A  64     -20.211 -16.174 -33.618  1.00 62.69           C  
ATOM    948  HD2 PRO A  64     -19.290 -16.748 -33.713  1.00 62.69           H  
ATOM    949  HD3 PRO A  64     -20.942 -16.512 -34.353  1.00 62.69           H  
ATOM    950  N   ALA A  65     -18.967 -12.343 -31.202  1.00 50.44           N  
ATOM    951  H   ALA A  65     -19.891 -11.989 -31.001  1.00 50.44           H  
ATOM    952  CA  ALA A  65     -17.819 -11.706 -30.549  1.00 50.44           C  
ATOM    953  HA  ALA A  65     -17.063 -11.477 -31.300  1.00 50.44           H  
ATOM    954  C   ALA A  65     -17.122 -12.610 -29.518  1.00 50.44           C  
ATOM    955  CB  ALA A  65     -18.289 -10.392 -29.915  1.00 50.44           C  
ATOM    956  HB1 ALA A  65     -17.429  -9.859 -29.508  1.00 50.44           H  
ATOM    957  HB2 ALA A  65     -18.982 -10.603 -29.101  1.00 50.44           H  
ATOM    958  HB3 ALA A  65     -18.786  -9.765 -30.655  1.00 50.44           H  
ATOM    959  O   ALA A  65     -15.926 -12.478 -29.301  1.00 50.44           O  
ATOM    960  N   THR A  66     -17.854 -13.550 -28.925  1.00 55.20           N  
ATOM    961  H   THR A  66     -18.841 -13.620 -29.130  1.00 55.20           H  
ATOM    962  CA  THR A  66     -17.365 -14.502 -27.924  1.00 55.20           C  
ATOM    963  HA  THR A  66     -16.565 -14.032 -27.351  1.00 55.20           H  
ATOM    964  C   THR A  66     -16.772 -15.772 -28.533  1.00 55.20           C  
ATOM    965  CB  THR A  66     -18.504 -14.861 -26.954  1.00 55.20           C  
ATOM    966  HB  THR A  66     -18.222 -15.696 -26.312  1.00 55.20           H  
ATOM    967  O   THR A  66     -16.473 -16.699 -27.787  1.00 55.20           O  
ATOM    968  CG2 THR A  66     -18.854 -13.658 -26.072  1.00 55.20           C  
ATOM    969 HG21 THR A  66     -19.203 -12.823 -26.679  1.00 55.20           H  
ATOM    970 HG22 THR A  66     -17.979 -13.352 -25.499  1.00 55.20           H  
ATOM    971 HG23 THR A  66     -19.643 -13.947 -25.377  1.00 55.20           H  
ATOM    972  OG1 THR A  66     -19.657 -15.194 -27.699  1.00 55.20           O  
ATOM    973  HG1 THR A  66     -19.614 -16.136 -27.879  1.00 55.20           H  
ATOM    974  N   MET A  67     -16.569 -15.846 -29.859  1.00 71.14           N  
ATOM    975  H   MET A  67     -16.812 -15.052 -30.434  1.00 71.14           H  
ATOM    976  CA  MET A  67     -16.263 -17.123 -30.522  1.00 71.14           C  
ATOM    977  HA  MET A  67     -17.125 -17.773 -30.374  1.00 71.14           H  
ATOM    978  C   MET A  67     -15.045 -17.854 -29.957  1.00 71.14           C  
ATOM    979  CB  MET A  67     -16.059 -16.955 -32.032  1.00 71.14           C  
ATOM    980  HB2 MET A  67     -16.247 -17.920 -32.503  1.00 71.14           H  
ATOM    981  HB3 MET A  67     -16.805 -16.257 -32.413  1.00 71.14           H  
ATOM    982  O   MET A  67     -15.032 -19.074 -29.968  1.00 71.14           O  
ATOM    983  CG  MET A  67     -14.628 -16.526 -32.416  1.00 71.14           C  
ATOM    984  HG2 MET A  67     -13.915 -17.270 -32.059  1.00 71.14           H  
ATOM    985  HG3 MET A  67     -14.390 -15.571 -31.948  1.00 71.14           H  
ATOM    986  SD  MET A  67     -14.319 -16.427 -34.178  1.00 71.14           S  
ATOM    987  CE  MET A  67     -15.299 -14.977 -34.396  1.00 71.14           C  
ATOM    988  HE1 MET A  67     -16.338 -15.161 -34.122  1.00 71.14           H  
ATOM    989  HE2 MET A  67     -14.918 -14.230 -33.700  1.00 71.14           H  
ATOM    990  HE3 MET A  67     -15.240 -14.674 -35.441  1.00 71.14           H  
ATOM    991  N   VAL A  68     -14.016 -17.132 -29.503  1.00 74.80           N  
ATOM    992  H   VAL A  68     -14.082 -16.124 -29.524  1.00 74.80           H  
ATOM    993  CA  VAL A  68     -12.792 -17.738 -28.955  1.00 74.80           C  
ATOM    994  HA  VAL A  68     -12.487 -18.569 -29.592  1.00 74.80           H  
ATOM    995  C   VAL A  68     -13.021 -18.328 -27.566  1.00 74.80           C  
ATOM    996  CB  VAL A  68     -11.627 -16.740 -28.890  1.00 74.80           C  
ATOM    997  HB  VAL A  68     -10.839 -17.166 -28.269  1.00 74.80           H  
ATOM    998  O   VAL A  68     -12.257 -19.181 -27.140  1.00 74.80           O  
ATOM    999  CG1 VAL A  68     -11.021 -16.472 -30.268  1.00 74.80           C  
ATOM   1000 HG11 VAL A  68     -10.692 -17.408 -30.719  1.00 74.80           H  
ATOM   1001 HG12 VAL A  68     -10.153 -15.820 -30.163  1.00 74.80           H  
ATOM   1002 HG13 VAL A  68     -11.750 -15.995 -30.923  1.00 74.80           H  
ATOM   1003  CG2 VAL A  68     -12.063 -15.413 -28.269  1.00 74.80           C  
ATOM   1004 HG21 VAL A  68     -12.704 -14.852 -28.949  1.00 74.80           H  
ATOM   1005 HG22 VAL A  68     -12.578 -15.581 -27.323  1.00 74.80           H  
ATOM   1006 HG23 VAL A  68     -11.159 -14.848 -28.044  1.00 74.80           H  
ATOM   1007  N   PHE A  69     -14.081 -17.917 -26.871  1.00 62.71           N  
ATOM   1008  H   PHE A  69     -14.690 -17.227 -27.288  1.00 62.71           H  
ATOM   1009  CA  PHE A  69     -14.529 -18.534 -25.626  1.00 62.71           C  
ATOM   1010  HA  PHE A  69     -13.673 -18.970 -25.111  1.00 62.71           H  
ATOM   1011  C   PHE A  69     -15.518 -19.675 -25.907  1.00 62.71           C  
ATOM   1012  CB  PHE A  69     -15.132 -17.455 -24.714  1.00 62.71           C  
ATOM   1013  HB2 PHE A  69     -16.057 -17.088 -25.159  1.00 62.71           H  
ATOM   1014  HB3 PHE A  69     -15.394 -17.916 -23.762  1.00 62.71           H  
ATOM   1015  O   PHE A  69     -15.443 -20.722 -25.268  1.00 62.71           O  
ATOM   1016  CG  PHE A  69     -14.206 -16.280 -24.438  1.00 62.71           C  
ATOM   1017  CD1 PHE A  69     -13.067 -16.454 -23.630  1.00 62.71           C  
ATOM   1018  HD1 PHE A  69     -12.848 -17.421 -23.202  1.00 62.71           H  
ATOM   1019  CD2 PHE A  69     -14.471 -15.017 -25.002  1.00 62.71           C  
ATOM   1020  HD2 PHE A  69     -15.342 -14.879 -25.626  1.00 62.71           H  
ATOM   1021  CE1 PHE A  69     -12.200 -15.373 -23.387  1.00 62.71           C  
ATOM   1022  HE1 PHE A  69     -11.318 -15.508 -22.777  1.00 62.71           H  
ATOM   1023  CE2 PHE A  69     -13.602 -13.936 -24.762  1.00 62.71           C  
ATOM   1024  HE2 PHE A  69     -13.797 -12.970 -25.202  1.00 62.71           H  
ATOM   1025  CZ  PHE A  69     -12.467 -14.115 -23.953  1.00 62.71           C  
ATOM   1026  HZ  PHE A  69     -11.792 -13.290 -23.777  1.00 62.71           H  
ATOM   1027  N   ASP A  70     -16.394 -19.507 -26.906  1.00 68.57           N  
ATOM   1028  H   ASP A  70     -16.449 -18.591 -27.327  1.00 68.57           H  
ATOM   1029  CA  ASP A  70     -17.372 -20.522 -27.330  1.00 68.57           C  
ATOM   1030  HA  ASP A  70     -17.907 -20.886 -26.452  1.00 68.57           H  
ATOM   1031  C   ASP A  70     -16.703 -21.731 -28.020  1.00 68.57           C  
ATOM   1032  CB  ASP A  70     -18.391 -19.883 -28.295  1.00 68.57           C  
ATOM   1033  HB2 ASP A  70     -19.114 -20.644 -28.588  1.00 68.57           H  
ATOM   1034  HB3 ASP A  70     -17.867 -19.564 -29.196  1.00 68.57           H  
ATOM   1035  O   ASP A  70     -17.149 -22.877 -27.906  1.00 68.57           O  
ATOM   1036  CG  ASP A  70     -19.164 -18.690 -27.714  1.00 68.57           C  
ATOM   1037  OD1 ASP A  70     -19.533 -18.742 -26.523  1.00 68.57           O  
ATOM   1038  OD2 ASP A  70     -19.409 -17.722 -28.476  1.00 68.57           O  
ATOM   1039  N   HIS A  71     -15.615 -21.477 -28.751  1.00 80.22           N  
ATOM   1040  H   HIS A  71     -15.344 -20.508 -28.835  1.00 80.22           H  
ATOM   1041  CA  HIS A  71     -14.839 -22.437 -29.533  1.00 80.22           C  
ATOM   1042  HA  HIS A  71     -15.131 -23.450 -29.260  1.00 80.22           H  
ATOM   1043  C   HIS A  71     -13.345 -22.263 -29.221  1.00 80.22           C  
ATOM   1044  CB  HIS A  71     -15.141 -22.253 -31.028  1.00 80.22           C  
ATOM   1045  HB2 HIS A  71     -14.802 -21.268 -31.348  1.00 80.22           H  
ATOM   1046  HB3 HIS A  71     -14.581 -22.999 -31.591  1.00 80.22           H  
ATOM   1047  O   HIS A  71     -12.609 -21.691 -30.020  1.00 80.22           O  
ATOM   1048  CG  HIS A  71     -16.600 -22.393 -31.362  1.00 80.22           C  
ATOM   1049  CD2 HIS A  71     -17.380 -21.477 -32.011  1.00 80.22           C  
ATOM   1050  HD2 HIS A  71     -17.042 -20.532 -32.410  1.00 80.22           H  
ATOM   1051  ND1 HIS A  71     -17.425 -23.408 -30.941  1.00 80.22           N  
ATOM   1052  HD1 HIS A  71     -17.202 -24.046 -30.190  1.00 80.22           H  
ATOM   1053  CE1 HIS A  71     -18.671 -23.113 -31.334  1.00 80.22           C  
ATOM   1054  HE1 HIS A  71     -19.551 -23.669 -31.048  1.00 80.22           H  
ATOM   1055  NE2 HIS A  71     -18.696 -21.958 -32.014  1.00 80.22           N  
ATOM   1056  N   PRO A  72     -12.872 -22.761 -28.065  1.00 77.51           N  
ATOM   1057  CA  PRO A  72     -11.590 -22.365 -27.485  1.00 77.51           C  
ATOM   1058  HA  PRO A  72     -11.522 -21.277 -27.480  1.00 77.51           H  
ATOM   1059  C   PRO A  72     -10.348 -22.836 -28.233  1.00 77.51           C  
ATOM   1060  CB  PRO A  72     -11.626 -22.845 -26.030  1.00 77.51           C  
ATOM   1061  HB2 PRO A  72     -10.649 -23.166 -25.667  1.00 77.51           H  
ATOM   1062  HB3 PRO A  72     -12.014 -22.045 -25.400  1.00 77.51           H  
ATOM   1063  O   PRO A  72      -9.258 -22.441 -27.851  1.00 77.51           O  
ATOM   1064  CG  PRO A  72     -12.627 -23.997 -26.057  1.00 77.51           C  
ATOM   1065  HG2 PRO A  72     -12.125 -24.909 -26.380  1.00 77.51           H  
ATOM   1066  HG3 PRO A  72     -13.104 -24.141 -25.087  1.00 77.51           H  
ATOM   1067  CD  PRO A  72     -13.628 -23.559 -27.117  1.00 77.51           C  
ATOM   1068  HD2 PRO A  72     -14.398 -22.942 -26.655  1.00 77.51           H  
ATOM   1069  HD3 PRO A  72     -14.076 -24.432 -27.591  1.00 77.51           H  
ATOM   1070  N   ARG A  73     -10.480 -23.653 -29.279  1.00 86.97           N  
ATOM   1071  H   ARG A  73     -11.414 -23.777 -29.643  1.00 86.97           H  
ATOM   1072  CA  ARG A  73      -9.371 -24.173 -30.084  1.00 86.97           C  
ATOM   1073  HA  ARG A  73      -8.447 -23.678 -29.783  1.00 86.97           H  
ATOM   1074  C   ARG A  73      -9.604 -23.904 -31.573  1.00 86.97           C  
ATOM   1075  CB  ARG A  73      -9.221 -25.680 -29.856  1.00 86.97           C  
ATOM   1076  HB2 ARG A  73      -8.590 -26.089 -30.646  1.00 86.97           H  
ATOM   1077  HB3 ARG A  73     -10.199 -26.156 -29.923  1.00 86.97           H  
ATOM   1078  O   ARG A  73     -10.760 -23.984 -32.007  1.00 86.97           O  
ATOM   1079  CG  ARG A  73      -8.571 -26.021 -28.515  1.00 86.97           C  
ATOM   1080  HG2 ARG A  73      -7.581 -25.567 -28.496  1.00 86.97           H  
ATOM   1081  HG3 ARG A  73      -9.159 -25.624 -27.688  1.00 86.97           H  
ATOM   1082  CD  ARG A  73      -8.451 -27.545 -28.386  1.00 86.97           C  
ATOM   1083  HD2 ARG A  73      -9.300 -27.920 -27.813  1.00 86.97           H  
ATOM   1084  HD3 ARG A  73      -8.480 -27.996 -29.378  1.00 86.97           H  
ATOM   1085  NE  ARG A  73      -7.166 -27.914 -27.777  1.00 86.97           N  
ATOM   1086  HE  ARG A  73      -6.363 -27.543 -28.265  1.00 86.97           H  
ATOM   1087  NH1 ARG A  73      -7.877 -29.531 -26.309  1.00 86.97           N  
ATOM   1088 HH11 ARG A  73      -8.806 -29.440 -26.694  1.00 86.97           H  
ATOM   1089 HH12 ARG A  73      -7.661 -30.222 -25.605  1.00 86.97           H  
ATOM   1090  NH2 ARG A  73      -5.718 -28.966 -26.389  1.00 86.97           N  
ATOM   1091 HH21 ARG A  73      -4.974 -28.428 -26.809  1.00 86.97           H  
ATOM   1092 HH22 ARG A  73      -5.519 -29.614 -25.639  1.00 86.97           H  
ATOM   1093  CZ  ARG A  73      -6.931 -28.799 -26.830  1.00 86.97           C  
ATOM   1094  N   PRO A  74      -8.545 -23.688 -32.371  1.00 88.17           N  
ATOM   1095  CA  PRO A  74      -8.649 -23.512 -33.818  1.00 88.17           C  
ATOM   1096  HA  PRO A  74      -9.114 -22.544 -34.001  1.00 88.17           H  
ATOM   1097  C   PRO A  74      -9.468 -24.590 -34.547  1.00 88.17           C  
ATOM   1098  CB  PRO A  74      -7.200 -23.467 -34.314  1.00 88.17           C  
ATOM   1099  HB2 PRO A  74      -7.099 -22.875 -35.223  1.00 88.17           H  
ATOM   1100  HB3 PRO A  74      -6.818 -24.475 -34.473  1.00 88.17           H  
ATOM   1101  O   PRO A  74     -10.337 -24.244 -35.347  1.00 88.17           O  
ATOM   1102  CG  PRO A  74      -6.466 -22.831 -33.137  1.00 88.17           C  
ATOM   1103  HG2 PRO A  74      -5.400 -23.057 -33.142  1.00 88.17           H  
ATOM   1104  HG3 PRO A  74      -6.624 -21.752 -33.147  1.00 88.17           H  
ATOM   1105  CD  PRO A  74      -7.174 -23.444 -31.934  1.00 88.17           C  
ATOM   1106  HD2 PRO A  74      -6.701 -24.387 -31.659  1.00 88.17           H  
ATOM   1107  HD3 PRO A  74      -7.134 -22.739 -31.104  1.00 88.17           H  
ATOM   1108  N   SER A  75      -9.271 -25.878 -34.246  1.00 84.84           N  
ATOM   1109  H   SER A  75      -8.535 -26.117 -33.597  1.00 84.84           H  
ATOM   1110  CA  SER A  75      -9.993 -26.993 -34.886  1.00 84.84           C  
ATOM   1111  HA  SER A  75      -9.880 -26.909 -35.966  1.00 84.84           H  
ATOM   1112  C   SER A  75     -11.492 -26.989 -34.571  1.00 84.84           C  
ATOM   1113  CB  SER A  75      -9.384 -28.332 -34.448  1.00 84.84           C  
ATOM   1114  HB2 SER A  75      -8.313 -28.325 -34.653  1.00 84.84           H  
ATOM   1115  HB3 SER A  75      -9.839 -29.133 -35.030  1.00 84.84           H  
ATOM   1116  O   SER A  75     -12.332 -27.254 -35.436  1.00 84.84           O  
ATOM   1117  OG  SER A  75      -9.606 -28.582 -33.068  1.00 84.84           O  
ATOM   1118  HG  SER A  75      -8.745 -28.659 -32.651  1.00 84.84           H  
ATOM   1119  N   VAL A  76     -11.851 -26.631 -33.336  1.00 88.71           N  
ATOM   1120  H   VAL A  76     -11.103 -26.426 -32.689  1.00 88.71           H  
ATOM   1121  CA  VAL A  76     -13.247 -26.517 -32.893  1.00 88.71           C  
ATOM   1122  HA  VAL A  76     -13.776 -27.427 -33.177  1.00 88.71           H  
ATOM   1123  C   VAL A  76     -13.926 -25.353 -33.613  1.00 88.71           C  
ATOM   1124  CB  VAL A  76     -13.330 -26.362 -31.362  1.00 88.71           C  
ATOM   1125  HB  VAL A  76     -12.798 -25.461 -31.056  1.00 88.71           H  
ATOM   1126  O   VAL A  76     -15.046 -25.502 -34.109  1.00 88.71           O  
ATOM   1127  CG1 VAL A  76     -14.784 -26.252 -30.881  1.00 88.71           C  
ATOM   1128 HG11 VAL A  76     -15.348 -27.132 -31.191  1.00 88.71           H  
ATOM   1129 HG12 VAL A  76     -15.253 -25.362 -31.300  1.00 88.71           H  
ATOM   1130 HG13 VAL A  76     -14.808 -26.170 -29.794  1.00 88.71           H  
ATOM   1131  CG2 VAL A  76     -12.705 -27.568 -30.646  1.00 88.71           C  
ATOM   1132 HG21 VAL A  76     -13.241 -28.480 -30.910  1.00 88.71           H  
ATOM   1133 HG22 VAL A  76     -12.748 -27.421 -29.567  1.00 88.71           H  
ATOM   1134 HG23 VAL A  76     -11.660 -27.684 -30.935  1.00 88.71           H  
ATOM   1135  N   LEU A  77     -13.232 -24.218 -33.730  1.00 90.04           N  
ATOM   1136  H   LEU A  77     -12.315 -24.165 -33.310  1.00 90.04           H  
ATOM   1137  CA  LEU A  77     -13.726 -23.052 -34.457  1.00 90.04           C  
ATOM   1138  HA  LEU A  77     -14.722 -22.824 -34.079  1.00 90.04           H  
ATOM   1139  C   LEU A  77     -13.862 -23.331 -35.964  1.00 90.04           C  
ATOM   1140  CB  LEU A  77     -12.799 -21.866 -34.144  1.00 90.04           C  
ATOM   1141  HB2 LEU A  77     -11.786 -22.115 -34.461  1.00 90.04           H  
ATOM   1142  HB3 LEU A  77     -12.780 -21.716 -33.064  1.00 90.04           H  
ATOM   1143  O   LEU A  77     -14.878 -22.983 -36.567  1.00 90.04           O  
ATOM   1144  CG  LEU A  77     -13.207 -20.545 -34.818  1.00 90.04           C  
ATOM   1145  HG  LEU A  77     -13.122 -20.649 -35.899  1.00 90.04           H  
ATOM   1146  CD1 LEU A  77     -14.637 -20.116 -34.473  1.00 90.04           C  
ATOM   1147 HD11 LEU A  77     -14.850 -19.164 -34.960  1.00 90.04           H  
ATOM   1148 HD12 LEU A  77     -15.357 -20.847 -34.840  1.00 90.04           H  
ATOM   1149 HD13 LEU A  77     -14.738 -19.997 -33.395  1.00 90.04           H  
ATOM   1150  CD2 LEU A  77     -12.255 -19.445 -34.360  1.00 90.04           C  
ATOM   1151 HD21 LEU A  77     -11.229 -19.701 -34.625  1.00 90.04           H  
ATOM   1152 HD22 LEU A  77     -12.511 -18.504 -34.847  1.00 90.04           H  
ATOM   1153 HD23 LEU A  77     -12.320 -19.310 -33.280  1.00 90.04           H  
ATOM   1154  N   ALA A  78     -12.910 -24.034 -36.575  1.00 89.06           N  
ATOM   1155  H   ALA A  78     -12.071 -24.259 -36.059  1.00 89.06           H  
ATOM   1156  CA  ALA A  78     -12.979 -24.435 -37.979  1.00 89.06           C  
ATOM   1157  HA  ALA A  78     -13.082 -23.542 -38.595  1.00 89.06           H  
ATOM   1158  C   ALA A  78     -14.179 -25.352 -38.275  1.00 89.06           C  
ATOM   1159  CB  ALA A  78     -11.662 -25.115 -38.338  1.00 89.06           C  
ATOM   1160  HB1 ALA A  78     -11.685 -25.448 -39.376  1.00 89.06           H  
ATOM   1161  HB2 ALA A  78     -11.486 -25.979 -37.696  1.00 89.06           H  
ATOM   1162  HB3 ALA A  78     -10.849 -24.402 -38.204  1.00 89.06           H  
ATOM   1163  O   ALA A  78     -14.904 -25.140 -39.252  1.00 89.06           O  
ATOM   1164  N   ARG A  79     -14.457 -26.330 -37.400  1.00 85.04           N  
ATOM   1165  H   ARG A  79     -13.794 -26.497 -36.656  1.00 85.04           H  
ATOM   1166  CA  ARG A  79     -15.638 -27.202 -37.517  1.00 85.04           C  
ATOM   1167  HA  ARG A  79     -15.615 -27.672 -38.500  1.00 85.04           H  
ATOM   1168  C   ARG A  79     -16.943 -26.410 -37.418  1.00 85.04           C  
ATOM   1169  CB  ARG A  79     -15.554 -28.294 -36.444  1.00 85.04           C  
ATOM   1170  HB2 ARG A  79     -15.780 -27.869 -35.466  1.00 85.04           H  
ATOM   1171  HB3 ARG A  79     -14.531 -28.668 -36.424  1.00 85.04           H  
ATOM   1172  O   ARG A  79     -17.901 -26.702 -38.145  1.00 85.04           O  
ATOM   1173  CG  ARG A  79     -16.503 -29.467 -36.740  1.00 85.04           C  
ATOM   1174  HG2 ARG A  79     -16.231 -29.920 -37.694  1.00 85.04           H  
ATOM   1175  HG3 ARG A  79     -17.528 -29.102 -36.813  1.00 85.04           H  
ATOM   1176  CD  ARG A  79     -16.449 -30.536 -35.642  1.00 85.04           C  
ATOM   1177  HD2 ARG A  79     -16.829 -30.097 -34.719  1.00 85.04           H  
ATOM   1178  HD3 ARG A  79     -17.091 -31.368 -35.931  1.00 85.04           H  
ATOM   1179  NE  ARG A  79     -15.078 -31.023 -35.438  1.00 85.04           N  
ATOM   1180  HE  ARG A  79     -14.453 -30.925 -36.224  1.00 85.04           H  
ATOM   1181  NH1 ARG A  79     -15.315 -31.930 -33.341  1.00 85.04           N  
ATOM   1182 HH11 ARG A  79     -16.317 -31.838 -33.428  1.00 85.04           H  
ATOM   1183 HH12 ARG A  79     -14.885 -32.358 -32.534  1.00 85.04           H  
ATOM   1184  NH2 ARG A  79     -13.283 -31.721 -34.261  1.00 85.04           N  
ATOM   1185 HH21 ARG A  79     -12.728 -31.442 -35.057  1.00 85.04           H  
ATOM   1186 HH22 ARG A  79     -12.833 -32.103 -33.442  1.00 85.04           H  
ATOM   1187  CZ  ARG A  79     -14.569 -31.556 -34.347  1.00 85.04           C  
ATOM   1188  N   ARG A  80     -16.979 -25.371 -36.572  1.00 86.77           N  
ATOM   1189  H   ARG A  80     -16.170 -25.202 -35.991  1.00 86.77           H  
ATOM   1190  CA  ARG A  80     -18.114 -24.440 -36.518  1.00 86.77           C  
ATOM   1191  HA  ARG A  80     -19.015 -25.036 -36.371  1.00 86.77           H  
ATOM   1192  C   ARG A  80     -18.295 -23.717 -37.849  1.00 86.77           C  
ATOM   1193  CB  ARG A  80     -17.966 -23.441 -35.352  1.00 86.77           C  
ATOM   1194  HB2 ARG A  80     -17.896 -23.982 -34.408  1.00 86.77           H  
ATOM   1195  HB3 ARG A  80     -17.051 -22.861 -35.471  1.00 86.77           H  
ATOM   1196  O   ARG A  80     -19.395 -23.742 -38.396  1.00 86.77           O  
ATOM   1197  CG  ARG A  80     -19.141 -22.447 -35.290  1.00 86.77           C  
ATOM   1198  HG2 ARG A  80     -18.915 -21.662 -34.568  1.00 86.77           H  
ATOM   1199  HG3 ARG A  80     -19.279 -21.956 -36.253  1.00 86.77           H  
ATOM   1200  CD  ARG A  80     -20.433 -23.159 -34.881  1.00 86.77           C  
ATOM   1201  HD2 ARG A  80     -20.326 -23.468 -33.841  1.00 86.77           H  
ATOM   1202  HD3 ARG A  80     -20.582 -24.045 -35.498  1.00 86.77           H  
ATOM   1203  NE  ARG A  80     -21.623 -22.308 -35.039  1.00 86.77           N  
ATOM   1204  HE  ARG A  80     -21.598 -21.562 -35.720  1.00 86.77           H  
ATOM   1205  NH1 ARG A  80     -22.995 -23.498 -33.642  1.00 86.77           N  
ATOM   1206 HH11 ARG A  80     -22.205 -24.080 -33.405  1.00 86.77           H  
ATOM   1207 HH12 ARG A  80     -23.886 -23.592 -33.176  1.00 86.77           H  
ATOM   1208  NH2 ARG A  80     -23.789 -21.720 -34.716  1.00 86.77           N  
ATOM   1209 HH21 ARG A  80     -23.712 -21.159 -35.553  1.00 86.77           H  
ATOM   1210 HH22 ARG A  80     -24.709 -21.875 -34.330  1.00 86.77           H  
ATOM   1211  CZ  ARG A  80     -22.790 -22.506 -34.463  1.00 86.77           C  
ATOM   1212  N   ILE A  81     -17.228 -23.133 -38.388  1.00 88.58           N  
ATOM   1213  H   ILE A  81     -16.367 -23.149 -37.861  1.00 88.58           H  
ATOM   1214  CA  ILE A  81     -17.250 -22.416 -39.671  1.00 88.58           C  
ATOM   1215  HA  ILE A  81     -17.966 -21.596 -39.606  1.00 88.58           H  
ATOM   1216  C   ILE A  81     -17.729 -23.331 -40.810  1.00 88.58           C  
ATOM   1217  CB  ILE A  81     -15.852 -21.814 -39.942  1.00 88.58           C  
ATOM   1218  HB  ILE A  81     -15.105 -22.593 -39.792  1.00 88.58           H  
ATOM   1219  O   ILE A  81     -18.566 -22.922 -41.613  1.00 88.58           O  
ATOM   1220  CG1 ILE A  81     -15.570 -20.665 -38.945  1.00 88.58           C  
ATOM   1221 HG12 ILE A  81     -16.195 -19.808 -39.196  1.00 88.58           H  
ATOM   1222 HG13 ILE A  81     -15.834 -20.975 -37.934  1.00 88.58           H  
ATOM   1223  CG2 ILE A  81     -15.714 -21.311 -41.389  1.00 88.58           C  
ATOM   1224 HG21 ILE A  81     -15.844 -22.128 -42.099  1.00 88.58           H  
ATOM   1225 HG22 ILE A  81     -16.448 -20.534 -41.599  1.00 88.58           H  
ATOM   1226 HG23 ILE A  81     -14.712 -20.912 -41.547  1.00 88.58           H  
ATOM   1227  CD1 ILE A  81     -14.105 -20.217 -38.913  1.00 88.58           C  
ATOM   1228 HD11 ILE A  81     -13.977 -19.489 -38.112  1.00 88.58           H  
ATOM   1229 HD12 ILE A  81     -13.459 -21.073 -38.717  1.00 88.58           H  
ATOM   1230 HD13 ILE A  81     -13.819 -19.749 -39.855  1.00 88.58           H  
ATOM   1231  N   ARG A  82     -17.275 -24.593 -40.856  1.00 83.93           N  
ATOM   1232  H   ARG A  82     -16.549 -24.852 -40.204  1.00 83.93           H  
ATOM   1233  CA  ARG A  82     -17.724 -25.579 -41.859  1.00 83.93           C  
ATOM   1234  HA  ARG A  82     -17.489 -25.196 -42.852  1.00 83.93           H  
ATOM   1235  C   ARG A  82     -19.235 -25.792 -41.817  1.00 83.93           C  
ATOM   1236  CB  ARG A  82     -16.996 -26.919 -41.638  1.00 83.93           C  
ATOM   1237  HB2 ARG A  82     -17.344 -27.379 -40.713  1.00 83.93           H  
ATOM   1238  HB3 ARG A  82     -15.926 -26.740 -41.533  1.00 83.93           H  
ATOM   1239  O   ARG A  82     -19.880 -25.845 -42.860  1.00 83.93           O  
ATOM   1240  CG  ARG A  82     -17.232 -27.889 -42.810  1.00 83.93           C  
ATOM   1241  HG2 ARG A  82     -16.939 -27.392 -43.735  1.00 83.93           H  
ATOM   1242  HG3 ARG A  82     -18.291 -28.138 -42.880  1.00 83.93           H  
ATOM   1243  CD  ARG A  82     -16.414 -29.185 -42.691  1.00 83.93           C  
ATOM   1244  HD2 ARG A  82     -15.361 -28.922 -42.596  1.00 83.93           H  
ATOM   1245  HD3 ARG A  82     -16.516 -29.754 -43.615  1.00 83.93           H  
ATOM   1246  NE  ARG A  82     -16.793 -30.038 -41.546  1.00 83.93           N  
ATOM   1247  HE  ARG A  82     -16.081 -30.193 -40.846  1.00 83.93           H  
ATOM   1248  NH1 ARG A  82     -18.735 -30.943 -42.392  1.00 83.93           N  
ATOM   1249 HH11 ARG A  82     -18.647 -30.342 -43.199  1.00 83.93           H  
ATOM   1250 HH12 ARG A  82     -19.546 -31.530 -42.265  1.00 83.93           H  
ATOM   1251  NH2 ARG A  82     -17.934 -31.596 -40.399  1.00 83.93           N  
ATOM   1252 HH21 ARG A  82     -17.115 -31.637 -39.810  1.00 83.93           H  
ATOM   1253 HH22 ARG A  82     -18.678 -32.271 -40.299  1.00 83.93           H  
ATOM   1254  CZ  ARG A  82     -17.829 -30.847 -41.456  1.00 83.93           C  
ATOM   1255  N   THR A  83     -19.781 -25.914 -40.610  1.00 79.81           N  
ATOM   1256  H   THR A  83     -19.172 -25.815 -39.811  1.00 79.81           H  
ATOM   1257  CA  THR A  83     -21.215 -26.136 -40.390  1.00 79.81           C  
ATOM   1258  HA  THR A  83     -21.535 -26.994 -40.981  1.00 79.81           H  
ATOM   1259  C   THR A  83     -22.035 -24.929 -40.855  1.00 79.81           C  
ATOM   1260  CB  THR A  83     -21.489 -26.440 -38.908  1.00 79.81           C  
ATOM   1261  HB  THR A  83     -21.317 -25.546 -38.310  1.00 79.81           H  
ATOM   1262  O   THR A  83     -23.048 -25.094 -41.529  1.00 79.81           O  
ATOM   1263  CG2 THR A  83     -22.922 -26.920 -38.683  1.00 79.81           C  
ATOM   1264 HG21 THR A  83     -23.623 -26.113 -38.898  1.00 79.81           H  
ATOM   1265 HG22 THR A  83     -23.046 -27.225 -37.644  1.00 79.81           H  
ATOM   1266 HG23 THR A  83     -23.139 -27.766 -39.334  1.00 79.81           H  
ATOM   1267  OG1 THR A  83     -20.637 -27.469 -38.439  1.00 79.81           O  
ATOM   1268  HG1 THR A  83     -19.739 -27.133 -38.385  1.00 79.81           H  
ATOM   1269  N   GLU A  84     -21.563 -23.715 -40.564  1.00 81.25           N  
ATOM   1270  H   GLU A  84     -20.721 -23.644 -40.011  1.00 81.25           H  
ATOM   1271  CA  GLU A  84     -22.205 -22.457 -40.978  1.00 81.25           C  
ATOM   1272  HA  GLU A  84     -23.249 -22.447 -40.665  1.00 81.25           H  
ATOM   1273  C   GLU A  84     -22.196 -22.247 -42.503  1.00 81.25           C  
ATOM   1274  CB  GLU A  84     -21.478 -21.292 -40.293  1.00 81.25           C  
ATOM   1275  HB2 GLU A  84     -21.774 -20.355 -40.764  1.00 81.25           H  
ATOM   1276  HB3 GLU A  84     -20.407 -21.411 -40.455  1.00 81.25           H  
ATOM   1277  O   GLU A  84     -23.128 -21.670 -43.057  1.00 81.25           O  
ATOM   1278  CG  GLU A  84     -21.724 -21.188 -38.779  1.00 81.25           C  
ATOM   1279  HG2 GLU A  84     -20.956 -20.537 -38.361  1.00 81.25           H  
ATOM   1280  HG3 GLU A  84     -21.596 -22.168 -38.320  1.00 81.25           H  
ATOM   1281  CD  GLU A  84     -23.095 -20.615 -38.390  1.00 81.25           C  
ATOM   1282  OE1 GLU A  84     -23.457 -20.815 -37.205  1.00 81.25           O  
ATOM   1283  OE2 GLU A  84     -23.753 -19.959 -39.223  1.00 81.25           O  
ATOM   1284  N   LEU A  85     -21.187 -22.758 -43.218  1.00 79.78           N  
ATOM   1285  H   LEU A  85     -20.426 -23.193 -42.715  1.00 79.78           H  
ATOM   1286  CA  LEU A  85     -21.081 -22.618 -44.677  1.00 79.78           C  
ATOM   1287  HA  LEU A  85     -21.402 -21.607 -44.928  1.00 79.78           H  
ATOM   1288  C   LEU A  85     -22.041 -23.522 -45.478  1.00 79.78           C  
ATOM   1289  CB  LEU A  85     -19.607 -22.773 -45.097  1.00 79.78           C  
ATOM   1290  HB2 LEU A  85     -19.545 -22.907 -46.177  1.00 79.78           H  
ATOM   1291  HB3 LEU A  85     -19.206 -23.670 -44.625  1.00 79.78           H  
ATOM   1292  O   LEU A  85     -22.036 -23.481 -46.710  1.00 79.78           O  
ATOM   1293  CG  LEU A  85     -18.745 -21.555 -44.708  1.00 79.78           C  
ATOM   1294  HG  LEU A  85     -18.907 -21.304 -43.660  1.00 79.78           H  
ATOM   1295  CD1 LEU A  85     -17.264 -21.869 -44.903  1.00 79.78           C  
ATOM   1296 HD11 LEU A  85     -17.057 -22.001 -45.965  1.00 79.78           H  
ATOM   1297 HD12 LEU A  85     -16.668 -21.038 -44.524  1.00 79.78           H  
ATOM   1298 HD13 LEU A  85     -17.001 -22.767 -44.345  1.00 79.78           H  
ATOM   1299  CD2 LEU A  85     -19.065 -20.325 -45.564  1.00 79.78           C  
ATOM   1300 HD21 LEU A  85     -18.956 -20.553 -46.624  1.00 79.78           H  
ATOM   1301 HD22 LEU A  85     -20.080 -19.979 -45.367  1.00 79.78           H  
ATOM   1302 HD23 LEU A  85     -18.389 -19.513 -45.298  1.00 79.78           H  
ATOM   1303  N   GLY A  86     -22.892 -24.314 -44.818  1.00 65.81           N  
ATOM   1304  H   GLY A  86     -22.862 -24.291 -43.809  1.00 65.81           H  
ATOM   1305  CA  GLY A  86     -24.000 -25.027 -45.459  1.00 65.81           C  
ATOM   1306  HA2 GLY A  86     -24.594 -25.506 -44.681  1.00 65.81           H  
ATOM   1307  HA3 GLY A  86     -24.631 -24.305 -45.976  1.00 65.81           H  
ATOM   1308  C   GLY A  86     -23.589 -26.108 -46.465  1.00 65.81           C  
ATOM   1309  O   GLY A  86     -24.408 -26.500 -47.295  1.00 65.81           O  
ATOM   1310  N   THR A  87     -22.354 -26.618 -46.421  1.00 47.07           N  
ATOM   1311  H   THR A  87     -21.711 -26.268 -45.725  1.00 47.07           H  
ATOM   1312  CA  THR A  87     -21.883 -27.721 -47.283  1.00 47.07           C  
ATOM   1313  HA  THR A  87     -22.260 -27.524 -48.287  1.00 47.07           H  
ATOM   1314  C   THR A  87     -22.482 -29.088 -46.912  1.00 47.07           C  
ATOM   1315  CB  THR A  87     -20.343 -27.775 -47.385  1.00 47.07           C  
ATOM   1316  HB  THR A  87     -20.031 -28.732 -47.803  1.00 47.07           H  
ATOM   1317  O   THR A  87     -21.832 -30.121 -47.076  1.00 47.07           O  
ATOM   1318  CG2 THR A  87     -19.797 -26.691 -48.313  1.00 47.07           C  
ATOM   1319 HG21 THR A  87     -20.218 -26.816 -49.310  1.00 47.07           H  
ATOM   1320 HG22 THR A  87     -20.067 -25.708 -47.926  1.00 47.07           H  
ATOM   1321 HG23 THR A  87     -18.712 -26.775 -48.365  1.00 47.07           H  
ATOM   1322  OG1 THR A  87     -19.717 -27.600 -46.137  1.00 47.07           O  
ATOM   1323  HG1 THR A  87     -18.873 -28.057 -46.178  1.00 47.07           H  
ATOM   1324  N   GLU A  88     -23.740 -29.132 -46.459  1.00 40.55           N  
ATOM   1325  H   GLU A  88     -24.270 -28.273 -46.446  1.00 40.55           H  
ATOM   1326  CA  GLU A  88     -24.479 -30.390 -46.390  1.00 40.55           C  
ATOM   1327  HA  GLU A  88     -23.905 -31.087 -45.781  1.00 40.55           H  
ATOM   1328  C   GLU A  88     -24.600 -30.997 -47.792  1.00 40.55           C  
ATOM   1329  CB  GLU A  88     -25.868 -30.239 -45.750  1.00 40.55           C  
ATOM   1330  HB2 GLU A  88     -26.482 -31.077 -46.083  1.00 40.55           H  
ATOM   1331  HB3 GLU A  88     -26.335 -29.314 -46.089  1.00 40.55           H  
ATOM   1332  O   GLU A  88     -24.917 -30.331 -48.783  1.00 40.55           O  
ATOM   1333  CG  GLU A  88     -25.814 -30.282 -44.215  1.00 40.55           C  
ATOM   1334  HG2 GLU A  88     -25.344 -29.368 -43.852  1.00 40.55           H  
ATOM   1335  HG3 GLU A  88     -25.189 -31.124 -43.915  1.00 40.55           H  
ATOM   1336  CD  GLU A  88     -27.205 -30.443 -43.575  1.00 40.55           C  
ATOM   1337  OE1 GLU A  88     -27.251 -30.942 -42.428  1.00 40.55           O  
ATOM   1338  OE2 GLU A  88     -28.210 -30.093 -44.236  1.00 40.55           O  
ATOM   1339  N   VAL A  89     -24.330 -32.296 -47.873  1.00 35.01           N  
ATOM   1340  H   VAL A  89     -24.083 -32.782 -47.023  1.00 35.01           H  
ATOM   1341  CA  VAL A  89     -24.429 -33.073 -49.103  1.00 35.01           C  
ATOM   1342  HA  VAL A  89     -23.816 -32.604 -49.871  1.00 35.01           H  
ATOM   1343  C   VAL A  89     -25.890 -33.059 -49.553  1.00 35.01           C  
ATOM   1344  CB  VAL A  89     -23.908 -34.507 -48.863  1.00 35.01           C  
ATOM   1345  HB  VAL A  89     -24.505 -34.984 -48.086  1.00 35.01           H  
ATOM   1346  O   VAL A  89     -26.736 -33.731 -48.964  1.00 35.01           O  
ATOM   1347  CG1 VAL A  89     -23.984 -35.366 -50.130  1.00 35.01           C  
ATOM   1348 HG11 VAL A  89     -23.400 -34.911 -50.931  1.00 35.01           H  
ATOM   1349 HG12 VAL A  89     -25.019 -35.470 -50.455  1.00 35.01           H  
ATOM   1350 HG13 VAL A  89     -23.593 -36.362 -49.925  1.00 35.01           H  
ATOM   1351  CG2 VAL A  89     -22.443 -34.489 -48.396  1.00 35.01           C  
ATOM   1352 HG21 VAL A  89     -21.821 -33.982 -49.133  1.00 35.01           H  
ATOM   1353 HG22 VAL A  89     -22.084 -35.511 -48.267  1.00 35.01           H  
ATOM   1354 HG23 VAL A  89     -22.350 -33.976 -47.439  1.00 35.01           H  
ATOM   1355  N   ARG A  90     -26.204 -32.306 -50.618  1.00 33.23           N  
ATOM   1356  H   ARG A  90     -25.497 -31.674 -50.966  1.00 33.23           H  
ATOM   1357  CA  ARG A  90     -27.459 -32.489 -51.358  1.00 33.23           C  
ATOM   1358  HA  ARG A  90     -28.302 -32.372 -50.677  1.00 33.23           H  
ATOM   1359  C   ARG A  90     -27.479 -33.927 -51.873  1.00 33.23           C  
ATOM   1360  CB  ARG A  90     -27.588 -31.497 -52.531  1.00 33.23           C  
ATOM   1361  HB2 ARG A  90     -26.601 -31.270 -52.934  1.00 33.23           H  
ATOM   1362  HB3 ARG A  90     -28.168 -31.973 -53.321  1.00 33.23           H  
ATOM   1363  O   ARG A  90     -26.839 -34.226 -52.876  1.00 33.23           O  
ATOM   1364  CG  ARG A  90     -28.316 -30.202 -52.152  1.00 33.23           C  
ATOM   1365  HG2 ARG A  90     -29.301 -30.448 -51.756  1.00 33.23           H  
ATOM   1366  HG3 ARG A  90     -27.745 -29.669 -51.392  1.00 33.23           H  
ATOM   1367  CD  ARG A  90     -28.473 -29.326 -53.402  1.00 33.23           C  
ATOM   1368  HD2 ARG A  90     -27.480 -29.021 -53.733  1.00 33.23           H  
ATOM   1369  HD3 ARG A  90     -28.939 -29.919 -54.189  1.00 33.23           H  
ATOM   1370  NE  ARG A  90     -29.304 -28.136 -53.138  1.00 33.23           N  
ATOM   1371  HE  ARG A  90     -29.715 -28.076 -52.218  1.00 33.23           H  
ATOM   1372  NH1 ARG A  90     -28.986 -27.101 -55.162  1.00 33.23           N  
ATOM   1373 HH11 ARG A  90     -28.373 -27.859 -55.427  1.00 33.23           H  
ATOM   1374 HH12 ARG A  90     -29.138 -26.318 -55.782  1.00 33.23           H  
ATOM   1375  NH2 ARG A  90     -30.288 -26.140 -53.622  1.00 33.23           N  
ATOM   1376 HH21 ARG A  90     -30.676 -26.119 -52.690  1.00 33.23           H  
ATOM   1377 HH22 ARG A  90     -30.422 -25.354 -54.242  1.00 33.23           H  
ATOM   1378  CZ  ARG A  90     -29.523 -27.136 -53.973  1.00 33.23           C  
ATOM   1379  N   GLY A  91     -28.202 -34.805 -51.183  1.00 31.64           N  
ATOM   1380  H   GLY A  91     -28.551 -34.529 -50.276  1.00 31.64           H  
ATOM   1381  CA  GLY A  91     -28.536 -36.122 -51.712  1.00 31.64           C  
ATOM   1382  HA2 GLY A  91     -27.623 -36.707 -51.827  1.00 31.64           H  
ATOM   1383  HA3 GLY A  91     -29.211 -36.644 -51.034  1.00 31.64           H  
ATOM   1384  C   GLY A  91     -29.219 -35.970 -53.072  1.00 31.64           C  
ATOM   1385  O   GLY A  91     -30.041 -35.068 -53.256  1.00 31.64           O  
ATOM   1386  N   GLU A  92     -28.844 -36.815 -54.033  1.00 33.72           N  
ATOM   1387  H   GLU A  92     -28.134 -37.505 -53.829  1.00 33.72           H  
ATOM   1388  CA  GLU A  92     -29.405 -36.821 -55.384  1.00 33.72           C  
ATOM   1389  HA  GLU A  92     -29.224 -35.855 -55.856  1.00 33.72           H  
ATOM   1390  C   GLU A  92     -30.919 -37.046 -55.314  1.00 33.72           C  
ATOM   1391  CB  GLU A  92     -28.737 -37.910 -56.243  1.00 33.72           C  
ATOM   1392  HB2 GLU A  92     -29.355 -38.087 -57.124  1.00 33.72           H  
ATOM   1393  HB3 GLU A  92     -28.685 -38.834 -55.667  1.00 33.72           H  
ATOM   1394  O   GLU A  92     -31.397 -38.156 -55.077  1.00 33.72           O  
ATOM   1395  CG  GLU A  92     -27.337 -37.505 -56.727  1.00 33.72           C  
ATOM   1396  HG2 GLU A  92     -27.426 -36.590 -57.312  1.00 33.72           H  
ATOM   1397  HG3 GLU A  92     -26.713 -37.289 -55.859  1.00 33.72           H  
ATOM   1398  CD  GLU A  92     -26.658 -38.600 -57.568  1.00 33.72           C  
ATOM   1399  OE1 GLU A  92     -25.928 -38.227 -58.514  1.00 33.72           O  
ATOM   1400  OE2 GLU A  92     -26.868 -39.794 -57.259  1.00 33.72           O  
ATOM   1401  N   ALA A  93     -31.698 -35.979 -55.504  1.00 38.71           N  
ATOM   1402  H   ALA A  93     -31.270 -35.068 -55.591  1.00 38.71           H  
ATOM   1403  CA  ALA A  93     -33.132 -36.119 -55.693  1.00 38.71           C  
ATOM   1404  HA  ALA A  93     -33.526 -36.642 -54.822  1.00 38.71           H  
ATOM   1405  C   ALA A  93     -33.357 -36.955 -56.970  1.00 38.71           C  
ATOM   1406  CB  ALA A  93     -33.789 -34.737 -55.760  1.00 38.71           C  
ATOM   1407  HB1 ALA A  93     -33.591 -34.191 -54.837  1.00 38.71           H  
ATOM   1408  HB2 ALA A  93     -34.866 -34.853 -55.883  1.00 38.71           H  
ATOM   1409  HB3 ALA A  93     -33.391 -34.178 -56.606  1.00 38.71           H  
ATOM   1410  O   ALA A  93     -32.811 -36.600 -58.021  1.00 38.71           O  
ATOM   1411  N   PRO A  94     -34.115 -38.064 -56.905  1.00 40.77           N  
ATOM   1412  CA  PRO A  94     -34.225 -39.000 -58.015  1.00 40.77           C  
ATOM   1413  HA  PRO A  94     -33.229 -39.380 -58.242  1.00 40.77           H  
ATOM   1414  C   PRO A  94     -34.779 -38.309 -59.266  1.00 40.77           C  
ATOM   1415  CB  PRO A  94     -35.085 -40.165 -57.514  1.00 40.77           C  
ATOM   1416  HB2 PRO A  94     -34.434 -40.983 -57.205  1.00 40.77           H  
ATOM   1417  HB3 PRO A  94     -35.791 -40.511 -58.269  1.00 40.77           H  
ATOM   1418  O   PRO A  94     -35.730 -37.528 -59.208  1.00 40.77           O  
ATOM   1419  CG  PRO A  94     -35.805 -39.604 -56.288  1.00 40.77           C  
ATOM   1420  HG2 PRO A  94     -36.731 -39.123 -56.602  1.00 40.77           H  
ATOM   1421  HG3 PRO A  94     -36.009 -40.378 -55.547  1.00 40.77           H  
ATOM   1422  CD  PRO A  94     -34.847 -38.548 -55.750  1.00 40.77           C  
ATOM   1423  HD2 PRO A  94     -34.149 -39.003 -55.047  1.00 40.77           H  
ATOM   1424  HD3 PRO A  94     -35.408 -37.748 -55.267  1.00 40.77           H  
ATOM   1425  N   SER A  95     -34.142 -38.590 -60.404  1.00 47.82           N  
ATOM   1426  H   SER A  95     -33.351 -39.215 -60.341  1.00 47.82           H  
ATOM   1427  CA  SER A  95     -34.438 -37.989 -61.705  1.00 47.82           C  
ATOM   1428  HA  SER A  95     -34.173 -36.932 -61.672  1.00 47.82           H  
ATOM   1429  C   SER A  95     -35.921 -38.122 -62.064  1.00 47.82           C  
ATOM   1430  CB  SER A  95     -33.567 -38.681 -62.759  1.00 47.82           C  
ATOM   1431  HB2 SER A  95     -32.529 -38.377 -62.627  1.00 47.82           H  
ATOM   1432  HB3 SER A  95     -33.635 -39.760 -62.623  1.00 47.82           H  
ATOM   1433  O   SER A  95     -36.453 -39.228 -62.138  1.00 47.82           O  
ATOM   1434  OG  SER A  95     -33.993 -38.373 -64.070  1.00 47.82           O  
ATOM   1435  HG  SER A  95     -33.440 -38.868 -64.678  1.00 47.82           H  
ATOM   1436  N   ALA A  96     -36.587 -37.001 -62.358  1.00 52.91           N  
ATOM   1437  H   ALA A  96     -36.127 -36.114 -62.212  1.00 52.91           H  
ATOM   1438  CA  ALA A  96     -37.972 -37.014 -62.833  1.00 52.91           C  
ATOM   1439  HA  ALA A  96     -38.596 -37.480 -62.070  1.00 52.91           H  
ATOM   1440  C   ALA A  96     -38.140 -37.835 -64.130  1.00 52.91           C  
ATOM   1441  CB  ALA A  96     -38.431 -35.563 -63.026  1.00 52.91           C  
ATOM   1442  HB1 ALA A  96     -37.826 -35.077 -63.792  1.00 52.91           H  
ATOM   1443  HB2 ALA A  96     -38.338 -35.018 -62.087  1.00 52.91           H  
ATOM   1444  HB3 ALA A  96     -39.475 -35.553 -63.338  1.00 52.91           H  
ATOM   1445  O   ALA A  96     -39.193 -38.432 -64.346  1.00 52.91           O  
ATOM   1446  N   LEU A  97     -37.090 -37.910 -64.962  1.00 55.46           N  
ATOM   1447  H   LEU A  97     -36.226 -37.472 -64.675  1.00 55.46           H  
ATOM   1448  CA  LEU A  97     -37.066 -38.726 -66.182  1.00 55.46           C  
ATOM   1449  HA  LEU A  97     -37.964 -38.522 -66.765  1.00 55.46           H  
ATOM   1450  C   LEU A  97     -37.095 -40.230 -65.865  1.00 55.46           C  
ATOM   1451  CB  LEU A  97     -35.830 -38.365 -67.029  1.00 55.46           C  
ATOM   1452  HB2 LEU A  97     -35.736 -39.094 -67.835  1.00 55.46           H  
ATOM   1453  HB3 LEU A  97     -34.938 -38.465 -66.411  1.00 55.46           H  
ATOM   1454  O   LEU A  97     -37.791 -40.968 -66.548  1.00 55.46           O  
ATOM   1455  CG  LEU A  97     -35.867 -36.956 -67.648  1.00 55.46           C  
ATOM   1456  HG  LEU A  97     -36.204 -36.234 -66.904  1.00 55.46           H  
ATOM   1457  CD1 LEU A  97     -34.470 -36.539 -68.107  1.00 55.46           C  
ATOM   1458 HD11 LEU A  97     -34.506 -35.543 -68.547  1.00 55.46           H  
ATOM   1459 HD12 LEU A  97     -33.791 -36.524 -67.255  1.00 55.46           H  
ATOM   1460 HD13 LEU A  97     -34.098 -37.248 -68.848  1.00 55.46           H  
ATOM   1461  CD2 LEU A  97     -36.806 -36.903 -68.855  1.00 55.46           C  
ATOM   1462 HD21 LEU A  97     -37.823 -37.148 -68.548  1.00 55.46           H  
ATOM   1463 HD22 LEU A  97     -36.801 -35.901 -69.285  1.00 55.46           H  
ATOM   1464 HD23 LEU A  97     -36.485 -37.621 -69.609  1.00 55.46           H  
ATOM   1465  N   ALA A  98     -36.462 -40.673 -64.773  1.00 54.24           N  
ATOM   1466  H   ALA A  98     -35.977 -40.015 -64.180  1.00 54.24           H  
ATOM   1467  CA  ALA A  98     -36.521 -42.077 -64.352  1.00 54.24           C  
ATOM   1468  HA  ALA A  98     -36.219 -42.703 -65.192  1.00 54.24           H  
ATOM   1469  C   ALA A  98     -37.948 -42.507 -63.948  1.00 54.24           C  
ATOM   1470  CB  ALA A  98     -35.525 -42.288 -63.204  1.00 54.24           C  
ATOM   1471  HB1 ALA A  98     -35.824 -41.713 -62.327  1.00 54.24           H  
ATOM   1472  HB2 ALA A  98     -35.504 -43.346 -62.941  1.00 54.24           H  
ATOM   1473  HB3 ALA A  98     -34.527 -41.988 -63.522  1.00 54.24           H  
ATOM   1474  O   ALA A  98     -38.328 -43.667 -64.101  1.00 54.24           O  
ATOM   1475  N   GLY A  99     -38.770 -41.563 -63.473  1.00 55.08           N  
ATOM   1476  H   GLY A  99     -38.405 -40.627 -63.365  1.00 55.08           H  
ATOM   1477  CA  GLY A  99     -40.195 -41.799 -63.231  1.00 55.08           C  
ATOM   1478  HA2 GLY A  99     -40.615 -40.927 -62.730  1.00 55.08           H  
ATOM   1479  HA3 GLY A  99     -40.315 -42.669 -62.586  1.00 55.08           H  
ATOM   1480  C   GLY A  99     -40.996 -42.038 -64.518  1.00 55.08           C  
ATOM   1481  O   GLY A  99     -41.935 -42.834 -64.513  1.00 55.08           O  
ATOM   1482  N   LEU A 100     -40.613 -41.385 -65.623  1.00 60.05           N  
ATOM   1483  H   LEU A 100     -39.774 -40.825 -65.577  1.00 60.05           H  
ATOM   1484  CA  LEU A 100     -41.197 -41.614 -66.950  1.00 60.05           C  
ATOM   1485  HA  LEU A 100     -42.283 -41.634 -66.860  1.00 60.05           H  
ATOM   1486  C   LEU A 100     -40.794 -42.984 -67.509  1.00 60.05           C  
ATOM   1487  CB  LEU A 100     -40.795 -40.468 -67.901  1.00 60.05           C  
ATOM   1488  HB2 LEU A 100     -39.794 -40.118 -67.645  1.00 60.05           H  
ATOM   1489  HB3 LEU A 100     -40.739 -40.848 -68.921  1.00 60.05           H  
ATOM   1490  O   LEU A 100     -41.667 -43.695 -68.001  1.00 60.05           O  
ATOM   1491  CG  LEU A 100     -41.772 -39.284 -67.864  1.00 60.05           C  
ATOM   1492  HG  LEU A 100     -42.163 -39.160 -66.854  1.00 60.05           H  
ATOM   1493  CD1 LEU A 100     -41.069 -37.984 -68.260  1.00 60.05           C  
ATOM   1494 HD11 LEU A 100     -40.279 -37.771 -67.540  1.00 60.05           H  
ATOM   1495 HD12 LEU A 100     -41.783 -37.160 -68.255  1.00 60.05           H  
ATOM   1496 HD13 LEU A 100     -40.632 -38.089 -69.253  1.00 60.05           H  
ATOM   1497  CD2 LEU A 100     -42.939 -39.515 -68.829  1.00 60.05           C  
ATOM   1498 HD21 LEU A 100     -43.451 -40.440 -68.566  1.00 60.05           H  
ATOM   1499 HD22 LEU A 100     -43.643 -38.685 -68.765  1.00 60.05           H  
ATOM   1500 HD23 LEU A 100     -42.566 -39.600 -69.850  1.00 60.05           H  
ATOM   1501  N   ASP A 101     -39.531 -43.389 -67.349  1.00 59.15           N  
ATOM   1502  H   ASP A 101     -38.841 -42.713 -67.052  1.00 59.15           H  
ATOM   1503  CA  ASP A 101     -39.047 -44.708 -67.788  1.00 59.15           C  
ATOM   1504  HA  ASP A 101     -39.207 -44.810 -68.862  1.00 59.15           H  
ATOM   1505  C   ASP A 101     -39.795 -45.850 -67.078  1.00 59.15           C  
ATOM   1506  CB  ASP A 101     -37.540 -44.849 -67.502  1.00 59.15           C  
ATOM   1507  HB2 ASP A 101     -37.374 -44.748 -66.430  1.00 59.15           H  
ATOM   1508  HB3 ASP A 101     -37.231 -45.855 -67.788  1.00 59.15           H  
ATOM   1509  O   ASP A 101     -40.209 -46.827 -67.703  1.00 59.15           O  
ATOM   1510  CG  ASP A 101     -36.638 -43.853 -68.240  1.00 59.15           C  
ATOM   1511  OD1 ASP A 101     -37.035 -43.360 -69.316  1.00 59.15           O  
ATOM   1512  OD2 ASP A 101     -35.536 -43.592 -67.703  1.00 59.15           O  
ATOM   1513  N   ALA A 102     -40.026 -45.717 -65.765  1.00 59.73           N  
ATOM   1514  H   ALA A 102     -39.619 -44.923 -65.291  1.00 59.73           H  
ATOM   1515  CA  ALA A 102     -40.785 -46.698 -64.987  1.00 59.73           C  
ATOM   1516  HA  ALA A 102     -40.325 -47.677 -65.121  1.00 59.73           H  
ATOM   1517  C   ALA A 102     -42.245 -46.805 -65.454  1.00 59.73           C  
ATOM   1518  CB  ALA A 102     -40.709 -46.316 -63.505  1.00 59.73           C  
ATOM   1519  HB1 ALA A 102     -39.667 -46.297 -63.185  1.00 59.73           H  
ATOM   1520  HB2 ALA A 102     -41.147 -45.330 -63.350  1.00 59.73           H  
ATOM   1521  HB3 ALA A 102     -41.252 -47.050 -62.910  1.00 59.73           H  
ATOM   1522  O   ALA A 102     -42.789 -47.909 -65.536  1.00 59.73           O  
ATOM   1523  N   LEU A 103     -42.872 -45.668 -65.786  1.00 61.83           N  
ATOM   1524  H   LEU A 103     -42.359 -44.801 -65.723  1.00 61.83           H  
ATOM   1525  CA  LEU A 103     -44.207 -45.656 -66.376  1.00 61.83           C  
ATOM   1526  HA  LEU A 103     -44.879 -46.186 -65.701  1.00 61.83           H  
ATOM   1527  C   LEU A 103     -44.193 -46.416 -67.707  1.00 61.83           C  
ATOM   1528  CB  LEU A 103     -44.689 -44.201 -66.541  1.00 61.83           C  
ATOM   1529  HB2 LEU A 103     -44.582 -43.678 -65.591  1.00 61.83           H  
ATOM   1530  HB3 LEU A 103     -44.043 -43.704 -67.265  1.00 61.83           H  
ATOM   1531  O   LEU A 103     -45.032 -47.289 -67.908  1.00 61.83           O  
ATOM   1532  CG  LEU A 103     -46.144 -44.076 -67.027  1.00 61.83           C  
ATOM   1533  HG  LEU A 103     -46.306 -44.718 -67.893  1.00 61.83           H  
ATOM   1534  CD1 LEU A 103     -47.144 -44.452 -65.931  1.00 61.83           C  
ATOM   1535 HD11 LEU A 103     -47.015 -45.501 -65.664  1.00 61.83           H  
ATOM   1536 HD12 LEU A 103     -48.161 -44.314 -66.297  1.00 61.83           H  
ATOM   1537 HD13 LEU A 103     -46.982 -43.834 -65.048  1.00 61.83           H  
ATOM   1538  CD2 LEU A 103     -46.431 -42.635 -67.454  1.00 61.83           C  
ATOM   1539 HD21 LEU A 103     -46.273 -41.959 -66.613  1.00 61.83           H  
ATOM   1540 HD22 LEU A 103     -47.458 -42.552 -67.810  1.00 61.83           H  
ATOM   1541 HD23 LEU A 103     -45.756 -42.360 -68.265  1.00 61.83           H  
ATOM   1542  N   GLU A 104     -43.218 -46.137 -68.573  1.00 64.42           N  
ATOM   1543  H   GLU A 104     -42.540 -45.431 -68.323  1.00 64.42           H  
ATOM   1544  CA  GLU A 104     -43.080 -46.757 -69.892  1.00 64.42           C  
ATOM   1545  HA  GLU A 104     -44.022 -46.608 -70.419  1.00 64.42           H  
ATOM   1546  C   GLU A 104     -42.835 -48.271 -69.816  1.00 64.42           C  
ATOM   1547  CB  GLU A 104     -41.971 -46.032 -70.673  1.00 64.42           C  
ATOM   1548  HB2 GLU A 104     -41.989 -44.973 -70.413  1.00 64.42           H  
ATOM   1549  HB3 GLU A 104     -40.999 -46.441 -70.397  1.00 64.42           H  
ATOM   1550  O   GLU A 104     -43.410 -49.027 -70.598  1.00 64.42           O  
ATOM   1551  CG  GLU A 104     -42.182 -46.134 -72.190  1.00 64.42           C  
ATOM   1552  HG2 GLU A 104     -42.124 -47.181 -72.488  1.00 64.42           H  
ATOM   1553  HG3 GLU A 104     -43.186 -45.777 -72.422  1.00 64.42           H  
ATOM   1554  CD  GLU A 104     -41.158 -45.319 -72.996  1.00 64.42           C  
ATOM   1555  OE1 GLU A 104     -41.546 -44.833 -74.086  1.00 64.42           O  
ATOM   1556  OE2 GLU A 104     -39.996 -45.217 -72.553  1.00 64.42           O  
ATOM   1557  N   ALA A 105     -42.063 -48.727 -68.826  1.00 60.40           N  
ATOM   1558  H   ALA A 105     -41.560 -48.045 -68.276  1.00 60.40           H  
ATOM   1559  CA  ALA A 105     -41.823 -50.143 -68.560  1.00 60.40           C  
ATOM   1560  HA  ALA A 105     -41.572 -50.635 -69.500  1.00 60.40           H  
ATOM   1561  C   ALA A 105     -43.042 -50.867 -67.970  1.00 60.40           C  
ATOM   1562  CB  ALA A 105     -40.623 -50.259 -67.615  1.00 60.40           C  
ATOM   1563  HB1 ALA A 105     -39.755 -49.773 -68.062  1.00 60.40           H  
ATOM   1564  HB2 ALA A 105     -40.394 -51.310 -67.439  1.00 60.40           H  
ATOM   1565  HB3 ALA A 105     -40.849 -49.775 -66.665  1.00 60.40           H  
ATOM   1566  O   ALA A 105     -43.194 -52.066 -68.193  1.00 60.40           O  
ATOM   1567  N   ALA A 106     -43.905 -50.161 -67.230  1.00 61.93           N  
ATOM   1568  H   ALA A 106     -43.675 -49.200 -67.022  1.00 61.93           H  
ATOM   1569  CA  ALA A 106     -45.142 -50.710 -66.673  1.00 61.93           C  
ATOM   1570  HA  ALA A 106     -44.961 -51.739 -66.363  1.00 61.93           H  
ATOM   1571  C   ALA A 106     -46.292 -50.740 -67.698  1.00 61.93           C  
ATOM   1572  CB  ALA A 106     -45.514 -49.898 -65.428  1.00 61.93           C  
ATOM   1573  HB1 ALA A 106     -44.696 -49.934 -64.708  1.00 61.93           H  
ATOM   1574  HB2 ALA A 106     -45.702 -48.860 -65.702  1.00 61.93           H  
ATOM   1575  HB3 ALA A 106     -46.409 -50.320 -64.971  1.00 61.93           H  
ATOM   1576  O   ALA A 106     -47.171 -51.599 -67.610  1.00 61.93           O  
ATOM   1577  N   LEU A 107     -46.275 -49.849 -68.702  1.00 65.00           N  
ATOM   1578  H   LEU A 107     -45.546 -49.150 -68.686  1.00 65.00           H  
ATOM   1579  CA  LEU A 107     -47.273 -49.788 -69.783  1.00 65.00           C  
ATOM   1580  HA  LEU A 107     -48.215 -49.465 -69.339  1.00 65.00           H  
ATOM   1581  C   LEU A 107     -47.581 -51.135 -70.475  1.00 65.00           C  
ATOM   1582  CB  LEU A 107     -46.856 -48.763 -70.862  1.00 65.00           C  
ATOM   1583  HB2 LEU A 107     -47.415 -48.975 -71.773  1.00 65.00           H  
ATOM   1584  HB3 LEU A 107     -45.804 -48.914 -71.104  1.00 65.00           H  
ATOM   1585  O   LEU A 107     -48.759 -51.377 -70.757  1.00 65.00           O  
ATOM   1586  CG  LEU A 107     -47.084 -47.282 -70.524  1.00 65.00           C  
ATOM   1587  HG  LEU A 107     -46.616 -47.025 -69.574  1.00 65.00           H  
ATOM   1588  CD1 LEU A 107     -46.518 -46.369 -71.609  1.00 65.00           C  
ATOM   1589 HD11 LEU A 107     -47.127 -46.428 -72.512  1.00 65.00           H  
ATOM   1590 HD12 LEU A 107     -45.506 -46.678 -71.872  1.00 65.00           H  
ATOM   1591 HD13 LEU A 107     -46.491 -45.341 -71.250  1.00 65.00           H  
ATOM   1592  CD2 LEU A 107     -48.565 -46.965 -70.417  1.00 65.00           C  
ATOM   1593 HD21 LEU A 107     -48.687 -45.895 -70.252  1.00 65.00           H  
ATOM   1594 HD22 LEU A 107     -48.971 -47.507 -69.563  1.00 65.00           H  
ATOM   1595 HD23 LEU A 107     -49.085 -47.262 -71.328  1.00 65.00           H  
ATOM   1596  N   PRO A 108     -46.606 -52.025 -70.766  1.00 63.88           N  
ATOM   1597  CA  PRO A 108     -46.867 -53.292 -71.441  1.00 63.88           C  
ATOM   1598  HA  PRO A 108     -47.326 -53.089 -72.408  1.00 63.88           H  
ATOM   1599  C   PRO A 108     -47.785 -54.201 -70.625  1.00 63.88           C  
ATOM   1600  CB  PRO A 108     -45.499 -53.960 -71.650  1.00 63.88           C  
ATOM   1601  HB2 PRO A 108     -45.317 -54.706 -70.876  1.00 63.88           H  
ATOM   1602  HB3 PRO A 108     -45.425 -54.420 -72.635  1.00 63.88           H  
ATOM   1603  O   PRO A 108     -48.628 -54.888 -71.206  1.00 63.88           O  
ATOM   1604  CG  PRO A 108     -44.490 -52.830 -71.486  1.00 63.88           C  
ATOM   1605  HG2 PRO A 108     -44.365 -52.299 -72.430  1.00 63.88           H  
ATOM   1606  HG3 PRO A 108     -43.532 -53.185 -71.107  1.00 63.88           H  
ATOM   1607  CD  PRO A 108     -45.192 -51.931 -70.485  1.00 63.88           C  
ATOM   1608  HD2 PRO A 108     -44.816 -50.911 -70.566  1.00 63.88           H  
ATOM   1609  HD3 PRO A 108     -45.048 -52.336 -69.483  1.00 63.88           H  
ATOM   1610  N   GLU A 109     -47.648 -54.183 -69.297  1.00 61.17           N  
ATOM   1611  H   GLU A 109     -46.982 -53.548 -68.880  1.00 61.17           H  
ATOM   1612  CA  GLU A 109     -48.403 -55.046 -68.387  1.00 61.17           C  
ATOM   1613  HA  GLU A 109     -48.571 -56.006 -68.875  1.00 61.17           H  
ATOM   1614  C   GLU A 109     -49.795 -54.499 -68.052  1.00 61.17           C  
ATOM   1615  CB  GLU A 109     -47.604 -55.330 -67.105  1.00 61.17           C  
ATOM   1616  HB2 GLU A 109     -47.415 -54.401 -66.567  1.00 61.17           H  
ATOM   1617  HB3 GLU A 109     -48.230 -55.968 -66.481  1.00 61.17           H  
ATOM   1618  O   GLU A 109     -50.606 -55.227 -67.476  1.00 61.17           O  
ATOM   1619  CG  GLU A 109     -46.270 -56.047 -67.388  1.00 61.17           C  
ATOM   1620  HG2 GLU A 109     -46.366 -56.598 -68.323  1.00 61.17           H  
ATOM   1621  HG3 GLU A 109     -45.490 -55.300 -67.528  1.00 61.17           H  
ATOM   1622  CD  GLU A 109     -45.855 -57.046 -66.291  1.00 61.17           C  
ATOM   1623  OE1 GLU A 109     -45.036 -57.935 -66.622  1.00 61.17           O  
ATOM   1624  OE2 GLU A 109     -46.379 -56.964 -65.157  1.00 61.17           O  
ATOM   1625  N   VAL A 110     -50.112 -53.253 -68.446  1.00 63.06           N  
ATOM   1626  H   VAL A 110     -49.397 -52.698 -68.895  1.00 63.06           H  
ATOM   1627  CA  VAL A 110     -51.418 -52.643 -68.159  1.00 63.06           C  
ATOM   1628  HA  VAL A 110     -51.495 -52.596 -67.072  1.00 63.06           H  
ATOM   1629  C   VAL A 110     -52.534 -53.523 -68.740  1.00 63.06           C  
ATOM   1630  CB  VAL A 110     -51.543 -51.191 -68.653  1.00 63.06           C  
ATOM   1631  HB  VAL A 110     -51.352 -51.152 -69.726  1.00 63.06           H  
ATOM   1632  O   VAL A 110     -52.530 -53.778 -69.959  1.00 63.06           O  
ATOM   1633  CG1 VAL A 110     -52.940 -50.607 -68.378  1.00 63.06           C  
ATOM   1634 HG11 VAL A 110     -52.976 -49.565 -68.696  1.00 63.06           H  
ATOM   1635 HG12 VAL A 110     -53.166 -50.654 -67.312  1.00 63.06           H  
ATOM   1636 HG13 VAL A 110     -53.704 -51.155 -68.928  1.00 63.06           H  
ATOM   1637  CG2 VAL A 110     -50.537 -50.293 -67.926  1.00 63.06           C  
ATOM   1638 HG21 VAL A 110     -49.528 -50.688 -68.047  1.00 63.06           H  
ATOM   1639 HG22 VAL A 110     -50.567 -49.284 -68.337  1.00 63.06           H  
ATOM   1640 HG23 VAL A 110     -50.764 -50.257 -66.860  1.00 63.06           H  
ATOM   1641  N   PRO A 111     -53.491 -53.979 -67.902  1.00 72.30           N  
ATOM   1642  CA  PRO A 111     -54.552 -54.891 -68.307  1.00 72.30           C  
ATOM   1643  HA  PRO A 111     -54.100 -55.854 -68.545  1.00 72.30           H  
ATOM   1644  C   PRO A 111     -55.324 -54.360 -69.514  1.00 72.30           C  
ATOM   1645  CB  PRO A 111     -55.470 -55.043 -67.088  1.00 72.30           C  
ATOM   1646  HB2 PRO A 111     -55.892 -56.046 -67.019  1.00 72.30           H  
ATOM   1647  HB3 PRO A 111     -56.266 -54.299 -67.121  1.00 72.30           H  
ATOM   1648  O   PRO A 111     -55.589 -53.162 -69.621  1.00 72.30           O  
ATOM   1649  CG  PRO A 111     -54.562 -54.731 -65.904  1.00 72.30           C  
ATOM   1650  HG2 PRO A 111     -55.120 -54.335 -65.056  1.00 72.30           H  
ATOM   1651  HG3 PRO A 111     -54.011 -55.628 -65.619  1.00 72.30           H  
ATOM   1652  CD  PRO A 111     -53.594 -53.703 -66.471  1.00 72.30           C  
ATOM   1653  HD2 PRO A 111     -53.994 -52.700 -66.317  1.00 72.30           H  
ATOM   1654  HD3 PRO A 111     -52.638 -53.815 -65.960  1.00 72.30           H  
ATOM   1655  N   ALA A 112     -55.736 -55.254 -70.418  1.00 69.34           N  
ATOM   1656  H   ALA A 112     -55.480 -56.221 -70.278  1.00 69.34           H  
ATOM   1657  CA  ALA A 112     -56.395 -54.877 -71.674  1.00 69.34           C  
ATOM   1658  HA  ALA A 112     -55.674 -54.341 -72.292  1.00 69.34           H  
ATOM   1659  C   ALA A 112     -57.609 -53.947 -71.481  1.00 69.34           C  
ATOM   1660  CB  ALA A 112     -56.811 -56.163 -72.400  1.00 69.34           C  
ATOM   1661  HB1 ALA A 112     -57.529 -56.718 -71.797  1.00 69.34           H  
ATOM   1662  HB2 ALA A 112     -57.273 -55.906 -73.354  1.00 69.34           H  
ATOM   1663  HB3 ALA A 112     -55.936 -56.784 -72.587  1.00 69.34           H  
ATOM   1664  O   ALA A 112     -57.853 -53.087 -72.321  1.00 69.34           O  
ATOM   1665  N   THR A 113     -58.334 -54.110 -70.370  1.00 66.64           N  
ATOM   1666  H   THR A 113     -58.028 -54.791 -69.691  1.00 66.64           H  
ATOM   1667  CA  THR A 113     -59.518 -53.323 -69.997  1.00 66.64           C  
ATOM   1668  HA  THR A 113     -60.199 -53.265 -70.846  1.00 66.64           H  
ATOM   1669  C   THR A 113     -59.207 -51.886 -69.587  1.00 66.64           C  
ATOM   1670  CB  THR A 113     -60.239 -54.001 -68.820  1.00 66.64           C  
ATOM   1671  HB  THR A 113     -60.982 -53.324 -68.397  1.00 66.64           H  
ATOM   1672  O   THR A 113     -60.052 -51.019 -69.763  1.00 66.64           O  
ATOM   1673  CG2 THR A 113     -60.943 -55.283 -69.265  1.00 66.64           C  
ATOM   1674 HG21 THR A 113     -60.218 -56.000 -69.651  1.00 66.64           H  
ATOM   1675 HG22 THR A 113     -61.461 -55.721 -68.412  1.00 66.64           H  
ATOM   1676 HG23 THR A 113     -61.672 -55.048 -70.041  1.00 66.64           H  
ATOM   1677  OG1 THR A 113     -59.314 -54.383 -67.820  1.00 66.64           O  
ATOM   1678  HG1 THR A 113     -59.194 -53.649 -67.214  1.00 66.64           H  
ATOM   1679  N   GLU A 114     -58.023 -51.627 -69.031  1.00 66.80           N  
ATOM   1680  H   GLU A 114     -57.345 -52.372 -68.958  1.00 66.80           H  
ATOM   1681  CA  GLU A 114     -57.652 -50.321 -68.462  1.00 66.80           C  
ATOM   1682  HA  GLU A 114     -58.548 -49.762 -68.192  1.00 66.80           H  
ATOM   1683  C   GLU A 114     -56.870 -49.451 -69.456  1.00 66.80           C  
ATOM   1684  CB  GLU A 114     -56.834 -50.543 -67.181  1.00 66.80           C  
ATOM   1685  HB2 GLU A 114     -56.466 -49.578 -66.833  1.00 66.80           H  
ATOM   1686  HB3 GLU A 114     -55.979 -51.180 -67.411  1.00 66.80           H  
ATOM   1687  O   GLU A 114     -56.816 -48.227 -69.316  1.00 66.80           O  
ATOM   1688  CG  GLU A 114     -57.670 -51.188 -66.063  1.00 66.80           C  
ATOM   1689  HG2 GLU A 114     -58.085 -52.128 -66.426  1.00 66.80           H  
ATOM   1690  HG3 GLU A 114     -58.503 -50.527 -65.821  1.00 66.80           H  
ATOM   1691  CD  GLU A 114     -56.859 -51.470 -64.789  1.00 66.80           C  
ATOM   1692  OE1 GLU A 114     -57.361 -52.279 -63.976  1.00 66.80           O  
ATOM   1693  OE2 GLU A 114     -55.745 -50.917 -64.652  1.00 66.80           O  
ATOM   1694  N   ARG A 115     -56.295 -50.068 -70.501  1.00 66.54           N  
ATOM   1695  H   ARG A 115     -56.366 -51.075 -70.528  1.00 66.54           H  
ATOM   1696  CA  ARG A 115     -55.489 -49.379 -71.526  1.00 66.54           C  
ATOM   1697  HA  ARG A 115     -54.616 -48.935 -71.047  1.00 66.54           H  
ATOM   1698  C   ARG A 115     -56.226 -48.217 -72.187  1.00 66.54           C  
ATOM   1699  CB  ARG A 115     -55.036 -50.371 -72.608  1.00 66.54           C  
ATOM   1700  HB2 ARG A 115     -54.724 -49.809 -73.488  1.00 66.54           H  
ATOM   1701  HB3 ARG A 115     -55.870 -51.013 -72.892  1.00 66.54           H  
ATOM   1702  O   ARG A 115     -55.612 -47.192 -72.464  1.00 66.54           O  
ATOM   1703  CG  ARG A 115     -53.848 -51.224 -72.152  1.00 66.54           C  
ATOM   1704  HG2 ARG A 115     -53.019 -50.577 -71.866  1.00 66.54           H  
ATOM   1705  HG3 ARG A 115     -54.141 -51.826 -71.292  1.00 66.54           H  
ATOM   1706  CD  ARG A 115     -53.402 -52.147 -73.288  1.00 66.54           C  
ATOM   1707  HD2 ARG A 115     -53.069 -51.531 -74.123  1.00 66.54           H  
ATOM   1708  HD3 ARG A 115     -54.255 -52.749 -73.603  1.00 66.54           H  
ATOM   1709  NE  ARG A 115     -52.309 -53.036 -72.858  1.00 66.54           N  
ATOM   1710  HE  ARG A 115     -52.102 -53.067 -71.870  1.00 66.54           H  
ATOM   1711  NH1 ARG A 115     -51.903 -54.004 -74.894  1.00 66.54           N  
ATOM   1712 HH11 ARG A 115     -51.327 -54.602 -75.468  1.00 66.54           H  
ATOM   1713 HH12 ARG A 115     -52.654 -53.447 -75.277  1.00 66.54           H  
ATOM   1714  NH2 ARG A 115     -50.620 -54.537 -73.151  1.00 66.54           N  
ATOM   1715 HH21 ARG A 115     -50.319 -54.417 -72.195  1.00 66.54           H  
ATOM   1716 HH22 ARG A 115     -50.047 -55.141 -73.723  1.00 66.54           H  
ATOM   1717  CZ  ARG A 115     -51.615 -53.850 -73.628  1.00 66.54           C  
ATOM   1718  N   GLU A 116     -57.523 -48.368 -72.436  1.00 73.41           N  
ATOM   1719  H   GLU A 116     -57.967 -49.226 -72.141  1.00 73.41           H  
ATOM   1720  CA  GLU A 116     -58.335 -47.367 -73.136  1.00 73.41           C  
ATOM   1721  HA  GLU A 116     -57.841 -47.115 -74.074  1.00 73.41           H  
ATOM   1722  C   GLU A 116     -58.461 -46.067 -72.320  1.00 73.41           C  
ATOM   1723  CB  GLU A 116     -59.695 -48.017 -73.452  1.00 73.41           C  
ATOM   1724  HB2 GLU A 116     -59.522 -49.074 -73.654  1.00 73.41           H  
ATOM   1725  HB3 GLU A 116     -60.351 -47.943 -72.585  1.00 73.41           H  
ATOM   1726  O   GLU A 116     -58.288 -44.967 -72.849  1.00 73.41           O  
ATOM   1727  CG  GLU A 116     -60.388 -47.432 -74.690  1.00 73.41           C  
ATOM   1728  HG2 GLU A 116     -60.754 -46.433 -74.454  1.00 73.41           H  
ATOM   1729  HG3 GLU A 116     -59.651 -47.342 -75.488  1.00 73.41           H  
ATOM   1730  CD  GLU A 116     -61.552 -48.315 -75.183  1.00 73.41           C  
ATOM   1731  OE1 GLU A 116     -61.871 -48.224 -76.391  1.00 73.41           O  
ATOM   1732  OE2 GLU A 116     -62.124 -49.070 -74.366  1.00 73.41           O  
ATOM   1733  N   GLU A 117     -58.665 -46.190 -71.005  1.00 72.13           N  
ATOM   1734  H   GLU A 117     -58.729 -47.118 -70.611  1.00 72.13           H  
ATOM   1735  CA  GLU A 117     -58.760 -45.052 -70.085  1.00 72.13           C  
ATOM   1736  HA  GLU A 117     -59.416 -44.306 -70.533  1.00 72.13           H  
ATOM   1737  C   GLU A 117     -57.391 -44.387 -69.858  1.00 72.13           C  
ATOM   1738  CB  GLU A 117     -59.402 -45.534 -68.772  1.00 72.13           C  
ATOM   1739  HB2 GLU A 117     -60.252 -46.170 -69.018  1.00 72.13           H  
ATOM   1740  HB3 GLU A 117     -58.680 -46.118 -68.203  1.00 72.13           H  
ATOM   1741  O   GLU A 117     -57.290 -43.156 -69.791  1.00 72.13           O  
ATOM   1742  CG  GLU A 117     -59.912 -44.357 -67.928  1.00 72.13           C  
ATOM   1743  HG2 GLU A 117     -60.557 -43.738 -68.552  1.00 72.13           H  
ATOM   1744  HG3 GLU A 117     -59.060 -43.746 -67.627  1.00 72.13           H  
ATOM   1745  CD  GLU A 117     -60.694 -44.774 -66.670  1.00 72.13           C  
ATOM   1746  OE1 GLU A 117     -61.214 -43.843 -66.010  1.00 72.13           O  
ATOM   1747  OE2 GLU A 117     -60.756 -45.983 -66.362  1.00 72.13           O  
ATOM   1748  N   LEU A 118     -56.317 -45.186 -69.823  1.00 63.52           N  
ATOM   1749  H   LEU A 118     -56.471 -46.184 -69.849  1.00 63.52           H  
ATOM   1750  CA  LEU A 118     -54.943 -44.692 -69.731  1.00 63.52           C  
ATOM   1751  HA  LEU A 118     -54.866 -44.069 -68.840  1.00 63.52           H  
ATOM   1752  C   LEU A 118     -54.561 -43.830 -70.946  1.00 63.52           C  
ATOM   1753  CB  LEU A 118     -53.996 -45.892 -69.592  1.00 63.52           C  
ATOM   1754  HB2 LEU A 118     -53.920 -46.389 -70.559  1.00 63.52           H  
ATOM   1755  HB3 LEU A 118     -54.404 -46.610 -68.881  1.00 63.52           H  
ATOM   1756  O   LEU A 118     -54.028 -42.730 -70.773  1.00 63.52           O  
ATOM   1757  CG  LEU A 118     -52.599 -45.458 -69.125  1.00 63.52           C  
ATOM   1758  HG  LEU A 118     -52.325 -44.500 -69.567  1.00 63.52           H  
ATOM   1759  CD1 LEU A 118     -52.524 -45.343 -67.602  1.00 63.52           C  
ATOM   1760 HD11 LEU A 118     -53.263 -44.625 -67.245  1.00 63.52           H  
ATOM   1761 HD12 LEU A 118     -51.531 -45.005 -67.304  1.00 63.52           H  
ATOM   1762 HD13 LEU A 118     -52.721 -46.313 -67.144  1.00 63.52           H  
ATOM   1763  CD2 LEU A 118     -51.578 -46.486 -69.563  1.00 63.52           C  
ATOM   1764 HD21 LEU A 118     -50.637 -46.223 -69.081  1.00 63.52           H  
ATOM   1765 HD22 LEU A 118     -51.880 -47.482 -69.241  1.00 63.52           H  
ATOM   1766 HD23 LEU A 118     -51.464 -46.462 -70.647  1.00 63.52           H  
ATOM   1767  N   VAL A 119     -54.888 -44.288 -72.162  1.00 70.82           N  
ATOM   1768  H   VAL A 119     -55.321 -45.198 -72.224  1.00 70.82           H  
ATOM   1769  CA  VAL A 119     -54.650 -43.538 -73.407  1.00 70.82           C  
ATOM   1770  HA  VAL A 119     -53.587 -43.310 -73.479  1.00 70.82           H  
ATOM   1771  C   VAL A 119     -55.385 -42.200 -73.373  1.00 70.82           C  
ATOM   1772  CB  VAL A 119     -55.039 -44.366 -74.650  1.00 70.82           C  
ATOM   1773  HB  VAL A 119     -56.038 -44.778 -74.510  1.00 70.82           H  
ATOM   1774  O   VAL A 119     -54.751 -41.167 -73.572  1.00 70.82           O  
ATOM   1775  CG1 VAL A 119     -55.028 -43.536 -75.941  1.00 70.82           C  
ATOM   1776 HG11 VAL A 119     -54.068 -43.037 -76.068  1.00 70.82           H  
ATOM   1777 HG12 VAL A 119     -55.818 -42.786 -75.923  1.00 70.82           H  
ATOM   1778 HG13 VAL A 119     -55.211 -44.180 -76.801  1.00 70.82           H  
ATOM   1779  CG2 VAL A 119     -54.047 -45.519 -74.856  1.00 70.82           C  
ATOM   1780 HG21 VAL A 119     -53.949 -46.111 -73.946  1.00 70.82           H  
ATOM   1781 HG22 VAL A 119     -54.402 -46.167 -75.658  1.00 70.82           H  
ATOM   1782 HG23 VAL A 119     -53.066 -45.124 -75.118  1.00 70.82           H  
ATOM   1783  N   GLN A 120     -56.674 -42.175 -73.007  1.00 71.54           N  
ATOM   1784  H   GLN A 120     -57.147 -43.052 -72.848  1.00 71.54           H  
ATOM   1785  CA  GLN A 120     -57.435 -40.918 -72.896  1.00 71.54           C  
ATOM   1786  HA  GLN A 120     -57.488 -40.440 -73.875  1.00 71.54           H  
ATOM   1787  C   GLN A 120     -56.806 -39.923 -71.913  1.00 71.54           C  
ATOM   1788  CB  GLN A 120     -58.849 -41.202 -72.378  1.00 71.54           C  
ATOM   1789  HB2 GLN A 120     -59.301 -40.257 -72.075  1.00 71.54           H  
ATOM   1790  HB3 GLN A 120     -58.795 -41.846 -71.500  1.00 71.54           H  
ATOM   1791  O   GLN A 120     -56.909 -38.699 -72.066  1.00 71.54           O  
ATOM   1792  CG  GLN A 120     -59.775 -41.842 -73.412  1.00 71.54           C  
ATOM   1793  HG2 GLN A 120     -59.360 -42.796 -73.737  1.00 71.54           H  
ATOM   1794  HG3 GLN A 120     -59.855 -41.191 -74.282  1.00 71.54           H  
ATOM   1795  CD  GLN A 120     -61.170 -42.079 -72.842  1.00 71.54           C  
ATOM   1796  NE2 GLN A 120     -62.020 -42.775 -73.560  1.00 71.54           N  
ATOM   1797 HE21 GLN A 120     -62.889 -43.016 -73.103  1.00 71.54           H  
ATOM   1798 HE22 GLN A 120     -61.701 -43.248 -74.393  1.00 71.54           H  
ATOM   1799  OE1 GLN A 120     -61.534 -41.627 -71.765  1.00 71.54           O  
ATOM   1800  N   ARG A 121     -56.207 -40.432 -70.833  1.00 68.90           N  
ATOM   1801  H   ARG A 121     -56.178 -41.437 -70.739  1.00 68.90           H  
ATOM   1802  CA  ARG A 121     -55.572 -39.598 -69.812  1.00 68.90           C  
ATOM   1803  HA  ARG A 121     -56.205 -38.727 -69.642  1.00 68.90           H  
ATOM   1804  C   ARG A 121     -54.237 -39.033 -70.310  1.00 68.90           C  
ATOM   1805  CB  ARG A 121     -55.489 -40.406 -68.509  1.00 68.90           C  
ATOM   1806  HB2 ARG A 121     -54.562 -40.979 -68.482  1.00 68.90           H  
ATOM   1807  HB3 ARG A 121     -56.320 -41.111 -68.474  1.00 68.90           H  
ATOM   1808  O   ARG A 121     -54.014 -37.836 -70.134  1.00 68.90           O  
ATOM   1809  CG  ARG A 121     -55.600 -39.507 -67.275  1.00 68.90           C  
ATOM   1810  HG2 ARG A 121     -54.704 -38.890 -67.203  1.00 68.90           H  
ATOM   1811  HG3 ARG A 121     -56.475 -38.864 -67.359  1.00 68.90           H  
ATOM   1812  CD  ARG A 121     -55.739 -40.373 -66.020  1.00 68.90           C  
ATOM   1813  HD2 ARG A 121     -56.688 -40.907 -66.061  1.00 68.90           H  
ATOM   1814  HD3 ARG A 121     -54.931 -41.105 -66.011  1.00 68.90           H  
ATOM   1815  NE  ARG A 121     -55.667 -39.559 -64.794  1.00 68.90           N  
ATOM   1816  HE  ARG A 121     -55.457 -38.577 -64.907  1.00 68.90           H  
ATOM   1817  NH1 ARG A 121     -55.959 -41.282 -63.303  1.00 68.90           N  
ATOM   1818 HH11 ARG A 121     -55.994 -41.637 -62.358  1.00 68.90           H  
ATOM   1819 HH12 ARG A 121     -56.104 -41.923 -64.070  1.00 68.90           H  
ATOM   1820  NH2 ARG A 121     -55.556 -39.221 -62.545  1.00 68.90           N  
ATOM   1821 HH21 ARG A 121     -55.319 -38.251 -62.695  1.00 68.90           H  
ATOM   1822 HH22 ARG A 121     -55.573 -39.598 -61.608  1.00 68.90           H  
ATOM   1823  CZ  ARG A 121     -55.730 -40.024 -63.558  1.00 68.90           C  
ATOM   1824  N   LEU A 122     -53.429 -39.836 -71.008  1.00 67.98           N  
ATOM   1825  H   LEU A 122     -53.703 -40.802 -71.115  1.00 67.98           H  
ATOM   1826  CA  LEU A 122     -52.190 -39.399 -71.669  1.00 67.98           C  
ATOM   1827  HA  LEU A 122     -51.566 -38.877 -70.945  1.00 67.98           H  
ATOM   1828  C   LEU A 122     -52.457 -38.404 -72.812  1.00 67.98           C  
ATOM   1829  CB  LEU A 122     -51.432 -40.638 -72.190  1.00 67.98           C  
ATOM   1830  HB2 LEU A 122     -52.134 -41.271 -72.733  1.00 67.98           H  
ATOM   1831  HB3 LEU A 122     -50.670 -40.316 -72.900  1.00 67.98           H  
ATOM   1832  O   LEU A 122     -51.787 -37.376 -72.907  1.00 67.98           O  
ATOM   1833  CG  LEU A 122     -50.743 -41.473 -71.093  1.00 67.98           C  
ATOM   1834  HG  LEU A 122     -51.444 -41.660 -70.279  1.00 67.98           H  
ATOM   1835  CD1 LEU A 122     -50.297 -42.821 -71.661  1.00 67.98           C  
ATOM   1836 HD11 LEU A 122     -49.591 -42.671 -72.478  1.00 67.98           H  
ATOM   1837 HD12 LEU A 122     -49.819 -43.411 -70.880  1.00 67.98           H  
ATOM   1838 HD13 LEU A 122     -51.165 -43.369 -72.027  1.00 67.98           H  
ATOM   1839  CD2 LEU A 122     -49.510 -40.760 -70.531  1.00 67.98           C  
ATOM   1840 HD21 LEU A 122     -48.798 -40.552 -71.331  1.00 67.98           H  
ATOM   1841 HD22 LEU A 122     -49.795 -39.826 -70.047  1.00 67.98           H  
ATOM   1842 HD23 LEU A 122     -49.027 -41.396 -69.790  1.00 67.98           H  
ATOM   1843  N   GLU A 123     -53.482 -38.640 -73.634  1.00 71.59           N  
ATOM   1844  H   GLU A 123     -53.959 -39.527 -73.558  1.00 71.59           H  
ATOM   1845  CA  GLU A 123     -53.875 -37.745 -74.730  1.00 71.59           C  
ATOM   1846  HA  GLU A 123     -53.029 -37.605 -75.403  1.00 71.59           H  
ATOM   1847  C   GLU A 123     -54.291 -36.358 -74.226  1.00 71.59           C  
ATOM   1848  CB  GLU A 123     -55.034 -38.360 -75.524  1.00 71.59           C  
ATOM   1849  HB2 GLU A 123     -55.487 -37.580 -76.136  1.00 71.59           H  
ATOM   1850  HB3 GLU A 123     -55.786 -38.725 -74.824  1.00 71.59           H  
ATOM   1851  O   GLU A 123     -53.905 -35.345 -74.815  1.00 71.59           O  
ATOM   1852  CG  GLU A 123     -54.581 -39.489 -76.460  1.00 71.59           C  
ATOM   1853  HG2 GLU A 123     -53.840 -39.081 -77.149  1.00 71.59           H  
ATOM   1854  HG3 GLU A 123     -54.096 -40.278 -75.885  1.00 71.59           H  
ATOM   1855  CD  GLU A 123     -55.751 -40.080 -77.262  1.00 71.59           C  
ATOM   1856  OE1 GLU A 123     -55.475 -40.618 -78.358  1.00 71.59           O  
ATOM   1857  OE2 GLU A 123     -56.911 -39.960 -76.800  1.00 71.59           O  
ATOM   1858  N   ARG A 124     -55.021 -36.282 -73.101  1.00 69.92           N  
ATOM   1859  H   ARG A 124     -55.323 -37.150 -72.682  1.00 69.92           H  
ATOM   1860  CA  ARG A 124     -55.373 -34.997 -72.468  1.00 69.92           C  
ATOM   1861  HA  ARG A 124     -55.838 -34.358 -73.219  1.00 69.92           H  
ATOM   1862  C   ARG A 124     -54.144 -34.219 -72.001  1.00 69.92           C  
ATOM   1863  CB  ARG A 124     -56.349 -35.208 -71.302  1.00 69.92           C  
ATOM   1864  HB2 ARG A 124     -56.097 -36.123 -70.768  1.00 69.92           H  
ATOM   1865  HB3 ARG A 124     -56.258 -34.372 -70.608  1.00 69.92           H  
ATOM   1866  O   ARG A 124     -54.124 -32.999 -72.155  1.00 69.92           O  
ATOM   1867  CG  ARG A 124     -57.800 -35.251 -71.798  1.00 69.92           C  
ATOM   1868  HG2 ARG A 124     -57.928 -36.076 -72.500  1.00 69.92           H  
ATOM   1869  HG3 ARG A 124     -58.020 -34.320 -72.319  1.00 69.92           H  
ATOM   1870  CD  ARG A 124     -58.790 -35.401 -70.640  1.00 69.92           C  
ATOM   1871  HD2 ARG A 124     -59.790 -35.224 -71.036  1.00 69.92           H  
ATOM   1872  HD3 ARG A 124     -58.576 -34.652 -69.878  1.00 69.92           H  
ATOM   1873  NE  ARG A 124     -58.723 -36.754 -70.057  1.00 69.92           N  
ATOM   1874  HE  ARG A 124     -57.949 -37.326 -70.364  1.00 69.92           H  
ATOM   1875  NH1 ARG A 124     -60.795 -36.779 -69.062  1.00 69.92           N  
ATOM   1876 HH11 ARG A 124     -60.959 -35.840 -69.395  1.00 69.92           H  
ATOM   1877 HH12 ARG A 124     -61.510 -37.295 -68.570  1.00 69.92           H  
ATOM   1878  NH2 ARG A 124     -59.496 -38.588 -68.951  1.00 69.92           N  
ATOM   1879 HH21 ARG A 124     -58.707 -39.123 -69.285  1.00 69.92           H  
ATOM   1880 HH22 ARG A 124     -60.250 -39.099 -68.515  1.00 69.92           H  
ATOM   1881  CZ  ARG A 124     -59.665 -37.361 -69.356  1.00 69.92           C  
ATOM   1882  N   MET A 125     -53.127 -34.902 -71.471  1.00 62.40           N  
ATOM   1883  H   MET A 125     -53.204 -35.907 -71.402  1.00 62.40           H  
ATOM   1884  CA  MET A 125     -51.863 -34.262 -71.083  1.00 62.40           C  
ATOM   1885  HA  MET A 125     -52.080 -33.408 -70.441  1.00 62.40           H  
ATOM   1886  C   MET A 125     -51.117 -33.714 -72.308  1.00 62.40           C  
ATOM   1887  CB  MET A 125     -50.978 -35.242 -70.297  1.00 62.40           C  
ATOM   1888  HB2 MET A 125     -50.849 -36.167 -70.859  1.00 62.40           H  
ATOM   1889  HB3 MET A 125     -49.997 -34.787 -70.162  1.00 62.40           H  
ATOM   1890  O   MET A 125     -50.639 -32.581 -72.285  1.00 62.40           O  
ATOM   1891  CG  MET A 125     -51.559 -35.565 -68.916  1.00 62.40           C  
ATOM   1892  HG2 MET A 125     -52.571 -35.951 -69.043  1.00 62.40           H  
ATOM   1893  HG3 MET A 125     -51.621 -34.644 -68.336  1.00 62.40           H  
ATOM   1894  SD  MET A 125     -50.624 -36.790 -67.955  1.00 62.40           S  
ATOM   1895  CE  MET A 125     -49.049 -35.920 -67.707  1.00 62.40           C  
ATOM   1896  HE1 MET A 125     -48.541 -35.789 -68.662  1.00 62.40           H  
ATOM   1897  HE2 MET A 125     -48.411 -36.511 -67.050  1.00 62.40           H  
ATOM   1898  HE3 MET A 125     -49.230 -34.946 -67.251  1.00 62.40           H  
ATOM   1899  N   LEU A 126     -51.087 -34.472 -73.408  1.00 66.66           N  
ATOM   1900  H   LEU A 126     -51.472 -35.404 -73.346  1.00 66.66           H  
ATOM   1901  CA  LEU A 126     -50.484 -34.058 -74.680  1.00 66.66           C  
ATOM   1902  HA  LEU A 126     -49.462 -33.732 -74.487  1.00 66.66           H  
ATOM   1903  C   LEU A 126     -51.205 -32.866 -75.330  1.00 66.66           C  
ATOM   1904  CB  LEU A 126     -50.466 -35.283 -75.621  1.00 66.66           C  
ATOM   1905  HB2 LEU A 126     -51.134 -36.049 -75.228  1.00 66.66           H  
ATOM   1906  HB3 LEU A 126     -50.856 -35.010 -76.601  1.00 66.66           H  
ATOM   1907  O   LEU A 126     -50.555 -31.966 -75.866  1.00 66.66           O  
ATOM   1908  CG  LEU A 126     -49.057 -35.876 -75.787  1.00 66.66           C  
ATOM   1909  HG  LEU A 126     -48.505 -35.782 -74.852  1.00 66.66           H  
ATOM   1910  CD1 LEU A 126     -49.138 -37.359 -76.141  1.00 66.66           C  
ATOM   1911 HD11 LEU A 126     -48.133 -37.770 -76.230  1.00 66.66           H  
ATOM   1912 HD12 LEU A 126     -49.656 -37.897 -75.347  1.00 66.66           H  
ATOM   1913 HD13 LEU A 126     -49.673 -37.500 -77.080  1.00 66.66           H  
ATOM   1914  CD2 LEU A 126     -48.302 -35.147 -76.902  1.00 66.66           C  
ATOM   1915 HD21 LEU A 126     -48.823 -35.266 -77.852  1.00 66.66           H  
ATOM   1916 HD22 LEU A 126     -48.220 -34.088 -76.656  1.00 66.66           H  
ATOM   1917 HD23 LEU A 126     -47.298 -35.563 -76.987  1.00 66.66           H  
ATOM   1918  N   ALA A 127     -52.539 -32.828 -75.278  1.00 66.87           N  
ATOM   1919  H   ALA A 127     -53.020 -33.622 -74.879  1.00 66.87           H  
ATOM   1920  CA  ALA A 127     -53.338 -31.759 -75.880  1.00 66.87           C  
ATOM   1921  HA  ALA A 127     -53.109 -31.717 -76.945  1.00 66.87           H  
ATOM   1922  C   ALA A 127     -53.020 -30.374 -75.288  1.00 66.87           C  
ATOM   1923  CB  ALA A 127     -54.821 -32.110 -75.716  1.00 66.87           C  
ATOM   1924  HB1 ALA A 127     -55.434 -31.346 -76.194  1.00 66.87           H  
ATOM   1925  HB2 ALA A 127     -55.027 -33.075 -76.180  1.00 66.87           H  
ATOM   1926  HB3 ALA A 127     -55.077 -32.163 -74.658  1.00 66.87           H  
ATOM   1927  O   ALA A 127     -52.987 -29.388 -76.025  1.00 66.87           O  
ATOM   1928  N   ALA A 128     -52.734 -30.308 -73.983  1.00 58.90           N  
ATOM   1929  H   ALA A 128     -52.760 -31.160 -73.441  1.00 58.90           H  
ATOM   1930  CA  ALA A 128     -52.403 -29.065 -73.290  1.00 58.90           C  
ATOM   1931  HA  ALA A 128     -53.171 -28.326 -73.517  1.00 58.90           H  
ATOM   1932  C   ALA A 128     -51.052 -28.454 -73.725  1.00 58.90           C  
ATOM   1933  CB  ALA A 128     -52.443 -29.347 -71.782  1.00 58.90           C  
ATOM   1934  HB1 ALA A 128     -52.253 -28.424 -71.234  1.00 58.90           H  
ATOM   1935  HB2 ALA A 128     -53.423 -29.733 -71.500  1.00 58.90           H  
ATOM   1936  HB3 ALA A 128     -51.679 -30.078 -71.519  1.00 58.90           H  
ATOM   1937  O   ALA A 128     -50.872 -27.244 -73.617  1.00 58.90           O  
ATOM   1938  N   LEU A 129     -50.122 -29.259 -74.256  1.00 55.61           N  
ATOM   1939  H   LEU A 129     -50.337 -30.243 -74.327  1.00 55.61           H  
ATOM   1940  CA  LEU A 129     -48.765 -28.828 -74.632  1.00 55.61           C  
ATOM   1941  HA  LEU A 129     -48.428 -28.075 -73.920  1.00 55.61           H  
ATOM   1942  C   LEU A 129     -48.666 -28.163 -76.018  1.00 55.61           C  
ATOM   1943  CB  LEU A 129     -47.830 -30.055 -74.536  1.00 55.61           C  
ATOM   1944  HB2 LEU A 129     -47.091 -30.021 -75.336  1.00 55.61           H  
ATOM   1945  HB3 LEU A 129     -48.412 -30.965 -74.687  1.00 55.61           H  
ATOM   1946  O   LEU A 129     -47.783 -27.338 -76.244  1.00 55.61           O  
ATOM   1947  CG  LEU A 129     -47.089 -30.137 -73.189  1.00 55.61           C  
ATOM   1948  HG  LEU A 129     -47.740 -29.777 -72.392  1.00 55.61           H  
ATOM   1949  CD1 LEU A 129     -46.702 -31.580 -72.871  1.00 55.61           C  
ATOM   1950 HD11 LEU A 129     -47.600 -32.195 -72.808  1.00 55.61           H  
ATOM   1951 HD12 LEU A 129     -46.044 -31.974 -73.645  1.00 55.61           H  
ATOM   1952 HD13 LEU A 129     -46.189 -31.618 -71.910  1.00 55.61           H  
ATOM   1953  CD2 LEU A 129     -45.815 -29.289 -73.228  1.00 55.61           C  
ATOM   1954 HD21 LEU A 129     -45.324 -29.322 -72.256  1.00 55.61           H  
ATOM   1955 HD22 LEU A 129     -45.130 -29.668 -73.986  1.00 55.61           H  
ATOM   1956 HD23 LEU A 129     -46.065 -28.253 -73.458  1.00 55.61           H  
ATOM   1957  N   ARG A 130     -49.551 -28.500 -76.966  1.00 58.27           N  
ATOM   1958  H   ARG A 130     -50.280 -29.146 -76.697  1.00 58.27           H  
ATOM   1959  CA  ARG A 130     -49.414 -28.105 -78.387  1.00 58.27           C  
ATOM   1960  HA  ARG A 130     -48.443 -28.463 -78.728  1.00 58.27           H  
ATOM   1961  C   ARG A 130     -49.376 -26.601 -78.712  1.00 58.27           C  
ATOM   1962  CB  ARG A 130     -50.515 -28.761 -79.235  1.00 58.27           C  
ATOM   1963  HB2 ARG A 130     -50.787 -28.092 -80.052  1.00 58.27           H  
ATOM   1964  HB3 ARG A 130     -51.406 -28.928 -78.630  1.00 58.27           H  
ATOM   1965  O   ARG A 130     -48.603 -26.251 -79.604  1.00 58.27           O  
ATOM   1966  CG  ARG A 130     -50.040 -30.077 -79.852  1.00 58.27           C  
ATOM   1967  HG2 ARG A 130     -49.128 -29.909 -80.425  1.00 58.27           H  
ATOM   1968  HG3 ARG A 130     -49.840 -30.794 -79.057  1.00 58.27           H  
ATOM   1969  CD  ARG A 130     -51.128 -30.619 -80.780  1.00 58.27           C  
ATOM   1970  HD2 ARG A 130     -51.268 -29.926 -81.609  1.00 58.27           H  
ATOM   1971  HD3 ARG A 130     -52.056 -30.686 -80.212  1.00 58.27           H  
ATOM   1972  NE  ARG A 130     -50.770 -31.950 -81.299  1.00 58.27           N  
ATOM   1973  HE  ARG A 130     -49.813 -32.244 -81.163  1.00 58.27           H  
ATOM   1974  NH1 ARG A 130     -52.849 -32.539 -82.074  1.00 58.27           N  
ATOM   1975 HH11 ARG A 130     -53.470 -33.234 -82.464  1.00 58.27           H  
ATOM   1976 HH12 ARG A 130     -53.193 -31.627 -81.809  1.00 58.27           H  
ATOM   1977  NH2 ARG A 130     -51.170 -34.005 -82.193  1.00 58.27           N  
ATOM   1978 HH21 ARG A 130     -50.211 -34.268 -82.020  1.00 58.27           H  
ATOM   1979 HH22 ARG A 130     -51.811 -34.692 -82.564  1.00 58.27           H  
ATOM   1980  CZ  ARG A 130     -51.594 -32.820 -81.853  1.00 58.27           C  
ATOM   1981  N   PRO A 131     -50.197 -25.716 -78.109  1.00 52.99           N  
ATOM   1982  CA  PRO A 131     -50.384 -24.349 -78.617  1.00 52.99           C  
ATOM   1983  HA  PRO A 131     -50.834 -24.401 -79.609  1.00 52.99           H  
ATOM   1984  C   PRO A 131     -49.099 -23.516 -78.713  1.00 52.99           C  
ATOM   1985  CB  PRO A 131     -51.373 -23.688 -77.652  1.00 52.99           C  
ATOM   1986  HB2 PRO A 131     -52.022 -22.979 -78.166  1.00 52.99           H  
ATOM   1987  HB3 PRO A 131     -50.834 -23.188 -76.847  1.00 52.99           H  
ATOM   1988  O   PRO A 131     -49.009 -22.610 -79.535  1.00 52.99           O  
ATOM   1989  CG  PRO A 131     -52.159 -24.859 -77.070  1.00 52.99           C  
ATOM   1990  HG2 PRO A 131     -52.970 -25.124 -77.748  1.00 52.99           H  
ATOM   1991  HG3 PRO A 131     -52.548 -24.634 -76.077  1.00 52.99           H  
ATOM   1992  CD  PRO A 131     -51.139 -25.988 -77.034  1.00 52.99           C  
ATOM   1993  HD2 PRO A 131     -50.612 -25.974 -76.080  1.00 52.99           H  
ATOM   1994  HD3 PRO A 131     -51.650 -26.942 -77.166  1.00 52.99           H  
ATOM   1995  N   VAL A 132     -48.097 -23.835 -77.893  1.00 45.57           N  
ATOM   1996  H   VAL A 132     -48.221 -24.628 -77.280  1.00 45.57           H  
ATOM   1997  CA  VAL A 132     -46.883 -23.029 -77.714  1.00 45.57           C  
ATOM   1998  HA  VAL A 132     -47.183 -22.003 -77.499  1.00 45.57           H  
ATOM   1999  C   VAL A 132     -46.006 -22.968 -78.979  1.00 45.57           C  
ATOM   2000  CB  VAL A 132     -46.103 -23.561 -76.488  1.00 45.57           C  
ATOM   2001  HB  VAL A 132     -45.752 -24.570 -76.703  1.00 45.57           H  
ATOM   2002  O   VAL A 132     -45.288 -21.994 -79.174  1.00 45.57           O  
ATOM   2003  CG1 VAL A 132     -44.892 -22.690 -76.139  1.00 45.57           C  
ATOM   2004 HG11 VAL A 132     -44.406 -23.067 -75.239  1.00 45.57           H  
ATOM   2005 HG12 VAL A 132     -45.204 -21.659 -75.974  1.00 45.57           H  
ATOM   2006 HG13 VAL A 132     -44.161 -22.716 -76.947  1.00 45.57           H  
ATOM   2007  CG2 VAL A 132     -46.996 -23.616 -75.235  1.00 45.57           C  
ATOM   2008 HG21 VAL A 132     -46.403 -23.921 -74.373  1.00 45.57           H  
ATOM   2009 HG22 VAL A 132     -47.429 -22.635 -75.039  1.00 45.57           H  
ATOM   2010 HG23 VAL A 132     -47.792 -24.351 -75.357  1.00 45.57           H  
ATOM   2011  N   ALA A 133     -46.076 -23.960 -79.874  1.00 44.74           N  
ATOM   2012  H   ALA A 133     -46.731 -24.710 -79.705  1.00 44.74           H  
ATOM   2013  CA  ALA A 133     -45.121 -24.104 -80.980  1.00 44.74           C  
ATOM   2014  HA  ALA A 133     -44.126 -23.872 -80.601  1.00 44.74           H  
ATOM   2015  C   ALA A 133     -45.342 -23.178 -82.202  1.00 44.74           C  
ATOM   2016  CB  ALA A 133     -45.127 -25.580 -81.400  1.00 44.74           C  
ATOM   2017  HB1 ALA A 133     -44.380 -25.740 -82.178  1.00 44.74           H  
ATOM   2018  HB2 ALA A 133     -44.882 -26.211 -80.545  1.00 44.74           H  
ATOM   2019  HB3 ALA A 133     -46.109 -25.855 -81.784  1.00 44.74           H  
ATOM   2020  O   ALA A 133     -44.430 -23.023 -83.008  1.00 44.74           O  
ATOM   2021  N   GLN A 134     -46.530 -22.591 -82.395  1.00 42.64           N  
ATOM   2022  H   GLN A 134     -47.220 -22.667 -81.661  1.00 42.64           H  
ATOM   2023  CA  GLN A 134     -46.962 -22.074 -83.712  1.00 42.64           C  
ATOM   2024  HA  GLN A 134     -46.769 -22.842 -84.461  1.00 42.64           H  
ATOM   2025  C   GLN A 134     -46.242 -20.810 -84.229  1.00 42.64           C  
ATOM   2026  CB  GLN A 134     -48.479 -21.808 -83.677  1.00 42.64           C  
ATOM   2027  HB2 GLN A 134     -48.756 -21.213 -84.547  1.00 42.64           H  
ATOM   2028  HB3 GLN A 134     -48.724 -21.234 -82.783  1.00 42.64           H  
ATOM   2029  O   GLN A 134     -46.206 -20.592 -85.432  1.00 42.64           O  
ATOM   2030  CG  GLN A 134     -49.307 -23.100 -83.714  1.00 42.64           C  
ATOM   2031  HG2 GLN A 134     -49.071 -23.641 -84.630  1.00 42.64           H  
ATOM   2032  HG3 GLN A 134     -49.041 -23.730 -82.865  1.00 42.64           H  
ATOM   2033  CD  GLN A 134     -50.815 -22.853 -83.666  1.00 42.64           C  
ATOM   2034  NE2 GLN A 134     -51.619 -23.834 -84.013  1.00 42.64           N  
ATOM   2035 HE21 GLN A 134     -52.600 -23.598 -84.006  1.00 42.64           H  
ATOM   2036 HE22 GLN A 134     -51.241 -24.696 -84.380  1.00 42.64           H  
ATOM   2037  OE1 GLN A 134     -51.319 -21.804 -83.305  1.00 42.64           O  
ATOM   2038  N   ALA A 135     -45.700 -19.951 -83.365  1.00 33.06           N  
ATOM   2039  H   ALA A 135     -45.668 -20.223 -82.393  1.00 33.06           H  
ATOM   2040  CA  ALA A 135     -45.473 -18.532 -83.684  1.00 33.06           C  
ATOM   2041  HA  ALA A 135     -46.365 -18.172 -84.197  1.00 33.06           H  
ATOM   2042  C   ALA A 135     -44.289 -18.184 -84.627  1.00 33.06           C  
ATOM   2043  CB  ALA A 135     -45.377 -17.780 -82.348  1.00 33.06           C  
ATOM   2044  HB1 ALA A 135     -45.330 -16.707 -82.533  1.00 33.06           H  
ATOM   2045  HB2 ALA A 135     -46.254 -17.990 -81.736  1.00 33.06           H  
ATOM   2046  HB3 ALA A 135     -44.478 -18.087 -81.813  1.00 33.06           H  
ATOM   2047  O   ALA A 135     -44.001 -17.004 -84.818  1.00 33.06           O  
ATOM   2048  N   ALA A 136     -43.576 -19.153 -85.207  1.00 33.92           N  
ATOM   2049  H   ALA A 136     -43.921 -20.099 -85.139  1.00 33.92           H  
ATOM   2050  CA  ALA A 136     -42.283 -18.924 -85.875  1.00 33.92           C  
ATOM   2051  HA  ALA A 136     -41.746 -18.175 -85.293  1.00 33.92           H  
ATOM   2052  C   ALA A 136     -42.344 -18.353 -87.323  1.00 33.92           C  
ATOM   2053  CB  ALA A 136     -41.472 -20.225 -85.785  1.00 33.92           C  
ATOM   2054  HB1 ALA A 136     -40.465 -20.058 -86.167  1.00 33.92           H  
ATOM   2055  HB2 ALA A 136     -41.406 -20.554 -84.748  1.00 33.92           H  
ATOM   2056  HB3 ALA A 136     -41.952 -21.000 -86.382  1.00 33.92           H  
ATOM   2057  O   ALA A 136     -41.312 -18.253 -87.981  1.00 33.92           O  
ATOM   2058  N   ASP A 137     -43.521 -17.966 -87.826  1.00 30.79           N  
ATOM   2059  H   ASP A 137     -44.311 -18.035 -87.201  1.00 30.79           H  
ATOM   2060  CA  ASP A 137     -43.857 -17.847 -89.264  1.00 30.79           C  
ATOM   2061  HA  ASP A 137     -43.609 -18.790 -89.751  1.00 30.79           H  
ATOM   2062  C   ASP A 137     -43.159 -16.749 -90.116  1.00 30.79           C  
ATOM   2063  CB  ASP A 137     -45.389 -17.623 -89.362  1.00 30.79           C  
ATOM   2064  HB2 ASP A 137     -45.608 -17.035 -90.254  1.00 30.79           H  
ATOM   2065  HB3 ASP A 137     -45.724 -17.028 -88.512  1.00 30.79           H  
ATOM   2066  O   ASP A 137     -43.234 -16.786 -91.343  1.00 30.79           O  
ATOM   2067  CG  ASP A 137     -46.243 -18.894 -89.466  1.00 30.79           C  
ATOM   2068  OD1 ASP A 137     -45.689 -19.967 -89.791  1.00 30.79           O  
ATOM   2069  OD2 ASP A 137     -47.471 -18.761 -89.258  1.00 30.79           O  
ATOM   2070  N   ALA A 138     -42.558 -15.707 -89.535  1.00 26.30           N  
ATOM   2071  H   ALA A 138     -42.430 -15.771 -88.535  1.00 26.30           H  
ATOM   2072  CA  ALA A 138     -42.673 -14.360 -90.131  1.00 26.30           C  
ATOM   2073  HA  ALA A 138     -43.707 -14.245 -90.458  1.00 26.30           H  
ATOM   2074  C   ALA A 138     -41.806 -13.977 -91.365  1.00 26.30           C  
ATOM   2075  CB  ALA A 138     -42.440 -13.350 -88.998  1.00 26.30           C  
ATOM   2076  HB1 ALA A 138     -42.611 -12.340 -89.368  1.00 26.30           H  
ATOM   2077  HB2 ALA A 138     -41.416 -13.429 -88.634  1.00 26.30           H  
ATOM   2078  HB3 ALA A 138     -43.132 -13.545 -88.179  1.00 26.30           H  
ATOM   2079  O   ALA A 138     -42.176 -13.065 -92.102  1.00 26.30           O  
ATOM   2080  N   SER A 139     -40.606 -14.531 -91.563  1.00 26.28           N  
ATOM   2081  H   SER A 139     -40.397 -15.383 -91.063  1.00 26.28           H  
ATOM   2082  CA  SER A 139     -39.440 -13.718 -91.999  1.00 26.28           C  
ATOM   2083  HA  SER A 139     -39.606 -12.705 -91.633  1.00 26.28           H  
ATOM   2084  C   SER A 139     -39.157 -13.541 -93.512  1.00 26.28           C  
ATOM   2085  CB  SER A 139     -38.193 -14.236 -91.269  1.00 26.28           C  
ATOM   2086  HB2 SER A 139     -38.317 -14.070 -90.199  1.00 26.28           H  
ATOM   2087  HB3 SER A 139     -37.305 -13.698 -91.600  1.00 26.28           H  
ATOM   2088  O   SER A 139     -38.095 -13.034 -93.872  1.00 26.28           O  
ATOM   2089  OG  SER A 139     -38.035 -15.624 -91.497  1.00 26.28           O  
ATOM   2090  HG  SER A 139     -37.253 -15.935 -91.034  1.00 26.28           H  
ATOM   2091  N   GLY A 140     -40.041 -13.948 -94.426  1.00 26.25           N  
ATOM   2092  H   GLY A 140     -40.927 -14.286 -94.080  1.00 26.25           H  
ATOM   2093  CA  GLY A 140     -39.608 -14.371 -95.775  1.00 26.25           C  
ATOM   2094  HA2 GLY A 140     -40.388 -15.019 -96.176  1.00 26.25           H  
ATOM   2095  HA3 GLY A 140     -38.719 -14.991 -95.659  1.00 26.25           H  
ATOM   2096  C   GLY A 140     -39.282 -13.344 -96.889  1.00 26.25           C  
ATOM   2097  O   GLY A 140     -38.794 -13.767 -97.931  1.00 26.25           O  
ATOM   2098  N   THR A 141     -39.594 -12.045 -96.796  1.00 23.85           N  
ATOM   2099  H   THR A 141     -39.919 -11.708 -95.900  1.00 23.85           H  
ATOM   2100  CA  THR A 141     -40.095 -11.310 -97.995  1.00 23.85           C  
ATOM   2101  HA  THR A 141     -40.570 -12.044 -98.646  1.00 23.85           H  
ATOM   2102  C   THR A 141     -39.149 -10.539 -98.944  1.00 23.85           C  
ATOM   2103  CB  THR A 141     -41.198 -10.317 -97.575  1.00 23.85           C  
ATOM   2104  HB  THR A 141     -41.349  -9.563 -98.348  1.00 23.85           H  
ATOM   2105  O   THR A 141     -39.626 -10.173-100.009  1.00 23.85           O  
ATOM   2106  CG2 THR A 141     -42.539 -11.008 -97.354  1.00 23.85           C  
ATOM   2107 HG21 THR A 141     -42.866 -11.481 -98.280  1.00 23.85           H  
ATOM   2108 HG22 THR A 141     -42.447 -11.763 -96.573  1.00 23.85           H  
ATOM   2109 HG23 THR A 141     -43.282 -10.270 -97.051  1.00 23.85           H  
ATOM   2110  OG1 THR A 141     -40.854  -9.666 -96.369  1.00 23.85           O  
ATOM   2111  HG1 THR A 141     -40.244  -8.954 -96.577  1.00 23.85           H  
ATOM   2112  N   GLY A 142     -37.916 -10.166 -98.578  1.00 21.89           N  
ATOM   2113  H   GLY A 142     -37.538 -10.617 -97.757  1.00 21.89           H  
ATOM   2114  CA  GLY A 142     -37.233  -8.932 -99.067  1.00 21.89           C  
ATOM   2115  HA2 GLY A 142     -37.841  -8.081 -98.760  1.00 21.89           H  
ATOM   2116  HA3 GLY A 142     -36.290  -8.854 -98.527  1.00 21.89           H  
ATOM   2117  C   GLY A 142     -36.902  -8.705-100.576  1.00 21.89           C  
ATOM   2118  O   GLY A 142     -37.273  -9.465-101.453  1.00 21.89           O  
ATOM   2119  N   ALA A 143     -36.157  -7.617-100.872  1.00 21.54           N  
ATOM   2120  H   ALA A 143     -35.641  -7.237-100.092  1.00 21.54           H  
ATOM   2121  CA  ALA A 143     -36.582  -6.582-101.841  1.00 21.54           C  
ATOM   2122  HA  ALA A 143     -37.653  -6.720-101.988  1.00 21.54           H  
ATOM   2123  C   ALA A 143     -36.010  -6.465-103.292  1.00 21.54           C  
ATOM   2124  CB  ALA A 143     -36.407  -5.235-101.117  1.00 21.54           C  
ATOM   2125  HB1 ALA A 143     -36.760  -4.428-101.759  1.00 21.54           H  
ATOM   2126  HB2 ALA A 143     -36.994  -5.227-100.199  1.00 21.54           H  
ATOM   2127  HB3 ALA A 143     -35.357  -5.067-100.874  1.00 21.54           H  
ATOM   2128  O   ALA A 143     -36.809  -6.381-104.216  1.00 21.54           O  
ATOM   2129  N   ASN A 144     -34.713  -6.179-103.506  1.00 20.70           N  
ATOM   2130  H   ASN A 144     -34.053  -6.425-102.781  1.00 20.70           H  
ATOM   2131  CA  ASN A 144     -34.329  -5.061-104.420  1.00 20.70           C  
ATOM   2132  HA  ASN A 144     -35.250  -4.538-104.679  1.00 20.70           H  
ATOM   2133  C   ASN A 144     -33.732  -5.457-105.825  1.00 20.70           C  
ATOM   2134  CB  ASN A 144     -33.510  -4.088-103.537  1.00 20.70           C  
ATOM   2135  HB2 ASN A 144     -33.902  -4.117-102.520  1.00 20.70           H  
ATOM   2136  HB3 ASN A 144     -32.471  -4.410-103.467  1.00 20.70           H  
ATOM   2137  O   ASN A 144     -33.896  -6.602-106.223  1.00 20.70           O  
ATOM   2138  CG  ASN A 144     -33.622  -2.627-103.937  1.00 20.70           C  
ATOM   2139  ND2 ASN A 144     -32.709  -1.795-103.493  1.00 20.70           N  
ATOM   2140 HD21 ASN A 144     -31.935  -2.119-102.931  1.00 20.70           H  
ATOM   2141 HD22 ASN A 144     -32.834  -0.828-103.757  1.00 20.70           H  
ATOM   2142  OD1 ASN A 144     -34.552  -2.194-104.589  1.00 20.70           O  
ATOM   2143  N   PRO A 145     -33.019  -4.574-106.580  1.00 23.36           N  
ATOM   2144  CA  PRO A 145     -33.404  -3.867-107.823  1.00 23.36           C  
ATOM   2145  HA  PRO A 145     -34.491  -3.803-107.883  1.00 23.36           H  
ATOM   2146  C   PRO A 145     -32.902  -4.495-109.170  1.00 23.36           C  
ATOM   2147  CB  PRO A 145     -32.846  -2.459-107.565  1.00 23.36           C  
ATOM   2148  HB2 PRO A 145     -32.714  -1.851-108.460  1.00 23.36           H  
ATOM   2149  HB3 PRO A 145     -33.519  -1.929-106.891  1.00 23.36           H  
ATOM   2150  O   PRO A 145     -33.019  -5.693-109.367  1.00 23.36           O  
ATOM   2151  CG  PRO A 145     -31.522  -2.729-106.846  1.00 23.36           C  
ATOM   2152  HG2 PRO A 145     -30.699  -2.720-107.560  1.00 23.36           H  
ATOM   2153  HG3 PRO A 145     -31.350  -1.988-106.065  1.00 23.36           H  
ATOM   2154  CD  PRO A 145     -31.674  -4.134-106.258  1.00 23.36           C  
ATOM   2155  HD2 PRO A 145     -31.461  -4.121-105.189  1.00 23.36           H  
ATOM   2156  HD3 PRO A 145     -30.963  -4.804-106.742  1.00 23.36           H  
ATOM   2157  N   SER A 146     -32.407  -3.698-110.142  1.00 22.06           N  
ATOM   2158  H   SER A 146     -32.043  -2.807-109.838  1.00 22.06           H  
ATOM   2159  CA  SER A 146     -32.996  -3.591-111.499  1.00 22.06           C  
ATOM   2160  HA  SER A 146     -33.958  -4.104-111.502  1.00 22.06           H  
ATOM   2161  C   SER A 146     -32.246  -4.077-112.762  1.00 22.06           C  
ATOM   2162  CB  SER A 146     -33.250  -2.092-111.733  1.00 22.06           C  
ATOM   2163  HB2 SER A 146     -34.017  -1.757-111.036  1.00 22.06           H  
ATOM   2164  HB3 SER A 146     -33.609  -1.922-112.748  1.00 22.06           H  
ATOM   2165  O   SER A 146     -32.927  -4.466-113.702  1.00 22.06           O  
ATOM   2166  OG  SER A 146     -32.063  -1.340-111.498  1.00 22.06           O  
ATOM   2167  HG  SER A 146     -31.613  -1.202-112.335  1.00 22.06           H  
ATOM   2168  N   GLY A 147     -30.921  -3.896-112.855  1.00 21.56           N  
ATOM   2169  H   GLY A 147     -30.435  -3.840-111.972  1.00 21.56           H  
ATOM   2170  CA  GLY A 147     -30.298  -3.086-113.937  1.00 21.56           C  
ATOM   2171  HA2 GLY A 147     -30.887  -2.177-114.057  1.00 21.56           H  
ATOM   2172  HA3 GLY A 147     -29.323  -2.758-113.577  1.00 21.56           H  
ATOM   2173  C   GLY A 147     -30.094  -3.616-115.377  1.00 21.56           C  
ATOM   2174  O   GLY A 147     -31.048  -3.783-116.133  1.00 21.56           O  
ATOM   2175  N   ASP A 148     -28.818  -3.648-115.788  1.00 22.91           N  
ATOM   2176  H   ASP A 148     -28.109  -3.510-115.082  1.00 22.91           H  
ATOM   2177  CA  ASP A 148     -28.333  -3.432-117.174  1.00 22.91           C  
ATOM   2178  HA  ASP A 148     -29.119  -2.952-117.757  1.00 22.91           H  
ATOM   2179  C   ASP A 148     -27.965  -4.773-117.874  1.00 22.91           C  
ATOM   2180  CB  ASP A 148     -27.132  -2.464-117.110  1.00 22.91           C  
ATOM   2181  HB2 ASP A 148     -26.947  -2.101-118.121  1.00 22.91           H  
ATOM   2182  HB3 ASP A 148     -26.257  -3.012-116.761  1.00 22.91           H  
ATOM   2183  O   ASP A 148     -28.541  -5.803-117.542  1.00 22.91           O  
ATOM   2184  CG  ASP A 148     -27.316  -1.219-116.235  1.00 22.91           C  
ATOM   2185  OD1 ASP A 148     -28.408  -0.608-116.292  1.00 22.91           O  
ATOM   2186  OD2 ASP A 148     -26.377  -0.903-115.472  1.00 22.91           O  
ATOM   2187  N   ASP A 149     -26.983  -4.942-118.773  1.00 21.65           N  
ATOM   2188  H   ASP A 149     -26.735  -5.918-118.857  1.00 21.65           H  
ATOM   2189  CA  ASP A 149     -26.635  -4.219-120.010  1.00 21.65           C  
ATOM   2190  HA  ASP A 149     -27.437  -3.519-120.244  1.00 21.65           H  
ATOM   2191  C   ASP A 149     -26.536  -5.286-121.135  1.00 21.65           C  
ATOM   2192  CB  ASP A 149     -25.297  -3.448-119.911  1.00 21.65           C  
ATOM   2193  HB2 ASP A 149     -24.473  -4.144-120.066  1.00 21.65           H  
ATOM   2194  HB3 ASP A 149     -25.166  -3.029-118.913  1.00 21.65           H  
ATOM   2195  O   ASP A 149     -26.153  -6.430-120.882  1.00 21.65           O  
ATOM   2196  CG  ASP A 149     -25.189  -2.310-120.941  1.00 21.65           C  
ATOM   2197  OD1 ASP A 149     -26.030  -2.282-121.875  1.00 21.65           O  
ATOM   2198  OD2 ASP A 149     -24.260  -1.487-120.806  1.00 21.65           O  
ATOM   2199  N   LEU A 150     -26.891  -4.948-122.377  1.00 25.90           N  
ATOM   2200  H   LEU A 150     -26.987  -3.956-122.541  1.00 25.90           H  
ATOM   2201  CA  LEU A 150     -27.173  -5.890-123.487  1.00 25.90           C  
ATOM   2202  HA  LEU A 150     -27.597  -6.804-123.070  1.00 25.90           H  
ATOM   2203  C   LEU A 150     -25.944  -6.329-124.319  1.00 25.90           C  
ATOM   2204  CB  LEU A 150     -28.212  -5.215-124.413  1.00 25.90           C  
ATOM   2205  HB2 LEU A 150     -28.209  -5.699-125.390  1.00 25.90           H  
ATOM   2206  HB3 LEU A 150     -27.895  -4.185-124.574  1.00 25.90           H  
ATOM   2207  O   LEU A 150     -26.102  -7.048-125.305  1.00 25.90           O  
ATOM   2208  CG  LEU A 150     -29.658  -5.229-123.890  1.00 25.90           C  
ATOM   2209  HG  LEU A 150     -29.672  -5.004-122.824  1.00 25.90           H  
ATOM   2210  CD1 LEU A 150     -30.483  -4.167-124.621  1.00 25.90           C  
ATOM   2211 HD11 LEU A 150     -30.477  -4.362-125.694  1.00 25.90           H  
ATOM   2212 HD12 LEU A 150     -31.507  -4.179-124.248  1.00 25.90           H  
ATOM   2213 HD13 LEU A 150     -30.053  -3.185-124.428  1.00 25.90           H  
ATOM   2214  CD2 LEU A 150     -30.326  -6.587-124.134  1.00 25.90           C  
ATOM   2215 HD21 LEU A 150     -30.332  -6.818-125.199  1.00 25.90           H  
ATOM   2216 HD22 LEU A 150     -31.347  -6.566-123.753  1.00 25.90           H  
ATOM   2217 HD23 LEU A 150     -29.773  -7.362-123.604  1.00 25.90           H  
ATOM   2218  N   GLY A 151     -24.756  -5.821-123.987  1.00 25.57           N  
ATOM   2219  H   GLY A 151     -24.728  -5.379-123.079  1.00 25.57           H  
ATOM   2220  CA  GLY A 151     -23.777  -5.311-124.960  1.00 25.57           C  
ATOM   2221  HA2 GLY A 151     -22.961  -4.858-124.396  1.00 25.57           H  
ATOM   2222  HA3 GLY A 151     -24.255  -4.501-125.512  1.00 25.57           H  
ATOM   2223  C   GLY A 151     -23.144  -6.244-126.010  1.00 25.57           C  
ATOM   2224  O   GLY A 151     -23.522  -6.223-127.182  1.00 25.57           O  
ATOM   2225  N   GLU A 152     -22.003  -6.849-125.663  1.00 27.15           N  
ATOM   2226  H   GLU A 152     -21.782  -6.897-124.678  1.00 27.15           H  
ATOM   2227  CA  GLU A 152     -20.845  -6.928-126.578  1.00 27.15           C  
ATOM   2228  HA  GLU A 152     -20.913  -6.085-127.266  1.00 27.15           H  
ATOM   2229  C   GLU A 152     -20.783  -8.200-127.447  1.00 27.15           C  
ATOM   2230  CB  GLU A 152     -19.542  -6.729-125.785  1.00 27.15           C  
ATOM   2231  HB2 GLU A 152     -18.700  -6.878-126.461  1.00 27.15           H  
ATOM   2232  HB3 GLU A 152     -19.490  -7.474-124.991  1.00 27.15           H  
ATOM   2233  O   GLU A 152     -20.699  -9.318-126.945  1.00 27.15           O  
ATOM   2234  CG  GLU A 152     -19.440  -5.314-125.185  1.00 27.15           C  
ATOM   2235  HG2 GLU A 152     -19.559  -4.592-125.993  1.00 27.15           H  
ATOM   2236  HG3 GLU A 152     -20.258  -5.165-124.480  1.00 27.15           H  
ATOM   2237  CD  GLU A 152     -18.109  -5.053-124.460  1.00 27.15           C  
ATOM   2238  OE1 GLU A 152     -17.741  -3.861-124.361  1.00 27.15           O  
ATOM   2239  OE2 GLU A 152     -17.478  -6.034-124.008  1.00 27.15           O  
ATOM   2240  N   ALA A 153     -20.797  -8.023-128.776  1.00 27.43           N  
ATOM   2241  H   ALA A 153     -20.870  -7.073-129.109  1.00 27.43           H  
ATOM   2242  CA  ALA A 153     -21.089  -9.092-129.744  1.00 27.43           C  
ATOM   2243  HA  ALA A 153     -21.417  -9.977-129.199  1.00 27.43           H  
ATOM   2244  C   ALA A 153     -19.922  -9.554-130.654  1.00 27.43           C  
ATOM   2245  CB  ALA A 153     -22.274  -8.597-130.593  1.00 27.43           C  
ATOM   2246  HB1 ALA A 153     -23.101  -8.318-129.942  1.00 27.43           H  
ATOM   2247  HB2 ALA A 153     -22.607  -9.394-131.258  1.00 27.43           H  
ATOM   2248  HB3 ALA A 153     -21.974  -7.735-131.189  1.00 27.43           H  
ATOM   2249  O   ALA A 153     -20.160 -10.390-131.521  1.00 27.43           O  
ATOM   2250  N   GLY A 154     -18.721  -8.963-130.551  1.00 30.87           N  
ATOM   2251  H   GLY A 154     -18.559  -8.405-129.725  1.00 30.87           H  
ATOM   2252  CA  GLY A 154     -17.726  -8.853-131.644  1.00 30.87           C  
ATOM   2253  HA2 GLY A 154     -16.812  -8.426-131.232  1.00 30.87           H  
ATOM   2254  HA3 GLY A 154     -18.114  -8.138-132.370  1.00 30.87           H  
ATOM   2255  C   GLY A 154     -17.314 -10.130-132.412  1.00 30.87           C  
ATOM   2256  O   GLY A 154     -17.255 -11.218-131.853  1.00 30.87           O  
ATOM   2257  N   VAL A 155     -17.017  -9.963-133.716  1.00 30.88           N  
ATOM   2258  H   VAL A 155     -16.974  -9.008-134.041  1.00 30.88           H  
ATOM   2259  CA  VAL A 155     -17.038 -11.014-134.765  1.00 30.88           C  
ATOM   2260  HA  VAL A 155     -17.719 -11.799-134.436  1.00 30.88           H  
ATOM   2261  C   VAL A 155     -15.695 -11.705-135.059  1.00 30.88           C  
ATOM   2262  CB  VAL A 155     -17.587 -10.440-136.101  1.00 30.88           C  
ATOM   2263  HB  VAL A 155     -16.889  -9.697-136.486  1.00 30.88           H  
ATOM   2264  O   VAL A 155     -15.537 -12.901-134.834  1.00 30.88           O  
ATOM   2265  CG1 VAL A 155     -17.781 -11.524-137.169  1.00 30.88           C  
ATOM   2266 HG11 VAL A 155     -16.879 -12.122-137.299  1.00 30.88           H  
ATOM   2267 HG12 VAL A 155     -18.592 -12.194-136.881  1.00 30.88           H  
ATOM   2268 HG13 VAL A 155     -18.009 -11.059-138.128  1.00 30.88           H  
ATOM   2269  CG2 VAL A 155     -18.939  -9.735-135.940  1.00 30.88           C  
ATOM   2270 HG21 VAL A 155     -18.836  -8.861-135.297  1.00 30.88           H  
ATOM   2271 HG22 VAL A 155     -19.298  -9.403-136.915  1.00 30.88           H  
ATOM   2272 HG23 VAL A 155     -19.662 -10.419-135.498  1.00 30.88           H  
ATOM   2273  N   ASP A 156     -14.786 -10.976-135.714  1.00 26.15           N  
ATOM   2274  H   ASP A 156     -14.985  -9.992-135.824  1.00 26.15           H  
ATOM   2275  CA  ASP A 156     -13.808 -11.532-136.670  1.00 26.15           C  
ATOM   2276  HA  ASP A 156     -14.115 -12.535-136.970  1.00 26.15           H  
ATOM   2277  C   ASP A 156     -12.389 -11.647-136.097  1.00 26.15           C  
ATOM   2278  CB  ASP A 156     -13.768 -10.636-137.928  1.00 26.15           C  
ATOM   2279  HB2 ASP A 156     -13.693  -9.593-137.619  1.00 26.15           H  
ATOM   2280  HB3 ASP A 156     -12.872 -10.864-138.505  1.00 26.15           H  
ATOM   2281  O   ASP A 156     -11.475 -12.114-136.775  1.00 26.15           O  
ATOM   2282  CG  ASP A 156     -14.953 -10.814-138.879  1.00 26.15           C  
ATOM   2283  OD1 ASP A 156     -15.267 -11.977-139.217  1.00 26.15           O  
ATOM   2284  OD2 ASP A 156     -15.519  -9.779-139.299  1.00 26.15           O  
ATOM   2285  N   GLU A 157     -12.185 -11.192-134.859  1.00 28.99           N  
ATOM   2286  H   GLU A 157     -13.010 -10.910-134.348  1.00 28.99           H  
ATOM   2287  CA  GLU A 157     -10.892 -10.768-134.290  1.00 28.99           C  
ATOM   2288  HA  GLU A 157     -10.416 -10.104-135.011  1.00 28.99           H  
ATOM   2289  C   GLU A 157      -9.870 -11.899-134.048  1.00 28.99           C  
ATOM   2290  CB  GLU A 157     -11.155  -9.944-133.018  1.00 28.99           C  
ATOM   2291  HB2 GLU A 157     -11.748 -10.544-132.329  1.00 28.99           H  
ATOM   2292  HB3 GLU A 157     -10.206  -9.697-132.542  1.00 28.99           H  
ATOM   2293  O   GLU A 157      -8.806 -11.686-133.475  1.00 28.99           O  
ATOM   2294  CG  GLU A 157     -11.884  -8.627-133.340  1.00 28.99           C  
ATOM   2295  HG2 GLU A 157     -11.262  -8.046-134.021  1.00 28.99           H  
ATOM   2296  HG3 GLU A 157     -12.821  -8.847-133.852  1.00 28.99           H  
ATOM   2297  CD  GLU A 157     -12.204  -7.788-132.095  1.00 28.99           C  
ATOM   2298  OE1 GLU A 157     -12.407  -6.566-132.276  1.00 28.99           O  
ATOM   2299  OE2 GLU A 157     -12.285  -8.371-130.992  1.00 28.99           O  
ATOM   2300  N   LEU A 158     -10.148 -13.090-134.576  1.00 27.41           N  
ATOM   2301  H   LEU A 158     -10.999 -13.106-135.121  1.00 27.41           H  
ATOM   2302  CA  LEU A 158      -9.328 -14.304-134.622  1.00 27.41           C  
ATOM   2303  HA  LEU A 158      -9.210 -14.682-133.606  1.00 27.41           H  
ATOM   2304  C   LEU A 158      -7.900 -14.133-135.198  1.00 27.41           C  
ATOM   2305  CB  LEU A 158     -10.130 -15.316-135.486  1.00 27.41           C  
ATOM   2306  HB2 LEU A 158      -9.491 -15.714-136.275  1.00 27.41           H  
ATOM   2307  HB3 LEU A 158     -10.934 -14.797-136.007  1.00 27.41           H  
ATOM   2308  O   LEU A 158      -7.107 -15.061-135.081  1.00 27.41           O  
ATOM   2309  CG  LEU A 158     -10.729 -16.489-134.688  1.00 27.41           C  
ATOM   2310  HG  LEU A 158     -10.842 -16.208-133.641  1.00 27.41           H  
ATOM   2311  CD1 LEU A 158     -12.110 -16.877-135.221  1.00 27.41           C  
ATOM   2312 HD11 LEU A 158     -12.507 -17.713-134.645  1.00 27.41           H  
ATOM   2313 HD12 LEU A 158     -12.044 -17.151-136.274  1.00 27.41           H  
ATOM   2314 HD13 LEU A 158     -12.788 -16.030-135.114  1.00 27.41           H  
ATOM   2315  CD2 LEU A 158      -9.822 -17.718-134.785  1.00 27.41           C  
ATOM   2316 HD21 LEU A 158      -9.751 -18.054-135.819  1.00 27.41           H  
ATOM   2317 HD22 LEU A 158      -8.827 -17.455-134.426  1.00 27.41           H  
ATOM   2318 HD23 LEU A 158     -10.222 -18.520-134.164  1.00 27.41           H  
ATOM   2319  N   LEU A 159      -7.596 -13.003-135.852  1.00 26.08           N  
ATOM   2320  H   LEU A 159      -8.273 -12.263-135.732  1.00 26.08           H  
ATOM   2321  CA  LEU A 159      -6.640 -12.844-136.966  1.00 26.08           C  
ATOM   2322  HA  LEU A 159      -6.947 -13.564-137.724  1.00 26.08           H  
ATOM   2323  C   LEU A 159      -5.144 -13.191-136.737  1.00 26.08           C  
ATOM   2324  CB  LEU A 159      -6.820 -11.428-137.573  1.00 26.08           C  
ATOM   2325  HB2 LEU A 159      -6.873 -10.708-136.757  1.00 26.08           H  
ATOM   2326  HB3 LEU A 159      -5.955 -11.172-138.184  1.00 26.08           H  
ATOM   2327  O   LEU A 159      -4.726 -14.331-136.894  1.00 26.08           O  
ATOM   2328  CG  LEU A 159      -8.039 -11.253-138.489  1.00 26.08           C  
ATOM   2329  HG  LEU A 159      -8.931 -11.649-138.003  1.00 26.08           H  
ATOM   2330  CD1 LEU A 159      -8.240  -9.763-138.769  1.00 26.08           C  
ATOM   2331 HD11 LEU A 159      -9.107  -9.628-139.415  1.00 26.08           H  
ATOM   2332 HD12 LEU A 159      -7.357  -9.345-139.251  1.00 26.08           H  
ATOM   2333 HD13 LEU A 159      -8.427  -9.237-137.833  1.00 26.08           H  
ATOM   2334  CD2 LEU A 159      -7.824 -11.957-139.833  1.00 26.08           C  
ATOM   2335 HD21 LEU A 159      -8.689 -11.782-140.472  1.00 26.08           H  
ATOM   2336 HD22 LEU A 159      -6.930 -11.571-140.324  1.00 26.08           H  
ATOM   2337 HD23 LEU A 159      -7.722 -13.032-139.685  1.00 26.08           H  
ATOM   2338  N   GLU A 160      -4.280 -12.178-136.609  1.00 26.21           N  
ATOM   2339  H   GLU A 160      -4.695 -11.267-136.475  1.00 26.21           H  
ATOM   2340  CA  GLU A 160      -2.923 -12.181-137.212  1.00 26.21           C  
ATOM   2341  HA  GLU A 160      -2.768 -13.114-137.754  1.00 26.21           H  
ATOM   2342  C   GLU A 160      -1.781 -12.095-136.176  1.00 26.21           C  
ATOM   2343  CB  GLU A 160      -2.840 -11.007-138.226  1.00 26.21           C  
ATOM   2344  HB2 GLU A 160      -3.724 -10.377-138.123  1.00 26.21           H  
ATOM   2345  HB3 GLU A 160      -1.981 -10.377-137.994  1.00 26.21           H  
ATOM   2346  O   GLU A 160      -0.609 -12.002-136.532  1.00 26.21           O  
ATOM   2347  CG  GLU A 160      -2.722 -11.459-139.693  1.00 26.21           C  
ATOM   2348  HG2 GLU A 160      -1.805 -12.040-139.799  1.00 26.21           H  
ATOM   2349  HG3 GLU A 160      -3.562 -12.114-139.921  1.00 26.21           H  
ATOM   2350  CD  GLU A 160      -2.704 -10.291-140.704  1.00 26.21           C  
ATOM   2351  OE1 GLU A 160      -2.436 -10.567-141.897  1.00 26.21           O  
ATOM   2352  OE2 GLU A 160      -2.958  -9.133-140.299  1.00 26.21           O  
ATOM   2353  N   ALA A 161      -2.118 -12.060-134.884  1.00 25.28           N  
ATOM   2354  H   ALA A 161      -3.087 -12.260-134.681  1.00 25.28           H  
ATOM   2355  CA  ALA A 161      -1.405 -11.221-133.919  1.00 25.28           C  
ATOM   2356  HA  ALA A 161      -1.351 -10.218-134.343  1.00 25.28           H  
ATOM   2357  C   ALA A 161       0.045 -11.610-133.569  1.00 25.28           C  
ATOM   2358  CB  ALA A 161      -2.264 -11.134-132.650  1.00 25.28           C  
ATOM   2359  HB1 ALA A 161      -2.378 -12.119-132.199  1.00 25.28           H  
ATOM   2360  HB2 ALA A 161      -1.790 -10.465-131.932  1.00 25.28           H  
ATOM   2361  HB3 ALA A 161      -3.250 -10.738-132.895  1.00 25.28           H  
ATOM   2362  O   ALA A 161       0.944 -10.770-133.663  1.00 25.28           O  
ATOM   2363  N   LEU A 162       0.272 -12.820-133.046  1.00 24.22           N  
ATOM   2364  H   LEU A 162      -0.487 -13.485-133.060  1.00 24.22           H  
ATOM   2365  CA  LEU A 162       1.472 -13.148-132.255  1.00 24.22           C  
ATOM   2366  HA  LEU A 162       1.728 -12.278-131.649  1.00 24.22           H  
ATOM   2367  C   LEU A 162       2.703 -13.407-133.143  1.00 24.22           C  
ATOM   2368  CB  LEU A 162       1.146 -14.308-131.286  1.00 24.22           C  
ATOM   2369  HB2 LEU A 162       2.057 -14.854-131.042  1.00 24.22           H  
ATOM   2370  HB3 LEU A 162       0.483 -15.009-131.795  1.00 24.22           H  
ATOM   2371  O   LEU A 162       3.142 -14.539-133.308  1.00 24.22           O  
ATOM   2372  CG  LEU A 162       0.507 -13.840-129.965  1.00 24.22           C  
ATOM   2373  HG  LEU A 162      -0.168 -13.007-130.159  1.00 24.22           H  
ATOM   2374  CD1 LEU A 162      -0.304 -14.971-129.334  1.00 24.22           C  
ATOM   2375 HD11 LEU A 162      -1.102 -15.274-130.011  1.00 24.22           H  
ATOM   2376 HD12 LEU A 162      -0.753 -14.626-128.402  1.00 24.22           H  
ATOM   2377 HD13 LEU A 162       0.341 -15.826-129.129  1.00 24.22           H  
ATOM   2378  CD2 LEU A 162       1.575 -13.404-128.957  1.00 24.22           C  
ATOM   2379 HD21 LEU A 162       1.096 -13.067-128.037  1.00 24.22           H  
ATOM   2380 HD22 LEU A 162       2.158 -12.578-129.364  1.00 24.22           H  
ATOM   2381 HD23 LEU A 162       2.243 -14.234-128.728  1.00 24.22           H  
ATOM   2382  N   GLY A 163       3.240 -12.350-133.756  1.00 24.27           N  
ATOM   2383  H   GLY A 163       2.717 -11.488-133.692  1.00 24.27           H  
ATOM   2384  CA  GLY A 163       4.369 -12.432-134.682  1.00 24.27           C  
ATOM   2385  HA2 GLY A 163       4.351 -13.398-135.188  1.00 24.27           H  
ATOM   2386  HA3 GLY A 163       4.240 -11.666-135.447  1.00 24.27           H  
ATOM   2387  C   GLY A 163       5.762 -12.254-134.064  1.00 24.27           C  
ATOM   2388  O   GLY A 163       6.605 -13.133-134.201  1.00 24.27           O  
ATOM   2389  N   ARG A 164       6.063 -11.061-133.526  1.00 23.51           N  
ATOM   2390  H   ARG A 164       5.292 -10.441-133.321  1.00 23.51           H  
ATOM   2391  CA  ARG A 164       7.412 -10.463-133.665  1.00 23.51           C  
ATOM   2392  HA  ARG A 164       7.927 -10.977-134.476  1.00 23.51           H  
ATOM   2393  C   ARG A 164       8.406 -10.614-132.507  1.00 23.51           C  
ATOM   2394  CB  ARG A 164       7.290  -8.970-134.045  1.00 23.51           C  
ATOM   2395  HB2 ARG A 164       8.183  -8.447-133.703  1.00 23.51           H  
ATOM   2396  HB3 ARG A 164       6.433  -8.523-133.541  1.00 23.51           H  
ATOM   2397  O   ARG A 164       9.563 -10.888-132.777  1.00 23.51           O  
ATOM   2398  CG  ARG A 164       7.189  -8.759-135.562  1.00 23.51           C  
ATOM   2399  HG2 ARG A 164       8.073  -9.202-136.022  1.00 23.51           H  
ATOM   2400  HG3 ARG A 164       6.309  -9.266-135.958  1.00 23.51           H  
ATOM   2401  CD  ARG A 164       7.159  -7.268-135.934  1.00 23.51           C  
ATOM   2402  HD2 ARG A 164       7.804  -6.720-135.247  1.00 23.51           H  
ATOM   2403  HD3 ARG A 164       7.568  -7.165-136.939  1.00 23.51           H  
ATOM   2404  NE  ARG A 164       5.791  -6.712-135.928  1.00 23.51           N  
ATOM   2405  HE  ARG A 164       5.031  -7.375-135.876  1.00 23.51           H  
ATOM   2406  NH1 ARG A 164       6.368  -4.491-136.002  1.00 23.51           N  
ATOM   2407 HH11 ARG A 164       7.324  -4.759-135.817  1.00 23.51           H  
ATOM   2408 HH12 ARG A 164       6.097  -3.519-135.942  1.00 23.51           H  
ATOM   2409  NH2 ARG A 164       4.214  -5.076-136.089  1.00 23.51           N  
ATOM   2410 HH21 ARG A 164       3.962  -4.098-136.087  1.00 23.51           H  
ATOM   2411 HH22 ARG A 164       3.487  -5.777-136.052  1.00 23.51           H  
ATOM   2412  CZ  ARG A 164       5.466  -5.433-136.007  1.00 23.51           C  
ATOM   2413  N   GLU A 165       8.019 -10.255-131.288  1.00 20.73           N  
ATOM   2414  H   GLU A 165       7.025 -10.185-131.123  1.00 20.73           H  
ATOM   2415  CA  GLU A 165       8.832  -9.241-130.587  1.00 20.73           C  
ATOM   2416  HA  GLU A 165       9.370  -8.654-131.331  1.00 20.73           H  
ATOM   2417  C   GLU A 165       9.919  -9.718-129.614  1.00 20.73           C  
ATOM   2418  CB  GLU A 165       7.857  -8.290-129.874  1.00 20.73           C  
ATOM   2419  HB2 GLU A 165       6.984  -8.156-130.513  1.00 20.73           H  
ATOM   2420  HB3 GLU A 165       7.526  -8.756-128.946  1.00 20.73           H  
ATOM   2421  O   GLU A 165      10.831  -8.946-129.360  1.00 20.73           O  
ATOM   2422  CG  GLU A 165       8.422  -6.889-129.589  1.00 20.73           C  
ATOM   2423  HG2 GLU A 165       9.230  -6.960-128.860  1.00 20.73           H  
ATOM   2424  HG3 GLU A 165       8.823  -6.485-130.519  1.00 20.73           H  
ATOM   2425  CD  GLU A 165       7.345  -5.938-129.044  1.00 20.73           C  
ATOM   2426  OE1 GLU A 165       7.434  -4.724-129.339  1.00 20.73           O  
ATOM   2427  OE2 GLU A 165       6.392  -6.434-128.399  1.00 20.73           O  
ATOM   2428  N   LEU A 166       9.844 -10.905-129.003  1.00 23.47           N  
ATOM   2429  H   LEU A 166       9.140 -11.573-129.282  1.00 23.47           H  
ATOM   2430  CA  LEU A 166      10.754 -11.204-127.882  1.00 23.47           C  
ATOM   2431  HA  LEU A 166      10.787 -10.316-127.251  1.00 23.47           H  
ATOM   2432  C   LEU A 166      12.206 -11.400-128.374  1.00 23.47           C  
ATOM   2433  CB  LEU A 166      10.193 -12.341-127.009  1.00 23.47           C  
ATOM   2434  HB2 LEU A 166       9.876 -13.155-127.662  1.00 23.47           H  
ATOM   2435  HB3 LEU A 166      10.988 -12.720-126.367  1.00 23.47           H  
ATOM   2436  O   LEU A 166      12.546 -12.447-128.922  1.00 23.47           O  
ATOM   2437  CG  LEU A 166       9.014 -11.883-126.122  1.00 23.47           C  
ATOM   2438  HG  LEU A 166       8.300 -11.323-126.725  1.00 23.47           H  
ATOM   2439  CD1 LEU A 166       8.287 -13.097-125.543  1.00 23.47           C  
ATOM   2440 HD11 LEU A 166       8.972 -13.677-124.925  1.00 23.47           H  
ATOM   2441 HD12 LEU A 166       7.917 -13.722-126.356  1.00 23.47           H  
ATOM   2442 HD13 LEU A 166       7.442 -12.766-124.939  1.00 23.47           H  
ATOM   2443  CD2 LEU A 166       9.463 -11.010-124.943  1.00 23.47           C  
ATOM   2444 HD21 LEU A 166      10.200 -11.541-124.340  1.00 23.47           H  
ATOM   2445 HD22 LEU A 166       9.905 -10.082-125.305  1.00 23.47           H  
ATOM   2446 HD23 LEU A 166       8.604 -10.753-124.323  1.00 23.47           H  
ATOM   2447  N   ASP A 167      12.998 -10.333-128.186  1.00 24.11           N  
ATOM   2448  H   ASP A 167      12.520  -9.547-127.771  1.00 24.11           H  
ATOM   2449  CA  ASP A 167      14.153  -9.921-129.001  1.00 24.11           C  
ATOM   2450  HA  ASP A 167      14.032 -10.346-129.998  1.00 24.11           H  
ATOM   2451  C   ASP A 167      15.537 -10.397-128.505  1.00 24.11           C  
ATOM   2452  CB  ASP A 167      14.146  -8.368-129.130  1.00 24.11           C  
ATOM   2453  HB2 ASP A 167      15.170  -7.998-129.074  1.00 24.11           H  
ATOM   2454  HB3 ASP A 167      13.617  -7.935-128.280  1.00 24.11           H  
ATOM   2455  O   ASP A 167      16.159 -11.247-129.140  1.00 24.11           O  
ATOM   2456  CG  ASP A 167      13.586  -7.779-130.433  1.00 24.11           C  
ATOM   2457  OD1 ASP A 167      13.647  -8.461-131.482  1.00 24.11           O  
ATOM   2458  OD2 ASP A 167      13.233  -6.576-130.408  1.00 24.11           O  
ATOM   2459  N   GLY A 168      16.101  -9.766-127.464  1.00 22.96           N  
ATOM   2460  H   GLY A 168      15.539  -9.095-126.959  1.00 22.96           H  
ATOM   2461  CA  GLY A 168      17.560  -9.750-127.258  1.00 22.96           C  
ATOM   2462  HA2 GLY A 168      17.903  -8.725-127.400  1.00 22.96           H  
ATOM   2463  HA3 GLY A 168      18.057 -10.365-128.008  1.00 22.96           H  
ATOM   2464  C   GLY A 168      18.078 -10.199-125.894  1.00 22.96           C  
ATOM   2465  O   GLY A 168      19.123 -10.849-125.857  1.00 22.96           O  
ATOM   2466  N   ASP A 169      17.387  -9.825-124.813  1.00 18.42           N  
ATOM   2467  H   ASP A 169      16.474  -9.410-124.932  1.00 18.42           H  
ATOM   2468  CA  ASP A 169      17.880  -9.929-123.426  1.00 18.42           C  
ATOM   2469  HA  ASP A 169      18.969  -9.875-123.441  1.00 18.42           H  
ATOM   2470  C   ASP A 169      17.566 -11.275-122.750  1.00 18.42           C  
ATOM   2471  CB  ASP A 169      17.373  -8.730-122.584  1.00 18.42           C  
ATOM   2472  HB2 ASP A 169      17.413  -9.017-121.533  1.00 18.42           H  
ATOM   2473  HB3 ASP A 169      16.326  -8.547-122.823  1.00 18.42           H  
ATOM   2474  O   ASP A 169      16.398 -11.728-122.817  1.00 18.42           O  
ATOM   2475  CG  ASP A 169      18.167  -7.409-122.710  1.00 18.42           C  
ATOM   2476  OD1 ASP A 169      19.338  -7.413-123.162  1.00 18.42           O  
ATOM   2477  OD2 ASP A 169      17.604  -6.362-122.304  1.00 18.42           O  
ATOM   2478  OXT ASP A 169      18.513 -11.826-122.141  1.00 18.42           O  
TER    2479      ASP A 169                                                       
ATOM   2479  N   MET B   1      -3.840 -12.111  57.344  1.00 74.95           N  
ATOM   2480  H   MET B   1      -3.784 -11.103  57.318  1.00 74.95           H  
ATOM   2481  H2  MET B   1      -2.917 -12.511  57.436  1.00 74.95           H  
ATOM   2482  H3  MET B   1      -4.406 -12.385  58.135  1.00 74.95           H  
ATOM   2483  CA  MET B   1      -4.468 -12.601  56.112  1.00 74.95           C  
ATOM   2484  HA  MET B   1      -5.490 -12.221  56.084  1.00 74.95           H  
ATOM   2485  C   MET B   1      -4.535 -14.114  56.148  1.00 74.95           C  
ATOM   2486  CB  MET B   1      -3.766 -12.091  54.851  1.00 74.95           C  
ATOM   2487  HB2 MET B   1      -3.612 -12.923  54.164  1.00 74.95           H  
ATOM   2488  HB3 MET B   1      -2.798 -11.650  55.086  1.00 74.95           H  
ATOM   2489  O   MET B   1      -3.486 -14.760  56.177  1.00 74.95           O  
ATOM   2490  CG  MET B   1      -4.653 -11.064  54.155  1.00 74.95           C  
ATOM   2491  HG2 MET B   1      -5.666 -11.463  54.101  1.00 74.95           H  
ATOM   2492  HG3 MET B   1      -4.692 -10.143  54.738  1.00 74.95           H  
ATOM   2493  SD  MET B   1      -4.111 -10.698  52.477  1.00 74.95           S  
ATOM   2494  CE  MET B   1      -3.076  -9.240  52.766  1.00 74.95           C  
ATOM   2495  HE1 MET B   1      -2.688  -8.892  51.809  1.00 74.95           H  
ATOM   2496  HE2 MET B   1      -3.679  -8.444  53.205  1.00 74.95           H  
ATOM   2497  HE3 MET B   1      -2.246  -9.490  53.426  1.00 74.95           H  
ATOM   2498  N   THR B   2      -5.745 -14.655  56.224  1.00 85.74           N  
ATOM   2499  H   THR B   2      -6.536 -14.031  56.157  1.00 85.74           H  
ATOM   2500  CA  THR B   2      -6.012 -16.083  56.016  1.00 85.74           C  
ATOM   2501  HA  THR B   2      -5.445 -16.663  56.745  1.00 85.74           H  
ATOM   2502  C   THR B   2      -5.548 -16.496  54.620  1.00 85.74           C  
ATOM   2503  CB  THR B   2      -7.503 -16.416  56.186  1.00 85.74           C  
ATOM   2504  HB  THR B   2      -7.636 -17.489  56.042  1.00 85.74           H  
ATOM   2505  O   THR B   2      -5.370 -15.649  53.742  1.00 85.74           O  
ATOM   2506  CG2 THR B   2      -8.041 -16.042  57.566  1.00 85.74           C  
ATOM   2507 HG21 THR B   2      -8.003 -14.963  57.715  1.00 85.74           H  
ATOM   2508 HG22 THR B   2      -7.454 -16.537  58.338  1.00 85.74           H  
ATOM   2509 HG23 THR B   2      -9.077 -16.371  57.648  1.00 85.74           H  
ATOM   2510  OG1 THR B   2      -8.273 -15.740  55.228  1.00 85.74           O  
ATOM   2511  HG1 THR B   2      -8.523 -14.887  55.591  1.00 85.74           H  
ATOM   2512  N   ASP B   3      -5.325 -17.790  54.406  1.00 78.82           N  
ATOM   2513  H   ASP B   3      -5.470 -18.469  55.140  1.00 78.82           H  
ATOM   2514  CA  ASP B   3      -4.923 -18.283  53.086  1.00 78.82           C  
ATOM   2515  HA  ASP B   3      -3.991 -17.793  52.805  1.00 78.82           H  
ATOM   2516  C   ASP B   3      -5.971 -17.915  52.019  1.00 78.82           C  
ATOM   2517  CB  ASP B   3      -4.677 -19.794  53.184  1.00 78.82           C  
ATOM   2518  HB2 ASP B   3      -4.254 -20.028  54.161  1.00 78.82           H  
ATOM   2519  HB3 ASP B   3      -5.621 -20.331  53.091  1.00 78.82           H  
ATOM   2520  O   ASP B   3      -5.628 -17.404  50.955  1.00 78.82           O  
ATOM   2521  CG  ASP B   3      -3.679 -20.263  52.128  1.00 78.82           C  
ATOM   2522  OD1 ASP B   3      -2.582 -19.655  52.094  1.00 78.82           O  
ATOM   2523  OD2 ASP B   3      -4.013 -21.233  51.417  1.00 78.82           O  
ATOM   2524  N   SER B   4      -7.259 -18.007  52.374  1.00 77.06           N  
ATOM   2525  H   SER B   4      -7.490 -18.465  53.245  1.00 77.06           H  
ATOM   2526  CA  SER B   4      -8.380 -17.551  51.546  1.00 77.06           C  
ATOM   2527  HA  SER B   4      -8.382 -18.122  50.618  1.00 77.06           H  
ATOM   2528  C   SER B   4      -8.296 -16.067  51.173  1.00 77.06           C  
ATOM   2529  CB  SER B   4      -9.703 -17.802  52.279  1.00 77.06           C  
ATOM   2530  HB2 SER B   4     -10.535 -17.477  51.654  1.00 77.06           H  
ATOM   2531  HB3 SER B   4      -9.717 -17.227  53.205  1.00 77.06           H  
ATOM   2532  O   SER B   4      -8.513 -15.725  50.013  1.00 77.06           O  
ATOM   2533  OG  SER B   4      -9.851 -19.175  52.588  1.00 77.06           O  
ATOM   2534  HG  SER B   4     -10.296 -19.607  51.854  1.00 77.06           H  
ATOM   2535  N   GLU B   5      -7.956 -15.178  52.114  1.00 82.21           N  
ATOM   2536  H   GLU B   5      -7.769 -15.504  53.052  1.00 82.21           H  
ATOM   2537  CA  GLU B   5      -7.821 -13.742  51.824  1.00 82.21           C  
ATOM   2538  HA  GLU B   5      -8.728 -13.387  51.333  1.00 82.21           H  
ATOM   2539  C   GLU B   5      -6.658 -13.455  50.863  1.00 82.21           C  
ATOM   2540  CB  GLU B   5      -7.625 -12.937  53.114  1.00 82.21           C  
ATOM   2541  HB2 GLU B   5      -7.313 -11.930  52.837  1.00 82.21           H  
ATOM   2542  HB3 GLU B   5      -6.823 -13.408  53.683  1.00 82.21           H  
ATOM   2543  O   GLU B   5      -6.832 -12.683  49.921  1.00 82.21           O  
ATOM   2544  CG  GLU B   5      -8.888 -12.794  53.979  1.00 82.21           C  
ATOM   2545  HG2 GLU B   5      -9.384 -13.760  54.071  1.00 82.21           H  
ATOM   2546  HG3 GLU B   5      -9.578 -12.123  53.466  1.00 82.21           H  
ATOM   2547  CD  GLU B   5      -8.585 -12.252  55.388  1.00 82.21           C  
ATOM   2548  OE1 GLU B   5      -9.468 -11.609  55.981  1.00 82.21           O  
ATOM   2549  OE2 GLU B   5      -7.488 -12.554  55.925  1.00 82.21           O  
ATOM   2550  N   LYS B   6      -5.501 -14.111  51.042  1.00 84.25           N  
ATOM   2551  H   LYS B   6      -5.445 -14.781  51.796  1.00 84.25           H  
ATOM   2552  CA  LYS B   6      -4.350 -13.934  50.134  1.00 84.25           C  
ATOM   2553  HA  LYS B   6      -4.100 -12.875  50.070  1.00 84.25           H  
ATOM   2554  C   LYS B   6      -4.690 -14.388  48.721  1.00 84.25           C  
ATOM   2555  CB  LYS B   6      -3.127 -14.730  50.603  1.00 84.25           C  
ATOM   2556  HB2 LYS B   6      -2.336 -14.609  49.863  1.00 84.25           H  
ATOM   2557  HB3 LYS B   6      -3.388 -15.787  50.653  1.00 84.25           H  
ATOM   2558  O   LYS B   6      -4.425 -13.682  47.751  1.00 84.25           O  
ATOM   2559  CG  LYS B   6      -2.594 -14.284  51.961  1.00 84.25           C  
ATOM   2560  HG2 LYS B   6      -3.367 -14.468  52.707  1.00 84.25           H  
ATOM   2561  HG3 LYS B   6      -2.336 -13.225  51.938  1.00 84.25           H  
ATOM   2562  CD  LYS B   6      -1.363 -15.117  52.315  1.00 84.25           C  
ATOM   2563  HD2 LYS B   6      -1.597 -16.168  52.151  1.00 84.25           H  
ATOM   2564  HD3 LYS B   6      -0.534 -14.834  51.666  1.00 84.25           H  
ATOM   2565  CE  LYS B   6      -0.986 -14.917  53.781  1.00 84.25           C  
ATOM   2566  HE2 LYS B   6      -1.877 -15.086  54.387  1.00 84.25           H  
ATOM   2567  HE3 LYS B   6      -0.655 -13.889  53.925  1.00 84.25           H  
ATOM   2568  NZ  LYS B   6       0.074 -15.880  54.159  1.00 84.25           N  
ATOM   2569  HZ1 LYS B   6       0.901 -15.730  53.600  1.00 84.25           H  
ATOM   2570  HZ2 LYS B   6       0.305 -15.807  55.140  1.00 84.25           H  
ATOM   2571  HZ3 LYS B   6      -0.251 -16.818  53.973  1.00 84.25           H  
ATOM   2572  N   VAL B   7      -5.287 -15.574  48.596  1.00 83.26           N  
ATOM   2573  H   VAL B   7      -5.471 -16.115  49.429  1.00 83.26           H  
ATOM   2574  CA  VAL B   7      -5.624 -16.139  47.288  1.00 83.26           C  
ATOM   2575  HA  VAL B   7      -4.738 -16.087  46.654  1.00 83.26           H  
ATOM   2576  C   VAL B   7      -6.703 -15.305  46.591  1.00 83.26           C  
ATOM   2577  CB  VAL B   7      -6.007 -17.622  47.411  1.00 83.26           C  
ATOM   2578  HB  VAL B   7      -6.884 -17.727  48.050  1.00 83.26           H  
ATOM   2579  O   VAL B   7      -6.617 -15.108  45.379  1.00 83.26           O  
ATOM   2580  CG1 VAL B   7      -6.304 -18.198  46.028  1.00 83.26           C  
ATOM   2581 HG11 VAL B   7      -5.450 -18.051  45.367  1.00 83.26           H  
ATOM   2582 HG12 VAL B   7      -7.170 -17.700  45.591  1.00 83.26           H  
ATOM   2583 HG13 VAL B   7      -6.496 -19.267  46.123  1.00 83.26           H  
ATOM   2584  CG2 VAL B   7      -4.857 -18.477  47.964  1.00 83.26           C  
ATOM   2585 HG21 VAL B   7      -4.474 -18.072  48.901  1.00 83.26           H  
ATOM   2586 HG22 VAL B   7      -5.210 -19.490  48.158  1.00 83.26           H  
ATOM   2587 HG23 VAL B   7      -4.032 -18.516  47.253  1.00 83.26           H  
ATOM   2588  N   ALA B   8      -7.663 -14.738  47.329  1.00 81.53           N  
ATOM   2589  H   ALA B   8      -7.713 -14.945  48.317  1.00 81.53           H  
ATOM   2590  CA  ALA B   8      -8.647 -13.811  46.769  1.00 81.53           C  
ATOM   2591  HA  ALA B   8      -9.176 -14.315  45.960  1.00 81.53           H  
ATOM   2592  C   ALA B   8      -7.993 -12.549  46.175  1.00 81.53           C  
ATOM   2593  CB  ALA B   8      -9.661 -13.451  47.862  1.00 81.53           C  
ATOM   2594  HB1 ALA B   8     -10.148 -14.356  48.225  1.00 81.53           H  
ATOM   2595  HB2 ALA B   8      -9.158 -12.958  48.694  1.00 81.53           H  
ATOM   2596  HB3 ALA B   8     -10.417 -12.780  47.453  1.00 81.53           H  
ATOM   2597  O   ALA B   8      -8.409 -12.074  45.116  1.00 81.53           O  
ATOM   2598  N   GLU B   9      -6.953 -12.020  46.821  1.00 85.78           N  
ATOM   2599  H   GLU B   9      -6.668 -12.425  47.701  1.00 85.78           H  
ATOM   2600  CA  GLU B   9      -6.213 -10.852  46.336  1.00 85.78           C  
ATOM   2601  HA  GLU B   9      -6.940 -10.085  46.069  1.00 85.78           H  
ATOM   2602  C   GLU B   9      -5.405 -11.169  45.066  1.00 85.78           C  
ATOM   2603  CB  GLU B   9      -5.332 -10.312  47.475  1.00 85.78           C  
ATOM   2604  HB2 GLU B   9      -4.339 -10.758  47.418  1.00 85.78           H  
ATOM   2605  HB3 GLU B   9      -5.776 -10.579  48.434  1.00 85.78           H  
ATOM   2606  O   GLU B   9      -5.479 -10.427  44.079  1.00 85.78           O  
ATOM   2607  CG  GLU B   9      -5.236  -8.784  47.417  1.00 85.78           C  
ATOM   2608  HG2 GLU B   9      -6.247  -8.378  47.412  1.00 85.78           H  
ATOM   2609  HG3 GLU B   9      -4.757  -8.494  46.481  1.00 85.78           H  
ATOM   2610  CD  GLU B   9      -4.462  -8.181  48.600  1.00 85.78           C  
ATOM   2611  OE1 GLU B   9      -4.684  -6.974  48.842  1.00 85.78           O  
ATOM   2612  OE2 GLU B   9      -3.670  -8.906  49.243  1.00 85.78           O  
ATOM   2613  N   TYR B  10      -4.723 -12.322  45.036  1.00 85.47           N  
ATOM   2614  H   TYR B  10      -4.667 -12.865  45.886  1.00 85.47           H  
ATOM   2615  CA  TYR B  10      -4.027 -12.805  43.838  1.00 85.47           C  
ATOM   2616  HA  TYR B  10      -3.330 -12.034  43.511  1.00 85.47           H  
ATOM   2617  C   TYR B  10      -4.983 -13.057  42.669  1.00 85.47           C  
ATOM   2618  CB  TYR B  10      -3.242 -14.088  44.149  1.00 85.47           C  
ATOM   2619  HB2 TYR B  10      -3.911 -14.810  44.618  1.00 85.47           H  
ATOM   2620  HB3 TYR B  10      -2.905 -14.523  43.208  1.00 85.47           H  
ATOM   2621  O   TYR B  10      -4.691 -12.653  41.541  1.00 85.47           O  
ATOM   2622  CG  TYR B  10      -2.013 -13.887  45.014  1.00 85.47           C  
ATOM   2623  CD1 TYR B  10      -1.011 -12.983  44.611  1.00 85.47           C  
ATOM   2624  HD1 TYR B  10      -1.118 -12.429  43.689  1.00 85.47           H  
ATOM   2625  CD2 TYR B  10      -1.853 -14.624  46.203  1.00 85.47           C  
ATOM   2626  HD2 TYR B  10      -2.615 -15.324  46.514  1.00 85.47           H  
ATOM   2627  CE1 TYR B  10       0.132 -12.789  45.408  1.00 85.47           C  
ATOM   2628  HE1 TYR B  10       0.891 -12.084  45.103  1.00 85.47           H  
ATOM   2629  CE2 TYR B  10      -0.708 -14.440  47.000  1.00 85.47           C  
ATOM   2630  HE2 TYR B  10      -0.581 -14.997  47.917  1.00 85.47           H  
ATOM   2631  OH  TYR B  10       1.381 -13.335  47.386  1.00 85.47           O  
ATOM   2632  HH  TYR B  10       1.962 -12.666  47.017  1.00 85.47           H  
ATOM   2633  CZ  TYR B  10       0.281 -13.516  46.609  1.00 85.47           C  
ATOM   2634  N   LEU B  11      -6.141 -13.675  42.925  1.00 83.74           N  
ATOM   2635  H   LEU B  11      -6.314 -14.009  43.863  1.00 83.74           H  
ATOM   2636  CA  LEU B  11      -7.145 -13.929  41.894  1.00 83.74           C  
ATOM   2637  HA  LEU B  11      -6.654 -14.464  41.081  1.00 83.74           H  
ATOM   2638  C   LEU B  11      -7.680 -12.614  41.322  1.00 83.74           C  
ATOM   2639  CB  LEU B  11      -8.268 -14.808  42.471  1.00 83.74           C  
ATOM   2640  HB2 LEU B  11      -7.824 -15.678  42.955  1.00 83.74           H  
ATOM   2641  HB3 LEU B  11      -8.801 -14.238  43.232  1.00 83.74           H  
ATOM   2642  O   LEU B  11      -7.755 -12.475  40.102  1.00 83.74           O  
ATOM   2643  CG  LEU B  11      -9.274 -15.299  41.411  1.00 83.74           C  
ATOM   2644  HG  LEU B  11      -9.675 -14.448  40.860  1.00 83.74           H  
ATOM   2645  CD1 LEU B  11      -8.635 -16.280  40.423  1.00 83.74           C  
ATOM   2646 HD11 LEU B  11      -9.396 -16.663  39.742  1.00 83.74           H  
ATOM   2647 HD12 LEU B  11      -8.186 -17.116  40.960  1.00 83.74           H  
ATOM   2648 HD13 LEU B  11      -7.875 -15.776  39.827  1.00 83.74           H  
ATOM   2649  CD2 LEU B  11     -10.438 -16.010  42.100  1.00 83.74           C  
ATOM   2650 HD21 LEU B  11     -11.163 -16.338  41.355  1.00 83.74           H  
ATOM   2651 HD22 LEU B  11     -10.932 -15.325  42.789  1.00 83.74           H  
ATOM   2652 HD23 LEU B  11     -10.074 -16.875  42.653  1.00 83.74           H  
ATOM   2653  N   ARG B  12      -7.964 -11.623  42.181  1.00 85.64           N  
ATOM   2654  H   ARG B  12      -7.874 -11.812  43.169  1.00 85.64           H  
ATOM   2655  CA  ARG B  12      -8.405 -10.289  41.749  1.00 85.64           C  
ATOM   2656  HA  ARG B  12      -9.324 -10.410  41.176  1.00 85.64           H  
ATOM   2657  C   ARG B  12      -7.380  -9.644  40.819  1.00 85.64           C  
ATOM   2658  CB  ARG B  12      -8.698  -9.410  42.974  1.00 85.64           C  
ATOM   2659  HB2 ARG B  12      -9.370  -9.952  43.639  1.00 85.64           H  
ATOM   2660  HB3 ARG B  12      -7.771  -9.210  43.512  1.00 85.64           H  
ATOM   2661  O   ARG B  12      -7.764  -9.167  39.748  1.00 85.64           O  
ATOM   2662  CG  ARG B  12      -9.356  -8.077  42.574  1.00 85.64           C  
ATOM   2663  HG2 ARG B  12     -10.314  -8.273  42.093  1.00 85.64           H  
ATOM   2664  HG3 ARG B  12      -8.716  -7.552  41.865  1.00 85.64           H  
ATOM   2665  CD  ARG B  12      -9.566  -7.159  43.783  1.00 85.64           C  
ATOM   2666  HD2 ARG B  12      -9.958  -6.205  43.430  1.00 85.64           H  
ATOM   2667  HD3 ARG B  12      -8.595  -6.975  44.242  1.00 85.64           H  
ATOM   2668  NE  ARG B  12     -10.514  -7.733  44.760  1.00 85.64           N  
ATOM   2669  HE  ARG B  12     -11.319  -8.211  44.380  1.00 85.64           H  
ATOM   2670  NH1 ARG B  12      -9.420  -7.121  46.697  1.00 85.64           N  
ATOM   2671 HH11 ARG B  12      -8.675  -6.700  46.160  1.00 85.64           H  
ATOM   2672 HH12 ARG B  12      -9.333  -7.152  47.702  1.00 85.64           H  
ATOM   2673  NH2 ARG B  12     -11.328  -8.265  46.818  1.00 85.64           N  
ATOM   2674 HH21 ARG B  12     -11.234  -8.248  47.824  1.00 85.64           H  
ATOM   2675 HH22 ARG B  12     -12.106  -8.748  46.392  1.00 85.64           H  
ATOM   2676  CZ  ARG B  12     -10.414  -7.700  46.080  1.00 85.64           C  
ATOM   2677  N   ARG B  13      -6.091  -9.665  41.184  1.00 86.80           N  
ATOM   2678  H   ARG B  13      -5.857 -10.079  42.074  1.00 86.80           H  
ATOM   2679  CA  ARG B  13      -5.016  -9.126  40.336  1.00 86.80           C  
ATOM   2680  HA  ARG B  13      -5.266  -8.091  40.103  1.00 86.80           H  
ATOM   2681  C   ARG B  13      -4.944  -9.849  38.992  1.00 86.80           C  
ATOM   2682  CB  ARG B  13      -3.668  -9.175  41.081  1.00 86.80           C  
ATOM   2683  HB2 ARG B  13      -3.420 -10.214  41.299  1.00 86.80           H  
ATOM   2684  HB3 ARG B  13      -3.758  -8.647  42.030  1.00 86.80           H  
ATOM   2685  O   ARG B  13      -4.930  -9.181  37.963  1.00 86.80           O  
ATOM   2686  CG  ARG B  13      -2.511  -8.559  40.271  1.00 86.80           C  
ATOM   2687  HG2 ARG B  13      -1.571  -8.759  40.786  1.00 86.80           H  
ATOM   2688  HG3 ARG B  13      -2.455  -9.040  39.294  1.00 86.80           H  
ATOM   2689  CD  ARG B  13      -2.658  -7.041  40.097  1.00 86.80           C  
ATOM   2690  HD2 ARG B  13      -3.704  -6.780  39.936  1.00 86.80           H  
ATOM   2691  HD3 ARG B  13      -2.317  -6.554  41.011  1.00 86.80           H  
ATOM   2692  NE  ARG B  13      -1.901  -6.550  38.938  1.00 86.80           N  
ATOM   2693  HE  ARG B  13      -1.724  -7.207  38.192  1.00 86.80           H  
ATOM   2694  NH1 ARG B  13      -1.907  -4.307  39.465  1.00 86.80           N  
ATOM   2695 HH11 ARG B  13      -2.309  -4.518  40.367  1.00 86.80           H  
ATOM   2696 HH12 ARG B  13      -1.667  -3.360  39.205  1.00 86.80           H  
ATOM   2697  NH2 ARG B  13      -1.093  -4.998  37.512  1.00 86.80           N  
ATOM   2698 HH21 ARG B  13      -1.273  -5.685  36.794  1.00 86.80           H  
ATOM   2699 HH22 ARG B  13      -0.923  -4.043  37.230  1.00 86.80           H  
ATOM   2700  CZ  ARG B  13      -1.629  -5.290  38.654  1.00 86.80           C  
ATOM   2701  N   ALA B  14      -4.987 -11.182  38.992  1.00 86.81           N  
ATOM   2702  H   ALA B  14      -4.999 -11.667  39.878  1.00 86.81           H  
ATOM   2703  CA  ALA B  14      -4.963 -11.975  37.765  1.00 86.81           C  
ATOM   2704  HA  ALA B  14      -4.051 -11.735  37.219  1.00 86.81           H  
ATOM   2705  C   ALA B  14      -6.148 -11.648  36.838  1.00 86.81           C  
ATOM   2706  CB  ALA B  14      -4.925 -13.462  38.137  1.00 86.81           C  
ATOM   2707  HB1 ALA B  14      -4.839 -14.063  37.231  1.00 86.81           H  
ATOM   2708  HB2 ALA B  14      -4.066 -13.662  38.777  1.00 86.81           H  
ATOM   2709  HB3 ALA B  14      -5.836 -13.743  38.666  1.00 86.81           H  
ATOM   2710  O   ALA B  14      -5.950 -11.468  35.639  1.00 86.81           O  
ATOM   2711  N   THR B  15      -7.367 -11.498  37.374  1.00 86.54           N  
ATOM   2712  H   THR B  15      -7.507 -11.730  38.347  1.00 86.54           H  
ATOM   2713  CA  THR B  15      -8.534 -11.089  36.569  1.00 86.54           C  
ATOM   2714  HA  THR B  15      -8.582 -11.734  35.692  1.00 86.54           H  
ATOM   2715  C   THR B  15      -8.432  -9.663  36.033  1.00 86.54           C  
ATOM   2716  CB  THR B  15      -9.865 -11.232  37.325  1.00 86.54           C  
ATOM   2717  HB  THR B  15     -10.601 -10.567  36.873  1.00 86.54           H  
ATOM   2718  O   THR B  15      -8.870  -9.414  34.910  1.00 86.54           O  
ATOM   2719  CG2 THR B  15     -10.407 -12.654  37.228  1.00 86.54           C  
ATOM   2720 HG21 THR B  15     -11.354 -12.719  37.765  1.00 86.54           H  
ATOM   2721 HG22 THR B  15      -9.697 -13.351  37.673  1.00 86.54           H  
ATOM   2722 HG23 THR B  15     -10.574 -12.920  36.184  1.00 86.54           H  
ATOM   2723  OG1 THR B  15      -9.756 -10.916  38.694  1.00 86.54           O  
ATOM   2724  HG1 THR B  15      -9.070 -10.256  38.820  1.00 86.54           H  
ATOM   2725  N   LEU B  16      -7.843  -8.729  36.790  1.00 88.96           N  
ATOM   2726  H   LEU B  16      -7.474  -8.990  37.693  1.00 88.96           H  
ATOM   2727  CA  LEU B  16      -7.612  -7.361  36.316  1.00 88.96           C  
ATOM   2728  HA  LEU B  16      -8.537  -6.974  35.889  1.00 88.96           H  
ATOM   2729  C   LEU B  16      -6.581  -7.330  35.183  1.00 88.96           C  
ATOM   2730  CB  LEU B  16      -7.171  -6.460  37.485  1.00 88.96           C  
ATOM   2731  HB2 LEU B  16      -6.727  -5.552  37.077  1.00 88.96           H  
ATOM   2732  HB3 LEU B  16      -6.394  -6.974  38.049  1.00 88.96           H  
ATOM   2733  O   LEU B  16      -6.848  -6.728  34.145  1.00 88.96           O  
ATOM   2734  CG  LEU B  16      -8.307  -6.053  38.439  1.00 88.96           C  
ATOM   2735  HG  LEU B  16      -8.851  -6.938  38.769  1.00 88.96           H  
ATOM   2736  CD1 LEU B  16      -7.719  -5.359  39.668  1.00 88.96           C  
ATOM   2737 HD11 LEU B  16      -7.169  -4.467  39.367  1.00 88.96           H  
ATOM   2738 HD12 LEU B  16      -7.043  -6.042  40.183  1.00 88.96           H  
ATOM   2739 HD13 LEU B  16      -8.519  -5.074  40.352  1.00 88.96           H  
ATOM   2740  CD2 LEU B  16      -9.295  -5.088  37.777  1.00 88.96           C  
ATOM   2741 HD21 LEU B  16      -8.763  -4.214  37.402  1.00 88.96           H  
ATOM   2742 HD22 LEU B  16     -10.039  -4.770  38.508  1.00 88.96           H  
ATOM   2743 HD23 LEU B  16      -9.811  -5.586  36.957  1.00 88.96           H  
ATOM   2744  N   ASP B  17      -5.457  -8.029  35.350  1.00 87.60           N  
ATOM   2745  H   ASP B  17      -5.291  -8.477  36.240  1.00 87.60           H  
ATOM   2746  CA  ASP B  17      -4.413  -8.126  34.326  1.00 87.60           C  
ATOM   2747  HA  ASP B  17      -4.124  -7.121  34.018  1.00 87.60           H  
ATOM   2748  C   ASP B  17      -4.923  -8.853  33.070  1.00 87.60           C  
ATOM   2749  CB  ASP B  17      -3.170  -8.831  34.902  1.00 87.60           C  
ATOM   2750  HB2 ASP B  17      -2.488  -9.053  34.081  1.00 87.60           H  
ATOM   2751  HB3 ASP B  17      -3.471  -9.780  35.348  1.00 87.60           H  
ATOM   2752  O   ASP B  17      -4.614  -8.441  31.954  1.00 87.60           O  
ATOM   2753  CG  ASP B  17      -2.395  -8.000  35.936  1.00 87.60           C  
ATOM   2754  OD1 ASP B  17      -2.448  -6.752  35.906  1.00 87.60           O  
ATOM   2755  OD2 ASP B  17      -1.660  -8.585  36.761  1.00 87.60           O  
ATOM   2756  N   LEU B  18      -5.755  -9.892  33.223  1.00 87.28           N  
ATOM   2757  H   LEU B  18      -5.925 -10.233  34.159  1.00 87.28           H  
ATOM   2758  CA  LEU B  18      -6.392 -10.584  32.098  1.00 87.28           C  
ATOM   2759  HA  LEU B  18      -5.615 -10.874  31.390  1.00 87.28           H  
ATOM   2760  C   LEU B  18      -7.367  -9.672  31.350  1.00 87.28           C  
ATOM   2761  CB  LEU B  18      -7.101 -11.851  32.611  1.00 87.28           C  
ATOM   2762  HB2 LEU B  18      -7.812 -11.560  33.385  1.00 87.28           H  
ATOM   2763  HB3 LEU B  18      -6.357 -12.505  33.067  1.00 87.28           H  
ATOM   2764  O   LEU B  18      -7.400  -9.687  30.120  1.00 87.28           O  
ATOM   2765  CG  LEU B  18      -7.862 -12.641  31.526  1.00 87.28           C  
ATOM   2766  HG  LEU B  18      -8.631 -12.011  31.079  1.00 87.28           H  
ATOM   2767  CD1 LEU B  18      -6.937 -13.152  30.422  1.00 87.28           C  
ATOM   2768 HD11 LEU B  18      -6.144 -13.757  30.862  1.00 87.28           H  
ATOM   2769 HD12 LEU B  18      -7.497 -13.767  29.717  1.00 87.28           H  
ATOM   2770 HD13 LEU B  18      -6.495 -12.319  29.876  1.00 87.28           H  
ATOM   2771  CD2 LEU B  18      -8.559 -13.844  32.159  1.00 87.28           C  
ATOM   2772 HD21 LEU B  18      -9.247 -13.508  32.934  1.00 87.28           H  
ATOM   2773 HD22 LEU B  18      -9.119 -14.393  31.402  1.00 87.28           H  
ATOM   2774 HD23 LEU B  18      -7.819 -14.511  32.602  1.00 87.28           H  
ATOM   2775  N   ARG B  19      -8.162  -8.872  32.072  1.00 87.87           N  
ATOM   2776  H   ARG B  19      -8.100  -8.917  33.079  1.00 87.87           H  
ATOM   2777  CA  ARG B  19      -9.075  -7.905  31.453  1.00 87.87           C  
ATOM   2778  HA  ARG B  19      -9.697  -8.429  30.728  1.00 87.87           H  
ATOM   2779  C   ARG B  19      -8.299  -6.853  30.665  1.00 87.87           C  
ATOM   2780  CB  ARG B  19      -9.977  -7.274  32.521  1.00 87.87           C  
ATOM   2781  HB2 ARG B  19     -10.479  -8.069  33.073  1.00 87.87           H  
ATOM   2782  HB3 ARG B  19      -9.366  -6.702  33.220  1.00 87.87           H  
ATOM   2783  O   ARG B  19      -8.667  -6.596  29.523  1.00 87.87           O  
ATOM   2784  CG  ARG B  19     -11.041  -6.362  31.889  1.00 87.87           C  
ATOM   2785  HG2 ARG B  19     -10.567  -5.555  31.330  1.00 87.87           H  
ATOM   2786  HG3 ARG B  19     -11.645  -6.950  31.198  1.00 87.87           H  
ATOM   2787  CD  ARG B  19     -11.964  -5.753  32.948  1.00 87.87           C  
ATOM   2788  HD2 ARG B  19     -12.388  -6.556  33.551  1.00 87.87           H  
ATOM   2789  HD3 ARG B  19     -12.774  -5.234  32.436  1.00 87.87           H  
ATOM   2790  NE  ARG B  19     -11.246  -4.793  33.807  1.00 87.87           N  
ATOM   2791  HE  ARG B  19     -10.327  -4.510  33.497  1.00 87.87           H  
ATOM   2792  NH1 ARG B  19     -12.932  -4.424  35.322  1.00 87.87           N  
ATOM   2793 HH11 ARG B  19     -13.531  -5.037  34.788  1.00 87.87           H  
ATOM   2794 HH12 ARG B  19     -13.312  -3.882  36.084  1.00 87.87           H  
ATOM   2795  NH2 ARG B  19     -11.014  -3.298  35.504  1.00 87.87           N  
ATOM   2796 HH21 ARG B  19     -11.408  -2.777  36.274  1.00 87.87           H  
ATOM   2797 HH22 ARG B  19     -10.120  -3.016  35.126  1.00 87.87           H  
ATOM   2798  CZ  ARG B  19     -11.731  -4.182  34.873  1.00 87.87           C  
ATOM   2799  N   ALA B  20      -7.231  -6.306  31.246  1.00 88.20           N  
ATOM   2800  H   ALA B  20      -6.998  -6.579  32.190  1.00 88.20           H  
ATOM   2801  CA  ALA B  20      -6.359  -5.345  30.577  1.00 88.20           C  
ATOM   2802  HA  ALA B  20      -6.954  -4.493  30.247  1.00 88.20           H  
ATOM   2803  C   ALA B  20      -5.703  -5.954  29.327  1.00 88.20           C  
ATOM   2804  CB  ALA B  20      -5.318  -4.846  31.584  1.00 88.20           C  
ATOM   2805  HB1 ALA B  20      -4.699  -5.672  31.933  1.00 88.20           H  
ATOM   2806  HB2 ALA B  20      -5.816  -4.385  32.437  1.00 88.20           H  
ATOM   2807  HB3 ALA B  20      -4.680  -4.102  31.107  1.00 88.20           H  
ATOM   2808  O   ALA B  20      -5.760  -5.357  28.259  1.00 88.20           O  
ATOM   2809  N   ALA B  21      -5.176  -7.180  29.422  1.00 87.86           N  
ATOM   2810  H   ALA B  21      -5.113  -7.616  30.331  1.00 87.86           H  
ATOM   2811  CA  ALA B  21      -4.589  -7.873  28.278  1.00 87.86           C  
ATOM   2812  HA  ALA B  21      -3.806  -7.240  27.860  1.00 87.86           H  
ATOM   2813  C   ALA B  21      -5.617  -8.120  27.159  1.00 87.86           C  
ATOM   2814  CB  ALA B  21      -3.948  -9.179  28.767  1.00 87.86           C  
ATOM   2815  HB1 ALA B  21      -3.195  -8.958  29.523  1.00 87.86           H  
ATOM   2816  HB2 ALA B  21      -3.469  -9.685  27.929  1.00 87.86           H  
ATOM   2817  HB3 ALA B  21      -4.707  -9.834  29.196  1.00 87.86           H  
ATOM   2818  O   ALA B  21      -5.351  -7.833  25.999  1.00 87.86           O  
ATOM   2819  N   ARG B  22      -6.827  -8.592  27.487  1.00 84.90           N  
ATOM   2820  H   ARG B  22      -7.004  -8.811  28.457  1.00 84.90           H  
ATOM   2821  CA  ARG B  22      -7.895  -8.794  26.489  1.00 84.90           C  
ATOM   2822  HA  ARG B  22      -7.506  -9.380  25.657  1.00 84.90           H  
ATOM   2823  C   ARG B  22      -8.378  -7.493  25.860  1.00 84.90           C  
ATOM   2824  CB  ARG B  22      -9.086  -9.518  27.121  1.00 84.90           C  
ATOM   2825  HB2 ARG B  22      -9.945  -9.418  26.458  1.00 84.90           H  
ATOM   2826  HB3 ARG B  22      -9.332  -9.059  28.078  1.00 84.90           H  
ATOM   2827  O   ARG B  22      -8.781  -7.500  24.704  1.00 84.90           O  
ATOM   2828  CG  ARG B  22      -8.802 -11.010  27.306  1.00 84.90           C  
ATOM   2829  HG2 ARG B  22      -8.571 -11.453  26.337  1.00 84.90           H  
ATOM   2830  HG3 ARG B  22      -7.953 -11.155  27.974  1.00 84.90           H  
ATOM   2831  CD  ARG B  22     -10.043 -11.687  27.891  1.00 84.90           C  
ATOM   2832  HD2 ARG B  22     -10.899 -11.459  27.256  1.00 84.90           H  
ATOM   2833  HD3 ARG B  22     -10.218 -11.288  28.890  1.00 84.90           H  
ATOM   2834  NE  ARG B  22      -9.872 -13.147  27.958  1.00 84.90           N  
ATOM   2835  HE  ARG B  22      -9.031 -13.522  27.543  1.00 84.90           H  
ATOM   2836  NH1 ARG B  22     -11.863 -13.643  28.989  1.00 84.90           N  
ATOM   2837 HH11 ARG B  22     -12.123 -12.669  28.936  1.00 84.90           H  
ATOM   2838 HH12 ARG B  22     -12.519 -14.336  29.321  1.00 84.90           H  
ATOM   2839  NH2 ARG B  22     -10.437 -15.286  28.485  1.00 84.90           N  
ATOM   2840 HH21 ARG B  22     -11.064 -15.961  28.900  1.00 84.90           H  
ATOM   2841 HH22 ARG B  22      -9.576 -15.620  28.076  1.00 84.90           H  
ATOM   2842  CZ  ARG B  22     -10.723 -14.015  28.474  1.00 84.90           C  
ATOM   2843  N   GLN B  23      -8.383  -6.405  26.621  1.00 82.68           N  
ATOM   2844  H   GLN B  23      -8.061  -6.467  27.577  1.00 82.68           H  
ATOM   2845  CA  GLN B  23      -8.705  -5.093  26.083  1.00 82.68           C  
ATOM   2846  HA  GLN B  23      -9.621  -5.168  25.497  1.00 82.68           H  
ATOM   2847  C   GLN B  23      -7.617  -4.625  25.113  1.00 82.68           C  
ATOM   2848  CB  GLN B  23      -8.960  -4.127  27.241  1.00 82.68           C  
ATOM   2849  HB2 GLN B  23      -8.070  -4.038  27.863  1.00 82.68           H  
ATOM   2850  HB3 GLN B  23      -9.781  -4.512  27.846  1.00 82.68           H  
ATOM   2851  O   GLN B  23      -7.958  -4.256  23.996  1.00 82.68           O  
ATOM   2852  CG  GLN B  23      -9.333  -2.750  26.695  1.00 82.68           C  
ATOM   2853  HG2 GLN B  23     -10.143  -2.836  25.970  1.00 82.68           H  
ATOM   2854  HG3 GLN B  23      -8.461  -2.344  26.183  1.00 82.68           H  
ATOM   2855  CD  GLN B  23      -9.753  -1.759  27.765  1.00 82.68           C  
ATOM   2856  NE2 GLN B  23      -9.798  -0.502  27.398  1.00 82.68           N  
ATOM   2857 HE21 GLN B  23      -9.352  -0.259  26.525  1.00 82.68           H  
ATOM   2858 HE22 GLN B  23     -10.019   0.211  28.078  1.00 82.68           H  
ATOM   2859  OE1 GLN B  23     -10.062  -2.107  28.902  1.00 82.68           O  
ATOM   2860  N   ARG B  24      -6.337  -4.767  25.479  1.00 82.03           N  
ATOM   2861  H   ARG B  24      -6.131  -5.041  26.429  1.00 82.03           H  
ATOM   2862  CA  ARG B  24      -5.214  -4.435  24.597  1.00 82.03           C  
ATOM   2863  HA  ARG B  24      -5.329  -3.389  24.311  1.00 82.03           H  
ATOM   2864  C   ARG B  24      -5.238  -5.232  23.291  1.00 82.03           C  
ATOM   2865  CB  ARG B  24      -3.886  -4.615  25.355  1.00 82.03           C  
ATOM   2866  HB2 ARG B  24      -3.914  -4.006  26.258  1.00 82.03           H  
ATOM   2867  HB3 ARG B  24      -3.780  -5.658  25.654  1.00 82.03           H  
ATOM   2868  O   ARG B  24      -5.024  -4.651  22.241  1.00 82.03           O  
ATOM   2869  CG  ARG B  24      -2.640  -4.217  24.540  1.00 82.03           C  
ATOM   2870  HG2 ARG B  24      -2.537  -4.877  23.678  1.00 82.03           H  
ATOM   2871  HG3 ARG B  24      -1.757  -4.339  25.167  1.00 82.03           H  
ATOM   2872  CD  ARG B  24      -2.716  -2.763  24.063  1.00 82.03           C  
ATOM   2873  HD2 ARG B  24      -2.858  -2.107  24.921  1.00 82.03           H  
ATOM   2874  HD3 ARG B  24      -3.574  -2.653  23.400  1.00 82.03           H  
ATOM   2875  NE  ARG B  24      -1.514  -2.348  23.323  1.00 82.03           N  
ATOM   2876  HE  ARG B  24      -0.750  -2.993  23.179  1.00 82.03           H  
ATOM   2877  NH1 ARG B  24      -2.383  -0.369  22.532  1.00 82.03           N  
ATOM   2878 HH11 ARG B  24      -2.316   0.388  21.866  1.00 82.03           H  
ATOM   2879 HH12 ARG B  24      -3.267  -0.560  22.980  1.00 82.03           H  
ATOM   2880  NH2 ARG B  24      -0.329  -1.033  21.933  1.00 82.03           N  
ATOM   2881 HH21 ARG B  24       0.312  -1.813  21.892  1.00 82.03           H  
ATOM   2882 HH22 ARG B  24      -0.278  -0.327  21.213  1.00 82.03           H  
ATOM   2883  CZ  ARG B  24      -1.417  -1.247  22.605  1.00 82.03           C  
ATOM   2884  N   ILE B  25      -5.556  -6.531  23.336  1.00 81.62           N  
ATOM   2885  H   ILE B  25      -5.648  -6.964  24.243  1.00 81.62           H  
ATOM   2886  CA  ILE B  25      -5.716  -7.353  22.119  1.00 81.62           C  
ATOM   2887  HA  ILE B  25      -4.788  -7.324  21.547  1.00 81.62           H  
ATOM   2888  C   ILE B  25      -6.803  -6.777  21.209  1.00 81.62           C  
ATOM   2889  CB  ILE B  25      -6.027  -8.826  22.468  1.00 81.62           C  
ATOM   2890  HB  ILE B  25      -6.866  -8.846  23.163  1.00 81.62           H  
ATOM   2891  O   ILE B  25      -6.570  -6.621  20.019  1.00 81.62           O  
ATOM   2892  CG1 ILE B  25      -4.805  -9.478  23.139  1.00 81.62           C  
ATOM   2893 HG12 ILE B  25      -4.010  -9.608  22.404  1.00 81.62           H  
ATOM   2894 HG13 ILE B  25      -4.431  -8.814  23.918  1.00 81.62           H  
ATOM   2895  CG2 ILE B  25      -6.414  -9.646  21.223  1.00 81.62           C  
ATOM   2896 HG21 ILE B  25      -7.332  -9.272  20.770  1.00 81.62           H  
ATOM   2897 HG22 ILE B  25      -5.629  -9.584  20.469  1.00 81.62           H  
ATOM   2898 HG23 ILE B  25      -6.588 -10.695  21.463  1.00 81.62           H  
ATOM   2899  CD1 ILE B  25      -5.111 -10.826  23.798  1.00 81.62           C  
ATOM   2900 HD11 ILE B  25      -4.254 -11.118  24.404  1.00 81.62           H  
ATOM   2901 HD12 ILE B  25      -5.283 -11.593  23.043  1.00 81.62           H  
ATOM   2902 HD13 ILE B  25      -5.984 -10.739  24.444  1.00 81.62           H  
ATOM   2903  N   ARG B  26      -7.970  -6.419  21.760  1.00 76.62           N  
ATOM   2904  H   ARG B  26      -8.089  -6.517  22.758  1.00 76.62           H  
ATOM   2905  CA  ARG B  26      -9.053  -5.833  20.956  1.00 76.62           C  
ATOM   2906  HA  ARG B  26      -9.249  -6.478  20.099  1.00 76.62           H  
ATOM   2907  C   ARG B  26      -8.673  -4.487  20.357  1.00 76.62           C  
ATOM   2908  CB  ARG B  26     -10.330  -5.667  21.775  1.00 76.62           C  
ATOM   2909  HB2 ARG B  26     -10.094  -5.183  22.722  1.00 76.62           H  
ATOM   2910  HB3 ARG B  26     -11.009  -5.020  21.219  1.00 76.62           H  
ATOM   2911  O   ARG B  26      -9.069  -4.226  19.230  1.00 76.62           O  
ATOM   2912  CG  ARG B  26     -11.038  -7.004  22.012  1.00 76.62           C  
ATOM   2913  HG2 ARG B  26     -11.198  -7.496  21.053  1.00 76.62           H  
ATOM   2914  HG3 ARG B  26     -10.427  -7.651  22.641  1.00 76.62           H  
ATOM   2915  CD  ARG B  26     -12.400  -6.757  22.668  1.00 76.62           C  
ATOM   2916  HD2 ARG B  26     -12.941  -7.701  22.727  1.00 76.62           H  
ATOM   2917  HD3 ARG B  26     -12.978  -6.099  22.018  1.00 76.62           H  
ATOM   2918  NE  ARG B  26     -12.261  -6.125  23.996  1.00 76.62           N  
ATOM   2919  HE  ARG B  26     -12.086  -5.130  23.976  1.00 76.62           H  
ATOM   2920  NH1 ARG B  26     -12.491  -8.010  25.270  1.00 76.62           N  
ATOM   2921 HH11 ARG B  26     -12.622  -8.453  26.169  1.00 76.62           H  
ATOM   2922 HH12 ARG B  26     -12.570  -8.518  24.400  1.00 76.62           H  
ATOM   2923  NH2 ARG B  26     -12.147  -6.032  26.263  1.00 76.62           N  
ATOM   2924 HH21 ARG B  26     -12.015  -5.033  26.181  1.00 76.62           H  
ATOM   2925 HH22 ARG B  26     -12.133  -6.476  27.170  1.00 76.62           H  
ATOM   2926  CZ  ARG B  26     -12.295  -6.724  25.168  1.00 76.62           C  
ATOM   2927  N   GLU B  27      -7.940  -3.658  21.095  1.00 76.13           N  
ATOM   2928  H   GLU B  27      -7.689  -3.932  22.034  1.00 76.13           H  
ATOM   2929  CA  GLU B  27      -7.432  -2.379  20.588  1.00 76.13           C  
ATOM   2930  HA  GLU B  27      -8.263  -1.796  20.192  1.00 76.13           H  
ATOM   2931  C   GLU B  27      -6.437  -2.601  19.434  1.00 76.13           C  
ATOM   2932  CB  GLU B  27      -6.785  -1.586  21.741  1.00 76.13           C  
ATOM   2933  HB2 GLU B  27      -6.071  -2.237  22.246  1.00 76.13           H  
ATOM   2934  HB3 GLU B  27      -6.238  -0.738  21.329  1.00 76.13           H  
ATOM   2935  O   GLU B  27      -6.506  -1.931  18.413  1.00 76.13           O  
ATOM   2936  CG  GLU B  27      -7.811  -1.052  22.763  1.00 76.13           C  
ATOM   2937  HG2 GLU B  27      -8.528  -1.839  22.996  1.00 76.13           H  
ATOM   2938  HG3 GLU B  27      -8.367  -0.234  22.303  1.00 76.13           H  
ATOM   2939  CD  GLU B  27      -7.190  -0.565  24.090  1.00 76.13           C  
ATOM   2940  OE1 GLU B  27      -7.984  -0.250  25.018  1.00 76.13           O  
ATOM   2941  OE2 GLU B  27      -5.941  -0.601  24.232  1.00 76.13           O  
ATOM   2942  N   LEU B  28      -5.555  -3.593  19.544  1.00 75.81           N  
ATOM   2943  H   LEU B  28      -5.518  -4.126  20.401  1.00 75.81           H  
ATOM   2944  CA  LEU B  28      -4.602  -3.914  18.479  1.00 75.81           C  
ATOM   2945  HA  LEU B  28      -4.113  -2.999  18.146  1.00 75.81           H  
ATOM   2946  C   LEU B  28      -5.283  -4.504  17.235  1.00 75.81           C  
ATOM   2947  CB  LEU B  28      -3.545  -4.873  19.041  1.00 75.81           C  
ATOM   2948  HB2 LEU B  28      -4.058  -5.716  19.503  1.00 75.81           H  
ATOM   2949  HB3 LEU B  28      -2.949  -5.263  18.216  1.00 75.81           H  
ATOM   2950  O   LEU B  28      -5.028  -4.055  16.126  1.00 75.81           O  
ATOM   2951  CG  LEU B  28      -2.603  -4.216  20.063  1.00 75.81           C  
ATOM   2952  HG  LEU B  28      -3.168  -3.632  20.790  1.00 75.81           H  
ATOM   2953  CD1 LEU B  28      -1.875  -5.329  20.815  1.00 75.81           C  
ATOM   2954 HD11 LEU B  28      -1.186  -4.892  21.537  1.00 75.81           H  
ATOM   2955 HD12 LEU B  28      -1.324  -5.943  20.102  1.00 75.81           H  
ATOM   2956 HD13 LEU B  28      -2.600  -5.952  21.339  1.00 75.81           H  
ATOM   2957  CD2 LEU B  28      -1.597  -3.288  19.384  1.00 75.81           C  
ATOM   2958 HD21 LEU B  28      -2.106  -2.433  18.940  1.00 75.81           H  
ATOM   2959 HD22 LEU B  28      -1.072  -3.823  18.592  1.00 75.81           H  
ATOM   2960 HD23 LEU B  28      -0.863  -2.933  20.107  1.00 75.81           H  
ATOM   2961  N   GLU B  29      -6.172  -5.487  17.403  1.00 68.34           N  
ATOM   2962  H   GLU B  29      -6.322  -5.842  18.337  1.00 68.34           H  
ATOM   2963  CA  GLU B  29      -6.782  -6.209  16.272  1.00 68.34           C  
ATOM   2964  HA  GLU B  29      -6.042  -6.332  15.481  1.00 68.34           H  
ATOM   2965  C   GLU B  29      -7.972  -5.466  15.648  1.00 68.34           C  
ATOM   2966  CB  GLU B  29      -7.247  -7.608  16.732  1.00 68.34           C  
ATOM   2967  HB2 GLU B  29      -7.913  -7.495  17.587  1.00 68.34           H  
ATOM   2968  HB3 GLU B  29      -7.807  -8.076  15.923  1.00 68.34           H  
ATOM   2969  O   GLU B  29      -8.282  -5.648  14.472  1.00 68.34           O  
ATOM   2970  CG  GLU B  29      -6.082  -8.539  17.104  1.00 68.34           C  
ATOM   2971  HG2 GLU B  29      -5.418  -8.618  16.243  1.00 68.34           H  
ATOM   2972  HG3 GLU B  29      -5.528  -8.080  17.923  1.00 68.34           H  
ATOM   2973  CD  GLU B  29      -6.511  -9.954  17.545  1.00 68.34           C  
ATOM   2974  OE1 GLU B  29      -5.709 -10.911  17.377  1.00 68.34           O  
ATOM   2975  OE2 GLU B  29      -7.601 -10.117  18.138  1.00 68.34           O  
ATOM   2976  N   SER B  30      -8.695  -4.679  16.444  1.00 70.18           N  
ATOM   2977  H   SER B  30      -8.356  -4.516  17.381  1.00 70.18           H  
ATOM   2978  CA  SER B  30     -10.068  -4.282  16.119  1.00 70.18           C  
ATOM   2979  HA  SER B  30     -10.137  -4.142  15.040  1.00 70.18           H  
ATOM   2980  C   SER B  30     -10.491  -2.940  16.726  1.00 70.18           C  
ATOM   2981  CB  SER B  30     -11.036  -5.424  16.489  1.00 70.18           C  
ATOM   2982  HB2 SER B  30     -12.068  -5.113  16.329  1.00 70.18           H  
ATOM   2983  HB3 SER B  30     -10.837  -6.274  15.836  1.00 70.18           H  
ATOM   2984  O   SER B  30     -11.691  -2.717  16.886  1.00 70.18           O  
ATOM   2985  OG  SER B  30     -10.855  -5.837  17.837  1.00 70.18           O  
ATOM   2986  HG  SER B  30     -10.210  -5.232  18.211  1.00 70.18           H  
ATOM   2987  N   ASP B  31      -9.557  -2.030  17.063  1.00 76.67           N  
ATOM   2988  H   ASP B  31      -8.574  -2.248  16.976  1.00 76.67           H  
ATOM   2989  CA  ASP B  31      -9.957  -0.661  17.434  1.00 76.67           C  
ATOM   2990  HA  ASP B  31     -10.644  -0.758  18.274  1.00 76.67           H  
ATOM   2991  C   ASP B  31     -10.671  -0.022  16.227  1.00 76.67           C  
ATOM   2992  CB  ASP B  31      -8.799   0.223  17.950  1.00 76.67           C  
ATOM   2993  HB2 ASP B  31      -8.174   0.553  17.121  1.00 76.67           H  
ATOM   2994  HB3 ASP B  31      -8.196  -0.376  18.632  1.00 76.67           H  
ATOM   2995  O   ASP B  31     -10.084   0.046  15.129  1.00 76.67           O  
ATOM   2996  CG  ASP B  31      -9.240   1.430  18.804  1.00 76.67           C  
ATOM   2997  OD1 ASP B  31     -10.458   1.649  18.976  1.00 76.67           O  
ATOM   2998  OD2 ASP B  31      -8.364   2.126  19.369  1.00 76.67           O  
ATOM   2999  N   PRO B  32     -11.946   0.388  16.373  1.00 89.07           N  
ATOM   3000  CA  PRO B  32     -12.670   1.044  15.300  1.00 89.07           C  
ATOM   3001  HA  PRO B  32     -12.640   0.410  14.414  1.00 89.07           H  
ATOM   3002  C   PRO B  32     -12.032   2.399  14.991  1.00 89.07           C  
ATOM   3003  CB  PRO B  32     -14.120   1.173  15.777  1.00 89.07           C  
ATOM   3004  HB2 PRO B  32     -14.315   2.185  16.132  1.00 89.07           H  
ATOM   3005  HB3 PRO B  32     -14.812   0.894  14.983  1.00 89.07           H  
ATOM   3006  O   PRO B  32     -11.671   3.160  15.893  1.00 89.07           O  
ATOM   3007  CG  PRO B  32     -14.233   0.197  16.944  1.00 89.07           C  
ATOM   3008  HG2 PRO B  32     -14.972   0.522  17.677  1.00 89.07           H  
ATOM   3009  HG3 PRO B  32     -14.469  -0.798  16.568  1.00 89.07           H  
ATOM   3010  CD  PRO B  32     -12.826   0.199  17.518  1.00 89.07           C  
ATOM   3011  HD2 PRO B  32     -12.717   1.040  18.203  1.00 89.07           H  
ATOM   3012  HD3 PRO B  32     -12.654  -0.741  18.042  1.00 89.07           H  
ATOM   3013  N   ILE B  33     -11.913   2.728  13.709  1.00 97.60           N  
ATOM   3014  H   ILE B  33     -12.267   2.099  13.003  1.00 97.60           H  
ATOM   3015  CA  ILE B  33     -11.317   3.996  13.280  1.00 97.60           C  
ATOM   3016  HA  ILE B  33     -10.734   4.422  14.097  1.00 97.60           H  
ATOM   3017  C   ILE B  33     -12.441   4.984  12.972  1.00 97.60           C  
ATOM   3018  CB  ILE B  33     -10.338   3.764  12.113  1.00 97.60           C  
ATOM   3019  HB  ILE B  33     -10.896   3.355  11.272  1.00 97.60           H  
ATOM   3020  O   ILE B  33     -13.287   4.730  12.123  1.00 97.60           O  
ATOM   3021  CG1 ILE B  33      -9.223   2.742  12.443  1.00 97.60           C  
ATOM   3022 HG12 ILE B  33      -9.672   1.761  12.596  1.00 97.60           H  
ATOM   3023 HG13 ILE B  33      -8.565   2.657  11.579  1.00 97.60           H  
ATOM   3024  CG2 ILE B  33      -9.729   5.091  11.646  1.00 97.60           C  
ATOM   3025 HG21 ILE B  33     -10.508   5.747  11.257  1.00 97.60           H  
ATOM   3026 HG22 ILE B  33      -9.225   5.597  12.470  1.00 97.60           H  
ATOM   3027 HG23 ILE B  33      -9.013   4.900  10.846  1.00 97.60           H  
ATOM   3028  CD1 ILE B  33      -8.359   3.070  13.668  1.00 97.60           C  
ATOM   3029 HD11 ILE B  33      -8.964   3.044  14.575  1.00 97.60           H  
ATOM   3030 HD12 ILE B  33      -7.894   4.050  13.562  1.00 97.60           H  
ATOM   3031 HD13 ILE B  33      -7.572   2.322  13.759  1.00 97.60           H  
ATOM   3032  N   ALA B  34     -12.477   6.106  13.680  1.00 98.07           N  
ATOM   3033  H   ALA B  34     -11.689   6.310  14.279  1.00 98.07           H  
ATOM   3034  CA  ALA B  34     -13.416   7.193  13.451  1.00 98.07           C  
ATOM   3035  HA  ALA B  34     -14.408   6.780  13.266  1.00 98.07           H  
ATOM   3036  C   ALA B  34     -13.004   8.029  12.232  1.00 98.07           C  
ATOM   3037  CB  ALA B  34     -13.478   8.053  14.719  1.00 98.07           C  
ATOM   3038  HB1 ALA B  34     -12.473   8.349  15.019  1.00 98.07           H  
ATOM   3039  HB2 ALA B  34     -14.052   8.959  14.523  1.00 98.07           H  
ATOM   3040  HB3 ALA B  34     -13.950   7.489  15.524  1.00 98.07           H  
ATOM   3041  O   ALA B  34     -11.845   8.424  12.104  1.00 98.07           O  
ATOM   3042  N   ILE B  35     -13.978   8.354  11.386  1.00 98.76           N  
ATOM   3043  H   ILE B  35     -14.899   7.978  11.564  1.00 98.76           H  
ATOM   3044  CA  ILE B  35     -13.892   9.430  10.398  1.00 98.76           C  
ATOM   3045  HA  ILE B  35     -12.862   9.532  10.056  1.00 98.76           H  
ATOM   3046  C   ILE B  35     -14.309  10.714  11.117  1.00 98.76           C  
ATOM   3047  CB  ILE B  35     -14.788   9.132   9.172  1.00 98.76           C  
ATOM   3048  HB  ILE B  35     -15.819   9.027   9.511  1.00 98.76           H  
ATOM   3049  O   ILE B  35     -15.456  10.831  11.548  1.00 98.76           O  
ATOM   3050  CG1 ILE B  35     -14.365   7.813   8.483  1.00 98.76           C  
ATOM   3051 HG12 ILE B  35     -13.389   7.951   8.017  1.00 98.76           H  
ATOM   3052 HG13 ILE B  35     -14.277   7.020   9.226  1.00 98.76           H  
ATOM   3053  CG2 ILE B  35     -14.717  10.312   8.184  1.00 98.76           C  
ATOM   3054 HG21 ILE B  35     -15.323  10.116   7.299  1.00 98.76           H  
ATOM   3055 HG22 ILE B  35     -15.104  11.222   8.642  1.00 98.76           H  
ATOM   3056 HG23 ILE B  35     -13.685  10.485   7.879  1.00 98.76           H  
ATOM   3057  CD1 ILE B  35     -15.342   7.313   7.414  1.00 98.76           C  
ATOM   3058 HD11 ILE B  35     -15.379   8.005   6.573  1.00 98.76           H  
ATOM   3059 HD12 ILE B  35     -14.999   6.347   7.045  1.00 98.76           H  
ATOM   3060 HD13 ILE B  35     -16.337   7.198   7.845  1.00 98.76           H  
ATOM   3061  N   VAL B  36     -13.382  11.658  11.277  1.00 98.28           N  
ATOM   3062  H   VAL B  36     -12.462  11.476  10.902  1.00 98.28           H  
ATOM   3063  CA  VAL B  36     -13.591  12.911  12.034  1.00 98.28           C  
ATOM   3064  HA  VAL B  36     -14.569  12.872  12.513  1.00 98.28           H  
ATOM   3065  C   VAL B  36     -13.639  14.159  11.149  1.00 98.28           C  
ATOM   3066  CB  VAL B  36     -12.554  13.072  13.163  1.00 98.28           C  
ATOM   3067  HB  VAL B  36     -12.739  14.016  13.676  1.00 98.28           H  
ATOM   3068  O   VAL B  36     -13.894  15.253  11.635  1.00 98.28           O  
ATOM   3069  CG1 VAL B  36     -12.675  11.954  14.206  1.00 98.28           C  
ATOM   3070 HG11 VAL B  36     -11.971  12.131  15.019  1.00 98.28           H  
ATOM   3071 HG12 VAL B  36     -13.688  11.944  14.608  1.00 98.28           H  
ATOM   3072 HG13 VAL B  36     -12.458  10.987  13.753  1.00 98.28           H  
ATOM   3073  CG2 VAL B  36     -11.112  13.090  12.644  1.00 98.28           C  
ATOM   3074 HG21 VAL B  36     -10.428  13.349  13.452  1.00 98.28           H  
ATOM   3075 HG22 VAL B  36     -11.022  13.832  11.851  1.00 98.28           H  
ATOM   3076 HG23 VAL B  36     -10.835  12.111  12.253  1.00 98.28           H  
ATOM   3077  N   GLY B  37     -13.398  14.001   9.850  1.00 98.48           N  
ATOM   3078  H   GLY B  37     -13.171  13.077   9.514  1.00 98.48           H  
ATOM   3079  CA  GLY B  37     -13.484  15.064   8.854  1.00 98.48           C  
ATOM   3080  HA2 GLY B  37     -14.377  15.664   9.030  1.00 98.48           H  
ATOM   3081  HA3 GLY B  37     -12.611  15.714   8.920  1.00 98.48           H  
ATOM   3082  C   GLY B  37     -13.534  14.480   7.450  1.00 98.48           C  
ATOM   3083  O   GLY B  37     -13.070  13.359   7.228  1.00 98.48           O  
ATOM   3084  N   MET B  38     -14.099  15.233   6.510  1.00 98.76           N  
ATOM   3085  H   MET B  38     -14.421  16.159   6.755  1.00 98.76           H  
ATOM   3086  CA  MET B  38     -14.141  14.888   5.087  1.00 98.76           C  
ATOM   3087  HA  MET B  38     -13.317  14.215   4.848  1.00 98.76           H  
ATOM   3088  C   MET B  38     -13.981  16.158   4.244  1.00 98.76           C  
ATOM   3089  CB  MET B  38     -15.464  14.190   4.727  1.00 98.76           C  
ATOM   3090  HB2 MET B  38     -16.275  14.914   4.803  1.00 98.76           H  
ATOM   3091  HB3 MET B  38     -15.404  13.853   3.692  1.00 98.76           H  
ATOM   3092  O   MET B  38     -14.488  17.216   4.625  1.00 98.76           O  
ATOM   3093  CG  MET B  38     -15.800  12.987   5.619  1.00 98.76           C  
ATOM   3094  HG2 MET B  38     -16.004  13.340   6.630  1.00 98.76           H  
ATOM   3095  HG3 MET B  38     -14.930  12.332   5.668  1.00 98.76           H  
ATOM   3096  SD  MET B  38     -17.214  11.998   5.068  1.00 98.76           S  
ATOM   3097  CE  MET B  38     -18.580  13.161   5.333  1.00 98.76           C  
ATOM   3098  HE1 MET B  38     -19.505  12.711   4.974  1.00 98.76           H  
ATOM   3099  HE2 MET B  38     -18.678  13.376   6.397  1.00 98.76           H  
ATOM   3100  HE3 MET B  38     -18.401  14.085   4.785  1.00 98.76           H  
ATOM   3101  N   ALA B  39     -13.325  16.048   3.094  1.00 98.83           N  
ATOM   3102  H   ALA B  39     -12.889  15.168   2.858  1.00 98.83           H  
ATOM   3103  CA  ALA B  39     -13.300  17.076   2.059  1.00 98.83           C  
ATOM   3104  HA  ALA B  39     -14.226  17.650   2.100  1.00 98.83           H  
ATOM   3105  C   ALA B  39     -13.217  16.414   0.681  1.00 98.83           C  
ATOM   3106  CB  ALA B  39     -12.134  18.041   2.289  1.00 98.83           C  
ATOM   3107  HB1 ALA B  39     -12.201  18.481   3.284  1.00 98.83           H  
ATOM   3108  HB2 ALA B  39     -12.169  18.848   1.557  1.00 98.83           H  
ATOM   3109  HB3 ALA B  39     -11.185  17.516   2.180  1.00 98.83           H  
ATOM   3110  O   ALA B  39     -12.713  15.294   0.540  1.00 98.83           O  
ATOM   3111  N   CYS B  40     -13.744  17.085  -0.335  1.00 98.72           N  
ATOM   3112  H   CYS B  40     -14.084  18.028  -0.208  1.00 98.72           H  
ATOM   3113  CA  CYS B  40     -13.709  16.579  -1.696  1.00 98.72           C  
ATOM   3114  HA  CYS B  40     -12.716  16.165  -1.874  1.00 98.72           H  
ATOM   3115  C   CYS B  40     -13.939  17.684  -2.718  1.00 98.72           C  
ATOM   3116  CB  CYS B  40     -14.766  15.475  -1.880  1.00 98.72           C  
ATOM   3117  HB2 CYS B  40     -14.712  15.131  -2.913  1.00 98.72           H  
ATOM   3118  HB3 CYS B  40     -14.532  14.634  -1.229  1.00 98.72           H  
ATOM   3119  O   CYS B  40     -14.683  18.620  -2.444  1.00 98.72           O  
ATOM   3120  SG  CYS B  40     -16.450  16.077  -1.530  1.00 98.72           S  
ATOM   3121  HG  CYS B  40     -16.349  17.202  -2.244  1.00 98.72           H  
ATOM   3122  N   ARG B  41     -13.405  17.489  -3.923  1.00 98.44           N  
ATOM   3123  H   ARG B  41     -12.847  16.657  -4.054  1.00 98.44           H  
ATOM   3124  CA  ARG B  41     -13.859  18.173  -5.135  1.00 98.44           C  
ATOM   3125  HA  ARG B  41     -14.761  18.742  -4.912  1.00 98.44           H  
ATOM   3126  C   ARG B  41     -14.225  17.139  -6.185  1.00 98.44           C  
ATOM   3127  CB  ARG B  41     -12.806  19.145  -5.680  1.00 98.44           C  
ATOM   3128  HB2 ARG B  41     -13.141  19.462  -6.667  1.00 98.44           H  
ATOM   3129  HB3 ARG B  41     -11.846  18.641  -5.794  1.00 98.44           H  
ATOM   3130  O   ARG B  41     -13.453  16.208  -6.418  1.00 98.44           O  
ATOM   3131  CG  ARG B  41     -12.638  20.394  -4.805  1.00 98.44           C  
ATOM   3132  HG2 ARG B  41     -11.972  20.171  -3.971  1.00 98.44           H  
ATOM   3133  HG3 ARG B  41     -13.603  20.706  -4.406  1.00 98.44           H  
ATOM   3134  CD  ARG B  41     -12.060  21.532  -5.651  1.00 98.44           C  
ATOM   3135  HD2 ARG B  41     -12.736  21.745  -6.478  1.00 98.44           H  
ATOM   3136  HD3 ARG B  41     -11.102  21.207  -6.057  1.00 98.44           H  
ATOM   3137  NE  ARG B  41     -11.861  22.756  -4.856  1.00 98.44           N  
ATOM   3138  HE  ARG B  41     -12.081  22.714  -3.871  1.00 98.44           H  
ATOM   3139  NH1 ARG B  41     -10.816  23.992  -6.495  1.00 98.44           N  
ATOM   3140 HH11 ARG B  41     -10.974  23.261  -7.174  1.00 98.44           H  
ATOM   3141 HH12 ARG B  41     -10.210  24.771  -6.710  1.00 98.44           H  
ATOM   3142  NH2 ARG B  41     -10.795  24.699  -4.383  1.00 98.44           N  
ATOM   3143 HH21 ARG B  41      -9.881  25.101  -4.536  1.00 98.44           H  
ATOM   3144 HH22 ARG B  41     -11.011  24.552  -3.407  1.00 98.44           H  
ATOM   3145  CZ  ARG B  41     -11.176  23.814  -5.254  1.00 98.44           C  
ATOM   3146  N   PHE B  42     -15.378  17.310  -6.815  1.00 98.53           N  
ATOM   3147  H   PHE B  42     -15.908  18.149  -6.629  1.00 98.53           H  
ATOM   3148  CA  PHE B  42     -15.860  16.451  -7.890  1.00 98.53           C  
ATOM   3149  HA  PHE B  42     -15.006  15.909  -8.295  1.00 98.53           H  
ATOM   3150  C   PHE B  42     -16.470  17.283  -9.025  1.00 98.53           C  
ATOM   3151  CB  PHE B  42     -16.868  15.428  -7.346  1.00 98.53           C  
ATOM   3152  HB2 PHE B  42     -17.302  14.871  -8.177  1.00 98.53           H  
ATOM   3153  HB3 PHE B  42     -17.688  15.956  -6.859  1.00 98.53           H  
ATOM   3154  O   PHE B  42     -16.856  18.433  -8.805  1.00 98.53           O  
ATOM   3155  CG  PHE B  42     -16.277  14.422  -6.384  1.00 98.53           C  
ATOM   3156  CD1 PHE B  42     -15.283  13.526  -6.824  1.00 98.53           C  
ATOM   3157  HD1 PHE B  42     -14.938  13.563  -7.847  1.00 98.53           H  
ATOM   3158  CD2 PHE B  42     -16.721  14.380  -5.051  1.00 98.53           C  
ATOM   3159  HD2 PHE B  42     -17.461  15.087  -4.704  1.00 98.53           H  
ATOM   3160  CE1 PHE B  42     -14.738  12.588  -5.932  1.00 98.53           C  
ATOM   3161  HE1 PHE B  42     -13.967  11.911  -6.267  1.00 98.53           H  
ATOM   3162  CE2 PHE B  42     -16.195  13.426  -4.167  1.00 98.53           C  
ATOM   3163  HE2 PHE B  42     -16.528  13.392  -3.140  1.00 98.53           H  
ATOM   3164  CZ  PHE B  42     -15.205  12.539  -4.607  1.00 98.53           C  
ATOM   3165  HZ  PHE B  42     -14.809  11.815  -3.911  1.00 98.53           H  
ATOM   3166  N   PRO B  43     -16.562  16.709 -10.236  1.00 98.10           N  
ATOM   3167  CA  PRO B  43     -17.230  17.339 -11.368  1.00 98.10           C  
ATOM   3168  HA  PRO B  43     -16.661  18.217 -11.675  1.00 98.10           H  
ATOM   3169  C   PRO B  43     -18.676  17.745 -11.057  1.00 98.10           C  
ATOM   3170  CB  PRO B  43     -17.186  16.285 -12.477  1.00 98.10           C  
ATOM   3171  HB2 PRO B  43     -18.044  15.620 -12.383  1.00 98.10           H  
ATOM   3172  HB3 PRO B  43     -17.158  16.731 -13.471  1.00 98.10           H  
ATOM   3173  O   PRO B  43     -19.340  17.123 -10.223  1.00 98.10           O  
ATOM   3174  CG  PRO B  43     -15.932  15.478 -12.156  1.00 98.10           C  
ATOM   3175  HG2 PRO B  43     -15.963  14.473 -12.577  1.00 98.10           H  
ATOM   3176  HG3 PRO B  43     -15.041  16.012 -12.487  1.00 98.10           H  
ATOM   3177  CD  PRO B  43     -15.970  15.441 -10.638  1.00 98.10           C  
ATOM   3178  HD2 PRO B  43     -14.952  15.334 -10.263  1.00 98.10           H  
ATOM   3179  HD3 PRO B  43     -16.595  14.611 -10.308  1.00 98.10           H  
ATOM   3180  N   GLY B  44     -19.182  18.745 -11.780  1.00 96.75           N  
ATOM   3181  H   GLY B  44     -18.564  19.242 -12.406  1.00 96.75           H  
ATOM   3182  CA  GLY B  44     -20.559  19.226 -11.633  1.00 96.75           C  
ATOM   3183  HA2 GLY B  44     -21.221  18.392 -11.404  1.00 96.75           H  
ATOM   3184  HA3 GLY B  44     -20.871  19.668 -12.580  1.00 96.75           H  
ATOM   3185  C   GLY B  44     -20.728  20.289 -10.545  1.00 96.75           C  
ATOM   3186  O   GLY B  44     -21.793  20.354  -9.930  1.00 96.75           O  
ATOM   3187  N   GLY B  45     -19.694  21.102 -10.293  1.00 95.72           N  
ATOM   3188  H   GLY B  45     -18.895  21.094 -10.911  1.00 95.72           H  
ATOM   3189  CA  GLY B  45     -19.729  22.171  -9.289  1.00 95.72           C  
ATOM   3190  HA2 GLY B  45     -20.616  22.785  -9.443  1.00 95.72           H  
ATOM   3191  HA3 GLY B  45     -18.852  22.806  -9.416  1.00 95.72           H  
ATOM   3192  C   GLY B  45     -19.726  21.682  -7.842  1.00 95.72           C  
ATOM   3193  O   GLY B  45     -20.286  22.346  -6.974  1.00 95.72           O  
ATOM   3194  N   VAL B  46     -19.154  20.503  -7.574  1.00 97.79           N  
ATOM   3195  H   VAL B  46     -18.688  20.016  -8.326  1.00 97.79           H  
ATOM   3196  CA  VAL B  46     -19.080  19.934  -6.224  1.00 97.79           C  
ATOM   3197  HA  VAL B  46     -19.853  20.386  -5.601  1.00 97.79           H  
ATOM   3198  C   VAL B  46     -17.729  20.273  -5.601  1.00 97.79           C  
ATOM   3199  CB  VAL B  46     -19.339  18.419  -6.253  1.00 97.79           C  
ATOM   3200  HB  VAL B  46     -18.647  17.952  -6.955  1.00 97.79           H  
ATOM   3201  O   VAL B  46     -16.707  19.676  -5.939  1.00 97.79           O  
ATOM   3202  CG1 VAL B  46     -19.133  17.785  -4.872  1.00 97.79           C  
ATOM   3203 HG11 VAL B  46     -19.410  16.732  -4.924  1.00 97.79           H  
ATOM   3204 HG12 VAL B  46     -18.086  17.846  -4.576  1.00 97.79           H  
ATOM   3205 HG13 VAL B  46     -19.747  18.301  -4.134  1.00 97.79           H  
ATOM   3206  CG2 VAL B  46     -20.768  18.095  -6.709  1.00 97.79           C  
ATOM   3207 HG21 VAL B  46     -21.491  18.550  -6.032  1.00 97.79           H  
ATOM   3208 HG22 VAL B  46     -20.932  18.485  -7.713  1.00 97.79           H  
ATOM   3209 HG23 VAL B  46     -20.918  17.016  -6.740  1.00 97.79           H  
ATOM   3210  N   HIS B  47     -17.722  21.186  -4.636  1.00 96.20           N  
ATOM   3211  H   HIS B  47     -18.573  21.699  -4.454  1.00 96.20           H  
ATOM   3212  CA  HIS B  47     -16.514  21.656  -3.954  1.00 96.20           C  
ATOM   3213  HA  HIS B  47     -15.641  21.255  -4.468  1.00 96.20           H  
ATOM   3214  C   HIS B  47     -16.418  21.195  -2.495  1.00 96.20           C  
ATOM   3215  CB  HIS B  47     -16.446  23.182  -4.061  1.00 96.20           C  
ATOM   3216  HB2 HIS B  47     -15.484  23.525  -3.680  1.00 96.20           H  
ATOM   3217  HB3 HIS B  47     -17.230  23.616  -3.439  1.00 96.20           H  
ATOM   3218  O   HIS B  47     -15.421  21.454  -1.830  1.00 96.20           O  
ATOM   3219  CG  HIS B  47     -16.616  23.685  -5.471  1.00 96.20           C  
ATOM   3220  CD2 HIS B  47     -17.690  24.381  -5.954  1.00 96.20           C  
ATOM   3221  HD2 HIS B  47     -18.566  24.665  -5.389  1.00 96.20           H  
ATOM   3222  ND1 HIS B  47     -15.763  23.465  -6.530  1.00 96.20           N  
ATOM   3223  HD1 HIS B  47     -14.911  22.924  -6.515  1.00 96.20           H  
ATOM   3224  CE1 HIS B  47     -16.303  24.033  -7.622  1.00 96.20           C  
ATOM   3225  HE1 HIS B  47     -15.876  24.011  -8.614  1.00 96.20           H  
ATOM   3226  NE2 HIS B  47     -17.467  24.623  -7.314  1.00 96.20           N  
ATOM   3227  N   ASN B  48     -17.454  20.534  -1.970  1.00 96.63           N  
ATOM   3228  H   ASN B  48     -18.276  20.422  -2.546  1.00 96.63           H  
ATOM   3229  CA  ASN B  48     -17.467  19.999  -0.610  1.00 96.63           C  
ATOM   3230  HA  ASN B  48     -16.465  19.624  -0.404  1.00 96.63           H  
ATOM   3231  C   ASN B  48     -18.459  18.821  -0.452  1.00 96.63           C  
ATOM   3232  CB  ASN B  48     -17.766  21.160   0.363  1.00 96.63           C  
ATOM   3233  HB2 ASN B  48     -16.979  21.908   0.271  1.00 96.63           H  
ATOM   3234  HB3 ASN B  48     -17.755  20.816   1.397  1.00 96.63           H  
ATOM   3235  O   ASN B  48     -19.304  18.583  -1.320  1.00 96.63           O  
ATOM   3236  CG  ASN B  48     -19.109  21.814   0.101  1.00 96.63           C  
ATOM   3237  ND2 ASN B  48     -19.097  23.041  -0.362  1.00 96.63           N  
ATOM   3238 HD21 ASN B  48     -18.223  23.437  -0.678  1.00 96.63           H  
ATOM   3239 HD22 ASN B  48     -19.928  23.425  -0.788  1.00 96.63           H  
ATOM   3240  OD1 ASN B  48     -20.148  21.207   0.335  1.00 96.63           O  
ATOM   3241  N   PRO B  49     -18.414  18.077   0.675  1.00 98.05           N  
ATOM   3242  CA  PRO B  49     -19.322  16.950   0.909  1.00 98.05           C  
ATOM   3243  HA  PRO B  49     -19.185  16.224   0.107  1.00 98.05           H  
ATOM   3244  C   PRO B  49     -20.813  17.329   0.981  1.00 98.05           C  
ATOM   3245  CB  PRO B  49     -18.854  16.333   2.234  1.00 98.05           C  
ATOM   3246  HB2 PRO B  49     -19.389  16.786   3.069  1.00 98.05           H  
ATOM   3247  HB3 PRO B  49     -18.986  15.251   2.243  1.00 98.05           H  
ATOM   3248  O   PRO B  49     -21.677  16.501   0.690  1.00 98.05           O  
ATOM   3249  CG  PRO B  49     -17.379  16.717   2.319  1.00 98.05           C  
ATOM   3250  HG2 PRO B  49     -17.024  16.742   3.350  1.00 98.05           H  
ATOM   3251  HG3 PRO B  49     -16.781  16.032   1.718  1.00 98.05           H  
ATOM   3252  CD  PRO B  49     -17.366  18.104   1.689  1.00 98.05           C  
ATOM   3253  HD2 PRO B  49     -16.383  18.303   1.261  1.00 98.05           H  
ATOM   3254  HD3 PRO B  49     -17.606  18.849   2.448  1.00 98.05           H  
ATOM   3255  N   GLY B  50     -21.137  18.560   1.391  1.00 96.47           N  
ATOM   3256  H   GLY B  50     -20.402  19.248   1.476  1.00 96.47           H  
ATOM   3257  CA  GLY B  50     -22.517  19.046   1.452  1.00 96.47           C  
ATOM   3258  HA2 GLY B  50     -23.119  18.378   2.068  1.00 96.47           H  
ATOM   3259  HA3 GLY B  50     -22.522  20.044   1.890  1.00 96.47           H  
ATOM   3260  C   GLY B  50     -23.140  19.138   0.060  1.00 96.47           C  
ATOM   3261  O   GLY B  50     -24.210  18.572  -0.170  1.00 96.47           O  
ATOM   3262  N   GLU B  51     -22.419  19.768  -0.866  1.00 97.26           N  
ATOM   3263  H   GLU B  51     -21.567  20.226  -0.578  1.00 97.26           H  
ATOM   3264  CA  GLU B  51     -22.777  19.882  -2.284  1.00 97.26           C  
ATOM   3265  HA  GLU B  51     -23.765  20.332  -2.383  1.00 97.26           H  
ATOM   3266  C   GLU B  51     -22.821  18.523  -2.981  1.00 97.26           C  
ATOM   3267  CB  GLU B  51     -21.759  20.784  -2.986  1.00 97.26           C  
ATOM   3268  HB2 GLU B  51     -20.760  20.462  -2.693  1.00 97.26           H  
ATOM   3269  HB3 GLU B  51     -21.856  20.674  -4.066  1.00 97.26           H  
ATOM   3270  O   GLU B  51     -23.745  18.272  -3.748  1.00 97.26           O  
ATOM   3271  CG  GLU B  51     -21.980  22.259  -2.623  1.00 97.26           C  
ATOM   3272  HG2 GLU B  51     -22.852  22.628  -3.161  1.00 97.26           H  
ATOM   3273  HG3 GLU B  51     -22.191  22.337  -1.556  1.00 97.26           H  
ATOM   3274  CD  GLU B  51     -20.764  23.136  -2.933  1.00 97.26           C  
ATOM   3275  OE1 GLU B  51     -20.750  24.270  -2.405  1.00 97.26           O  
ATOM   3276  OE2 GLU B  51     -19.782  22.626  -3.514  1.00 97.26           O  
ATOM   3277  N   LEU B  52     -21.905  17.599  -2.658  1.00 98.21           N  
ATOM   3278  H   LEU B  52     -21.122  17.881  -2.087  1.00 98.21           H  
ATOM   3279  CA  LEU B  52     -21.953  16.235  -3.202  1.00 98.21           C  
ATOM   3280  HA  LEU B  52     -21.863  16.301  -4.286  1.00 98.21           H  
ATOM   3281  C   LEU B  52     -23.288  15.551  -2.880  1.00 98.21           C  
ATOM   3282  CB  LEU B  52     -20.787  15.404  -2.635  1.00 98.21           C  
ATOM   3283  HB2 LEU B  52     -20.877  15.377  -1.549  1.00 98.21           H  
ATOM   3284  HB3 LEU B  52     -19.842  15.893  -2.871  1.00 98.21           H  
ATOM   3285  O   LEU B  52     -23.864  14.863  -3.722  1.00 98.21           O  
ATOM   3286  CG  LEU B  52     -20.755  13.951  -3.153  1.00 98.21           C  
ATOM   3287  HG  LEU B  52     -21.681  13.446  -2.877  1.00 98.21           H  
ATOM   3288  CD1 LEU B  52     -20.577  13.849  -4.669  1.00 98.21           C  
ATOM   3289 HD11 LEU B  52     -20.479  12.806  -4.967  1.00 98.21           H  
ATOM   3290 HD12 LEU B  52     -21.444  14.270  -5.178  1.00 98.21           H  
ATOM   3291 HD13 LEU B  52     -19.684  14.390  -4.983  1.00 98.21           H  
ATOM   3292  CD2 LEU B  52     -19.620  13.199  -2.466  1.00 98.21           C  
ATOM   3293 HD21 LEU B  52     -19.563  12.177  -2.841  1.00 98.21           H  
ATOM   3294 HD22 LEU B  52     -18.678  13.713  -2.658  1.00 98.21           H  
ATOM   3295 HD23 LEU B  52     -19.803  13.179  -1.392  1.00 98.21           H  
ATOM   3296  N   TRP B  53     -23.793  15.727  -1.657  1.00 97.44           N  
ATOM   3297  H   TRP B  53     -23.303  16.336  -1.017  1.00 97.44           H  
ATOM   3298  CA  TRP B  53     -25.083  15.157  -1.292  1.00 97.44           C  
ATOM   3299  HA  TRP B  53     -25.084  14.096  -1.539  1.00 97.44           H  
ATOM   3300  C   TRP B  53     -26.247  15.792  -2.048  1.00 97.44           C  
ATOM   3301  CB  TRP B  53     -25.337  15.312   0.194  1.00 97.44           C  
ATOM   3302  HB2 TRP B  53     -25.293  16.366   0.468  1.00 97.44           H  
ATOM   3303  HB3 TRP B  53     -24.566  14.780   0.751  1.00 97.44           H  
ATOM   3304  O   TRP B  53     -27.099  15.061  -2.553  1.00 97.44           O  
ATOM   3305  CG  TRP B  53     -26.670  14.768   0.578  1.00 97.44           C  
ATOM   3306  CD1 TRP B  53     -27.819  15.474   0.678  1.00 97.44           C  
ATOM   3307  HD1 TRP B  53     -27.921  16.523   0.442  1.00 97.44           H  
ATOM   3308  CD2 TRP B  53     -27.011  13.389   0.883  1.00 97.44           C  
ATOM   3309  CE2 TRP B  53     -28.392  13.337   1.230  1.00 97.44           C  
ATOM   3310  CE3 TRP B  53     -26.291  12.179   0.890  1.00 97.44           C  
ATOM   3311  HE3 TRP B  53     -25.251  12.178   0.598  1.00 97.44           H  
ATOM   3312  NE1 TRP B  53     -28.832  14.640   1.103  1.00 97.44           N  
ATOM   3313  HE1 TRP B  53     -29.796  14.937   1.139  1.00 97.44           H  
ATOM   3314  CH2 TRP B  53     -28.280  10.949   1.596  1.00 97.44           C  
ATOM   3315  HH2 TRP B  53     -28.749  10.011   1.853  1.00 97.44           H  
ATOM   3316  CZ2 TRP B  53     -29.027  12.139   1.591  1.00 97.44           C  
ATOM   3317  HZ2 TRP B  53     -30.081  12.128   1.828  1.00 97.44           H  
ATOM   3318  CZ3 TRP B  53     -26.917  10.975   1.251  1.00 97.44           C  
ATOM   3319  HZ3 TRP B  53     -26.342  10.061   1.264  1.00 97.44           H  
ATOM   3320  N   GLU B  54     -26.296  17.126  -2.096  1.00 97.19           N  
ATOM   3321  H   GLU B  54     -25.535  17.654  -1.694  1.00 97.19           H  
ATOM   3322  CA  GLU B  54     -27.307  17.872  -2.859  1.00 97.19           C  
ATOM   3323  HA  GLU B  54     -28.304  17.693  -2.456  1.00 97.19           H  
ATOM   3324  C   GLU B  54     -27.313  17.408  -4.321  1.00 97.19           C  
ATOM   3325  CB  GLU B  54     -27.003  19.379  -2.788  1.00 97.19           C  
ATOM   3326  HB2 GLU B  54     -27.515  19.891  -3.602  1.00 97.19           H  
ATOM   3327  HB3 GLU B  54     -25.936  19.519  -2.959  1.00 97.19           H  
ATOM   3328  O   GLU B  54     -28.370  17.098  -4.867  1.00 97.19           O  
ATOM   3329  CG  GLU B  54     -27.359  20.044  -1.445  1.00 97.19           C  
ATOM   3330  HG2 GLU B  54     -26.687  20.890  -1.304  1.00 97.19           H  
ATOM   3331  HG3 GLU B  54     -27.161  19.343  -0.634  1.00 97.19           H  
ATOM   3332  CD  GLU B  54     -28.803  20.568  -1.355  1.00 97.19           C  
ATOM   3333  OE1 GLU B  54     -29.377  20.456  -0.245  1.00 97.19           O  
ATOM   3334  OE2 GLU B  54     -29.333  21.067  -2.371  1.00 97.19           O  
ATOM   3335  N   PHE B  55     -26.128  17.247  -4.914  1.00 97.60           N  
ATOM   3336  H   PHE B  55     -25.301  17.548  -4.418  1.00 97.60           H  
ATOM   3337  CA  PHE B  55     -25.952  16.768  -6.279  1.00 97.60           C  
ATOM   3338  HA  PHE B  55     -26.496  17.435  -6.948  1.00 97.60           H  
ATOM   3339  C   PHE B  55     -26.514  15.353  -6.481  1.00 97.60           C  
ATOM   3340  CB  PHE B  55     -24.461  16.843  -6.631  1.00 97.60           C  
ATOM   3341  HB2 PHE B  55     -23.899  16.120  -6.040  1.00 97.60           H  
ATOM   3342  HB3 PHE B  55     -24.087  17.835  -6.378  1.00 97.60           H  
ATOM   3343  O   PHE B  55     -27.306  15.122  -7.394  1.00 97.60           O  
ATOM   3344  CG  PHE B  55     -24.195  16.608  -8.099  1.00 97.60           C  
ATOM   3345  CD1 PHE B  55     -23.826  15.334  -8.570  1.00 97.60           C  
ATOM   3346  HD1 PHE B  55     -23.705  14.512  -7.879  1.00 97.60           H  
ATOM   3347  CD2 PHE B  55     -24.339  17.679  -8.998  1.00 97.60           C  
ATOM   3348  HD2 PHE B  55     -24.586  18.666  -8.635  1.00 97.60           H  
ATOM   3349  CE1 PHE B  55     -23.607  15.135  -9.945  1.00 97.60           C  
ATOM   3350  HE1 PHE B  55     -23.313  14.166 -10.321  1.00 97.60           H  
ATOM   3351  CE2 PHE B  55     -24.122  17.479 -10.369  1.00 97.60           C  
ATOM   3352  HE2 PHE B  55     -24.196  18.311 -11.053  1.00 97.60           H  
ATOM   3353  CZ  PHE B  55     -23.760  16.209 -10.839  1.00 97.60           C  
ATOM   3354  HZ  PHE B  55     -23.579  16.071 -11.895  1.00 97.60           H  
ATOM   3355  N   ILE B  56     -26.169  14.401  -5.606  1.00 96.99           N  
ATOM   3356  H   ILE B  56     -25.514  14.650  -4.878  1.00 96.99           H  
ATOM   3357  CA  ILE B  56     -26.638  13.008  -5.706  1.00 96.99           C  
ATOM   3358  HA  ILE B  56     -26.435  12.647  -6.715  1.00 96.99           H  
ATOM   3359  C   ILE B  56     -28.156  12.916  -5.503  1.00 96.99           C  
ATOM   3360  CB  ILE B  56     -25.872  12.108  -4.708  1.00 96.99           C  
ATOM   3361  HB  ILE B  56     -25.917  12.576  -3.725  1.00 96.99           H  
ATOM   3362  O   ILE B  56     -28.845  12.263  -6.287  1.00 96.99           O  
ATOM   3363  CG1 ILE B  56     -24.392  11.981  -5.137  1.00 96.99           C  
ATOM   3364 HG12 ILE B  56     -23.990  12.962  -5.390  1.00 96.99           H  
ATOM   3365 HG13 ILE B  56     -24.323  11.365  -6.033  1.00 96.99           H  
ATOM   3366  CG2 ILE B  56     -26.499  10.701  -4.602  1.00 96.99           C  
ATOM   3367 HG21 ILE B  56     -25.952  10.086  -3.888  1.00 96.99           H  
ATOM   3368 HG22 ILE B  56     -26.496  10.214  -5.577  1.00 96.99           H  
ATOM   3369 HG23 ILE B  56     -27.527  10.767  -4.245  1.00 96.99           H  
ATOM   3370  CD1 ILE B  56     -23.500  11.382  -4.045  1.00 96.99           C  
ATOM   3371 HD11 ILE B  56     -23.751  10.332  -3.895  1.00 96.99           H  
ATOM   3372 HD12 ILE B  56     -23.627  11.931  -3.112  1.00 96.99           H  
ATOM   3373 HD13 ILE B  56     -22.457  11.445  -4.356  1.00 96.99           H  
ATOM   3374  N   VAL B  57     -28.694  13.565  -4.466  1.00 95.79           N  
ATOM   3375  H   VAL B  57     -28.087  14.132  -3.891  1.00 95.79           H  
ATOM   3376  CA  VAL B  57     -30.135  13.537  -4.160  1.00 95.79           C  
ATOM   3377  HA  VAL B  57     -30.477  12.503  -4.202  1.00 95.79           H  
ATOM   3378  C   VAL B  57     -30.954  14.287  -5.207  1.00 95.79           C  
ATOM   3379  CB  VAL B  57     -30.399  14.076  -2.743  1.00 95.79           C  
ATOM   3380  HB  VAL B  57     -29.882  15.026  -2.603  1.00 95.79           H  
ATOM   3381  O   VAL B  57     -32.068  13.867  -5.517  1.00 95.79           O  
ATOM   3382  CG1 VAL B  57     -31.888  14.300  -2.442  1.00 95.79           C  
ATOM   3383 HG11 VAL B  57     -32.256  15.141  -3.030  1.00 95.79           H  
ATOM   3384 HG12 VAL B  57     -32.032  14.541  -1.389  1.00 95.79           H  
ATOM   3385 HG13 VAL B  57     -32.460  13.411  -2.706  1.00 95.79           H  
ATOM   3386  CG2 VAL B  57     -29.869  13.059  -1.727  1.00 95.79           C  
ATOM   3387 HG21 VAL B  57     -30.240  12.061  -1.961  1.00 95.79           H  
ATOM   3388 HG22 VAL B  57     -30.211  13.329  -0.728  1.00 95.79           H  
ATOM   3389 HG23 VAL B  57     -28.779  13.051  -1.746  1.00 95.79           H  
ATOM   3390  N   GLY B  58     -30.393  15.345  -5.793  1.00 95.81           N  
ATOM   3391  H   GLY B  58     -29.502  15.678  -5.455  1.00 95.81           H  
ATOM   3392  CA  GLY B  58     -30.974  16.061  -6.926  1.00 95.81           C  
ATOM   3393  HA2 GLY B  58     -32.004  16.332  -6.693  1.00 95.81           H  
ATOM   3394  HA3 GLY B  58     -30.400  16.974  -7.086  1.00 95.81           H  
ATOM   3395  C   GLY B  58     -30.971  15.268  -8.238  1.00 95.81           C  
ATOM   3396  O   GLY B  58     -31.576  15.718  -9.208  1.00 95.81           O  
ATOM   3397  N   GLY B  59     -30.326  14.095  -8.283  1.00 95.70           N  
ATOM   3398  H   GLY B  59     -29.851  13.775  -7.450  1.00 95.70           H  
ATOM   3399  CA  GLY B  59     -30.206  13.284  -9.494  1.00 95.70           C  
ATOM   3400  HA2 GLY B  59     -31.181  13.196  -9.974  1.00 95.70           H  
ATOM   3401  HA3 GLY B  59     -29.860  12.289  -9.214  1.00 95.70           H  
ATOM   3402  C   GLY B  59     -29.217  13.858 -10.512  1.00 95.70           C  
ATOM   3403  O   GLY B  59     -29.409  13.674 -11.712  1.00 95.70           O  
ATOM   3404  N   GLY B  60     -28.185  14.567 -10.046  1.00 96.82           N  
ATOM   3405  H   GLY B  60     -28.085  14.686  -9.048  1.00 96.82           H  
ATOM   3406  CA  GLY B  60     -27.163  15.178 -10.891  1.00 96.82           C  
ATOM   3407  HA2 GLY B  60     -27.643  15.877 -11.575  1.00 96.82           H  
ATOM   3408  HA3 GLY B  60     -26.469  15.740 -10.266  1.00 96.82           H  
ATOM   3409  C   GLY B  60     -26.360  14.154 -11.701  1.00 96.82           C  
ATOM   3410  O   GLY B  60     -25.977  13.100 -11.184  1.00 96.82           O  
ATOM   3411  N   ASP B  61     -26.109  14.490 -12.967  1.00 97.52           N  
ATOM   3412  H   ASP B  61     -26.445  15.389 -13.282  1.00 97.52           H  
ATOM   3413  CA  ASP B  61     -25.223  13.799 -13.914  1.00 97.52           C  
ATOM   3414  HA  ASP B  61     -24.775  12.921 -13.449  1.00 97.52           H  
ATOM   3415  C   ASP B  61     -24.111  14.780 -14.300  1.00 97.52           C  
ATOM   3416  CB  ASP B  61     -26.038  13.348 -15.146  1.00 97.52           C  
ATOM   3417  HB2 ASP B  61     -26.789  12.630 -14.817  1.00 97.52           H  
ATOM   3418  HB3 ASP B  61     -26.565  14.209 -15.558  1.00 97.52           H  
ATOM   3419  O   ASP B  61     -24.392  15.816 -14.902  1.00 97.52           O  
ATOM   3420  CG  ASP B  61     -25.214  12.701 -16.274  1.00 97.52           C  
ATOM   3421  OD1 ASP B  61     -24.016  12.424 -16.073  1.00 97.52           O  
ATOM   3422  OD2 ASP B  61     -25.821  12.381 -17.335  1.00 97.52           O  
ATOM   3423  N   ALA B  62     -22.875  14.491 -13.895  1.00 98.06           N  
ATOM   3424  H   ALA B  62     -22.716  13.618 -13.413  1.00 98.06           H  
ATOM   3425  CA  ALA B  62     -21.738  15.393 -14.066  1.00 98.06           C  
ATOM   3426  HA  ALA B  62     -22.109  16.417 -14.090  1.00 98.06           H  
ATOM   3427  C   ALA B  62     -20.976  15.173 -15.383  1.00 98.06           C  
ATOM   3428  CB  ALA B  62     -20.810  15.267 -12.855  1.00 98.06           C  
ATOM   3429  HB1 ALA B  62     -21.373  15.240 -11.922  1.00 98.06           H  
ATOM   3430  HB2 ALA B  62     -20.199  14.369 -12.949  1.00 98.06           H  
ATOM   3431  HB3 ALA B  62     -20.157  16.140 -12.839  1.00 98.06           H  
ATOM   3432  O   ALA B  62     -19.962  15.828 -15.613  1.00 98.06           O  
ATOM   3433  N   VAL B  63     -21.418  14.236 -16.229  1.00 97.94           N  
ATOM   3434  H   VAL B  63     -22.271  13.741 -16.013  1.00 97.94           H  
ATOM   3435  CA  VAL B  63     -20.753  13.950 -17.504  1.00 97.94           C  
ATOM   3436  HA  VAL B  63     -19.680  13.898 -17.320  1.00 97.94           H  
ATOM   3437  C   VAL B  63     -20.998  15.092 -18.494  1.00 97.94           C  
ATOM   3438  CB  VAL B  63     -21.188  12.584 -18.068  1.00 97.94           C  
ATOM   3439  HB  VAL B  63     -22.270  12.568 -18.202  1.00 97.94           H  
ATOM   3440  O   VAL B  63     -22.140  15.441 -18.800  1.00 97.94           O  
ATOM   3441  CG1 VAL B  63     -20.534  12.284 -19.423  1.00 97.94           C  
ATOM   3442 HG11 VAL B  63     -19.449  12.306 -19.325  1.00 97.94           H  
ATOM   3443 HG12 VAL B  63     -20.841  11.298 -19.773  1.00 97.94           H  
ATOM   3444 HG13 VAL B  63     -20.843  13.020 -20.166  1.00 97.94           H  
ATOM   3445  CG2 VAL B  63     -20.786  11.459 -17.101  1.00 97.94           C  
ATOM   3446 HG21 VAL B  63     -21.043  10.490 -17.527  1.00 97.94           H  
ATOM   3447 HG22 VAL B  63     -21.315  11.573 -16.155  1.00 97.94           H  
ATOM   3448 HG23 VAL B  63     -19.711  11.491 -16.922  1.00 97.94           H  
ATOM   3449  N   THR B  64     -19.914  15.641 -19.034  1.00 97.12           N  
ATOM   3450  H   THR B  64     -19.013  15.286 -18.746  1.00 97.12           H  
ATOM   3451  CA  THR B  64     -19.882  16.703 -20.046  1.00 97.12           C  
ATOM   3452  HA  THR B  64     -20.896  16.910 -20.387  1.00 97.12           H  
ATOM   3453  C   THR B  64     -19.070  16.258 -21.265  1.00 97.12           C  
ATOM   3454  CB  THR B  64     -19.307  18.011 -19.462  1.00 97.12           C  
ATOM   3455  HB  THR B  64     -19.372  18.789 -20.223  1.00 97.12           H  
ATOM   3456  O   THR B  64     -18.533  15.149 -21.306  1.00 97.12           O  
ATOM   3457  CG2 THR B  64     -20.099  18.488 -18.242  1.00 97.12           C  
ATOM   3458 HG21 THR B  64     -21.160  18.540 -18.484  1.00 97.12           H  
ATOM   3459 HG22 THR B  64     -19.949  17.802 -17.408  1.00 97.12           H  
ATOM   3460 HG23 THR B  64     -19.744  19.475 -17.947  1.00 97.12           H  
ATOM   3461  OG1 THR B  64     -17.955  17.874 -19.086  1.00 97.12           O  
ATOM   3462  HG1 THR B  64     -17.407  17.865 -19.874  1.00 97.12           H  
ATOM   3463  N   GLU B  65     -18.968  17.117 -22.281  1.00 95.59           N  
ATOM   3464  H   GLU B  65     -19.416  18.020 -22.213  1.00 95.59           H  
ATOM   3465  CA  GLU B  65     -17.887  16.994 -23.267  1.00 95.59           C  
ATOM   3466  HA  GLU B  65     -17.859  15.970 -23.639  1.00 95.59           H  
ATOM   3467  C   GLU B  65     -16.519  17.275 -22.615  1.00 95.59           C  
ATOM   3468  CB  GLU B  65     -18.126  17.928 -24.468  1.00 95.59           C  
ATOM   3469  HB2 GLU B  65     -18.369  18.927 -24.106  1.00 95.59           H  
ATOM   3470  HB3 GLU B  65     -17.208  17.984 -25.052  1.00 95.59           H  
ATOM   3471  O   GLU B  65     -16.440  17.817 -21.506  1.00 95.59           O  
ATOM   3472  CG  GLU B  65     -19.239  17.420 -25.401  1.00 95.59           C  
ATOM   3473  HG2 GLU B  65     -19.026  16.383 -25.660  1.00 95.59           H  
ATOM   3474  HG3 GLU B  65     -20.189  17.445 -24.869  1.00 95.59           H  
ATOM   3475  CD  GLU B  65     -19.360  18.245 -26.697  1.00 95.59           C  
ATOM   3476  OE1 GLU B  65     -19.823  17.672 -27.713  1.00 95.59           O  
ATOM   3477  OE2 GLU B  65     -19.035  19.453 -26.674  1.00 95.59           O  
ATOM   3478  N   MET B  66     -15.446  16.884 -23.306  1.00 96.06           N  
ATOM   3479  H   MET B  66     -15.600  16.403 -24.180  1.00 96.06           H  
ATOM   3480  CA  MET B  66     -14.061  17.134 -22.900  1.00 96.06           C  
ATOM   3481  HA  MET B  66     -13.913  16.657 -21.932  1.00 96.06           H  
ATOM   3482  C   MET B  66     -13.732  18.636 -22.753  1.00 96.06           C  
ATOM   3483  CB  MET B  66     -13.106  16.491 -23.915  1.00 96.06           C  
ATOM   3484  HB2 MET B  66     -12.096  16.870 -23.759  1.00 96.06           H  
ATOM   3485  HB3 MET B  66     -13.422  16.767 -24.920  1.00 96.06           H  
ATOM   3486  O   MET B  66     -14.279  19.468 -23.482  1.00 96.06           O  
ATOM   3487  CG  MET B  66     -13.060  14.966 -23.793  1.00 96.06           C  
ATOM   3488  HG2 MET B  66     -12.569  14.707 -22.855  1.00 96.06           H  
ATOM   3489  HG3 MET B  66     -14.075  14.569 -23.765  1.00 96.06           H  
ATOM   3490  SD  MET B  66     -12.167  14.172 -25.152  1.00 96.06           S  
ATOM   3491  CE  MET B  66     -12.216  12.448 -24.604  1.00 96.06           C  
ATOM   3492  HE1 MET B  66     -11.706  11.819 -25.333  1.00 96.06           H  
ATOM   3493  HE2 MET B  66     -11.710  12.364 -23.642  1.00 96.06           H  
ATOM   3494  HE3 MET B  66     -13.250  12.117 -24.500  1.00 96.06           H  
ATOM   3495  N   PRO B  67     -12.813  18.999 -21.838  1.00 94.84           N  
ATOM   3496  CA  PRO B  67     -12.404  20.380 -21.608  1.00 94.84           C  
ATOM   3497  HA  PRO B  67     -13.288  20.994 -21.432  1.00 94.84           H  
ATOM   3498  C   PRO B  67     -11.634  20.954 -22.804  1.00 94.84           C  
ATOM   3499  CB  PRO B  67     -11.559  20.350 -20.329  1.00 94.84           C  
ATOM   3500  HB2 PRO B  67     -10.761  21.093 -20.344  1.00 94.84           H  
ATOM   3501  HB3 PRO B  67     -12.204  20.505 -19.465  1.00 94.84           H  
ATOM   3502  O   PRO B  67     -10.785  20.295 -23.400  1.00 94.84           O  
ATOM   3503  CG  PRO B  67     -11.004  18.927 -20.298  1.00 94.84           C  
ATOM   3504  HG2 PRO B  67     -10.800  18.589 -19.282  1.00 94.84           H  
ATOM   3505  HG3 PRO B  67     -10.109  18.868 -20.917  1.00 94.84           H  
ATOM   3506  CD  PRO B  67     -12.110  18.104 -20.938  1.00 94.84           C  
ATOM   3507  HD2 PRO B  67     -11.682  17.250 -21.462  1.00 94.84           H  
ATOM   3508  HD3 PRO B  67     -12.804  17.771 -20.166  1.00 94.84           H  
ATOM   3509  N   THR B  68     -11.906  22.215 -23.138  1.00 94.42           N  
ATOM   3510  H   THR B  68     -12.632  22.697 -22.626  1.00 94.42           H  
ATOM   3511  CA  THR B  68     -11.328  22.904 -24.307  1.00 94.42           C  
ATOM   3512  HA  THR B  68     -11.013  22.162 -25.041  1.00 94.42           H  
ATOM   3513  C   THR B  68     -10.093  23.749 -23.983  1.00 94.42           C  
ATOM   3514  CB  THR B  68     -12.384  23.800 -24.970  1.00 94.42           C  
ATOM   3515  HB  THR B  68     -11.926  24.345 -25.796  1.00 94.42           H  
ATOM   3516  O   THR B  68      -9.473  24.314 -24.878  1.00 94.42           O  
ATOM   3517  CG2 THR B  68     -13.568  23.006 -25.522  1.00 94.42           C  
ATOM   3518 HG21 THR B  68     -14.069  22.457 -24.724  1.00 94.42           H  
ATOM   3519 HG22 THR B  68     -14.279  23.688 -25.987  1.00 94.42           H  
ATOM   3520 HG23 THR B  68     -13.215  22.298 -26.273  1.00 94.42           H  
ATOM   3521  OG1 THR B  68     -12.901  24.731 -24.039  1.00 94.42           O  
ATOM   3522  HG1 THR B  68     -12.159  25.200 -23.650  1.00 94.42           H  
ATOM   3523  N   ASP B  69      -9.755  23.902 -22.706  1.00 91.53           N  
ATOM   3524  H   ASP B  69     -10.277  23.407 -21.997  1.00 91.53           H  
ATOM   3525  CA  ASP B  69      -8.740  24.824 -22.183  1.00 91.53           C  
ATOM   3526  HA  ASP B  69      -8.443  25.507 -22.979  1.00 91.53           H  
ATOM   3527  C   ASP B  69      -7.444  24.130 -21.724  1.00 91.53           C  
ATOM   3528  CB  ASP B  69      -9.376  25.682 -21.074  1.00 91.53           C  
ATOM   3529  HB2 ASP B  69     -10.206  26.241 -21.507  1.00 91.53           H  
ATOM   3530  HB3 ASP B  69      -8.642  26.407 -20.724  1.00 91.53           H  
ATOM   3531  O   ASP B  69      -6.536  24.791 -21.223  1.00 91.53           O  
ATOM   3532  CG  ASP B  69      -9.906  24.883 -19.873  1.00 91.53           C  
ATOM   3533  OD1 ASP B  69     -10.035  23.638 -19.984  1.00 91.53           O  
ATOM   3534  OD2 ASP B  69     -10.243  25.543 -18.869  1.00 91.53           O  
ATOM   3535  N   ARG B  70      -7.321  22.813 -21.945  1.00 90.79           N  
ATOM   3536  H   ARG B  70      -8.136  22.339 -22.307  1.00 90.79           H  
ATOM   3537  CA  ARG B  70      -6.138  22.002 -21.584  1.00 90.79           C  
ATOM   3538  HA  ARG B  70      -5.572  22.536 -20.820  1.00 90.79           H  
ATOM   3539  C   ARG B  70      -5.140  21.783 -22.721  1.00 90.79           C  
ATOM   3540  CB  ARG B  70      -6.583  20.664 -20.980  1.00 90.79           C  
ATOM   3541  HB2 ARG B  70      -7.157  20.097 -21.713  1.00 90.79           H  
ATOM   3542  HB3 ARG B  70      -5.701  20.084 -20.707  1.00 90.79           H  
ATOM   3543  O   ARG B  70      -4.145  21.095 -22.536  1.00 90.79           O  
ATOM   3544  CG  ARG B  70      -7.426  20.892 -19.727  1.00 90.79           C  
ATOM   3545  HG2 ARG B  70      -6.900  21.559 -19.044  1.00 90.79           H  
ATOM   3546  HG3 ARG B  70      -8.379  21.344 -20.003  1.00 90.79           H  
ATOM   3547  CD  ARG B  70      -7.684  19.566 -19.029  1.00 90.79           C  
ATOM   3548  HD2 ARG B  70      -6.739  19.163 -18.666  1.00 90.79           H  
ATOM   3549  HD3 ARG B  70      -8.111  18.859 -19.741  1.00 90.79           H  
ATOM   3550  NE  ARG B  70      -8.612  19.772 -17.910  1.00 90.79           N  
ATOM   3551  HE  ARG B  70      -9.004  20.696 -17.797  1.00 90.79           H  
ATOM   3552  NH1 ARG B  70      -8.582  17.616 -17.199  1.00 90.79           N  
ATOM   3553 HH11 ARG B  70      -8.744  16.993 -16.421  1.00 90.79           H  
ATOM   3554 HH12 ARG B  70      -7.813  17.373 -17.808  1.00 90.79           H  
ATOM   3555  NH2 ARG B  70      -9.825  19.105 -16.114  1.00 90.79           N  
ATOM   3556 HH21 ARG B  70     -10.086  18.368 -15.475  1.00 90.79           H  
ATOM   3557 HH22 ARG B  70     -10.237  20.020 -16.000  1.00 90.79           H  
ATOM   3558  CZ  ARG B  70      -9.001  18.833 -17.081  1.00 90.79           C  
ATOM   3559  N   GLY B  71      -5.402  22.355 -23.897  1.00 90.14           N  
ATOM   3560  H   GLY B  71      -6.234  22.923 -23.965  1.00 90.14           H  
ATOM   3561  CA  GLY B  71      -4.543  22.207 -25.078  1.00 90.14           C  
ATOM   3562  HA2 GLY B  71      -4.753  23.020 -25.772  1.00 90.14           H  
ATOM   3563  HA3 GLY B  71      -3.498  22.277 -24.775  1.00 90.14           H  
ATOM   3564  C   GLY B  71      -4.715  20.890 -25.843  1.00 90.14           C  
ATOM   3565  O   GLY B  71      -3.910  20.603 -26.721  1.00 90.14           O  
ATOM   3566  N   TRP B  72      -5.752  20.101 -25.543  1.00 90.34           N  
ATOM   3567  H   TRP B  72      -6.376  20.370 -24.797  1.00 90.34           H  
ATOM   3568  CA  TRP B  72      -6.055  18.863 -26.266  1.00 90.34           C  
ATOM   3569  HA  TRP B  72      -5.139  18.281 -26.373  1.00 90.34           H  
ATOM   3570  C   TRP B  72      -6.596  19.170 -27.668  1.00 90.34           C  
ATOM   3571  CB  TRP B  72      -7.070  18.028 -25.470  1.00 90.34           C  
ATOM   3572  HB2 TRP B  72      -8.011  18.577 -25.428  1.00 90.34           H  
ATOM   3573  HB3 TRP B  72      -7.258  17.106 -26.021  1.00 90.34           H  
ATOM   3574  O   TRP B  72      -7.506  19.989 -27.815  1.00 90.34           O  
ATOM   3575  CG  TRP B  72      -6.703  17.650 -24.063  1.00 90.34           C  
ATOM   3576  CD1 TRP B  72      -5.513  17.864 -23.451  1.00 90.34           C  
ATOM   3577  HD1 TRP B  72      -4.648  18.336 -23.893  1.00 90.34           H  
ATOM   3578  CD2 TRP B  72      -7.527  16.943 -23.083  1.00 90.34           C  
ATOM   3579  CE2 TRP B  72      -6.755  16.762 -21.899  1.00 90.34           C  
ATOM   3580  CE3 TRP B  72      -8.834  16.403 -23.081  1.00 90.34           C  
ATOM   3581  HE3 TRP B  72      -9.443  16.504 -23.967  1.00 90.34           H  
ATOM   3582  NE1 TRP B  72      -5.553  17.367 -22.169  1.00 90.34           N  
ATOM   3583  HE1 TRP B  72      -4.765  17.388 -21.537  1.00 90.34           H  
ATOM   3584  CH2 TRP B  72      -8.531  15.534 -20.816  1.00 90.34           C  
ATOM   3585  HH2 TRP B  72      -8.889  14.960 -19.974  1.00 90.34           H  
ATOM   3586  CZ2 TRP B  72      -7.235  16.067 -20.787  1.00 90.34           C  
ATOM   3587  HZ2 TRP B  72      -6.579  15.892 -19.947  1.00 90.34           H  
ATOM   3588  CZ3 TRP B  72      -9.332  15.707 -21.960  1.00 90.34           C  
ATOM   3589  HZ3 TRP B  72     -10.320  15.273 -21.992  1.00 90.34           H  
ATOM   3590  N   ASP B  73      -6.091  18.487 -28.698  1.00 91.85           N  
ATOM   3591  H   ASP B  73      -5.328  17.844 -28.541  1.00 91.85           H  
ATOM   3592  CA  ASP B  73      -6.649  18.570 -30.054  1.00 91.85           C  
ATOM   3593  HA  ASP B  73      -6.955  19.599 -30.242  1.00 91.85           H  
ATOM   3594  C   ASP B  73      -7.907  17.694 -30.160  1.00 91.85           C  
ATOM   3595  CB  ASP B  73      -5.587  18.231 -31.113  1.00 91.85           C  
ATOM   3596  HB2 ASP B  73      -5.305  17.181 -31.032  1.00 91.85           H  
ATOM   3597  HB3 ASP B  73      -4.700  18.833 -30.917  1.00 91.85           H  
ATOM   3598  O   ASP B  73      -7.868  16.558 -30.625  1.00 91.85           O  
ATOM   3599  CG  ASP B  73      -6.068  18.528 -32.546  1.00 91.85           C  
ATOM   3600  OD1 ASP B  73      -7.297  18.666 -32.763  1.00 91.85           O  
ATOM   3601  OD2 ASP B  73      -5.194  18.638 -33.434  1.00 91.85           O  
ATOM   3602  N   LEU B  74      -9.038  18.216 -29.677  1.00 93.96           N  
ATOM   3603  H   LEU B  74      -8.966  19.120 -29.232  1.00 93.96           H  
ATOM   3604  CA  LEU B  74     -10.309  17.485 -29.604  1.00 93.96           C  
ATOM   3605  HA  LEU B  74     -10.156  16.583 -29.011  1.00 93.96           H  
ATOM   3606  C   LEU B  74     -10.841  17.023 -30.975  1.00 93.96           C  
ATOM   3607  CB  LEU B  74     -11.364  18.371 -28.915  1.00 93.96           C  
ATOM   3608  HB2 LEU B  74     -12.306  17.823 -28.896  1.00 93.96           H  
ATOM   3609  HB3 LEU B  74     -11.513  19.261 -29.527  1.00 93.96           H  
ATOM   3610  O   LEU B  74     -11.606  16.056 -31.035  1.00 93.96           O  
ATOM   3611  CG  LEU B  74     -11.034  18.814 -27.478  1.00 93.96           C  
ATOM   3612  HG  LEU B  74     -10.118  19.404 -27.476  1.00 93.96           H  
ATOM   3613  CD1 LEU B  74     -12.166  19.698 -26.954  1.00 93.96           C  
ATOM   3614 HD11 LEU B  74     -11.923  20.040 -25.948  1.00 93.96           H  
ATOM   3615 HD12 LEU B  74     -12.285  20.562 -27.608  1.00 93.96           H  
ATOM   3616 HD13 LEU B  74     -13.099  19.135 -26.918  1.00 93.96           H  
ATOM   3617  CD2 LEU B  74     -10.865  17.630 -26.527  1.00 93.96           C  
ATOM   3618 HD21 LEU B  74      -9.974  17.063 -26.797  1.00 93.96           H  
ATOM   3619 HD22 LEU B  74     -10.737  17.999 -25.509  1.00 93.96           H  
ATOM   3620 HD23 LEU B  74     -11.736  16.978 -26.579  1.00 93.96           H  
ATOM   3621  N   ASP B  75     -10.462  17.700 -32.064  1.00 93.09           N  
ATOM   3622  H   ASP B  75      -9.738  18.398 -31.966  1.00 93.09           H  
ATOM   3623  CA  ASP B  75     -10.874  17.330 -33.420  1.00 93.09           C  
ATOM   3624  HA  ASP B  75     -11.913  17.003 -33.402  1.00 93.09           H  
ATOM   3625  C   ASP B  75     -10.056  16.146 -33.943  1.00 93.09           C  
ATOM   3626  CB  ASP B  75     -10.759  18.531 -34.377  1.00 93.09           C  
ATOM   3627  HB2 ASP B  75      -9.822  19.056 -34.191  1.00 93.09           H  
ATOM   3628  HB3 ASP B  75     -10.727  18.155 -35.400  1.00 93.09           H  
ATOM   3629  O   ASP B  75     -10.636  15.214 -34.505  1.00 93.09           O  
ATOM   3630  CG  ASP B  75     -11.934  19.516 -34.298  1.00 93.09           C  
ATOM   3631  OD1 ASP B  75     -13.080  19.066 -34.046  1.00 93.09           O  
ATOM   3632  OD2 ASP B  75     -11.712  20.713 -34.596  1.00 93.09           O  
ATOM   3633  N   ALA B  76      -8.735  16.153 -33.734  1.00 94.01           N  
ATOM   3634  H   ALA B  76      -8.312  16.955 -33.287  1.00 94.01           H  
ATOM   3635  CA  ALA B  76      -7.871  15.029 -34.092  1.00 94.01           C  
ATOM   3636  HA  ALA B  76      -8.122  14.702 -35.101  1.00 94.01           H  
ATOM   3637  C   ALA B  76      -8.057  13.821 -33.160  1.00 94.01           C  
ATOM   3638  CB  ALA B  76      -6.416  15.505 -34.086  1.00 94.01           C  
ATOM   3639  HB1 ALA B  76      -6.121  15.777 -33.073  1.00 94.01           H  
ATOM   3640  HB2 ALA B  76      -5.765  14.704 -34.436  1.00 94.01           H  
ATOM   3641  HB3 ALA B  76      -6.302  16.373 -34.736  1.00 94.01           H  
ATOM   3642  O   ALA B  76      -7.931  12.681 -33.605  1.00 94.01           O  
ATOM   3643  N   LEU B  77      -8.381  14.068 -31.887  1.00 93.91           N  
ATOM   3644  H   LEU B  77      -8.377  15.031 -31.585  1.00 93.91           H  
ATOM   3645  CA  LEU B  77      -8.525  13.038 -30.863  1.00 93.91           C  
ATOM   3646  HA  LEU B  77      -7.636  12.408 -30.888  1.00 93.91           H  
ATOM   3647  C   LEU B  77      -9.737  12.136 -31.099  1.00 93.91           C  
ATOM   3648  CB  LEU B  77      -8.618  13.730 -29.489  1.00 93.91           C  
ATOM   3649  HB2 LEU B  77      -9.513  14.353 -29.486  1.00 93.91           H  
ATOM   3650  HB3 LEU B  77      -7.751  14.380 -29.366  1.00 93.91           H  
ATOM   3651  O   LEU B  77      -9.711  10.987 -30.681  1.00 93.91           O  
ATOM   3652  CG  LEU B  77      -8.667  12.784 -28.276  1.00 93.91           C  
ATOM   3653  HG  LEU B  77      -9.465  12.051 -28.398  1.00 93.91           H  
ATOM   3654  CD1 LEU B  77      -7.339  12.057 -28.076  1.00 93.91           C  
ATOM   3655 HD11 LEU B  77      -7.397  11.430 -27.186  1.00 93.91           H  
ATOM   3656 HD12 LEU B  77      -7.126  11.416 -28.931  1.00 93.91           H  
ATOM   3657 HD13 LEU B  77      -6.525  12.773 -27.959  1.00 93.91           H  
ATOM   3658  CD2 LEU B  77      -8.986  13.586 -27.016  1.00 93.91           C  
ATOM   3659 HD21 LEU B  77      -9.104  12.909 -26.170  1.00 93.91           H  
ATOM   3660 HD22 LEU B  77      -9.918  14.134 -27.154  1.00 93.91           H  
ATOM   3661 HD23 LEU B  77      -8.182  14.293 -26.810  1.00 93.91           H  
ATOM   3662  N   PHE B  78     -10.814  12.608 -31.728  1.00 95.33           N  
ATOM   3663  H   PHE B  78     -10.785  13.541 -32.115  1.00 95.33           H  
ATOM   3664  CA  PHE B  78     -12.005  11.777 -31.895  1.00 95.33           C  
ATOM   3665  HA  PHE B  78     -12.047  11.070 -31.066  1.00 95.33           H  
ATOM   3666  C   PHE B  78     -12.009  10.975 -33.192  1.00 95.33           C  
ATOM   3667  CB  PHE B  78     -13.269  12.612 -31.806  1.00 95.33           C  
ATOM   3668  HB2 PHE B  78     -13.313  13.076 -30.821  1.00 95.33           H  
ATOM   3669  HB3 PHE B  78     -13.192  13.409 -32.545  1.00 95.33           H  
ATOM   3670  O   PHE B  78     -12.019  11.545 -34.283  1.00 95.33           O  
ATOM   3671  CG  PHE B  78     -14.536  11.801 -32.043  1.00 95.33           C  
ATOM   3672  CD1 PHE B  78     -15.159  11.783 -33.308  1.00 95.33           C  
ATOM   3673  HD1 PHE B  78     -14.652  12.204 -34.163  1.00 95.33           H  
ATOM   3674  CD2 PHE B  78     -15.135  11.109 -30.977  1.00 95.33           C  
ATOM   3675  HD2 PHE B  78     -14.624  11.039 -30.029  1.00 95.33           H  
ATOM   3676  CE1 PHE B  78     -16.431  11.207 -33.467  1.00 95.33           C  
ATOM   3677  HE1 PHE B  78     -16.905  11.207 -34.437  1.00 95.33           H  
ATOM   3678  CE2 PHE B  78     -16.401  10.521 -31.140  1.00 95.33           C  
ATOM   3679  HE2 PHE B  78     -16.864  10.006 -30.311  1.00 95.33           H  
ATOM   3680  CZ  PHE B  78     -17.061  10.587 -32.376  1.00 95.33           C  
ATOM   3681  HZ  PHE B  78     -18.024  10.114 -32.496  1.00 95.33           H  
ATOM   3682  N   ASP B  79     -12.220   9.668 -33.071  1.00 94.65           N  
ATOM   3683  H   ASP B  79     -12.212   9.250 -32.152  1.00 94.65           H  
ATOM   3684  CA  ASP B  79     -12.680   8.834 -34.174  1.00 94.65           C  
ATOM   3685  HA  ASP B  79     -13.203   9.481 -34.879  1.00 94.65           H  
ATOM   3686  C   ASP B  79     -13.638   7.749 -33.663  1.00 94.65           C  
ATOM   3687  CB  ASP B  79     -11.504   8.205 -34.918  1.00 94.65           C  
ATOM   3688  HB2 ASP B  79     -10.708   8.941 -35.037  1.00 94.65           H  
ATOM   3689  HB3 ASP B  79     -11.120   7.353 -34.356  1.00 94.65           H  
ATOM   3690  O   ASP B  79     -13.342   7.096 -32.666  1.00 94.65           O  
ATOM   3691  CG  ASP B  79     -11.959   7.738 -36.296  1.00 94.65           C  
ATOM   3692  OD1 ASP B  79     -12.696   6.736 -36.388  1.00 94.65           O  
ATOM   3693  OD2 ASP B  79     -11.605   8.415 -37.291  1.00 94.65           O  
ATOM   3694  N   PRO B  80     -14.799   7.535 -34.307  1.00 91.84           N  
ATOM   3695  CA  PRO B  80     -15.744   6.507 -33.882  1.00 91.84           C  
ATOM   3696  HA  PRO B  80     -15.973   6.643 -32.825  1.00 91.84           H  
ATOM   3697  C   PRO B  80     -15.233   5.069 -34.065  1.00 91.84           C  
ATOM   3698  CB  PRO B  80     -17.004   6.768 -34.711  1.00 91.84           C  
ATOM   3699  HB2 PRO B  80     -17.640   7.478 -34.182  1.00 91.84           H  
ATOM   3700  HB3 PRO B  80     -17.557   5.854 -34.928  1.00 91.84           H  
ATOM   3701  O   PRO B  80     -15.885   4.158 -33.554  1.00 91.84           O  
ATOM   3702  CG  PRO B  80     -16.465   7.420 -35.983  1.00 91.84           C  
ATOM   3703  HG2 PRO B  80     -16.090   6.652 -36.659  1.00 91.84           H  
ATOM   3704  HG3 PRO B  80     -17.216   8.038 -36.476  1.00 91.84           H  
ATOM   3705  CD  PRO B  80     -15.300   8.252 -35.467  1.00 91.84           C  
ATOM   3706  HD2 PRO B  80     -15.654   9.234 -35.155  1.00 91.84           H  
ATOM   3707  HD3 PRO B  80     -14.549   8.361 -36.249  1.00 91.84           H  
ATOM   3708  N   ASP B  81     -14.141   4.840 -34.803  1.00 88.80           N  
ATOM   3709  H   ASP B  81     -13.639   5.619 -35.205  1.00 88.80           H  
ATOM   3710  CA  ASP B  81     -13.496   3.533 -34.922  1.00 88.80           C  
ATOM   3711  HA  ASP B  81     -14.273   2.768 -34.935  1.00 88.80           H  
ATOM   3712  C   ASP B  81     -12.533   3.279 -33.742  1.00 88.80           C  
ATOM   3713  CB  ASP B  81     -12.772   3.405 -36.272  1.00 88.80           C  
ATOM   3714  HB2 ASP B  81     -13.483   3.617 -37.069  1.00 88.80           H  
ATOM   3715  HB3 ASP B  81     -11.970   4.141 -36.330  1.00 88.80           H  
ATOM   3716  O   ASP B  81     -11.463   3.885 -33.686  1.00 88.80           O  
ATOM   3717  CG  ASP B  81     -12.187   2.004 -36.506  1.00 88.80           C  
ATOM   3718  OD1 ASP B  81     -12.398   1.104 -35.654  1.00 88.80           O  
ATOM   3719  OD2 ASP B  81     -11.585   1.805 -37.584  1.00 88.80           O  
ATOM   3720  N   PRO B  82     -12.842   2.332 -32.832  1.00 83.87           N  
ATOM   3721  CA  PRO B  82     -11.968   1.994 -31.708  1.00 83.87           C  
ATOM   3722  HA  PRO B  82     -11.826   2.881 -31.091  1.00 83.87           H  
ATOM   3723  C   PRO B  82     -10.589   1.471 -32.124  1.00 83.87           C  
ATOM   3724  CB  PRO B  82     -12.715   0.909 -30.918  1.00 83.87           C  
ATOM   3725  HB2 PRO B  82     -12.634   1.069 -29.843  1.00 83.87           H  
ATOM   3726  HB3 PRO B  82     -12.329  -0.077 -31.177  1.00 83.87           H  
ATOM   3727  O   PRO B  82      -9.692   1.399 -31.294  1.00 83.87           O  
ATOM   3728  CG  PRO B  82     -14.164   1.010 -31.381  1.00 83.87           C  
ATOM   3729  HG2 PRO B  82     -14.688   1.766 -30.796  1.00 83.87           H  
ATOM   3730  HG3 PRO B  82     -14.679   0.052 -31.321  1.00 83.87           H  
ATOM   3731  CD  PRO B  82     -14.026   1.490 -32.816  1.00 83.87           C  
ATOM   3732  HD2 PRO B  82     -13.870   0.640 -33.480  1.00 83.87           H  
ATOM   3733  HD3 PRO B  82     -14.931   2.028 -33.099  1.00 83.87           H  
ATOM   3734  N   GLN B  83     -10.418   1.035 -33.377  1.00 78.62           N  
ATOM   3735  H   GLN B  83     -11.178   1.131 -34.035  1.00 78.62           H  
ATOM   3736  CA  GLN B  83      -9.140   0.534 -33.888  1.00 78.62           C  
ATOM   3737  HA  GLN B  83      -8.594   0.045 -33.080  1.00 78.62           H  
ATOM   3738  C   GLN B  83      -8.222   1.647 -34.404  1.00 78.62           C  
ATOM   3739  CB  GLN B  83      -9.406  -0.499 -34.994  1.00 78.62           C  
ATOM   3740  HB2 GLN B  83     -10.046  -0.052 -35.755  1.00 78.62           H  
ATOM   3741  HB3 GLN B  83      -8.466  -0.768 -35.475  1.00 78.62           H  
ATOM   3742  O   GLN B  83      -7.070   1.371 -34.742  1.00 78.62           O  
ATOM   3743  CG  GLN B  83     -10.066  -1.778 -34.463  1.00 78.62           C  
ATOM   3744  HG2 GLN B  83     -10.955  -1.529 -33.883  1.00 78.62           H  
ATOM   3745  HG3 GLN B  83     -10.385  -2.381 -35.314  1.00 78.62           H  
ATOM   3746  CD  GLN B  83      -9.108  -2.621 -33.628  1.00 78.62           C  
ATOM   3747  NE2 GLN B  83      -9.451  -2.970 -32.409  1.00 78.62           N  
ATOM   3748 HE21 GLN B  83     -10.200  -2.481 -31.940  1.00 78.62           H  
ATOM   3749 HE22 GLN B  83      -8.731  -3.451 -31.890  1.00 78.62           H  
ATOM   3750  OE1 GLN B  83      -8.042  -3.014 -34.062  1.00 78.62           O  
ATOM   3751  N   ARG B  84      -8.705   2.891 -34.499  1.00 85.11           N  
ATOM   3752  H   ARG B  84      -9.632   3.094 -34.152  1.00 85.11           H  
ATOM   3753  CA  ARG B  84      -7.921   3.985 -35.062  1.00 85.11           C  
ATOM   3754  HA  ARG B  84      -7.335   3.567 -35.881  1.00 85.11           H  
ATOM   3755  C   ARG B  84      -6.938   4.532 -34.027  1.00 85.11           C  
ATOM   3756  CB  ARG B  84      -8.874   5.024 -35.647  1.00 85.11           C  
ATOM   3757  HB2 ARG B  84      -9.712   4.502 -36.109  1.00 85.11           H  
ATOM   3758  HB3 ARG B  84      -9.270   5.675 -34.868  1.00 85.11           H  
ATOM   3759  O   ARG B  84      -7.331   5.051 -32.985  1.00 85.11           O  
ATOM   3760  CG  ARG B  84      -8.171   5.834 -36.734  1.00 85.11           C  
ATOM   3761  HG2 ARG B  84      -7.336   6.393 -36.311  1.00 85.11           H  
ATOM   3762  HG3 ARG B  84      -7.808   5.154 -37.505  1.00 85.11           H  
ATOM   3763  CD  ARG B  84      -9.184   6.794 -37.336  1.00 85.11           C  
ATOM   3764  HD2 ARG B  84     -10.131   6.271 -37.472  1.00 85.11           H  
ATOM   3765  HD3 ARG B  84      -9.322   7.605 -36.620  1.00 85.11           H  
ATOM   3766  NE  ARG B  84      -8.753   7.304 -38.644  1.00 85.11           N  
ATOM   3767  HE  ARG B  84      -8.337   6.624 -39.264  1.00 85.11           H  
ATOM   3768  NH1 ARG B  84      -9.417   9.503 -38.379  1.00 85.11           N  
ATOM   3769 HH11 ARG B  84     -10.325   9.233 -38.027  1.00 85.11           H  
ATOM   3770 HH12 ARG B  84      -8.912   9.713 -37.530  1.00 85.11           H  
ATOM   3771  NH2 ARG B  84      -8.549   8.874 -40.277  1.00 85.11           N  
ATOM   3772 HH21 ARG B  84      -8.054   8.219 -40.865  1.00 85.11           H  
ATOM   3773 HH22 ARG B  84      -8.669   9.855 -40.486  1.00 85.11           H  
ATOM   3774  CZ  ARG B  84      -8.916   8.535 -39.080  1.00 85.11           C  
ATOM   3775  N   HIS B  85      -5.652   4.403 -34.339  1.00 81.65           N  
ATOM   3776  H   HIS B  85      -5.412   3.919 -35.193  1.00 81.65           H  
ATOM   3777  CA  HIS B  85      -4.559   4.705 -33.418  1.00 81.65           C  
ATOM   3778  HA  HIS B  85      -4.644   4.021 -32.574  1.00 81.65           H  
ATOM   3779  C   HIS B  85      -4.600   6.145 -32.900  1.00 81.65           C  
ATOM   3780  CB  HIS B  85      -3.230   4.444 -34.135  1.00 81.65           C  
ATOM   3781  HB2 HIS B  85      -3.319   3.509 -34.687  1.00 81.65           H  
ATOM   3782  HB3 HIS B  85      -3.043   5.237 -34.860  1.00 81.65           H  
ATOM   3783  O   HIS B  85      -4.825   7.071 -33.683  1.00 81.65           O  
ATOM   3784  CG  HIS B  85      -2.028   4.302 -33.234  1.00 81.65           C  
ATOM   3785  CD2 HIS B  85      -0.826   3.797 -33.621  1.00 81.65           C  
ATOM   3786  HD2 HIS B  85      -0.548   3.600 -34.646  1.00 81.65           H  
ATOM   3787  ND1 HIS B  85      -1.913   4.532 -31.885  1.00 81.65           N  
ATOM   3788  HD1 HIS B  85      -2.618   4.869 -31.246  1.00 81.65           H  
ATOM   3789  CE1 HIS B  85      -0.730   4.074 -31.461  1.00 81.65           C  
ATOM   3790  HE1 HIS B  85      -0.386   4.087 -30.437  1.00 81.65           H  
ATOM   3791  NE2 HIS B  85      -0.040   3.578 -32.490  1.00 81.65           N  
ATOM   3792  N   GLY B  86      -4.352   6.333 -31.602  1.00 85.44           N  
ATOM   3793  H   GLY B  86      -4.221   5.536 -30.996  1.00 85.44           H  
ATOM   3794  CA  GLY B  86      -4.190   7.655 -30.996  1.00 85.44           C  
ATOM   3795  HA2 GLY B  86      -3.792   7.533 -29.988  1.00 85.44           H  
ATOM   3796  HA3 GLY B  86      -3.477   8.236 -31.581  1.00 85.44           H  
ATOM   3797  C   GLY B  86      -5.491   8.448 -30.901  1.00 85.44           C  
ATOM   3798  O   GLY B  86      -5.459   9.654 -30.668  1.00 85.44           O  
ATOM   3799  N   THR B  87      -6.637   7.789 -31.096  1.00 92.05           N  
ATOM   3800  H   THR B  87      -6.592   6.791 -31.244  1.00 92.05           H  
ATOM   3801  CA  THR B  87      -7.957   8.421 -31.060  1.00 92.05           C  
ATOM   3802  HA  THR B  87      -7.830   9.457 -30.746  1.00 92.05           H  
ATOM   3803  C   THR B  87      -8.874   7.770 -30.029  1.00 92.05           C  
ATOM   3804  CB  THR B  87      -8.630   8.462 -32.441  1.00 92.05           C  
ATOM   3805  HB  THR B  87      -9.533   9.068 -32.360  1.00 92.05           H  
ATOM   3806  O   THR B  87      -8.608   6.688 -29.508  1.00 92.05           O  
ATOM   3807  CG2 THR B  87      -7.770   9.082 -33.539  1.00 92.05           C  
ATOM   3808 HG21 THR B  87      -7.404  10.053 -33.205  1.00 92.05           H  
ATOM   3809 HG22 THR B  87      -6.922   8.437 -33.766  1.00 92.05           H  
ATOM   3810 HG23 THR B  87      -8.373   9.219 -34.436  1.00 92.05           H  
ATOM   3811  OG1 THR B  87      -9.023   7.183 -32.864  1.00 92.05           O  
ATOM   3812  HG1 THR B  87      -8.311   6.554 -32.724  1.00 92.05           H  
ATOM   3813  N   SER B  88      -9.968   8.454 -29.713  1.00 94.90           N  
ATOM   3814  H   SER B  88     -10.090   9.349 -30.163  1.00 94.90           H  
ATOM   3815  CA  SER B  88     -11.016   8.014 -28.809  1.00 94.90           C  
ATOM   3816  HA  SER B  88     -10.809   6.982 -28.526  1.00 94.90           H  
ATOM   3817  C   SER B  88     -12.373   8.058 -29.500  1.00 94.90           C  
ATOM   3818  CB  SER B  88     -11.009   8.882 -27.547  1.00 94.90           C  
ATOM   3819  HB2 SER B  88     -10.086   8.699 -26.997  1.00 94.90           H  
ATOM   3820  HB3 SER B  88     -11.041   9.932 -27.837  1.00 94.90           H  
ATOM   3821  O   SER B  88     -12.744   9.066 -30.104  1.00 94.90           O  
ATOM   3822  OG  SER B  88     -12.126   8.598 -26.719  1.00 94.90           O  
ATOM   3823  HG  SER B  88     -12.626   9.411 -26.615  1.00 94.90           H  
ATOM   3824  N   TYR B  89     -13.168   7.001 -29.338  1.00 94.37           N  
ATOM   3825  H   TYR B  89     -12.815   6.213 -28.814  1.00 94.37           H  
ATOM   3826  CA  TYR B  89     -14.551   6.982 -29.826  1.00 94.37           C  
ATOM   3827  HA  TYR B  89     -14.603   7.559 -30.750  1.00 94.37           H  
ATOM   3828  C   TYR B  89     -15.535   7.665 -28.873  1.00 94.37           C  
ATOM   3829  CB  TYR B  89     -14.972   5.549 -30.159  1.00 94.37           C  
ATOM   3830  HB2 TYR B  89     -15.962   5.568 -30.614  1.00 94.37           H  
ATOM   3831  HB3 TYR B  89     -14.286   5.147 -30.905  1.00 94.37           H  
ATOM   3832  O   TYR B  89     -16.707   7.839 -29.213  1.00 94.37           O  
ATOM   3833  CG  TYR B  89     -15.013   4.625 -28.960  1.00 94.37           C  
ATOM   3834  CD1 TYR B  89     -14.019   3.646 -28.807  1.00 94.37           C  
ATOM   3835  HD1 TYR B  89     -13.223   3.563 -29.532  1.00 94.37           H  
ATOM   3836  CD2 TYR B  89     -16.046   4.731 -28.006  1.00 94.37           C  
ATOM   3837  HD2 TYR B  89     -16.824   5.470 -28.131  1.00 94.37           H  
ATOM   3838  CE1 TYR B  89     -14.080   2.759 -27.720  1.00 94.37           C  
ATOM   3839  HE1 TYR B  89     -13.361   1.960 -27.620  1.00 94.37           H  
ATOM   3840  CE2 TYR B  89     -16.073   3.879 -26.888  1.00 94.37           C  
ATOM   3841  HE2 TYR B  89     -16.858   3.968 -26.153  1.00 94.37           H  
ATOM   3842  OH  TYR B  89     -15.121   2.012 -25.709  1.00 94.37           O  
ATOM   3843  HH  TYR B  89     -15.892   2.161 -25.156  1.00 94.37           H  
ATOM   3844  CZ  TYR B  89     -15.085   2.883 -26.749  1.00 94.37           C  
ATOM   3845  N   SER B  90     -15.088   8.052 -27.675  1.00 94.65           N  
ATOM   3846  H   SER B  90     -14.113   7.890 -27.468  1.00 94.65           H  
ATOM   3847  CA  SER B  90     -15.863   8.861 -26.735  1.00 94.65           C  
ATOM   3848  HA  SER B  90     -16.895   8.924 -27.079  1.00 94.65           H  
ATOM   3849  C   SER B  90     -15.297  10.278 -26.657  1.00 94.65           C  
ATOM   3850  CB  SER B  90     -15.902   8.211 -25.353  1.00 94.65           C  
ATOM   3851  HB2 SER B  90     -16.314   7.205 -25.438  1.00 94.65           H  
ATOM   3852  HB3 SER B  90     -14.895   8.157 -24.941  1.00 94.65           H  
ATOM   3853  O   SER B  90     -14.086  10.471 -26.559  1.00 94.65           O  
ATOM   3854  OG  SER B  90     -16.730   8.991 -24.509  1.00 94.65           O  
ATOM   3855  HG  SER B  90     -16.816   8.523 -23.675  1.00 94.65           H  
ATOM   3856  N   ARG B  91     -16.189  11.275 -26.666  1.00 94.42           N  
ATOM   3857  H   ARG B  91     -17.160  11.010 -26.746  1.00 94.42           H  
ATOM   3858  CA  ARG B  91     -15.874  12.699 -26.424  1.00 94.42           C  
ATOM   3859  HA  ARG B  91     -14.795  12.845 -26.470  1.00 94.42           H  
ATOM   3860  C   ARG B  91     -16.296  13.168 -25.031  1.00 94.42           C  
ATOM   3861  CB  ARG B  91     -16.527  13.601 -27.484  1.00 94.42           C  
ATOM   3862  HB2 ARG B  91     -16.228  14.632 -27.293  1.00 94.42           H  
ATOM   3863  HB3 ARG B  91     -17.612  13.542 -27.390  1.00 94.42           H  
ATOM   3864  O   ARG B  91     -16.318  14.368 -24.771  1.00 94.42           O  
ATOM   3865  CG  ARG B  91     -16.126  13.252 -28.914  1.00 94.42           C  
ATOM   3866  HG2 ARG B  91     -15.039  13.221 -28.984  1.00 94.42           H  
ATOM   3867  HG3 ARG B  91     -16.555  12.280 -29.155  1.00 94.42           H  
ATOM   3868  CD  ARG B  91     -16.676  14.300 -29.888  1.00 94.42           C  
ATOM   3869  HD2 ARG B  91     -16.332  15.278 -29.551  1.00 94.42           H  
ATOM   3870  HD3 ARG B  91     -17.765  14.287 -29.849  1.00 94.42           H  
ATOM   3871  NE  ARG B  91     -16.226  14.064 -31.274  1.00 94.42           N  
ATOM   3872  HE  ARG B  91     -15.978  13.114 -31.510  1.00 94.42           H  
ATOM   3873  NH1 ARG B  91     -16.303  16.234 -32.006  1.00 94.42           N  
ATOM   3874 HH11 ARG B  91     -16.714  16.495 -31.121  1.00 94.42           H  
ATOM   3875 HH12 ARG B  91     -15.891  16.949 -32.587  1.00 94.42           H  
ATOM   3876  NH2 ARG B  91     -15.325  14.724 -33.282  1.00 94.42           N  
ATOM   3877 HH21 ARG B  91     -14.943  15.491 -33.816  1.00 94.42           H  
ATOM   3878 HH22 ARG B  91     -14.863  13.829 -33.354  1.00 94.42           H  
ATOM   3879  CZ  ARG B  91     -15.961  14.992 -32.179  1.00 94.42           C  
ATOM   3880  N   HIS B  92     -16.711  12.240 -24.172  1.00 96.14           N  
ATOM   3881  H   HIS B  92     -16.581  11.265 -24.403  1.00 96.14           H  
ATOM   3882  CA  HIS B  92     -17.416  12.555 -22.936  1.00 96.14           C  
ATOM   3883  HA  HIS B  92     -17.457  13.638 -22.817  1.00 96.14           H  
ATOM   3884  C   HIS B  92     -16.695  11.989 -21.715  1.00 96.14           C  
ATOM   3885  CB  HIS B  92     -18.858  12.042 -23.011  1.00 96.14           C  
ATOM   3886  HB2 HIS B  92     -18.832  10.956 -23.097  1.00 96.14           H  
ATOM   3887  HB3 HIS B  92     -19.374  12.300 -22.086  1.00 96.14           H  
ATOM   3888  O   HIS B  92     -16.159  10.881 -21.743  1.00 96.14           O  
ATOM   3889  CG  HIS B  92     -19.656  12.576 -24.170  1.00 96.14           C  
ATOM   3890  CD2 HIS B  92     -20.368  13.744 -24.214  1.00 96.14           C  
ATOM   3891  HD2 HIS B  92     -20.435  14.475 -23.421  1.00 96.14           H  
ATOM   3892  ND1 HIS B  92     -19.835  11.937 -25.375  1.00 96.14           N  
ATOM   3893  HD1 HIS B  92     -19.493  11.017 -25.611  1.00 96.14           H  
ATOM   3894  CE1 HIS B  92     -20.627  12.712 -26.134  1.00 96.14           C  
ATOM   3895  HE1 HIS B  92     -20.953  12.471 -27.136  1.00 96.14           H  
ATOM   3896  NE2 HIS B  92     -21.004  13.808 -25.460  1.00 96.14           N  
ATOM   3897  N   GLY B  93     -16.747  12.744 -20.625  1.00 97.06           N  
ATOM   3898  H   GLY B  93     -17.251  13.618 -20.678  1.00 97.06           H  
ATOM   3899  CA  GLY B  93     -16.201  12.400 -19.316  1.00 97.06           C  
ATOM   3900  HA2 GLY B  93     -16.517  11.398 -19.026  1.00 97.06           H  
ATOM   3901  HA3 GLY B  93     -15.112  12.433 -19.347  1.00 97.06           H  
ATOM   3902  C   GLY B  93     -16.698  13.397 -18.274  1.00 97.06           C  
ATOM   3903  O   GLY B  93     -17.495  14.273 -18.592  1.00 97.06           O  
ATOM   3904  N   ALA B  94     -16.252  13.277 -17.031  1.00 98.36           N  
ATOM   3905  H   ALA B  94     -15.624  12.519 -16.805  1.00 98.36           H  
ATOM   3906  CA  ALA B  94     -16.603  14.224 -15.976  1.00 98.36           C  
ATOM   3907  HA  ALA B  94     -17.266  14.997 -16.364  1.00 98.36           H  
ATOM   3908  C   ALA B  94     -15.337  14.925 -15.461  1.00 98.36           C  
ATOM   3909  CB  ALA B  94     -17.388  13.466 -14.908  1.00 98.36           C  
ATOM   3910  HB1 ALA B  94     -17.763  14.160 -14.156  1.00 98.36           H  
ATOM   3911  HB2 ALA B  94     -18.242  12.963 -15.362  1.00 98.36           H  
ATOM   3912  HB3 ALA B  94     -16.740  12.725 -14.440  1.00 98.36           H  
ATOM   3913  O   ALA B  94     -14.411  14.280 -14.969  1.00 98.36           O  
ATOM   3914  N   PHE B  95     -15.286  16.248 -15.580  1.00 98.15           N  
ATOM   3915  H   PHE B  95     -16.092  16.742 -15.933  1.00 98.15           H  
ATOM   3916  CA  PHE B  95     -14.070  17.032 -15.351  1.00 98.15           C  
ATOM   3917  HA  PHE B  95     -13.256  16.374 -15.049  1.00 98.15           H  
ATOM   3918  C   PHE B  95     -14.267  18.042 -14.225  1.00 98.15           C  
ATOM   3919  CB  PHE B  95     -13.645  17.696 -16.665  1.00 98.15           C  
ATOM   3920  HB2 PHE B  95     -14.417  18.400 -16.976  1.00 98.15           H  
ATOM   3921  HB3 PHE B  95     -12.731  18.264 -16.493  1.00 98.15           H  
ATOM   3922  O   PHE B  95     -15.372  18.539 -14.020  1.00 98.15           O  
ATOM   3923  CG  PHE B  95     -13.400  16.697 -17.781  1.00 98.15           C  
ATOM   3924  CD1 PHE B  95     -12.139  16.086 -17.917  1.00 98.15           C  
ATOM   3925  HD1 PHE B  95     -11.339  16.341 -17.238  1.00 98.15           H  
ATOM   3926  CD2 PHE B  95     -14.441  16.355 -18.667  1.00 98.15           C  
ATOM   3927  HD2 PHE B  95     -15.412  16.818 -18.570  1.00 98.15           H  
ATOM   3928  CE1 PHE B  95     -11.918  15.149 -18.942  1.00 98.15           C  
ATOM   3929  HE1 PHE B  95     -10.949  14.686 -19.050  1.00 98.15           H  
ATOM   3930  CE2 PHE B  95     -14.221  15.412 -19.685  1.00 98.15           C  
ATOM   3931  HE2 PHE B  95     -15.023  15.167 -20.365  1.00 98.15           H  
ATOM   3932  CZ  PHE B  95     -12.957  14.814 -19.828  1.00 98.15           C  
ATOM   3933  HZ  PHE B  95     -12.782  14.101 -20.620  1.00 98.15           H  
ATOM   3934  N   LEU B  96     -13.200  18.325 -13.478  1.00 97.62           N  
ATOM   3935  H   LEU B  96     -12.310  17.928 -13.744  1.00 97.62           H  
ATOM   3936  CA  LEU B  96     -13.214  19.333 -12.428  1.00 97.62           C  
ATOM   3937  HA  LEU B  96     -14.115  19.203 -11.828  1.00 97.62           H  
ATOM   3938  C   LEU B  96     -13.271  20.736 -13.026  1.00 97.62           C  
ATOM   3939  CB  LEU B  96     -11.972  19.203 -11.526  1.00 97.62           C  
ATOM   3940  HB2 LEU B  96     -11.874  20.118 -10.941  1.00 97.62           H  
ATOM   3941  HB3 LEU B  96     -11.093  19.124 -12.165  1.00 97.62           H  
ATOM   3942  O   LEU B  96     -12.412  21.142 -13.814  1.00 97.62           O  
ATOM   3943  CG  LEU B  96     -11.972  18.014 -10.556  1.00 97.62           C  
ATOM   3944  HG  LEU B  96     -12.069  17.082 -11.113  1.00 97.62           H  
ATOM   3945  CD1 LEU B  96     -10.654  17.985  -9.780  1.00 97.62           C  
ATOM   3946 HD11 LEU B  96     -10.626  17.114  -9.124  1.00 97.62           H  
ATOM   3947 HD12 LEU B  96      -9.826  17.920 -10.486  1.00 97.62           H  
ATOM   3948 HD13 LEU B  96     -10.547  18.893  -9.188  1.00 97.62           H  
ATOM   3949  CD2 LEU B  96     -13.114  18.091  -9.548  1.00 97.62           C  
ATOM   3950 HD21 LEU B  96     -13.020  17.283  -8.822  1.00 97.62           H  
ATOM   3951 HD22 LEU B  96     -14.065  17.986 -10.070  1.00 97.62           H  
ATOM   3952 HD23 LEU B  96     -13.094  19.053  -9.035  1.00 97.62           H  
ATOM   3953  N   ASP B  97     -14.241  21.502 -12.552  1.00 90.27           N  
ATOM   3954  H   ASP B  97     -15.050  21.057 -12.142  1.00 90.27           H  
ATOM   3955  CA  ASP B  97     -14.316  22.942 -12.713  1.00 90.27           C  
ATOM   3956  HA  ASP B  97     -14.344  23.171 -13.778  1.00 90.27           H  
ATOM   3957  C   ASP B  97     -13.063  23.570 -12.069  1.00 90.27           C  
ATOM   3958  CB  ASP B  97     -15.595  23.501 -12.046  1.00 90.27           C  
ATOM   3959  HB2 ASP B  97     -15.387  23.645 -10.986  1.00 90.27           H  
ATOM   3960  HB3 ASP B  97     -15.781  24.489 -12.467  1.00 90.27           H  
ATOM   3961  O   ASP B  97     -12.748  23.293 -10.908  1.00 90.27           O  
ATOM   3962  CG  ASP B  97     -16.901  22.679 -12.123  1.00 90.27           C  
ATOM   3963  OD1 ASP B  97     -16.932  21.512 -12.574  1.00 90.27           O  
ATOM   3964  OD2 ASP B  97     -17.915  23.218 -11.640  1.00 90.27           O  
ATOM   3965  N   GLY B  98     -12.318  24.397 -12.809  1.00 90.50           N  
ATOM   3966  H   GLY B  98     -12.596  24.595 -13.759  1.00 90.50           H  
ATOM   3967  CA  GLY B  98     -11.131  25.066 -12.262  1.00 90.50           C  
ATOM   3968  HA2 GLY B  98     -10.734  25.757 -13.005  1.00 90.50           H  
ATOM   3969  HA3 GLY B  98     -11.416  25.649 -11.386  1.00 90.50           H  
ATOM   3970  C   GLY B  98     -10.004  24.107 -11.851  1.00 90.50           C  
ATOM   3971  O   GLY B  98      -9.289  24.372 -10.888  1.00 90.50           O  
ATOM   3972  N   ALA B  99      -9.809  22.986 -12.560  1.00 93.18           N  
ATOM   3973  H   ALA B  99     -10.502  22.732 -13.249  1.00 93.18           H  
ATOM   3974  CA  ALA B  99      -8.725  22.035 -12.267  1.00 93.18           C  
ATOM   3975  HA  ALA B  99      -8.918  21.585 -11.293  1.00 93.18           H  
ATOM   3976  C   ALA B  99      -7.325  22.692 -12.215  1.00 93.18           C  
ATOM   3977  CB  ALA B  99      -8.751  20.930 -13.329  1.00 93.18           C  
ATOM   3978  HB1 ALA B  99      -9.740  20.474 -13.371  1.00 93.18           H  
ATOM   3979  HB2 ALA B  99      -8.020  20.162 -13.078  1.00 93.18           H  
ATOM   3980  HB3 ALA B  99      -8.510  21.344 -14.308  1.00 93.18           H  
ATOM   3981  O   ALA B  99      -6.456  22.248 -11.460  1.00 93.18           O  
ATOM   3982  N   ALA B 100      -7.117  23.757 -12.999  1.00 92.54           N  
ATOM   3983  H   ALA B 100      -7.889  24.074 -13.569  1.00 92.54           H  
ATOM   3984  CA  ALA B 100      -5.881  24.533 -13.048  1.00 92.54           C  
ATOM   3985  HA  ALA B 100      -5.046  23.856 -12.867  1.00 92.54           H  
ATOM   3986  C   ALA B 100      -5.788  25.648 -11.985  1.00 92.54           C  
ATOM   3987  CB  ALA B 100      -5.736  25.099 -14.467  1.00 92.54           C  
ATOM   3988  HB1 ALA B 100      -6.550  25.794 -14.674  1.00 92.54           H  
ATOM   3989  HB2 ALA B 100      -4.789  25.630 -14.559  1.00 92.54           H  
ATOM   3990  HB3 ALA B 100      -5.760  24.290 -15.197  1.00 92.54           H  
ATOM   3991  O   ALA B 100      -4.701  26.210 -11.816  1.00 92.54           O  
ATOM   3992  N   ASP B 101      -6.876  25.963 -11.276  1.00 94.57           N  
ATOM   3993  H   ASP B 101      -7.711  25.404 -11.374  1.00 94.57           H  
ATOM   3994  CA  ASP B 101      -6.920  27.028 -10.271  1.00 94.57           C  
ATOM   3995  HA  ASP B 101      -6.370  27.885 -10.659  1.00 94.57           H  
ATOM   3996  C   ASP B 101      -6.246  26.579  -8.968  1.00 94.57           C  
ATOM   3997  CB  ASP B 101      -8.364  27.489 -10.003  1.00 94.57           C  
ATOM   3998  HB2 ASP B 101      -8.958  26.643  -9.657  1.00 94.57           H  
ATOM   3999  HB3 ASP B 101      -8.343  28.224  -9.199  1.00 94.57           H  
ATOM   4000  O   ASP B 101      -6.407  25.438  -8.531  1.00 94.57           O  
ATOM   4001  CG  ASP B 101      -9.048  28.141 -11.212  1.00 94.57           C  
ATOM   4002  OD1 ASP B 101      -8.324  28.674 -12.084  1.00 94.57           O  
ATOM   4003  OD2 ASP B 101     -10.298  28.154 -11.230  1.00 94.57           O  
ATOM   4004  N   PHE B 102      -5.461  27.473  -8.356  1.00 96.39           N  
ATOM   4005  H   PHE B 102      -5.370  28.394  -8.759  1.00 96.39           H  
ATOM   4006  CA  PHE B 102      -4.737  27.196  -7.111  1.00 96.39           C  
ATOM   4007  HA  PHE B 102      -5.396  26.651  -6.437  1.00 96.39           H  
ATOM   4008  C   PHE B 102      -4.263  28.481  -6.413  1.00 96.39           C  
ATOM   4009  CB  PHE B 102      -3.519  26.321  -7.452  1.00 96.39           C  
ATOM   4010  HB2 PHE B 102      -3.872  25.400  -7.916  1.00 96.39           H  
ATOM   4011  HB3 PHE B 102      -2.908  26.845  -8.186  1.00 96.39           H  
ATOM   4012  O   PHE B 102      -3.620  29.326  -7.047  1.00 96.39           O  
ATOM   4013  CG  PHE B 102      -2.659  25.936  -6.267  1.00 96.39           C  
ATOM   4014  CD1 PHE B 102      -1.284  26.234  -6.257  1.00 96.39           C  
ATOM   4015  HD1 PHE B 102      -0.840  26.764  -7.087  1.00 96.39           H  
ATOM   4016  CD2 PHE B 102      -3.233  25.244  -5.186  1.00 96.39           C  
ATOM   4017  HD2 PHE B 102      -4.287  25.008  -5.191  1.00 96.39           H  
ATOM   4018  CE1 PHE B 102      -0.485  25.835  -5.170  1.00 96.39           C  
ATOM   4019  HE1 PHE B 102       0.572  26.056  -5.171  1.00 96.39           H  
ATOM   4020  CE2 PHE B 102      -2.439  24.855  -4.098  1.00 96.39           C  
ATOM   4021  HE2 PHE B 102      -2.891  24.326  -3.272  1.00 96.39           H  
ATOM   4022  CZ  PHE B 102      -1.068  25.152  -4.088  1.00 96.39           C  
ATOM   4023  HZ  PHE B 102      -0.472  24.850  -3.239  1.00 96.39           H  
ATOM   4024  N   ASP B 103      -4.480  28.616  -5.100  1.00 96.45           N  
ATOM   4025  H   ASP B 103      -5.043  27.918  -4.636  1.00 96.45           H  
ATOM   4026  CA  ASP B 103      -3.900  29.720  -4.312  1.00 96.45           C  
ATOM   4027  HA  ASP B 103      -3.860  30.595  -4.961  1.00 96.45           H  
ATOM   4028  C   ASP B 103      -2.445  29.424  -3.897  1.00 96.45           C  
ATOM   4029  CB  ASP B 103      -4.792  30.140  -3.132  1.00 96.45           C  
ATOM   4030  HB2 ASP B 103      -4.776  29.366  -2.364  1.00 96.45           H  
ATOM   4031  HB3 ASP B 103      -5.817  30.240  -3.490  1.00 96.45           H  
ATOM   4032  O   ASP B 103      -2.127  29.088  -2.752  1.00 96.45           O  
ATOM   4033  CG  ASP B 103      -4.359  31.490  -2.518  1.00 96.45           C  
ATOM   4034  OD1 ASP B 103      -3.199  31.935  -2.733  1.00 96.45           O  
ATOM   4035  OD2 ASP B 103      -5.178  32.104  -1.794  1.00 96.45           O  
ATOM   4036  N   ALA B 104      -1.522  29.584  -4.849  1.00 94.87           N  
ATOM   4037  H   ALA B 104      -1.857  29.759  -5.785  1.00 94.87           H  
ATOM   4038  CA  ALA B 104      -0.099  29.328  -4.623  1.00 94.87           C  
ATOM   4039  HA  ALA B 104       0.018  28.275  -4.365  1.00 94.87           H  
ATOM   4040  C   ALA B 104       0.477  30.147  -3.447  1.00 94.87           C  
ATOM   4041  CB  ALA B 104       0.655  29.603  -5.931  1.00 94.87           C  
ATOM   4042  HB1 ALA B 104       1.676  29.231  -5.846  1.00 94.87           H  
ATOM   4043  HB2 ALA B 104       0.164  29.092  -6.759  1.00 94.87           H  
ATOM   4044  HB3 ALA B 104       0.680  30.674  -6.133  1.00 94.87           H  
ATOM   4045  O   ALA B 104       1.240  29.630  -2.624  1.00 94.87           O  
ATOM   4046  N   ALA B 105       0.073  31.416  -3.316  1.00 91.81           N  
ATOM   4047  H   ALA B 105      -0.697  31.723  -3.893  1.00 91.81           H  
ATOM   4048  CA  ALA B 105       0.576  32.320  -2.282  1.00 91.81           C  
ATOM   4049  HA  ALA B 105       1.665  32.280  -2.292  1.00 91.81           H  
ATOM   4050  C   ALA B 105       0.112  31.918  -0.870  1.00 91.81           C  
ATOM   4051  CB  ALA B 105       0.135  33.745  -2.629  1.00 91.81           C  
ATOM   4052  HB1 ALA B 105      -0.954  33.802  -2.630  1.00 91.81           H  
ATOM   4053  HB2 ALA B 105       0.507  34.015  -3.617  1.00 91.81           H  
ATOM   4054  HB3 ALA B 105       0.531  34.444  -1.892  1.00 91.81           H  
ATOM   4055  O   ALA B 105       0.845  32.131   0.106  1.00 91.81           O  
ATOM   4056  N   PHE B 106      -1.072  31.311  -0.747  1.00 95.58           N  
ATOM   4057  H   PHE B 106      -1.666  31.221  -1.559  1.00 95.58           H  
ATOM   4058  CA  PHE B 106      -1.569  30.774   0.516  1.00 95.58           C  
ATOM   4059  HA  PHE B 106      -1.587  31.581   1.249  1.00 95.58           H  
ATOM   4060  C   PHE B 106      -0.676  29.668   1.085  1.00 95.58           C  
ATOM   4061  CB  PHE B 106      -3.005  30.294   0.343  1.00 95.58           C  
ATOM   4062  HB2 PHE B 106      -3.595  31.120  -0.055  1.00 95.58           H  
ATOM   4063  HB3 PHE B 106      -3.044  29.467  -0.366  1.00 95.58           H  
ATOM   4064  O   PHE B 106      -0.409  29.655   2.290  1.00 95.58           O  
ATOM   4065  CG  PHE B 106      -3.636  29.868   1.643  1.00 95.58           C  
ATOM   4066  CD1 PHE B 106      -3.530  28.535   2.073  1.00 95.58           C  
ATOM   4067  HD1 PHE B 106      -3.025  27.803   1.460  1.00 95.58           H  
ATOM   4068  CD2 PHE B 106      -4.328  30.812   2.422  1.00 95.58           C  
ATOM   4069  HD2 PHE B 106      -4.452  31.820   2.054  1.00 95.58           H  
ATOM   4070  CE1 PHE B 106      -4.113  28.147   3.288  1.00 95.58           C  
ATOM   4071  HE1 PHE B 106      -4.062  27.114   3.601  1.00 95.58           H  
ATOM   4072  CE2 PHE B 106      -4.915  30.422   3.636  1.00 95.58           C  
ATOM   4073  HE2 PHE B 106      -5.501  31.124   4.212  1.00 95.58           H  
ATOM   4074  CZ  PHE B 106      -4.808  29.089   4.065  1.00 95.58           C  
ATOM   4075  HZ  PHE B 106      -5.304  28.780   4.973  1.00 95.58           H  
ATOM   4076  N   PHE B 107      -0.138  28.803   0.228  1.00 95.18           N  
ATOM   4077  H   PHE B 107      -0.443  28.843  -0.735  1.00 95.18           H  
ATOM   4078  CA  PHE B 107       0.772  27.724   0.626  1.00 95.18           C  
ATOM   4079  HA  PHE B 107       0.567  27.465   1.664  1.00 95.18           H  
ATOM   4080  C   PHE B 107       2.255  28.119   0.583  1.00 95.18           C  
ATOM   4081  CB  PHE B 107       0.458  26.478  -0.205  1.00 95.18           C  
ATOM   4082  HB2 PHE B 107       1.159  25.685   0.054  1.00 95.18           H  
ATOM   4083  HB3 PHE B 107       0.593  26.707  -1.262  1.00 95.18           H  
ATOM   4084  O   PHE B 107       3.115  27.320   0.941  1.00 95.18           O  
ATOM   4085  CG  PHE B 107      -0.950  25.973   0.037  1.00 95.18           C  
ATOM   4086  CD1 PHE B 107      -1.274  25.318   1.242  1.00 95.18           C  
ATOM   4087  HD1 PHE B 107      -0.522  25.167   2.002  1.00 95.18           H  
ATOM   4088  CD2 PHE B 107      -1.957  26.215  -0.913  1.00 95.18           C  
ATOM   4089  HD2 PHE B 107      -1.736  26.742  -1.830  1.00 95.18           H  
ATOM   4090  CE1 PHE B 107      -2.586  24.876   1.479  1.00 95.18           C  
ATOM   4091  HE1 PHE B 107      -2.837  24.365   2.396  1.00 95.18           H  
ATOM   4092  CE2 PHE B 107      -3.272  25.793  -0.667  1.00 95.18           C  
ATOM   4093  HE2 PHE B 107      -4.039  26.004  -1.397  1.00 95.18           H  
ATOM   4094  CZ  PHE B 107      -3.586  25.118   0.524  1.00 95.18           C  
ATOM   4095  HZ  PHE B 107      -4.601  24.805   0.719  1.00 95.18           H  
ATOM   4096  N   GLY B 108       2.570  29.361   0.198  1.00 88.93           N  
ATOM   4097  H   GLY B 108       1.821  29.953  -0.132  1.00 88.93           H  
ATOM   4098  CA  GLY B 108       3.951  29.837   0.071  1.00 88.93           C  
ATOM   4099  HA2 GLY B 108       3.938  30.922  -0.031  1.00 88.93           H  
ATOM   4100  HA3 GLY B 108       4.512  29.571   0.967  1.00 88.93           H  
ATOM   4101  C   GLY B 108       4.694  29.264  -1.140  1.00 88.93           C  
ATOM   4102  O   GLY B 108       5.920  29.210  -1.122  1.00 88.93           O  
ATOM   4103  N   ILE B 109       3.961  28.844  -2.173  1.00 90.59           N  
ATOM   4104  H   ILE B 109       2.963  28.990  -2.136  1.00 90.59           H  
ATOM   4105  CA  ILE B 109       4.485  28.282  -3.421  1.00 90.59           C  
ATOM   4106  HA  ILE B 109       5.479  27.872  -3.240  1.00 90.59           H  
ATOM   4107  C   ILE B 109       4.622  29.410  -4.448  1.00 90.59           C  
ATOM   4108  CB  ILE B 109       3.579  27.119  -3.888  1.00 90.59           C  
ATOM   4109  HB  ILE B 109       2.554  27.484  -3.963  1.00 90.59           H  
ATOM   4110  O   ILE B 109       3.738  30.259  -4.590  1.00 90.59           O  
ATOM   4111  CG1 ILE B 109       3.631  25.988  -2.831  1.00 90.59           C  
ATOM   4112 HG12 ILE B 109       3.344  26.388  -1.858  1.00 90.59           H  
ATOM   4113 HG13 ILE B 109       4.652  25.616  -2.750  1.00 90.59           H  
ATOM   4114  CG2 ILE B 109       3.997  26.590  -5.269  1.00 90.59           C  
ATOM   4115 HG21 ILE B 109       3.953  27.382  -6.017  1.00 90.59           H  
ATOM   4116 HG22 ILE B 109       5.008  26.187  -5.222  1.00 90.59           H  
ATOM   4117 HG23 ILE B 109       3.318  25.803  -5.598  1.00 90.59           H  
ATOM   4118  CD1 ILE B 109       2.699  24.807  -3.102  1.00 90.59           C  
ATOM   4119 HD11 ILE B 109       2.678  24.157  -2.226  1.00 90.59           H  
ATOM   4120 HD12 ILE B 109       1.692  25.175  -3.297  1.00 90.59           H  
ATOM   4121 HD13 ILE B 109       3.058  24.229  -3.953  1.00 90.59           H  
ATOM   4122  N   SER B 110       5.750  29.455  -5.158  1.00 85.03           N  
ATOM   4123  H   SER B 110       6.410  28.698  -5.052  1.00 85.03           H  
ATOM   4124  CA  SER B 110       5.964  30.480  -6.187  1.00 85.03           C  
ATOM   4125  HA  SER B 110       5.679  31.435  -5.746  1.00 85.03           H  
ATOM   4126  C   SER B 110       5.082  30.223  -7.420  1.00 85.03           C  
ATOM   4127  CB  SER B 110       7.441  30.581  -6.577  1.00 85.03           C  
ATOM   4128  HB2 SER B 110       8.062  30.577  -5.680  1.00 85.03           H  
ATOM   4129  HB3 SER B 110       7.600  31.524  -7.100  1.00 85.03           H  
ATOM   4130  O   SER B 110       4.798  29.066  -7.724  1.00 85.03           O  
ATOM   4131  OG  SER B 110       7.831  29.527  -7.435  1.00 85.03           O  
ATOM   4132  HG  SER B 110       7.933  28.724  -6.920  1.00 85.03           H  
ATOM   4133  N   PRO B 111       4.704  31.250  -8.204  1.00 86.57           N  
ATOM   4134  CA  PRO B 111       3.949  31.039  -9.442  1.00 86.57           C  
ATOM   4135  HA  PRO B 111       2.975  30.616  -9.192  1.00 86.57           H  
ATOM   4136  C   PRO B 111       4.654  30.104 -10.435  1.00 86.57           C  
ATOM   4137  CB  PRO B 111       3.757  32.435 -10.043  1.00 86.57           C  
ATOM   4138  HB2 PRO B 111       4.577  32.672 -10.721  1.00 86.57           H  
ATOM   4139  HB3 PRO B 111       2.801  32.520 -10.560  1.00 86.57           H  
ATOM   4140  O   PRO B 111       3.994  29.346 -11.137  1.00 86.57           O  
ATOM   4141  CG  PRO B 111       3.827  33.359  -8.828  1.00 86.57           C  
ATOM   4142  HG2 PRO B 111       4.142  34.366  -9.102  1.00 86.57           H  
ATOM   4143  HG3 PRO B 111       2.857  33.381  -8.332  1.00 86.57           H  
ATOM   4144  CD  PRO B 111       4.847  32.670  -7.925  1.00 86.57           C  
ATOM   4145  HD2 PRO B 111       5.855  32.994  -8.186  1.00 86.57           H  
ATOM   4146  HD3 PRO B 111       4.627  32.902  -6.883  1.00 86.57           H  
ATOM   4147  N   ARG B 112       5.996  30.132 -10.474  1.00 82.14           N  
ATOM   4148  H   ARG B 112       6.476  30.732  -9.818  1.00 82.14           H  
ATOM   4149  CA  ARG B 112       6.801  29.280 -11.361  1.00 82.14           C  
ATOM   4150  HA  ARG B 112       6.374  29.321 -12.362  1.00 82.14           H  
ATOM   4151  C   ARG B 112       6.739  27.812 -10.947  1.00 82.14           C  
ATOM   4152  CB  ARG B 112       8.249  29.799 -11.406  1.00 82.14           C  
ATOM   4153  HB2 ARG B 112       8.233  30.885 -11.500  1.00 82.14           H  
ATOM   4154  HB3 ARG B 112       8.774  29.535 -10.488  1.00 82.14           H  
ATOM   4155  O   ARG B 112       6.534  26.947 -11.786  1.00 82.14           O  
ATOM   4156  CG  ARG B 112       8.992  29.224 -12.619  1.00 82.14           C  
ATOM   4157  HG2 ARG B 112       9.044  28.137 -12.553  1.00 82.14           H  
ATOM   4158  HG3 ARG B 112       8.425  29.477 -13.514  1.00 82.14           H  
ATOM   4159  CD  ARG B 112      10.402  29.802 -12.781  1.00 82.14           C  
ATOM   4160  HD2 ARG B 112      10.422  30.842 -12.456  1.00 82.14           H  
ATOM   4161  HD3 ARG B 112      10.613  29.768 -13.850  1.00 82.14           H  
ATOM   4162  NE  ARG B 112      11.431  29.006 -12.083  1.00 82.14           N  
ATOM   4163  HE  ARG B 112      11.197  28.041 -11.900  1.00 82.14           H  
ATOM   4164  NH1 ARG B 112      13.223  30.457 -12.247  1.00 82.14           N  
ATOM   4165 HH11 ARG B 112      14.226  30.543 -12.324  1.00 82.14           H  
ATOM   4166 HH12 ARG B 112      12.640  31.087 -12.780  1.00 82.14           H  
ATOM   4167  NH2 ARG B 112      13.547  28.398 -11.480  1.00 82.14           N  
ATOM   4168 HH21 ARG B 112      13.303  27.448 -11.721  1.00 82.14           H  
ATOM   4169 HH22 ARG B 112      14.538  28.594 -11.469  1.00 82.14           H  
ATOM   4170  CZ  ARG B 112      12.717  29.299 -11.927  1.00 82.14           C  
ATOM   4171  N   GLU B 113       6.863  27.548  -9.649  1.00 86.02           N  
ATOM   4172  H   GLU B 113       7.000  28.316  -9.008  1.00 86.02           H  
ATOM   4173  CA  GLU B 113       6.697  26.201  -9.099  1.00 86.02           C  
ATOM   4174  HA  GLU B 113       7.343  25.508  -9.637  1.00 86.02           H  
ATOM   4175  C   GLU B 113       5.254  25.709  -9.278  1.00 86.02           C  
ATOM   4176  CB  GLU B 113       7.121  26.214  -7.626  1.00 86.02           C  
ATOM   4177  HB2 GLU B 113       8.143  26.588  -7.565  1.00 86.02           H  
ATOM   4178  HB3 GLU B 113       6.471  26.899  -7.081  1.00 86.02           H  
ATOM   4179  O   GLU B 113       5.051  24.590  -9.728  1.00 86.02           O  
ATOM   4180  CG  GLU B 113       7.066  24.825  -6.972  1.00 86.02           C  
ATOM   4181  HG2 GLU B 113       7.717  24.149  -7.526  1.00 86.02           H  
ATOM   4182  HG3 GLU B 113       6.047  24.443  -7.031  1.00 86.02           H  
ATOM   4183  CD  GLU B 113       7.489  24.847  -5.496  1.00 86.02           C  
ATOM   4184  OE1 GLU B 113       7.577  23.740  -4.907  1.00 86.02           O  
ATOM   4185  OE2 GLU B 113       7.682  25.958  -4.942  1.00 86.02           O  
ATOM   4186  N   ALA B 114       4.251  26.558  -9.023  1.00 91.89           N  
ATOM   4187  H   ALA B 114       4.472  27.470  -8.648  1.00 91.89           H  
ATOM   4188  CA  ALA B 114       2.842  26.207  -9.202  1.00 91.89           C  
ATOM   4189  HA  ALA B 114       2.623  25.337  -8.583  1.00 91.89           H  
ATOM   4190  C   ALA B 114       2.496  25.831 -10.654  1.00 91.89           C  
ATOM   4191  CB  ALA B 114       1.978  27.379  -8.722  1.00 91.89           C  
ATOM   4192  HB1 ALA B 114       2.189  28.267  -9.318  1.00 91.89           H  
ATOM   4193  HB2 ALA B 114       2.188  27.586  -7.673  1.00 91.89           H  
ATOM   4194  HB3 ALA B 114       0.925  27.120  -8.831  1.00 91.89           H  
ATOM   4195  O   ALA B 114       1.670  24.948 -10.864  1.00 91.89           O  
ATOM   4196  N   LEU B 115       3.132  26.472 -11.643  1.00 88.86           N  
ATOM   4197  H   LEU B 115       3.759  27.227 -11.404  1.00 88.86           H  
ATOM   4198  CA  LEU B 115       2.959  26.138 -13.058  1.00 88.86           C  
ATOM   4199  HA  LEU B 115       1.890  26.076 -13.266  1.00 88.86           H  
ATOM   4200  C   LEU B 115       3.576  24.774 -13.409  1.00 88.86           C  
ATOM   4201  CB  LEU B 115       3.584  27.254 -13.915  1.00 88.86           C  
ATOM   4202  HB2 LEU B 115       4.666  27.126 -13.909  1.00 88.86           H  
ATOM   4203  HB3 LEU B 115       3.364  28.226 -13.473  1.00 88.86           H  
ATOM   4204  O   LEU B 115       2.999  24.035 -14.202  1.00 88.86           O  
ATOM   4205  CG  LEU B 115       3.072  27.251 -15.369  1.00 88.86           C  
ATOM   4206  HG  LEU B 115       2.971  26.228 -15.732  1.00 88.86           H  
ATOM   4207  CD1 LEU B 115       1.718  27.960 -15.468  1.00 88.86           C  
ATOM   4208 HD11 LEU B 115       0.984  27.440 -14.852  1.00 88.86           H  
ATOM   4209 HD12 LEU B 115       1.803  28.994 -15.136  1.00 88.86           H  
ATOM   4210 HD13 LEU B 115       1.371  27.935 -16.502  1.00 88.86           H  
ATOM   4211  CD2 LEU B 115       4.060  27.978 -16.281  1.00 88.86           C  
ATOM   4212 HD21 LEU B 115       4.188  29.010 -15.952  1.00 88.86           H  
ATOM   4213 HD22 LEU B 115       3.689  27.961 -17.306  1.00 88.86           H  
ATOM   4214 HD23 LEU B 115       5.021  27.464 -16.254  1.00 88.86           H  
ATOM   4215  N   ALA B 116       4.724  24.441 -12.811  1.00 87.82           N  
ATOM   4216  H   ALA B 116       5.143  25.106 -12.177  1.00 87.82           H  
ATOM   4217  CA  ALA B 116       5.417  23.163 -12.999  1.00 87.82           C  
ATOM   4218  HA  ALA B 116       5.342  22.872 -14.047  1.00 87.82           H  
ATOM   4219  C   ALA B 116       4.821  22.009 -12.168  1.00 87.82           C  
ATOM   4220  CB  ALA B 116       6.897  23.378 -12.664  1.00 87.82           C  
ATOM   4221  HB1 ALA B 116       7.305  24.169 -13.292  1.00 87.82           H  
ATOM   4222  HB2 ALA B 116       7.452  22.458 -12.846  1.00 87.82           H  
ATOM   4223  HB3 ALA B 116       7.000  23.658 -11.615  1.00 87.82           H  
ATOM   4224  O   ALA B 116       5.154  20.849 -12.403  1.00 87.82           O  
ATOM   4225  N   MET B 117       3.961  22.317 -11.194  1.00 92.16           N  
ATOM   4226  H   MET B 117       3.771  23.294 -11.022  1.00 92.16           H  
ATOM   4227  CA  MET B 117       3.286  21.330 -10.356  1.00 92.16           C  
ATOM   4228  HA  MET B 117       3.987  20.530 -10.118  1.00 92.16           H  
ATOM   4229  C   MET B 117       2.092  20.696 -11.067  1.00 92.16           C  
ATOM   4230  CB  MET B 117       2.809  21.963  -9.042  1.00 92.16           C  
ATOM   4231  HB2 MET B 117       2.020  21.335  -8.629  1.00 92.16           H  
ATOM   4232  HB3 MET B 117       2.389  22.949  -9.239  1.00 92.16           H  
ATOM   4233  O   MET B 117       1.156  21.391 -11.485  1.00 92.16           O  
ATOM   4234  CG  MET B 117       3.916  22.071  -7.991  1.00 92.16           C  
ATOM   4235  HG2 MET B 117       4.219  21.065  -7.701  1.00 92.16           H  
ATOM   4236  HG3 MET B 117       4.784  22.562  -8.430  1.00 92.16           H  
ATOM   4237  SD  MET B 117       3.429  22.984  -6.497  1.00 92.16           S  
ATOM   4238  CE  MET B 117       2.105  21.912  -5.881  1.00 92.16           C  
ATOM   4239  HE1 MET B 117       1.270  21.914  -6.582  1.00 92.16           H  
ATOM   4240  HE2 MET B 117       2.476  20.892  -5.785  1.00 92.16           H  
ATOM   4241  HE3 MET B 117       1.756  22.275  -4.914  1.00 92.16           H  
ATOM   4242  N   ASP B 118       2.070  19.364 -11.051  1.00 94.51           N  
ATOM   4243  H   ASP B 118       2.882  18.859 -10.726  1.00 94.51           H  
ATOM   4244  CA  ASP B 118       0.898  18.561 -11.368  1.00 94.51           C  
ATOM   4245  HA  ASP B 118       0.742  18.622 -12.445  1.00 94.51           H  
ATOM   4246  C   ASP B 118      -0.323  19.111 -10.595  1.00 94.51           C  
ATOM   4247  CB  ASP B 118       1.183  17.086 -11.023  1.00 94.51           C  
ATOM   4248  HB2 ASP B 118       1.448  17.018  -9.967  1.00 94.51           H  
ATOM   4249  HB3 ASP B 118       2.041  16.749 -11.605  1.00 94.51           H  
ATOM   4250  O   ASP B 118      -0.262  19.268  -9.362  1.00 94.51           O  
ATOM   4251  CG  ASP B 118       0.017  16.124 -11.283  1.00 94.51           C  
ATOM   4252  OD1 ASP B 118      -1.098  16.592 -11.596  1.00 94.51           O  
ATOM   4253  OD2 ASP B 118       0.188  14.910 -11.049  1.00 94.51           O  
ATOM   4254  N   PRO B 119      -1.437  19.441 -11.278  1.00 96.79           N  
ATOM   4255  CA  PRO B 119      -2.671  19.868 -10.625  1.00 96.79           C  
ATOM   4256  HA  PRO B 119      -2.505  20.834 -10.147  1.00 96.79           H  
ATOM   4257  C   PRO B 119      -3.162  18.898  -9.541  1.00 96.79           C  
ATOM   4258  CB  PRO B 119      -3.696  20.050 -11.750  1.00 96.79           C  
ATOM   4259  HB2 PRO B 119      -3.735  21.102 -12.034  1.00 96.79           H  
ATOM   4260  HB3 PRO B 119      -4.690  19.713 -11.456  1.00 96.79           H  
ATOM   4261  O   PRO B 119      -3.770  19.356  -8.576  1.00 96.79           O  
ATOM   4262  CG  PRO B 119      -3.136  19.234 -12.914  1.00 96.79           C  
ATOM   4263  HG2 PRO B 119      -3.434  18.191 -12.807  1.00 96.79           H  
ATOM   4264  HG3 PRO B 119      -3.452  19.627 -13.880  1.00 96.79           H  
ATOM   4265  CD  PRO B 119      -1.633  19.346 -12.719  1.00 96.79           C  
ATOM   4266  HD2 PRO B 119      -1.258  20.250 -13.198  1.00 96.79           H  
ATOM   4267  HD3 PRO B 119      -1.157  18.470 -13.160  1.00 96.79           H  
ATOM   4268  N   GLN B 120      -2.836  17.601  -9.601  1.00 97.93           N  
ATOM   4269  H   GLN B 120      -2.312  17.266 -10.396  1.00 97.93           H  
ATOM   4270  CA  GLN B 120      -3.128  16.663  -8.513  1.00 97.93           C  
ATOM   4271  HA  GLN B 120      -4.209  16.619  -8.383  1.00 97.93           H  
ATOM   4272  C   GLN B 120      -2.516  17.113  -7.173  1.00 97.93           C  
ATOM   4273  CB  GLN B 120      -2.617  15.257  -8.866  1.00 97.93           C  
ATOM   4274  HB2 GLN B 120      -1.539  15.294  -9.025  1.00 97.93           H  
ATOM   4275  HB3 GLN B 120      -2.799  14.602  -8.014  1.00 97.93           H  
ATOM   4276  O   GLN B 120      -3.198  17.094  -6.146  1.00 97.93           O  
ATOM   4277  CG  GLN B 120      -3.294  14.641 -10.101  1.00 97.93           C  
ATOM   4278  HG2 GLN B 120      -4.378  14.706 -10.003  1.00 97.93           H  
ATOM   4279  HG3 GLN B 120      -3.016  15.188 -11.002  1.00 97.93           H  
ATOM   4280  CD  GLN B 120      -2.904  13.182 -10.280  1.00 97.93           C  
ATOM   4281  NE2 GLN B 120      -1.703  12.896 -10.723  1.00 97.93           N  
ATOM   4282 HE21 GLN B 120      -1.450  11.929 -10.867  1.00 97.93           H  
ATOM   4283 HE22 GLN B 120      -1.051  13.637 -10.937  1.00 97.93           H  
ATOM   4284  OE1 GLN B 120      -3.684  12.283  -9.996  1.00 97.93           O  
ATOM   4285  N   GLN B 121      -1.260  17.584  -7.167  1.00 97.95           N  
ATOM   4286  H   GLN B 121      -0.783  17.675  -8.052  1.00 97.95           H  
ATOM   4287  CA  GLN B 121      -0.599  18.083  -5.952  1.00 97.95           C  
ATOM   4288  HA  GLN B 121      -0.688  17.330  -5.169  1.00 97.95           H  
ATOM   4289  C   GLN B 121      -1.260  19.368  -5.432  1.00 97.95           C  
ATOM   4290  CB  GLN B 121       0.896  18.355  -6.207  1.00 97.95           C  
ATOM   4291  HB2 GLN B 121       1.004  19.137  -6.958  1.00 97.95           H  
ATOM   4292  HB3 GLN B 121       1.321  18.721  -5.273  1.00 97.95           H  
ATOM   4293  O   GLN B 121      -1.394  19.558  -4.222  1.00 97.95           O  
ATOM   4294  CG  GLN B 121       1.703  17.124  -6.656  1.00 97.95           C  
ATOM   4295  HG2 GLN B 121       1.479  16.294  -5.985  1.00 97.95           H  
ATOM   4296  HG3 GLN B 121       1.401  16.838  -7.663  1.00 97.95           H  
ATOM   4297  CD  GLN B 121       3.218  17.343  -6.637  1.00 97.95           C  
ATOM   4298  NE2 GLN B 121       4.000  16.395  -7.097  1.00 97.95           N  
ATOM   4299 HE21 GLN B 121       3.619  15.593  -7.578  1.00 97.95           H  
ATOM   4300 HE22 GLN B 121       4.988  16.598  -7.147  1.00 97.95           H  
ATOM   4301  OE1 GLN B 121       3.737  18.339  -6.145  1.00 97.95           O  
ATOM   4302  N   ARG B 122      -1.686  20.250  -6.346  1.00 98.02           N  
ATOM   4303  H   ARG B 122      -1.577  19.991  -7.317  1.00 98.02           H  
ATOM   4304  CA  ARG B 122      -2.347  21.526  -6.029  1.00 98.02           C  
ATOM   4305  HA  ARG B 122      -1.766  22.064  -5.279  1.00 98.02           H  
ATOM   4306  C   ARG B 122      -3.722  21.307  -5.396  1.00 98.02           C  
ATOM   4307  CB  ARG B 122      -2.433  22.392  -7.301  1.00 98.02           C  
ATOM   4308  HB2 ARG B 122      -3.039  23.271  -7.083  1.00 98.02           H  
ATOM   4309  HB3 ARG B 122      -2.927  21.838  -8.099  1.00 98.02           H  
ATOM   4310  O   ARG B 122      -3.977  21.803  -4.299  1.00 98.02           O  
ATOM   4311  CG  ARG B 122      -1.039  22.841  -7.766  1.00 98.02           C  
ATOM   4312  HG2 ARG B 122      -0.545  23.329  -6.926  1.00 98.02           H  
ATOM   4313  HG3 ARG B 122      -0.446  21.975  -8.062  1.00 98.02           H  
ATOM   4314  CD  ARG B 122      -1.074  23.841  -8.925  1.00 98.02           C  
ATOM   4315  HD2 ARG B 122      -1.887  24.546  -8.753  1.00 98.02           H  
ATOM   4316  HD3 ARG B 122      -0.136  24.396  -8.921  1.00 98.02           H  
ATOM   4317  NE  ARG B 122      -1.206  23.193 -10.244  1.00 98.02           N  
ATOM   4318  HE  ARG B 122      -0.664  22.357 -10.406  1.00 98.02           H  
ATOM   4319  NH1 ARG B 122      -2.285  24.918 -11.294  1.00 98.02           N  
ATOM   4320 HH11 ARG B 122      -2.417  25.358 -10.395  1.00 98.02           H  
ATOM   4321 HH12 ARG B 122      -2.870  25.255 -12.045  1.00 98.02           H  
ATOM   4322  NH2 ARG B 122      -1.677  23.111 -12.463  1.00 98.02           N  
ATOM   4323 HH21 ARG B 122      -1.075  22.303 -12.531  1.00 98.02           H  
ATOM   4324 HH22 ARG B 122      -1.970  23.574 -13.312  1.00 98.02           H  
ATOM   4325  CZ  ARG B 122      -1.725  23.742 -11.327  1.00 98.02           C  
ATOM   4326  N   GLN B 123      -4.563  20.491  -6.032  1.00 97.90           N  
ATOM   4327  H   GLN B 123      -4.270  20.107  -6.919  1.00 97.90           H  
ATOM   4328  CA  GLN B 123      -5.914  20.183  -5.554  1.00 97.90           C  
ATOM   4329  HA  GLN B 123      -6.466  21.113  -5.418  1.00 97.90           H  
ATOM   4330  C   GLN B 123      -5.896  19.462  -4.196  1.00 97.90           C  
ATOM   4331  CB  GLN B 123      -6.642  19.325  -6.604  1.00 97.90           C  
ATOM   4332  HB2 GLN B 123      -7.602  19.019  -6.188  1.00 97.90           H  
ATOM   4333  HB3 GLN B 123      -6.054  18.429  -6.802  1.00 97.90           H  
ATOM   4334  O   GLN B 123      -6.720  19.748  -3.324  1.00 97.90           O  
ATOM   4335  CG  GLN B 123      -6.913  20.043  -7.938  1.00 97.90           C  
ATOM   4336  HG2 GLN B 123      -5.985  20.446  -8.343  1.00 97.90           H  
ATOM   4337  HG3 GLN B 123      -7.299  19.319  -8.656  1.00 97.90           H  
ATOM   4338  CD  GLN B 123      -7.923  21.182  -7.837  1.00 97.90           C  
ATOM   4339  NE2 GLN B 123      -7.867  22.129  -8.749  1.00 97.90           N  
ATOM   4340 HE21 GLN B 123      -7.162  22.125  -9.471  1.00 97.90           H  
ATOM   4341 HE22 GLN B 123      -8.457  22.942  -8.646  1.00 97.90           H  
ATOM   4342  OE1 GLN B 123      -8.778  21.221  -6.963  1.00 97.90           O  
ATOM   4343  N   VAL B 124      -4.932  18.559  -3.975  1.00 97.70           N  
ATOM   4344  H   VAL B 124      -4.307  18.328  -4.734  1.00 97.70           H  
ATOM   4345  CA  VAL B 124      -4.762  17.860  -2.690  1.00 97.70           C  
ATOM   4346  HA  VAL B 124      -5.718  17.423  -2.399  1.00 97.70           H  
ATOM   4347  C   VAL B 124      -4.366  18.809  -1.556  1.00 97.70           C  
ATOM   4348  CB  VAL B 124      -3.754  16.706  -2.844  1.00 97.70           C  
ATOM   4349  HB  VAL B 124      -2.913  17.045  -3.448  1.00 97.70           H  
ATOM   4350  O   VAL B 124      -4.831  18.620  -0.432  1.00 97.70           O  
ATOM   4351  CG1 VAL B 124      -3.194  16.189  -1.521  1.00 97.70           C  
ATOM   4352 HG11 VAL B 124      -2.681  17.003  -1.008  1.00 97.70           H  
ATOM   4353 HG12 VAL B 124      -2.453  15.416  -1.725  1.00 97.70           H  
ATOM   4354 HG13 VAL B 124      -3.990  15.798  -0.889  1.00 97.70           H  
ATOM   4355  CG2 VAL B 124      -4.426  15.515  -3.527  1.00 97.70           C  
ATOM   4356 HG21 VAL B 124      -5.239  15.130  -2.910  1.00 97.70           H  
ATOM   4357 HG22 VAL B 124      -3.691  14.728  -3.695  1.00 97.70           H  
ATOM   4358 HG23 VAL B 124      -4.829  15.831  -4.490  1.00 97.70           H  
ATOM   4359  N   LEU B 125      -3.531  19.825  -1.806  1.00 98.10           N  
ATOM   4360  H   LEU B 125      -3.181  19.952  -2.744  1.00 98.10           H  
ATOM   4361  CA  LEU B 125      -3.154  20.796  -0.770  1.00 98.10           C  
ATOM   4362  HA  LEU B 125      -2.768  20.253   0.092  1.00 98.10           H  
ATOM   4363  C   LEU B 125      -4.368  21.584  -0.262  1.00 98.10           C  
ATOM   4364  CB  LEU B 125      -2.076  21.757  -1.303  1.00 98.10           C  
ATOM   4365  HB2 LEU B 125      -2.331  22.041  -2.323  1.00 98.10           H  
ATOM   4366  HB3 LEU B 125      -2.093  22.668  -0.703  1.00 98.10           H  
ATOM   4367  O   LEU B 125      -4.573  21.659   0.951  1.00 98.10           O  
ATOM   4368  CG  LEU B 125      -0.643  21.202  -1.277  1.00 98.10           C  
ATOM   4369  HG  LEU B 125      -0.603  20.237  -1.782  1.00 98.10           H  
ATOM   4370  CD1 LEU B 125       0.276  22.187  -2.002  1.00 98.10           C  
ATOM   4371 HD11 LEU B 125      -0.039  22.268  -3.042  1.00 98.10           H  
ATOM   4372 HD12 LEU B 125       1.305  21.828  -1.968  1.00 98.10           H  
ATOM   4373 HD13 LEU B 125       0.217  23.167  -1.529  1.00 98.10           H  
ATOM   4374  CD2 LEU B 125      -0.113  21.035   0.152  1.00 98.10           C  
ATOM   4375 HD21 LEU B 125      -0.169  21.986   0.683  1.00 98.10           H  
ATOM   4376 HD22 LEU B 125      -0.706  20.293   0.686  1.00 98.10           H  
ATOM   4377 HD23 LEU B 125       0.922  20.694   0.126  1.00 98.10           H  
ATOM   4378  N   GLU B 126      -5.185  22.118  -1.175  1.00 98.35           N  
ATOM   4379  H   GLU B 126      -4.954  22.014  -2.152  1.00 98.35           H  
ATOM   4380  CA  GLU B 126      -6.411  22.853  -0.828  1.00 98.35           C  
ATOM   4381  HA  GLU B 126      -6.170  23.671  -0.150  1.00 98.35           H  
ATOM   4382  C   GLU B 126      -7.400  21.964  -0.072  1.00 98.35           C  
ATOM   4383  CB  GLU B 126      -7.064  23.458  -2.084  1.00 98.35           C  
ATOM   4384  HB2 GLU B 126      -7.156  22.697  -2.859  1.00 98.35           H  
ATOM   4385  HB3 GLU B 126      -8.060  23.812  -1.818  1.00 98.35           H  
ATOM   4386  O   GLU B 126      -7.773  22.269   1.062  1.00 98.35           O  
ATOM   4387  CG  GLU B 126      -6.248  24.647  -2.611  1.00 98.35           C  
ATOM   4388  HG2 GLU B 126      -6.113  25.344  -1.783  1.00 98.35           H  
ATOM   4389  HG3 GLU B 126      -5.266  24.290  -2.920  1.00 98.35           H  
ATOM   4390  CD  GLU B 126      -6.896  25.419  -3.776  1.00 98.35           C  
ATOM   4391  OE1 GLU B 126      -6.267  26.429  -4.177  1.00 98.35           O  
ATOM   4392  OE2 GLU B 126      -7.998  25.038  -4.244  1.00 98.35           O  
ATOM   4393  N   THR B 127      -7.742  20.806  -0.635  1.00 98.33           N  
ATOM   4394  H   THR B 127      -7.393  20.598  -1.560  1.00 98.33           H  
ATOM   4395  CA  THR B 127      -8.709  19.893  -0.003  1.00 98.33           C  
ATOM   4396  HA  THR B 127      -9.611  20.462   0.224  1.00 98.33           H  
ATOM   4397  C   THR B 127      -8.219  19.315   1.325  1.00 98.33           C  
ATOM   4398  CB  THR B 127      -9.114  18.744  -0.928  1.00 98.33           C  
ATOM   4399  HB  THR B 127      -9.608  17.975  -0.335  1.00 98.33           H  
ATOM   4400  O   THR B 127      -9.033  19.049   2.207  1.00 98.33           O  
ATOM   4401  CG2 THR B 127     -10.086  19.185  -2.016  1.00 98.33           C  
ATOM   4402 HG21 THR B 127     -10.976  19.614  -1.557  1.00 98.33           H  
ATOM   4403 HG22 THR B 127      -9.622  19.939  -2.651  1.00 98.33           H  
ATOM   4404 HG23 THR B 127     -10.375  18.326  -2.622  1.00 98.33           H  
ATOM   4405  OG1 THR B 127      -7.989  18.180  -1.552  1.00 98.33           O  
ATOM   4406  HG1 THR B 127      -7.666  18.806  -2.204  1.00 98.33           H  
ATOM   4407  N   THR B 128      -6.907  19.152   1.537  1.00 98.59           N  
ATOM   4408  H   THR B 128      -6.269  19.346   0.779  1.00 98.59           H  
ATOM   4409  CA  THR B 128      -6.381  18.727   2.848  1.00 98.59           C  
ATOM   4410  HA  THR B 128      -7.010  17.916   3.214  1.00 98.59           H  
ATOM   4411  C   THR B 128      -6.446  19.852   3.886  1.00 98.59           C  
ATOM   4412  CB  THR B 128      -4.950  18.178   2.762  1.00 98.59           C  
ATOM   4413  HB  THR B 128      -4.259  18.974   2.485  1.00 98.59           H  
ATOM   4414  O   THR B 128      -6.691  19.584   5.063  1.00 98.59           O  
ATOM   4415  CG2 THR B 128      -4.514  17.564   4.094  1.00 98.59           C  
ATOM   4416 HG21 THR B 128      -4.322  18.351   4.824  1.00 98.59           H  
ATOM   4417 HG22 THR B 128      -3.600  16.985   3.957  1.00 98.59           H  
ATOM   4418 HG23 THR B 128      -5.295  16.904   4.471  1.00 98.59           H  
ATOM   4419  OG1 THR B 128      -4.870  17.145   1.809  1.00 98.59           O  
ATOM   4420  HG1 THR B 128      -4.931  17.569   0.949  1.00 98.59           H  
ATOM   4421  N   TRP B 129      -6.272  21.114   3.482  1.00 98.48           N  
ATOM   4422  H   TRP B 129      -6.106  21.303   2.504  1.00 98.48           H  
ATOM   4423  CA  TRP B 129      -6.507  22.251   4.376  1.00 98.48           C  
ATOM   4424  HA  TRP B 129      -5.914  22.123   5.281  1.00 98.48           H  
ATOM   4425  C   TRP B 129      -7.979  22.312   4.806  1.00 98.48           C  
ATOM   4426  CB  TRP B 129      -6.070  23.553   3.694  1.00 98.48           C  
ATOM   4427  HB2 TRP B 129      -5.030  23.455   3.383  1.00 98.48           H  
ATOM   4428  HB3 TRP B 129      -6.667  23.722   2.797  1.00 98.48           H  
ATOM   4429  O   TRP B 129      -8.282  22.327   6.002  1.00 98.48           O  
ATOM   4430  CG  TRP B 129      -6.197  24.756   4.573  1.00 98.48           C  
ATOM   4431  CD1 TRP B 129      -7.337  25.443   4.813  1.00 98.48           C  
ATOM   4432  HD1 TRP B 129      -8.302  25.216   4.383  1.00 98.48           H  
ATOM   4433  CD2 TRP B 129      -5.173  25.382   5.398  1.00 98.48           C  
ATOM   4434  CE2 TRP B 129      -5.779  26.440   6.138  1.00 98.48           C  
ATOM   4435  CE3 TRP B 129      -3.794  25.157   5.603  1.00 98.48           C  
ATOM   4436  HE3 TRP B 129      -3.307  24.375   5.039  1.00 98.48           H  
ATOM   4437  NE1 TRP B 129      -7.102  26.425   5.754  1.00 98.48           N  
ATOM   4438  HE1 TRP B 129      -7.850  26.945   6.190  1.00 98.48           H  
ATOM   4439  CH2 TRP B 129      -3.684  26.975   7.230  1.00 98.48           C  
ATOM   4440  HH2 TRP B 129      -3.115  27.568   7.931  1.00 98.48           H  
ATOM   4441  CZ2 TRP B 129      -5.057  27.220   7.051  1.00 98.48           C  
ATOM   4442  HZ2 TRP B 129      -5.567  27.997   7.602  1.00 98.48           H  
ATOM   4443  CZ3 TRP B 129      -3.055  25.947   6.504  1.00 98.48           C  
ATOM   4444  HZ3 TRP B 129      -2.000  25.761   6.643  1.00 98.48           H  
ATOM   4445  N   GLU B 130      -8.892  22.255   3.832  1.00 98.14           N  
ATOM   4446  H   GLU B 130      -8.567  22.260   2.876  1.00 98.14           H  
ATOM   4447  CA  GLU B 130     -10.343  22.217   4.052  1.00 98.14           C  
ATOM   4448  HA  GLU B 130     -10.671  23.135   4.540  1.00 98.14           H  
ATOM   4449  C   GLU B 130     -10.751  21.031   4.937  1.00 98.14           C  
ATOM   4450  CB  GLU B 130     -11.054  22.086   2.699  1.00 98.14           C  
ATOM   4451  HB2 GLU B 130     -10.640  21.212   2.196  1.00 98.14           H  
ATOM   4452  HB3 GLU B 130     -12.115  21.903   2.874  1.00 98.14           H  
ATOM   4453  O   GLU B 130     -11.594  21.170   5.821  1.00 98.14           O  
ATOM   4454  CG  GLU B 130     -10.920  23.320   1.786  1.00 98.14           C  
ATOM   4455  HG2 GLU B 130      -9.885  23.661   1.782  1.00 98.14           H  
ATOM   4456  HG3 GLU B 130     -11.529  24.123   2.200  1.00 98.14           H  
ATOM   4457  CD  GLU B 130     -11.355  23.034   0.333  1.00 98.14           C  
ATOM   4458  OE1 GLU B 130     -11.262  23.962  -0.503  1.00 98.14           O  
ATOM   4459  OE2 GLU B 130     -11.767  21.882   0.053  1.00 98.14           O  
ATOM   4460  N   LEU B 131     -10.123  19.864   4.758  1.00 98.58           N  
ATOM   4461  H   LEU B 131      -9.495  19.790   3.970  1.00 98.58           H  
ATOM   4462  CA  LEU B 131     -10.366  18.670   5.567  1.00 98.58           C  
ATOM   4463  HA  LEU B 131     -11.406  18.374   5.430  1.00 98.58           H  
ATOM   4464  C   LEU B 131     -10.153  18.926   7.065  1.00 98.58           C  
ATOM   4465  CB  LEU B 131      -9.439  17.548   5.065  1.00 98.58           C  
ATOM   4466  HB2 LEU B 131      -8.411  17.910   5.092  1.00 98.58           H  
ATOM   4467  HB3 LEU B 131      -9.684  17.317   4.028  1.00 98.58           H  
ATOM   4468  O   LEU B 131     -10.980  18.513   7.884  1.00 98.58           O  
ATOM   4469  CG  LEU B 131      -9.488  16.259   5.890  1.00 98.58           C  
ATOM   4470  HG  LEU B 131      -9.311  16.479   6.943  1.00 98.58           H  
ATOM   4471  CD1 LEU B 131     -10.849  15.595   5.736  1.00 98.58           C  
ATOM   4472 HD11 LEU B 131     -11.022  15.353   4.688  1.00 98.58           H  
ATOM   4473 HD12 LEU B 131     -10.880  14.684   6.334  1.00 98.58           H  
ATOM   4474 HD13 LEU B 131     -11.622  16.276   6.093  1.00 98.58           H  
ATOM   4475  CD2 LEU B 131      -8.398  15.294   5.434  1.00 98.58           C  
ATOM   4476 HD21 LEU B 131      -7.425  15.770   5.554  1.00 98.58           H  
ATOM   4477 HD22 LEU B 131      -8.424  14.379   6.026  1.00 98.58           H  
ATOM   4478 HD23 LEU B 131      -8.540  15.051   4.381  1.00 98.58           H  
ATOM   4479  N   PHE B 132      -9.051  19.582   7.435  1.00 98.34           N  
ATOM   4480  H   PHE B 132      -8.429  19.920   6.714  1.00 98.34           H  
ATOM   4481  CA  PHE B 132      -8.757  19.904   8.832  1.00 98.34           C  
ATOM   4482  HA  PHE B 132      -8.901  19.010   9.438  1.00 98.34           H  
ATOM   4483  C   PHE B 132      -9.726  20.949   9.389  1.00 98.34           C  
ATOM   4484  CB  PHE B 132      -7.305  20.378   8.959  1.00 98.34           C  
ATOM   4485  HB2 PHE B 132      -7.151  20.773   9.962  1.00 98.34           H  
ATOM   4486  HB3 PHE B 132      -7.164  21.195   8.252  1.00 98.34           H  
ATOM   4487  O   PHE B 132     -10.230  20.778  10.503  1.00 98.34           O  
ATOM   4488  CG  PHE B 132      -6.234  19.333   8.703  1.00 98.34           C  
ATOM   4489  CD1 PHE B 132      -6.361  18.021   9.200  1.00 98.34           C  
ATOM   4490  HD1 PHE B 132      -7.238  17.736   9.761  1.00 98.34           H  
ATOM   4491  CD2 PHE B 132      -5.065  19.695   8.012  1.00 98.34           C  
ATOM   4492  HD2 PHE B 132      -4.952  20.697   7.626  1.00 98.34           H  
ATOM   4493  CE1 PHE B 132      -5.341  17.077   8.990  1.00 98.34           C  
ATOM   4494  HE1 PHE B 132      -5.432  16.074   9.381  1.00 98.34           H  
ATOM   4495  CE2 PHE B 132      -4.037  18.756   7.827  1.00 98.34           C  
ATOM   4496  HE2 PHE B 132      -3.128  19.052   7.325  1.00 98.34           H  
ATOM   4497  CZ  PHE B 132      -4.177  17.443   8.300  1.00 98.34           C  
ATOM   4498  HZ  PHE B 132      -3.384  16.725   8.150  1.00 98.34           H  
ATOM   4499  N   GLU B 133     -10.061  21.971   8.601  1.00 96.70           N  
ATOM   4500  H   GLU B 133      -9.621  22.053   7.695  1.00 96.70           H  
ATOM   4501  CA  GLU B 133     -11.054  22.974   8.985  1.00 96.70           C  
ATOM   4502  HA  GLU B 133     -10.759  23.407   9.941  1.00 96.70           H  
ATOM   4503  C   GLU B 133     -12.453  22.362   9.175  1.00 96.70           C  
ATOM   4504  CB  GLU B 133     -11.101  24.093   7.936  1.00 96.70           C  
ATOM   4505  HB2 GLU B 133     -11.208  23.663   6.940  1.00 96.70           H  
ATOM   4506  HB3 GLU B 133     -11.977  24.710   8.135  1.00 96.70           H  
ATOM   4507  O   GLU B 133     -13.147  22.695  10.143  1.00 96.70           O  
ATOM   4508  CG  GLU B 133      -9.855  24.991   7.984  1.00 96.70           C  
ATOM   4509  HG2 GLU B 133      -8.988  24.434   7.627  1.00 96.70           H  
ATOM   4510  HG3 GLU B 133      -9.671  25.266   9.022  1.00 96.70           H  
ATOM   4511  CD  GLU B 133     -10.017  26.277   7.160  1.00 96.70           C  
ATOM   4512  OE1 GLU B 133      -9.263  27.240   7.445  1.00 96.70           O  
ATOM   4513  OE2 GLU B 133     -10.919  26.342   6.301  1.00 96.70           O  
ATOM   4514  N   ASN B 134     -12.857  21.428   8.311  1.00 96.42           N  
ATOM   4515  H   ASN B 134     -12.279  21.263   7.499  1.00 96.42           H  
ATOM   4516  CA  ASN B 134     -14.119  20.688   8.412  1.00 96.42           C  
ATOM   4517  HA  ASN B 134     -14.938  21.398   8.525  1.00 96.42           H  
ATOM   4518  C   ASN B 134     -14.159  19.767   9.639  1.00 96.42           C  
ATOM   4519  CB  ASN B 134     -14.339  19.882   7.118  1.00 96.42           C  
ATOM   4520  HB2 ASN B 134     -15.170  19.192   7.259  1.00 96.42           H  
ATOM   4521  HB3 ASN B 134     -13.445  19.302   6.890  1.00 96.42           H  
ATOM   4522  O   ASN B 134     -15.230  19.515  10.184  1.00 96.42           O  
ATOM   4523  CG  ASN B 134     -14.679  20.751   5.919  1.00 96.42           C  
ATOM   4524  ND2 ASN B 134     -14.607  20.200   4.730  1.00 96.42           N  
ATOM   4525 HD21 ASN B 134     -14.317  19.237   4.629  1.00 96.42           H  
ATOM   4526 HD22 ASN B 134     -14.696  20.831   3.946  1.00 96.42           H  
ATOM   4527  OD1 ASN B 134     -15.063  21.903   6.039  1.00 96.42           O  
ATOM   4528  N   ALA B 135     -13.000  19.298  10.109  1.00 96.94           N  
ATOM   4529  H   ALA B 135     -12.161  19.506   9.588  1.00 96.94           H  
ATOM   4530  CA  ALA B 135     -12.866  18.546  11.357  1.00 96.94           C  
ATOM   4531  HA  ALA B 135     -13.734  17.896  11.463  1.00 96.94           H  
ATOM   4532  C   ALA B 135     -12.823  19.441  12.616  1.00 96.94           C  
ATOM   4533  CB  ALA B 135     -11.621  17.657  11.245  1.00 96.94           C  
ATOM   4534  HB1 ALA B 135     -11.554  17.012  12.120  1.00 96.94           H  
ATOM   4535  HB2 ALA B 135     -10.727  18.276  11.173  1.00 96.94           H  
ATOM   4536  HB3 ALA B 135     -11.689  17.038  10.351  1.00 96.94           H  
ATOM   4537  O   ALA B 135     -12.633  18.929  13.723  1.00 96.94           O  
ATOM   4538  N   GLY B 136     -12.947  20.766  12.462  1.00 95.94           N  
ATOM   4539  H   GLY B 136     -13.080  21.127  11.528  1.00 95.94           H  
ATOM   4540  CA  GLY B 136     -12.860  21.733  13.559  1.00 95.94           C  
ATOM   4541  HA2 GLY B 136     -13.174  22.708  13.187  1.00 95.94           H  
ATOM   4542  HA3 GLY B 136     -13.534  21.431  14.361  1.00 95.94           H  
ATOM   4543  C   GLY B 136     -11.452  21.882  14.141  1.00 95.94           C  
ATOM   4544  O   GLY B 136     -11.314  22.167  15.328  1.00 95.94           O  
ATOM   4545  N   ILE B 137     -10.407  21.658  13.339  1.00 96.78           N  
ATOM   4546  H   ILE B 137     -10.579  21.463  12.363  1.00 96.78           H  
ATOM   4547  CA  ILE B 137      -9.003  21.751  13.757  1.00 96.78           C  
ATOM   4548  HA  ILE B 137      -8.947  21.872  14.839  1.00 96.78           H  
ATOM   4549  C   ILE B 137      -8.359  22.962  13.089  1.00 96.78           C  
ATOM   4550  CB  ILE B 137      -8.204  20.494  13.354  1.00 96.78           C  
ATOM   4551  HB  ILE B 137      -8.032  20.547  12.279  1.00 96.78           H  
ATOM   4552  O   ILE B 137      -8.462  23.109  11.875  1.00 96.78           O  
ATOM   4553  CG1 ILE B 137      -8.926  19.173  13.645  1.00 96.78           C  
ATOM   4554 HG12 ILE B 137      -9.941  19.208  13.248  1.00 96.78           H  
ATOM   4555 HG13 ILE B 137      -8.976  19.015  14.722  1.00 96.78           H  
ATOM   4556  CG2 ILE B 137      -6.835  20.469  14.059  1.00 96.78           C  
ATOM   4557 HG21 ILE B 137      -6.272  21.367  13.805  1.00 96.78           H  
ATOM   4558 HG22 ILE B 137      -6.234  19.624  13.724  1.00 96.78           H  
ATOM   4559 HG23 ILE B 137      -6.959  20.432  15.141  1.00 96.78           H  
ATOM   4560  CD1 ILE B 137      -8.212  18.017  12.928  1.00 96.78           C  
ATOM   4561 HD11 ILE B 137      -7.858  18.344  11.951  1.00 96.78           H  
ATOM   4562 HD12 ILE B 137      -7.362  17.655  13.506  1.00 96.78           H  
ATOM   4563 HD13 ILE B 137      -8.918  17.208  12.741  1.00 96.78           H  
ATOM   4564  N   ASP B 138      -7.618  23.772  13.847  1.00 96.60           N  
ATOM   4565  H   ASP B 138      -7.599  23.635  14.847  1.00 96.60           H  
ATOM   4566  CA  ASP B 138      -6.646  24.704  13.265  1.00 96.60           C  
ATOM   4567  HA  ASP B 138      -7.153  25.339  12.538  1.00 96.60           H  
ATOM   4568  C   ASP B 138      -5.516  23.908  12.574  1.00 96.60           C  
ATOM   4569  CB  ASP B 138      -6.089  25.628  14.365  1.00 96.60           C  
ATOM   4570  HB2 ASP B 138      -5.711  25.016  15.184  1.00 96.60           H  
ATOM   4571  HB3 ASP B 138      -6.905  26.238  14.752  1.00 96.60           H  
ATOM   4572  O   ASP B 138      -4.749  23.235  13.274  1.00 96.60           O  
ATOM   4573  CG  ASP B 138      -4.959  26.558  13.888  1.00 96.60           C  
ATOM   4574  OD1 ASP B 138      -4.597  26.517  12.690  1.00 96.60           O  
ATOM   4575  OD2 ASP B 138      -4.415  27.311  14.723  1.00 96.60           O  
ATOM   4576  N   PRO B 139      -5.341  23.992  11.242  1.00 96.84           N  
ATOM   4577  CA  PRO B 139      -4.277  23.276  10.539  1.00 96.84           C  
ATOM   4578  HA  PRO B 139      -4.462  22.206  10.625  1.00 96.84           H  
ATOM   4579  C   PRO B 139      -2.870  23.585  11.074  1.00 96.84           C  
ATOM   4580  CB  PRO B 139      -4.415  23.694   9.071  1.00 96.84           C  
ATOM   4581  HB2 PRO B 139      -4.153  22.883   8.392  1.00 96.84           H  
ATOM   4582  HB3 PRO B 139      -3.800  24.571   8.872  1.00 96.84           H  
ATOM   4583  O   PRO B 139      -2.016  22.700  11.107  1.00 96.84           O  
ATOM   4584  CG  PRO B 139      -5.888  24.077   8.950  1.00 96.84           C  
ATOM   4585  HG2 PRO B 139      -6.503  23.183   8.848  1.00 96.84           H  
ATOM   4586  HG3 PRO B 139      -6.077  24.761   8.122  1.00 96.84           H  
ATOM   4587  CD  PRO B 139      -6.170  24.726  10.294  1.00 96.84           C  
ATOM   4588  HD2 PRO B 139      -7.235  24.658  10.513  1.00 96.84           H  
ATOM   4589  HD3 PRO B 139      -5.861  25.771  10.272  1.00 96.84           H  
ATOM   4590  N   HIS B 140      -2.619  24.803  11.571  1.00 94.65           N  
ATOM   4591  H   HIS B 140      -3.378  25.465  11.647  1.00 94.65           H  
ATOM   4592  CA  HIS B 140      -1.331  25.157  12.174  1.00 94.65           C  
ATOM   4593  HA  HIS B 140      -0.532  24.868  11.491  1.00 94.65           H  
ATOM   4594  C   HIS B 140      -1.067  24.423  13.493  1.00 94.65           C  
ATOM   4595  CB  HIS B 140      -1.254  26.666  12.421  1.00 94.65           C  
ATOM   4596  HB2 HIS B 140      -0.351  26.870  12.996  1.00 94.65           H  
ATOM   4597  HB3 HIS B 140      -2.100  26.974  13.035  1.00 94.65           H  
ATOM   4598  O   HIS B 140       0.095  24.203  13.839  1.00 94.65           O  
ATOM   4599  CG  HIS B 140      -1.197  27.537  11.193  1.00 94.65           C  
ATOM   4600  CD2 HIS B 140      -0.771  27.205   9.933  1.00 94.65           C  
ATOM   4601  HD2 HIS B 140      -0.453  26.227   9.604  1.00 94.65           H  
ATOM   4602  ND1 HIS B 140      -1.483  28.879  11.183  1.00 94.65           N  
ATOM   4603  HD1 HIS B 140      -1.900  29.383  11.952  1.00 94.65           H  
ATOM   4604  CE1 HIS B 140      -1.236  29.349   9.951  1.00 94.65           C  
ATOM   4605  HE1 HIS B 140      -1.394  30.369   9.634  1.00 94.65           H  
ATOM   4606  NE2 HIS B 140      -0.782  28.371   9.156  1.00 94.65           N  
ATOM   4607  N   SER B 141      -2.112  24.008  14.217  1.00 95.14           N  
ATOM   4608  H   SER B 141      -3.040  24.185  13.861  1.00 95.14           H  
ATOM   4609  CA  SER B 141      -1.964  23.230  15.454  1.00 95.14           C  
ATOM   4610  HA  SER B 141      -1.232  23.737  16.083  1.00 95.14           H  
ATOM   4611  C   SER B 141      -1.435  21.810  15.211  1.00 95.14           C  
ATOM   4612  CB  SER B 141      -3.283  23.181  16.233  1.00 95.14           C  
ATOM   4613  HB2 SER B 141      -3.073  22.840  17.247  1.00 95.14           H  
ATOM   4614  HB3 SER B 141      -3.713  24.181  16.291  1.00 95.14           H  
ATOM   4615  O   SER B 141      -0.919  21.183  16.134  1.00 95.14           O  
ATOM   4616  OG  SER B 141      -4.213  22.292  15.647  1.00 95.14           O  
ATOM   4617  HG  SER B 141      -4.438  22.622  14.774  1.00 95.14           H  
ATOM   4618  N   LEU B 142      -1.520  21.311  13.971  1.00 96.51           N  
ATOM   4619  H   LEU B 142      -1.952  21.878  13.255  1.00 96.51           H  
ATOM   4620  CA  LEU B 142      -1.008  19.997  13.577  1.00 96.51           C  
ATOM   4621  HA  LEU B 142      -1.065  19.328  14.436  1.00 96.51           H  
ATOM   4622  C   LEU B 142       0.473  20.021  13.177  1.00 96.51           C  
ATOM   4623  CB  LEU B 142      -1.882  19.420  12.452  1.00 96.51           C  
ATOM   4624  HB2 LEU B 142      -1.848  20.097  11.598  1.00 96.51           H  
ATOM   4625  HB3 LEU B 142      -1.458  18.468  12.133  1.00 96.51           H  
ATOM   4626  O   LEU B 142       1.056  18.962  12.929  1.00 96.51           O  
ATOM   4627  CG  LEU B 142      -3.349  19.182  12.846  1.00 96.51           C  
ATOM   4628  HG  LEU B 142      -3.814  20.124  13.137  1.00 96.51           H  
ATOM   4629  CD1 LEU B 142      -4.099  18.626  11.642  1.00 96.51           C  
ATOM   4630 HD11 LEU B 142      -3.660  17.679  11.330  1.00 96.51           H  
ATOM   4631 HD12 LEU B 142      -4.034  19.336  10.817  1.00 96.51           H  
ATOM   4632 HD13 LEU B 142      -5.151  18.478  11.885  1.00 96.51           H  
ATOM   4633  CD2 LEU B 142      -3.490  18.175  13.994  1.00 96.51           C  
ATOM   4634 HD21 LEU B 142      -2.947  17.262  13.753  1.00 96.51           H  
ATOM   4635 HD22 LEU B 142      -4.543  17.939  14.150  1.00 96.51           H  
ATOM   4636 HD23 LEU B 142      -3.095  18.608  14.913  1.00 96.51           H  
ATOM   4637  N   ARG B 143       1.110  21.193  13.143  1.00 95.01           N  
ATOM   4638  H   ARG B 143       0.594  22.027  13.387  1.00 95.01           H  
ATOM   4639  CA  ARG B 143       2.533  21.310  12.821  1.00 95.01           C  
ATOM   4640  HA  ARG B 143       2.689  20.797  11.872  1.00 95.01           H  
ATOM   4641  C   ARG B 143       3.378  20.618  13.895  1.00 95.01           C  
ATOM   4642  CB  ARG B 143       2.887  22.792  12.658  1.00 95.01           C  
ATOM   4643  HB2 ARG B 143       3.114  23.235  13.628  1.00 95.01           H  
ATOM   4644  HB3 ARG B 143       2.032  23.315  12.230  1.00 95.01           H  
ATOM   4645  O   ARG B 143       3.256  20.919  15.079  1.00 95.01           O  
ATOM   4646  CG  ARG B 143       4.060  22.968  11.695  1.00 95.01           C  
ATOM   4647  HG2 ARG B 143       4.935  22.423  12.048  1.00 95.01           H  
ATOM   4648  HG3 ARG B 143       3.752  22.569  10.728  1.00 95.01           H  
ATOM   4649  CD  ARG B 143       4.397  24.451  11.529  1.00 95.01           C  
ATOM   4650  HD2 ARG B 143       3.472  25.027  11.542  1.00 95.01           H  
ATOM   4651  HD3 ARG B 143       5.012  24.762  12.373  1.00 95.01           H  
ATOM   4652  NE  ARG B 143       5.068  24.691  10.238  1.00 95.01           N  
ATOM   4653  HE  ARG B 143       4.704  24.171   9.453  1.00 95.01           H  
ATOM   4654  NH1 ARG B 143       6.578  26.288  10.905  1.00 95.01           N  
ATOM   4655 HH11 ARG B 143       7.345  26.905  10.678  1.00 95.01           H  
ATOM   4656 HH12 ARG B 143       6.233  26.192  11.849  1.00 95.01           H  
ATOM   4657  NH2 ARG B 143       6.489  25.662   8.760  1.00 95.01           N  
ATOM   4658 HH21 ARG B 143       7.278  26.255   8.545  1.00 95.01           H  
ATOM   4659 HH22 ARG B 143       6.097  25.090   8.026  1.00 95.01           H  
ATOM   4660  CZ  ARG B 143       6.040  25.544   9.977  1.00 95.01           C  
ATOM   4661  N   GLY B 144       4.244  19.697  13.488  1.00 95.34           N  
ATOM   4662  H   GLY B 144       4.272  19.478  12.502  1.00 95.34           H  
ATOM   4663  CA  GLY B 144       5.029  18.849  14.389  1.00 95.34           C  
ATOM   4664  HA2 GLY B 144       5.892  18.465  13.846  1.00 95.34           H  
ATOM   4665  HA3 GLY B 144       5.395  19.448  15.222  1.00 95.34           H  
ATOM   4666  C   GLY B 144       4.256  17.657  14.970  1.00 95.34           C  
ATOM   4667  O   GLY B 144       4.794  16.957  15.825  1.00 95.34           O  
ATOM   4668  N   SER B 145       3.006  17.422  14.551  1.00 96.36           N  
ATOM   4669  H   SER B 145       2.611  18.021  13.840  1.00 96.36           H  
ATOM   4670  CA  SER B 145       2.225  16.255  14.985  1.00 96.36           C  
ATOM   4671  HA  SER B 145       2.479  16.044  16.023  1.00 96.36           H  
ATOM   4672  C   SER B 145       2.566  15.010  14.170  1.00 96.36           C  
ATOM   4673  CB  SER B 145       0.715  16.523  14.940  1.00 96.36           C  
ATOM   4674  HB2 SER B 145       0.202  15.720  15.470  1.00 96.36           H  
ATOM   4675  HB3 SER B 145       0.495  17.465  15.444  1.00 96.36           H  
ATOM   4676  O   SER B 145       2.931  15.092  12.998  1.00 96.36           O  
ATOM   4677  OG  SER B 145       0.229  16.566  13.612  1.00 96.36           O  
ATOM   4678  HG  SER B 145       0.546  17.386  13.224  1.00 96.36           H  
ATOM   4679  N   ASP B 146       2.364  13.834  14.756  1.00 96.39           N  
ATOM   4680  H   ASP B 146       1.940  13.803  15.672  1.00 96.39           H  
ATOM   4681  CA  ASP B 146       2.486  12.536  14.092  1.00 96.39           C  
ATOM   4682  HA  ASP B 146       3.342  12.581  13.419  1.00 96.39           H  
ATOM   4683  C   ASP B 146       1.258  12.216  13.219  1.00 96.39           C  
ATOM   4684  CB  ASP B 146       2.793  11.453  15.142  1.00 96.39           C  
ATOM   4685  HB2 ASP B 146       2.991  10.515  14.623  1.00 96.39           H  
ATOM   4686  HB3 ASP B 146       3.705  11.730  15.670  1.00 96.39           H  
ATOM   4687  O   ASP B 146       0.717  11.115  13.264  1.00 96.39           O  
ATOM   4688  CG  ASP B 146       1.678  11.227  16.177  1.00 96.39           C  
ATOM   4689  OD1 ASP B 146       0.803  12.109  16.340  1.00 96.39           O  
ATOM   4690  OD2 ASP B 146       1.725  10.164  16.832  1.00 96.39           O  
ATOM   4691  N   THR B 147       0.800  13.181  12.419  1.00 98.63           N  
ATOM   4692  H   THR B 147       1.292  14.063  12.419  1.00 98.63           H  
ATOM   4693  CA  THR B 147      -0.290  12.981  11.455  1.00 98.63           C  
ATOM   4694  HA  THR B 147      -1.020  12.308  11.904  1.00 98.63           H  
ATOM   4695  C   THR B 147       0.259  12.347  10.176  1.00 98.63           C  
ATOM   4696  CB  THR B 147      -1.021  14.295  11.152  1.00 98.63           C  
ATOM   4697  HB  THR B 147      -0.320  15.003  10.710  1.00 98.63           H  
ATOM   4698  O   THR B 147       1.131  12.925   9.533  1.00 98.63           O  
ATOM   4699  CG2 THR B 147      -2.206  14.098  10.205  1.00 98.63           C  
ATOM   4700 HG21 THR B 147      -2.757  15.034  10.114  1.00 98.63           H  
ATOM   4701 HG22 THR B 147      -2.869  13.322  10.587  1.00 98.63           H  
ATOM   4702 HG23 THR B 147      -1.851  13.806   9.217  1.00 98.63           H  
ATOM   4703  OG1 THR B 147      -1.550  14.846  12.339  1.00 98.63           O  
ATOM   4704  HG1 THR B 147      -0.859  15.354  12.771  1.00 98.63           H  
ATOM   4705  N   GLY B 148      -0.219  11.155   9.812  1.00 98.75           N  
ATOM   4706  H   GLY B 148      -0.961  10.757  10.370  1.00 98.75           H  
ATOM   4707  CA  GLY B 148       0.153  10.470   8.569  1.00 98.75           C  
ATOM   4708  HA2 GLY B 148      -0.008   9.397   8.675  1.00 98.75           H  
ATOM   4709  HA3 GLY B 148       1.212  10.633   8.367  1.00 98.75           H  
ATOM   4710  C   GLY B 148      -0.645  10.962   7.357  1.00 98.75           C  
ATOM   4711  O   GLY B 148      -1.750  11.485   7.507  1.00 98.75           O  
ATOM   4712  N   VAL B 149      -0.107  10.766   6.154  1.00 98.91           N  
ATOM   4713  H   VAL B 149       0.790  10.303   6.109  1.00 98.91           H  
ATOM   4714  CA  VAL B 149      -0.748  11.120   4.877  1.00 98.91           C  
ATOM   4715  HA  VAL B 149      -1.802  11.340   5.047  1.00 98.91           H  
ATOM   4716  C   VAL B 149      -0.663   9.926   3.929  1.00 98.91           C  
ATOM   4717  CB  VAL B 149      -0.098  12.370   4.242  1.00 98.91           C  
ATOM   4718  HB  VAL B 149       0.943  12.155   4.000  1.00 98.91           H  
ATOM   4719  O   VAL B 149       0.412   9.592   3.446  1.00 98.91           O  
ATOM   4720  CG1 VAL B 149      -0.824  12.769   2.950  1.00 98.91           C  
ATOM   4721 HG11 VAL B 149      -0.356  13.656   2.523  1.00 98.91           H  
ATOM   4722 HG12 VAL B 149      -0.751  11.969   2.214  1.00 98.91           H  
ATOM   4723 HG13 VAL B 149      -1.874  12.981   3.153  1.00 98.91           H  
ATOM   4724  CG2 VAL B 149      -0.118  13.582   5.184  1.00 98.91           C  
ATOM   4725 HG21 VAL B 149       0.472  13.376   6.076  1.00 98.91           H  
ATOM   4726 HG22 VAL B 149      -1.143  13.815   5.474  1.00 98.91           H  
ATOM   4727 HG23 VAL B 149       0.321  14.443   4.680  1.00 98.91           H  
ATOM   4728  N   PHE B 150      -1.793   9.288   3.643  1.00 98.86           N  
ATOM   4729  H   PHE B 150      -2.652   9.612   4.064  1.00 98.86           H  
ATOM   4730  CA  PHE B 150      -1.888   8.123   2.763  1.00 98.86           C  
ATOM   4731  HA  PHE B 150      -0.903   7.860   2.377  1.00 98.86           H  
ATOM   4732  C   PHE B 150      -2.793   8.463   1.580  1.00 98.86           C  
ATOM   4733  CB  PHE B 150      -2.415   6.919   3.555  1.00 98.86           C  
ATOM   4734  HB2 PHE B 150      -2.528   6.077   2.872  1.00 98.86           H  
ATOM   4735  HB3 PHE B 150      -3.405   7.156   3.945  1.00 98.86           H  
ATOM   4736  O   PHE B 150      -4.002   8.629   1.747  1.00 98.86           O  
ATOM   4737  CG  PHE B 150      -1.521   6.493   4.704  1.00 98.86           C  
ATOM   4738  CD1 PHE B 150      -0.549   5.496   4.506  1.00 98.86           C  
ATOM   4739  HD1 PHE B 150      -0.438   5.034   3.536  1.00 98.86           H  
ATOM   4740  CD2 PHE B 150      -1.652   7.103   5.967  1.00 98.86           C  
ATOM   4741  HD2 PHE B 150      -2.391   7.877   6.115  1.00 98.86           H  
ATOM   4742  CE1 PHE B 150       0.289   5.110   5.565  1.00 98.86           C  
ATOM   4743  HE1 PHE B 150       1.041   4.350   5.411  1.00 98.86           H  
ATOM   4744  CE2 PHE B 150      -0.814   6.717   7.028  1.00 98.86           C  
ATOM   4745  HE2 PHE B 150      -0.909   7.186   7.996  1.00 98.86           H  
ATOM   4746  CZ  PHE B 150       0.159   5.722   6.823  1.00 98.86           C  
ATOM   4747  HZ  PHE B 150       0.815   5.429   7.629  1.00 98.86           H  
ATOM   4748  N   LEU B 151      -2.223   8.578   0.381  1.00 98.83           N  
ATOM   4749  H   LEU B 151      -1.238   8.380   0.283  1.00 98.83           H  
ATOM   4750  CA  LEU B 151      -2.964   9.016  -0.804  1.00 98.83           C  
ATOM   4751  HA  LEU B 151      -4.027   9.070  -0.571  1.00 98.83           H  
ATOM   4752  C   LEU B 151      -2.835   8.018  -1.949  1.00 98.83           C  
ATOM   4753  CB  LEU B 151      -2.506  10.422  -1.228  1.00 98.83           C  
ATOM   4754  HB2 LEU B 151      -1.423  10.408  -1.352  1.00 98.83           H  
ATOM   4755  HB3 LEU B 151      -2.944  10.655  -2.199  1.00 98.83           H  
ATOM   4756  O   LEU B 151      -1.739   7.586  -2.293  1.00 98.83           O  
ATOM   4757  CG  LEU B 151      -2.892  11.537  -0.239  1.00 98.83           C  
ATOM   4758  HG  LEU B 151      -2.504  11.300   0.752  1.00 98.83           H  
ATOM   4759  CD1 LEU B 151      -2.265  12.848  -0.697  1.00 98.83           C  
ATOM   4760 HD11 LEU B 151      -2.464  13.631   0.035  1.00 98.83           H  
ATOM   4761 HD12 LEU B 151      -2.685  13.135  -1.661  1.00 98.83           H  
ATOM   4762 HD13 LEU B 151      -1.187  12.729  -0.806  1.00 98.83           H  
ATOM   4763  CD2 LEU B 151      -4.406  11.751  -0.143  1.00 98.83           C  
ATOM   4764 HD21 LEU B 151      -4.613  12.617   0.486  1.00 98.83           H  
ATOM   4765 HD22 LEU B 151      -4.878  10.880   0.312  1.00 98.83           H  
ATOM   4766 HD23 LEU B 151      -4.825  11.924  -1.134  1.00 98.83           H  
ATOM   4767  N   GLY B 152      -3.969   7.687  -2.558  1.00 98.76           N  
ATOM   4768  H   GLY B 152      -4.835   8.037  -2.175  1.00 98.76           H  
ATOM   4769  CA  GLY B 152      -4.015   7.024  -3.850  1.00 98.76           C  
ATOM   4770  HA2 GLY B 152      -3.237   6.262  -3.894  1.00 98.76           H  
ATOM   4771  HA3 GLY B 152      -4.988   6.548  -3.973  1.00 98.76           H  
ATOM   4772  C   GLY B 152      -3.829   8.030  -4.983  1.00 98.76           C  
ATOM   4773  O   GLY B 152      -4.689   8.893  -5.162  1.00 98.76           O  
ATOM   4774  N   ALA B 153      -2.749   7.914  -5.748  1.00 98.02           N  
ATOM   4775  H   ALA B 153      -2.090   7.169  -5.569  1.00 98.02           H  
ATOM   4776  CA  ALA B 153      -2.486   8.749  -6.918  1.00 98.02           C  
ATOM   4777  HA  ALA B 153      -3.431   9.020  -7.390  1.00 98.02           H  
ATOM   4778  C   ALA B 153      -1.651   7.973  -7.942  1.00 98.02           C  
ATOM   4779  CB  ALA B 153      -1.776  10.040  -6.486  1.00 98.02           C  
ATOM   4780  HB1 ALA B 153      -0.790   9.808  -6.082  1.00 98.02           H  
ATOM   4781  HB2 ALA B 153      -1.660  10.700  -7.345  1.00 98.02           H  
ATOM   4782  HB3 ALA B 153      -2.366  10.551  -5.725  1.00 98.02           H  
ATOM   4783  O   ALA B 153      -0.917   7.057  -7.576  1.00 98.02           O  
ATOM   4784  N   ALA B 154      -1.758   8.360  -9.209  1.00 94.54           N  
ATOM   4785  H   ALA B 154      -2.312   9.177  -9.423  1.00 94.54           H  
ATOM   4786  CA  ALA B 154      -0.965   7.815 -10.303  1.00 94.54           C  
ATOM   4787  HA  ALA B 154      -0.139   7.226  -9.904  1.00 94.54           H  
ATOM   4788  C   ALA B 154      -0.365   8.962 -11.122  1.00 94.54           C  
ATOM   4789  CB  ALA B 154      -1.842   6.885 -11.151  1.00 94.54           C  
ATOM   4790  HB1 ALA B 154      -2.680   7.441 -11.573  1.00 94.54           H  
ATOM   4791  HB2 ALA B 154      -1.252   6.462 -11.963  1.00 94.54           H  
ATOM   4792  HB3 ALA B 154      -2.216   6.068 -10.534  1.00 94.54           H  
ATOM   4793  O   ALA B 154      -0.867  10.090 -11.083  1.00 94.54           O  
ATOM   4794  N   TYR B 155       0.705   8.671 -11.857  1.00 90.87           N  
ATOM   4795  H   TYR B 155       1.044   7.719 -11.874  1.00 90.87           H  
ATOM   4796  CA  TYR B 155       1.287   9.615 -12.804  1.00 90.87           C  
ATOM   4797  HA  TYR B 155       1.501  10.547 -12.281  1.00 90.87           H  
ATOM   4798  C   TYR B 155       0.299   9.909 -13.946  1.00 90.87           C  
ATOM   4799  CB  TYR B 155       2.606   9.039 -13.329  1.00 90.87           C  
ATOM   4800  HB2 TYR B 155       3.236   8.758 -12.486  1.00 90.87           H  
ATOM   4801  HB3 TYR B 155       2.407   8.140 -13.912  1.00 90.87           H  
ATOM   4802  O   TYR B 155      -0.300   8.981 -14.485  1.00 90.87           O  
ATOM   4803  CG  TYR B 155       3.358  10.035 -14.174  1.00 90.87           C  
ATOM   4804  CD1 TYR B 155       3.337   9.945 -15.578  1.00 90.87           C  
ATOM   4805  HD1 TYR B 155       2.824   9.132 -16.070  1.00 90.87           H  
ATOM   4806  CD2 TYR B 155       4.043  11.084 -13.538  1.00 90.87           C  
ATOM   4807  HD2 TYR B 155       4.065  11.151 -12.460  1.00 90.87           H  
ATOM   4808  CE1 TYR B 155       3.996  10.921 -16.346  1.00 90.87           C  
ATOM   4809  HE1 TYR B 155       3.986  10.863 -17.424  1.00 90.87           H  
ATOM   4810  CE2 TYR B 155       4.699  12.056 -14.305  1.00 90.87           C  
ATOM   4811  HE2 TYR B 155       5.238  12.851 -13.811  1.00 90.87           H  
ATOM   4812  OH  TYR B 155       5.221  13.000 -16.415  1.00 90.87           O  
ATOM   4813  HH  TYR B 155       5.574  13.702 -15.863  1.00 90.87           H  
ATOM   4814  CZ  TYR B 155       4.658  11.993 -15.708  1.00 90.87           C  
ATOM   4815  N   GLN B 156       0.113  11.188 -14.288  1.00 86.17           N  
ATOM   4816  H   GLN B 156       0.622  11.896 -13.779  1.00 86.17           H  
ATOM   4817  CA  GLN B 156      -0.886  11.653 -15.270  1.00 86.17           C  
ATOM   4818  HA  GLN B 156      -1.371  10.794 -15.733  1.00 86.17           H  
ATOM   4819  C   GLN B 156      -0.268  12.446 -16.438  1.00 86.17           C  
ATOM   4820  CB  GLN B 156      -1.974  12.472 -14.542  1.00 86.17           C  
ATOM   4821  HB2 GLN B 156      -2.594  13.009 -15.261  1.00 86.17           H  
ATOM   4822  HB3 GLN B 156      -1.486  13.220 -13.917  1.00 86.17           H  
ATOM   4823  O   GLN B 156      -0.994  13.109 -17.169  1.00 86.17           O  
ATOM   4824  CG  GLN B 156      -2.899  11.616 -13.661  1.00 86.17           C  
ATOM   4825  HG2 GLN B 156      -3.413  12.276 -12.963  1.00 86.17           H  
ATOM   4826  HG3 GLN B 156      -2.304  10.919 -13.070  1.00 86.17           H  
ATOM   4827  CD  GLN B 156      -3.975  10.834 -14.415  1.00 86.17           C  
ATOM   4828  NE2 GLN B 156      -4.631   9.904 -13.752  1.00 86.17           N  
ATOM   4829 HE21 GLN B 156      -4.343   9.664 -12.814  1.00 86.17           H  
ATOM   4830 HE22 GLN B 156      -5.321   9.384 -14.276  1.00 86.17           H  
ATOM   4831  OE1 GLN B 156      -4.291  11.053 -15.570  1.00 86.17           O  
ATOM   4832  N   GLY B 157       1.062  12.436 -16.599  1.00 83.01           N  
ATOM   4833  H   GLY B 157       1.618  11.832 -16.011  1.00 83.01           H  
ATOM   4834  CA  GLY B 157       1.721  13.046 -17.765  1.00 83.01           C  
ATOM   4835  HA2 GLY B 157       1.245  12.685 -18.676  1.00 83.01           H  
ATOM   4836  HA3 GLY B 157       2.765  12.732 -17.788  1.00 83.01           H  
ATOM   4837  C   GLY B 157       1.720  14.577 -17.821  1.00 83.01           C  
ATOM   4838  O   GLY B 157       1.945  15.154 -18.883  1.00 83.01           O  
ATOM   4839  N   TYR B 158       1.475  15.276 -16.705  1.00 88.54           N  
ATOM   4840  H   TYR B 158       1.310  14.780 -15.841  1.00 88.54           H  
ATOM   4841  CA  TYR B 158       1.440  16.740 -16.721  1.00 88.54           C  
ATOM   4842  HA  TYR B 158       0.709  17.031 -17.475  1.00 88.54           H  
ATOM   4843  C   TYR B 158       2.793  17.337 -17.145  1.00 88.54           C  
ATOM   4844  CB  TYR B 158       0.955  17.304 -15.379  1.00 88.54           C  
ATOM   4845  HB2 TYR B 158       1.617  16.960 -14.585  1.00 88.54           H  
ATOM   4846  HB3 TYR B 158      -0.034  16.901 -15.160  1.00 88.54           H  
ATOM   4847  O   TYR B 158       3.837  17.063 -16.555  1.00 88.54           O  
ATOM   4848  CG  TYR B 158       0.877  18.823 -15.352  1.00 88.54           C  
ATOM   4849  CD1 TYR B 158       1.922  19.572 -14.780  1.00 88.54           C  
ATOM   4850  HD1 TYR B 158       2.779  19.064 -14.362  1.00 88.54           H  
ATOM   4851  CD2 TYR B 158      -0.227  19.493 -15.916  1.00 88.54           C  
ATOM   4852  HD2 TYR B 158      -1.028  18.926 -16.366  1.00 88.54           H  
ATOM   4853  CE1 TYR B 158       1.861  20.976 -14.751  1.00 88.54           C  
ATOM   4854  HE1 TYR B 158       2.665  21.535 -14.296  1.00 88.54           H  
ATOM   4855  CE2 TYR B 158      -0.292  20.901 -15.895  1.00 88.54           C  
ATOM   4856  HE2 TYR B 158      -1.132  21.417 -16.337  1.00 88.54           H  
ATOM   4857  OH  TYR B 158       0.684  23.002 -15.254  1.00 88.54           O  
ATOM   4858  HH  TYR B 158       1.501  23.352 -14.892  1.00 88.54           H  
ATOM   4859  CZ  TYR B 158       0.751  21.645 -15.306  1.00 88.54           C  
ATOM   4860  N   GLY B 159       2.757  18.182 -18.176  1.00 76.83           N  
ATOM   4861  H   GLY B 159       1.881  18.287 -18.669  1.00 76.83           H  
ATOM   4862  CA  GLY B 159       3.917  18.925 -18.665  1.00 76.83           C  
ATOM   4863  HA2 GLY B 159       4.474  19.311 -17.812  1.00 76.83           H  
ATOM   4864  HA3 GLY B 159       3.562  19.773 -19.251  1.00 76.83           H  
ATOM   4865  C   GLY B 159       4.901  18.138 -19.536  1.00 76.83           C  
ATOM   4866  O   GLY B 159       5.920  18.716 -19.894  1.00 76.83           O  
ATOM   4867  N   GLN B 160       4.627  16.880 -19.897  1.00 67.12           N  
ATOM   4868  H   GLN B 160       3.773  16.442 -19.581  1.00 67.12           H  
ATOM   4869  CA  GLN B 160       5.559  16.073 -20.701  1.00 67.12           C  
ATOM   4870  HA  GLN B 160       6.549  16.120 -20.246  1.00 67.12           H  
ATOM   4871  C   GLN B 160       5.731  16.589 -22.129  1.00 67.12           C  
ATOM   4872  CB  GLN B 160       5.106  14.617 -20.726  1.00 67.12           C  
ATOM   4873  HB2 GLN B 160       5.748  14.061 -21.410  1.00 67.12           H  
ATOM   4874  HB3 GLN B 160       4.074  14.539 -21.067  1.00 67.12           H  
ATOM   4875  O   GLN B 160       6.853  16.831 -22.555  1.00 67.12           O  
ATOM   4876  CG  GLN B 160       5.249  14.035 -19.327  1.00 67.12           C  
ATOM   4877  HG2 GLN B 160       4.483  14.442 -18.667  1.00 67.12           H  
ATOM   4878  HG3 GLN B 160       6.226  14.297 -18.922  1.00 67.12           H  
ATOM   4879  CD  GLN B 160       5.112  12.539 -19.374  1.00 67.12           C  
ATOM   4880  NE2 GLN B 160       6.119  11.846 -18.897  1.00 67.12           N  
ATOM   4881 HE21 GLN B 160       6.282  10.917 -19.257  1.00 67.12           H  
ATOM   4882 HE22 GLN B 160       6.933  12.357 -18.588  1.00 67.12           H  
ATOM   4883  OE1 GLN B 160       4.111  11.990 -19.800  1.00 67.12           O  
ATOM   4884  N   ASP B 161       4.624  16.865 -22.818  1.00 62.75           N  
ATOM   4885  H   ASP B 161       3.747  16.492 -22.480  1.00 62.75           H  
ATOM   4886  CA  ASP B 161       4.645  17.438 -24.172  1.00 62.75           C  
ATOM   4887  HA  ASP B 161       5.510  17.048 -24.709  1.00 62.75           H  
ATOM   4888  C   ASP B 161       4.757  18.970 -24.168  1.00 62.75           C  
ATOM   4889  CB  ASP B 161       3.383  17.006 -24.924  1.00 62.75           C  
ATOM   4890  HB2 ASP B 161       3.369  17.484 -25.904  1.00 62.75           H  
ATOM   4891  HB3 ASP B 161       2.507  17.348 -24.372  1.00 62.75           H  
ATOM   4892  O   ASP B 161       4.717  19.631 -25.212  1.00 62.75           O  
ATOM   4893  CG  ASP B 161       3.299  15.498 -25.143  1.00 62.75           C  
ATOM   4894  OD1 ASP B 161       4.367  14.871 -25.292  1.00 62.75           O  
ATOM   4895  OD2 ASP B 161       2.150  15.016 -25.187  1.00 62.75           O  
ATOM   4896  N   ALA B 162       4.845  19.580 -22.984  1.00 60.88           N  
ATOM   4897  H   ALA B 162       5.045  19.007 -22.176  1.00 60.88           H  
ATOM   4898  CA  ALA B 162       4.921  21.021 -22.874  1.00 60.88           C  
ATOM   4899  HA  ALA B 162       4.254  21.452 -23.620  1.00 60.88           H  
ATOM   4900  C   ALA B 162       6.343  21.487 -23.180  1.00 60.88           C  
ATOM   4901  CB  ALA B 162       4.428  21.481 -21.499  1.00 60.88           C  
ATOM   4902  HB1 ALA B 162       5.091  21.094 -20.726  1.00 60.88           H  
ATOM   4903  HB2 ALA B 162       4.429  22.570 -21.454  1.00 60.88           H  
ATOM   4904  HB3 ALA B 162       3.416  21.113 -21.331  1.00 60.88           H  
ATOM   4905  O   ALA B 162       7.323  20.972 -22.646  1.00 60.88           O  
ATOM   4906  N   VAL B 163       6.458  22.564 -23.958  1.00 58.20           N  
ATOM   4907  H   VAL B 163       5.632  22.914 -24.421  1.00 58.20           H  
ATOM   4908  CA  VAL B 163       7.686  23.360 -23.956  1.00 58.20           C  
ATOM   4909  HA  VAL B 163       8.539  22.692 -24.073  1.00 58.20           H  
ATOM   4910  C   VAL B 163       7.770  24.018 -22.587  1.00 58.20           C  
ATOM   4911  CB  VAL B 163       7.727  24.389 -25.096  1.00 58.20           C  
ATOM   4912  HB  VAL B 163       6.902  25.093 -24.992  1.00 58.20           H  
ATOM   4913  O   VAL B 163       7.179  25.076 -22.349  1.00 58.20           O  
ATOM   4914  CG1 VAL B 163       9.052  25.165 -25.080  1.00 58.20           C  
ATOM   4915 HG11 VAL B 163       9.080  25.869 -25.912  1.00 58.20           H  
ATOM   4916 HG12 VAL B 163       9.890  24.472 -25.167  1.00 58.20           H  
ATOM   4917 HG13 VAL B 163       9.153  25.724 -24.150  1.00 58.20           H  
ATOM   4918  CG2 VAL B 163       7.600  23.699 -26.460  1.00 58.20           C  
ATOM   4919 HG21 VAL B 163       7.671  24.436 -27.260  1.00 58.20           H  
ATOM   4920 HG22 VAL B 163       6.639  23.192 -26.540  1.00 58.20           H  
ATOM   4921 HG23 VAL B 163       8.393  22.960 -26.577  1.00 58.20           H  
ATOM   4922  N   VAL B 164       8.443  23.345 -21.658  1.00 63.09           N  
ATOM   4923  H   VAL B 164       8.756  22.409 -21.874  1.00 63.09           H  
ATOM   4924  CA  VAL B 164       8.567  23.841 -20.297  1.00 63.09           C  
ATOM   4925  HA  VAL B 164       7.554  24.045 -19.952  1.00 63.09           H  
ATOM   4926  C   VAL B 164       9.375  25.136 -20.363  1.00 63.09           C  
ATOM   4927  CB  VAL B 164       9.159  22.804 -19.329  1.00 63.09           C  
ATOM   4928  HB  VAL B 164      10.202  22.603 -19.572  1.00 63.09           H  
ATOM   4929  O   VAL B 164      10.462  25.146 -20.944  1.00 63.09           O  
ATOM   4930  CG1 VAL B 164       9.062  23.389 -17.911  1.00 63.09           C  
ATOM   4931 HG11 VAL B 164       8.027  23.640 -17.677  1.00 63.09           H  
ATOM   4932 HG12 VAL B 164       9.694  24.275 -17.850  1.00 63.09           H  
ATOM   4933 HG13 VAL B 164       9.423  22.683 -17.164  1.00 63.09           H  
ATOM   4934  CG2 VAL B 164       8.348  21.503 -19.425  1.00 63.09           C  
ATOM   4935 HG21 VAL B 164       8.529  21.013 -20.382  1.00 63.09           H  
ATOM   4936 HG22 VAL B 164       8.637  20.787 -18.656  1.00 63.09           H  
ATOM   4937 HG23 VAL B 164       7.281  21.700 -19.326  1.00 63.09           H
[truncated: 1,797,157 more chars]
