# Supplementary material for: Module-Based Polyketide Synthase Engineering for de Novo Polyketide Biosynthesis
Source: ACS Synth Biol. 2023 Oct 23;12(11):3148–55. doi: 10.1021/acssynbio.3c00282 (PMC10661043; doi:10.1021/acssynbio.3c00282)
Supplement: Supplementary file 2 — sb3c00282_si_002.zip [file sb3c00282_si_002.zip › Final_PKS_Structures/menzella_pdbs/eryM2_ACP_eryM3_KSAT_dimer.pdb]

ATOM      1  N   LEU A   1     -24.528  22.592  45.154  1.00 71.33           N  
ATOM      2  H   LEU A   1     -23.726  22.325  45.707  1.00 71.33           H  
ATOM      3  H2  LEU A   1     -25.117  21.780  45.031  1.00 71.33           H  
ATOM      4  H3  LEU A   1     -25.034  23.315  45.644  1.00 71.33           H  
ATOM      5  CA  LEU A   1     -24.069  23.098  43.841  1.00 71.33           C  
ATOM      6  HA  LEU A   1     -23.435  23.967  44.017  1.00 71.33           H  
ATOM      7  C   LEU A   1     -25.226  23.635  42.999  1.00 71.33           C  
ATOM      8  CB  LEU A   1     -23.200  22.063  43.111  1.00 71.33           C  
ATOM      9  HB2 LEU A   1     -23.156  22.310  42.050  1.00 71.33           H  
ATOM     10  HB3 LEU A   1     -23.654  21.077  43.207  1.00 71.33           H  
ATOM     11  O   LEU A   1     -25.252  24.836  42.789  1.00 71.33           O  
ATOM     12  CG  LEU A   1     -21.762  22.049  43.669  1.00 71.33           C  
ATOM     13  HG  LEU A   1     -21.802  22.141  44.754  1.00 71.33           H  
ATOM     14  CD1 LEU A   1     -21.065  20.736  43.338  1.00 71.33           C  
ATOM     15 HD11 LEU A   1     -20.996  20.607  42.257  1.00 71.33           H  
ATOM     16 HD12 LEU A   1     -21.604  19.888  43.760  1.00 71.33           H  
ATOM     17 HD13 LEU A   1     -20.055  20.735  43.749  1.00 71.33           H  
ATOM     18  CD2 LEU A   1     -20.943  23.210  43.103  1.00 71.33           C  
ATOM     19 HD21 LEU A   1     -20.875  23.135  42.018  1.00 71.33           H  
ATOM     20 HD22 LEU A   1     -21.379  24.173  43.368  1.00 71.33           H  
ATOM     21 HD23 LEU A   1     -19.930  23.177  43.506  1.00 71.33           H  
ATOM     22  N   ALA A   2     -26.216  22.827  42.596  1.00 67.51           N  
ATOM     23  H   ALA A   2     -26.117  21.825  42.679  1.00 67.51           H  
ATOM     24  CA  ALA A   2     -27.317  23.281  41.723  1.00 67.51           C  
ATOM     25  HA  ALA A   2     -26.897  23.586  40.765  1.00 67.51           H  
ATOM     26  C   ALA A   2     -28.133  24.482  42.257  1.00 67.51           C  
ATOM     27  CB  ALA A   2     -28.235  22.082  41.463  1.00 67.51           C  
ATOM     28  HB1 ALA A   2     -29.026  22.372  40.771  1.00 67.51           H  
ATOM     29  HB2 ALA A   2     -28.688  21.727  42.389  1.00 67.51           H  
ATOM     30  HB3 ALA A   2     -27.673  21.270  41.000  1.00 67.51           H  
ATOM     31  O   ALA A   2     -28.510  25.359  41.487  1.00 67.51           O  
ATOM     32  N   GLY A   3     -28.360  24.552  43.576  1.00 69.83           N  
ATOM     33  H   GLY A   3     -28.103  23.757  44.142  1.00 69.83           H  
ATOM     34  CA  GLY A   3     -29.091  25.656  44.214  1.00 69.83           C  
ATOM     35  HA2 GLY A   3     -29.991  25.863  43.636  1.00 69.83           H  
ATOM     36  HA3 GLY A   3     -29.396  25.350  45.215  1.00 69.83           H  
ATOM     37  C   GLY A   3     -28.318  26.975  44.343  1.00 69.83           C  
ATOM     38  O   GLY A   3     -28.887  27.948  44.832  1.00 69.83           O  
ATOM     39  N   LEU A   4     -27.038  27.018  43.950  1.00 73.45           N  
ATOM     40  H   LEU A   4     -26.658  26.236  43.437  1.00 73.45           H  
ATOM     41  CA  LEU A   4     -26.269  28.262  43.939  1.00 73.45           C  
ATOM     42  HA  LEU A   4     -26.500  28.806  44.856  1.00 73.45           H  
ATOM     43  C   LEU A   4     -26.682  29.127  42.735  1.00 73.45           C  
ATOM     44  CB  LEU A   4     -24.755  27.980  43.915  1.00 73.45           C  
ATOM     45  HB2 LEU A   4     -24.228  28.913  43.714  1.00 73.45           H  
ATOM     46  HB3 LEU A   4     -24.544  27.305  43.086  1.00 73.45           H  
ATOM     47  O   LEU A   4     -26.890  28.586  41.642  1.00 73.45           O  
ATOM     48  CG  LEU A   4     -24.192  27.380  45.214  1.00 73.45           C  
ATOM     49  HG  LEU A   4     -24.777  26.504  45.493  1.00 73.45           H  
ATOM     50  CD1 LEU A   4     -22.750  26.926  44.989  1.00 73.45           C  
ATOM     51 HD11 LEU A   4     -22.701  26.212  44.167  1.00 73.45           H  
ATOM     52 HD12 LEU A   4     -22.348  26.472  45.895  1.00 73.45           H  
ATOM     53 HD13 LEU A   4     -22.132  27.786  44.733  1.00 73.45           H  
ATOM     54  CD2 LEU A   4     -24.212  28.382  46.370  1.00 73.45           C  
ATOM     55 HD21 LEU A   4     -23.688  29.294  46.084  1.00 73.45           H  
ATOM     56 HD22 LEU A   4     -23.720  27.958  47.245  1.00 73.45           H  
ATOM     57 HD23 LEU A   4     -25.237  28.640  46.637  1.00 73.45           H  
ATOM     58  N   PRO A   5     -26.761  30.462  42.895  1.00 67.26           N  
ATOM     59  CA  PRO A   5     -26.837  31.382  41.767  1.00 67.26           C  
ATOM     60  HA  PRO A   5     -27.806  31.266  41.281  1.00 67.26           H  
ATOM     61  C   PRO A   5     -25.705  31.101  40.774  1.00 67.26           C  
ATOM     62  CB  PRO A   5     -26.712  32.791  42.359  1.00 67.26           C  
ATOM     63  HB2 PRO A   5     -25.676  33.128  42.319  1.00 67.26           H  
ATOM     64  HB3 PRO A   5     -27.361  33.503  41.849  1.00 67.26           H  
ATOM     65  O   PRO A   5     -24.582  30.801  41.173  1.00 67.26           O  
ATOM     66  CG  PRO A   5     -27.112  32.615  43.823  1.00 67.26           C  
ATOM     67  HG2 PRO A   5     -28.197  32.671  43.915  1.00 67.26           H  
ATOM     68  HG3 PRO A   5     -26.632  33.351  44.467  1.00 67.26           H  
ATOM     69  CD  PRO A   5     -26.646  31.200  44.143  1.00 67.26           C  
ATOM     70  HD2 PRO A   5     -27.276  30.776  44.925  1.00 67.26           H  
ATOM     71  HD3 PRO A   5     -25.604  31.217  44.463  1.00 67.26           H  
ATOM     72  N   ARG A   6     -25.985  31.214  39.473  1.00 64.76           N  
ATOM     73  H   ARG A   6     -26.931  31.466  39.224  1.00 64.76           H  
ATOM     74  CA  ARG A   6     -25.091  30.732  38.407  1.00 64.76           C  
ATOM     75  HA  ARG A   6     -25.040  29.645  38.470  1.00 64.76           H  
ATOM     76  C   ARG A   6     -23.639  31.210  38.530  1.00 64.76           C  
ATOM     77  CB  ARG A   6     -25.695  31.112  37.051  1.00 64.76           C  
ATOM     78  HB2 ARG A   6     -26.715  30.731  37.006  1.00 64.76           H  
ATOM     79  HB3 ARG A   6     -25.724  32.197  36.953  1.00 64.76           H  
ATOM     80  O   ARG A   6     -22.742  30.388  38.455  1.00 64.76           O  
ATOM     81  CG  ARG A   6     -24.897  30.518  35.884  1.00 64.76           C  
ATOM     82  HG2 ARG A   6     -23.896  30.947  35.852  1.00 64.76           H  
ATOM     83  HG3 ARG A   6     -24.809  29.439  36.011  1.00 64.76           H  
ATOM     84  CD  ARG A   6     -25.611  30.822  34.569  1.00 64.76           C  
ATOM     85  HD2 ARG A   6     -25.619  31.902  34.417  1.00 64.76           H  
ATOM     86  HD3 ARG A   6     -26.636  30.457  34.626  1.00 64.76           H  
ATOM     87  NE  ARG A   6     -24.929  30.167  33.447  1.00 64.76           N  
ATOM     88  HE  ARG A   6     -24.187  29.521  33.678  1.00 64.76           H  
ATOM     89  NH1 ARG A   6     -26.165  31.110  31.750  1.00 64.76           N  
ATOM     90 HH11 ARG A   6     -26.681  31.651  32.429  1.00 64.76           H  
ATOM     91 HH12 ARG A   6     -26.316  31.232  30.759  1.00 64.76           H  
ATOM     92  NH2 ARG A   6     -24.507  29.686  31.277  1.00 64.76           N  
ATOM     93 HH21 ARG A   6     -23.776  29.063  31.589  1.00 64.76           H  
ATOM     94 HH22 ARG A   6     -24.678  29.786  30.286  1.00 64.76           H  
ATOM     95  CZ  ARG A   6     -25.205  30.326  32.166  1.00 64.76           C  
ATOM     96  N   ALA A   7     -23.407  32.504  38.755  1.00 62.81           N  
ATOM     97  H   ALA A   7     -24.192  33.135  38.836  1.00 62.81           H  
ATOM     98  CA  ALA A   7     -22.049  33.047  38.849  1.00 62.81           C  
ATOM     99  HA  ALA A   7     -21.508  32.793  37.937  1.00 62.81           H  
ATOM    100  C   ALA A   7     -21.249  32.450  40.025  1.00 62.81           C  
ATOM    101  CB  ALA A   7     -22.141  34.574  38.947  1.00 62.81           C  
ATOM    102  HB1 ALA A   7     -22.648  34.975  38.070  1.00 62.81           H  
ATOM    103  HB2 ALA A   7     -21.136  34.992  38.989  1.00 62.81           H  
ATOM    104  HB3 ALA A   7     -22.681  34.866  39.848  1.00 62.81           H  
ATOM    105  O   ALA A   7     -20.101  32.046  39.849  1.00 62.81           O  
ATOM    106  N   GLU A   8     -21.870  32.330  41.205  1.00 68.82           N  
ATOM    107  H   GLU A   8     -22.833  32.626  41.290  1.00 68.82           H  
ATOM    108  CA  GLU A   8     -21.260  31.647  42.354  1.00 68.82           C  
ATOM    109  HA  GLU A   8     -20.279  32.076  42.560  1.00 68.82           H  
ATOM    110  C   GLU A   8     -21.043  30.159  42.062  1.00 68.82           C  
ATOM    111  CB  GLU A   8     -22.139  31.797  43.607  1.00 68.82           C  
ATOM    112  HB2 GLU A   8     -23.170  31.547  43.356  1.00 68.82           H  
ATOM    113  HB3 GLU A   8     -21.788  31.087  44.356  1.00 68.82           H  
ATOM    114  O   GLU A   8     -20.010  29.601  42.427  1.00 68.82           O  
ATOM    115  CG  GLU A   8     -22.079  33.205  44.220  1.00 68.82           C  
ATOM    116  HG2 GLU A   8     -22.431  33.924  43.480  1.00 68.82           H  
ATOM    117  HG3 GLU A   8     -21.040  33.439  44.452  1.00 68.82           H  
ATOM    118  CD  GLU A   8     -22.931  33.343  45.496  1.00 68.82           C  
ATOM    119  OE1 GLU A   8     -22.876  34.434  46.105  1.00 68.82           O  
ATOM    120  OE2 GLU A   8     -23.667  32.387  45.838  1.00 68.82           O  
ATOM    121  N   ARG A   9     -21.984  29.518  41.356  1.00 76.28           N  
ATOM    122  H   ARG A   9     -22.807  30.041  41.090  1.00 76.28           H  
ATOM    123  CA  ARG A   9     -21.885  28.109  40.967  1.00 76.28           C  
ATOM    124  HA  ARG A   9     -21.701  27.525  41.869  1.00 76.28           H  
ATOM    125  C   ARG A   9     -20.696  27.847  40.043  1.00 76.28           C  
ATOM    126  CB  ARG A   9     -23.206  27.660  40.333  1.00 76.28           C  
ATOM    127  HB2 ARG A   9     -24.035  27.998  40.955  1.00 76.28           H  
ATOM    128  HB3 ARG A   9     -23.310  28.121  39.351  1.00 76.28           H  
ATOM    129  O   ARG A   9     -19.941  26.922  40.314  1.00 76.28           O  
ATOM    130  CG  ARG A   9     -23.282  26.134  40.185  1.00 76.28           C  
ATOM    131  HG2 ARG A   9     -23.115  25.667  41.156  1.00 76.28           H  
ATOM    132  HG3 ARG A   9     -22.517  25.786  39.491  1.00 76.28           H  
ATOM    133  CD  ARG A   9     -24.662  25.725  39.667  1.00 76.28           C  
ATOM    134  HD2 ARG A   9     -24.721  24.637  39.640  1.00 76.28           H  
ATOM    135  HD3 ARG A   9     -25.424  26.105  40.348  1.00 76.28           H  
ATOM    136  NE  ARG A   9     -24.864  26.245  38.316  1.00 76.28           N  
ATOM    137  HE  ARG A   9     -24.050  26.260  37.719  1.00 76.28           H  
ATOM    138  NH1 ARG A   9     -27.109  26.714  38.332  1.00 76.28           N  
ATOM    139 HH11 ARG A   9     -27.156  26.472  39.311  1.00 76.28           H  
ATOM    140 HH12 ARG A   9     -27.946  26.959  37.822  1.00 76.28           H  
ATOM    141  NH2 ARG A   9     -25.864  26.996  36.472  1.00 76.28           N  
ATOM    142 HH21 ARG A   9     -26.668  26.971  35.862  1.00 76.28           H  
ATOM    143 HH22 ARG A   9     -24.943  26.872  36.076  1.00 76.28           H  
ATOM    144  CZ  ARG A   9     -25.956  26.652  37.721  1.00 76.28           C  
ATOM    145  N   THR A  10     -20.492  28.651  38.999  1.00 73.00           N  
ATOM    146  H   THR A  10     -21.184  29.356  38.789  1.00 73.00           H  
ATOM    147  CA  THR A  10     -19.366  28.484  38.064  1.00 73.00           C  
ATOM    148  HA  THR A  10     -19.393  27.472  37.659  1.00 73.00           H  
ATOM    149  C   THR A  10     -18.019  28.672  38.760  1.00 73.00           C  
ATOM    150  CB  THR A  10     -19.450  29.475  36.894  1.00 73.00           C  
ATOM    151  HB  THR A  10     -19.251  30.480  37.268  1.00 73.00           H  
ATOM    152  O   THR A  10     -17.127  27.843  38.591  1.00 73.00           O  
ATOM    153  CG2 THR A  10     -18.438  29.154  35.795  1.00 73.00           C  
ATOM    154 HG21 THR A  10     -17.421  29.274  36.168  1.00 73.00           H  
ATOM    155 HG22 THR A  10     -18.575  28.131  35.446  1.00 73.00           H  
ATOM    156 HG23 THR A  10     -18.581  29.840  34.960  1.00 73.00           H  
ATOM    157  OG1 THR A  10     -20.732  29.486  36.308  1.00 73.00           O  
ATOM    158  HG1 THR A  10     -20.913  28.641  35.890  1.00 73.00           H  
ATOM    159  N   ALA A  11     -17.868  29.721  39.577  1.00 73.36           N  
ATOM    160  H   ALA A  11     -18.632  30.372  39.694  1.00 73.36           H  
ATOM    161  CA  ALA A  11     -16.639  29.948  40.340  1.00 73.36           C  
ATOM    162  HA  ALA A  11     -15.804  30.062  39.649  1.00 73.36           H  
ATOM    163  C   ALA A  11     -16.330  28.757  41.260  1.00 73.36           C  
ATOM    164  CB  ALA A  11     -16.802  31.242  41.144  1.00 73.36           C  
ATOM    165  HB1 ALA A  11     -16.989  32.076  40.466  1.00 73.36           H  
ATOM    166  HB2 ALA A  11     -15.889  31.441  41.706  1.00 73.36           H  
ATOM    167  HB3 ALA A  11     -17.638  31.153  41.838  1.00 73.36           H  
ATOM    168  O   ALA A  11     -15.189  28.294  41.346  1.00 73.36           O  
ATOM    169  N   GLU A  12     -17.371  28.211  41.886  1.00 81.09           N  
ATOM    170  H   GLU A  12     -18.275  28.657  41.821  1.00 81.09           H  
ATOM    171  CA  GLU A  12     -17.239  27.054  42.753  1.00 81.09           C  
ATOM    172  HA  GLU A  12     -16.378  27.252  43.392  1.00 81.09           H  
ATOM    173  C   GLU A  12     -16.905  25.766  41.993  1.00 81.09           C  
ATOM    174  CB  GLU A  12     -18.521  26.944  43.593  1.00 81.09           C  
ATOM    175  HB2 GLU A  12     -19.348  26.651  42.947  1.00 81.09           H  
ATOM    176  HB3 GLU A  12     -18.753  27.919  44.021  1.00 81.09           H  
ATOM    177  O   GLU A  12     -16.149  24.935  42.495  1.00 81.09           O  
ATOM    178  CG  GLU A  12     -18.432  25.948  44.746  1.00 81.09           C  
ATOM    179  HG2 GLU A  12     -18.171  24.963  44.359  1.00 81.09           H  
ATOM    180  HG3 GLU A  12     -19.424  25.866  45.188  1.00 81.09           H  
ATOM    181  CD  GLU A  12     -17.436  26.352  45.836  1.00 81.09           C  
ATOM    182  OE1 GLU A  12     -17.593  25.833  46.959  1.00 81.09           O  
ATOM    183  OE2 GLU A  12     -16.445  27.078  45.606  1.00 81.09           O  
ATOM    184  N   LEU A  13     -17.384  25.621  40.756  1.00 87.87           N  
ATOM    185  H   LEU A  13     -18.022  26.323  40.410  1.00 87.87           H  
ATOM    186  CA  LEU A  13     -17.018  24.515  39.875  1.00 87.87           C  
ATOM    187  HA  LEU A  13     -17.077  23.586  40.443  1.00 87.87           H  
ATOM    188  C   LEU A  13     -15.575  24.618  39.377  1.00 87.87           C  
ATOM    189  CB  LEU A  13     -18.001  24.436  38.702  1.00 87.87           C  
ATOM    190  HB2 LEU A  13     -18.111  25.428  38.263  1.00 87.87           H  
ATOM    191  HB3 LEU A  13     -17.589  23.781  37.934  1.00 87.87           H  
ATOM    192  O   LEU A  13     -14.867  23.619  39.410  1.00 87.87           O  
ATOM    193  CG  LEU A  13     -19.382  23.897  39.108  1.00 87.87           C  
ATOM    194  HG  LEU A  13     -19.764  24.427  39.981  1.00 87.87           H  
ATOM    195  CD1 LEU A  13     -20.341  24.122  37.951  1.00 87.87           C  
ATOM    196 HD11 LEU A  13     -20.468  25.192  37.783  1.00 87.87           H  
ATOM    197 HD12 LEU A  13     -21.314  23.683  38.169  1.00 87.87           H  
ATOM    198 HD13 LEU A  13     -19.925  23.666  37.053  1.00 87.87           H  
ATOM    199  CD2 LEU A  13     -19.345  22.403  39.440  1.00 87.87           C  
ATOM    200 HD21 LEU A  13     -18.869  21.854  38.628  1.00 87.87           H  
ATOM    201 HD22 LEU A  13     -20.359  22.027  39.576  1.00 87.87           H  
ATOM    202 HD23 LEU A  13     -18.788  22.239  40.362  1.00 87.87           H  
ATOM    203  N   VAL A  14     -15.090  25.801  38.985  1.00 82.12           N  
ATOM    204  H   VAL A  14     -15.719  26.590  38.946  1.00 82.12           H  
ATOM    205  CA  VAL A  14     -13.670  25.984  38.623  1.00 82.12           C  
ATOM    206  HA  VAL A  14     -13.408  25.297  37.818  1.00 82.12           H  
ATOM    207  C   VAL A  14     -12.784  25.626  39.809  1.00 82.12           C  
ATOM    208  CB  VAL A  14     -13.378  27.417  38.142  1.00 82.12           C  
ATOM    209  HB  VAL A  14     -13.745  28.128  38.883  1.00 82.12           H  
ATOM    210  O   VAL A  14     -11.807  24.892  39.655  1.00 82.12           O  
ATOM    211  CG1 VAL A  14     -11.874  27.660  37.937  1.00 82.12           C  
ATOM    212 HG11 VAL A  14     -11.351  27.640  38.893  1.00 82.12           H  
ATOM    213 HG12 VAL A  14     -11.719  28.640  37.485  1.00 82.12           H  
ATOM    214 HG13 VAL A  14     -11.465  26.898  37.274  1.00 82.12           H  
ATOM    215  CG2 VAL A  14     -14.071  27.698  36.806  1.00 82.12           C  
ATOM    216 HG21 VAL A  14     -13.662  27.053  36.028  1.00 82.12           H  
ATOM    217 HG22 VAL A  14     -13.913  28.737  36.518  1.00 82.12           H  
ATOM    218 HG23 VAL A  14     -15.145  27.525  36.886  1.00 82.12           H  
ATOM    219  N   ARG A  15     -13.147  26.085  41.012  1.00 81.26           N  
ATOM    220  H   ARG A  15     -13.956  26.686  41.072  1.00 81.26           H  
ATOM    221  CA  ARG A  15     -12.442  25.711  42.239  1.00 81.26           C  
ATOM    222  HA  ARG A  15     -11.390  25.969  42.121  1.00 81.26           H  
ATOM    223  C   ARG A  15     -12.492  24.202  42.468  1.00 81.26           C  
ATOM    224  CB  ARG A  15     -13.022  26.498  43.418  1.00 81.26           C  
ATOM    225  HB2 ARG A  15     -13.093  27.550  43.141  1.00 81.26           H  
ATOM    226  HB3 ARG A  15     -14.023  26.135  43.648  1.00 81.26           H  
ATOM    227  O   ARG A  15     -11.444  23.612  42.698  1.00 81.26           O  
ATOM    228  CG  ARG A  15     -12.120  26.377  44.652  1.00 81.26           C  
ATOM    229  HG2 ARG A  15     -11.127  26.751  44.401  1.00 81.26           H  
ATOM    230  HG3 ARG A  15     -12.032  25.335  44.960  1.00 81.26           H  
ATOM    231  CD  ARG A  15     -12.674  27.204  45.814  1.00 81.26           C  
ATOM    232  HD2 ARG A  15     -12.910  28.207  45.456  1.00 81.26           H  
ATOM    233  HD3 ARG A  15     -11.889  27.296  46.564  1.00 81.26           H  
ATOM    234  NE  ARG A  15     -13.890  26.603  46.394  1.00 81.26           N  
ATOM    235  HE  ARG A  15     -14.737  26.647  45.845  1.00 81.26           H  
ATOM    236  NH1 ARG A  15     -13.179  26.350  48.557  1.00 81.26           N  
ATOM    237 HH11 ARG A  15     -12.301  26.774  48.293  1.00 81.26           H  
ATOM    238 HH12 ARG A  15     -13.346  25.986  49.484  1.00 81.26           H  
ATOM    239  NH2 ARG A  15     -15.186  25.651  48.010  1.00 81.26           N  
ATOM    240 HH21 ARG A  15     -15.381  25.408  48.971  1.00 81.26           H  
ATOM    241 HH22 ARG A  15     -15.979  25.722  47.389  1.00 81.26           H  
ATOM    242  CZ  ARG A  15     -14.082  26.204  47.633  1.00 81.26           C  
ATOM    243  N   LEU A  16     -13.660  23.572  42.337  1.00 88.25           N  
ATOM    244  H   LEU A  16     -14.485  24.129  42.164  1.00 88.25           H  
ATOM    245  CA  LEU A  16     -13.826  22.124  42.480  1.00 88.25           C  
ATOM    246  HA  LEU A  16     -13.521  21.847  43.489  1.00 88.25           H  
ATOM    247  C   LEU A  16     -12.945  21.348  41.500  1.00 88.25           C  
ATOM    248  CB  LEU A  16     -15.308  21.752  42.281  1.00 88.25           C  
ATOM    249  HB2 LEU A  16     -15.904  22.230  43.059  1.00 88.25           H  
ATOM    250  HB3 LEU A  16     -15.637  22.144  41.319  1.00 88.25           H  
ATOM    251  O   LEU A  16     -12.264  20.411  41.914  1.00 88.25           O  
ATOM    252  CG  LEU A  16     -15.587  20.237  42.286  1.00 88.25           C  
ATOM    253  HG  LEU A  16     -14.968  19.742  41.537  1.00 88.25           H  
ATOM    254  CD1 LEU A  16     -15.293  19.618  43.653  1.00 88.25           C  
ATOM    255 HD11 LEU A  16     -14.253  19.791  43.933  1.00 88.25           H  
ATOM    256 HD12 LEU A  16     -15.953  20.040  44.411  1.00 88.25           H  
ATOM    257 HD13 LEU A  16     -15.434  18.539  43.595  1.00 88.25           H  
ATOM    258  CD2 LEU A  16     -17.044  19.979  41.908  1.00 88.25           C  
ATOM    259 HD21 LEU A  16     -17.712  20.441  42.635  1.00 88.25           H  
ATOM    260 HD22 LEU A  16     -17.241  20.392  40.918  1.00 88.25           H  
ATOM    261 HD23 LEU A  16     -17.229  18.906  41.869  1.00 88.25           H  
ATOM    262  N   VAL A  17     -12.938  21.723  40.221  1.00 90.63           N  
ATOM    263  H   VAL A  17     -13.542  22.480  39.931  1.00 90.63           H  
ATOM    264  CA  VAL A  17     -12.140  21.028  39.210  1.00 90.63           C  
ATOM    265  HA  VAL A  17     -12.316  19.957  39.310  1.00 90.63           H  
ATOM    266  C   VAL A  17     -10.663  21.242  39.461  1.00 90.63           C  
ATOM    267  CB  VAL A  17     -12.507  21.428  37.778  1.00 90.63           C  
ATOM    268  HB  VAL A  17     -12.334  22.495  37.634  1.00 90.63           H  
ATOM    269  O   VAL A  17      -9.925  20.265  39.462  1.00 90.63           O  
ATOM    270  CG1 VAL A  17     -11.648  20.622  36.800  1.00 90.63           C  
ATOM    271 HG11 VAL A  17     -11.969  20.857  35.786  1.00 90.63           H  
ATOM    272 HG12 VAL A  17     -10.591  20.877  36.886  1.00 90.63           H  
ATOM    273 HG13 VAL A  17     -11.770  19.552  36.968  1.00 90.63           H  
ATOM    274  CG2 VAL A  17     -13.963  21.097  37.447  1.00 90.63           C  
ATOM    275 HG21 VAL A  17     -14.649  21.545  38.166  1.00 90.63           H  
ATOM    276 HG22 VAL A  17     -14.115  20.017  37.449  1.00 90.63           H  
ATOM    277 HG23 VAL A  17     -14.198  21.488  36.457  1.00 90.63           H  
ATOM    278  N   ARG A  18     -10.216  22.466  39.758  1.00 84.22           N  
ATOM    279  H   ARG A  18     -10.873  23.233  39.754  1.00 84.22           H  
ATOM    280  CA  ARG A  18      -8.814  22.724  40.120  1.00 84.22           C  
ATOM    281  HA  ARG A  18      -8.161  22.395  39.312  1.00 84.22           H  
ATOM    282  C   ARG A  18      -8.394  21.939  41.357  1.00 84.22           C  
ATOM    283  CB  ARG A  18      -8.589  24.214  40.367  1.00 84.22           C  
ATOM    284  HB2 ARG A  18      -9.342  24.582  41.064  1.00 84.22           H  
ATOM    285  HB3 ARG A  18      -7.609  24.342  40.828  1.00 84.22           H  
ATOM    286  O   ARG A  18      -7.349  21.306  41.330  1.00 84.22           O  
ATOM    287  CG  ARG A  18      -8.631  25.038  39.075  1.00 84.22           C  
ATOM    288  HG2 ARG A  18      -9.570  24.874  38.547  1.00 84.22           H  
ATOM    289  HG3 ARG A  18      -7.812  24.746  38.418  1.00 84.22           H  
ATOM    290  CD  ARG A  18      -8.511  26.521  39.432  1.00 84.22           C  
ATOM    291  HD2 ARG A  18      -8.751  27.104  38.543  1.00 84.22           H  
ATOM    292  HD3 ARG A  18      -9.240  26.765  40.205  1.00 84.22           H  
ATOM    293  NE  ARG A  18      -7.152  26.839  39.895  1.00 84.22           N  
ATOM    294  HE  ARG A  18      -6.469  26.096  39.845  1.00 84.22           H  
ATOM    295  NH1 ARG A  18      -7.344  29.104  40.190  1.00 84.22           N  
ATOM    296 HH11 ARG A  18      -6.904  29.998  40.355  1.00 84.22           H  
ATOM    297 HH12 ARG A  18      -8.313  29.052  39.907  1.00 84.22           H  
ATOM    298  NH2 ARG A  18      -5.375  28.092  40.506  1.00 84.22           N  
ATOM    299 HH21 ARG A  18      -4.911  28.974  40.669  1.00 84.22           H  
ATOM    300 HH22 ARG A  18      -4.816  27.261  40.375  1.00 84.22           H  
ATOM    301  CZ  ARG A  18      -6.637  28.010  40.205  1.00 84.22           C  
ATOM    302  N   THR A  19      -9.212  21.918  42.410  1.00 85.77           N  
ATOM    303  H   THR A  19     -10.042  22.493  42.387  1.00 85.77           H  
ATOM    304  CA  THR A  19      -8.952  21.127  43.622  1.00 85.77           C  
ATOM    305  HA  THR A  19      -7.968  21.389  44.009  1.00 85.77           H  
ATOM    306  C   THR A  19      -8.915  19.632  43.317  1.00 85.77           C  
ATOM    307  CB  THR A  19     -10.000  21.420  44.710  1.00 85.77           C  
ATOM    308  HB  THR A  19     -10.998  21.211  44.324  1.00 85.77           H  
ATOM    309  O   THR A  19      -8.021  18.942  43.797  1.00 85.77           O  
ATOM    310  CG2 THR A  19      -9.777  20.615  45.989  1.00 85.77           C  
ATOM    311 HG21 THR A  19     -10.455  20.966  46.768  1.00 85.77           H  
ATOM    312 HG22 THR A  19      -9.987  19.561  45.808  1.00 85.77           H  
ATOM    313 HG23 THR A  19      -8.746  20.714  46.331  1.00 85.77           H  
ATOM    314  OG1 THR A  19      -9.933  22.772  45.104  1.00 85.77           O  
ATOM    315  HG1 THR A  19      -9.064  22.908  45.487  1.00 85.77           H  
ATOM    316  N   SER A  20      -9.831  19.123  42.490  1.00 90.63           N  
ATOM    317  H   SER A  20     -10.549  19.735  42.128  1.00 90.63           H  
ATOM    318  CA  SER A  20      -9.855  17.710  42.090  1.00 90.63           C  
ATOM    319  HA  SER A  20      -9.829  17.085  42.983  1.00 90.63           H  
ATOM    320  C   SER A  20      -8.634  17.358  41.241  1.00 90.63           C  
ATOM    321  CB  SER A  20     -11.135  17.376  41.317  1.00 90.63           C  
ATOM    322  HB2 SER A  20     -11.165  17.942  40.385  1.00 90.63           H  
ATOM    323  HB3 SER A  20     -11.143  16.311  41.084  1.00 90.63           H  
ATOM    324  O   SER A  20      -7.988  16.350  41.481  1.00 90.63           O  
ATOM    325  OG  SER A  20     -12.275  17.689  42.090  1.00 90.63           O  
ATOM    326  HG  SER A  20     -12.370  18.645  42.097  1.00 90.63           H  
ATOM    327  N   THR A  21      -8.262  18.229  40.308  1.00 87.37           N  
ATOM    328  H   THR A  21      -8.840  19.048  40.181  1.00 87.37           H  
ATOM    329  CA  THR A  21      -7.078  18.099  39.449  1.00 87.37           C  
ATOM    330  HA  THR A  21      -7.119  17.160  38.897  1.00 87.37           H  
ATOM    331  C   THR A  21      -5.805  18.099  40.284  1.00 87.37           C  
ATOM    332  CB  THR A  21      -7.035  19.259  38.445  1.00 87.37           C  
ATOM    333  HB  THR A  21      -6.940  20.199  38.988  1.00 87.37           H  
ATOM    334  O   THR A  21      -4.981  17.203  40.148  1.00 87.37           O  
ATOM    335  CG2 THR A  21      -5.897  19.157  37.441  1.00 87.37           C  
ATOM    336 HG21 THR A  21      -5.832  20.080  36.863  1.00 87.37           H  
ATOM    337 HG22 THR A  21      -4.941  18.988  37.935  1.00 87.37           H  
ATOM    338 HG23 THR A  21      -6.113  18.346  36.745  1.00 87.37           H  
ATOM    339  OG1 THR A  21      -8.230  19.283  37.704  1.00 87.37           O  
ATOM    340  HG1 THR A  21      -8.925  19.599  38.285  1.00 87.37           H  
ATOM    341  N   ALA A  22      -5.681  19.049  41.212  1.00 83.12           N  
ATOM    342  H   ALA A  22      -6.386  19.771  41.266  1.00 83.12           H  
ATOM    343  CA  ALA A  22      -4.581  19.120  42.163  1.00 83.12           C  
ATOM    344  HA  ALA A  22      -3.642  19.222  41.619  1.00 83.12           H  
ATOM    345  C   ALA A  22      -4.497  17.838  42.997  1.00 83.12           C  
ATOM    346  CB  ALA A  22      -4.793  20.364  43.034  1.00 83.12           C  
ATOM    347  HB1 ALA A  22      -5.773  20.330  43.510  1.00 83.12           H  
ATOM    348  HB2 ALA A  22      -4.723  21.256  42.412  1.00 83.12           H  
ATOM    349  HB3 ALA A  22      -4.039  20.416  43.820  1.00 83.12           H  
ATOM    350  O   ALA A  22      -3.435  17.238  43.086  1.00 83.12           O  
ATOM    351  N   THR A  23      -5.634  17.354  43.505  1.00 82.75           N  
ATOM    352  H   THR A  23      -6.476  17.900  43.383  1.00 82.75           H  
ATOM    353  CA  THR A  23      -5.707  16.092  44.257  1.00 82.75           C  
ATOM    354  HA  THR A  23      -5.060  16.167  45.130  1.00 82.75           H  
ATOM    355  C   THR A  23      -5.219  14.906  43.420  1.00 82.75           C  
ATOM    356  CB  THR A  23      -7.143  15.816  44.736  1.00 82.75           C  
ATOM    357  HB  THR A  23      -7.797  15.683  43.874  1.00 82.75           H  
ATOM    358  O   THR A  23      -4.487  14.059  43.923  1.00 82.75           O  
ATOM    359  CG2 THR A  23      -7.245  14.571  45.615  1.00 82.75           C  
ATOM    360 HG21 THR A  23      -8.260  14.481  46.001  1.00 82.75           H  
ATOM    361 HG22 THR A  23      -6.547  14.651  46.448  1.00 82.75           H  
ATOM    362 HG23 THR A  23      -7.013  13.678  45.034  1.00 82.75           H  
ATOM    363  OG1 THR A  23      -7.638  16.886  45.510  1.00 82.75           O  
ATOM    364  HG1 THR A  23      -7.670  17.662  44.946  1.00 82.75           H  
ATOM    365  N   VAL A  24      -5.598  14.839  42.141  1.00 84.30           N  
ATOM    366  H   VAL A  24      -6.198  15.567  41.780  1.00 84.30           H  
ATOM    367  CA  VAL A  24      -5.191  13.761  41.225  1.00 84.30           C  
ATOM    368  HA  VAL A  24      -5.386  12.800  41.700  1.00 84.30           H  
ATOM    369  C   VAL A  24      -3.697  13.797  40.921  1.00 84.30           C  
ATOM    370  CB  VAL A  24      -6.003  13.839  39.923  1.00 84.30           C  
ATOM    371  HB  VAL A  24      -6.003  14.861  39.546  1.00 84.30           H  
ATOM    372  O   VAL A  24      -3.070  12.741  40.896  1.00 84.30           O  
ATOM    373  CG1 VAL A  24      -5.488  12.918  38.822  1.00 84.30           C  
ATOM    374 HG11 VAL A  24      -6.147  13.004  37.958  1.00 84.30           H  
ATOM    375 HG12 VAL A  24      -4.494  13.230  38.501  1.00 84.30           H  
ATOM    376 HG13 VAL A  24      -5.449  11.887  39.173  1.00 84.30           H  
ATOM    377  CG2 VAL A  24      -7.439  13.414  40.206  1.00 84.30           C  
ATOM    378 HG21 VAL A  24      -7.471  12.366  40.502  1.00 84.30           H  
ATOM    379 HG22 VAL A  24      -7.836  14.017  41.022  1.00 84.30           H  
ATOM    380 HG23 VAL A  24      -8.042  13.578  39.313  1.00 84.30           H  
ATOM    381  N   LEU A  25      -3.140  14.991  40.724  1.00 77.85           N  
ATOM    382  H   LEU A  25      -3.739  15.804  40.733  1.00 77.85           H  
ATOM    383  CA  LEU A  25      -1.721  15.207  40.432  1.00 77.85           C  
ATOM    384  HA  LEU A  25      -1.352  14.391  39.811  1.00 77.85           H  
ATOM    385  C   LEU A  25      -0.826  15.219  41.682  1.00 77.85           C  
ATOM    386  CB  LEU A  25      -1.579  16.523  39.660  1.00 77.85           C  
ATOM    387  HB2 LEU A  25      -0.519  16.748  39.547  1.00 77.85           H  
ATOM    388  HB3 LEU A  25      -2.025  17.319  40.256  1.00 77.85           H  
ATOM    389  O   LEU A  25       0.391  15.323  41.565  1.00 77.85           O  
ATOM    390  CG  LEU A  25      -2.215  16.523  38.264  1.00 77.85           C  
ATOM    391  HG  LEU A  25      -3.282  16.312  38.335  1.00 77.85           H  
ATOM    392  CD1 LEU A  25      -2.034  17.928  37.706  1.00 77.85           C  
ATOM    393 HD11 LEU A  25      -2.432  17.961  36.691  1.00 77.85           H  
ATOM    394 HD12 LEU A  25      -2.548  18.656  38.332  1.00 77.85           H  
ATOM    395 HD13 LEU A  25      -0.972  18.170  37.664  1.00 77.85           H  
ATOM    396  CD2 LEU A  25      -1.575  15.499  37.324  1.00 77.85           C  
ATOM    397 HD21 LEU A  25      -0.494  15.637  37.307  1.00 77.85           H  
ATOM    398 HD22 LEU A  25      -1.807  14.484  37.645  1.00 77.85           H  
ATOM    399 HD23 LEU A  25      -1.945  15.632  36.308  1.00 77.85           H  
ATOM    400  N   GLY A  26      -1.406  15.116  42.881  1.00 76.48           N  
ATOM    401  H   GLY A  26      -2.413  15.063  42.918  1.00 76.48           H  
ATOM    402  CA  GLY A  26      -0.658  15.130  44.141  1.00 76.48           C  
ATOM    403  HA2 GLY A  26       0.223  14.497  44.046  1.00 76.48           H  
ATOM    404  HA3 GLY A  26      -1.296  14.721  44.925  1.00 76.48           H  
ATOM    405  C   GLY A  26      -0.198  16.521  44.593  1.00 76.48           C  
ATOM    406  O   GLY A  26       0.781  16.635  45.326  1.00 76.48           O  
ATOM    407  N   HIS A  27      -0.886  17.583  44.176  1.00 77.98           N  
ATOM    408  H   HIS A  27      -1.696  17.418  43.596  1.00 77.98           H  
ATOM    409  CA  HIS A  27      -0.661  18.940  44.670  1.00 77.98           C  
ATOM    410  HA  HIS A  27       0.390  19.049  44.936  1.00 77.98           H  
ATOM    411  C   HIS A  27      -1.501  19.218  45.931  1.00 77.98           C  
ATOM    412  CB  HIS A  27      -0.970  19.954  43.559  1.00 77.98           C  
ATOM    413  HB2 HIS A  27      -2.013  19.838  43.263  1.00 77.98           H  
ATOM    414  HB3 HIS A  27      -0.844  20.961  43.957  1.00 77.98           H  
ATOM    415  O   HIS A  27      -2.729  19.127  45.894  1.00 77.98           O  
ATOM    416  CG  HIS A  27      -0.120  19.824  42.321  1.00 77.98           C  
ATOM    417  CD2 HIS A  27      -0.571  19.723  41.032  1.00 77.98           C  
ATOM    418  HD2 HIS A  27      -1.603  19.707  40.715  1.00 77.98           H  
ATOM    419  ND1 HIS A  27       1.256  19.814  42.267  1.00 77.98           N  
ATOM    420  HD1 HIS A  27       1.887  19.776  43.054  1.00 77.98           H  
ATOM    421  CE1 HIS A  27       1.620  19.703  40.978  1.00 77.98           C  
ATOM    422  HE1 HIS A  27       2.635  19.629  40.617  1.00 77.98           H  
ATOM    423  NE2 HIS A  27       0.537  19.659  40.190  1.00 77.98           N  
ATOM    424  N   ASP A  28      -0.849  19.625  47.028  1.00 73.20           N  
ATOM    425  H   ASP A  28       0.157  19.544  47.041  1.00 73.20           H  
ATOM    426  CA  ASP A  28      -1.515  20.003  48.292  1.00 73.20           C  
ATOM    427  HA  ASP A  28      -2.213  19.219  48.583  1.00 73.20           H  
ATOM    428  C   ASP A  28      -2.308  21.318  48.186  1.00 73.20           C  
ATOM    429  CB  ASP A  28      -0.464  20.177  49.405  1.00 73.20           C  
ATOM    430  HB2 ASP A  28      -0.935  20.679  50.250  1.00 73.20           H  
ATOM    431  HB3 ASP A  28       0.333  20.827  49.042  1.00 73.20           H  
ATOM    432  O   ASP A  28      -3.305  21.514  48.886  1.00 73.20           O  
ATOM    433  CG  ASP A  28       0.135  18.873  49.936  1.00 73.20           C  
ATOM    434  OD1 ASP A  28      -0.596  17.860  49.983  1.00 73.20           O  
ATOM    435  OD2 ASP A  28       1.312  18.927  50.361  1.00 73.20           O  
ATOM    436  N   ASP A  29      -1.863  22.234  47.319  1.00 73.03           N  
ATOM    437  H   ASP A  29      -1.064  21.992  46.751  1.00 73.03           H  
ATOM    438  CA  ASP A  29      -2.518  23.519  47.081  1.00 73.03           C  
ATOM    439  HA  ASP A  29      -3.262  23.672  47.863  1.00 73.03           H  
ATOM    440  C   ASP A  29      -3.205  23.528  45.701  1.00 73.03           C  
ATOM    441  CB  ASP A  29      -1.531  24.689  47.247  1.00 73.03           C  
ATOM    442  HB2 ASP A  29      -0.788  24.654  46.451  1.00 73.03           H  
ATOM    443  HB3 ASP A  29      -1.014  24.576  48.200  1.00 73.03           H  
ATOM    444  O   ASP A  29      -2.521  23.489  44.672  1.00 73.03           O  
ATOM    445  CG  ASP A  29      -2.227  26.064  47.235  1.00 73.03           C  
ATOM    446  OD1 ASP A  29      -3.445  26.137  46.940  1.00 73.03           O  
ATOM    447  OD2 ASP A  29      -1.549  27.079  47.504  1.00 73.03           O  
ATOM    448  N   PRO A  30      -4.546  23.657  45.634  1.00 71.83           N  
ATOM    449  CA  PRO A  30      -5.287  23.840  44.385  1.00 71.83           C  
ATOM    450  HA  PRO A  30      -5.234  22.918  43.806  1.00 71.83           H  
ATOM    451  C   PRO A  30      -4.793  25.004  43.519  1.00 71.83           C  
ATOM    452  CB  PRO A  30      -6.734  24.099  44.812  1.00 71.83           C  
ATOM    453  HB2 PRO A  30      -6.904  25.170  44.927  1.00 71.83           H  
ATOM    454  HB3 PRO A  30      -7.442  23.684  44.095  1.00 71.83           H  
ATOM    455  O   PRO A  30      -5.047  25.022  42.311  1.00 71.83           O  
ATOM    456  CG  PRO A  30      -6.838  23.435  46.181  1.00 71.83           C  
ATOM    457  HG2 PRO A  30      -7.020  22.368  46.056  1.00 71.83           H  
ATOM    458  HG3 PRO A  30      -7.610  23.891  46.801  1.00 71.83           H  
ATOM    459  CD  PRO A  30      -5.451  23.633  46.770  1.00 71.83           C  
ATOM    460  HD2 PRO A  30      -5.406  24.585  47.299  1.00 71.83           H  
ATOM    461  HD3 PRO A  30      -5.218  22.811  47.447  1.00 71.83           H  
ATOM    462  N   LYS A  31      -4.106  25.994  44.111  1.00 67.06           N  
ATOM    463  H   LYS A  31      -3.926  25.929  45.103  1.00 67.06           H  
ATOM    464  CA  LYS A  31      -3.531  27.126  43.375  1.00 67.06           C  
ATOM    465  HA  LYS A  31      -4.316  27.578  42.768  1.00 67.06           H  
ATOM    466  C   LYS A  31      -2.425  26.714  42.405  1.00 67.06           C  
ATOM    467  CB  LYS A  31      -2.999  28.187  44.340  1.00 67.06           C  
ATOM    468  HB2 LYS A  31      -2.288  27.730  45.029  1.00 67.06           H  
ATOM    469  HB3 LYS A  31      -2.463  28.940  43.763  1.00 67.06           H  
ATOM    470  O   LYS A  31      -2.248  27.419  41.416  1.00 67.06           O  
ATOM    471  CG  LYS A  31      -4.122  28.884  45.117  1.00 67.06           C  
ATOM    472  HG2 LYS A  31      -4.808  29.355  44.413  1.00 67.06           H  
ATOM    473  HG3 LYS A  31      -4.670  28.163  45.725  1.00 67.06           H  
ATOM    474  CD  LYS A  31      -3.503  29.950  46.021  1.00 67.06           C  
ATOM    475  HD2 LYS A  31      -2.849  29.462  46.744  1.00 67.06           H  
ATOM    476  HD3 LYS A  31      -2.909  30.628  45.409  1.00 67.06           H  
ATOM    477  CE  LYS A  31      -4.589  30.736  46.752  1.00 67.06           C  
ATOM    478  HE2 LYS A  31      -5.099  30.061  47.439  1.00 67.06           H  
ATOM    479  HE3 LYS A  31      -5.310  31.098  46.019  1.00 67.06           H  
ATOM    480  NZ  LYS A  31      -3.984  31.876  47.479  1.00 67.06           N  
ATOM    481  HZ1 LYS A  31      -3.287  31.535  48.126  1.00 67.06           H  
ATOM    482  HZ2 LYS A  31      -4.683  32.413  47.973  1.00 67.06           H  
ATOM    483  HZ3 LYS A  31      -3.518  32.488  46.824  1.00 67.06           H  
ATOM    484  N   ALA A  32      -1.752  25.584  42.638  1.00 70.05           N  
ATOM    485  H   ALA A  32      -1.978  25.044  43.461  1.00 70.05           H  
ATOM    486  CA  ALA A  32      -0.714  25.059  41.748  1.00 70.05           C  
ATOM    487  HA  ALA A  32       0.059  25.817  41.615  1.00 70.05           H  
ATOM    488  C   ALA A  32      -1.253  24.700  40.353  1.00 70.05           C  
ATOM    489  CB  ALA A  32      -0.087  23.832  42.419  1.00 70.05           C  
ATOM    490  HB1 ALA A  32       0.314  24.103  43.396  1.00 70.05           H  
ATOM    491  HB2 ALA A  32      -0.833  23.048  42.540  1.00 70.05           H  
ATOM    492  HB3 ALA A  32       0.723  23.451  41.797  1.00 70.05           H  
ATOM    493  O   ALA A  32      -0.541  24.803  39.360  1.00 70.05           O  
ATOM    494  N   VAL A  33      -2.532  24.332  40.263  1.00 78.55           N  
ATOM    495  H   VAL A  33      -3.076  24.278  41.112  1.00 78.55           H  
ATOM    496  CA  VAL A  33      -3.201  24.059  38.990  1.00 78.55           C  
ATOM    497  HA  VAL A  33      -2.479  23.681  38.266  1.00 78.55           H  
ATOM    498  C   VAL A  33      -3.781  25.361  38.464  1.00 78.55           C  
ATOM    499  CB  VAL A  33      -4.286  22.986  39.180  1.00 78.55           C  
ATOM    500  HB  VAL A  33      -4.988  23.308  39.950  1.00 78.55           H  
ATOM    501  O   VAL A  33      -4.799  25.828  38.977  1.00 78.55           O  
ATOM    502  CG1 VAL A  33      -5.071  22.738  37.889  1.00 78.55           C  
ATOM    503 HG11 VAL A  33      -5.561  23.648  37.545  1.00 78.55           H  
ATOM    504 HG12 VAL A  33      -4.398  22.386  37.107  1.00 78.55           H  
ATOM    505 HG13 VAL A  33      -5.846  21.993  38.071  1.00 78.55           H  
ATOM    506  CG2 VAL A  33      -3.653  21.663  39.623  1.00 78.55           C  
ATOM    507 HG21 VAL A  33      -4.425  20.897  39.704  1.00 78.55           H  
ATOM    508 HG22 VAL A  33      -2.912  21.339  38.893  1.00 78.55           H  
ATOM    509 HG23 VAL A  33      -3.167  21.776  40.593  1.00 78.55           H  
ATOM    510  N   ARG A  34      -3.170  25.967  37.444  1.00 69.99           N  
ATOM    511  H   ARG A  34      -2.328  25.548  37.075  1.00 69.99           H  
ATOM    512  CA  ARG A  34      -3.794  27.076  36.704  1.00 69.99           C  
ATOM    513  HA  ARG A  34      -4.119  27.837  37.412  1.00 69.99           H  
ATOM    514  C   ARG A  34      -5.035  26.554  35.975  1.00 69.99           C  
ATOM    515  CB  ARG A  34      -2.780  27.703  35.736  1.00 69.99           C  
ATOM    516  HB2 ARG A  34      -2.115  26.916  35.382  1.00 69.99           H  
ATOM    517  HB3 ARG A  34      -3.305  28.132  34.882  1.00 69.99           H  
ATOM    518  O   ARG A  34      -5.012  25.489  35.371  1.00 69.99           O  
ATOM    519  CG  ARG A  34      -1.916  28.795  36.380  1.00 69.99           C  
ATOM    520  HG2 ARG A  34      -2.555  29.607  36.727  1.00 69.99           H  
ATOM    521  HG3 ARG A  34      -1.371  28.377  37.227  1.00 69.99           H  
ATOM    522  CD  ARG A  34      -0.916  29.338  35.349  1.00 69.99           C  
ATOM    523  HD2 ARG A  34      -0.284  28.514  35.020  1.00 69.99           H  
ATOM    524  HD3 ARG A  34      -1.464  29.716  34.485  1.00 69.99           H  
ATOM    525  NE  ARG A  34      -0.078  30.424  35.900  1.00 69.99           N  
ATOM    526  HE  ARG A  34      -0.450  30.958  36.673  1.00 69.99           H  
ATOM    527  NH1 ARG A  34       1.660  30.268  34.395  1.00 69.99           N  
ATOM    528 HH11 ARG A  34       2.515  30.647  34.012  1.00 69.99           H  
ATOM    529 HH12 ARG A  34       1.190  29.522  33.903  1.00 69.99           H  
ATOM    530  NH2 ARG A  34       1.706  31.846  35.965  1.00 69.99           N  
ATOM    531 HH21 ARG A  34       2.552  32.202  35.543  1.00 69.99           H  
ATOM    532 HH22 ARG A  34       1.264  32.415  36.672  1.00 69.99           H  
ATOM    533  CZ  ARG A  34       1.088  30.835  35.421  1.00 69.99           C  
ATOM    534  N   ALA A  35      -6.140  27.297  36.059  1.00 71.31           N  
ATOM    535  H   ALA A  35      -6.083  28.197  36.513  1.00 71.31           H  
ATOM    536  CA  ALA A  35      -7.446  26.834  35.578  1.00 71.31           C  
ATOM    537  HA  ALA A  35      -7.692  25.913  36.106  1.00 71.31           H  
ATOM    538  C   ALA A  35      -7.465  26.544  34.066  1.00 71.31           C  
ATOM    539  CB  ALA A  35      -8.487  27.904  35.923  1.00 71.31           C  
ATOM    540  HB1 ALA A  35      -8.424  28.726  35.209  1.00 71.31           H  
ATOM    541  HB2 ALA A  35      -9.485  27.468  35.868  1.00 71.31           H  
ATOM    542  HB3 ALA A  35      -8.319  28.314  36.919  1.00 71.31           H  
ATOM    543  O   ALA A  35      -8.211  25.690  33.594  1.00 71.31           O  
ATOM    544  N   THR A  36      -6.639  27.271  33.323  1.00 70.07           N  
ATOM    545  H   THR A  36      -6.061  27.970  33.768  1.00 70.07           H  
ATOM    546  CA  THR A  36      -6.554  27.244  31.865  1.00 70.07           C  
ATOM    547  HA  THR A  36      -7.495  26.885  31.448  1.00 70.07           H  
ATOM    548  C   THR A  36      -5.462  26.319  31.334  1.00 70.07           C  
ATOM    549  CB  THR A  36      -6.316  28.670  31.352  1.00 70.07           C  
ATOM    550  HB  THR A  36      -6.071  28.648  30.291  1.00 70.07           H  
ATOM    551  O   THR A  36      -5.478  26.027  30.142  1.00 70.07           O  
ATOM    552  CG2 THR A  36      -7.555  29.544  31.569  1.00 70.07           C  
ATOM    553 HG21 THR A  36      -7.773  29.646  32.631  1.00 70.07           H  
ATOM    554 HG22 THR A  36      -8.409  29.099  31.058  1.00 70.07           H  
ATOM    555 HG23 THR A  36      -7.375  30.533  31.147  1.00 70.07           H  
ATOM    556  OG1 THR A  36      -5.262  29.264  32.083  1.00 70.07           O  
ATOM    557  HG1 THR A  36      -4.881  29.945  31.523  1.00 70.07           H  
ATOM    558  N   THR A  37      -4.552  25.822  32.182  1.00 70.56           N  
ATOM    559  H   THR A  37      -4.611  26.030  33.168  1.00 70.56           H  
ATOM    560  CA  THR A  37      -3.471  24.935  31.733  1.00 70.56           C  
ATOM    561  HA  THR A  37      -2.966  25.428  30.902  1.00 70.56           H  
ATOM    562  C   THR A  37      -4.047  23.596  31.282  1.00 70.56           C  
ATOM    563  CB  THR A  37      -2.409  24.703  32.810  1.00 70.56           C  
ATOM    564  HB  THR A  37      -2.846  24.200  33.672  1.00 70.56           H  
ATOM    565  O   THR A  37      -4.797  22.976  32.047  1.00 70.56           O  
ATOM    566  CG2 THR A  37      -1.200  23.925  32.292  1.00 70.56           C  
ATOM    567 HG21 THR A  37      -0.740  24.441  31.450  1.00 70.56           H  
ATOM    568 HG22 THR A  37      -1.499  22.934  31.951  1.00 70.56           H  
ATOM    569 HG23 THR A  37      -0.461  23.810  33.085  1.00 70.56           H  
ATOM    570  OG1 THR A  37      -1.888  25.951  33.192  1.00 70.56           O  
ATOM    571  HG1 THR A  37      -1.233  26.157  32.522  1.00 70.56           H  
ATOM    572  N   PRO A  38      -3.718  23.138  30.063  1.00 70.98           N  
ATOM    573  CA  PRO A  38      -4.143  21.843  29.584  1.00 70.98           C  
ATOM    574  HA  PRO A  38      -5.230  21.890  29.516  1.00 70.98           H  
ATOM    575  C   PRO A  38      -3.695  20.713  30.512  1.00 70.98           C  
ATOM    576  CB  PRO A  38      -3.572  21.687  28.174  1.00 70.98           C  
ATOM    577  HB2 PRO A  38      -4.247  21.134  27.521  1.00 70.98           H  
ATOM    578  HB3 PRO A  38      -2.595  21.204  28.213  1.00 70.98           H  
ATOM    579  O   PRO A  38      -2.552  20.658  30.954  1.00 70.98           O  
ATOM    580  CG  PRO A  38      -3.393  23.129  27.712  1.00 70.98           C  
ATOM    581  HG2 PRO A  38      -4.339  23.516  27.332  1.00 70.98           H  
ATOM    582  HG3 PRO A  38      -2.608  23.222  26.961  1.00 70.98           H  
ATOM    583  CD  PRO A  38      -3.025  23.853  29.001  1.00 70.98           C  
ATOM    584  HD2 PRO A  38      -1.949  23.792  29.165  1.00 70.98           H  
ATOM    585  HD3 PRO A  38      -3.337  24.895  28.927  1.00 70.98           H  
ATOM    586  N   PHE A  39      -4.566  19.747  30.758  1.00 77.81           N  
ATOM    587  H   PHE A  39      -5.502  19.860  30.397  1.00 77.81           H  
ATOM    588  CA  PHE A  39      -4.294  18.563  31.549  1.00 77.81           C  
ATOM    589  HA  PHE A  39      -4.064  18.859  32.573  1.00 77.81           H  
ATOM    590  C   PHE A  39      -3.076  17.801  31.030  1.00 77.81           C  
ATOM    591  CB  PHE A  39      -5.558  17.699  31.536  1.00 77.81           C  
ATOM    592  HB2 PHE A  39      -5.330  16.731  31.983  1.00 77.81           H  
ATOM    593  HB3 PHE A  39      -5.849  17.513  30.503  1.00 77.81           H  
ATOM    594  O   PHE A  39      -2.264  17.354  31.834  1.00 77.81           O  
ATOM    595  CG  PHE A  39      -6.731  18.280  32.301  1.00 77.81           C  
ATOM    596  CD1 PHE A  39      -6.578  18.706  33.634  1.00 77.81           C  
ATOM    597  HD1 PHE A  39      -5.616  18.637  34.120  1.00 77.81           H  
ATOM    598  CD2 PHE A  39      -7.998  18.348  31.699  1.00 77.81           C  
ATOM    599  HD2 PHE A  39      -8.140  18.014  30.682  1.00 77.81           H  
ATOM    600  CE1 PHE A  39      -7.675  19.226  34.339  1.00 77.81           C  
ATOM    601  HE1 PHE A  39      -7.549  19.588  35.349  1.00 77.81           H  
ATOM    602  CE2 PHE A  39      -9.095  18.817  32.430  1.00 77.81           C  
ATOM    603  HE2 PHE A  39     -10.070  18.834  31.966  1.00 77.81           H  
ATOM    604  CZ  PHE A  39      -8.941  19.271  33.744  1.00 77.81           C  
ATOM    605  HZ  PHE A  39      -9.792  19.646  34.293  1.00 77.81           H  
ATOM    606  N   LYS A  40      -2.890  17.724  29.705  1.00 65.13           N  
ATOM    607  H   LYS A  40      -3.591  18.139  29.108  1.00 65.13           H  
ATOM    608  CA  LYS A  40      -1.708  17.097  29.092  1.00 65.13           C  
ATOM    609  HA  LYS A  40      -1.658  16.059  29.422  1.00 65.13           H  
ATOM    610  C   LYS A  40      -0.399  17.752  29.559  1.00 65.13           C  
ATOM    611  CB  LYS A  40      -1.852  17.122  27.559  1.00 65.13           C  
ATOM    612  HB2 LYS A  40      -2.819  16.697  27.291  1.00 65.13           H  
ATOM    613  HB3 LYS A  40      -1.819  18.155  27.210  1.00 65.13           H  
ATOM    614  O   LYS A  40       0.543  17.040  29.885  1.00 65.13           O  
ATOM    615  CG  LYS A  40      -0.749  16.310  26.857  1.00 65.13           C  
ATOM    616  HG2 LYS A  40      -0.785  15.279  27.209  1.00 65.13           H  
ATOM    617  HG3 LYS A  40       0.225  16.730  27.107  1.00 65.13           H  
ATOM    618  CD  LYS A  40      -0.907  16.328  25.327  1.00 65.13           C  
ATOM    619  HD2 LYS A  40      -0.866  17.362  24.984  1.00 65.13           H  
ATOM    620  HD3 LYS A  40      -1.872  15.900  25.057  1.00 65.13           H  
ATOM    621  CE  LYS A  40       0.224  15.523  24.667  1.00 65.13           C  
ATOM    622  HE2 LYS A  40       1.175  15.901  25.043  1.00 65.13           H  
ATOM    623  HE3 LYS A  40       0.143  14.481  24.979  1.00 65.13           H  
ATOM    624  NZ  LYS A  40       0.204  15.619  23.181  1.00 65.13           N  
ATOM    625  HZ1 LYS A  40      -0.648  15.245  22.790  1.00 65.13           H  
ATOM    626  HZ2 LYS A  40       0.296  16.580  22.885  1.00 65.13           H  
ATOM    627  HZ3 LYS A  40       0.980  15.111  22.780  1.00 65.13           H  
ATOM    628  N   GLU A  41      -0.356  19.080  29.651  1.00 65.72           N  
ATOM    629  H   GLU A  41      -1.189  19.616  29.451  1.00 65.72           H  
ATOM    630  CA  GLU A  41       0.812  19.822  30.159  1.00 65.72           C  
ATOM    631  HA  GLU A  41       1.726  19.446  29.698  1.00 65.72           H  
ATOM    632  C   GLU A  41       0.979  19.686  31.671  1.00 65.72           C  
ATOM    633  CB  GLU A  41       0.675  21.309  29.834  1.00 65.72           C  
ATOM    634  HB2 GLU A  41       1.440  21.856  30.385  1.00 65.72           H  
ATOM    635  HB3 GLU A  41      -0.303  21.661  30.162  1.00 65.72           H  
ATOM    636  O   GLU A  41       2.095  19.706  32.181  1.00 65.72           O  
ATOM    637  CG  GLU A  41       0.854  21.603  28.345  1.00 65.72           C  
ATOM    638  HG2 GLU A  41       0.150  20.994  27.778  1.00 65.72           H  
ATOM    639  HG3 GLU A  41       1.865  21.326  28.046  1.00 65.72           H  
ATOM    640  CD  GLU A  41       0.605  23.083  28.029  1.00 65.72           C  
ATOM    641  OE1 GLU A  41       0.388  23.357  26.831  1.00 65.72           O  
ATOM    642  OE2 GLU A  41       0.531  23.900  28.979  1.00 65.72           O  
ATOM    643  N   LEU A  42      -0.123  19.482  32.394  1.00 68.38           N  
ATOM    644  H   LEU A  42      -1.015  19.523  31.923  1.00 68.38           H  
ATOM    645  CA  LEU A  42      -0.085  19.151  33.815  1.00 68.38           C  
ATOM    646  HA  LEU A  42       0.672  19.775  34.290  1.00 68.38           H  
ATOM    647  C   LEU A  42       0.347  17.694  34.082  1.00 68.38           C  
ATOM    648  CB  LEU A  42      -1.442  19.465  34.458  1.00 68.38           C  
ATOM    649  HB2 LEU A  42      -1.334  19.231  35.517  1.00 68.38           H  
ATOM    650  HB3 LEU A  42      -2.199  18.810  34.024  1.00 68.38           H  
ATOM    651  O   LEU A  42       0.357  17.267  35.234  1.00 68.38           O  
ATOM    652  CG  LEU A  42      -1.919  20.921  34.389  1.00 68.38           C  
ATOM    653  HG  LEU A  42      -1.871  21.283  33.361  1.00 68.38           H  
ATOM    654  CD1 LEU A  42      -3.371  21.011  34.860  1.00 68.38           C  
ATOM    655 HD11 LEU A  42      -3.459  20.612  35.870  1.00 68.38           H  
ATOM    656 HD12 LEU A  42      -4.005  20.441  34.180  1.00 68.38           H  
ATOM    657 HD13 LEU A  42      -3.698  22.050  34.827  1.00 68.38           H  
ATOM    658  CD2 LEU A  42      -1.073  21.828  35.287  1.00 68.38           C  
ATOM    659 HD21 LEU A  42      -1.081  21.462  36.314  1.00 68.38           H  
ATOM    660 HD22 LEU A  42      -1.461  22.846  35.256  1.00 68.38           H  
ATOM    661 HD23 LEU A  42      -0.046  21.843  34.921  1.00 68.38           H  
ATOM    662  N   GLY A  43       0.688  16.923  33.043  1.00 65.33           N  
ATOM    663  H   GLY A  43       0.692  17.338  32.122  1.00 65.33           H  
ATOM    664  CA  GLY A  43       1.124  15.533  33.165  1.00 65.33           C  
ATOM    665  HA2 GLY A  43       1.787  15.431  34.024  1.00 65.33           H  
ATOM    666  HA3 GLY A  43       1.679  15.265  32.266  1.00 65.33           H  
ATOM    667  C   GLY A  43      -0.023  14.537  33.322  1.00 65.33           C  
ATOM    668  O   GLY A  43       0.176  13.467  33.895  1.00 65.33           O  
ATOM    669  N   PHE A  44      -1.228  14.865  32.842  1.00 68.78           N  
ATOM    670  H   PHE A  44      -1.357  15.764  32.400  1.00 68.78           H  
ATOM    671  CA  PHE A  44      -2.319  13.896  32.826  1.00 68.78           C  
ATOM    672  HA  PHE A  44      -2.406  13.476  33.829  1.00 68.78           H  
ATOM    673  C   PHE A  44      -2.012  12.750  31.872  1.00 68.78           C  
ATOM    674  CB  PHE A  44      -3.672  14.511  32.466  1.00 68.78           C  
ATOM    675  HB2 PHE A  44      -3.551  15.277  31.700  1.00 68.78           H  
ATOM    676  HB3 PHE A  44      -4.277  13.732  32.003  1.00 68.78           H  
ATOM    677  O   PHE A  44      -2.055  12.891  30.649  1.00 68.78           O  
ATOM    678  CG  PHE A  44      -4.443  15.032  33.656  1.00 68.78           C  
ATOM    679  CD1 PHE A  44      -5.689  14.461  33.953  1.00 68.78           C  
ATOM    680  HD1 PHE A  44      -6.077  13.674  33.324  1.00 68.78           H  
ATOM    681  CD2 PHE A  44      -3.930  16.049  34.478  1.00 68.78           C  
ATOM    682  HD2 PHE A  44      -2.974  16.500  34.256  1.00 68.78           H  
ATOM    683  CE1 PHE A  44      -6.410  14.867  35.081  1.00 68.78           C  
ATOM    684  HE1 PHE A  44      -7.355  14.393  35.301  1.00 68.78           H  
ATOM    685  CE2 PHE A  44      -4.655  16.448  35.612  1.00 68.78           C  
ATOM    686  HE2 PHE A  44      -4.266  17.221  36.259  1.00 68.78           H  
ATOM    687  CZ  PHE A  44      -5.882  15.846  35.930  1.00 68.78           C  
ATOM    688  HZ  PHE A  44      -6.415  16.129  36.825  1.00 68.78           H  
ATOM    689  N   ASP A  45      -1.795  11.590  32.468  1.00 54.35           N  
ATOM    690  H   ASP A  45      -1.673  11.583  33.471  1.00 54.35           H  
ATOM    691  CA  ASP A  45      -1.969  10.308  31.816  1.00 54.35           C  
ATOM    692  HA  ASP A  45      -1.709  10.411  30.763  1.00 54.35           H  
ATOM    693  C   ASP A  45      -3.445   9.856  31.882  1.00 54.35           C  
ATOM    694  CB  ASP A  45      -0.973   9.308  32.433  1.00 54.35           C  
ATOM    695  HB2 ASP A  45      -1.034   8.369  31.882  1.00 54.35           H  
ATOM    696  HB3 ASP A  45       0.036   9.698  32.300  1.00 54.35           H  
ATOM    697  O   ASP A  45      -4.327  10.523  32.442  1.00 54.35           O  
ATOM    698  CG  ASP A  45      -1.197   9.010  33.922  1.00 54.35           C  
ATOM    699  OD1 ASP A  45      -2.335   9.207  34.406  1.00 54.35           O  
ATOM    700  OD2 ASP A  45      -0.264   8.501  34.571  1.00 54.35           O  
ATOM    701  N   SER A  46      -3.738   8.689  31.307  1.00 54.54           N  
ATOM    702  H   SER A  46      -3.016   8.199  30.798  1.00 54.54           H  
ATOM    703  CA  SER A  46      -5.092   8.125  31.311  1.00 54.54           C  
ATOM    704  HA  SER A  46      -5.767   8.847  30.851  1.00 54.54           H  
ATOM    705  C   SER A  46      -5.614   7.834  32.726  1.00 54.54           C  
ATOM    706  CB  SER A  46      -5.130   6.838  30.480  1.00 54.54           C  
ATOM    707  HB2 SER A  46      -4.480   6.088  30.931  1.00 54.54           H  
ATOM    708  HB3 SER A  46      -6.151   6.459  30.458  1.00 54.54           H  
ATOM    709  O   SER A  46      -6.820   7.917  32.966  1.00 54.54           O  
ATOM    710  OG  SER A  46      -4.694   7.090  29.160  1.00 54.54           O  
ATOM    711  HG  SER A  46      -4.808   6.297  28.632  1.00 54.54           H  
ATOM    712  N   LEU A  47      -4.735   7.523  33.687  1.00 56.26           N  
ATOM    713  H   LEU A  47      -3.751   7.653  33.504  1.00 56.26           H  
ATOM    714  CA  LEU A  47      -5.143   7.254  35.065  1.00 56.26           C  
ATOM    715  HA  LEU A  47      -6.009   6.593  35.039  1.00 56.26           H  
ATOM    716  C   LEU A  47      -5.561   8.547  35.764  1.00 56.26           C  
ATOM    717  CB  LEU A  47      -3.999   6.553  35.816  1.00 56.26           C  
ATOM    718  HB2 LEU A  47      -3.124   7.203  35.816  1.00 56.26           H  
ATOM    719  HB3 LEU A  47      -3.732   5.640  35.283  1.00 56.26           H  
ATOM    720  O   LEU A  47      -6.594   8.573  36.438  1.00 56.26           O  
ATOM    721  CG  LEU A  47      -4.347   6.202  37.274  1.00 56.26           C  
ATOM    722  HG  LEU A  47      -4.636   7.103  37.815  1.00 56.26           H  
ATOM    723  CD1 LEU A  47      -5.489   5.185  37.372  1.00 56.26           C  
ATOM    724 HD11 LEU A  47      -6.414   5.626  37.002  1.00 56.26           H  
ATOM    725 HD12 LEU A  47      -5.250   4.307  36.772  1.00 56.26           H  
ATOM    726 HD13 LEU A  47      -5.634   4.879  38.408  1.00 56.26           H  
ATOM    727  CD2 LEU A  47      -3.125   5.620  37.980  1.00 56.26           C  
ATOM    728 HD21 LEU A  47      -2.307   6.340  37.935  1.00 56.26           H  
ATOM    729 HD22 LEU A  47      -3.353   5.399  39.023  1.00 56.26           H  
ATOM    730 HD23 LEU A  47      -2.806   4.709  37.475  1.00 56.26           H  
ATOM    731  N   ALA A  48      -4.795   9.619  35.582  1.00 70.33           N  
ATOM    732  H   ALA A  48      -3.941   9.517  35.051  1.00 70.33           H  
ATOM    733  CA  ALA A  48      -5.142  10.947  36.048  1.00 70.33           C  
ATOM    734  HA  ALA A  48      -5.260  10.908  37.131  1.00 70.33           H  
ATOM    735  C   ALA A  48      -6.474  11.392  35.434  1.00 70.33           C  
ATOM    736  CB  ALA A  48      -3.996  11.904  35.708  1.00 70.33           C  
ATOM    737  HB1 ALA A  48      -4.225  12.910  36.057  1.00 70.33           H  
ATOM    738  HB2 ALA A  48      -3.847  11.927  34.628  1.00 70.33           H  
ATOM    739  HB3 ALA A  48      -3.074  11.563  36.179  1.00 70.33           H  
ATOM    740  O   ALA A  48      -7.362  11.856  36.153  1.00 70.33           O  
ATOM    741  N   ALA A  49      -6.671  11.144  34.136  1.00 71.42           N  
ATOM    742  H   ALA A  49      -5.896  10.794  33.592  1.00 71.42           H  
ATOM    743  CA  ALA A  49      -7.916  11.472  33.455  1.00 71.42           C  
ATOM    744  HA  ALA A  49      -8.078  12.542  33.586  1.00 71.42           H  
ATOM    745  C   ALA A  49      -9.133  10.759  34.068  1.00 71.42           C  
ATOM    746  CB  ALA A  49      -7.758  11.181  31.960  1.00 71.42           C  
ATOM    747  HB1 ALA A  49      -8.681  11.427  31.435  1.00 71.42           H  
ATOM    748  HB2 ALA A  49      -7.543  10.124  31.800  1.00 71.42           H  
ATOM    749  HB3 ALA A  49      -6.939  11.771  31.548  1.00 71.42           H  
ATOM    750  O   ALA A  49     -10.118  11.401  34.449  1.00 71.42           O  
ATOM    751  N   VAL A  50      -9.044   9.437  34.245  1.00 67.80           N  
ATOM    752  H   VAL A  50      -8.221   8.969  33.894  1.00 67.80           H  
ATOM    753  CA  VAL A  50     -10.115   8.632  34.849  1.00 67.80           C  
ATOM    754  HA  VAL A  50     -11.045   8.843  34.320  1.00 67.80           H  
ATOM    755  C   VAL A  50     -10.343   9.009  36.314  1.00 67.80           C  
ATOM    756  CB  VAL A  50      -9.807   7.129  34.694  1.00 67.80           C  
ATOM    757  HB  VAL A  50      -8.793   6.931  35.040  1.00 67.80           H  
ATOM    758  O   VAL A  50     -11.492   9.118  36.749  1.00 67.80           O  
ATOM    759  CG1 VAL A  50     -10.771   6.243  35.496  1.00 67.80           C  
ATOM    760 HG11 VAL A  50     -11.802   6.490  35.242  1.00 67.80           H  
ATOM    761 HG12 VAL A  50     -10.609   6.385  36.565  1.00 67.80           H  
ATOM    762 HG13 VAL A  50     -10.580   5.195  35.266  1.00 67.80           H  
ATOM    763  CG2 VAL A  50      -9.928   6.708  33.224  1.00 67.80           C  
ATOM    764 HG21 VAL A  50      -9.634   5.664  33.113  1.00 67.80           H  
ATOM    765 HG22 VAL A  50     -10.951   6.836  32.872  1.00 67.80           H  
ATOM    766 HG23 VAL A  50      -9.269   7.309  32.598  1.00 67.80           H  
ATOM    767  N   ARG A  51      -9.278   9.247  37.091  1.00 70.82           N  
ATOM    768  H   ARG A  51      -8.360   9.154  36.680  1.00 70.82           H  
ATOM    769  CA  ARG A  51      -9.391   9.668  38.496  1.00 70.82           C  
ATOM    770  HA  ARG A  51     -10.036   8.969  39.029  1.00 70.82           H  
ATOM    771  C   ARG A  51     -10.057  11.030  38.628  1.00 70.82           C  
ATOM    772  CB  ARG A  51      -8.017   9.700  39.173  1.00 70.82           C  
ATOM    773  HB2 ARG A  51      -8.104  10.284  40.090  1.00 70.82           H  
ATOM    774  HB3 ARG A  51      -7.294  10.189  38.521  1.00 70.82           H  
ATOM    775  O   ARG A  51     -10.939  11.169  39.473  1.00 70.82           O  
ATOM    776  CG  ARG A  51      -7.520   8.308  39.573  1.00 70.82           C  
ATOM    777  HG2 ARG A  51      -8.223   7.866  40.279  1.00 70.82           H  
ATOM    778  HG3 ARG A  51      -7.444   7.665  38.696  1.00 70.82           H  
ATOM    779  CD  ARG A  51      -6.148   8.449  40.234  1.00 70.82           C  
ATOM    780  HD2 ARG A  51      -6.216   9.179  41.041  1.00 70.82           H  
ATOM    781  HD3 ARG A  51      -5.441   8.816  39.490  1.00 70.82           H  
ATOM    782  NE  ARG A  51      -5.673   7.165  40.778  1.00 70.82           N  
ATOM    783  HE  ARG A  51      -6.220   6.345  40.556  1.00 70.82           H  
ATOM    784  NH1 ARG A  51      -3.722   7.964  41.691  1.00 70.82           N  
ATOM    785 HH11 ARG A  51      -3.911   8.876  41.298  1.00 70.82           H  
ATOM    786 HH12 ARG A  51      -2.822   7.803  42.120  1.00 70.82           H  
ATOM    787  NH2 ARG A  51      -4.211   5.792  41.852  1.00 70.82           N  
ATOM    788 HH21 ARG A  51      -4.776   4.992  41.604  1.00 70.82           H  
ATOM    789 HH22 ARG A  51      -3.309   5.654  42.286  1.00 70.82           H  
ATOM    790  CZ  ARG A  51      -4.544   6.983  41.438  1.00 70.82           C  
ATOM    791  N   LEU A  52      -9.691  12.000  37.790  1.00 83.31           N  
ATOM    792  H   LEU A  52      -8.948  11.819  37.130  1.00 83.31           H  
ATOM    793  CA  LEU A  52     -10.320  13.319  37.788  1.00 83.31           C  
ATOM    794  HA  LEU A  52     -10.240  13.739  38.791  1.00 83.31           H  
ATOM    795  C   LEU A  52     -11.804  13.197  37.469  1.00 83.31           C  
ATOM    796  CB  LEU A  52      -9.597  14.248  36.801  1.00 83.31           C  
ATOM    797  HB2 LEU A  52      -9.584  13.781  35.816  1.00 83.31           H  
ATOM    798  HB3 LEU A  52      -8.568  14.374  37.138  1.00 83.31           H  
ATOM    799  O   LEU A  52     -12.633  13.670  38.243  1.00 83.31           O  
ATOM    800  CG  LEU A  52     -10.250  15.638  36.674  1.00 83.31           C  
ATOM    801  HG  LEU A  52     -11.270  15.524  36.306  1.00 83.31           H  
ATOM    802  CD1 LEU A  52     -10.282  16.370  38.017  1.00 83.31           C  
ATOM    803 HD11 LEU A  52     -10.986  15.880  38.690  1.00 83.31           H  
ATOM    804 HD12 LEU A  52     -10.606  17.400  37.865  1.00 83.31           H  
ATOM    805 HD13 LEU A  52      -9.284  16.367  38.455  1.00 83.31           H  
ATOM    806  CD2 LEU A  52      -9.503  16.519  35.685  1.00 83.31           C  
ATOM    807 HD21 LEU A  52     -10.075  17.430  35.508  1.00 83.31           H  
ATOM    808 HD22 LEU A  52      -8.524  16.796  36.075  1.00 83.31           H  
ATOM    809 HD23 LEU A  52      -9.373  16.006  34.732  1.00 83.31           H  
ATOM    810  N   ARG A  53     -12.150  12.490  36.390  1.00 77.89           N  
ATOM    811  H   ARG A  53     -11.416  12.135  35.794  1.00 77.89           H  
ATOM    812  CA  ARG A  53     -13.545  12.215  36.037  1.00 77.89           C  
ATOM    813  HA  ARG A  53     -14.052  13.152  35.805  1.00 77.89           H  
ATOM    814  C   ARG A  53     -14.306  11.571  37.199  1.00 77.89           C  
ATOM    815  CB  ARG A  53     -13.553  11.318  34.796  1.00 77.89           C  
ATOM    816  HB2 ARG A  53     -13.004  11.805  33.991  1.00 77.89           H  
ATOM    817  HB3 ARG A  53     -13.026  10.396  35.040  1.00 77.89           H  
ATOM    818  O   ARG A  53     -15.396  12.019  37.535  1.00 77.89           O  
ATOM    819  CG  ARG A  53     -14.971  10.997  34.296  1.00 77.89           C  
ATOM    820  HG2 ARG A  53     -15.681  10.893  35.116  1.00 77.89           H  
ATOM    821  HG3 ARG A  53     -15.310  11.807  33.650  1.00 77.89           H  
ATOM    822  CD  ARG A  53     -14.957   9.689  33.507  1.00 77.89           C  
ATOM    823  HD2 ARG A  53     -14.169   9.757  32.757  1.00 77.89           H  
ATOM    824  HD3 ARG A  53     -15.918   9.585  33.002  1.00 77.89           H  
ATOM    825  NE  ARG A  53     -14.745   8.510  34.376  1.00 77.89           N  
ATOM    826  HE  ARG A  53     -14.856   8.639  35.372  1.00 77.89           H  
ATOM    827  NH1 ARG A  53     -14.260   6.947  32.751  1.00 77.89           N  
ATOM    828 HH11 ARG A  53     -14.118   5.984  32.482  1.00 77.89           H  
ATOM    829 HH12 ARG A  53     -14.040   7.693  32.106  1.00 77.89           H  
ATOM    830  NH2 ARG A  53     -14.557   6.300  34.845  1.00 77.89           N  
ATOM    831 HH21 ARG A  53     -14.699   6.538  35.816  1.00 77.89           H  
ATOM    832 HH22 ARG A  53     -14.462   5.340  34.545  1.00 77.89           H  
ATOM    833  CZ  ARG A  53     -14.529   7.268  33.980  1.00 77.89           C  
ATOM    834  N   ASN A  54     -13.740  10.552  37.846  1.00 74.22           N  
ATOM    835  H   ASN A  54     -12.846  10.219  37.513  1.00 74.22           H  
ATOM    836  CA  ASN A  54     -14.394   9.854  38.957  1.00 74.22           C  
ATOM    837  HA  ASN A  54     -15.389   9.546  38.638  1.00 74.22           H  
ATOM    838  C   ASN A  54     -14.595  10.754  40.187  1.00 74.22           C  
ATOM    839  CB  ASN A  54     -13.584   8.599  39.320  1.00 74.22           C  
ATOM    840  HB2 ASN A  54     -13.960   8.195  40.260  1.00 74.22           H  
ATOM    841  HB3 ASN A  54     -12.537   8.870  39.461  1.00 74.22           H  
ATOM    842  O   ASN A  54     -15.650  10.693  40.819  1.00 74.22           O  
ATOM    843  CG  ASN A  54     -13.676   7.491  38.285  1.00 74.22           C  
ATOM    844  ND2 ASN A  54     -12.857   6.474  38.421  1.00 74.22           N  
ATOM    845 HD21 ASN A  54     -12.170   6.469  39.162  1.00 74.22           H  
ATOM    846 HD22 ASN A  54     -12.894   5.740  37.728  1.00 74.22           H  
ATOM    847  OD1 ASN A  54     -14.493   7.496  37.371  1.00 74.22           O  
ATOM    848  N   LEU A  55     -13.621  11.610  40.511  1.00 81.80           N  
ATOM    849  H   LEU A  55     -12.770  11.610  39.967  1.00 81.80           H  
ATOM    850  CA  LEU A  55     -13.765  12.603  41.579  1.00 81.80           C  
ATOM    851  HA  LEU A  55     -14.055  12.100  42.502  1.00 81.80           H  
ATOM    852  C   LEU A  55     -14.872  13.607  41.264  1.00 81.80           C  
ATOM    853  CB  LEU A  55     -12.434  13.340  41.784  1.00 81.80           C  
ATOM    854  HB2 LEU A  55     -12.619  14.269  42.323  1.00 81.80           H  
ATOM    855  HB3 LEU A  55     -12.030  13.609  40.807  1.00 81.80           H  
ATOM    856  O   LEU A  55     -15.674  13.937  42.137  1.00 81.80           O  
ATOM    857  CG  LEU A  55     -11.394  12.527  42.568  1.00 81.80           C  
ATOM    858  HG  LEU A  55     -11.301  11.528  42.143  1.00 81.80           H  
ATOM    859  CD1 LEU A  55     -10.050  13.232  42.455  1.00 81.80           C  
ATOM    860 HD11 LEU A  55      -9.270  12.637  42.930  1.00 81.80           H  
ATOM    861 HD12 LEU A  55      -9.828  13.339  41.394  1.00 81.80           H  
ATOM    862 HD13 LEU A  55     -10.093  14.219  42.915  1.00 81.80           H  
ATOM    863  CD2 LEU A  55     -11.748  12.410  44.052  1.00 81.80           C  
ATOM    864 HD21 LEU A  55     -10.939  11.905  44.580  1.00 81.80           H  
ATOM    865 HD22 LEU A  55     -11.892  13.401  44.482  1.00 81.80           H  
ATOM    866 HD23 LEU A  55     -12.659  11.825  44.176  1.00 81.80           H  
ATOM    867  N   LEU A  56     -14.955  14.057  40.015  1.00 86.42           N  
ATOM    868  H   LEU A  56     -14.254  13.766  39.348  1.00 86.42           H  
ATOM    869  CA  LEU A  56     -15.973  15.009  39.588  1.00 86.42           C  
ATOM    870  HA  LEU A  56     -16.034  15.808  40.327  1.00 86.42           H  
ATOM    871  C   LEU A  56     -17.367  14.383  39.539  1.00 86.42           C  
ATOM    872  CB  LEU A  56     -15.557  15.611  38.246  1.00 86.42           C  
ATOM    873  HB2 LEU A  56     -16.369  16.237  37.876  1.00 86.42           H  
ATOM    874  HB3 LEU A  56     -15.389  14.802  37.535  1.00 86.42           H  
ATOM    875  O   LEU A  56     -18.316  15.030  39.980  1.00 86.42           O  
ATOM    876  CG  LEU A  56     -14.287  16.469  38.334  1.00 86.42           C  
ATOM    877  HG  LEU A  56     -13.465  15.904  38.774  1.00 86.42           H  
ATOM    878  CD1 LEU A  56     -13.892  16.870  36.923  1.00 86.42           C  
ATOM    879 HD11 LEU A  56     -13.016  17.518  36.952  1.00 86.42           H  
ATOM    880 HD12 LEU A  56     -14.725  17.381  36.440  1.00 86.42           H  
ATOM    881 HD13 LEU A  56     -13.641  15.975  36.355  1.00 86.42           H  
ATOM    882  CD2 LEU A  56     -14.485  17.716  39.193  1.00 86.42           C  
ATOM    883 HD21 LEU A  56     -14.621  17.435  40.237  1.00 86.42           H  
ATOM    884 HD22 LEU A  56     -13.587  18.330  39.131  1.00 86.42           H  
ATOM    885 HD23 LEU A  56     -15.349  18.286  38.850  1.00 86.42           H  
ATOM    886  N   ASN A  57     -17.491  13.120  39.122  1.00 81.76           N  
ATOM    887  H   ASN A  57     -16.690  12.680  38.691  1.00 81.76           H  
ATOM    888  CA  ASN A  57     -18.733  12.350  39.241  1.00 81.76           C  
ATOM    889  HA  ASN A  57     -19.512  12.816  38.639  1.00 81.76           H  
ATOM    890  C   ASN A  57     -19.219  12.341  40.694  1.00 81.76           C  
ATOM    891  CB  ASN A  57     -18.514  10.897  38.766  1.00 81.76           C  
ATOM    892  HB2 ASN A  57     -19.355  10.292  39.105  1.00 81.76           H  
ATOM    893  HB3 ASN A  57     -17.601  10.490  39.201  1.00 81.76           H  
ATOM    894  O   ASN A  57     -20.352  12.717  40.981  1.00 81.76           O  
ATOM    895  CG  ASN A  57     -18.457  10.739  37.264  1.00 81.76           C  
ATOM    896  ND2 ASN A  57     -18.067   9.598  36.749  1.00 81.76           N  
ATOM    897 HD21 ASN A  57     -18.091   9.548  35.740  1.00 81.76           H  
ATOM    898 HD22 ASN A  57     -17.831   8.814  37.341  1.00 81.76           H  
ATOM    899  OD1 ASN A  57     -18.783  11.619  36.508  1.00 81.76           O  
ATOM    900  N   ALA A  58     -18.341  11.971  41.631  1.00 81.19           N  
ATOM    901  H   ALA A  58     -17.414  11.690  41.345  1.00 81.19           H  
ATOM    902  CA  ALA A  58     -18.689  11.898  43.047  1.00 81.19           C  
ATOM    903  HA  ALA A  58     -19.558  11.250  43.158  1.00 81.19           H  
ATOM    904  C   ALA A  58     -19.066  13.269  43.635  1.00 81.19           C  
ATOM    905  CB  ALA A  58     -17.510  11.269  43.797  1.00 81.19           C  
ATOM    906  HB1 ALA A  58     -16.624  11.896  43.697  1.00 81.19           H  
ATOM    907  HB2 ALA A  58     -17.296  10.282  43.387  1.00 81.19           H  
ATOM    908  HB3 ALA A  58     -17.761  11.170  44.853  1.00 81.19           H  
ATOM    909  O   ALA A  58     -19.987  13.363  44.445  1.00 81.19           O  
ATOM    910  N   ALA A  59     -18.369  14.334  43.231  1.00 84.35           N  
ATOM    911  H   ALA A  59     -17.587  14.188  42.609  1.00 84.35           H  
ATOM    912  CA  ALA A  59     -18.591  15.675  43.760  1.00 84.35           C  
ATOM    913  HA  ALA A  59     -18.732  15.607  44.839  1.00 84.35           H  
ATOM    914  C   ALA A  59     -19.837  16.370  43.186  1.00 84.35           C  
ATOM    915  CB  ALA A  59     -17.332  16.497  43.493  1.00 84.35           C  
ATOM    916  HB1 ALA A  59     -17.465  17.496  43.910  1.00 84.35           H  
ATOM    917  HB2 ALA A  59     -16.471  16.024  43.966  1.00 84.35           H  
ATOM    918  HB3 ALA A  59     -17.154  16.569  42.420  1.00 84.35           H  
ATOM    919  O   ALA A  59     -20.447  17.197  43.867  1.00 84.35           O  
ATOM    920  N   THR A  60     -20.208  16.061  41.943  1.00 82.16           N  
ATOM    921  H   THR A  60     -19.648  15.399  41.426  1.00 82.16           H  
ATOM    922  CA  THR A  60     -21.334  16.711  41.255  1.00 82.16           C  
ATOM    923  HA  THR A  60     -21.613  17.613  41.798  1.00 82.16           H  
ATOM    924  C   THR A  60     -22.598  15.858  41.213  1.00 82.16           C  
ATOM    925  CB  THR A  60     -20.947  17.159  39.841  1.00 82.16           C  
ATOM    926  HB  THR A  60     -21.807  17.655  39.391  1.00 82.16           H  
ATOM    927  O   THR A  60     -23.678  16.409  41.028  1.00 82.16           O  
ATOM    928  CG2 THR A  60     -19.782  18.150  39.858  1.00 82.16           C  
ATOM    929 HG21 THR A  60     -19.959  18.917  40.613  1.00 82.16           H  
ATOM    930 HG22 THR A  60     -18.842  17.642  40.073  1.00 82.16           H  
ATOM    931 HG23 THR A  60     -19.719  18.638  38.885  1.00 82.16           H  
ATOM    932  OG1 THR A  60     -20.591  16.050  39.055  1.00 82.16           O  
ATOM    933  HG1 THR A  60     -19.734  15.727  39.343  1.00 82.16           H  
ATOM    934  N   GLY A  61     -22.485  14.541  41.418  1.00 75.78           N  
ATOM    935  H   GLY A  61     -21.562  14.148  41.532  1.00 75.78           H  
ATOM    936  CA  GLY A  61     -23.572  13.584  41.198  1.00 75.78           C  
ATOM    937  HA2 GLY A  61     -24.492  13.966  41.642  1.00 75.78           H  
ATOM    938  HA3 GLY A  61     -23.313  12.640  41.677  1.00 75.78           H  
ATOM    939  C   GLY A  61     -23.844  13.297  39.718  1.00 75.78           C  
ATOM    940  O   GLY A  61     -24.732  12.507  39.411  1.00 75.78           O  
ATOM    941  N   LEU A  62     -23.083  13.917  38.811  1.00 76.59           N  
ATOM    942  H   LEU A  62     -22.337  14.516  39.134  1.00 76.59           H  
ATOM    943  CA  LEU A  62     -23.211  13.731  37.373  1.00 76.59           C  
ATOM    944  HA  LEU A  62     -24.268  13.652  37.121  1.00 76.59           H  
ATOM    945  C   LEU A  62     -22.530  12.438  36.920  1.00 76.59           C  
ATOM    946  CB  LEU A  62     -22.616  14.941  36.638  1.00 76.59           C  
ATOM    947  HB2 LEU A  62     -22.686  14.767  35.565  1.00 76.59           H  
ATOM    948  HB3 LEU A  62     -21.556  15.003  36.886  1.00 76.59           H  
ATOM    949  O   LEU A  62     -21.639  11.902  37.584  1.00 76.59           O  
ATOM    950  CG  LEU A  62     -23.290  16.288  36.953  1.00 76.59           C  
ATOM    951  HG  LEU A  62     -23.284  16.476  38.026  1.00 76.59           H  
ATOM    952  CD1 LEU A  62     -22.471  17.385  36.278  1.00 76.59           C  
ATOM    953 HD11 LEU A  62     -22.993  18.340  36.329  1.00 76.59           H  
ATOM    954 HD12 LEU A  62     -22.305  17.130  35.231  1.00 76.59           H  
ATOM    955 HD13 LEU A  62     -21.507  17.475  36.780  1.00 76.59           H  
ATOM    956  CD2 LEU A  62     -24.739  16.331  36.468  1.00 76.59           C  
ATOM    957 HD21 LEU A  62     -25.355  15.659  37.064  1.00 76.59           H  
ATOM    958 HD22 LEU A  62     -24.800  16.033  35.421  1.00 76.59           H  
ATOM    959 HD23 LEU A  62     -25.141  17.339  36.570  1.00 76.59           H  
ATOM    960  N   ARG A  63     -22.929  11.964  35.740  1.00 74.41           N  
ATOM    961  H   ARG A  63     -23.643  12.479  35.245  1.00 74.41           H  
ATOM    962  CA  ARG A  63     -22.308  10.829  35.058  1.00 74.41           C  
ATOM    963  HA  ARG A  63     -21.601  10.354  35.737  1.00 74.41           H  
ATOM    964  C   ARG A  63     -21.508  11.352  33.866  1.00 74.41           C  
ATOM    965  CB  ARG A  63     -23.408   9.815  34.708  1.00 74.41           C  
ATOM    966  HB2 ARG A  63     -24.167   9.837  35.490  1.00 74.41           H  
ATOM    967  HB3 ARG A  63     -23.891  10.080  33.766  1.00 74.41           H  
ATOM    968  O   ARG A  63     -22.041  11.520  32.777  1.00 74.41           O  
ATOM    969  CG  ARG A  63     -22.855   8.391  34.641  1.00 74.41           C  
ATOM    970  HG2 ARG A  63     -22.385   8.146  35.593  1.00 74.41           H  
ATOM    971  HG3 ARG A  63     -22.114   8.320  33.845  1.00 74.41           H  
ATOM    972  CD  ARG A  63     -23.996   7.407  34.371  1.00 74.41           C  
ATOM    973  HD2 ARG A  63     -24.377   7.596  33.368  1.00 74.41           H  
ATOM    974  HD3 ARG A  63     -24.797   7.578  35.090  1.00 74.41           H  
ATOM    975  NE  ARG A  63     -23.529   6.016  34.494  1.00 74.41           N  
ATOM    976  HE  ARG A  63     -22.684   5.867  35.027  1.00 74.41           H  
ATOM    977  NH1 ARG A  63     -25.044   5.017  33.069  1.00 74.41           N  
ATOM    978 HH11 ARG A  63     -25.492   5.908  32.906  1.00 74.41           H  
ATOM    979 HH12 ARG A  63     -25.184   4.263  32.412  1.00 74.41           H  
ATOM    980  NH2 ARG A  63     -23.359   3.840  33.887  1.00 74.41           N  
ATOM    981 HH21 ARG A  63     -22.429   3.813  34.278  1.00 74.41           H  
ATOM    982 HH22 ARG A  63     -23.528   3.223  33.105  1.00 74.41           H  
ATOM    983  CZ  ARG A  63     -23.990   4.972  33.831  1.00 74.41           C  
ATOM    984  N   LEU A  64     -20.244  11.683  34.110  1.00 72.60           N  
ATOM    985  H   LEU A  64     -19.897  11.583  35.053  1.00 72.60           H  
ATOM    986  CA  LEU A  64     -19.389  12.383  33.155  1.00 72.60           C  
ATOM    987  HA  LEU A  64     -20.027  13.095  32.632  1.00 72.60           H  
ATOM    988  C   LEU A  64     -18.766  11.429  32.121  1.00 72.60           C  
ATOM    989  CB  LEU A  64     -18.297  13.166  33.900  1.00 72.60           C  
ATOM    990  HB2 LEU A  64     -17.706  13.724  33.174  1.00 72.60           H  
ATOM    991  HB3 LEU A  64     -17.631  12.448  34.377  1.00 72.60           H  
ATOM    992  O   LEU A  64     -18.463  10.280  32.467  1.00 72.60           O  
ATOM    993  CG  LEU A  64     -18.832  14.144  34.961  1.00 72.60           C  
ATOM    994  HG  LEU A  64     -19.548  13.658  35.624  1.00 72.60           H  
ATOM    995  CD1 LEU A  64     -17.676  14.660  35.811  1.00 72.60           C  
ATOM    996 HD11 LEU A  64     -17.136  13.811  36.230  1.00 72.60           H  
ATOM    997 HD12 LEU A  64     -18.086  15.253  36.628  1.00 72.60           H  
ATOM    998 HD13 LEU A  64     -17.003  15.266  35.205  1.00 72.60           H  
ATOM    999  CD2 LEU A  64     -19.575  15.319  34.355  1.00 72.60           C  
ATOM   1000 HD21 LEU A  64     -20.036  15.888  35.162  1.00 72.60           H  
ATOM   1001 HD22 LEU A  64     -18.881  15.949  33.798  1.00 72.60           H  
ATOM   1002 HD23 LEU A  64     -20.384  14.968  33.715  1.00 72.60           H  
ATOM   1003  N   PRO A  65     -18.505  11.910  30.891  1.00 65.10           N  
ATOM   1004  CA  PRO A  65     -17.889  11.119  29.828  1.00 65.10           C  
ATOM   1005  HA  PRO A  65     -18.579  10.323  29.545  1.00 65.10           H  
ATOM   1006  C   PRO A  65     -16.546  10.515  30.238  1.00 65.10           C  
ATOM   1007  CB  PRO A  65     -17.706  12.074  28.643  1.00 65.10           C  
ATOM   1008  HB2 PRO A  65     -17.864  11.571  27.689  1.00 65.10           H  
ATOM   1009  HB3 PRO A  65     -16.713  12.523  28.667  1.00 65.10           H  
ATOM   1010  O   PRO A  65     -15.768  11.130  30.972  1.00 65.10           O  
ATOM   1011  CG  PRO A  65     -18.745  13.164  28.885  1.00 65.10           C  
ATOM   1012  HG2 PRO A  65     -19.708  12.843  28.490  1.00 65.10           H  
ATOM   1013  HG3 PRO A  65     -18.446  14.113  28.441  1.00 65.10           H  
ATOM   1014  CD  PRO A  65     -18.818  13.248  30.403  1.00 65.10           C  
ATOM   1015  HD2 PRO A  65     -19.822  13.570  30.682  1.00 65.10           H  
ATOM   1016  HD3 PRO A  65     -18.075  13.957  30.766  1.00 65.10           H  
ATOM   1017  N   SER A  66     -16.225   9.319  29.737  1.00 57.44           N  
ATOM   1018  H   SER A  66     -16.843   8.874  29.074  1.00 57.44           H  
ATOM   1019  CA  SER A  66     -14.944   8.665  30.028  1.00 57.44           C  
ATOM   1020  HA  SER A  66     -14.872   8.620  31.115  1.00 57.44           H  
ATOM   1021  C   SER A  66     -13.739   9.468  29.540  1.00 57.44           C  
ATOM   1022  CB  SER A  66     -14.913   7.236  29.470  1.00 57.44           C  
ATOM   1023  HB2 SER A  66     -15.655   6.629  29.989  1.00 57.44           H  
ATOM   1024  HB3 SER A  66     -13.925   6.800  29.616  1.00 57.44           H  
ATOM   1025  O   SER A  66     -12.700   9.473  30.200  1.00 57.44           O  
ATOM   1026  OG  SER A  66     -15.224   7.267  28.096  1.00 57.44           O  
ATOM   1027  HG  SER A  66     -15.274   6.381  27.730  1.00 57.44           H  
ATOM   1028  N   THR A  67     -13.930  10.201  28.450  1.00 57.51           N  
ATOM   1029  H   THR A  67     -14.799  10.080  27.951  1.00 57.51           H  
ATOM   1030  CA  THR A  67     -12.974  11.082  27.784  1.00 57.51           C  
ATOM   1031  HA  THR A  67     -11.968  10.705  27.967  1.00 57.51           H  
ATOM   1032  C   THR A  67     -13.000  12.520  28.294  1.00 57.51           C  
ATOM   1033  CB  THR A  67     -13.231  11.046  26.267  1.00 57.51           C  
ATOM   1034  HB  THR A  67     -12.674  11.830  25.755  1.00 57.51           H  
ATOM   1035  O   THR A  67     -12.367  13.365  27.676  1.00 57.51           O  
ATOM   1036  CG2 THR A  67     -12.810   9.691  25.691  1.00 57.51           C  
ATOM   1037 HG21 THR A  67     -12.986   9.696  24.616  1.00 57.51           H  
ATOM   1038 HG22 THR A  67     -11.749   9.522  25.874  1.00 57.51           H  
ATOM   1039 HG23 THR A  67     -13.394   8.886  26.138  1.00 57.51           H  
ATOM   1040  OG1 THR A  67     -14.610  11.188  26.021  1.00 57.51           O  
ATOM   1041  HG1 THR A  67     -14.814  12.126  25.979  1.00 57.51           H  
ATOM   1042  N   LEU A  68     -13.643  12.810  29.436  1.00 69.46           N  
ATOM   1043  H   LEU A  68     -14.175  12.067  29.866  1.00 69.46           H  
ATOM   1044  CA  LEU A  68     -13.834  14.169  29.977  1.00 69.46           C  
ATOM   1045  HA  LEU A  68     -14.649  14.639  29.427  1.00 69.46           H  
ATOM   1046  C   LEU A  68     -12.602  15.082  29.846  1.00 69.46           C  
ATOM   1047  CB  LEU A  68     -14.214  14.042  31.467  1.00 69.46           C  
ATOM   1048  HB2 LEU A  68     -15.119  13.439  31.555  1.00 69.46           H  
ATOM   1049  HB3 LEU A  68     -13.408  13.516  31.979  1.00 69.46           H  
ATOM   1050  O   LEU A  68     -12.730  16.238  29.472  1.00 69.46           O  
ATOM   1051  CG  LEU A  68     -14.468  15.380  32.188  1.00 69.46           C  
ATOM   1052  HG  LEU A  68     -13.670  16.090  31.972  1.00 69.46           H  
ATOM   1053  CD1 LEU A  68     -15.810  15.991  31.789  1.00 69.46           C  
ATOM   1054 HD11 LEU A  68     -16.635  15.384  32.162  1.00 69.46           H  
ATOM   1055 HD12 LEU A  68     -15.894  16.039  30.703  1.00 69.46           H  
ATOM   1056 HD13 LEU A  68     -15.896  17.002  32.188  1.00 69.46           H  
ATOM   1057  CD2 LEU A  68     -14.476  15.148  33.698  1.00 69.46           C  
ATOM   1058 HD21 LEU A  68     -14.742  16.076  34.203  1.00 69.46           H  
ATOM   1059 HD22 LEU A  68     -13.481  14.840  34.019  1.00 69.46           H  
ATOM   1060 HD23 LEU A  68     -15.200  14.373  33.949  1.00 69.46           H  
ATOM   1061  N   VAL A  69     -11.417  14.566  30.171  1.00 72.02           N  
ATOM   1062  H   VAL A  69     -11.398  13.588  30.424  1.00 72.02           H  
ATOM   1063  CA  VAL A  69     -10.144  15.313  30.184  1.00 72.02           C  
ATOM   1064  HA  VAL A  69     -10.296  16.286  30.652  1.00 72.02           H  
ATOM   1065  C   VAL A  69      -9.605  15.585  28.782  1.00 72.02           C  
ATOM   1066  CB  VAL A  69      -9.135  14.503  31.014  1.00 72.02           C  
ATOM   1067  HB  VAL A  69      -9.073  13.506  30.578  1.00 72.02           H  
ATOM   1068  O   VAL A  69      -8.892  16.560  28.577  1.00 72.02           O  
ATOM   1069  CG1 VAL A  69      -7.707  15.042  31.090  1.00 72.02           C  
ATOM   1070 HG11 VAL A  69      -7.342  15.379  30.120  1.00 72.02           H  
ATOM   1071 HG12 VAL A  69      -7.045  14.240  31.417  1.00 72.02           H  
ATOM   1072 HG13 VAL A  69      -7.656  15.848  31.822  1.00 72.02           H  
ATOM   1073  CG2 VAL A  69      -9.684  14.382  32.446  1.00 72.02           C  
ATOM   1074 HG21 VAL A  69     -10.275  15.264  32.696  1.00 72.02           H  
ATOM   1075 HG22 VAL A  69     -10.313  13.496  32.534  1.00 72.02           H  
ATOM   1076 HG23 VAL A  69      -8.870  14.332  33.169  1.00 72.02           H  
ATOM   1077  N   PHE A  70      -9.948  14.742  27.815  1.00 62.95           N  
ATOM   1078  H   PHE A  70     -10.628  14.024  28.023  1.00 62.95           H  
ATOM   1079  CA  PHE A  70      -9.631  14.962  26.409  1.00 62.95           C  
ATOM   1080  HA  PHE A  70      -8.664  15.459  26.329  1.00 62.95           H  
ATOM   1081  C   PHE A  70     -10.663  15.888  25.752  1.00 62.95           C  
ATOM   1082  CB  PHE A  70      -9.533  13.604  25.701  1.00 62.95           C  
ATOM   1083  HB2 PHE A  70      -9.295  13.780  24.652  1.00 62.95           H  
ATOM   1084  HB3 PHE A  70     -10.504  13.110  25.732  1.00 62.95           H  
ATOM   1085  O   PHE A  70     -10.285  16.753  24.969  1.00 62.95           O  
ATOM   1086  CG  PHE A  70      -8.474  12.683  26.283  1.00 62.95           C  
ATOM   1087  CD1 PHE A  70      -7.111  12.961  26.067  1.00 62.95           C  
ATOM   1088  HD1 PHE A  70      -6.824  13.822  25.483  1.00 62.95           H  
ATOM   1089  CD2 PHE A  70      -8.841  11.559  27.047  1.00 62.95           C  
ATOM   1090  HD2 PHE A  70      -9.886  11.340  27.212  1.00 62.95           H  
ATOM   1091  CE1 PHE A  70      -6.122  12.118  26.607  1.00 62.95           C  
ATOM   1092  HE1 PHE A  70      -5.077  12.334  26.440  1.00 62.95           H  
ATOM   1093  CE2 PHE A  70      -7.853  10.715  27.588  1.00 62.95           C  
ATOM   1094  HE2 PHE A  70      -8.136   9.849  28.167  1.00 62.95           H  
ATOM   1095  CZ  PHE A  70      -6.492  10.995  27.367  1.00 62.95           C  
ATOM   1096  HZ  PHE A  70      -5.733  10.348  27.781  1.00 62.95           H  
ATOM   1097  N   ASP A  71     -11.941  15.752  26.122  1.00 64.85           N  
ATOM   1098  H   ASP A  71     -12.183  14.967  26.708  1.00 64.85           H  
ATOM   1099  CA  ASP A  71     -13.042  16.582  25.613  1.00 64.85           C  
ATOM   1100  HA  ASP A  71     -12.987  16.624  24.525  1.00 64.85           H  
ATOM   1101  C   ASP A  71     -12.970  18.020  26.150  1.00 64.85           C  
ATOM   1102  CB  ASP A  71     -14.386  15.949  26.014  1.00 64.85           C  
ATOM   1103  HB2 ASP A  71     -14.460  15.941  27.101  1.00 64.85           H  
ATOM   1104  HB3 ASP A  71     -15.194  16.570  25.628  1.00 64.85           H  
ATOM   1105  O   ASP A  71     -13.269  18.990  25.454  1.00 64.85           O  
ATOM   1106  CG  ASP A  71     -14.582  14.521  25.492  1.00 64.85           C  
ATOM   1107  OD1 ASP A  71     -14.076  14.196  24.397  1.00 64.85           O  
ATOM   1108  OD2 ASP A  71     -15.222  13.723  26.217  1.00 64.85           O  
ATOM   1109  N   HIS A  72     -12.540  18.162  27.403  1.00 73.73           N  
ATOM   1110  H   HIS A  72     -12.360  17.319  27.929  1.00 73.73           H  
ATOM   1111  CA  HIS A  72     -12.392  19.427  28.100  1.00 73.73           C  
ATOM   1112  HA  HIS A  72     -12.575  20.254  27.414  1.00 73.73           H  
ATOM   1113  C   HIS A  72     -10.968  19.512  28.645  1.00 73.73           C  
ATOM   1114  CB  HIS A  72     -13.438  19.515  29.203  1.00 73.73           C  
ATOM   1115  HB2 HIS A  72     -13.304  20.456  29.736  1.00 73.73           H  
ATOM   1116  HB3 HIS A  72     -13.288  18.686  29.894  1.00 73.73           H  
ATOM   1117  O   HIS A  72     -10.709  19.077  29.763  1.00 73.73           O  
ATOM   1118  CG  HIS A  72     -14.841  19.436  28.691  1.00 73.73           C  
ATOM   1119  CD2 HIS A  72     -15.640  18.331  28.734  1.00 73.73           C  
ATOM   1120  HD2 HIS A  72     -15.368  17.375  29.157  1.00 73.73           H  
ATOM   1121  ND1 HIS A  72     -15.492  20.386  27.942  1.00 73.73           N  
ATOM   1122  HD1 HIS A  72     -15.103  21.258  27.612  1.00 73.73           H  
ATOM   1123  CE1 HIS A  72     -16.660  19.859  27.545  1.00 73.73           C  
ATOM   1124  HE1 HIS A  72     -17.374  20.345  26.897  1.00 73.73           H  
ATOM   1125  NE2 HIS A  72     -16.804  18.617  28.025  1.00 73.73           N  
ATOM   1126  N   PRO A  73     -10.025  20.065  27.873  1.00 69.32           N  
ATOM   1127  CA  PRO A  73      -8.606  19.861  28.110  1.00 69.32           C  
ATOM   1128  HA  PRO A  73      -8.419  18.801  28.286  1.00 69.32           H  
ATOM   1129  C   PRO A  73      -8.051  20.601  29.317  1.00 69.32           C  
ATOM   1130  CB  PRO A  73      -7.904  20.242  26.804  1.00 69.32           C  
ATOM   1131  HB2 PRO A  73      -7.816  19.358  26.173  1.00 69.32           H  
ATOM   1132  HB3 PRO A  73      -6.923  20.689  26.964  1.00 69.32           H  
ATOM   1133  O   PRO A  73      -6.889  20.401  29.605  1.00 69.32           O  
ATOM   1134  CG  PRO A  73      -8.874  21.227  26.160  1.00 69.32           C  
ATOM   1135  HG2 PRO A  73      -8.724  22.219  26.586  1.00 69.32           H  
ATOM   1136  HG3 PRO A  73      -8.766  21.252  25.076  1.00 69.32           H  
ATOM   1137  CD  PRO A  73     -10.235  20.689  26.581  1.00 69.32           C  
ATOM   1138  HD2 PRO A  73     -10.569  19.938  25.864  1.00 69.32           H  
ATOM   1139  HD3 PRO A  73     -10.957  21.504  26.639  1.00 69.32           H  
ATOM   1140  N   ASN A  74      -8.806  21.432  30.035  1.00 79.49           N  
ATOM   1141  H   ASN A  74      -9.796  21.463  29.835  1.00 79.49           H  
ATOM   1142  CA  ASN A  74      -8.334  22.112  31.242  1.00 79.49           C  
ATOM   1143  HA  ASN A  74      -7.558  21.504  31.706  1.00 79.49           H  
ATOM   1144  C   ASN A  74      -9.451  22.253  32.284  1.00 79.49           C  
ATOM   1145  CB  ASN A  74      -7.699  23.461  30.856  1.00 79.49           C  
ATOM   1146  HB2 ASN A  74      -7.281  23.942  31.740  1.00 79.49           H  
ATOM   1147  HB3 ASN A  74      -6.870  23.269  30.175  1.00 79.49           H  
ATOM   1148  O   ASN A  74     -10.624  21.960  32.031  1.00 79.49           O  
ATOM   1149  CG  ASN A  74      -8.649  24.437  30.192  1.00 79.49           C  
ATOM   1150  ND2 ASN A  74      -8.200  25.126  29.173  1.00 79.49           N  
ATOM   1151 HD21 ASN A  74      -7.218  25.090  28.943  1.00 79.49           H  
ATOM   1152 HD22 ASN A  74      -8.833  25.759  28.705  1.00 79.49           H  
ATOM   1153  OD1 ASN A  74      -9.788  24.620  30.593  1.00 79.49           O  
ATOM   1154  N   ALA A  75      -9.091  22.727  33.476  1.00 80.68           N  
ATOM   1155  H   ALA A  75      -8.129  23.003  33.618  1.00 80.68           H  
ATOM   1156  CA  ALA A  75     -10.028  22.817  34.586  1.00 80.68           C  
ATOM   1157  HA  ALA A  75     -10.465  21.825  34.705  1.00 80.68           H  
ATOM   1158  C   ALA A  75     -11.193  23.790  34.327  1.00 80.68           C  
ATOM   1159  CB  ALA A  75      -9.254  23.163  35.861  1.00 80.68           C  
ATOM   1160  HB1 ALA A  75      -8.512  22.390  36.062  1.00 80.68           H  
ATOM   1161  HB2 ALA A  75      -9.944  23.229  36.702  1.00 80.68           H  
ATOM   1162  HB3 ALA A  75      -8.749  24.120  35.732  1.00 80.68           H  
ATOM   1163  O   ALA A  75     -12.320  23.503  34.729  1.00 80.68           O  
ATOM   1164  N   SER A  76     -10.950  24.910  33.639  1.00 77.53           N  
ATOM   1165  H   SER A  76     -10.000  25.097  33.350  1.00 77.53           H  
ATOM   1166  CA  SER A  76     -11.993  25.864  33.244  1.00 77.53           C  
ATOM   1167  HA  SER A  76     -12.549  26.173  34.130  1.00 77.53           H  
ATOM   1168  C   SER A  76     -12.993  25.247  32.265  1.00 77.53           C  
ATOM   1169  CB  SER A  76     -11.376  27.111  32.605  1.00 77.53           C  
ATOM   1170  HB2 SER A  76     -10.660  26.818  31.837  1.00 77.53           H  
ATOM   1171  HB3 SER A  76     -12.165  27.701  32.139  1.00 77.53           H  
ATOM   1172  O   SER A  76     -14.199  25.421  32.438  1.00 77.53           O  
ATOM   1173  OG  SER A  76     -10.734  27.910  33.580  1.00 77.53           O  
ATOM   1174  HG  SER A  76     -10.382  28.685  33.135  1.00 77.53           H  
ATOM   1175  N   ALA A  77     -12.512  24.491  31.273  1.00 82.11           N  
ATOM   1176  H   ALA A  77     -11.512  24.389  31.183  1.00 82.11           H  
ATOM   1177  CA  ALA A  77     -13.349  23.820  30.283  1.00 82.11           C  
ATOM   1178  HA  ALA A  77     -14.009  24.555  29.822  1.00 82.11           H  
ATOM   1179  C   ALA A  77     -14.233  22.754  30.940  1.00 82.11           C  
ATOM   1180  CB  ALA A  77     -12.449  23.224  29.192  1.00 82.11           C  
ATOM   1181  HB1 ALA A  77     -11.868  24.016  28.720  1.00 82.11           H  
ATOM   1182  HB2 ALA A  77     -11.765  22.492  29.623  1.00 82.11           H  
ATOM   1183  HB3 ALA A  77     -13.062  22.738  28.434  1.00 82.11           H  
ATOM   1184  O   ALA A  77     -15.444  22.732  30.719  1.00 82.11           O  
ATOM   1185  N   VAL A  78     -13.652  21.927  31.814  1.00 87.52           N  
ATOM   1186  H   VAL A  78     -12.649  21.969  31.928  1.00 87.52           H  
ATOM   1187  CA  VAL A  78     -14.419  20.931  32.569  1.00 87.52           C  
ATOM   1188  HA  VAL A  78     -14.977  20.302  31.874  1.00 87.52           H  
ATOM   1189  C   VAL A  78     -15.430  21.619  33.485  1.00 87.52           C  
ATOM   1190  CB  VAL A  78     -13.481  20.040  33.388  1.00 87.52           C  
ATOM   1191  HB  VAL A  78     -12.816  20.696  33.950  1.00 87.52           H  
ATOM   1192  O   VAL A  78     -16.576  21.197  33.555  1.00 87.52           O  
ATOM   1193  CG1 VAL A  78     -14.222  19.108  34.346  1.00 87.52           C  
ATOM   1194 HG11 VAL A  78     -14.758  19.675  35.106  1.00 87.52           H  
ATOM   1195 HG12 VAL A  78     -14.936  18.499  33.792  1.00 87.52           H  
ATOM   1196 HG13 VAL A  78     -13.492  18.463  34.834  1.00 87.52           H  
ATOM   1197  CG2 VAL A  78     -12.624  19.131  32.523  1.00 87.52           C  
ATOM   1198 HG21 VAL A  78     -12.081  19.729  31.791  1.00 87.52           H  
ATOM   1199 HG22 VAL A  78     -11.912  18.592  33.148  1.00 87.52           H  
ATOM   1200 HG23 VAL A  78     -13.253  18.403  32.011  1.00 87.52           H  
ATOM   1201  N   ALA A  79     -15.064  22.703  34.171  1.00 83.01           N  
ATOM   1202  H   ALA A  79     -14.110  23.031  34.104  1.00 83.01           H  
ATOM   1203  CA  ALA A  79     -15.991  23.416  35.049  1.00 83.01           C  
ATOM   1204  HA  ALA A  79     -16.400  22.712  35.774  1.00 83.01           H  
ATOM   1205  C   ALA A  79     -17.176  24.030  34.291  1.00 83.01           C  
ATOM   1206  CB  ALA A  79     -15.212  24.487  35.803  1.00 83.01           C  
ATOM   1207  HB1 ALA A  79     -15.894  25.054  36.437  1.00 83.01           H  
ATOM   1208  HB2 ALA A  79     -14.736  25.166  35.095  1.00 83.01           H  
ATOM   1209  HB3 ALA A  79     -14.449  24.008  36.416  1.00 83.01           H  
ATOM   1210  O   ALA A  79     -18.305  23.974  34.778  1.00 83.01           O  
ATOM   1211  N   GLY A  80     -16.932  24.577  33.096  1.00 81.59           N  
ATOM   1212  H   GLY A  80     -15.976  24.622  32.773  1.00 81.59           H  
ATOM   1213  CA  GLY A  80     -17.987  25.055  32.204  1.00 81.59           C  
ATOM   1214  HA2 GLY A  80     -18.561  25.838  32.699  1.00 81.59           H  
ATOM   1215  HA3 GLY A  80     -17.528  25.465  31.304  1.00 81.59           H  
ATOM   1216  C   GLY A  80     -18.941  23.935  31.788  1.00 81.59           C  
ATOM   1217  O   GLY A  80     -20.156  24.128  31.817  1.00 81.59           O  
ATOM   1218  N   PHE A  81     -18.402  22.750  31.487  1.00 79.35           N  
ATOM   1219  H   PHE A  81     -17.396  22.663  31.453  1.00 79.35           H  
ATOM   1220  CA  PHE A  81     -19.202  21.559  31.202  1.00 79.35           C  
ATOM   1221  HA  PHE A  81     -19.875  21.775  30.372  1.00 79.35           H  
ATOM   1222  C   PHE A  81     -20.082  21.156  32.395  1.00 79.35           C  
ATOM   1223  CB  PHE A  81     -18.269  20.421  30.774  1.00 79.35           C  
ATOM   1224  HB2 PHE A  81     -17.524  20.225  31.546  1.00 79.35           H  
ATOM   1225  HB3 PHE A  81     -17.731  20.733  29.879  1.00 79.35           H  
ATOM   1226  O   PHE A  81     -21.294  21.005  32.258  1.00 79.35           O  
ATOM   1227  CG  PHE A  81     -19.003  19.133  30.485  1.00 79.35           C  
ATOM   1228  CD1 PHE A  81     -19.013  18.084  31.424  1.00 79.35           C  
ATOM   1229  HD1 PHE A  81     -18.477  18.182  32.357  1.00 79.35           H  
ATOM   1230  CD2 PHE A  81     -19.718  19.002  29.282  1.00 79.35           C  
ATOM   1231  HD2 PHE A  81     -19.705  19.800  28.554  1.00 79.35           H  
ATOM   1232  CE1 PHE A  81     -19.737  16.911  31.145  1.00 79.35           C  
ATOM   1233  HE1 PHE A  81     -19.768  16.091  31.848  1.00 79.35           H  
ATOM   1234  CE2 PHE A  81     -20.443  17.831  29.014  1.00 79.35           C  
ATOM   1235  HE2 PHE A  81     -20.999  17.736  28.093  1.00 79.35           H  
ATOM   1236  CZ  PHE A  81     -20.457  16.787  29.949  1.00 79.35           C  
ATOM   1237  HZ  PHE A  81     -21.035  15.897  29.748  1.00 79.35           H  
ATOM   1238  N   LEU A  82     -19.502  21.078  33.595  1.00 82.82           N  
ATOM   1239  H   LEU A  82     -18.503  21.213  33.645  1.00 82.82           H  
ATOM   1240  CA  LEU A  82     -20.246  20.738  34.813  1.00 82.82           C  
ATOM   1241  HA  LEU A  82     -20.748  19.783  34.659  1.00 82.82           H  
ATOM   1242  C   LEU A  82     -21.352  21.759  35.143  1.00 82.82           C  
ATOM   1243  CB  LEU A  82     -19.268  20.625  35.995  1.00 82.82           C  
ATOM   1244  HB2 LEU A  82     -18.769  21.587  36.114  1.00 82.82           H  
ATOM   1245  HB3 LEU A  82     -19.848  20.432  36.898  1.00 82.82           H  
ATOM   1246  O   LEU A  82     -22.399  21.380  35.669  1.00 82.82           O  
ATOM   1247  CG  LEU A  82     -18.196  19.530  35.870  1.00 82.82           C  
ATOM   1248  HG  LEU A  82     -17.653  19.634  34.931  1.00 82.82           H  
ATOM   1249  CD1 LEU A  82     -17.197  19.642  37.019  1.00 82.82           C  
ATOM   1250 HD11 LEU A  82     -16.733  20.628  36.994  1.00 82.82           H  
ATOM   1251 HD12 LEU A  82     -17.697  19.494  37.976  1.00 82.82           H  
ATOM   1252 HD13 LEU A  82     -16.423  18.886  36.886  1.00 82.82           H  
ATOM   1253  CD2 LEU A  82     -18.776  18.131  35.878  1.00 82.82           C  
ATOM   1254 HD21 LEU A  82     -17.968  17.419  35.708  1.00 82.82           H  
ATOM   1255 HD22 LEU A  82     -19.264  17.911  36.828  1.00 82.82           H  
ATOM   1256 HD23 LEU A  82     -19.495  18.041  35.064  1.00 82.82           H  
ATOM   1257  N   ASP A  83     -21.140  23.050  34.854  1.00 75.39           N  
ATOM   1258  H   ASP A  83     -20.251  23.310  34.451  1.00 75.39           H  
ATOM   1259  CA  ASP A  83     -22.139  24.105  35.098  1.00 75.39           C  
ATOM   1260  HA  ASP A  83     -22.471  24.037  36.134  1.00 75.39           H  
ATOM   1261  C   ASP A  83     -23.376  23.932  34.216  1.00 75.39           C  
ATOM   1262  CB  ASP A  83     -21.535  25.506  34.863  1.00 75.39           C  
ATOM   1263  HB2 ASP A  83     -20.625  25.616  35.453  1.00 75.39           H  
ATOM   1264  HB3 ASP A  83     -21.268  25.615  33.812  1.00 75.39           H  
ATOM   1265  O   ASP A  83     -24.499  24.193  34.662  1.00 75.39           O  
ATOM   1266  CG  ASP A  83     -22.515  26.623  35.259  1.00 75.39           C  
ATOM   1267  OD1 ASP A  83     -23.041  26.571  36.393  1.00 75.39           O  
ATOM   1268  OD2 ASP A  83     -22.773  27.570  34.476  1.00 75.39           O  
ATOM   1269  N   ALA A  84     -23.165  23.487  32.976  1.00 75.97           N  
ATOM   1270  H   ALA A  84     -22.219  23.267  32.697  1.00 75.97           H  
ATOM   1271  CA  ALA A  84     -24.235  23.200  32.036  1.00 75.97           C  
ATOM   1272  HA  ALA A  84     -24.910  24.055  32.002  1.00 75.97           H  
ATOM   1273  C   ALA A  84     -25.056  21.984  32.491  1.00 75.97           C  
ATOM   1274  CB  ALA A  84     -23.623  23.012  30.642  1.00 75.97           C  
ATOM   1275  HB1 ALA A  84     -22.978  22.133  30.628  1.00 75.97           H  
ATOM   1276  HB2 ALA A  84     -24.418  22.869  29.911  1.00 75.97           H  
ATOM   1277  HB3 ALA A  84     -23.034  23.889  30.370  1.00 75.97           H  
ATOM   1278  O   ALA A  84     -26.280  22.081  32.588  1.00 75.97           O  
ATOM   1279  N   GLU A  85     -24.382  20.892  32.855  1.00 77.25           N  
ATOM   1280  H   GLU A  85     -23.382  20.880  32.712  1.00 77.25           H  
ATOM   1281  CA  GLU A  85     -25.018  19.637  33.271  1.00 77.25           C  
ATOM   1282  HA  GLU A  85     -25.701  19.297  32.493  1.00 77.25           H  
ATOM   1283  C   GLU A  85     -25.859  19.772  34.556  1.00 77.25           C  
ATOM   1284  CB  GLU A  85     -23.918  18.583  33.457  1.00 77.25           C  
ATOM   1285  HB2 GLU A  85     -24.329  17.748  34.024  1.00 77.25           H  
ATOM   1286  HB3 GLU A  85     -23.106  19.021  34.037  1.00 77.25           H  
ATOM   1287  O   GLU A  85     -26.932  19.189  34.673  1.00 77.25           O  
ATOM   1288  CG  GLU A  85     -23.344  18.036  32.143  1.00 77.25           C  
ATOM   1289  HG2 GLU A  85     -22.889  18.853  31.584  1.00 77.25           H  
ATOM   1290  HG3 GLU A  85     -22.561  17.316  32.382  1.00 77.25           H  
ATOM   1291  CD  GLU A  85     -24.424  17.348  31.297  1.00 77.25           C  
ATOM   1292  OE1 GLU A  85     -24.559  17.717  30.109  1.00 77.25           O  
ATOM   1293  OE2 GLU A  85     -25.146  16.498  31.864  1.00 77.25           O  
ATOM   1294  N   LEU A  86     -25.445  20.603  35.518  1.00 71.12           N  
ATOM   1295  H   LEU A  86     -24.545  21.046  35.398  1.00 71.12           H  
ATOM   1296  CA  LEU A  86     -26.208  20.817  36.760  1.00 71.12           C  
ATOM   1297  HA  LEU A  86     -26.572  19.849  37.106  1.00 71.12           H  
ATOM   1298  C   LEU A  86     -27.464  21.696  36.593  1.00 71.12           C  
ATOM   1299  CB  LEU A  86     -25.266  21.416  37.818  1.00 71.12           C  
ATOM   1300  HB2 LEU A  86     -25.856  21.858  38.621  1.00 71.12           H  
ATOM   1301  HB3 LEU A  86     -24.692  22.215  37.349  1.00 71.12           H  
ATOM   1302  O   LEU A  86     -28.277  21.789  37.516  1.00 71.12           O  
ATOM   1303  CG  LEU A  86     -24.304  20.387  38.436  1.00 71.12           C  
ATOM   1304  HG  LEU A  86     -23.838  19.792  37.651  1.00 71.12           H  
ATOM   1305  CD1 LEU A  86     -23.202  21.127  39.195  1.00 71.12           C  
ATOM   1306 HD11 LEU A  86     -23.644  21.813  39.918  1.00 71.12           H  
ATOM   1307 HD12 LEU A  86     -22.609  21.687  38.472  1.00 71.12           H  
ATOM   1308 HD13 LEU A  86     -22.550  20.406  39.688  1.00 71.12           H  
ATOM   1309  CD2 LEU A  86     -25.014  19.458  39.424  1.00 71.12           C  
ATOM   1310 HD21 LEU A  86     -24.295  18.758  39.852  1.00 71.12           H  
ATOM   1311 HD22 LEU A  86     -25.763  18.865  38.899  1.00 71.12           H  
ATOM   1312 HD23 LEU A  86     -25.499  20.028  40.217  1.00 71.12           H  
ATOM   1313  N   GLY A  87     -27.619  22.405  35.471  1.00 58.54           N  
ATOM   1314  H   GLY A  87     -26.958  22.251  34.724  1.00 58.54           H  
ATOM   1315  CA  GLY A  87     -28.713  23.360  35.263  1.00 58.54           C  
ATOM   1316  HA2 GLY A  87     -28.889  23.916  36.184  1.00 58.54           H  
ATOM   1317  HA3 GLY A  87     -28.401  24.059  34.487  1.00 58.54           H  
ATOM   1318  C   GLY A  87     -30.045  22.743  34.815  1.00 58.54           C  
ATOM   1319  O   GLY A  87     -31.092  23.369  34.993  1.00 58.54           O  
ATOM   1320  N   THR A  88     -30.031  21.545  34.230  1.00 48.57           N  
ATOM   1321  H   THR A  88     -29.148  21.071  34.108  1.00 48.57           H  
ATOM   1322  CA  THR A  88     -31.177  20.934  33.529  1.00 48.57           C  
ATOM   1323  HA  THR A  88     -31.744  21.734  33.051  1.00 48.57           H  
ATOM   1324  C   THR A  88     -32.175  20.214  34.441  1.00 48.57           C  
ATOM   1325  CB  THR A  88     -30.688  19.977  32.416  1.00 48.57           C  
ATOM   1326  HB  THR A  88     -31.334  19.100  32.365  1.00 48.57           H  
ATOM   1327  O   THR A  88     -33.380  20.322  34.208  1.00 48.57           O  
ATOM   1328  CG2 THR A  88     -30.684  20.669  31.053  1.00 48.57           C  
ATOM   1329 HG21 THR A  88     -30.028  21.538  31.084  1.00 48.57           H  
ATOM   1330 HG22 THR A  88     -30.318  19.974  30.296  1.00 48.57           H  
ATOM   1331 HG23 THR A  88     -31.696  20.977  30.791  1.00 48.57           H  
ATOM   1332  OG1 THR A  88     -29.364  19.576  32.673  1.00 48.57           O  
ATOM   1333  HG1 THR A  88     -29.098  18.852  32.102  1.00 48.57           H  
ATOM   1334  N   GLU A  89     -31.737  19.529  35.502  1.00 39.96           N  
ATOM   1335  H   GLU A  89     -30.739  19.443  35.628  1.00 39.96           H  
ATOM   1336  CA  GLU A  89     -32.607  18.646  36.310  1.00 39.96           C  
ATOM   1337  HA  GLU A  89     -33.105  17.942  35.644  1.00 39.96           H  
ATOM   1338  C   GLU A  89     -33.734  19.348  37.095  1.00 39.96           C  
ATOM   1339  CB  GLU A  89     -31.761  17.834  37.304  1.00 39.96           C  
ATOM   1340  HB2 GLU A  89     -30.997  18.478  37.739  1.00 39.96           H  
ATOM   1341  HB3 GLU A  89     -32.410  17.494  38.111  1.00 39.96           H  
ATOM   1342  O   GLU A  89     -34.704  18.706  37.493  1.00 39.96           O  
ATOM   1343  CG  GLU A  89     -31.118  16.586  36.685  1.00 39.96           C  
ATOM   1344  HG2 GLU A  89     -30.338  16.896  35.989  1.00 39.96           H  
ATOM   1345  HG3 GLU A  89     -31.879  16.042  36.126  1.00 39.96           H  
ATOM   1346  CD  GLU A  89     -30.525  15.670  37.770  1.00 39.96           C  
ATOM   1347  OE1 GLU A  89     -30.575  14.435  37.576  1.00 39.96           O  
ATOM   1348  OE2 GLU A  89     -30.078  16.209  38.812  1.00 39.96           O  
ATOM   1349  N   VAL A  90     -33.674  20.664  37.327  1.00 36.05           N  
ATOM   1350  H   VAL A  90     -32.872  21.165  36.971  1.00 36.05           H  
ATOM   1351  CA  VAL A  90     -34.646  21.345  38.213  1.00 36.05           C  
ATOM   1352  HA  VAL A  90     -34.774  20.707  39.087  1.00 36.05           H  
ATOM   1353  C   VAL A  90     -36.052  21.470  37.590  1.00 36.05           C  
ATOM   1354  CB  VAL A  90     -34.098  22.696  38.726  1.00 36.05           C  
ATOM   1355  HB  VAL A  90     -34.019  23.390  37.890  1.00 36.05           H  
ATOM   1356  O   VAL A  90     -37.010  21.789  38.296  1.00 36.05           O  
ATOM   1357  CG1 VAL A  90     -34.978  23.336  39.814  1.00 36.05           C  
ATOM   1358 HG11 VAL A  90     -35.914  23.691  39.384  1.00 36.05           H  
ATOM   1359 HG12 VAL A  90     -34.471  24.198  40.248  1.00 36.05           H  
ATOM   1360 HG13 VAL A  90     -35.189  22.608  40.598  1.00 36.05           H  
ATOM   1361  CG2 VAL A  90     -32.702  22.529  39.350  1.00 36.05           C  
ATOM   1362 HG21 VAL A  90     -32.344  23.482  39.738  1.00 36.05           H  
ATOM   1363 HG22 VAL A  90     -32.738  21.797  40.158  1.00 36.05           H  
ATOM   1364 HG23 VAL A  90     -31.986  22.191  38.601  1.00 36.05           H  
ATOM   1365  N   ARG A  91     -36.239  21.174  36.294  1.00 33.55           N  
ATOM   1366  H   ARG A  91     -35.440  20.817  35.789  1.00 33.55           H  
ATOM   1367  CA  ARG A  91     -37.575  21.067  35.666  1.00 33.55           C  
ATOM   1368  HA  ARG A  91     -38.219  21.843  36.080  1.00 33.55           H  
ATOM   1369  C   ARG A  91     -38.277  19.748  36.042  1.00 33.55           C  
ATOM   1370  CB  ARG A  91     -37.495  21.269  34.140  1.00 33.55           C  
ATOM   1371  HB2 ARG A  91     -38.428  20.925  33.692  1.00 33.55           H  
ATOM   1372  HB3 ARG A  91     -36.685  20.662  33.737  1.00 33.55           H  
ATOM   1373  O   ARG A  91     -38.725  19.010  35.172  1.00 33.55           O  
ATOM   1374  CG  ARG A  91     -37.320  22.731  33.714  1.00 33.55           C  
ATOM   1375  HG2 ARG A  91     -36.358  23.106  34.065  1.00 33.55           H  
ATOM   1376  HG3 ARG A  91     -38.124  23.330  34.139  1.00 33.55           H  
ATOM   1377  CD  ARG A  91     -37.382  22.798  32.182  1.00 33.55           C  
ATOM   1378  HD2 ARG A  91     -36.532  22.245  31.782  1.00 33.55           H  
ATOM   1379  HD3 ARG A  91     -38.299  22.313  31.848  1.00 33.55           H  
ATOM   1380  NE  ARG A  91     -37.358  24.184  31.678  1.00 33.55           N  
ATOM   1381  HE  ARG A  91     -37.309  24.917  32.372  1.00 33.55           H  
ATOM   1382  NH1 ARG A  91     -37.364  23.652  29.445  1.00 33.55           N  
ATOM   1383 HH11 ARG A  91     -37.311  23.920  28.473  1.00 33.55           H  
ATOM   1384 HH12 ARG A  91     -37.345  22.673  29.695  1.00 33.55           H  
ATOM   1385  NH2 ARG A  91     -37.320  25.795  30.064  1.00 33.55           N  
ATOM   1386 HH21 ARG A  91     -37.277  26.045  29.086  1.00 33.55           H  
ATOM   1387 HH22 ARG A  91     -37.265  26.509  30.776  1.00 33.55           H  
ATOM   1388  CZ  ARG A  91     -37.350  24.536  30.404  1.00 33.55           C  
ATOM   1389  N   GLY A  92     -38.376  19.446  37.334  1.00 31.24           N  
ATOM   1390  H   GLY A  92     -37.975  20.093  37.999  1.00 31.24           H  
ATOM   1391  CA  GLY A  92     -39.158  18.312  37.828  1.00 31.24           C  
ATOM   1392  HA2 GLY A  92     -39.042  18.223  38.908  1.00 31.24           H  
ATOM   1393  HA3 GLY A  92     -38.788  17.398  37.365  1.00 31.24           H  
ATOM   1394  C   GLY A  92     -40.649  18.473  37.507  1.00 31.24           C  
ATOM   1395  O   GLY A  92     -41.192  19.579  37.582  1.00 31.24           O  
ATOM   1396  N   GLU A  93     -41.304  17.370  37.135  1.00 33.32           N  
ATOM   1397  H   GLU A  93     -40.793  16.501  37.073  1.00 33.32           H  
ATOM   1398  CA  GLU A  93     -42.713  17.343  36.729  1.00 33.32           C  
ATOM   1399  HA  GLU A  93     -42.829  18.007  35.872  1.00 33.32           H  
ATOM   1400  C   GLU A  93     -43.652  17.842  37.836  1.00 33.32           C  
ATOM   1401  CB  GLU A  93     -43.135  15.931  36.292  1.00 33.32           C  
ATOM   1402  HB2 GLU A  93     -42.772  15.207  37.022  1.00 33.32           H  
ATOM   1403  HB3 GLU A  93     -44.224  15.885  36.273  1.00 33.32           H  
ATOM   1404  O   GLU A  93     -43.579  17.430  38.997  1.00 33.32           O  
ATOM   1405  CG  GLU A  93     -42.628  15.574  34.887  1.00 33.32           C  
ATOM   1406  HG2 GLU A  93     -42.973  16.340  34.192  1.00 33.32           H  
ATOM   1407  HG3 GLU A  93     -41.539  15.588  34.890  1.00 33.32           H  
ATOM   1408  CD  GLU A  93     -43.117  14.194  34.419  1.00 33.32           C  
ATOM   1409  OE1 GLU A  93     -43.353  14.055  33.198  1.00 33.32           O  
ATOM   1410  OE2 GLU A  93     -43.276  13.302  35.284  1.00 33.32           O  
ATOM   1411  N   ALA A  94     -44.575  18.730  37.459  1.00 38.89           N  
ATOM   1412  H   ALA A  94     -44.611  19.003  36.487  1.00 38.89           H  
ATOM   1413  CA  ALA A  94     -45.623  19.196  38.353  1.00 38.89           C  
ATOM   1414  HA  ALA A  94     -45.129  19.588  39.242  1.00 38.89           H  
ATOM   1415  C   ALA A  94     -46.547  18.019  38.742  1.00 38.89           C  
ATOM   1416  CB  ALA A  94     -46.388  20.341  37.677  1.00 38.89           C  
ATOM   1417  HB1 ALA A  94     -47.156  20.715  38.354  1.00 38.89           H  
ATOM   1418  HB2 ALA A  94     -46.862  19.979  36.765  1.00 38.89           H  
ATOM   1419  HB3 ALA A  94     -45.700  21.150  37.433  1.00 38.89           H  
ATOM   1420  O   ALA A  94     -46.975  17.268  37.862  1.00 38.89           O  
ATOM   1421  N   PRO A  95     -46.886  17.847  40.033  1.00 42.29           N  
ATOM   1422  CA  PRO A  95     -47.676  16.712  40.505  1.00 42.29           C  
ATOM   1423  HA  PRO A  95     -47.132  15.794  40.287  1.00 42.29           H  
ATOM   1424  C   PRO A  95     -49.043  16.648  39.808  1.00 42.29           C  
ATOM   1425  CB  PRO A  95     -47.780  16.881  42.026  1.00 42.29           C  
ATOM   1426  HB2 PRO A  95     -48.761  16.595  42.406  1.00 42.29           H  
ATOM   1427  HB3 PRO A  95     -47.003  16.286  42.505  1.00 42.29           H  
ATOM   1428  O   PRO A  95     -49.725  17.665  39.656  1.00 42.29           O  
ATOM   1429  CG  PRO A  95     -47.495  18.365  42.260  1.00 42.29           C  
ATOM   1430  HG2 PRO A  95     -48.418  18.933  42.143  1.00 42.29           H  
ATOM   1431  HG3 PRO A  95     -47.055  18.545  43.241  1.00 42.29           H  
ATOM   1432  CD  PRO A  95     -46.535  18.725  41.133  1.00 42.29           C  
ATOM   1433  HD2 PRO A  95     -45.508  18.523  41.440  1.00 42.29           H  
ATOM   1434  HD3 PRO A  95     -46.654  19.775  40.866  1.00 42.29           H  
ATOM   1435  N   SER A  96     -49.439  15.449  39.366  1.00 50.03           N  
ATOM   1436  H   SER A  96     -48.828  14.659  39.515  1.00 50.03           H  
ATOM   1437  CA  SER A  96     -50.622  15.271  38.514  1.00 50.03           C  
ATOM   1438  HA  SER A  96     -50.500  15.971  37.687  1.00 50.03           H  
ATOM   1439  C   SER A  96     -51.926  15.645  39.234  1.00 50.03           C  
ATOM   1440  CB  SER A  96     -50.674  13.862  37.892  1.00 50.03           C  
ATOM   1441  HB2 SER A  96     -49.684  13.408  37.924  1.00 50.03           H  
ATOM   1442  HB3 SER A  96     -50.961  13.960  36.845  1.00 50.03           H  
ATOM   1443  O   SER A  96     -52.103  15.409  40.430  1.00 50.03           O  
ATOM   1444  OG  SER A  96     -51.618  13.010  38.521  1.00 50.03           O  
ATOM   1445  HG  SER A  96     -51.337  12.103  38.376  1.00 50.03           H  
ATOM   1446  N   ALA A  97     -52.877  16.206  38.483  1.00 59.98           N  
ATOM   1447  H   ALA A  97     -52.660  16.413  37.519  1.00 59.98           H  
ATOM   1448  CA  ALA A  97     -54.168  16.648  39.013  1.00 59.98           C  
ATOM   1449  HA  ALA A  97     -53.985  17.375  39.804  1.00 59.98           H  
ATOM   1450  C   ALA A  97     -55.014  15.512  39.631  1.00 59.98           C  
ATOM   1451  CB  ALA A  97     -54.922  17.345  37.872  1.00 59.98           C  
ATOM   1452  HB1 ALA A  97     -55.914  17.638  38.217  1.00 59.98           H  
ATOM   1453  HB2 ALA A  97     -55.028  16.670  37.023  1.00 59.98           H  
ATOM   1454  HB3 ALA A  97     -54.379  18.238  37.563  1.00 59.98           H  
ATOM   1455  O   ALA A  97     -55.801  15.771  40.541  1.00 59.98           O  
ATOM   1456  N   LEU A  98     -54.854  14.266  39.163  1.00 63.78           N  
ATOM   1457  H   LEU A  98     -54.124  14.107  38.483  1.00 63.78           H  
ATOM   1458  CA  LEU A  98     -55.623  13.104  39.635  1.00 63.78           C  
ATOM   1459  HA  LEU A  98     -56.682  13.362  39.653  1.00 63.78           H  
ATOM   1460  C   LEU A  98     -55.261  12.706  41.072  1.00 63.78           C  
ATOM   1461  CB  LEU A  98     -55.407  11.917  38.677  1.00 63.78           C  
ATOM   1462  HB2 LEU A  98     -55.722  11.001  39.177  1.00 63.78           H  
ATOM   1463  HB3 LEU A  98     -54.340  11.823  38.475  1.00 63.78           H  
ATOM   1464  O   LEU A  98     -56.154  12.432  41.864  1.00 63.78           O  
ATOM   1465  CG  LEU A  98     -56.176  12.026  37.348  1.00 63.78           C  
ATOM   1466  HG  LEU A  98     -56.030  13.018  36.922  1.00 63.78           H  
ATOM   1467  CD1 LEU A  98     -55.644  10.994  36.354  1.00 63.78           C  
ATOM   1468 HD11 LEU A  98     -54.595  11.196  36.138  1.00 63.78           H  
ATOM   1469 HD12 LEU A  98     -55.735   9.993  36.774  1.00 63.78           H  
ATOM   1470 HD13 LEU A  98     -56.209  11.046  35.423  1.00 63.78           H  
ATOM   1471  CD2 LEU A  98     -57.676  11.777  37.533  1.00 63.78           C  
ATOM   1472 HD21 LEU A  98     -58.181  11.833  36.569  1.00 63.78           H  
ATOM   1473 HD22 LEU A  98     -58.106  12.529  38.195  1.00 63.78           H  
ATOM   1474 HD23 LEU A  98     -57.840  10.790  37.967  1.00 63.78           H  
ATOM   1475  N   ALA A  99     -53.981  12.765  41.448  1.00 58.37           N  
ATOM   1476  H   ALA A  99     -53.281  13.047  40.777  1.00 58.37           H  
ATOM   1477  CA  ALA A  99     -53.554  12.440  42.812  1.00 58.37           C  
ATOM   1478  HA  ALA A  99     -53.911  11.441  43.064  1.00 58.37           H  
ATOM   1479  C   ALA A  99     -54.137  13.413  43.859  1.00 58.37           C  
ATOM   1480  CB  ALA A  99     -52.021  12.434  42.835  1.00 58.37           C  
ATOM   1481  HB1 ALA A  99     -51.638  13.419  42.567  1.00 58.37           H  
ATOM   1482  HB2 ALA A  99     -51.644  11.694  42.128  1.00 58.37           H  
ATOM   1483  HB3 ALA A  99     -51.675  12.174  43.834  1.00 58.37           H  
ATOM   1484  O   ALA A  99     -54.365  13.044  45.011  1.00 58.37           O  
ATOM   1485  N   GLY A 100     -54.430  14.655  43.453  1.00 58.98           N  
ATOM   1486  H   GLY A 100     -54.227  14.900  42.495  1.00 58.98           H  
ATOM   1487  CA  GLY A 100     -55.133  15.625  44.295  1.00 58.98           C  
ATOM   1488  HA2 GLY A 100     -55.112  16.596  43.800  1.00 58.98           H  
ATOM   1489  HA3 GLY A 100     -54.621  15.709  45.254  1.00 58.98           H  
ATOM   1490  C   GLY A 100     -56.601  15.263  44.564  1.00 58.98           C  
ATOM   1491  O   GLY A 100     -57.132  15.635  45.610  1.00 58.98           O  
ATOM   1492  N   LEU A 101     -57.251  14.529  43.653  1.00 66.68           N  
ATOM   1493  H   LEU A 101     -56.728  14.165  42.870  1.00 66.68           H  
ATOM   1494  CA  LEU A 101     -58.642  14.082  43.794  1.00 66.68           C  
ATOM   1495  HA  LEU A 101     -59.233  14.906  44.194  1.00 66.68           H  
ATOM   1496  C   LEU A 101     -58.782  12.943  44.818  1.00 66.68           C  
ATOM   1497  CB  LEU A 101     -59.203  13.705  42.404  1.00 66.68           C  
ATOM   1498  HB2 LEU A 101     -58.382  13.429  41.742  1.00 66.68           H  
ATOM   1499  HB3 LEU A 101     -59.834  12.820  42.493  1.00 66.68           H  
ATOM   1500  O   LEU A 101     -59.671  13.022  45.664  1.00 66.68           O  
ATOM   1501  CG  LEU A 101     -60.014  14.839  41.752  1.00 66.68           C  
ATOM   1502  HG  LEU A 101     -59.629  15.803  42.083  1.00 66.68           H  
ATOM   1503  CD1 LEU A 101     -59.910  14.795  40.227  1.00 66.68           C  
ATOM   1504 HD11 LEU A 101     -58.869  14.933  39.936  1.00 66.68           H  
ATOM   1505 HD12 LEU A 101     -60.257  13.828  39.862  1.00 66.68           H  
ATOM   1506 HD13 LEU A 101     -60.509  15.592  39.788  1.00 66.68           H  
ATOM   1507  CD2 LEU A 101     -61.493  14.734  42.136  1.00 66.68           C  
ATOM   1508 HD21 LEU A 101     -61.906  13.794  41.769  1.00 66.68           H  
ATOM   1509 HD22 LEU A 101     -61.586  14.754  43.222  1.00 66.68           H  
ATOM   1510 HD23 LEU A 101     -62.048  15.570  41.711  1.00 66.68           H  
ATOM   1511  N   ASP A 102     -57.879  11.957  44.818  1.00 63.14           N  
ATOM   1512  H   ASP A 102     -57.231  11.899  44.046  1.00 63.14           H  
ATOM   1513  CA  ASP A 102     -57.922  10.818  45.757  1.00 63.14           C  
ATOM   1514  HA  ASP A 102     -58.871  10.293  45.646  1.00 63.14           H  
ATOM   1515  C   ASP A 102     -57.792  11.262  47.225  1.00 63.14           C  
ATOM   1516  CB  ASP A 102     -56.779   9.835  45.443  1.00 63.14           C  
ATOM   1517  HB2 ASP A 102     -55.833  10.375  45.466  1.00 63.14           H  
ATOM   1518  HB3 ASP A 102     -56.747   9.081  46.230  1.00 63.14           H  
ATOM   1519  O   ASP A 102     -58.515  10.796  48.111  1.00 63.14           O  
ATOM   1520  CG  ASP A 102     -56.906   9.102  44.103  1.00 63.14           C  
ATOM   1521  OD1 ASP A 102     -58.034   9.008  43.577  1.00 63.14           O  
ATOM   1522  OD2 ASP A 102     -55.850   8.638  43.617  1.00 63.14           O  
ATOM   1523  N   ALA A 103     -56.893  12.217  47.498  1.00 64.55           N  
ATOM   1524  H   ALA A 103     -56.312  12.547  46.741  1.00 64.55           H  
ATOM   1525  CA  ALA A 103     -56.700  12.760  48.844  1.00 64.55           C  
ATOM   1526  HA  ALA A 103     -56.499  11.935  49.527  1.00 64.55           H  
ATOM   1527  C   ALA A 103     -57.953  13.491  49.356  1.00 64.55           C  
ATOM   1528  CB  ALA A 103     -55.483  13.691  48.821  1.00 64.55           C  
ATOM   1529  HB1 ALA A 103     -54.604  13.138  48.491  1.00 64.55           H  
ATOM   1530  HB2 ALA A 103     -55.659  14.520  48.135  1.00 64.55           H  
ATOM   1531  HB3 ALA A 103     -55.303  14.083  49.822  1.00 64.55           H  
ATOM   1532  O   ALA A 103     -58.291  13.405  50.540  1.00 64.55           O  
ATOM   1533  N   LEU A 104     -58.662  14.187  48.461  1.00 68.81           N  
ATOM   1534  H   LEU A 104     -58.363  14.170  47.497  1.00 68.81           H  
ATOM   1535  CA  LEU A 104     -59.934  14.823  48.784  1.00 68.81           C  
ATOM   1536  HA  LEU A 104     -59.788  15.437  49.673  1.00 68.81           H  
ATOM   1537  C   LEU A 104     -60.995  13.765  49.116  1.00 68.81           C  
ATOM   1538  CB  LEU A 104     -60.352  15.714  47.602  1.00 68.81           C  
ATOM   1539  HB2 LEU A 104     -59.489  16.286  47.261  1.00 68.81           H  
ATOM   1540  HB3 LEU A 104     -60.664  15.070  46.779  1.00 68.81           H  
ATOM   1541  O   LEU A 104     -61.717  13.922  50.098  1.00 68.81           O  
ATOM   1542  CG  LEU A 104     -61.496  16.690  47.919  1.00 68.81           C  
ATOM   1543  HG  LEU A 104     -62.320  16.166  48.401  1.00 68.81           H  
ATOM   1544  CD1 LEU A 104     -61.035  17.844  48.814  1.00 68.81           C  
ATOM   1545 HD11 LEU A 104     -60.712  17.453  49.779  1.00 68.81           H  
ATOM   1546 HD12 LEU A 104     -61.862  18.534  48.984  1.00 68.81           H  
ATOM   1547 HD13 LEU A 104     -60.205  18.372  48.345  1.00 68.81           H  
ATOM   1548  CD2 LEU A 104     -62.005  17.298  46.613  1.00 68.81           C  
ATOM   1549 HD21 LEU A 104     -62.475  16.520  46.012  1.00 68.81           H  
ATOM   1550 HD22 LEU A 104     -61.170  17.722  46.054  1.00 68.81           H  
ATOM   1551 HD23 LEU A 104     -62.724  18.089  46.828  1.00 68.81           H  
ATOM   1552  N   GLU A 105     -61.056  12.674  48.346  1.00 70.35           N  
ATOM   1553  H   GLU A 105     -60.420  12.597  47.564  1.00 70.35           H  
ATOM   1554  CA  GLU A 105     -62.043  11.605  48.520  1.00 70.35           C  
ATOM   1555  HA  GLU A 105     -63.021  12.084  48.522  1.00 70.35           H  
ATOM   1556  C   GLU A 105     -61.893  10.873  49.866  1.00 70.35           C  
ATOM   1557  CB  GLU A 105     -61.995  10.648  47.313  1.00 70.35           C  
ATOM   1558  HB2 GLU A 105     -61.779  11.226  46.414  1.00 70.35           H  
ATOM   1559  HB3 GLU A 105     -61.200   9.916  47.457  1.00 70.35           H  
ATOM   1560  O   GLU A 105     -62.886  10.616  50.549  1.00 70.35           O  
ATOM   1561  CG  GLU A 105     -63.344   9.942  47.104  1.00 70.35           C  
ATOM   1562  HG2 GLU A 105     -64.123  10.702  47.043  1.00 70.35           H  
ATOM   1563  HG3 GLU A 105     -63.556   9.322  47.974  1.00 70.35           H  
ATOM   1564  CD  GLU A 105     -63.398   9.069  45.838  1.00 70.35           C  
ATOM   1565  OE1 GLU A 105     -64.526   8.893  45.317  1.00 70.35           O  
ATOM   1566  OE2 GLU A 105     -62.342   8.550  45.425  1.00 70.35           O  
ATOM   1567  N   ALA A 106     -60.655  10.630  50.312  1.00 67.08           N  
ATOM   1568  H   ALA A 106     -59.887  10.817  49.684  1.00 67.08           H  
ATOM   1569  CA  ALA A 106     -60.370  10.023  51.614  1.00 67.08           C  
ATOM   1570  HA  ALA A 106     -61.003   9.143  51.728  1.00 67.08           H  
ATOM   1571  C   ALA A 106     -60.661  10.952  52.808  1.00 67.08           C  
ATOM   1572  CB  ALA A 106     -58.908   9.567  51.620  1.00 67.08           C  
ATOM   1573  HB1 ALA A 106     -58.250  10.428  51.501  1.00 67.08           H  
ATOM   1574  HB2 ALA A 106     -58.682   9.067  52.562  1.00 67.08           H  
ATOM   1575  HB3 ALA A 106     -58.736   8.873  50.797  1.00 67.08           H  
ATOM   1576  O   ALA A 106     -61.013  10.470  53.885  1.00 67.08           O  
ATOM   1577  N   ALA A 107     -60.534  12.272  52.634  1.00 69.16           N  
ATOM   1578  H   ALA A 107     -60.202  12.606  51.740  1.00 69.16           H  
ATOM   1579  CA  ALA A 107     -60.813  13.256  53.683  1.00 69.16           C  
ATOM   1580  HA  ALA A 107     -60.472  12.854  54.638  1.00 69.16           H  
ATOM   1581  C   ALA A 107     -62.316  13.567  53.837  1.00 69.16           C  
ATOM   1582  CB  ALA A 107     -59.997  14.518  53.385  1.00 69.16           C  
ATOM   1583  HB1 ALA A 107     -60.310  14.946  52.433  1.00 69.16           H  
ATOM   1584  HB2 ALA A 107     -60.151  15.250  54.178  1.00 69.16           H  
ATOM   1585  HB3 ALA A 107     -58.937  14.267  53.332  1.00 69.16           H  
ATOM   1586  O   ALA A 107     -62.751  14.004  54.905  1.00 69.16           O  
ATOM   1587  N   LEU A 108     -63.127  13.315  52.800  1.00 72.12           N  
ATOM   1588  H   LEU A 108     -62.700  12.984  51.947  1.00 72.12           H  
ATOM   1589  CA  LEU A 108     -64.574  13.579  52.792  1.00 72.12           C  
ATOM   1590  HA  LEU A 108     -64.697  14.662  52.833  1.00 72.12           H  
ATOM   1591  C   LEU A 108     -65.361  13.027  54.000  1.00 72.12           C  
ATOM   1592  CB  LEU A 108     -65.203  13.040  51.488  1.00 72.12           C  
ATOM   1593  HB2 LEU A 108     -64.741  12.085  51.237  1.00 72.12           H  
ATOM   1594  HB3 LEU A 108     -66.262  12.839  51.655  1.00 72.12           H  
ATOM   1595  O   LEU A 108     -66.227  13.751  54.503  1.00 72.12           O  
ATOM   1596  CG  LEU A 108     -65.091  13.982  50.284  1.00 72.12           C  
ATOM   1597  HG  LEU A 108     -64.078  14.376  50.205  1.00 72.12           H  
ATOM   1598  CD1 LEU A 108     -65.472  13.281  48.980  1.00 72.12           C  
ATOM   1599 HD11 LEU A 108     -66.550  13.128  48.924  1.00 72.12           H  
ATOM   1600 HD12 LEU A 108     -65.005  12.298  48.931  1.00 72.12           H  
ATOM   1601 HD13 LEU A 108     -65.142  13.879  48.130  1.00 72.12           H  
ATOM   1602  CD2 LEU A 108     -66.056  15.147  50.453  1.00 72.12           C  
ATOM   1603 HD21 LEU A 108     -67.089  14.800  50.431  1.00 72.12           H  
ATOM   1604 HD22 LEU A 108     -65.882  15.851  49.639  1.00 72.12           H  
ATOM   1605 HD23 LEU A 108     -65.868  15.643  51.405  1.00 72.12           H  
ATOM   1606  N   PRO A 109     -65.130  11.790  54.494  1.00 69.73           N  
ATOM   1607  CA  PRO A 109     -65.933  11.209  55.571  1.00 69.73           C  
ATOM   1608  HA  PRO A 109     -66.980  11.217  55.267  1.00 69.73           H  
ATOM   1609  C   PRO A 109     -65.800  11.951  56.907  1.00 69.73           C  
ATOM   1610  CB  PRO A 109     -65.459   9.755  55.712  1.00 69.73           C  
ATOM   1611  HB2 PRO A 109     -66.292   9.078  55.900  1.00 69.73           H  
ATOM   1612  HB3 PRO A 109     -64.722   9.676  56.511  1.00 69.73           H  
ATOM   1613  O   PRO A 109     -66.767  12.008  57.674  1.00 69.73           O  
ATOM   1614  CG  PRO A 109     -64.776   9.448  54.382  1.00 69.73           C  
ATOM   1615  HG2 PRO A 109     -64.002   8.688  54.485  1.00 69.73           H  
ATOM   1616  HG3 PRO A 109     -65.519   9.149  53.642  1.00 69.73           H  
ATOM   1617  CD  PRO A 109     -64.191  10.797  54.000  1.00 69.73           C  
ATOM   1618  HD2 PRO A 109     -64.045  10.844  52.920  1.00 69.73           H  
ATOM   1619  HD3 PRO A 109     -63.245  10.938  54.523  1.00 69.73           H  
ATOM   1620  N   GLU A 110     -64.626  12.530  57.179  1.00 67.64           N  
ATOM   1621  H   GLU A 110     -63.889  12.484  56.490  1.00 67.64           H  
ATOM   1622  CA  GLU A 110     -64.330  13.239  58.430  1.00 67.64           C  
ATOM   1623  HA  GLU A 110     -64.877  12.756  59.240  1.00 67.64           H  
ATOM   1624  C   GLU A 110     -64.803  14.698  58.426  1.00 67.64           C  
ATOM   1625  CB  GLU A 110     -62.837  13.145  58.785  1.00 67.64           C  
ATOM   1626  HB2 GLU A 110     -62.689  13.732  59.691  1.00 67.64           H  
ATOM   1627  HB3 GLU A 110     -62.233  13.579  57.988  1.00 67.64           H  
ATOM   1628  O   GLU A 110     -64.776  15.358  59.466  1.00 67.64           O  
ATOM   1629  CG  GLU A 110     -62.388  11.696  59.053  1.00 67.64           C  
ATOM   1630  HG2 GLU A 110     -63.236  11.141  59.454  1.00 67.64           H  
ATOM   1631  HG3 GLU A 110     -62.110  11.231  58.108  1.00 67.64           H  
ATOM   1632  CD  GLU A 110     -61.227  11.584  60.060  1.00 67.64           C  
ATOM   1633  OE1 GLU A 110     -61.074  10.474  60.619  1.00 67.64           O  
ATOM   1634  OE2 GLU A 110     -60.539  12.598  60.315  1.00 67.64           O  
ATOM   1635  N   VAL A 111     -65.307  15.201  57.291  1.00 69.57           N  
ATOM   1636  H   VAL A 111     -65.292  14.625  56.461  1.00 69.57           H  
ATOM   1637  CA  VAL A 111     -65.791  16.582  57.190  1.00 69.57           C  
ATOM   1638  HA  VAL A 111     -64.954  17.223  57.466  1.00 69.57           H  
ATOM   1639  C   VAL A 111     -66.964  16.794  58.162  1.00 69.57           C  
ATOM   1640  CB  VAL A 111     -66.167  16.968  55.750  1.00 69.57           C  
ATOM   1641  HB  VAL A 111     -66.936  16.289  55.379  1.00 69.57           H  
ATOM   1642  O   VAL A 111     -67.965  16.057  58.080  1.00 69.57           O  
ATOM   1643  CG1 VAL A 111     -66.705  18.406  55.681  1.00 69.57           C  
ATOM   1644 HG11 VAL A 111     -65.965  19.105  56.071  1.00 69.57           H  
ATOM   1645 HG12 VAL A 111     -67.627  18.503  56.255  1.00 69.57           H  
ATOM   1646 HG13 VAL A 111     -66.930  18.677  54.650  1.00 69.57           H  
ATOM   1647  CG2 VAL A 111     -64.929  16.875  54.849  1.00 69.57           C  
ATOM   1648 HG21 VAL A 111     -65.199  17.053  53.808  1.00 69.57           H  
ATOM   1649 HG22 VAL A 111     -64.178  17.602  55.159  1.00 69.57           H  
ATOM   1650 HG23 VAL A 111     -64.491  15.878  54.906  1.00 69.57           H  
ATOM   1651  N   PRO A 112     -66.884  17.788  59.074  1.00 75.31           N  
ATOM   1652  CA  PRO A 112     -67.937  18.085  60.038  1.00 75.31           C  
ATOM   1653  HA  PRO A 112     -68.009  17.247  60.730  1.00 75.31           H  
ATOM   1654  C   PRO A 112     -69.287  18.321  59.357  1.00 75.31           C  
ATOM   1655  CB  PRO A 112     -67.482  19.336  60.799  1.00 75.31           C  
ATOM   1656  HB2 PRO A 112     -67.867  20.233  60.313  1.00 75.31           H  
ATOM   1657  HB3 PRO A 112     -67.790  19.310  61.844  1.00 75.31           H  
ATOM   1658  O   PRO A 112     -69.371  18.914  58.282  1.00 75.31           O  
ATOM   1659  CG  PRO A 112     -65.963  19.316  60.658  1.00 75.31           C  
ATOM   1660  HG2 PRO A 112     -65.537  20.318  60.705  1.00 75.31           H  
ATOM   1661  HG3 PRO A 112     -65.532  18.677  61.427  1.00 75.31           H  
ATOM   1662  CD  PRO A 112     -65.749  18.678  59.291  1.00 75.31           C  
ATOM   1663  HD2 PRO A 112     -65.737  19.451  58.522  1.00 75.31           H  
ATOM   1664  HD3 PRO A 112     -64.802  18.137  59.300  1.00 75.31           H  
ATOM   1665  N   ALA A 113     -70.372  17.889  60.004  1.00 74.66           N  
ATOM   1666  H   ALA A 113     -70.244  17.412  60.885  1.00 74.66           H  
ATOM   1667  CA  ALA A 113     -71.720  17.951  59.431  1.00 74.66           C  
ATOM   1668  HA  ALA A 113     -71.747  17.318  58.545  1.00 74.66           H  
ATOM   1669  C   ALA A 113     -72.142  19.368  58.989  1.00 74.66           C  
ATOM   1670  CB  ALA A 113     -72.702  17.387  60.465  1.00 74.66           C  
ATOM   1671  HB1 ALA A 113     -72.703  18.009  61.360  1.00 74.66           H  
ATOM   1672  HB2 ALA A 113     -73.705  17.377  60.040  1.00 74.66           H  
ATOM   1673  HB3 ALA A 113     -72.420  16.368  60.729  1.00 74.66           H  
ATOM   1674  O   ALA A 113     -72.867  19.501  58.009  1.00 74.66           O  
ATOM   1675  N   THR A 114     -71.673  20.408  59.688  1.00 70.32           N  
ATOM   1676  H   THR A 114     -71.022  20.234  60.441  1.00 70.32           H  
ATOM   1677  CA  THR A 114     -71.986  21.821  59.418  1.00 70.32           C  
ATOM   1678  HA  THR A 114     -73.064  21.937  59.311  1.00 70.32           H  
ATOM   1679  C   THR A 114     -71.369  22.360  58.131  1.00 70.32           C  
ATOM   1680  CB  THR A 114     -71.503  22.705  60.581  1.00 70.32           C  
ATOM   1681  HB  THR A 114     -71.498  23.752  60.277  1.00 70.32           H  
ATOM   1682  O   THR A 114     -71.938  23.262  57.532  1.00 70.32           O  
ATOM   1683  CG2 THR A 114     -72.412  22.558  61.801  1.00 70.32           C  
ATOM   1684 HG21 THR A 114     -72.049  23.207  62.598  1.00 70.32           H  
ATOM   1685 HG22 THR A 114     -72.414  21.526  62.150  1.00 70.32           H  
ATOM   1686 HG23 THR A 114     -73.427  22.856  61.537  1.00 70.32           H  
ATOM   1687  OG1 THR A 114     -70.206  22.321  60.995  1.00 70.32           O  
ATOM   1688  HG1 THR A 114     -69.568  22.820  60.479  1.00 70.32           H  
ATOM   1689  N   GLU A 115     -70.225  21.825  57.701  1.00 74.85           N  
ATOM   1690  H   GLU A 115     -69.810  21.070  58.228  1.00 74.85           H  
ATOM   1691  CA  GLU A 115     -69.515  22.272  56.489  1.00 74.85           C  
ATOM   1692  HA  GLU A 115     -69.815  23.285  56.222  1.00 74.85           H  
ATOM   1693  C   GLU A 115     -69.822  21.382  55.283  1.00 74.85           C  
ATOM   1694  CB  GLU A 115     -68.006  22.276  56.757  1.00 74.85           C  
ATOM   1695  HB2 GLU A 115     -67.707  21.295  57.126  1.00 74.85           H  
ATOM   1696  HB3 GLU A 115     -67.485  22.473  55.820  1.00 74.85           H  
ATOM   1697  O   GLU A 115     -69.631  21.780  54.136  1.00 74.85           O  
ATOM   1698  CG  GLU A 115     -67.617  23.357  57.776  1.00 74.85           C  
ATOM   1699  HG2 GLU A 115     -67.899  24.332  57.378  1.00 74.85           H  
ATOM   1700  HG3 GLU A 115     -68.176  23.195  58.698  1.00 74.85           H  
ATOM   1701  CD  GLU A 115     -66.119  23.357  58.108  1.00 74.85           C  
ATOM   1702  OE1 GLU A 115     -65.768  24.047  59.091  1.00 74.85           O  
ATOM   1703  OE2 GLU A 115     -65.351  22.644  57.423  1.00 74.85           O  
ATOM   1704  N   ARG A 116     -70.337  20.174  55.539  1.00 74.15           N  
ATOM   1705  H   ARG A 116     -70.429  19.920  56.512  1.00 74.15           H  
ATOM   1706  CA  ARG A 116     -70.633  19.158  54.525  1.00 74.15           C  
ATOM   1707  HA  ARG A 116     -69.695  18.890  54.039  1.00 74.15           H  
ATOM   1708  C   ARG A 116     -71.551  19.680  53.419  1.00 74.15           C  
ATOM   1709  CB  ARG A 116     -71.234  17.929  55.233  1.00 74.15           C  
ATOM   1710  HB2 ARG A 116     -71.131  18.026  56.313  1.00 74.15           H  
ATOM   1711  HB3 ARG A 116     -72.297  17.855  55.005  1.00 74.15           H  
ATOM   1712  O   ARG A 116     -71.330  19.369  52.257  1.00 74.15           O  
ATOM   1713  CG  ARG A 116     -70.529  16.639  54.804  1.00 74.15           C  
ATOM   1714  HG2 ARG A 116     -69.460  16.715  55.003  1.00 74.15           H  
ATOM   1715  HG3 ARG A 116     -70.668  16.509  53.731  1.00 74.15           H  
ATOM   1716  CD  ARG A 116     -71.111  15.420  55.531  1.00 74.15           C  
ATOM   1717  HD2 ARG A 116     -71.071  14.578  54.840  1.00 74.15           H  
ATOM   1718  HD3 ARG A 116     -72.154  15.606  55.788  1.00 74.15           H  
ATOM   1719  NE  ARG A 116     -70.337  15.067  56.736  1.00 74.15           N  
ATOM   1720  HE  ARG A 116     -69.521  15.624  56.945  1.00 74.15           H  
ATOM   1721  NH1 ARG A 116     -71.452  13.138  57.285  1.00 74.15           N  
ATOM   1722 HH11 ARG A 116     -72.154  13.370  56.597  1.00 74.15           H  
ATOM   1723 HH12 ARG A 116     -71.459  12.265  57.791  1.00 74.15           H  
ATOM   1724  NH2 ARG A 116     -69.489  13.630  58.254  1.00 74.15           N  
ATOM   1725 HH21 ARG A 116     -69.331  12.675  58.540  1.00 74.15           H  
ATOM   1726 HH22 ARG A 116     -68.690  14.247  58.287  1.00 74.15           H  
ATOM   1727  CZ  ARG A 116     -70.437  13.949  57.424  1.00 74.15           C  
ATOM   1728  N   GLU A 117     -72.550  20.486  53.772  1.00 75.52           N  
ATOM   1729  H   GLU A 117     -72.645  20.721  54.749  1.00 75.52           H  
ATOM   1730  CA  GLU A 117     -73.513  21.058  52.822  1.00 75.52           C  
ATOM   1731  HA  GLU A 117     -73.922  20.251  52.215  1.00 75.52           H  
ATOM   1732  C   GLU A 117     -72.841  22.057  51.862  1.00 75.52           C  
ATOM   1733  CB  GLU A 117     -74.656  21.705  53.629  1.00 75.52           C  
ATOM   1734  HB2 GLU A 117     -74.719  21.211  54.599  1.00 75.52           H  
ATOM   1735  HB3 GLU A 117     -74.435  22.758  53.804  1.00 75.52           H  
ATOM   1736  O   GLU A 117     -73.045  22.002  50.648  1.00 75.52           O  
ATOM   1737  CG  GLU A 117     -76.028  21.561  52.957  1.00 75.52           C  
ATOM   1738  HG2 GLU A 117     -76.041  22.152  52.041  1.00 75.52           H  
ATOM   1739  HG3 GLU A 117     -76.167  20.514  52.685  1.00 75.52           H  
ATOM   1740  CD  GLU A 117     -77.190  21.993  53.873  1.00 75.52           C  
ATOM   1741  OE1 GLU A 117     -78.330  21.545  53.607  1.00 75.52           O  
ATOM   1742  OE2 GLU A 117     -76.952  22.764  54.830  1.00 75.52           O  
ATOM   1743  N   GLU A 118     -71.966  22.918  52.390  1.00 75.09           N  
ATOM   1744  H   GLU A 118     -71.782  22.877  53.382  1.00 75.09           H  
ATOM   1745  CA  GLU A 118     -71.208  23.885  51.594  1.00 75.09           C  
ATOM   1746  HA  GLU A 118     -71.898  24.369  50.903  1.00 75.09           H  
ATOM   1747  C   GLU A 118     -70.124  23.193  50.756  1.00 75.09           C  
ATOM   1748  CB  GLU A 118     -70.628  24.963  52.525  1.00 75.09           C  
ATOM   1749  HB2 GLU A 118     -69.773  24.560  53.068  1.00 75.09           H  
ATOM   1750  HB3 GLU A 118     -71.396  25.252  53.244  1.00 75.09           H  
ATOM   1751  O   GLU A 118     -69.918  23.551  49.594  1.00 75.09           O  
ATOM   1752  CG  GLU A 118     -70.214  26.216  51.738  1.00 75.09           C  
ATOM   1753  HG2 GLU A 118     -71.062  26.543  51.137  1.00 75.09           H  
ATOM   1754  HG3 GLU A 118     -69.408  25.951  51.054  1.00 75.09           H  
ATOM   1755  CD  GLU A 118     -69.751  27.389  52.619  1.00 75.09           C  
ATOM   1756  OE1 GLU A 118     -69.577  28.484  52.033  1.00 75.09           O  
ATOM   1757  OE2 GLU A 118     -69.542  27.194  53.835  1.00 75.09           O  
ATOM   1758  N   LEU A 119     -69.485  22.149  51.297  1.00 72.30           N  
ATOM   1759  H   LEU A 119     -69.668  21.936  52.267  1.00 72.30           H  
ATOM   1760  CA  LEU A 119     -68.526  21.318  50.573  1.00 72.30           C  
ATOM   1761  HA  LEU A 119     -67.750  21.969  50.170  1.00 72.30           H  
ATOM   1762  C   LEU A 119     -69.188  20.591  49.400  1.00 72.30           C  
ATOM   1763  CB  LEU A 119     -67.881  20.310  51.532  1.00 72.30           C  
ATOM   1764  HB2 LEU A 119     -67.590  20.807  52.457  1.00 72.30           H  
ATOM   1765  HB3 LEU A 119     -68.621  19.550  51.785  1.00 72.30           H  
ATOM   1766  O   LEU A 119     -68.644  20.626  48.300  1.00 72.30           O  
ATOM   1767  CG  LEU A 119     -66.644  19.646  50.898  1.00 72.30           C  
ATOM   1768  HG  LEU A 119     -66.767  19.545  49.820  1.00 72.30           H  
ATOM   1769  CD1 LEU A 119     -65.377  20.456  51.167  1.00 72.30           C  
ATOM   1770 HD11 LEU A 119     -65.490  21.465  50.770  1.00 72.30           H  
ATOM   1771 HD12 LEU A 119     -64.526  19.978  50.682  1.00 72.30           H  
ATOM   1772 HD13 LEU A 119     -65.189  20.512  52.240  1.00 72.30           H  
ATOM   1773  CD2 LEU A 119     -66.461  18.257  51.473  1.00 72.30           C  
ATOM   1774 HD21 LEU A 119     -67.293  17.622  51.168  1.00 72.30           H  
ATOM   1775 HD22 LEU A 119     -65.523  17.840  51.106  1.00 72.30           H  
ATOM   1776 HD23 LEU A 119     -66.428  18.320  52.561  1.00 72.30           H  
ATOM   1777  N   VAL A 120     -70.370  19.994  49.598  1.00 74.88           N  
ATOM   1778  H   VAL A 120     -70.753  19.989  50.533  1.00 74.88           H  
ATOM   1779  CA  VAL A 120     -71.153  19.374  48.518  1.00 74.88           C  
ATOM   1780  HA  VAL A 120     -70.539  18.614  48.034  1.00 74.88           H  
ATOM   1781  C   VAL A 120     -71.483  20.414  47.450  1.00 74.88           C  
ATOM   1782  CB  VAL A 120     -72.420  18.680  49.057  1.00 74.88           C  
ATOM   1783  HB  VAL A 120     -72.941  19.354  49.737  1.00 74.88           H  
ATOM   1784  O   VAL A 120     -71.171  20.181  46.289  1.00 74.88           O  
ATOM   1785  CG1 VAL A 120     -73.391  18.264  47.942  1.00 74.88           C  
ATOM   1786 HG11 VAL A 120     -72.880  17.652  47.199  1.00 74.88           H  
ATOM   1787 HG12 VAL A 120     -74.222  17.698  48.362  1.00 74.88           H  
ATOM   1788 HG13 VAL A 120     -73.807  19.142  47.448  1.00 74.88           H  
ATOM   1789  CG2 VAL A 120     -72.044  17.397  49.813  1.00 74.88           C  
ATOM   1790 HG21 VAL A 120     -72.925  16.998  50.317  1.00 74.88           H  
ATOM   1791 HG22 VAL A 120     -71.272  17.597  50.556  1.00 74.88           H  
ATOM   1792 HG23 VAL A 120     -71.660  16.653  49.115  1.00 74.88           H  
ATOM   1793  N   GLN A 121     -71.973  21.604  47.819  1.00 74.22           N  
ATOM   1794  H   GLN A 121     -72.215  21.751  48.788  1.00 74.22           H  
ATOM   1795  CA  GLN A 121     -72.229  22.680  46.846  1.00 74.22           C  
ATOM   1796  HA  GLN A 121     -72.952  22.331  46.109  1.00 74.22           H  
ATOM   1797  C   GLN A 121     -70.969  23.127  46.091  1.00 74.22           C  
ATOM   1798  CB  GLN A 121     -72.782  23.917  47.562  1.00 74.22           C  
ATOM   1799  HB2 GLN A 121     -72.178  24.131  48.443  1.00 74.22           H  
ATOM   1800  HB3 GLN A 121     -72.706  24.769  46.886  1.00 74.22           H  
ATOM   1801  O   GLN A 121     -71.035  23.592  44.947  1.00 74.22           O  
ATOM   1802  CG  GLN A 121     -74.249  23.787  47.970  1.00 74.22           C  
ATOM   1803  HG2 GLN A 121     -74.373  22.937  48.642  1.00 74.22           H  
ATOM   1804  HG3 GLN A 121     -74.858  23.610  47.084  1.00 74.22           H  
ATOM   1805  CD  GLN A 121     -74.753  25.047  48.667  1.00 74.22           C  
ATOM   1806  NE2 GLN A 121     -75.962  25.030  49.179  1.00 74.22           N  
ATOM   1807 HE21 GLN A 121     -76.469  24.157  49.221  1.00 74.22           H  
ATOM   1808 HE22 GLN A 121     -76.220  25.835  49.730  1.00 74.22           H  
ATOM   1809  OE1 GLN A 121     -74.094  26.075  48.745  1.00 74.22           O  
ATOM   1810  N   ARG A 122     -69.801  23.078  46.737  1.00 75.18           N  
ATOM   1811  H   ARG A 122     -69.806  22.755  47.694  1.00 75.18           H  
ATOM   1812  CA  ARG A 122     -68.529  23.478  46.126  1.00 75.18           C  
ATOM   1813  HA  ARG A 122     -68.716  24.333  45.477  1.00 75.18           H  
ATOM   1814  C   ARG A 122     -67.986  22.383  45.209  1.00 75.18           C  
ATOM   1815  CB  ARG A 122     -67.550  23.903  47.228  1.00 75.18           C  
ATOM   1816  HB2 ARG A 122     -66.925  23.061  47.525  1.00 75.18           H  
ATOM   1817  HB3 ARG A 122     -68.112  24.230  48.103  1.00 75.18           H  
ATOM   1818  O   ARG A 122     -67.578  22.702  44.097  1.00 75.18           O  
ATOM   1819  CG  ARG A 122     -66.683  25.088  46.795  1.00 75.18           C  
ATOM   1820  HG2 ARG A 122     -67.319  25.892  46.424  1.00 75.18           H  
ATOM   1821  HG3 ARG A 122     -65.999  24.772  46.008  1.00 75.18           H  
ATOM   1822  CD  ARG A 122     -65.894  25.597  48.005  1.00 75.18           C  
ATOM   1823  HD2 ARG A 122     -65.277  24.783  48.385  1.00 75.18           H  
ATOM   1824  HD3 ARG A 122     -66.596  25.893  48.785  1.00 75.18           H  
ATOM   1825  NE  ARG A 122     -65.036  26.742  47.655  1.00 75.18           N  
ATOM   1826  HE  ARG A 122     -65.001  27.011  46.682  1.00 75.18           H  
ATOM   1827  NH1 ARG A 122     -64.173  27.075  49.756  1.00 75.18           N  
ATOM   1828 HH11 ARG A 122     -64.765  26.340  50.115  1.00 75.18           H  
ATOM   1829 HH12 ARG A 122     -63.570  27.573  50.396  1.00 75.18           H  
ATOM   1830  NH2 ARG A 122     -63.483  28.357  48.065  1.00 75.18           N  
ATOM   1831 HH21 ARG A 122     -63.459  28.595  47.084  1.00 75.18           H  
ATOM   1832 HH22 ARG A 122     -62.860  28.817  48.713  1.00 75.18           H  
ATOM   1833  CZ  ARG A 122     -64.240  27.385  48.492  1.00 75.18           C  
ATOM   1834  N   LEU A 123     -68.076  21.120  45.619  1.00 73.06           N  
ATOM   1835  H   LEU A 123     -68.435  20.956  46.549  1.00 73.06           H  
ATOM   1836  CA  LEU A 123     -67.766  19.941  44.808  1.00 73.06           C  
ATOM   1837  HA  LEU A 123     -66.748  20.021  44.428  1.00 73.06           H  
ATOM   1838  C   LEU A 123     -68.689  19.832  43.599  1.00 73.06           C  
ATOM   1839  CB  LEU A 123     -67.892  18.682  45.680  1.00 73.06           C  
ATOM   1840  HB2 LEU A 123     -68.078  17.813  45.048  1.00 73.06           H  
ATOM   1841  HB3 LEU A 123     -68.755  18.789  46.338  1.00 73.06           H  
ATOM   1842  O   LEU A 123     -68.206  19.616  42.495  1.00 73.06           O  
ATOM   1843  CG  LEU A 123     -66.628  18.427  46.507  1.00 73.06           C  
ATOM   1844  HG  LEU A 123     -66.261  19.364  46.925  1.00 73.06           H  
ATOM   1845  CD1 LEU A 123     -66.928  17.484  47.662  1.00 73.06           C  
ATOM   1846 HD11 LEU A 123     -66.034  17.437  48.283  1.00 73.06           H  
ATOM   1847 HD12 LEU A 123     -67.178  16.489  47.291  1.00 73.06           H  
ATOM   1848 HD13 LEU A 123     -67.751  17.872  48.261  1.00 73.06           H  
ATOM   1849  CD2 LEU A 123     -65.537  17.792  45.643  1.00 73.06           C  
ATOM   1850 HD21 LEU A 123     -64.735  17.429  46.285  1.00 73.06           H  
ATOM   1851 HD22 LEU A 123     -65.130  18.520  44.941  1.00 73.06           H  
ATOM   1852 HD23 LEU A 123     -65.933  16.938  45.094  1.00 73.06           H  
ATOM   1853  N   GLU A 124     -69.990  20.070  43.769  1.00 75.75           N  
ATOM   1854  H   GLU A 124     -70.341  20.161  44.712  1.00 75.75           H  
ATOM   1855  CA  GLU A 124     -70.959  20.142  42.675  1.00 75.75           C  
ATOM   1856  HA  GLU A 124     -70.952  19.203  42.121  1.00 75.75           H  
ATOM   1857  C   GLU A 124     -70.604  21.257  41.690  1.00 75.75           C  
ATOM   1858  CB  GLU A 124     -72.372  20.379  43.225  1.00 75.75           C  
ATOM   1859  HB2 GLU A 124     -72.330  21.170  43.974  1.00 75.75           H  
ATOM   1860  HB3 GLU A 124     -73.010  20.718  42.409  1.00 75.75           H  
ATOM   1861  O   GLU A 124     -70.647  21.032  40.482  1.00 75.75           O  
ATOM   1862  CG  GLU A 124     -73.001  19.108  43.816  1.00 75.75           C  
ATOM   1863  HG2 GLU A 124     -73.064  18.364  43.022  1.00 75.75           H  
ATOM   1864  HG3 GLU A 124     -72.358  18.700  44.595  1.00 75.75           H  
ATOM   1865  CD  GLU A 124     -74.405  19.362  44.388  1.00 75.75           C  
ATOM   1866  OE1 GLU A 124     -75.170  18.375  44.474  1.00 75.75           O  
ATOM   1867  OE2 GLU A 124     -74.723  20.534  44.703  1.00 75.75           O  
ATOM   1868  N   ARG A 125     -70.180  22.436  42.175  1.00 73.39           N  
ATOM   1869  H   ARG A 125     -70.202  22.565  43.177  1.00 73.39           H  
ATOM   1870  CA  ARG A 125     -69.672  23.516  41.310  1.00 73.39           C  
ATOM   1871  HA  ARG A 125     -70.403  23.695  40.521  1.00 73.39           H  
ATOM   1872  C   ARG A 125     -68.393  23.122  40.573  1.00 73.39           C  
ATOM   1873  CB  ARG A 125     -69.462  24.814  42.107  1.00 73.39           C  
ATOM   1874  HB2 ARG A 125     -68.706  25.418  41.605  1.00 73.39           H  
ATOM   1875  HB3 ARG A 125     -69.103  24.585  43.110  1.00 73.39           H  
ATOM   1876  O   ARG A 125     -68.270  23.439  39.393  1.00 73.39           O  
ATOM   1877  CG  ARG A 125     -70.754  25.637  42.176  1.00 73.39           C  
ATOM   1878  HG2 ARG A 125     -71.075  25.863  41.159  1.00 73.39           H  
ATOM   1879  HG3 ARG A 125     -71.541  25.058  42.661  1.00 73.39           H  
ATOM   1880  CD  ARG A 125     -70.550  26.961  42.920  1.00 73.39           C  
ATOM   1881  HD2 ARG A 125     -69.654  27.454  42.543  1.00 73.39           H  
ATOM   1882  HD3 ARG A 125     -71.413  27.593  42.709  1.00 73.39           H  
ATOM   1883  NE  ARG A 125     -70.446  26.756  44.377  1.00 73.39           N  
ATOM   1884  HE  ARG A 125     -70.450  25.795  44.689  1.00 73.39           H  
ATOM   1885  NH1 ARG A 125     -70.675  28.954  45.005  1.00 73.39           N  
ATOM   1886 HH11 ARG A 125     -70.740  29.216  44.032  1.00 73.39           H  
ATOM   1887 HH12 ARG A 125     -70.768  29.637  45.744  1.00 73.39           H  
ATOM   1888  NH2 ARG A 125     -70.471  27.376  46.571  1.00 73.39           N  
ATOM   1889 HH21 ARG A 125     -70.463  26.406  46.851  1.00 73.39           H  
ATOM   1890 HH22 ARG A 125     -70.607  28.065  47.297  1.00 73.39           H  
ATOM   1891  CZ  ARG A 125     -70.527  27.692  45.307  1.00 73.39           C  
ATOM   1892  N   MET A 126     -67.467  22.424  41.230  1.00 70.41           N  
ATOM   1893  H   MET A 126     -67.629  22.215  42.205  1.00 70.41           H  
ATOM   1894  CA  MET A 126     -66.229  21.947  40.603  1.00 70.41           C  
ATOM   1895  HA  MET A 126     -65.753  22.779  40.085  1.00 70.41           H  
ATOM   1896  C   MET A 126     -66.509  20.877  39.541  1.00 70.41           C  
ATOM   1897  CB  MET A 126     -65.251  21.426  41.667  1.00 70.41           C  
ATOM   1898  HB2 MET A 126     -64.446  20.888  41.166  1.00 70.41           H  
ATOM   1899  HB3 MET A 126     -65.762  20.733  42.336  1.00 70.41           H  
ATOM   1900  O   MET A 126     -66.023  20.997  38.422  1.00 70.41           O  
ATOM   1901  CG  MET A 126     -64.638  22.571  42.480  1.00 70.41           C  
ATOM   1902  HG2 MET A 126     -64.078  23.219  41.806  1.00 70.41           H  
ATOM   1903  HG3 MET A 126     -65.441  23.163  42.919  1.00 70.41           H  
ATOM   1904  SD  MET A 126     -63.536  22.050  43.823  1.00 70.41           S  
ATOM   1905  CE  MET A 126     -62.142  21.376  42.873  1.00 70.41           C  
ATOM   1906  HE1 MET A 126     -62.463  20.499  42.310  1.00 70.41           H  
ATOM   1907  HE2 MET A 126     -61.758  22.131  42.187  1.00 70.41           H  
ATOM   1908  HE3 MET A 126     -61.349  21.079  43.559  1.00 70.41           H  
ATOM   1909  N   LEU A 127     -67.359  19.891  39.838  1.00 72.02           N  
ATOM   1910  H   LEU A 127     -67.706  19.843  40.785  1.00 72.02           H  
ATOM   1911  CA  LEU A 127     -67.827  18.870  38.893  1.00 72.02           C  
ATOM   1912  HA  LEU A 127     -66.967  18.349  38.473  1.00 72.02           H  
ATOM   1913  C   LEU A 127     -68.597  19.481  37.717  1.00 72.02           C  
ATOM   1914  CB  LEU A 127     -68.716  17.865  39.655  1.00 72.02           C  
ATOM   1915  HB2 LEU A 127     -69.147  18.354  40.529  1.00 72.02           H  
ATOM   1916  HB3 LEU A 127     -69.564  17.569  39.037  1.00 72.02           H  
ATOM   1917  O   LEU A 127     -68.406  19.066  36.573  1.00 72.02           O  
ATOM   1918  CG  LEU A 127     -67.945  16.603  40.084  1.00 72.02           C  
ATOM   1919  HG  LEU A 127     -66.928  16.881  40.362  1.00 72.02           H  
ATOM   1920  CD1 LEU A 127     -68.597  15.977  41.316  1.00 72.02           C  
ATOM   1921 HD11 LEU A 127     -69.624  15.685  41.098  1.00 72.02           H  
ATOM   1922 HD12 LEU A 127     -68.026  15.102  41.625  1.00 72.02           H  
ATOM   1923 HD13 LEU A 127     -68.590  16.694  42.137  1.00 72.02           H  
ATOM   1924  CD2 LEU A 127     -67.893  15.573  38.942  1.00 72.02           C  
ATOM   1925 HD21 LEU A 127     -68.222  14.593  39.286  1.00 72.02           H  
ATOM   1926 HD22 LEU A 127     -68.500  15.879  38.090  1.00 72.02           H  
ATOM   1927 HD23 LEU A 127     -66.859  15.478  38.610  1.00 72.02           H  
ATOM   1928  N   ALA A 128     -69.443  20.483  37.976  1.00 69.50           N  
ATOM   1929  H   ALA A 128     -69.614  20.737  38.938  1.00 69.50           H  
ATOM   1930  CA  ALA A 128     -70.158  21.216  36.935  1.00 69.50           C  
ATOM   1931  HA  ALA A 128     -70.703  20.502  36.318  1.00 69.50           H  
ATOM   1932  C   ALA A 128     -69.198  21.976  36.007  1.00 69.50           C  
ATOM   1933  CB  ALA A 128     -71.171  22.165  37.586  1.00 69.50           C  
ATOM   1934  HB1 ALA A 128     -70.655  22.884  38.222  1.00 69.50           H  
ATOM   1935  HB2 ALA A 128     -71.717  22.703  36.811  1.00 69.50           H  
ATOM   1936  HB3 ALA A 128     -71.880  21.595  38.187  1.00 69.50           H  
ATOM   1937  O   ALA A 128     -69.450  22.032  34.806  1.00 69.50           O  
ATOM   1938  N   ALA A 129     -68.094  22.509  36.542  1.00 66.91           N  
ATOM   1939  H   ALA A 129     -67.975  22.471  37.544  1.00 66.91           H  
ATOM   1940  CA  ALA A 129     -67.052  23.173  35.761  1.00 66.91           C  
ATOM   1941  HA  ALA A 129     -67.528  23.807  35.013  1.00 66.91           H  
ATOM   1942  C   ALA A 129     -66.141  22.190  34.998  1.00 66.91           C  
ATOM   1943  CB  ALA A 129     -66.247  24.075  36.704  1.00 66.91           C  
ATOM   1944  HB1 ALA A 129     -65.740  23.474  37.459  1.00 66.91           H  
ATOM   1945  HB2 ALA A 129     -65.500  24.624  36.130  1.00 66.91           H  
ATOM   1946  HB3 ALA A 129     -66.911  24.786  37.195  1.00 66.91           H  
ATOM   1947  O   ALA A 129     -65.681  22.518  33.908  1.00 66.91           O  
ATOM   1948  N   LEU A 130     -65.908  20.985  35.535  1.00 63.25           N  
ATOM   1949  H   LEU A 130     -66.234  20.830  36.478  1.00 63.25           H  
ATOM   1950  CA  LEU A 130     -65.066  19.942  34.925  1.00 63.25           C  
ATOM   1951  HA  LEU A 130     -64.199  20.420  34.469  1.00 63.25           H  
ATOM   1952  C   LEU A 130     -65.764  19.173  33.794  1.00 63.25           C  
ATOM   1953  CB  LEU A 130     -64.588  18.978  36.034  1.00 63.25           C  
ATOM   1954  HB2 LEU A 130     -65.187  19.127  36.932  1.00 63.25           H  
ATOM   1955  HB3 LEU A 130     -64.757  17.945  35.730  1.00 63.25           H  
ATOM   1956  O   LEU A 130     -65.125  18.818  32.804  1.00 63.25           O  
ATOM   1957  CG  LEU A 130     -63.097  19.159  36.372  1.00 63.25           C  
ATOM   1958  HG  LEU A 130     -62.800  20.193  36.193  1.00 63.25           H  
ATOM   1959  CD1 LEU A 130     -62.831  18.851  37.844  1.00 63.25           C  
ATOM   1960 HD11 LEU A 130     -61.770  18.981  38.059  1.00 63.25           H  
ATOM   1961 HD12 LEU A 130     -63.116  17.824  38.070  1.00 63.25           H  
ATOM   1962 HD13 LEU A 130     -63.402  19.535  38.472  1.00 63.25           H  
ATOM   1963  CD2 LEU A 130     -62.241  18.230  35.511  1.00 63.25           C  
ATOM   1964 HD21 LEU A 130     -62.425  18.429  34.455  1.00 63.25           H  
ATOM   1965 HD22 LEU A 130     -61.185  18.406  35.719  1.00 63.25           H  
ATOM   1966 HD23 LEU A 130     -62.473  17.187  35.726  1.00 63.25           H  
ATOM   1967  N   ARG A 131     -67.078  18.935  33.905  1.00 67.88           N  
ATOM   1968  H   ARG A 131     -67.526  19.228  34.762  1.00 67.88           H  
ATOM   1969  CA  ARG A 131     -67.868  18.197  32.899  1.00 67.88           C  
ATOM   1970  HA  ARG A 131     -67.513  17.167  32.881  1.00 67.88           H  
ATOM   1971  C   ARG A 131     -67.698  18.682  31.453  1.00 67.88           C  
ATOM   1972  CB  ARG A 131     -69.357  18.221  33.267  1.00 67.88           C  
ATOM   1973  HB2 ARG A 131     -69.591  19.120  33.837  1.00 67.88           H  
ATOM   1974  HB3 ARG A 131     -69.954  18.231  32.354  1.00 67.88           H  
ATOM   1975  O   ARG A 131     -67.502  17.823  30.594  1.00 67.88           O  
ATOM   1976  CG  ARG A 131     -69.756  16.989  34.072  1.00 67.88           C  
ATOM   1977  HG2 ARG A 131     -69.525  16.086  33.507  1.00 67.88           H  
ATOM   1978  HG3 ARG A 131     -69.209  16.976  35.015  1.00 67.88           H  
ATOM   1979  CD  ARG A 131     -71.258  17.056  34.340  1.00 67.88           C  
ATOM   1980  HD2 ARG A 131     -71.791  17.021  33.390  1.00 67.88           H  
ATOM   1981  HD3 ARG A 131     -71.475  18.001  34.838  1.00 67.88           H  
ATOM   1982  NE  ARG A 131     -71.691  15.941  35.194  1.00 67.88           N  
ATOM   1983  HE  ARG A 131     -70.999  15.233  35.397  1.00 67.88           H  
ATOM   1984  NH1 ARG A 131     -73.827  16.685  35.567  1.00 67.88           N  
ATOM   1985 HH11 ARG A 131     -74.710  16.602  36.050  1.00 67.88           H  
ATOM   1986 HH12 ARG A 131     -73.641  17.466  34.954  1.00 67.88           H  
ATOM   1987  NH2 ARG A 131     -73.110  14.821  36.571  1.00 67.88           N  
ATOM   1988 HH21 ARG A 131     -72.381  14.149  36.767  1.00 67.88           H  
ATOM   1989 HH22 ARG A 131     -73.996  14.745  37.049  1.00 67.88           H  
ATOM   1990  CZ  ARG A 131     -72.871  15.820  35.770  1.00 67.88           C  
ATOM   1991  N   PRO A 132     -67.782  19.995  31.154  1.00 56.54           N  
ATOM   1992  CA  PRO A 132     -67.634  20.474  29.786  1.00 56.54           C  
ATOM   1993  HA  PRO A 132     -68.415  20.033  29.166  1.00 56.54           H  
ATOM   1994  C   PRO A 132     -66.274  20.115  29.180  1.00 56.54           C  
ATOM   1995  CB  PRO A 132     -67.818  21.995  29.830  1.00 56.54           C  
ATOM   1996  HB2 PRO A 132     -68.535  22.314  29.073  1.00 56.54           H  
ATOM   1997  HB3 PRO A 132     -66.867  22.501  29.663  1.00 56.54           H  
ATOM   1998  O   PRO A 132     -66.196  19.845  27.987  1.00 56.54           O  
ATOM   1999  CG  PRO A 132     -68.325  22.335  31.230  1.00 56.54           C  
ATOM   2000  HG2 PRO A 132     -67.759  23.163  31.657  1.00 56.54           H  
ATOM   2001  HG3 PRO A 132     -69.385  22.588  31.190  1.00 56.54           H  
ATOM   2002  CD  PRO A 132     -68.133  21.074  32.060  1.00 56.54           C  
ATOM   2003  HD2 PRO A 132     -69.063  20.853  32.584  1.00 56.54           H  
ATOM   2004  HD3 PRO A 132     -67.326  21.233  32.776  1.00 56.54           H  
ATOM   2005  N   VAL A 133     -65.213  20.090  29.995  1.00 53.97           N  
ATOM   2006  H   VAL A 133     -65.351  20.251  30.983  1.00 53.97           H  
ATOM   2007  CA  VAL A 133     -63.840  19.869  29.522  1.00 53.97           C  
ATOM   2008  HA  VAL A 133     -63.670  20.497  28.647  1.00 53.97           H  
ATOM   2009  C   VAL A 133     -63.637  18.421  29.073  1.00 53.97           C  
ATOM   2010  CB  VAL A 133     -62.811  20.268  30.601  1.00 53.97           C  
ATOM   2011  HB  VAL A 133     -62.902  19.595  31.453  1.00 53.97           H  
ATOM   2012  O   VAL A 133     -63.085  18.186  28.004  1.00 53.97           O  
ATOM   2013  CG1 VAL A 133     -61.378  20.179  30.066  1.00 53.97           C  
ATOM   2014 HG11 VAL A 133     -61.142  19.154  29.779  1.00 53.97           H  
ATOM   2015 HG12 VAL A 133     -60.672  20.483  30.838  1.00 53.97           H  
ATOM   2016 HG13 VAL A 133     -61.259  20.825  29.196  1.00 53.97           H  
ATOM   2017  CG2 VAL A 133     -63.037  21.707  31.095  1.00 53.97           C  
ATOM   2018 HG21 VAL A 133     -63.997  21.791  31.605  1.00 53.97           H  
ATOM   2019 HG22 VAL A 133     -63.008  22.399  30.254  1.00 53.97           H  
ATOM   2020 HG23 VAL A 133     -62.257  21.977  31.807  1.00 53.97           H  
ATOM   2021  N   ALA A 134     -64.134  17.446  29.842  1.00 49.26           N  
ATOM   2022  H   ALA A 134     -64.591  17.701  30.706  1.00 49.26           H  
ATOM   2023  CA  ALA A 134     -63.959  16.024  29.532  1.00 49.26           C  
ATOM   2024  HA  ALA A 134     -62.895  15.824  29.405  1.00 49.26           H  
ATOM   2025  C   ALA A 134     -64.656  15.590  28.228  1.00 49.26           C  
ATOM   2026  CB  ALA A 134     -64.466  15.210  30.728  1.00 49.26           C  
ATOM   2027  HB1 ALA A 134     -63.915  15.490  31.626  1.00 49.26           H  
ATOM   2028  HB2 ALA A 134     -64.308  14.149  30.536  1.00 49.26           H  
ATOM   2029  HB3 ALA A 134     -65.530  15.393  30.882  1.00 49.26           H  
ATOM   2030  O   ALA A 134     -64.157  14.718  27.522  1.00 49.26           O  
ATOM   2031  N   GLN A 135     -65.797  16.198  27.880  1.00 43.30           N  
ATOM   2032  H   GLN A 135     -66.146  16.943  28.466  1.00 43.30           H  
ATOM   2033  CA  GLN A 135     -66.552  15.830  26.673  1.00 43.30           C  
ATOM   2034  HA  GLN A 135     -66.669  14.747  26.649  1.00 43.30           H  
ATOM   2035  C   GLN A 135     -65.849  16.202  25.363  1.00 43.30           C  
ATOM   2036  CB  GLN A 135     -67.943  16.480  26.705  1.00 43.30           C  
ATOM   2037  HB2 GLN A 135     -67.858  17.522  27.014  1.00 43.30           H  
ATOM   2038  HB3 GLN A 135     -68.372  16.454  25.703  1.00 43.30           H  
ATOM   2039  O   GLN A 135     -66.184  15.643  24.321  1.00 43.30           O  
ATOM   2040  CG  GLN A 135     -68.892  15.724  27.638  1.00 43.30           C  
ATOM   2041  HG2 GLN A 135     -68.925  14.678  27.333  1.00 43.30           H  
ATOM   2042  HG3 GLN A 135     -68.516  15.772  28.660  1.00 43.30           H  
ATOM   2043  CD  GLN A 135     -70.311  16.282  27.618  1.00 43.30           C  
ATOM   2044  NE2 GLN A 135     -71.288  15.498  28.020  1.00 43.30           N  
ATOM   2045 HE21 GLN A 135     -71.093  14.530  28.234  1.00 43.30           H  
ATOM   2046 HE22 GLN A 135     -72.217  15.878  27.909  1.00 43.30           H  
ATOM   2047  OE1 GLN A 135     -70.593  17.415  27.268  1.00 43.30           O  
ATOM   2048  N   ALA A 136     -64.888  17.126  25.387  1.00 36.22           N  
ATOM   2049  H   ALA A 136     -64.602  17.526  26.269  1.00 36.22           H  
ATOM   2050  CA  ALA A 136     -64.244  17.610  24.170  1.00 36.22           C  
ATOM   2051  HA  ALA A 136     -65.024  17.821  23.438  1.00 36.22           H  
ATOM   2052  C   ALA A 136     -63.296  16.589  23.500  1.00 36.22           C  
ATOM   2053  CB  ALA A 136     -63.548  18.936  24.498  1.00 36.22           C  
ATOM   2054  HB1 ALA A 136     -64.264  19.640  24.921  1.00 36.22           H  
ATOM   2055  HB2 ALA A 136     -63.125  19.362  23.588  1.00 36.22           H  
ATOM   2056  HB3 ALA A 136     -62.745  18.764  25.214  1.00 36.22           H  
ATOM   2057  O   ALA A 136     -62.783  16.883  22.424  1.00 36.22           O  
ATOM   2058  N   ALA A 137     -63.058  15.413  24.097  1.00 33.48           N  
ATOM   2059  H   ALA A 137     -63.509  15.218  24.979  1.00 33.48           H  
ATOM   2060  CA  ALA A 137     -62.102  14.426  23.586  1.00 33.48           C  
ATOM   2061  HA  ALA A 137     -61.149  14.928  23.419  1.00 33.48           H  
ATOM   2062  C   ALA A 137     -62.499  13.773  22.240  1.00 33.48           C  
ATOM   2063  CB  ALA A 137     -61.892  13.364  24.675  1.00 33.48           C  
ATOM   2064  HB1 ALA A 137     -61.540  13.834  25.592  1.00 33.48           H  
ATOM   2065  HB2 ALA A 137     -62.826  12.838  24.875  1.00 33.48           H  
ATOM   2066  HB3 ALA A 137     -61.148  12.642  24.338  1.00 33.48           H  
ATOM   2067  O   ALA A 137     -61.670  13.692  21.338  1.00 33.48           O  
ATOM   2068  N   ASP A 138     -63.741  13.292  22.101  1.00 30.04           N  
ATOM   2069  H   ASP A 138     -64.371  13.410  22.881  1.00 30.04           H  
ATOM   2070  CA  ASP A 138     -64.096  12.247  21.113  1.00 30.04           C  
ATOM   2071  HA  ASP A 138     -63.355  11.450  21.162  1.00 30.04           H  
ATOM   2072  C   ASP A 138     -64.137  12.697  19.639  1.00 30.04           C  
ATOM   2073  CB  ASP A 138     -65.493  11.677  21.466  1.00 30.04           C  
ATOM   2074  HB2 ASP A 138     -66.059  12.421  22.026  1.00 30.04           H  
ATOM   2075  HB3 ASP A 138     -66.048  11.499  20.545  1.00 30.04           H  
ATOM   2076  O   ASP A 138     -63.838  11.926  18.730  1.00 30.04           O  
ATOM   2077  CG  ASP A 138     -65.502  10.350  22.235  1.00 30.04           C  
ATOM   2078  OD1 ASP A 138     -64.445   9.692  22.325  1.00 30.04           O  
ATOM   2079  OD2 ASP A 138     -66.602  10.001  22.722  1.00 30.04           O  
ATOM   2080  N   ALA A 139     -64.611  13.912  19.359  1.00 27.15           N  
ATOM   2081  H   ALA A 139     -64.780  14.532  20.138  1.00 27.15           H  
ATOM   2082  CA  ALA A 139     -65.252  14.200  18.067  1.00 27.15           C  
ATOM   2083  HA  ALA A 139     -65.812  13.311  17.776  1.00 27.15           H  
ATOM   2084  C   ALA A 139     -64.298  14.501  16.890  1.00 27.15           C  
ATOM   2085  CB  ALA A 139     -66.266  15.330  18.283  1.00 27.15           C  
ATOM   2086  HB1 ALA A 139     -65.745  16.247  18.559  1.00 27.15           H  
ATOM   2087  HB2 ALA A 139     -66.829  15.501  17.366  1.00 27.15           H  
ATOM   2088  HB3 ALA A 139     -66.962  15.056  19.077  1.00 27.15           H  
ATOM   2089  O   ALA A 139     -64.764  14.816  15.791  1.00 27.15           O  
ATOM   2090  N   SER A 140     -62.980  14.464  17.089  1.00 27.22           N  
ATOM   2091  H   SER A 140     -62.633  14.072  17.953  1.00 27.22           H  
ATOM   2092  CA  SER A 140     -62.012  15.096  16.175  1.00 27.22           C  
ATOM   2093  HA  SER A 140     -62.372  16.101  15.959  1.00 27.22           H  
ATOM   2094  C   SER A 140     -61.839  14.408  14.811  1.00 27.22           C  
ATOM   2095  CB  SER A 140     -60.660  15.252  16.880  1.00 27.22           C  
ATOM   2096  HB2 SER A 140     -60.790  15.875  17.765  1.00 27.22           H  
ATOM   2097  HB3 SER A 140     -59.944  15.730  16.212  1.00 27.22           H  
ATOM   2098  O   SER A 140     -61.184  14.965  13.933  1.00 27.22           O  
ATOM   2099  OG  SER A 140     -60.179  13.984  17.270  1.00 27.22           O  
ATOM   2100  HG  SER A 140     -59.504  14.085  17.945  1.00 27.22           H  
ATOM   2101  N   GLY A 141     -62.445  13.239  14.582  1.00 24.98           N  
ATOM   2102  H   GLY A 141     -62.959  12.832  15.349  1.00 24.98           H  
ATOM   2103  CA  GLY A 141     -62.171  12.405  13.403  1.00 24.98           C  
ATOM   2104  HA2 GLY A 141     -62.564  11.406  13.591  1.00 24.98           H  
ATOM   2105  HA3 GLY A 141     -61.090  12.315  13.290  1.00 24.98           H  
ATOM   2106  C   GLY A 141     -62.732  12.873  12.052  1.00 24.98           C  
ATOM   2107  O   GLY A 141     -62.485  12.216  11.048  1.00 24.98           O  
ATOM   2108  N   THR A 142     -63.538  13.935  11.980  1.00 22.28           N  
ATOM   2109  H   THR A 142     -63.662  14.500  12.808  1.00 22.28           H  
ATOM   2110  CA  THR A 142     -64.446  14.123  10.824  1.00 22.28           C  
ATOM   2111  HA  THR A 142     -64.797  13.141  10.506  1.00 22.28           H  
ATOM   2112  C   THR A 142     -63.844  14.745   9.565  1.00 22.28           C  
ATOM   2113  CB  THR A 142     -65.684  14.951  11.200  1.00 22.28           C  
ATOM   2114  HB  THR A 142     -66.158  15.327  10.294  1.00 22.28           H  
ATOM   2115  O   THR A 142     -64.356  14.486   8.486  1.00 22.28           O  
ATOM   2116  CG2 THR A 142     -66.710  14.113  11.955  1.00 22.28           C  
ATOM   2117 HG21 THR A 142     -66.273  13.713  12.870  1.00 22.28           H  
ATOM   2118 HG22 THR A 142     -67.038  13.286  11.325  1.00 22.28           H  
ATOM   2119 HG23 THR A 142     -67.574  14.730  12.202  1.00 22.28           H  
ATOM   2120  OG1 THR A 142     -65.352  16.043  12.032  1.00 22.28           O  
ATOM   2121  HG1 THR A 142     -65.401  15.743  12.942  1.00 22.28           H  
ATOM   2122  N   GLY A 143     -62.829  15.596   9.704  1.00 20.51           N  
ATOM   2123  H   GLY A 143     -62.402  15.608  10.619  1.00 20.51           H  
ATOM   2124  CA  GLY A 143     -62.627  16.794   8.878  1.00 20.51           C  
ATOM   2125  HA2 GLY A 143     -61.596  17.117   9.027  1.00 20.51           H  
ATOM   2126  HA3 GLY A 143     -63.259  17.579   9.293  1.00 20.51           H  
ATOM   2127  C   GLY A 143     -62.904  16.783   7.359  1.00 20.51           C  
ATOM   2128  O   GLY A 143     -64.046  16.849   6.912  1.00 20.51           O  
ATOM   2129  N   ALA A 144     -61.849  17.055   6.585  1.00 20.76           N  
ATOM   2130  H   ALA A 144     -60.927  16.863   6.951  1.00 20.76           H  
ATOM   2131  CA  ALA A 144     -61.943  17.955   5.428  1.00 20.76           C  
ATOM   2132  HA  ALA A 144     -62.956  18.357   5.387  1.00 20.76           H  
ATOM   2133  C   ALA A 144     -61.721  17.290   4.048  1.00 20.76           C  
ATOM   2134  CB  ALA A 144     -61.019  19.153   5.703  1.00 20.76           C  
ATOM   2135  HB1 ALA A 144     -61.228  19.560   6.692  1.00 20.76           H  
ATOM   2136  HB2 ALA A 144     -61.184  19.942   4.970  1.00 20.76           H  
ATOM   2137  HB3 ALA A 144     -59.977  18.833   5.664  1.00 20.76           H  
ATOM   2138  O   ALA A 144     -61.760  16.077   3.905  1.00 20.76           O  
ATOM   2139  N   ASN A 145     -61.546  18.125   3.016  1.00 20.07           N  
ATOM   2140  H   ASN A 145     -61.219  19.046   3.272  1.00 20.07           H  
ATOM   2141  CA  ASN A 145     -62.396  18.112   1.819  1.00 20.07           C  
ATOM   2142  HA  ASN A 145     -63.270  17.499   2.041  1.00 20.07           H  
ATOM   2143  C   ASN A 145     -61.824  17.534   0.491  1.00 20.07           C  
ATOM   2144  CB  ASN A 145     -62.875  19.577   1.659  1.00 20.07           C  
ATOM   2145  HB2 ASN A 145     -62.048  20.206   1.328  1.00 20.07           H  
ATOM   2146  HB3 ASN A 145     -63.209  19.949   2.628  1.00 20.07           H  
ATOM   2147  O   ASN A 145     -62.490  16.693  -0.105  1.00 20.07           O  
ATOM   2148  CG  ASN A 145     -64.038  19.794   0.710  1.00 20.07           C  
ATOM   2149  ND2 ASN A 145     -64.224  21.010   0.250  1.00 20.07           N  
ATOM   2150 HD21 ASN A 145     -64.998  21.108  -0.391  1.00 20.07           H  
ATOM   2151 HD22 ASN A 145     -63.578  21.755   0.468  1.00 20.07           H  
ATOM   2152  OD1 ASN A 145     -64.829  18.926   0.411  1.00 20.07           O  
ATOM   2153  N   PRO A 146     -60.731  18.065  -0.099  1.00 21.28           N  
ATOM   2154  CA  PRO A 146     -60.729  18.291  -1.554  1.00 21.28           C  
ATOM   2155  HA  PRO A 146     -61.757  18.445  -1.882  1.00 21.28           H  
ATOM   2156  C   PRO A 146     -60.161  17.137  -2.409  1.00 21.28           C  
ATOM   2157  CB  PRO A 146     -59.983  19.612  -1.741  1.00 21.28           C  
ATOM   2158  HB2 PRO A 146     -59.495  19.680  -2.713  1.00 21.28           H  
ATOM   2159  HB3 PRO A 146     -60.678  20.441  -1.606  1.00 21.28           H  
ATOM   2160  O   PRO A 146     -59.248  16.435  -1.994  1.00 21.28           O  
ATOM   2161  CG  PRO A 146     -58.971  19.608  -0.595  1.00 21.28           C  
ATOM   2162  HG2 PRO A 146     -58.075  19.074  -0.910  1.00 21.28           H  
ATOM   2163  HG3 PRO A 146     -58.716  20.620  -0.281  1.00 21.28           H  
ATOM   2164  CD  PRO A 146     -59.655  18.824   0.527  1.00 21.28           C  
ATOM   2165  HD2 PRO A 146     -58.941  18.146   0.994  1.00 21.28           H  
ATOM   2166  HD3 PRO A 146     -60.037  19.521   1.272  1.00 21.28           H  
ATOM   2167  N   SER A 147     -60.699  16.981  -3.630  1.00 23.87           N  
ATOM   2168  H   SER A 147     -61.424  17.633  -3.896  1.00 23.87           H  
ATOM   2169  CA  SER A 147     -60.686  15.744  -4.440  1.00 23.87           C  
ATOM   2170  HA  SER A 147     -60.289  14.924  -3.842  1.00 23.87           H  
ATOM   2171  C   SER A 147     -59.915  15.754  -5.780  1.00 23.87           C  
ATOM   2172  CB  SER A 147     -62.155  15.445  -4.779  1.00 23.87           C  
ATOM   2173  HB2 SER A 147     -62.231  14.505  -5.326  1.00 23.87           H  
ATOM   2174  HB3 SER A 147     -62.722  15.352  -3.852  1.00 23.87           H  
ATOM   2175  O   SER A 147     -59.907  14.730  -6.448  1.00 23.87           O  
ATOM   2176  OG  SER A 147     -62.698  16.507  -5.557  1.00 23.87           O  
ATOM   2177  HG  SER A 147     -62.430  16.356  -6.466  1.00 23.87           H  
ATOM   2178  N   GLY A 148     -59.414  16.904  -6.245  1.00 22.38           N  
ATOM   2179  H   GLY A 148     -59.329  17.656  -5.576  1.00 22.38           H  
ATOM   2180  CA  GLY A 148     -59.391  17.301  -7.673  1.00 22.38           C  
ATOM   2181  HA2 GLY A 148     -59.121  18.356  -7.719  1.00 22.38           H  
ATOM   2182  HA3 GLY A 148     -60.410  17.230  -8.053  1.00 22.38           H  
ATOM   2183  C   GLY A 148     -58.501  16.580  -8.710  1.00 22.38           C  
ATOM   2184  O   GLY A 148     -59.011  15.768  -9.471  1.00 22.38           O  
ATOM   2185  N   ASP A 149     -57.275  17.074  -8.913  1.00 26.48           N  
ATOM   2186  H   ASP A 149     -56.892  17.658  -8.184  1.00 26.48           H  
ATOM   2187  CA  ASP A 149     -56.796  17.422 -10.275  1.00 26.48           C  
ATOM   2188  HA  ASP A 149     -57.633  17.922 -10.762  1.00 26.48           H  
ATOM   2189  C   ASP A 149     -56.445  16.286 -11.281  1.00 26.48           C  
ATOM   2190  CB  ASP A 149     -55.670  18.476 -10.166  1.00 26.48           C  
ATOM   2191  HB2 ASP A 149     -55.133  18.529 -11.114  1.00 26.48           H  
ATOM   2192  HB3 ASP A 149     -54.955  18.158  -9.407  1.00 26.48           H  
ATOM   2193  O   ASP A 149     -56.261  15.121 -10.935  1.00 26.48           O  
ATOM   2194  CG  ASP A 149     -56.162  19.899  -9.850  1.00 26.48           C  
ATOM   2195  OD1 ASP A 149     -57.382  20.160  -9.969  1.00 26.48           O  
ATOM   2196  OD2 ASP A 149     -55.307  20.733  -9.478  1.00 26.48           O  
ATOM   2197  N   ASP A 150     -56.367  16.689 -12.564  1.00 29.79           N  
ATOM   2198  H   ASP A 150     -56.348  17.692 -12.685  1.00 29.79           H  
ATOM   2199  CA  ASP A 150     -56.706  15.968 -13.811  1.00 29.79           C  
ATOM   2200  HA  ASP A 150     -57.397  15.163 -13.562  1.00 29.79           H  
ATOM   2201  C   ASP A 150     -55.492  15.358 -14.578  1.00 29.79           C  
ATOM   2202  CB  ASP A 150     -57.474  17.012 -14.663  1.00 29.79           C  
ATOM   2203  HB2 ASP A 150     -58.141  17.567 -14.004  1.00 29.79           H  
ATOM   2204  HB3 ASP A 150     -56.766  17.731 -15.077  1.00 29.79           H  
ATOM   2205  O   ASP A 150     -54.675  16.073 -15.161  1.00 29.79           O  
ATOM   2206  CG  ASP A 150     -58.345  16.462 -15.796  1.00 29.79           C  
ATOM   2207  OD1 ASP A 150     -58.309  15.232 -16.030  1.00 29.79           O  
ATOM   2208  OD2 ASP A 150     -59.073  17.290 -16.394  1.00 29.79           O  
ATOM   2209  N   LEU A 151     -55.379  14.019 -14.586  1.00 29.60           N  
ATOM   2210  H   LEU A 151     -56.101  13.527 -14.079  1.00 29.60           H  
ATOM   2211  CA  LEU A 151     -54.296  13.188 -15.168  1.00 29.60           C  
ATOM   2212  HA  LEU A 151     -53.401  13.799 -15.284  1.00 29.60           H  
ATOM   2213  C   LEU A 151     -54.613  12.593 -16.574  1.00 29.60           C  
ATOM   2214  CB  LEU A 151     -54.005  12.038 -14.161  1.00 29.60           C  
ATOM   2215  HB2 LEU A 151     -53.581  11.182 -14.687  1.00 29.60           H  
ATOM   2216  HB3 LEU A 151     -54.957  11.699 -13.753  1.00 29.60           H  
ATOM   2217  O   LEU A 151     -53.822  11.809 -17.094  1.00 29.60           O  
ATOM   2218  CG  LEU A 151     -53.052  12.381 -12.999  1.00 29.60           C  
ATOM   2219  HG  LEU A 151     -53.236  13.400 -12.660  1.00 29.60           H  
ATOM   2220  CD1 LEU A 151     -53.278  11.428 -11.821  1.00 29.60           C  
ATOM   2221 HD11 LEU A 151     -52.588  11.672 -11.013  1.00 29.60           H  
ATOM   2222 HD12 LEU A 151     -54.297  11.546 -11.451  1.00 29.60           H  
ATOM   2223 HD13 LEU A 151     -53.121  10.396 -12.136  1.00 29.60           H  
ATOM   2224  CD2 LEU A 151     -51.587  12.242 -13.427  1.00 29.60           C  
ATOM   2225 HD21 LEU A 151     -50.935  12.517 -12.598  1.00 29.60           H  
ATOM   2226 HD22 LEU A 151     -51.390  12.910 -14.266  1.00 29.60           H  
ATOM   2227 HD23 LEU A 151     -51.377  11.216 -13.729  1.00 29.60           H  
ATOM   2228  N   GLY A 152     -55.792  12.859 -17.158  1.00 35.39           N  
ATOM   2229  H   GLY A 152     -56.334  13.608 -16.751  1.00 35.39           H  
ATOM   2230  CA  GLY A 152     -56.573  11.795 -17.821  1.00 35.39           C  
ATOM   2231  HA2 GLY A 152     -57.622  12.071 -17.721  1.00 35.39           H  
ATOM   2232  HA3 GLY A 152     -56.436  10.876 -17.250  1.00 35.39           H  
ATOM   2233  C   GLY A 152     -56.375  11.417 -19.308  1.00 35.39           C  
ATOM   2234  O   GLY A 152     -56.593  10.254 -19.635  1.00 35.39           O  
ATOM   2235  N   GLU A 153     -56.072  12.335 -20.239  1.00 38.47           N  
ATOM   2236  H   GLU A 153     -55.926  13.286 -19.930  1.00 38.47           H  
ATOM   2237  CA  GLU A 153     -56.333  12.092 -21.687  1.00 38.47           C  
ATOM   2238  HA  GLU A 153     -57.185  11.418 -21.780  1.00 38.47           H  
ATOM   2239  C   GLU A 153     -55.211  11.429 -22.506  1.00 38.47           C  
ATOM   2240  CB  GLU A 153     -56.696  13.403 -22.408  1.00 38.47           C  
ATOM   2241  HB2 GLU A 153     -56.009  14.191 -22.098  1.00 38.47           H  
ATOM   2242  HB3 GLU A 153     -56.567  13.254 -23.480  1.00 38.47           H  
ATOM   2243  O   GLU A 153     -55.472  10.925 -23.602  1.00 38.47           O  
ATOM   2244  CG  GLU A 153     -58.145  13.860 -22.196  1.00 38.47           C  
ATOM   2245  HG2 GLU A 153     -58.802  13.003 -22.335  1.00 38.47           H  
ATOM   2246  HG3 GLU A 153     -58.259  14.213 -21.171  1.00 38.47           H  
ATOM   2247  CD  GLU A 153     -58.563  14.972 -23.182  1.00 38.47           C  
ATOM   2248  OE1 GLU A 153     -59.791  15.183 -23.327  1.00 38.47           O  
ATOM   2249  OE2 GLU A 153     -57.677  15.595 -23.816  1.00 38.47           O  
ATOM   2250  N   ALA A 154     -53.957  11.484 -22.058  1.00 33.89           N  
ATOM   2251  H   ALA A 154     -53.788  11.782 -21.108  1.00 33.89           H  
ATOM   2252  CA  ALA A 154     -52.854  10.972 -22.868  1.00 33.89           C  
ATOM   2253  HA  ALA A 154     -52.965  11.354 -23.883  1.00 33.89           H  
ATOM   2254  C   ALA A 154     -52.912   9.438 -22.929  1.00 33.89           C  
ATOM   2255  CB  ALA A 154     -51.523  11.493 -22.318  1.00 33.89           C  
ATOM   2256  HB1 ALA A 154     -51.384  11.133 -21.298  1.00 33.89           H  
ATOM   2257  HB2 ALA A 154     -50.707  11.122 -22.938  1.00 33.89           H  
ATOM   2258  HB3 ALA A 154     -51.522  12.583 -22.322  1.00 33.89           H  
ATOM   2259  O   ALA A 154     -52.836   8.787 -21.896  1.00 33.89           O  
ATOM   2260  N   GLY A 155     -53.041   8.880 -24.134  1.00 42.83           N  
ATOM   2261  H   GLY A 155     -53.122   9.495 -24.931  1.00 42.83           H  
ATOM   2262  CA  GLY A 155     -52.970   7.436 -24.378  1.00 42.83           C  
ATOM   2263  HA2 GLY A 155     -53.223   6.894 -23.468  1.00 42.83           H  
ATOM   2264  HA3 GLY A 155     -53.696   7.164 -25.145  1.00 42.83           H  
ATOM   2265  C   GLY A 155     -51.581   6.982 -24.835  1.00 42.83           C  
ATOM   2266  O   GLY A 155     -50.695   7.814 -25.000  1.00 42.83           O  
ATOM   2267  N   VAL A 156     -51.445   5.674 -25.089  1.00 35.36           N  
ATOM   2268  H   VAL A 156     -52.235   5.136 -24.763  1.00 35.36           H  
ATOM   2269  CA  VAL A 156     -50.284   4.817 -25.478  1.00 35.36           C  
ATOM   2270  HA  VAL A 156     -50.158   4.120 -24.649  1.00 35.36           H  
ATOM   2271  C   VAL A 156     -48.886   5.425 -25.680  1.00 35.36           C  
ATOM   2272  CB  VAL A 156     -50.610   3.968 -26.725  1.00 35.36           C  
ATOM   2273  HB  VAL A 156     -50.684   4.618 -27.597  1.00 35.36           H  
ATOM   2274  O   VAL A 156     -47.918   4.862 -25.171  1.00 35.36           O  
ATOM   2275  CG1 VAL A 156     -49.534   2.903 -26.996  1.00 35.36           C  
ATOM   2276 HG11 VAL A 156     -48.596   3.376 -27.286  1.00 35.36           H  
ATOM   2277 HG12 VAL A 156     -49.840   2.251 -27.814  1.00 35.36           H  
ATOM   2278 HG13 VAL A 156     -49.367   2.307 -26.099  1.00 35.36           H  
ATOM   2279  CG2 VAL A 156     -51.945   3.221 -26.573  1.00 35.36           C  
ATOM   2280 HG21 VAL A 156     -51.931   2.626 -25.660  1.00 35.36           H  
ATOM   2281 HG22 VAL A 156     -52.771   3.930 -26.530  1.00 35.36           H  
ATOM   2282 HG23 VAL A 156     -52.106   2.565 -27.429  1.00 35.36           H  
ATOM   2283  N   ASP A 157     -48.730   6.520 -26.419  1.00 36.68           N  
ATOM   2284  H   ASP A 157     -49.549   7.021 -26.732  1.00 36.68           H  
ATOM   2285  CA  ASP A 157     -47.428   7.194 -26.522  1.00 36.68           C  
ATOM   2286  HA  ASP A 157     -46.667   6.443 -26.734  1.00 36.68           H  
ATOM   2287  C   ASP A 157     -46.991   7.870 -25.188  1.00 36.68           C  
ATOM   2288  CB  ASP A 157     -47.436   8.173 -27.701  1.00 36.68           C  
ATOM   2289  HB2 ASP A 157     -46.526   8.766 -27.609  1.00 36.68           H  
ATOM   2290  HB3 ASP A 157     -48.315   8.813 -27.627  1.00 36.68           H  
ATOM   2291  O   ASP A 157     -45.861   8.330 -25.075  1.00 36.68           O  
ATOM   2292  CG  ASP A 157     -47.345   7.560 -29.103  1.00 36.68           C  
ATOM   2293  OD1 ASP A 157     -46.490   6.667 -29.302  1.00 36.68           O  
ATOM   2294  OD2 ASP A 157     -48.058   8.039 -30.017  1.00 36.68           O  
ATOM   2295  N   GLU A 158     -47.876   7.917 -24.183  1.00 42.44           N  
ATOM   2296  H   GLU A 158     -48.823   7.807 -24.517  1.00 42.44           H  
ATOM   2297  CA  GLU A 158     -47.731   7.430 -22.789  1.00 42.44           C  
ATOM   2298  HA  GLU A 158     -47.975   8.259 -22.125  1.00 42.44           H  
ATOM   2299  C   GLU A 158     -46.341   6.894 -22.341  1.00 42.44           C  
ATOM   2300  CB  GLU A 158     -48.837   6.355 -22.617  1.00 42.44           C  
ATOM   2301  HB2 GLU A 158     -49.572   6.520 -23.405  1.00 42.44           H  
ATOM   2302  HB3 GLU A 158     -48.449   5.358 -22.824  1.00 42.44           H  
ATOM   2303  O   GLU A 158     -45.300   7.533 -22.447  1.00 42.44           O  
ATOM   2304  CG  GLU A 158     -49.713   6.296 -21.372  1.00 42.44           C  
ATOM   2305  HG2 GLU A 158     -49.097   6.051 -20.507  1.00 42.44           H  
ATOM   2306  HG3 GLU A 158     -50.185   7.266 -21.214  1.00 42.44           H  
ATOM   2307  CD  GLU A 158     -50.769   5.196 -21.620  1.00 42.44           C  
ATOM   2308  OE1 GLU A 158     -51.974   5.509 -21.722  1.00 42.44           O  
ATOM   2309  OE2 GLU A 158     -50.348   4.032 -21.807  1.00 42.44           O  
ATOM   2310  N   LEU A 159     -46.335   5.719 -21.712  1.00 35.46           N  
ATOM   2311  H   LEU A 159     -47.201   5.200 -21.727  1.00 35.46           H  
ATOM   2312  CA  LEU A 159     -45.317   5.227 -20.803  1.00 35.46           C  
ATOM   2313  HA  LEU A 159     -45.141   6.020 -20.077  1.00 35.46           H  
ATOM   2314  C   LEU A 159     -43.953   4.934 -21.429  1.00 35.46           C  
ATOM   2315  CB  LEU A 159     -45.898   3.994 -20.065  1.00 35.46           C  
ATOM   2316  HB2 LEU A 159     -46.923   3.834 -20.398  1.00 35.46           H  
ATOM   2317  HB3 LEU A 159     -45.350   3.094 -20.345  1.00 35.46           H  
ATOM   2318  O   LEU A 159     -43.071   4.650 -20.637  1.00 35.46           O  
ATOM   2319  CG  LEU A 159     -45.917   4.128 -18.528  1.00 35.46           C  
ATOM   2320  HG  LEU A 159     -46.049   5.174 -18.254  1.00 35.46           H  
ATOM   2321  CD1 LEU A 159     -47.093   3.350 -17.943  1.00 35.46           C  
ATOM   2322 HD11 LEU A 159     -47.100   3.452 -16.858  1.00 35.46           H  
ATOM   2323 HD12 LEU A 159     -47.016   2.295 -18.205  1.00 35.46           H  
ATOM   2324 HD13 LEU A 159     -48.030   3.749 -18.333  1.00 35.46           H  
ATOM   2325  CD2 LEU A 159     -44.640   3.585 -17.881  1.00 35.46           C  
ATOM   2326 HD21 LEU A 159     -44.673   3.751 -16.804  1.00 35.46           H  
ATOM   2327 HD22 LEU A 159     -43.765   4.093 -18.286  1.00 35.46           H  
ATOM   2328 HD23 LEU A 159     -44.545   2.516 -18.072  1.00 35.46           H  
ATOM   2329  N   LEU A 160     -43.708   5.025 -22.745  1.00 36.54           N  
ATOM   2330  H   LEU A 160     -44.441   5.391 -23.336  1.00 36.54           H  
ATOM   2331  CA  LEU A 160     -42.414   4.631 -23.347  1.00 36.54           C  
ATOM   2332  HA  LEU A 160     -42.341   3.549 -23.237  1.00 36.54           H  
ATOM   2333  C   LEU A 160     -41.182   5.249 -22.667  1.00 36.54           C  
ATOM   2334  CB  LEU A 160     -42.369   4.988 -24.840  1.00 36.54           C  
ATOM   2335  HB2 LEU A 160     -41.454   5.537 -25.060  1.00 36.54           H  
ATOM   2336  HB3 LEU A 160     -43.203   5.649 -25.077  1.00 36.54           H  
ATOM   2337  O   LEU A 160     -40.131   4.626 -22.570  1.00 36.54           O  
ATOM   2338  CG  LEU A 160     -42.425   3.766 -25.767  1.00 36.54           C  
ATOM   2339  HG  LEU A 160     -43.356   3.224 -25.597  1.00 36.54           H  
ATOM   2340  CD1 LEU A 160     -42.398   4.268 -27.209  1.00 36.54           C  
ATOM   2341 HD11 LEU A 160     -43.248   4.929 -27.378  1.00 36.54           H  
ATOM   2342 HD12 LEU A 160     -42.476   3.429 -27.900  1.00 36.54           H  
ATOM   2343 HD13 LEU A 160     -41.477   4.819 -27.400  1.00 36.54           H  
ATOM   2344  CD2 LEU A 160     -41.248   2.794 -25.597  1.00 36.54           C  
ATOM   2345 HD21 LEU A 160     -41.304   2.019 -26.361  1.00 36.54           H  
ATOM   2346 HD22 LEU A 160     -40.309   3.341 -25.688  1.00 36.54           H  
ATOM   2347 HD23 LEU A 160     -41.286   2.318 -24.618  1.00 36.54           H  
ATOM   2348  N   GLU A 161     -41.326   6.460 -22.157  1.00 38.30           N  
ATOM   2349  H   GLU A 161     -42.196   6.940 -22.339  1.00 38.30           H  
ATOM   2350  CA  GLU A 161     -40.508   6.940 -21.065  1.00 38.30           C  
ATOM   2351  HA  GLU A 161     -40.090   6.089 -20.527  1.00 38.30           H  
ATOM   2352  C   GLU A 161     -41.383   7.689 -20.078  1.00 38.30           C  
ATOM   2353  CB  GLU A 161     -39.316   7.732 -21.584  1.00 38.30           C  
ATOM   2354  HB2 GLU A 161     -39.025   7.312 -22.547  1.00 38.30           H  
ATOM   2355  HB3 GLU A 161     -39.580   8.779 -21.737  1.00 38.30           H  
ATOM   2356  O   GLU A 161     -41.238   8.863 -19.896  1.00 38.30           O  
ATOM   2357  CG  GLU A 161     -38.136   7.578 -20.621  1.00 38.30           C  
ATOM   2358  HG2 GLU A 161     -37.922   6.514 -20.513  1.00 38.30           H  
ATOM   2359  HG3 GLU A 161     -38.398   7.984 -19.644  1.00 38.30           H  
ATOM   2360  CD  GLU A 161     -36.900   8.255 -21.172  1.00 38.30           C  
ATOM   2361  OE1 GLU A 161     -35.845   8.167 -20.505  1.00 38.30           O  
ATOM   2362  OE2 GLU A 161     -37.022   8.820 -22.281  1.00 38.30           O  
ATOM   2363  N   ALA A 162     -42.331   7.078 -19.398  1.00 37.40           N  
ATOM   2364  H   ALA A 162     -42.623   6.170 -19.729  1.00 37.40           H  
ATOM   2365  CA  ALA A 162     -42.286   7.286 -17.947  1.00 37.40           C  
ATOM   2366  HA  ALA A 162     -41.895   8.277 -17.716  1.00 37.40           H  
ATOM   2367  C   ALA A 162     -41.286   6.272 -17.345  1.00 37.40           C  
ATOM   2368  CB  ALA A 162     -43.703   7.254 -17.387  1.00 37.40           C  
ATOM   2369  HB1 ALA A 162     -44.315   8.010 -17.879  1.00 37.40           H  
ATOM   2370  HB2 ALA A 162     -44.147   6.270 -17.541  1.00 37.40           H  
ATOM   2371  HB3 ALA A 162     -43.674   7.456 -16.316  1.00 37.40           H  
ATOM   2372  O   ALA A 162     -40.579   6.589 -16.395  1.00 37.40           O  
ATOM   2373  N   LEU A 163     -41.145   5.144 -18.064  1.00 37.42           N  
ATOM   2374  H   LEU A 163     -41.884   5.015 -18.740  1.00 37.42           H  
ATOM   2375  CA  LEU A 163     -40.123   4.088 -18.178  1.00 37.42           C  
ATOM   2376  HA  LEU A 163     -40.476   3.223 -17.616  1.00 37.42           H  
ATOM   2377  C   LEU A 163     -38.694   4.388 -17.691  1.00 37.42           C  
ATOM   2378  CB  LEU A 163     -40.059   3.737 -19.691  1.00 37.42           C  
ATOM   2379  HB2 LEU A 163     -39.134   4.119 -20.123  1.00 37.42           H  
ATOM   2380  HB3 LEU A 163     -40.863   4.273 -20.196  1.00 37.42           H  
ATOM   2381  O   LEU A 163     -38.093   3.528 -17.059  1.00 37.42           O  
ATOM   2382  CG  LEU A 163     -40.259   2.278 -20.119  1.00 37.42           C  
ATOM   2383  HG  LEU A 163     -40.549   1.683 -19.253  1.00 37.42           H  
ATOM   2384  CD1 LEU A 163     -41.297   2.048 -21.223  1.00 37.42           C  
ATOM   2385 HD11 LEU A 163     -40.942   2.438 -22.177  1.00 37.42           H  
ATOM   2386 HD12 LEU A 163     -42.263   2.464 -20.937  1.00 37.42           H  
ATOM   2387 HD13 LEU A 163     -41.440   0.975 -21.344  1.00 37.42           H  
ATOM   2388  CD2 LEU A 163     -38.960   1.722 -20.693  1.00 37.42           C  
ATOM   2389 HD21 LEU A 163     -38.665   2.289 -21.576  1.00 37.42           H  
ATOM   2390 HD22 LEU A 163     -38.176   1.806 -19.940  1.00 37.42           H  
ATOM   2391 HD23 LEU A 163     -39.086   0.670 -20.949  1.00 37.42           H  
ATOM   2392  N   GLY A 164     -38.133   5.551 -18.047  1.00 35.79           N  
ATOM   2393  H   GLY A 164     -38.687   6.176 -18.615  1.00 35.79           H  
ATOM   2394  CA  GLY A 164     -36.745   5.958 -17.783  1.00 35.79           C  
ATOM   2395  HA2 GLY A 164     -36.279   6.261 -18.721  1.00 35.79           H  
ATOM   2396  HA3 GLY A 164     -36.181   5.111 -17.392  1.00 35.79           H  
ATOM   2397  C   GLY A 164     -36.586   7.117 -16.791  1.00 35.79           C  
ATOM   2398  O   GLY A 164     -35.461   7.452 -16.448  1.00 35.79           O  
ATOM   2399  N   ARG A 165     -37.672   7.732 -16.283  1.00 32.45           N  
ATOM   2400  H   ARG A 165     -38.580   7.348 -16.502  1.00 32.45           H  
ATOM   2401  CA  ARG A 165     -37.556   8.770 -15.219  1.00 32.45           C  
ATOM   2402  HA  ARG A 165     -36.630   9.325 -15.375  1.00 32.45           H  
ATOM   2403  C   ARG A 165     -37.389   8.147 -13.836  1.00 32.45           C  
ATOM   2404  CB  ARG A 165     -38.746   9.768 -15.202  1.00 32.45           C  
ATOM   2405  HB2 ARG A 165     -39.281   9.664 -14.259  1.00 32.45           H  
ATOM   2406  HB3 ARG A 165     -39.468   9.473 -15.964  1.00 32.45           H  
ATOM   2407  O   ARG A 165     -36.865   8.807 -12.952  1.00 32.45           O  
ATOM   2408  CG  ARG A 165     -38.339  11.265 -15.333  1.00 32.45           C  
ATOM   2409  HG2 ARG A 165     -37.614  11.446 -16.126  1.00 32.45           H  
ATOM   2410  HG3 ARG A 165     -37.802  11.491 -14.412  1.00 32.45           H  
ATOM   2411  CD  ARG A 165     -39.491  12.303 -15.428  1.00 32.45           C  
ATOM   2412  HD2 ARG A 165     -39.138  13.218 -14.952  1.00 32.45           H  
ATOM   2413  HD3 ARG A 165     -40.333  11.932 -14.843  1.00 32.45           H  
ATOM   2414  NE  ARG A 165     -39.934  12.652 -16.799  1.00 32.45           N  
ATOM   2415  HE  ARG A 165     -39.373  12.264 -17.544  1.00 32.45           H  
ATOM   2416  NH1 ARG A 165     -41.868  13.779 -16.359  1.00 32.45           N  
ATOM   2417 HH11 ARG A 165     -41.491  13.979 -15.443  1.00 32.45           H  
ATOM   2418 HH12 ARG A 165     -42.778  14.117 -16.636  1.00 32.45           H  
ATOM   2419  NH2 ARG A 165     -41.604  12.868 -18.365  1.00 32.45           N  
ATOM   2420 HH21 ARG A 165     -42.537  13.162 -18.615  1.00 32.45           H  
ATOM   2421 HH22 ARG A 165     -41.134  12.146 -18.892  1.00 32.45           H  
ATOM   2422  CZ  ARG A 165     -41.123  13.101 -17.176  1.00 32.45           C  
ATOM   2423  N   GLU A 166     -37.881   6.925 -13.662  1.00 29.75           N  
ATOM   2424  H   GLU A 166     -38.345   6.492 -14.447  1.00 29.75           H  
ATOM   2425  CA  GLU A 166     -37.925   6.209 -12.387  1.00 29.75           C  
ATOM   2426  HA  GLU A 166     -37.796   6.910 -11.562  1.00 29.75           H  
ATOM   2427  C   GLU A 166     -36.809   5.156 -12.267  1.00 29.75           C  
ATOM   2428  CB  GLU A 166     -39.329   5.594 -12.278  1.00 29.75           C  
ATOM   2429  HB2 GLU A 166     -40.054   6.355 -12.566  1.00 29.75           H  
ATOM   2430  HB3 GLU A 166     -39.404   4.775 -12.993  1.00 29.75           H  
ATOM   2431  O   GLU A 166     -36.072   5.170 -11.295  1.00 29.75           O  
ATOM   2432  CG  GLU A 166     -39.724   5.099 -10.881  1.00 29.75           C  
ATOM   2433  HG2 GLU A 166     -39.594   5.918 -10.172  1.00 29.75           H  
ATOM   2434  HG3 GLU A 166     -39.059   4.284 -10.593  1.00 29.75           H  
ATOM   2435  CD  GLU A 166     -41.184   4.608 -10.852  1.00 29.75           C  
ATOM   2436  OE1 GLU A 166     -41.822   4.729  -9.784  1.00 29.75           O  
ATOM   2437  OE2 GLU A 166     -41.672   4.148 -11.912  1.00 29.75           O  
ATOM   2438  N   LEU A 167     -36.644   4.257 -13.251  1.00 30.20           N  
ATOM   2439  H   LEU A 167     -37.256   4.332 -14.051  1.00 30.20           H  
ATOM   2440  CA  LEU A 167     -35.942   2.964 -13.081  1.00 30.20           C  
ATOM   2441  HA  LEU A 167     -36.136   2.632 -12.061  1.00 30.20           H  
ATOM   2442  C   LEU A 167     -34.402   2.979 -13.161  1.00 30.20           C  
ATOM   2443  CB  LEU A 167     -36.556   1.928 -14.041  1.00 30.20           C  
ATOM   2444  HB2 LEU A 167     -35.914   1.049 -14.108  1.00 30.20           H  
ATOM   2445  HB3 LEU A 167     -36.607   2.370 -15.036  1.00 30.20           H  
ATOM   2446  O   LEU A 167     -33.781   1.937 -13.343  1.00 30.20           O  
ATOM   2447  CG  LEU A 167     -37.949   1.438 -13.618  1.00 30.20           C  
ATOM   2448  HG  LEU A 167     -38.597   2.291 -13.415  1.00 30.20           H  
ATOM   2449  CD1 LEU A 167     -38.556   0.630 -14.767  1.00 30.20           C  
ATOM   2450 HD11 LEU A 167     -39.557   0.305 -14.484  1.00 30.20           H  
ATOM   2451 HD12 LEU A 167     -37.935  -0.239 -14.981  1.00 30.20           H  
ATOM   2452 HD13 LEU A 167     -38.632   1.260 -15.653  1.00 30.20           H  
ATOM   2453  CD2 LEU A 167     -37.894   0.531 -12.385  1.00 30.20           C  
ATOM   2454 HD21 LEU A 167     -38.892   0.154 -12.159  1.00 30.20           H  
ATOM   2455 HD22 LEU A 167     -37.216  -0.306 -12.552  1.00 30.20           H  
ATOM   2456 HD23 LEU A 167     -37.553   1.095 -11.517  1.00 30.20           H  
ATOM   2457  N   ASP A 168     -33.792   4.143 -12.993  1.00 27.34           N  
ATOM   2458  H   ASP A 168     -34.394   4.931 -12.801  1.00 27.34           H  
ATOM   2459  CA  ASP A 168     -32.417   4.250 -12.486  1.00 27.34           C  
ATOM   2460  HA  ASP A 168     -31.978   3.255 -12.421  1.00 27.34           H  
ATOM   2461  C   ASP A 168     -32.457   4.756 -11.014  1.00 27.34           C  
ATOM   2462  CB  ASP A 168     -31.567   5.090 -13.480  1.00 27.34           C  
ATOM   2463  HB2 ASP A 168     -32.233   5.584 -14.187  1.00 27.34           H  
ATOM   2464  HB3 ASP A 168     -31.063   5.899 -12.952  1.00 27.34           H  
ATOM   2465  O   ASP A 168     -31.588   5.528 -10.604  1.00 27.34           O  
ATOM   2466  CG  ASP A 168     -30.500   4.331 -14.302  1.00 27.34           C  
ATOM   2467  OD1 ASP A 168     -30.351   3.093 -14.203  1.00 27.34           O  
ATOM   2468  OD2 ASP A 168     -29.765   5.032 -15.037  1.00 27.34           O  
ATOM   2469  N   GLY A 169     -33.511   4.367 -10.269  1.00 27.62           N  
ATOM   2470  H   GLY A 169     -34.183   3.773 -10.732  1.00 27.62           H  
ATOM   2471  CA  GLY A 169     -33.783   4.618  -8.846  1.00 27.62           C  
ATOM   2472  HA2 GLY A 169     -33.458   5.627  -8.593  1.00 27.62           H  
ATOM   2473  HA3 GLY A 169     -34.858   4.553  -8.674  1.00 27.62           H  
ATOM   2474  C   GLY A 169     -33.084   3.641  -7.884  1.00 27.62           C  
ATOM   2475  O   GLY A 169     -32.123   4.059  -7.245  1.00 27.62           O  
ATOM   2476  N   ASP A 170     -33.572   2.393  -7.760  1.00 24.07           N  
ATOM   2477  H   ASP A 170     -34.351   2.120  -8.341  1.00 24.07           H  
ATOM   2478  CA  ASP A 170     -32.832   1.276  -7.111  1.00 24.07           C  
ATOM   2479  HA  ASP A 170     -32.400   1.617  -6.170  1.00 24.07           H  
ATOM   2480  C   ASP A 170     -31.650   0.817  -7.996  1.00 24.07           C  
ATOM   2481  CB  ASP A 170     -33.769   0.068  -6.815  1.00 24.07           C  
ATOM   2482  HB2 ASP A 170     -34.464  -0.043  -7.648  1.00 24.07           H  
ATOM   2483  HB3 ASP A 170     -33.155  -0.832  -6.803  1.00 24.07           H  
ATOM   2484  O   ASP A 170     -30.594   0.408  -7.453  1.00 24.07           O  
ATOM   2485  CG  ASP A 170     -34.569   0.060  -5.490  1.00 24.07           C  
ATOM   2486  OD1 ASP A 170     -34.358   0.934  -4.619  1.00 24.07           O  
ATOM   2487  OD2 ASP A 170     -35.420  -0.856  -5.358  1.00 24.07           O  
ATOM   2488  OXT ASP A 170     -31.819   0.847  -9.240  1.00 24.07           O  
TER    2489      ASP A 170                                                       
ATOM   2489  N   MET B   1     -40.907   4.343 -39.629  1.00 71.11           N  
ATOM   2490  H   MET B   1     -40.550   3.404 -39.736  1.00 71.11           H  
ATOM   2491  H2  MET B   1     -41.864   4.377 -39.951  1.00 71.11           H  
ATOM   2492  H3  MET B   1     -40.348   5.001 -40.153  1.00 71.11           H  
ATOM   2493  CA  MET B   1     -40.871   4.711 -38.212  1.00 71.11           C  
ATOM   2494  HA  MET B   1     -41.565   4.053 -37.689  1.00 71.11           H  
ATOM   2495  C   MET B   1     -41.350   6.125 -38.037  1.00 71.11           C  
ATOM   2496  CB  MET B   1     -39.483   4.575 -37.590  1.00 71.11           C  
ATOM   2497  HB2 MET B   1     -38.741   5.015 -38.257  1.00 71.11           H  
ATOM   2498  HB3 MET B   1     -39.459   5.121 -36.647  1.00 71.11           H  
ATOM   2499  O   MET B   1     -40.886   6.994 -38.776  1.00 71.11           O  
ATOM   2500  CG  MET B   1     -39.108   3.132 -37.286  1.00 71.11           C  
ATOM   2501  HG2 MET B   1     -39.190   2.537 -38.196  1.00 71.11           H  
ATOM   2502  HG3 MET B   1     -39.777   2.718 -36.530  1.00 71.11           H  
ATOM   2503  SD  MET B   1     -37.409   3.052 -36.695  1.00 71.11           S  
ATOM   2504  CE  MET B   1     -37.076   1.288 -36.909  1.00 71.11           C  
ATOM   2505  HE1 MET B   1     -37.125   1.019 -37.964  1.00 71.11           H  
ATOM   2506  HE2 MET B   1     -36.081   1.068 -36.524  1.00 71.11           H  
ATOM   2507  HE3 MET B   1     -37.805   0.708 -36.343  1.00 71.11           H  
ATOM   2508  N   THR B   2     -42.263   6.339 -37.098  1.00 86.86           N  
ATOM   2509  H   THR B   2     -42.546   5.569 -36.508  1.00 86.86           H  
ATOM   2510  CA  THR B   2     -42.528   7.676 -36.550  1.00 86.86           C  
ATOM   2511  HA  THR B   2     -42.810   8.355 -37.355  1.00 86.86           H  
ATOM   2512  C   THR B   2     -41.257   8.230 -35.901  1.00 86.86           C  
ATOM   2513  CB  THR B   2     -43.674   7.624 -35.521  1.00 86.86           C  
ATOM   2514  HB  THR B   2     -43.651   8.516 -34.895  1.00 86.86           H  
ATOM   2515  O   THR B   2     -40.346   7.471 -35.562  1.00 86.86           O  
ATOM   2516  CG2 THR B   2     -45.032   7.547 -36.214  1.00 86.86           C  
ATOM   2517 HG21 THR B   2     -45.097   6.640 -36.815  1.00 86.86           H  
ATOM   2518 HG22 THR B   2     -45.821   7.533 -35.462  1.00 86.86           H  
ATOM   2519 HG23 THR B   2     -45.173   8.420 -36.850  1.00 86.86           H  
ATOM   2520  OG1 THR B   2     -43.536   6.479 -34.716  1.00 86.86           O  
ATOM   2521  HG1 THR B   2     -44.290   6.409 -34.126  1.00 86.86           H  
ATOM   2522  N   ASP B   3     -41.161   9.550 -35.734  1.00 82.63           N  
ATOM   2523  H   ASP B   3     -41.886  10.176 -36.056  1.00 82.63           H  
ATOM   2524  CA  ASP B   3     -40.017  10.124 -35.014  1.00 82.63           C  
ATOM   2525  HA  ASP B   3     -39.096   9.779 -35.485  1.00 82.63           H  
ATOM   2526  C   ASP B   3     -39.952   9.600 -33.574  1.00 82.63           C  
ATOM   2527  CB  ASP B   3     -40.038  11.660 -35.074  1.00 82.63           C  
ATOM   2528  HB2 ASP B   3     -41.057  12.016 -34.917  1.00 82.63           H  
ATOM   2529  HB3 ASP B   3     -39.420  12.047 -34.265  1.00 82.63           H  
ATOM   2530  O   ASP B   3     -38.862   9.291 -33.100  1.00 82.63           O  
ATOM   2531  CG  ASP B   3     -39.477  12.218 -36.392  1.00 82.63           C  
ATOM   2532  OD1 ASP B   3     -38.704  11.500 -37.085  1.00 82.63           O  
ATOM   2533  OD2 ASP B   3     -39.845  13.363 -36.724  1.00 82.63           O  
ATOM   2534  N   SER B   4     -41.102   9.355 -32.931  1.00 84.58           N  
ATOM   2535  H   SER B   4     -41.969   9.692 -33.324  1.00 84.58           H  
ATOM   2536  CA  SER B   4     -41.159   8.676 -31.630  1.00 84.58           C  
ATOM   2537  HA  SER B   4     -40.603   9.273 -30.908  1.00 84.58           H  
ATOM   2538  C   SER B   4     -40.510   7.286 -31.655  1.00 84.58           C  
ATOM   2539  CB  SER B   4     -42.603   8.572 -31.126  1.00 84.58           C  
ATOM   2540  HB2 SER B   4     -43.187   7.947 -31.802  1.00 84.58           H  
ATOM   2541  HB3 SER B   4     -42.603   8.114 -30.137  1.00 84.58           H  
ATOM   2542  O   SER B   4     -39.706   6.998 -30.776  1.00 84.58           O  
ATOM   2543  OG  SER B   4     -43.190   9.860 -31.043  1.00 84.58           O  
ATOM   2544  HG  SER B   4     -44.025   9.749 -30.583  1.00 84.58           H  
ATOM   2545  N   GLU B   5     -40.762   6.445 -32.670  1.00 86.30           N  
ATOM   2546  H   GLU B   5     -41.411   6.717 -33.394  1.00 86.30           H  
ATOM   2547  CA  GLU B   5     -40.116   5.121 -32.776  1.00 86.30           C  
ATOM   2548  HA  GLU B   5     -40.305   4.555 -31.864  1.00 86.30           H  
ATOM   2549  C   GLU B   5     -38.591   5.221 -32.920  1.00 86.30           C  
ATOM   2550  CB  GLU B   5     -40.674   4.328 -33.971  1.00 86.30           C  
ATOM   2551  HB2 GLU B   5     -40.852   5.017 -34.796  1.00 86.30           H  
ATOM   2552  HB3 GLU B   5     -39.924   3.605 -34.291  1.00 86.30           H  
ATOM   2553  O   GLU B   5     -37.864   4.464 -32.277  1.00 86.30           O  
ATOM   2554  CG  GLU B   5     -41.958   3.545 -33.662  1.00 86.30           C  
ATOM   2555  HG2 GLU B   5     -42.727   4.238 -33.321  1.00 86.30           H  
ATOM   2556  HG3 GLU B   5     -41.750   2.842 -32.855  1.00 86.30           H  
ATOM   2557  CD  GLU B   5     -42.465   2.783 -34.900  1.00 86.30           C  
ATOM   2558  OE1 GLU B   5     -43.003   1.668 -34.748  1.00 86.30           O  
ATOM   2559  OE2 GLU B   5     -42.305   3.311 -36.031  1.00 86.30           O  
ATOM   2560  N   LYS B   6     -38.090   6.172 -33.721  1.00 85.87           N  
ATOM   2561  H   LYS B   6     -38.741   6.798 -34.174  1.00 85.87           H  
ATOM   2562  CA  LYS B   6     -36.640   6.367 -33.889  1.00 85.87           C  
ATOM   2563  HA  LYS B   6     -36.174   5.415 -34.143  1.00 85.87           H  
ATOM   2564  C   LYS B   6     -35.983   6.833 -32.594  1.00 85.87           C  
ATOM   2565  CB  LYS B   6     -36.342   7.398 -34.977  1.00 85.87           C  
ATOM   2566  HB2 LYS B   6     -36.875   8.319 -34.741  1.00 85.87           H  
ATOM   2567  HB3 LYS B   6     -35.273   7.611 -34.961  1.00 85.87           H  
ATOM   2568  O   LYS B   6     -34.956   6.292 -32.193  1.00 85.87           O  
ATOM   2569  CG  LYS B   6     -36.719   6.938 -36.386  1.00 85.87           C  
ATOM   2570  HG2 LYS B   6     -36.155   6.046 -36.659  1.00 85.87           H  
ATOM   2571  HG3 LYS B   6     -37.789   6.732 -36.430  1.00 85.87           H  
ATOM   2572  CD  LYS B   6     -36.384   8.090 -37.332  1.00 85.87           C  
ATOM   2573  HD2 LYS B   6     -36.875   8.987 -36.956  1.00 85.87           H  
ATOM   2574  HD3 LYS B   6     -35.307   8.258 -37.336  1.00 85.87           H  
ATOM   2575  CE  LYS B   6     -36.874   7.824 -38.749  1.00 85.87           C  
ATOM   2576  HE2 LYS B   6     -37.890   7.434 -38.688  1.00 85.87           H  
ATOM   2577  HE3 LYS B   6     -36.231   7.081 -39.220  1.00 85.87           H  
ATOM   2578  NZ  LYS B   6     -36.874   9.107 -39.490  1.00 85.87           N  
ATOM   2579  HZ1 LYS B   6     -35.944   9.498 -39.524  1.00 85.87           H  
ATOM   2580  HZ2 LYS B   6     -37.251   9.008 -40.422  1.00 85.87           H  
ATOM   2581  HZ3 LYS B   6     -37.444   9.771 -38.986  1.00 85.87           H  
ATOM   2582  N   VAL B   7     -36.555   7.849 -31.945  1.00 86.24           N  
ATOM   2583  H   VAL B   7     -37.409   8.242 -32.314  1.00 86.24           H  
ATOM   2584  CA  VAL B   7     -35.999   8.395 -30.699  1.00 86.24           C  
ATOM   2585  HA  VAL B   7     -34.938   8.596 -30.853  1.00 86.24           H  
ATOM   2586  C   VAL B   7     -36.083   7.349 -29.580  1.00 86.24           C  
ATOM   2587  CB  VAL B   7     -36.669   9.732 -30.319  1.00 86.24           C  
ATOM   2588  HB  VAL B   7     -37.734   9.566 -30.155  1.00 86.24           H  
ATOM   2589  O   VAL B   7     -35.135   7.225 -28.810  1.00 86.24           O  
ATOM   2590  CG1 VAL B   7     -36.053  10.351 -29.059  1.00 86.24           C  
ATOM   2591 HG11 VAL B   7     -36.704  11.138 -28.679  1.00 86.24           H  
ATOM   2592 HG12 VAL B   7     -35.074  10.775 -29.281  1.00 86.24           H  
ATOM   2593 HG13 VAL B   7     -35.908   9.598 -28.285  1.00 86.24           H  
ATOM   2594  CG2 VAL B   7     -36.471  10.802 -31.406  1.00 86.24           C  
ATOM   2595 HG21 VAL B   7     -36.988  11.717 -31.116  1.00 86.24           H  
ATOM   2596 HG22 VAL B   7     -36.877  10.470 -32.362  1.00 86.24           H  
ATOM   2597 HG23 VAL B   7     -35.411  11.013 -31.543  1.00 86.24           H  
ATOM   2598  N   ALA B   8     -37.138   6.526 -29.540  1.00 87.56           N  
ATOM   2599  H   ALA B   8     -37.909   6.680 -30.173  1.00 87.56           H  
ATOM   2600  CA  ALA B   8     -37.264   5.429 -28.580  1.00 87.56           C  
ATOM   2601  HA  ALA B   8     -37.163   5.839 -27.575  1.00 87.56           H  
ATOM   2602  C   ALA B   8     -36.176   4.348 -28.745  1.00 87.56           C  
ATOM   2603  CB  ALA B   8     -38.666   4.824 -28.707  1.00 87.56           C  
ATOM   2604  HB1 ALA B   8     -38.788   4.026 -27.974  1.00 87.56           H  
ATOM   2605  HB2 ALA B   8     -39.415   5.592 -28.513  1.00 87.56           H  
ATOM   2606  HB3 ALA B   8     -38.814   4.420 -29.709  1.00 87.56           H  
ATOM   2607  O   ALA B   8     -35.710   3.793 -27.750  1.00 87.56           O  
ATOM   2608  N   GLU B   9     -35.731   4.051 -29.971  1.00 89.64           N  
ATOM   2609  H   GLU B   9     -36.174   4.479 -30.771  1.00 89.64           H  
ATOM   2610  CA  GLU B   9     -34.609   3.128 -30.202  1.00 89.64           C  
ATOM   2611  HA  GLU B   9     -34.799   2.208 -29.648  1.00 89.64           H  
ATOM   2612  C   GLU B   9     -33.283   3.701 -29.676  1.00 89.64           C  
ATOM   2613  CB  GLU B   9     -34.522   2.773 -31.695  1.00 89.64           C  
ATOM   2614  HB2 GLU B   9     -35.505   2.440 -32.028  1.00 89.64           H  
ATOM   2615  HB3 GLU B   9     -34.239   3.659 -32.264  1.00 89.64           H  
ATOM   2616  O   GLU B   9     -32.549   3.011 -28.961  1.00 89.64           O  
ATOM   2617  CG  GLU B   9     -33.505   1.649 -31.954  1.00 89.64           C  
ATOM   2618  HG2 GLU B   9     -33.797   0.779 -31.365  1.00 89.64           H  
ATOM   2619  HG3 GLU B   9     -32.524   1.974 -31.608  1.00 89.64           H  
ATOM   2620  CD  GLU B   9     -33.391   1.239 -33.432  1.00 89.64           C  
ATOM   2621  OE1 GLU B   9     -32.498   0.410 -33.717  1.00 89.64           O  
ATOM   2622  OE2 GLU B   9     -34.194   1.719 -34.266  1.00 89.64           O  
ATOM   2623  N   TYR B  10     -33.008   4.980 -29.957  1.00 89.49           N  
ATOM   2624  H   TYR B  10     -33.645   5.488 -30.554  1.00 89.49           H  
ATOM   2625  CA  TYR B  10     -31.833   5.672 -29.417  1.00 89.49           C  
ATOM   2626  HA  TYR B  10     -30.941   5.111 -29.698  1.00 89.49           H  
ATOM   2627  C   TYR B  10     -31.848   5.737 -27.892  1.00 89.49           C  
ATOM   2628  CB  TYR B  10     -31.729   7.091 -29.988  1.00 89.49           C  
ATOM   2629  HB2 TYR B  10     -32.706   7.573 -29.956  1.00 89.49           H  
ATOM   2630  HB3 TYR B  10     -31.061   7.674 -29.354  1.00 89.49           H  
ATOM   2631  O   TYR B  10     -30.818   5.495 -27.262  1.00 89.49           O  
ATOM   2632  CG  TYR B  10     -31.168   7.140 -31.391  1.00 89.49           C  
ATOM   2633  CD1 TYR B  10     -29.828   6.768 -31.613  1.00 89.49           C  
ATOM   2634  HD1 TYR B  10     -29.214   6.451 -30.783  1.00 89.49           H  
ATOM   2635  CD2 TYR B  10     -31.971   7.556 -32.467  1.00 89.49           C  
ATOM   2636  HD2 TYR B  10     -33.000   7.838 -32.293  1.00 89.49           H  
ATOM   2637  CE1 TYR B  10     -29.293   6.798 -32.914  1.00 89.49           C  
ATOM   2638  HE1 TYR B  10     -28.268   6.501 -33.082  1.00 89.49           H  
ATOM   2639  CE2 TYR B  10     -31.441   7.591 -33.770  1.00 89.49           C  
ATOM   2640  HE2 TYR B  10     -32.056   7.894 -34.605  1.00 89.49           H  
ATOM   2641  OH  TYR B  10     -29.593   7.241 -35.254  1.00 89.49           O  
ATOM   2642  HH  TYR B  10     -28.696   6.901 -35.269  1.00 89.49           H  
ATOM   2643  CZ  TYR B  10     -30.104   7.208 -33.995  1.00 89.49           C  
ATOM   2644  N   LEU B  11     -33.008   6.016 -27.297  1.00 88.29           N  
ATOM   2645  H   LEU B  11     -33.805   6.250 -27.872  1.00 88.29           H  
ATOM   2646  CA  LEU B  11     -33.178   6.017 -25.852  1.00 88.29           C  
ATOM   2647  HA  LEU B  11     -32.470   6.720 -25.412  1.00 88.29           H  
ATOM   2648  C   LEU B  11     -32.874   4.640 -25.266  1.00 88.29           C  
ATOM   2649  CB  LEU B  11     -34.607   6.459 -25.531  1.00 88.29           C  
ATOM   2650  HB2 LEU B  11     -35.294   5.776 -26.030  1.00 88.29           H  
ATOM   2651  HB3 LEU B  11     -34.784   7.461 -25.921  1.00 88.29           H  
ATOM   2652  O   LEU B  11     -32.062   4.534 -24.354  1.00 88.29           O  
ATOM   2653  CG  LEU B  11     -34.883   6.446 -24.021  1.00 88.29           C  
ATOM   2654  HG  LEU B  11     -34.507   5.526 -23.573  1.00 88.29           H  
ATOM   2655  CD1 LEU B  11     -34.187   7.630 -23.347  1.00 88.29           C  
ATOM   2656 HD11 LEU B  11     -33.120   7.644 -23.565  1.00 88.29           H  
ATOM   2657 HD12 LEU B  11     -34.301   7.528 -22.268  1.00 88.29           H  
ATOM   2658 HD13 LEU B  11     -34.657   8.564 -23.653  1.00 88.29           H  
ATOM   2659  CD2 LEU B  11     -36.393   6.420 -23.845  1.00 88.29           C  
ATOM   2660 HD21 LEU B  11     -36.833   5.580 -24.382  1.00 88.29           H  
ATOM   2661 HD22 LEU B  11     -36.828   7.353 -24.204  1.00 88.29           H  
ATOM   2662 HD23 LEU B  11     -36.618   6.282 -22.788  1.00 88.29           H  
ATOM   2663  N   ARG B  12     -33.448   3.574 -25.837  1.00 90.12           N  
ATOM   2664  H   ARG B  12     -34.112   3.734 -26.582  1.00 90.12           H  
ATOM   2665  CA  ARG B  12     -33.199   2.204 -25.374  1.00 90.12           C  
ATOM   2666  HA  ARG B  12     -33.513   2.143 -24.332  1.00 90.12           H  
ATOM   2667  C   ARG B  12     -31.707   1.867 -25.398  1.00 90.12           C  
ATOM   2668  CB  ARG B  12     -34.027   1.233 -26.224  1.00 90.12           C  
ATOM   2669  HB2 ARG B  12     -33.614   1.184 -27.231  1.00 90.12           H  
ATOM   2670  HB3 ARG B  12     -35.046   1.615 -26.287  1.00 90.12           H  
ATOM   2671  O   ARG B  12     -31.211   1.243 -24.461  1.00 90.12           O  
ATOM   2672  CG  ARG B  12     -34.068  -0.174 -25.610  1.00 90.12           C  
ATOM   2673  HG2 ARG B  12     -34.522  -0.128 -24.620  1.00 90.12           H  
ATOM   2674  HG3 ARG B  12     -33.053  -0.557 -25.508  1.00 90.12           H  
ATOM   2675  CD  ARG B  12     -34.860  -1.147 -26.492  1.00 90.12           C  
ATOM   2676  HD2 ARG B  12     -34.809  -2.139 -26.043  1.00 90.12           H  
ATOM   2677  HD3 ARG B  12     -34.375  -1.188 -27.467  1.00 90.12           H  
ATOM   2678  NE  ARG B  12     -36.279  -0.752 -26.620  1.00 90.12           N  
ATOM   2679  HE  ARG B  12     -36.715  -0.383 -25.787  1.00 90.12           H  
ATOM   2680  NH1 ARG B  12     -36.573  -1.221 -28.855  1.00 90.12           N  
ATOM   2681 HH11 ARG B  12     -35.603  -1.494 -28.922  1.00 90.12           H  
ATOM   2682 HH12 ARG B  12     -37.146  -1.174 -29.685  1.00 90.12           H  
ATOM   2683  NH2 ARG B  12     -38.258  -0.362 -27.673  1.00 90.12           N  
ATOM   2684 HH21 ARG B  12     -38.822  -0.351 -28.510  1.00 90.12           H  
ATOM   2685 HH22 ARG B  12     -38.623   0.052 -26.827  1.00 90.12           H  
ATOM   2686  CZ  ARG B  12     -37.025  -0.783 -27.711  1.00 90.12           C  
ATOM   2687  N   ARG B  13     -30.980   2.300 -26.437  1.00 89.32           N  
ATOM   2688  H   ARG B  13     -31.463   2.795 -27.173  1.00 89.32           H  
ATOM   2689  CA  ARG B  13     -29.522   2.132 -26.512  1.00 89.32           C  
ATOM   2690  HA  ARG B  13     -29.307   1.085 -26.299  1.00 89.32           H  
ATOM   2691  C   ARG B  13     -28.793   2.933 -25.433  1.00 89.32           C  
ATOM   2692  CB  ARG B  13     -29.018   2.491 -27.922  1.00 89.32           C  
ATOM   2693  HB2 ARG B  13     -29.259   3.533 -28.133  1.00 89.32           H  
ATOM   2694  HB3 ARG B  13     -29.532   1.873 -28.658  1.00 89.32           H  
ATOM   2695  O   ARG B  13     -27.926   2.374 -24.768  1.00 89.32           O  
ATOM   2696  CG  ARG B  13     -27.499   2.306 -28.083  1.00 89.32           C  
ATOM   2697  HG2 ARG B  13     -26.972   2.898 -27.335  1.00 89.32           H  
ATOM   2698  HG3 ARG B  13     -27.201   2.675 -29.065  1.00 89.32           H  
ATOM   2699  CD  ARG B  13     -27.087   0.833 -27.968  1.00 89.32           C  
ATOM   2700  HD2 ARG B  13     -27.602   0.361 -27.131  1.00 89.32           H  
ATOM   2701  HD3 ARG B  13     -27.374   0.322 -28.887  1.00 89.32           H  
ATOM   2702  NE  ARG B  13     -25.650   0.699 -27.715  1.00 89.32           N  
ATOM   2703  HE  ARG B  13     -25.235   1.385 -27.100  1.00 89.32           H  
ATOM   2704  NH1 ARG B  13     -25.333  -1.382 -28.650  1.00 89.32           N  
ATOM   2705 HH11 ARG B  13     -26.267  -1.345 -29.033  1.00 89.32           H  
ATOM   2706 HH12 ARG B  13     -24.743  -2.193 -28.765  1.00 89.32           H  
ATOM   2707  NH2 ARG B  13     -23.729  -0.420 -27.422  1.00 89.32           N  
ATOM   2708 HH21 ARG B  13     -23.622   0.177 -26.615  1.00 89.32           H  
ATOM   2709 HH22 ARG B  13     -23.159  -1.252 -27.477  1.00 89.32           H  
ATOM   2710  CZ  ARG B  13     -24.911  -0.365 -27.946  1.00 89.32           C  
ATOM   2711  N   ALA B  14     -29.156   4.200 -25.240  1.00 91.73           N  
ATOM   2712  H   ALA B  14     -29.891   4.588 -25.815  1.00 91.73           H  
ATOM   2713  CA  ALA B  14     -28.555   5.058 -24.223  1.00 91.73           C  
ATOM   2714  HA  ALA B  14     -27.479   5.100 -24.396  1.00 91.73           H  
ATOM   2715  C   ALA B  14     -28.765   4.499 -22.806  1.00 91.73           C  
ATOM   2716  CB  ALA B  14     -29.123   6.476 -24.366  1.00 91.73           C  
ATOM   2717  HB1 ALA B  14     -28.641   7.135 -23.644  1.00 91.73           H  
ATOM   2718  HB2 ALA B  14     -28.936   6.852 -25.371  1.00 91.73           H  
ATOM   2719  HB3 ALA B  14     -30.197   6.473 -24.179  1.00 91.73           H  
ATOM   2720  O   ALA B  14     -27.811   4.444 -22.037  1.00 91.73           O  
ATOM   2721  N   THR B  15     -29.969   4.012 -22.485  1.00 89.28           N  
ATOM   2722  H   THR B  15     -30.740   4.164 -23.119  1.00 89.28           H  
ATOM   2723  CA  THR B  15     -30.273   3.367 -21.198  1.00 89.28           C  
ATOM   2724  HA  THR B  15     -30.025   4.054 -20.389  1.00 89.28           H  
ATOM   2725  C   THR B  15     -29.450   2.092 -20.993  1.00 89.28           C  
ATOM   2726  CB  THR B  15     -31.769   3.024 -21.104  1.00 89.28           C  
ATOM   2727  HB  THR B  15     -32.000   2.258 -21.844  1.00 89.28           H  
ATOM   2728  O   THR B  15     -28.932   1.865 -19.902  1.00 89.28           O  
ATOM   2729  CG2 THR B  15     -32.183   2.517 -19.724  1.00 89.28           C  
ATOM   2730 HG21 THR B  15     -33.263   2.373 -19.696  1.00 89.28           H  
ATOM   2731 HG22 THR B  15     -31.695   1.567 -19.508  1.00 89.28           H  
ATOM   2732 HG23 THR B  15     -31.900   3.240 -18.959  1.00 89.28           H  
ATOM   2733  OG1 THR B  15     -32.565   4.149 -21.382  1.00 89.28           O  
ATOM   2734  HG1 THR B  15     -32.615   4.699 -20.596  1.00 89.28           H  
ATOM   2735  N   LEU B  16     -29.285   1.262 -22.033  1.00 92.36           N  
ATOM   2736  H   LEU B  16     -29.728   1.491 -22.911  1.00 92.36           H  
ATOM   2737  CA  LEU B  16     -28.436   0.065 -21.957  1.00 92.36           C  
ATOM   2738  HA  LEU B  16     -28.750  -0.531 -21.100  1.00 92.36           H  
ATOM   2739  C   LEU B  16     -26.965   0.419 -21.703  1.00 92.36           C  
ATOM   2740  CB  LEU B  16     -28.578  -0.768 -23.246  1.00 92.36           C  
ATOM   2741  HB2 LEU B  16     -28.544  -0.093 -24.102  1.00 92.36           H  
ATOM   2742  HB3 LEU B  16     -27.722  -1.437 -23.328  1.00 92.36           H  
ATOM   2743  O   LEU B  16     -26.344  -0.162 -20.814  1.00 92.36           O  
ATOM   2744  CG  LEU B  16     -29.859  -1.616 -23.317  1.00 92.36           C  
ATOM   2745  HG  LEU B  16     -30.725  -1.004 -23.065  1.00 92.36           H  
ATOM   2746  CD1 LEU B  16     -30.039  -2.160 -24.736  1.00 92.36           C  
ATOM   2747 HD11 LEU B  16     -30.130  -1.326 -25.431  1.00 92.36           H  
ATOM   2748 HD12 LEU B  16     -30.946  -2.763 -24.786  1.00 92.36           H  
ATOM   2749 HD13 LEU B  16     -29.180  -2.772 -25.011  1.00 92.36           H  
ATOM   2750  CD2 LEU B  16     -29.805  -2.811 -22.358  1.00 92.36           C  
ATOM   2751 HD21 LEU B  16     -28.945  -3.438 -22.593  1.00 92.36           H  
ATOM   2752 HD22 LEU B  16     -29.716  -2.463 -21.329  1.00 92.36           H  
ATOM   2753 HD23 LEU B  16     -30.715  -3.402 -22.453  1.00 92.36           H  
ATOM   2754  N   ASP B  17     -26.421   1.387 -22.444  1.00 93.65           N  
ATOM   2755  H   ASP B  17     -26.984   1.817 -23.165  1.00 93.65           H  
ATOM   2756  CA  ASP B  17     -25.031   1.825 -22.287  1.00 93.65           C  
ATOM   2757  HA  ASP B  17     -24.384   0.948 -22.309  1.00 93.65           H  
ATOM   2758  C   ASP B  17     -24.799   2.524 -20.928  1.00 93.65           C  
ATOM   2759  CB  ASP B  17     -24.632   2.747 -23.459  1.00 93.65           C  
ATOM   2760  HB2 ASP B  17     -23.665   3.193 -23.224  1.00 93.65           H  
ATOM   2761  HB3 ASP B  17     -25.355   3.559 -23.531  1.00 93.65           H  
ATOM   2762  O   ASP B  17     -23.725   2.381 -20.344  1.00 93.65           O  
ATOM   2763  CG  ASP B  17     -24.498   2.065 -24.837  1.00 93.65           C  
ATOM   2764  OD1 ASP B  17     -24.236   0.847 -24.942  1.00 93.65           O  
ATOM   2765  OD2 ASP B  17     -24.548   2.775 -25.867  1.00 93.65           O  
ATOM   2766  N   LEU B  18     -25.795   3.250 -20.400  1.00 92.68           N  
ATOM   2767  H   LEU B  18     -26.634   3.378 -20.948  1.00 92.68           H  
ATOM   2768  CA  LEU B  18     -25.741   3.887 -19.078  1.00 92.68           C  
ATOM   2769  HA  LEU B  18     -24.819   4.463 -19.007  1.00 92.68           H  
ATOM   2770  C   LEU B  18     -25.702   2.848 -17.958  1.00 92.68           C  
ATOM   2771  CB  LEU B  18     -26.936   4.847 -18.920  1.00 92.68           C  
ATOM   2772  HB2 LEU B  18     -26.858   5.624 -19.680  1.00 92.68           H  
ATOM   2773  HB3 LEU B  18     -27.857   4.293 -19.101  1.00 92.68           H  
ATOM   2774  O   LEU B  18     -24.838   2.932 -17.084  1.00 92.68           O  
ATOM   2775  CG  LEU B  18     -27.052   5.518 -17.534  1.00 92.68           C  
ATOM   2776  HG  LEU B  18     -27.208   4.760 -16.767  1.00 92.68           H  
ATOM   2777  CD1 LEU B  18     -25.807   6.336 -17.179  1.00 92.68           C  
ATOM   2778 HD11 LEU B  18     -25.628   7.076 -17.959  1.00 92.68           H  
ATOM   2779 HD12 LEU B  18     -24.939   5.684 -17.076  1.00 92.68           H  
ATOM   2780 HD13 LEU B  18     -25.968   6.850 -16.232  1.00 92.68           H  
ATOM   2781  CD2 LEU B  18     -28.247   6.468 -17.537  1.00 92.68           C  
ATOM   2782 HD21 LEU B  18     -28.369   6.908 -16.547  1.00 92.68           H  
ATOM   2783 HD22 LEU B  18     -29.156   5.905 -17.747  1.00 92.68           H  
ATOM   2784 HD23 LEU B  18     -28.118   7.257 -18.278  1.00 92.68           H  
ATOM   2785  N   ARG B  19     -26.578   1.836 -18.015  1.00 93.63           N  
ATOM   2786  H   ARG B  19     -27.283   1.853 -18.737  1.00 93.63           H  
ATOM   2787  CA  ARG B  19     -26.573   0.734 -17.046  1.00 93.63           C  
ATOM   2788  HA  ARG B  19     -26.708   1.152 -16.049  1.00 93.63           H  
ATOM   2789  C   ARG B  19     -25.230   0.006 -17.045  1.00 93.63           C  
ATOM   2790  CB  ARG B  19     -27.735  -0.220 -17.343  1.00 93.63           C  
ATOM   2791  HB2 ARG B  19     -28.653   0.366 -17.398  1.00 93.63           H  
ATOM   2792  HB3 ARG B  19     -27.576  -0.708 -18.305  1.00 93.63           H  
ATOM   2793  O   ARG B  19     -24.678  -0.240 -15.977  1.00 93.63           O  
ATOM   2794  CG  ARG B  19     -27.874  -1.282 -16.238  1.00 93.63           C  
ATOM   2795  HG2 ARG B  19     -26.950  -1.853 -16.153  1.00 93.63           H  
ATOM   2796  HG3 ARG B  19     -28.062  -0.787 -15.285  1.00 93.63           H  
ATOM   2797  CD  ARG B  19     -29.010  -2.266 -16.525  1.00 93.63           C  
ATOM   2798  HD2 ARG B  19     -29.047  -2.992 -15.713  1.00 93.63           H  
ATOM   2799  HD3 ARG B  19     -28.779  -2.802 -17.446  1.00 93.63           H  
ATOM   2800  NE  ARG B  19     -30.311  -1.574 -16.605  1.00 93.63           N  
ATOM   2801  HE  ARG B  19     -30.550  -0.999 -15.810  1.00 93.63           H  
ATOM   2802  NH1 ARG B  19     -30.966  -2.263 -18.698  1.00 93.63           N  
ATOM   2803 HH11 ARG B  19     -31.647  -2.244 -19.444  1.00 93.63           H  
ATOM   2804 HH12 ARG B  19     -30.139  -2.842 -18.738  1.00 93.63           H  
ATOM   2805  NH2 ARG B  19     -32.242  -0.840 -17.531  1.00 93.63           N  
ATOM   2806 HH21 ARG B  19     -32.390  -0.279 -16.704  1.00 93.63           H  
ATOM   2807 HH22 ARG B  19     -32.925  -0.805 -18.274  1.00 93.63           H  
ATOM   2808  CZ  ARG B  19     -31.163  -1.564 -17.611  1.00 93.63           C  
ATOM   2809  N   ALA B  20     -24.683  -0.279 -18.228  1.00 95.54           N  
ATOM   2810  H   ALA B  20     -25.201  -0.055 -19.066  1.00 95.54           H  
ATOM   2811  CA  ALA B  20     -23.372  -0.908 -18.361  1.00 95.54           C  
ATOM   2812  HA  ALA B  20     -23.379  -1.852 -17.816  1.00 95.54           H  
ATOM   2813  C   ALA B  20     -22.251  -0.042 -17.756  1.00 95.54           C  
ATOM   2814  CB  ALA B  20     -23.123  -1.208 -19.843  1.00 95.54           C  
ATOM   2815  HB1 ALA B  20     -23.110  -0.282 -20.419  1.00 95.54           H  
ATOM   2816  HB2 ALA B  20     -23.910  -1.857 -20.226  1.00 95.54           H  
ATOM   2817  HB3 ALA B  20     -22.163  -1.712 -19.955  1.00 95.54           H  
ATOM   2818  O   ALA B  20     -21.401  -0.557 -17.034  1.00 95.54           O  
ATOM   2819  N   ALA B  21     -22.271   1.276 -17.987  1.00 95.43           N  
ATOM   2820  H   ALA B  21     -22.976   1.655 -18.604  1.00 95.43           H  
ATOM   2821  CA  ALA B  21     -21.292   2.190 -17.402  1.00 95.43           C  
ATOM   2822  HA  ALA B  21     -20.295   1.816 -17.635  1.00 95.43           H  
ATOM   2823  C   ALA B  21     -21.396   2.254 -15.866  1.00 95.43           C  
ATOM   2824  CB  ALA B  21     -21.447   3.571 -18.051  1.00 95.43           C  
ATOM   2825  HB1 ALA B  21     -21.336   3.485 -19.132  1.00 95.43           H  
ATOM   2826  HB2 ALA B  21     -20.678   4.240 -17.665  1.00 95.43           H  
ATOM   2827  HB3 ALA B  21     -22.429   3.985 -17.823  1.00 95.43           H  
ATOM   2828  O   ALA B  21     -20.380   2.155 -15.185  1.00 95.43           O  
ATOM   2829  N   ARG B  22     -22.607   2.359 -15.299  1.00 94.07           N  
ATOM   2830  H   ARG B  22     -23.413   2.431 -15.904  1.00 94.07           H  
ATOM   2831  CA  ARG B  22     -22.808   2.358 -13.836  1.00 94.07           C  
ATOM   2832  HA  ARG B  22     -22.164   3.109 -13.378  1.00 94.07           H  
ATOM   2833  C   ARG B  22     -22.407   1.032 -13.192  1.00 94.07           C  
ATOM   2834  CB  ARG B  22     -24.269   2.671 -13.487  1.00 94.07           C  
ATOM   2835  HB2 ARG B  22     -24.929   2.022 -14.062  1.00 94.07           H  
ATOM   2836  HB3 ARG B  22     -24.419   2.452 -12.429  1.00 94.07           H  
ATOM   2837  O   ARG B  22     -21.823   1.027 -12.113  1.00 94.07           O  
ATOM   2838  CG  ARG B  22     -24.654   4.137 -13.726  1.00 94.07           C  
ATOM   2839  HG2 ARG B  22     -23.964   4.791 -13.193  1.00 94.07           H  
ATOM   2840  HG3 ARG B  22     -24.617   4.361 -14.792  1.00 94.07           H  
ATOM   2841  CD  ARG B  22     -26.075   4.360 -13.196  1.00 94.07           C  
ATOM   2842  HD2 ARG B  22     -26.753   3.669 -13.696  1.00 94.07           H  
ATOM   2843  HD3 ARG B  22     -26.088   4.143 -12.128  1.00 94.07           H  
ATOM   2844  NE  ARG B  22     -26.554   5.735 -13.418  1.00 94.07           N  
ATOM   2845  HE  ARG B  22     -26.004   6.338 -14.014  1.00 94.07           H  
ATOM   2846  NH1 ARG B  22     -28.497   5.516 -12.201  1.00 94.07           N  
ATOM   2847 HH11 ARG B  22     -29.375   5.874 -11.852  1.00 94.07           H  
ATOM   2848 HH12 ARG B  22     -28.323   4.531 -12.062  1.00 94.07           H  
ATOM   2849  NH2 ARG B  22     -28.094   7.415 -13.290  1.00 94.07           N  
ATOM   2850 HH21 ARG B  22     -27.592   7.952 -13.983  1.00 94.07           H  
ATOM   2851 HH22 ARG B  22     -29.047   7.654 -13.056  1.00 94.07           H  
ATOM   2852  CZ  ARG B  22     -27.709   6.210 -12.975  1.00 94.07           C  
ATOM   2853  N   GLN B  23     -22.691  -0.089 -13.852  1.00 95.47           N  
ATOM   2854  H   GLN B  23     -23.217  -0.033 -14.712  1.00 95.47           H  
ATOM   2855  CA  GLN B  23     -22.240  -1.396 -13.386  1.00 95.47           C  
ATOM   2856  HA  GLN B  23     -22.564  -1.526 -12.353  1.00 95.47           H  
ATOM   2857  C   GLN B  23     -20.710  -1.486 -13.383  1.00 95.47           C  
ATOM   2858  CB  GLN B  23     -22.887  -2.497 -14.232  1.00 95.47           C  
ATOM   2859  HB2 GLN B  23     -22.601  -2.379 -15.278  1.00 95.47           H  
ATOM   2860  HB3 GLN B  23     -23.971  -2.414 -14.150  1.00 95.47           H  
ATOM   2861  O   GLN B  23     -20.145  -1.901 -12.375  1.00 95.47           O  
ATOM   2862  CG  GLN B  23     -22.447  -3.880 -13.738  1.00 95.47           C  
ATOM   2863  HG2 GLN B  23     -22.651  -3.975 -12.671  1.00 95.47           H  
ATOM   2864  HG3 GLN B  23     -21.372  -3.985 -13.886  1.00 95.47           H  
ATOM   2865  CD  GLN B  23     -23.122  -5.035 -14.458  1.00 95.47           C  
ATOM   2866  NE2 GLN B  23     -22.609  -6.226 -14.265  1.00 95.47           N  
ATOM   2867 HE21 GLN B  23     -21.696  -6.282 -13.837  1.00 95.47           H  
ATOM   2868 HE22 GLN B  23     -22.989  -7.003 -14.787  1.00 95.47           H  
ATOM   2869  OE1 GLN B  23     -24.105  -4.890 -15.174  1.00 95.47           O  
ATOM   2870  N   ARG B  24     -20.046  -1.028 -14.453  1.00 95.26           N  
ATOM   2871  H   ARG B  24     -20.575  -0.738 -15.264  1.00 95.26           H  
ATOM   2872  CA  ARG B  24     -18.580  -0.988 -14.523  1.00 95.26           C  
ATOM   2873  HA  ARG B  24     -18.213  -2.001 -14.361  1.00 95.26           H  
ATOM   2874  C   ARG B  24     -17.972  -0.140 -13.408  1.00 95.26           C  
ATOM   2875  CB  ARG B  24     -18.133  -0.500 -15.913  1.00 95.26           C  
ATOM   2876  HB2 ARG B  24     -18.506  -1.197 -16.663  1.00 95.26           H  
ATOM   2877  HB3 ARG B  24     -18.578   0.475 -16.112  1.00 95.26           H  
ATOM   2878  O   ARG B  24     -16.976  -0.559 -12.840  1.00 95.26           O  
ATOM   2879  CG  ARG B  24     -16.608  -0.369 -16.074  1.00 95.26           C  
ATOM   2880  HG2 ARG B  24     -16.396  -0.061 -17.098  1.00 95.26           H  
ATOM   2881  HG3 ARG B  24     -16.232   0.409 -15.409  1.00 95.26           H  
ATOM   2882  CD  ARG B  24     -15.865  -1.681 -15.790  1.00 95.26           C  
ATOM   2883  HD2 ARG B  24     -16.252  -2.463 -16.444  1.00 95.26           H  
ATOM   2884  HD3 ARG B  24     -16.039  -1.975 -14.755  1.00 95.26           H  
ATOM   2885  NE  ARG B  24     -14.415  -1.534 -16.000  1.00 95.26           N  
ATOM   2886  HE  ARG B  24     -14.063  -0.637 -16.301  1.00 95.26           H  
ATOM   2887  NH1 ARG B  24     -13.796  -3.574 -15.135  1.00 95.26           N  
ATOM   2888 HH11 ARG B  24     -14.752  -3.752 -14.864  1.00 95.26           H  
ATOM   2889 HH12 ARG B  24     -13.057  -4.155 -14.765  1.00 95.26           H  
ATOM   2890  NH2 ARG B  24     -12.239  -2.145 -15.883  1.00 95.26           N  
ATOM   2891 HH21 ARG B  24     -11.514  -2.756 -15.536  1.00 95.26           H  
ATOM   2892 HH22 ARG B  24     -11.977  -1.210 -16.159  1.00 95.26           H  
ATOM   2893  CZ  ARG B  24     -13.494  -2.423 -15.674  1.00 95.26           C  
ATOM   2894  N   ILE B  25     -18.576   1.005 -13.076  1.00 95.79           N  
ATOM   2895  H   ILE B  25     -19.364   1.309 -13.631  1.00 95.79           H  
ATOM   2896  CA  ILE B  25     -18.154   1.818 -11.927  1.00 95.79           C  
ATOM   2897  HA  ILE B  25     -17.108   2.094 -12.060  1.00 95.79           H  
ATOM   2898  C   ILE B  25     -18.207   0.966 -10.654  1.00 95.79           C  
ATOM   2899  CB  ILE B  25     -18.976   3.124 -11.827  1.00 95.79           C  
ATOM   2900  HB  ILE B  25     -20.037   2.879 -11.876  1.00 95.79           H  
ATOM   2901  O   ILE B  25     -17.166   0.745 -10.058  1.00 95.79           O  
ATOM   2902  CG1 ILE B  25     -18.620   4.060 -13.001  1.00 95.79           C  
ATOM   2903 HG12 ILE B  25     -18.651   3.493 -13.931  1.00 95.79           H  
ATOM   2904 HG13 ILE B  25     -17.604   4.432 -12.874  1.00 95.79           H  
ATOM   2905  CG2 ILE B  25     -18.714   3.854 -10.504  1.00 95.79           C  
ATOM   2906 HG21 ILE B  25     -17.653   4.080 -10.405  1.00 95.79           H  
ATOM   2907 HG22 ILE B  25     -19.283   4.782 -10.435  1.00 95.79           H  
ATOM   2908 HG23 ILE B  25     -19.020   3.241  -9.656  1.00 95.79           H  
ATOM   2909  CD1 ILE B  25     -19.573   5.250 -13.161  1.00 95.79           C  
ATOM   2910 HD11 ILE B  25     -20.603   4.898 -13.220  1.00 95.79           H  
ATOM   2911 HD12 ILE B  25     -19.468   5.944 -12.327  1.00 95.79           H  
ATOM   2912 HD13 ILE B  25     -19.329   5.779 -14.083  1.00 95.79           H  
ATOM   2913  N   ARG B  26     -19.357   0.373 -10.301  1.00 95.38           N  
ATOM   2914  H   ARG B  26     -20.177   0.547 -10.864  1.00 95.38           H  
ATOM   2915  CA  ARG B  26     -19.469  -0.463  -9.085  1.00 95.38           C  
ATOM   2916  HA  ARG B  26     -19.229   0.154  -8.219  1.00 95.38           H  
ATOM   2917  C   ARG B  26     -18.464  -1.622  -9.036  1.00 95.38           C  
ATOM   2918  CB  ARG B  26     -20.892  -1.014  -8.930  1.00 95.38           C  
ATOM   2919  HB2 ARG B  26     -21.180  -1.533  -9.844  1.00 95.38           H  
ATOM   2920  HB3 ARG B  26     -20.892  -1.735  -8.112  1.00 95.38           H  
ATOM   2921  O   ARG B  26     -17.952  -1.925  -7.965  1.00 95.38           O  
ATOM   2922  CG  ARG B  26     -21.913   0.084  -8.597  1.00 95.38           C  
ATOM   2923  HG2 ARG B  26     -22.011   0.767  -9.440  1.00 95.38           H  
ATOM   2924  HG3 ARG B  26     -21.554   0.651  -7.738  1.00 95.38           H  
ATOM   2925  CD  ARG B  26     -23.290  -0.497  -8.249  1.00 95.38           C  
ATOM   2926  HD2 ARG B  26     -23.189  -1.147  -7.379  1.00 95.38           H  
ATOM   2927  HD3 ARG B  26     -23.939   0.336  -7.976  1.00 95.38           H  
ATOM   2928  NE  ARG B  26     -23.883  -1.257  -9.370  1.00 95.38           N  
ATOM   2929  HE  ARG B  26     -23.229  -1.643 -10.035  1.00 95.38           H  
ATOM   2930  NH1 ARG B  26     -26.095  -1.044  -8.755  1.00 95.38           N  
ATOM   2931 HH11 ARG B  26     -25.828  -0.514  -7.938  1.00 95.38           H  
ATOM   2932 HH12 ARG B  26     -27.083  -1.173  -8.917  1.00 95.38           H  
ATOM   2933  NH2 ARG B  26     -25.567  -2.174 -10.602  1.00 95.38           N  
ATOM   2934 HH21 ARG B  26     -26.557  -2.341 -10.710  1.00 95.38           H  
ATOM   2935 HH22 ARG B  26     -24.892  -2.589 -11.228  1.00 95.38           H  
ATOM   2936  CZ  ARG B  26     -25.172  -1.486  -9.567  1.00 95.38           C  
ATOM   2937  N   GLU B  27     -18.178  -2.257 -10.172  1.00 95.53           N  
ATOM   2938  H   GLU B  27     -18.661  -1.973 -11.013  1.00 95.53           H  
ATOM   2939  CA  GLU B  27     -17.168  -3.324 -10.278  1.00 95.53           C  
ATOM   2940  HA  GLU B  27     -17.322  -4.050  -9.481  1.00 95.53           H  
ATOM   2941  C   GLU B  27     -15.723  -2.812 -10.120  1.00 95.53           C  
ATOM   2942  CB  GLU B  27     -17.316  -4.046 -11.630  1.00 95.53           C  
ATOM   2943  HB2 GLU B  27     -16.448  -4.688 -11.782  1.00 95.53           H  
ATOM   2944  HB3 GLU B  27     -17.332  -3.302 -12.426  1.00 95.53           H  
ATOM   2945  O   GLU B  27     -14.849  -3.575  -9.731  1.00 95.53           O  
ATOM   2946  CG  GLU B  27     -18.577  -4.925 -11.722  1.00 95.53           C  
ATOM   2947  HG2 GLU B  27     -19.450  -4.331 -11.452  1.00 95.53           H  
ATOM   2948  HG3 GLU B  27     -18.492  -5.733 -10.995  1.00 95.53           H  
ATOM   2949  CD  GLU B  27     -18.805  -5.528 -13.122  1.00 95.53           C  
ATOM   2950  OE1 GLU B  27     -19.914  -6.083 -13.342  1.00 95.53           O  
ATOM   2951  OE2 GLU B  27     -17.903  -5.420 -13.988  1.00 95.53           O  
ATOM   2952  N   LEU B  28     -15.445  -1.538 -10.399  1.00 95.62           N  
ATOM   2953  H   LEU B  28     -16.189  -0.932 -10.712  1.00 95.62           H  
ATOM   2954  CA  LEU B  28     -14.122  -0.942 -10.182  1.00 95.62           C  
ATOM   2955  HA  LEU B  28     -13.349  -1.674 -10.415  1.00 95.62           H  
ATOM   2956  C   LEU B  28     -13.897  -0.540  -8.716  1.00 95.62           C  
ATOM   2957  CB  LEU B  28     -13.963   0.273 -11.111  1.00 95.62           C  
ATOM   2958  HB2 LEU B  28     -13.131   0.881 -10.754  1.00 95.62           H  
ATOM   2959  HB3 LEU B  28     -14.857   0.892 -11.043  1.00 95.62           H  
ATOM   2960  O   LEU B  28     -12.791  -0.684  -8.207  1.00 95.62           O  
ATOM   2961  CG  LEU B  28     -13.703  -0.091 -12.581  1.00 95.62           C  
ATOM   2962  HG  LEU B  28     -14.408  -0.849 -12.920  1.00 95.62           H  
ATOM   2963  CD1 LEU B  28     -13.884   1.156 -13.449  1.00 95.62           C  
ATOM   2964 HD11 LEU B  28     -13.716   0.908 -14.497  1.00 95.62           H  
ATOM   2965 HD12 LEU B  28     -14.896   1.543 -13.329  1.00 95.62           H  
ATOM   2966 HD13 LEU B  28     -13.165   1.920 -13.153  1.00 95.62           H  
ATOM   2967  CD2 LEU B  28     -12.283  -0.627 -12.768  1.00 95.62           C  
ATOM   2968 HD21 LEU B  28     -11.573   0.013 -12.244  1.00 95.62           H  
ATOM   2969 HD22 LEU B  28     -12.008  -0.623 -13.822  1.00 95.62           H  
ATOM   2970 HD23 LEU B  28     -12.203  -1.636 -12.363  1.00 95.62           H  
ATOM   2971  N   GLU B  29     -14.926  -0.035  -8.032  1.00 95.64           N  
ATOM   2972  H   GLU B  29     -15.789   0.118  -8.535  1.00 95.64           H  
ATOM   2973  CA  GLU B  29     -14.787   0.557  -6.685  1.00 95.64           C  
ATOM   2974  HA  GLU B  29     -13.730   0.755  -6.508  1.00 95.64           H  
ATOM   2975  C   GLU B  29     -15.194  -0.399  -5.549  1.00 95.64           C  
ATOM   2976  CB  GLU B  29     -15.491   1.942  -6.575  1.00 95.64           C  
ATOM   2977  HB2 GLU B  29     -14.717   2.710  -6.566  1.00 95.64           H  
ATOM   2978  HB3 GLU B  29     -16.019   2.003  -5.624  1.00 95.64           H  
ATOM   2979  O   GLU B  29     -14.586  -0.374  -4.477  1.00 95.64           O  
ATOM   2980  CG  GLU B  29     -16.470   2.282  -7.708  1.00 95.64           C  
ATOM   2981  HG2 GLU B  29     -17.229   1.499  -7.727  1.00 95.64           H  
ATOM   2982  HG3 GLU B  29     -15.909   2.286  -8.642  1.00 95.64           H  
ATOM   2983  CD  GLU B  29     -17.173   3.643  -7.597  1.00 95.64           C  
ATOM   2984  OE1 GLU B  29     -16.638   4.659  -8.117  1.00 95.64           O  
ATOM   2985  OE2 GLU B  29     -18.315   3.667  -7.090  1.00 95.64           O  
ATOM   2986  N   SER B  30     -16.181  -1.274  -5.769  1.00 95.71           N  
ATOM   2987  H   SER B  30     -16.626  -1.269  -6.676  1.00 95.71           H  
ATOM   2988  CA  SER B  30     -16.847  -2.033  -4.695  1.00 95.71           C  
ATOM   2989  HA  SER B  30     -16.197  -2.040  -3.820  1.00 95.71           H  
ATOM   2990  C   SER B  30     -17.102  -3.511  -5.034  1.00 95.71           C  
ATOM   2991  CB  SER B  30     -18.154  -1.342  -4.280  1.00 95.71           C  
ATOM   2992  HB2 SER B  30     -18.567  -1.844  -3.405  1.00 95.71           H  
ATOM   2993  HB3 SER B  30     -18.870  -1.424  -5.098  1.00 95.71           H  
ATOM   2994  O   SER B  30     -18.016  -4.123  -4.472  1.00 95.71           O  
ATOM   2995  OG  SER B  30     -17.976   0.028  -3.975  1.00 95.71           O  
ATOM   2996  HG  SER B  30     -17.369   0.132  -3.238  1.00 95.71           H  
ATOM   2997  N   ASP B  31     -16.310  -4.113  -5.931  1.00 96.56           N  
ATOM   2998  H   ASP B  31     -15.613  -3.562  -6.411  1.00 96.56           H  
ATOM   2999  CA  ASP B  31     -16.403  -5.553  -6.232  1.00 96.56           C  
ATOM   3000  HA  ASP B  31     -17.431  -5.745  -6.538  1.00 96.56           H  
ATOM   3001  C   ASP B  31     -16.057  -6.381  -4.974  1.00 96.56           C  
ATOM   3002  CB  ASP B  31     -15.497  -5.925  -7.424  1.00 96.56           C  
ATOM   3003  HB2 ASP B  31     -15.586  -5.113  -8.145  1.00 96.56           H  
ATOM   3004  HB3 ASP B  31     -14.459  -5.985  -7.096  1.00 96.56           H  
ATOM   3005  O   ASP B  31     -14.996  -6.150  -4.370  1.00 96.56           O  
ATOM   3006  CG  ASP B  31     -15.873  -7.214  -8.180  1.00 96.56           C  
ATOM   3007  OD1 ASP B  31     -16.834  -7.900  -7.772  1.00 96.56           O  
ATOM   3008  OD2 ASP B  31     -15.236  -7.513  -9.223  1.00 96.56           O  
ATOM   3009  N   PRO B  32     -16.933  -7.298  -4.517  1.00 98.38           N  
ATOM   3010  CA  PRO B  32     -16.621  -8.196  -3.410  1.00 98.38           C  
ATOM   3011  HA  PRO B  32     -16.245  -7.618  -2.566  1.00 98.38           H  
ATOM   3012  C   PRO B  32     -15.566  -9.237  -3.808  1.00 98.38           C  
ATOM   3013  CB  PRO B  32     -17.948  -8.849  -3.018  1.00 98.38           C  
ATOM   3014  HB2 PRO B  32     -17.817  -9.866  -2.651  1.00 98.38           H  
ATOM   3015  HB3 PRO B  32     -18.441  -8.233  -2.266  1.00 98.38           H  
ATOM   3016  O   PRO B  32     -15.669  -9.901  -4.844  1.00 98.38           O  
ATOM   3017  CG  PRO B  32     -18.756  -8.813  -4.314  1.00 98.38           C  
ATOM   3018  HG2 PRO B  32     -18.465  -9.647  -4.952  1.00 98.38           H  
ATOM   3019  HG3 PRO B  32     -19.829  -8.827  -4.127  1.00 98.38           H  
ATOM   3020  CD  PRO B  32     -18.308  -7.505  -4.958  1.00 98.38           C  
ATOM   3021  HD2 PRO B  32     -18.399  -7.582  -6.041  1.00 98.38           H  
ATOM   3022  HD3 PRO B  32     -18.925  -6.683  -4.595  1.00 98.38           H  
ATOM   3023  N   ILE B  33     -14.579  -9.436  -2.937  1.00 98.88           N  
ATOM   3024  H   ILE B  33     -14.579  -8.901  -2.080  1.00 98.88           H  
ATOM   3025  CA  ILE B  33     -13.474 -10.375  -3.162  1.00 98.88           C  
ATOM   3026  HA  ILE B  33     -13.443 -10.659  -4.214  1.00 98.88           H  
ATOM   3027  C   ILE B  33     -13.718 -11.655  -2.360  1.00 98.88           C  
ATOM   3028  CB  ILE B  33     -12.129  -9.695  -2.835  1.00 98.88           C  
ATOM   3029  HB  ILE B  33     -12.125  -9.431  -1.778  1.00 98.88           H  
ATOM   3030  O   ILE B  33     -13.898 -11.604  -1.147  1.00 98.88           O  
ATOM   3031  CG1 ILE B  33     -11.904  -8.387  -3.636  1.00 98.88           C  
ATOM   3032 HG12 ILE B  33     -12.612  -7.633  -3.293  1.00 98.88           H  
ATOM   3033 HG13 ILE B  33     -10.905  -8.011  -3.415  1.00 98.88           H  
ATOM   3034  CG2 ILE B  33     -10.962 -10.663  -3.069  1.00 98.88           C  
ATOM   3035 HG21 ILE B  33     -11.034 -11.514  -2.392  1.00 98.88           H  
ATOM   3036 HG22 ILE B  33     -10.019 -10.154  -2.875  1.00 98.88           H  
ATOM   3037 HG23 ILE B  33     -10.964 -11.032  -4.095  1.00 98.88           H  
ATOM   3038  CD1 ILE B  33     -12.028  -8.504  -5.162  1.00 98.88           C  
ATOM   3039 HD11 ILE B  33     -11.333  -9.251  -5.546  1.00 98.88           H  
ATOM   3040 HD12 ILE B  33     -13.046  -8.768  -5.446  1.00 98.88           H  
ATOM   3041 HD13 ILE B  33     -11.785  -7.542  -5.614  1.00 98.88           H  
ATOM   3042  N   ALA B  34     -13.756 -12.803  -3.029  1.00 98.90           N  
ATOM   3043  H   ALA B  34     -13.428 -12.804  -3.984  1.00 98.90           H  
ATOM   3044  CA  ALA B  34     -13.939 -14.109  -2.411  1.00 98.90           C  
ATOM   3045  HA  ALA B  34     -14.689 -14.029  -1.624  1.00 98.90           H  
ATOM   3046  C   ALA B  34     -12.643 -14.614  -1.764  1.00 98.90           C  
ATOM   3047  CB  ALA B  34     -14.455 -15.089  -3.473  1.00 98.90           C  
ATOM   3048  HB1 ALA B  34     -15.448 -14.786  -3.807  1.00 98.90           H  
ATOM   3049  HB2 ALA B  34     -13.773 -15.107  -4.323  1.00 98.90           H  
ATOM   3050  HB3 ALA B  34     -14.499 -16.094  -3.056  1.00 98.90           H  
ATOM   3051  O   ALA B  34     -11.565 -14.504  -2.344  1.00 98.90           O  
ATOM   3052  N   ILE B  35     -12.774 -15.219  -0.582  1.00 98.89           N  
ATOM   3053  H   ILE B  35     -13.693 -15.247  -0.164  1.00 98.89           H  
ATOM   3054  CA  ILE B  35     -11.720 -16.017   0.052  1.00 98.89           C  
ATOM   3055  HA  ILE B  35     -10.747 -15.680  -0.304  1.00 98.89           H  
ATOM   3056  C   ILE B  35     -11.921 -17.471  -0.385  1.00 98.89           C  
ATOM   3057  CB  ILE B  35     -11.748 -15.868   1.591  1.00 98.89           C  
ATOM   3058  HB  ILE B  35     -12.683 -16.284   1.965  1.00 98.89           H  
ATOM   3059  O   ILE B  35     -12.953 -18.066  -0.059  1.00 98.89           O  
ATOM   3060  CG1 ILE B  35     -11.685 -14.381   2.017  1.00 98.89           C  
ATOM   3061 HG12 ILE B  35     -10.760 -13.939   1.647  1.00 98.89           H  
ATOM   3062 HG13 ILE B  35     -12.519 -13.839   1.571  1.00 98.89           H  
ATOM   3063  CG2 ILE B  35     -10.580 -16.671   2.198  1.00 98.89           C  
ATOM   3064 HG21 ILE B  35      -9.630 -16.255   1.863  1.00 98.89           H  
ATOM   3065 HG22 ILE B  35     -10.626 -17.716   1.893  1.00 98.89           H  
ATOM   3066 HG23 ILE B  35     -10.619 -16.648   3.287  1.00 98.89           H  
ATOM   3067  CD1 ILE B  35     -11.759 -14.143   3.529  1.00 98.89           C  
ATOM   3068 HD11 ILE B  35     -12.637 -14.639   3.941  1.00 98.89           H  
ATOM   3069 HD12 ILE B  35     -11.831 -13.073   3.724  1.00 98.89           H  
ATOM   3070 HD13 ILE B  35     -10.863 -14.524   4.019  1.00 98.89           H  
ATOM   3071  N   VAL B  36     -10.955 -18.026  -1.119  1.00 98.78           N  
ATOM   3072  H   VAL B  36     -10.140 -17.468  -1.326  1.00 98.78           H  
ATOM   3073  CA  VAL B  36     -11.040 -19.370  -1.721  1.00 98.78           C  
ATOM   3074  HA  VAL B  36     -12.088 -19.616  -1.896  1.00 98.78           H  
ATOM   3075  C   VAL B  36     -10.486 -20.439  -0.781  1.00 98.78           C  
ATOM   3076  CB  VAL B  36     -10.319 -19.407  -3.085  1.00 98.78           C  
ATOM   3077  HB  VAL B  36      -9.270 -19.144  -2.943  1.00 98.78           H  
ATOM   3078  O   VAL B  36     -11.119 -21.466  -0.546  1.00 98.78           O  
ATOM   3079  CG1 VAL B  36     -10.388 -20.800  -3.721  1.00 98.78           C  
ATOM   3080 HG11 VAL B  36     -11.426 -21.129  -3.775  1.00 98.78           H  
ATOM   3081 HG12 VAL B  36      -9.824 -21.518  -3.124  1.00 98.78           H  
ATOM   3082 HG13 VAL B  36      -9.960 -20.778  -4.723  1.00 98.78           H  
ATOM   3083  CG2 VAL B  36     -10.941 -18.404  -4.065  1.00 98.78           C  
ATOM   3084 HG21 VAL B  36     -10.831 -17.386  -3.692  1.00 98.78           H  
ATOM   3085 HG22 VAL B  36     -11.998 -18.630  -4.205  1.00 98.78           H  
ATOM   3086 HG23 VAL B  36     -10.437 -18.466  -5.030  1.00 98.78           H  
ATOM   3087  N   SER B  37      -9.316 -20.183  -0.198  1.00 98.75           N  
ATOM   3088  H   SER B  37      -8.847 -19.314  -0.411  1.00 98.75           H  
ATOM   3089  CA  SER B  37      -8.652 -21.092   0.737  1.00 98.75           C  
ATOM   3090  HA  SER B  37      -9.414 -21.667   1.265  1.00 98.75           H  
ATOM   3091  C   SER B  37      -7.850 -20.324   1.787  1.00 98.75           C  
ATOM   3092  CB  SER B  37      -7.769 -22.097  -0.017  1.00 98.75           C  
ATOM   3093  HB2 SER B  37      -7.410 -22.857   0.677  1.00 98.75           H  
ATOM   3094  HB3 SER B  37      -8.360 -22.586  -0.792  1.00 98.75           H  
ATOM   3095  O   SER B  37      -7.673 -19.104   1.708  1.00 98.75           O  
ATOM   3096  OG  SER B  37      -6.662 -21.446  -0.600  1.00 98.75           O  
ATOM   3097  HG  SER B  37      -6.003 -22.094  -0.858  1.00 98.75           H  
ATOM   3098  N   MET B  38      -7.392 -21.046   2.809  1.00 98.82           N  
ATOM   3099  H   MET B  38      -7.528 -22.046   2.793  1.00 98.82           H  
ATOM   3100  CA  MET B  38      -6.592 -20.517   3.912  1.00 98.82           C  
ATOM   3101  HA  MET B  38      -5.981 -19.694   3.542  1.00 98.82           H  
ATOM   3102  C   MET B  38      -5.639 -21.595   4.438  1.00 98.82           C  
ATOM   3103  CB  MET B  38      -7.514 -19.960   5.013  1.00 98.82           C  
ATOM   3104  HB2 MET B  38      -8.014 -19.074   4.624  1.00 98.82           H  
ATOM   3105  HB3 MET B  38      -6.904 -19.660   5.865  1.00 98.82           H  
ATOM   3106  O   MET B  38      -5.995 -22.774   4.462  1.00 98.82           O  
ATOM   3107  CG  MET B  38      -8.599 -20.933   5.493  1.00 98.82           C  
ATOM   3108  HG2 MET B  38      -9.186 -21.268   4.638  1.00 98.82           H  
ATOM   3109  HG3 MET B  38      -8.117 -21.802   5.940  1.00 98.82           H  
ATOM   3110  SD  MET B  38      -9.745 -20.214   6.701  1.00 98.82           S  
ATOM   3111  CE  MET B  38     -10.810 -21.644   7.000  1.00 98.82           C  
ATOM   3112  HE1 MET B  38     -10.223 -22.460   7.422  1.00 98.82           H  
ATOM   3113  HE2 MET B  38     -11.257 -21.971   6.061  1.00 98.82           H  
ATOM   3114  HE3 MET B  38     -11.600 -21.362   7.696  1.00 98.82           H  
ATOM   3115  N   ALA B  39      -4.445 -21.194   4.872  1.00 98.87           N  
ATOM   3116  H   ALA B  39      -4.213 -20.213   4.809  1.00 98.87           H  
ATOM   3117  CA  ALA B  39      -3.435 -22.065   5.470  1.00 98.87           C  
ATOM   3118  HA  ALA B  39      -3.924 -22.933   5.911  1.00 98.87           H  
ATOM   3119  C   ALA B  39      -2.692 -21.320   6.588  1.00 98.87           C  
ATOM   3120  CB  ALA B  39      -2.474 -22.559   4.382  1.00 98.87           C  
ATOM   3121  HB1 ALA B  39      -3.026 -23.091   3.608  1.00 98.87           H  
ATOM   3122  HB2 ALA B  39      -1.737 -23.239   4.810  1.00 98.87           H  
ATOM   3123  HB3 ALA B  39      -1.952 -21.714   3.934  1.00 98.87           H  
ATOM   3124  O   ALA B  39      -2.541 -20.096   6.542  1.00 98.87           O  
ATOM   3125  N   CYS B  40      -2.247 -22.046   7.613  1.00 98.76           N  
ATOM   3126  H   CYS B  40      -2.331 -23.052   7.596  1.00 98.76           H  
ATOM   3127  CA  CYS B  40      -1.543 -21.444   8.740  1.00 98.76           C  
ATOM   3128  HA  CYS B  40      -0.936 -20.627   8.349  1.00 98.76           H  
ATOM   3129  C   CYS B  40      -0.581 -22.413   9.436  1.00 98.76           C  
ATOM   3130  CB  CYS B  40      -2.559 -20.850   9.735  1.00 98.76           C  
ATOM   3131  HB2 CYS B  40      -2.019 -20.329  10.526  1.00 98.76           H  
ATOM   3132  HB3 CYS B  40      -3.177 -20.115   9.219  1.00 98.76           H  
ATOM   3133  O   CYS B  40      -0.801 -23.625   9.484  1.00 98.76           O  
ATOM   3134  SG  CYS B  40      -3.624 -22.140  10.459  1.00 98.76           S  
ATOM   3135  HG  CYS B  40      -2.629 -22.942  10.850  1.00 98.76           H  
ATOM   3136  N   ARG B  41       0.447 -21.839  10.054  1.00 98.78           N  
ATOM   3137  H   ARG B  41       0.562 -20.847   9.901  1.00 98.78           H  
ATOM   3138  CA  ARG B  41       1.345 -22.439  11.039  1.00 98.78           C  
ATOM   3139  HA  ARG B  41       1.015 -23.443  11.308  1.00 98.78           H  
ATOM   3140  C   ARG B  41       1.288 -21.571  12.287  1.00 98.78           C  
ATOM   3141  CB  ARG B  41       2.776 -22.480  10.475  1.00 98.78           C  
ATOM   3142  HB2 ARG B  41       3.466 -22.761  11.270  1.00 98.78           H  
ATOM   3143  HB3 ARG B  41       3.055 -21.479  10.145  1.00 98.78           H  
ATOM   3144  O   ARG B  41       1.773 -20.445  12.270  1.00 98.78           O  
ATOM   3145  CG  ARG B  41       2.965 -23.441   9.297  1.00 98.78           C  
ATOM   3146  HG2 ARG B  41       2.236 -23.235   8.513  1.00 98.78           H  
ATOM   3147  HG3 ARG B  41       3.962 -23.286   8.885  1.00 98.78           H  
ATOM   3148  CD  ARG B  41       2.842 -24.894   9.759  1.00 98.78           C  
ATOM   3149  HD2 ARG B  41       3.506 -25.053  10.609  1.00 98.78           H  
ATOM   3150  HD3 ARG B  41       1.818 -25.093  10.077  1.00 98.78           H  
ATOM   3151  NE  ARG B  41       3.232 -25.813   8.686  1.00 98.78           N  
ATOM   3152  HE  ARG B  41       4.218 -26.003   8.577  1.00 98.78           H  
ATOM   3153  NH1 ARG B  41       1.167 -26.143   7.718  1.00 98.78           N  
ATOM   3154 HH11 ARG B  41       0.697 -25.494   8.333  1.00 98.78           H  
ATOM   3155 HH12 ARG B  41       0.712 -26.414   6.858  1.00 98.78           H  
ATOM   3156  NH2 ARG B  41       3.003 -27.085   6.865  1.00 98.78           N  
ATOM   3157 HH21 ARG B  41       4.005 -27.165   6.767  1.00 98.78           H  
ATOM   3158 HH22 ARG B  41       2.422 -27.499   6.150  1.00 98.78           H  
ATOM   3159  CZ  ARG B  41       2.454 -26.335   7.763  1.00 98.78           C  
ATOM   3160  N   LEU B  42       0.657 -22.074  13.339  1.00 98.67           N  
ATOM   3161  H   LEU B  42       0.299 -23.016  13.281  1.00 98.67           H  
ATOM   3162  CA  LEU B  42       0.461 -21.394  14.617  1.00 98.67           C  
ATOM   3163  HA  LEU B  42       1.015 -20.456  14.597  1.00 98.67           H  
ATOM   3164  C   LEU B  42       1.032 -22.248  15.769  1.00 98.67           C  
ATOM   3165  CB  LEU B  42      -1.040 -21.091  14.807  1.00 98.67           C  
ATOM   3166  HB2 LEU B  42      -1.205 -20.704  15.812  1.00 98.67           H  
ATOM   3167  HB3 LEU B  42      -1.586 -22.031  14.724  1.00 98.67           H  
ATOM   3168  O   LEU B  42       1.231 -23.455  15.592  1.00 98.67           O  
ATOM   3169  CG  LEU B  42      -1.652 -20.103  13.799  1.00 98.67           C  
ATOM   3170  HG  LEU B  42      -1.517 -20.483  12.787  1.00 98.67           H  
ATOM   3171  CD1 LEU B  42      -3.152 -19.977  14.066  1.00 98.67           C  
ATOM   3172 HD11 LEU B  42      -3.618 -20.957  13.962  1.00 98.67           H  
ATOM   3173 HD12 LEU B  42      -3.321 -19.594  15.073  1.00 98.67           H  
ATOM   3174 HD13 LEU B  42      -3.594 -19.297  13.339  1.00 98.67           H  
ATOM   3175  CD2 LEU B  42      -1.034 -18.708  13.891  1.00 98.67           C  
ATOM   3176 HD21 LEU B  42       0.008 -18.748  13.575  1.00 98.67           H  
ATOM   3177 HD22 LEU B  42      -1.085 -18.338  14.915  1.00 98.67           H  
ATOM   3178 HD23 LEU B  42      -1.560 -18.024  13.225  1.00 98.67           H  
ATOM   3179  N   PRO B  43       1.312 -21.642  16.937  1.00 98.10           N  
ATOM   3180  CA  PRO B  43       1.910 -22.325  18.085  1.00 98.10           C  
ATOM   3181  HA  PRO B  43       2.901 -22.682  17.804  1.00 98.10           H  
ATOM   3182  C   PRO B  43       1.079 -23.507  18.600  1.00 98.10           C  
ATOM   3183  CB  PRO B  43       2.052 -21.246  19.164  1.00 98.10           C  
ATOM   3184  HB2 PRO B  43       2.924 -21.402  19.799  1.00 98.10           H  
ATOM   3185  HB3 PRO B  43       1.151 -21.211  19.776  1.00 98.10           H  
ATOM   3186  O   PRO B  43      -0.122 -23.602  18.338  1.00 98.10           O  
ATOM   3187  CG  PRO B  43       2.134 -19.947  18.374  1.00 98.10           C  
ATOM   3188  HG2 PRO B  43       1.821 -19.090  18.971  1.00 98.10           H  
ATOM   3189  HG3 PRO B  43       3.142 -19.808  17.984  1.00 98.10           H  
ATOM   3190  CD  PRO B  43       1.166 -20.225  17.234  1.00 98.10           C  
ATOM   3191  HD2 PRO B  43       1.412 -19.591  16.381  1.00 98.10           H  
ATOM   3192  HD3 PRO B  43       0.147 -20.026  17.568  1.00 98.10           H  
ATOM   3193  N   GLY B  44       1.712 -24.400  19.365  1.00 97.80           N  
ATOM   3194  H   GLY B  44       2.712 -24.319  19.481  1.00 97.80           H  
ATOM   3195  CA  GLY B  44       1.053 -25.545  20.004  1.00 97.80           C  
ATOM   3196  HA2 GLY B  44       1.786 -26.040  20.641  1.00 97.80           H  
ATOM   3197  HA3 GLY B  44       0.225 -25.207  20.627  1.00 97.80           H  
ATOM   3198  C   GLY B  44       0.536 -26.588  19.012  1.00 97.80           C  
ATOM   3199  O   GLY B  44      -0.559 -27.129  19.174  1.00 97.80           O  
ATOM   3200  N   GLY B  45       1.310 -26.849  17.956  1.00 97.45           N  
ATOM   3201  H   GLY B  45       2.243 -26.464  17.983  1.00 97.45           H  
ATOM   3202  CA  GLY B  45       0.994 -27.865  16.947  1.00 97.45           C  
ATOM   3203  HA2 GLY B  45       1.869 -27.990  16.309  1.00 97.45           H  
ATOM   3204  HA3 GLY B  45       0.804 -28.811  17.455  1.00 97.45           H  
ATOM   3205  C   GLY B  45      -0.210 -27.555  16.042  1.00 97.45           C  
ATOM   3206  O   GLY B  45      -0.768 -28.475  15.425  1.00 97.45           O  
ATOM   3207  N   VAL B  46      -0.632 -26.290  15.943  1.00 98.38           N  
ATOM   3208  H   VAL B  46      -0.144 -25.583  16.474  1.00 98.38           H  
ATOM   3209  CA  VAL B  46      -1.744 -25.856  15.082  1.00 98.38           C  
ATOM   3210  HA  VAL B  46      -2.448 -26.683  14.984  1.00 98.38           H  
ATOM   3211  C   VAL B  46      -1.229 -25.523  13.679  1.00 98.38           C  
ATOM   3212  CB  VAL B  46      -2.526 -24.691  15.719  1.00 98.38           C  
ATOM   3213  HB  VAL B  46      -1.853 -23.852  15.896  1.00 98.38           H  
ATOM   3214  O   VAL B  46      -0.906 -24.387  13.351  1.00 98.38           O  
ATOM   3215  CG1 VAL B  46      -3.691 -24.239  14.823  1.00 98.38           C  
ATOM   3216 HG11 VAL B  46      -4.263 -23.471  15.342  1.00 98.38           H  
ATOM   3217 HG12 VAL B  46      -4.340 -25.085  14.594  1.00 98.38           H  
ATOM   3218 HG13 VAL B  46      -3.321 -23.804  13.895  1.00 98.38           H  
ATOM   3219  CG2 VAL B  46      -3.136 -25.104  17.063  1.00 98.38           C  
ATOM   3220 HG21 VAL B  46      -3.697 -24.267  17.480  1.00 98.38           H  
ATOM   3221 HG22 VAL B  46      -2.346 -25.356  17.770  1.00 98.38           H  
ATOM   3222 HG23 VAL B  46      -3.799 -25.961  16.942  1.00 98.38           H  
ATOM   3223  N   ASN B  47      -1.182 -26.527  12.809  1.00 97.93           N  
ATOM   3224  H   ASN B  47      -1.363 -27.460  13.149  1.00 97.93           H  
ATOM   3225  CA  ASN B  47      -0.729 -26.404  11.417  1.00 97.93           C  
ATOM   3226  HA  ASN B  47      -0.295 -25.415  11.271  1.00 97.93           H  
ATOM   3227  C   ASN B  47      -1.866 -26.506  10.380  1.00 97.93           C  
ATOM   3228  CB  ASN B  47       0.391 -27.428  11.184  1.00 97.93           C  
ATOM   3229  HB2 ASN B  47       1.197 -27.260  11.898  1.00 97.93           H  
ATOM   3230  HB3 ASN B  47       0.797 -27.281  10.183  1.00 97.93           H  
ATOM   3231  O   ASN B  47      -1.618 -26.692   9.195  1.00 97.93           O  
ATOM   3232  CG  ASN B  47      -0.061 -28.873  11.300  1.00 97.93           C  
ATOM   3233  ND2 ASN B  47       0.720 -29.780  10.765  1.00 97.93           N  
ATOM   3234 HD21 ASN B  47       1.537 -29.494  10.245  1.00 97.93           H  
ATOM   3235 HD22 ASN B  47       0.401 -30.739  10.768  1.00 97.93           H  
ATOM   3236  OD1 ASN B  47      -1.085 -29.215  11.883  1.00 97.93           O  
ATOM   3237  N   THR B  48      -3.124 -26.423  10.820  1.00 97.74           N  
ATOM   3238  H   THR B  48      -3.269 -26.233  11.801  1.00 97.74           H  
ATOM   3239  CA  THR B  48      -4.306 -26.473   9.950  1.00 97.74           C  
ATOM   3240  HA  THR B  48      -4.015 -26.058   8.985  1.00 97.74           H  
ATOM   3241  C   THR B  48      -5.445 -25.632  10.538  1.00 97.74           C  
ATOM   3242  CB  THR B  48      -4.764 -27.924   9.697  1.00 97.74           C  
ATOM   3243  HB  THR B  48      -4.014 -28.422   9.083  1.00 97.74           H  
ATOM   3244  O   THR B  48      -5.618 -25.624  11.764  1.00 97.74           O  
ATOM   3245  CG2 THR B  48      -4.970 -28.755  10.962  1.00 97.74           C  
ATOM   3246 HG21 THR B  48      -5.720 -28.283  11.597  1.00 97.74           H  
ATOM   3247 HG22 THR B  48      -4.029 -28.847  11.503  1.00 97.74           H  
ATOM   3248 HG23 THR B  48      -5.310 -29.753  10.686  1.00 97.74           H  
ATOM   3249  OG1 THR B  48      -6.001 -27.950   9.014  1.00 97.74           O  
ATOM   3250  HG1 THR B  48      -5.813 -28.238   8.118  1.00 97.74           H  
ATOM   3251  N   PRO B  49      -6.278 -24.974   9.704  1.00 98.47           N  
ATOM   3252  CA  PRO B  49      -7.435 -24.211  10.177  1.00 98.47           C  
ATOM   3253  HA  PRO B  49      -7.074 -23.372  10.771  1.00 98.47           H  
ATOM   3254  C   PRO B  49      -8.427 -25.029  11.020  1.00 98.47           C  
ATOM   3255  CB  PRO B  49      -8.109 -23.674   8.910  1.00 98.47           C  
ATOM   3256  HB2 PRO B  49      -8.869 -24.373   8.562  1.00 98.47           H  
ATOM   3257  HB3 PRO B  49      -8.543 -22.689   9.080  1.00 98.47           H  
ATOM   3258  O   PRO B  49      -9.073 -24.477  11.908  1.00 98.47           O  
ATOM   3259  CG  PRO B  49      -6.979 -23.614   7.885  1.00 98.47           C  
ATOM   3260  HG2 PRO B  49      -6.414 -22.691   8.012  1.00 98.47           H  
ATOM   3261  HG3 PRO B  49      -7.350 -23.704   6.864  1.00 98.47           H  
ATOM   3262  CD  PRO B  49      -6.109 -24.804   8.264  1.00 98.47           C  
ATOM   3263  HD2 PRO B  49      -6.460 -25.694   7.741  1.00 98.47           H  
ATOM   3264  HD3 PRO B  49      -5.076 -24.587   7.994  1.00 98.47           H  
ATOM   3265  N   GLN B  50      -8.535 -26.344  10.791  1.00 97.63           N  
ATOM   3266  H   GLN B  50      -7.971 -26.759  10.062  1.00 97.63           H  
ATOM   3267  CA  GLN B  50      -9.423 -27.210  11.577  1.00 97.63           C  
ATOM   3268  HA  GLN B  50     -10.422 -26.773  11.568  1.00 97.63           H  
ATOM   3269  C   GLN B  50      -8.980 -27.299  13.046  1.00 97.63           C  
ATOM   3270  CB  GLN B  50      -9.493 -28.598  10.917  1.00 97.63           C  
ATOM   3271  HB2 GLN B  50      -9.861 -28.488   9.897  1.00 97.63           H  
ATOM   3272  HB3 GLN B  50      -8.490 -29.021  10.869  1.00 97.63           H  
ATOM   3273  O   GLN B  50      -9.804 -27.136  13.944  1.00 97.63           O  
ATOM   3274  CG  GLN B  50     -10.400 -29.585  11.671  1.00 97.63           C  
ATOM   3275  HG2 GLN B  50     -10.389 -30.542  11.150  1.00 97.63           H  
ATOM   3276  HG3 GLN B  50      -9.997 -29.758  12.669  1.00 97.63           H  
ATOM   3277  CD  GLN B  50     -11.853 -29.133  11.789  1.00 97.63           C  
ATOM   3278  NE2 GLN B  50     -12.537 -29.538  12.834  1.00 97.63           N  
ATOM   3279 HE21 GLN B  50     -12.063 -30.055  13.561  1.00 97.63           H  
ATOM   3280 HE22 GLN B  50     -13.490 -29.216  12.924  1.00 97.63           H  
ATOM   3281  OE1 GLN B  50     -12.399 -28.435  10.946  1.00 97.63           O  
ATOM   3282  N   ARG B  51      -7.676 -27.483  13.297  1.00 98.41           N  
ATOM   3283  H   ARG B  51      -7.043 -27.511  12.511  1.00 98.41           H  
ATOM   3284  CA  ARG B  51      -7.119 -27.497  14.661  1.00 98.41           C  
ATOM   3285  HA  ARG B  51      -7.695 -28.183  15.280  1.00 98.41           H  
ATOM   3286  C   ARG B  51      -7.241 -26.132  15.332  1.00 98.41           C  
ATOM   3287  CB  ARG B  51      -5.649 -27.939  14.661  1.00 98.41           C  
ATOM   3288  HB2 ARG B  51      -5.214 -27.675  15.625  1.00 98.41           H  
ATOM   3289  HB3 ARG B  51      -5.101 -27.402  13.887  1.00 98.41           H  
ATOM   3290  O   ARG B  51      -7.493 -26.071  16.530  1.00 98.41           O  
ATOM   3291  CG  ARG B  51      -5.480 -29.451  14.473  1.00 98.41           C  
ATOM   3292  HG2 ARG B  51      -6.046 -29.980  15.239  1.00 98.41           H  
ATOM   3293  HG3 ARG B  51      -5.850 -29.747  13.491  1.00 98.41           H  
ATOM   3294  CD  ARG B  51      -3.993 -29.799  14.606  1.00 98.41           C  
ATOM   3295  HD2 ARG B  51      -3.671 -29.583  15.624  1.00 98.41           H  
ATOM   3296  HD3 ARG B  51      -3.417 -29.175  13.923  1.00 98.41           H  
ATOM   3297  NE  ARG B  51      -3.734 -31.212  14.291  1.00 98.41           N  
ATOM   3298  HE  ARG B  51      -4.521 -31.760  13.975  1.00 98.41           H  
ATOM   3299  NH1 ARG B  51      -1.494 -31.202  14.832  1.00 98.41           N  
ATOM   3300 HH11 ARG B  51      -0.587 -31.647  14.845  1.00 98.41           H  
ATOM   3301 HH12 ARG B  51      -1.524 -30.214  15.040  1.00 98.41           H  
ATOM   3302  NH2 ARG B  51      -2.432 -33.055  14.017  1.00 98.41           N  
ATOM   3303 HH21 ARG B  51      -3.224 -33.547  13.629  1.00 98.41           H  
ATOM   3304 HH22 ARG B  51      -1.521 -33.488  14.064  1.00 98.41           H  
ATOM   3305  CZ  ARG B  51      -2.559 -31.809  14.384  1.00 98.41           C  
ATOM   3306  N   LEU B  52      -7.114 -25.042  14.568  1.00 98.56           N  
ATOM   3307  H   LEU B  52      -6.866 -25.158  13.596  1.00 98.56           H  
ATOM   3308  CA  LEU B  52      -7.363 -23.694  15.085  1.00 98.56           C  
ATOM   3309  HA  LEU B  52      -6.724 -23.541  15.955  1.00 98.56           H  
ATOM   3310  C   LEU B  52      -8.816 -23.551  15.558  1.00 98.56           C  
ATOM   3311  CB  LEU B  52      -7.002 -22.647  14.013  1.00 98.56           C  
ATOM   3312  HB2 LEU B  52      -5.944 -22.738  13.767  1.00 98.56           H  
ATOM   3313  HB3 LEU B  52      -7.572 -22.857  13.107  1.00 98.56           H  
ATOM   3314  O   LEU B  52      -9.054 -23.054  16.653  1.00 98.56           O  
ATOM   3315  CG  LEU B  52      -7.298 -21.192  14.427  1.00 98.56           C  
ATOM   3316  HG  LEU B  52      -8.366 -21.081  14.616  1.00 98.56           H  
ATOM   3317  CD1 LEU B  52      -6.532 -20.769  15.682  1.00 98.56           C  
ATOM   3318 HD11 LEU B  52      -6.889 -21.329  16.547  1.00 98.56           H  
ATOM   3319 HD12 LEU B  52      -6.694 -19.709  15.876  1.00 98.56           H  
ATOM   3320 HD13 LEU B  52      -5.465 -20.952  15.553  1.00 98.56           H  
ATOM   3321  CD2 LEU B  52      -6.938 -20.250  13.278  1.00 98.56           C  
ATOM   3322 HD21 LEU B  52      -7.521 -20.508  12.394  1.00 98.56           H  
ATOM   3323 HD22 LEU B  52      -5.878 -20.336  13.041  1.00 98.56           H  
ATOM   3324 HD23 LEU B  52      -7.160 -19.220  13.559  1.00 98.56           H  
ATOM   3325  N   TRP B  53      -9.791 -24.009  14.767  1.00 98.73           N  
ATOM   3326  H   TRP B  53      -9.548 -24.402  13.869  1.00 98.73           H  
ATOM   3327  CA  TRP B  53     -11.199 -23.967  15.168  1.00 98.73           C  
ATOM   3328  HA  TRP B  53     -11.468 -22.935  15.394  1.00 98.73           H  
ATOM   3329  C   TRP B  53     -11.479 -24.778  16.437  1.00 98.73           C  
ATOM   3330  CB  TRP B  53     -12.085 -24.466  14.027  1.00 98.73           C  
ATOM   3331  HB2 TRP B  53     -11.967 -23.803  13.170  1.00 98.73           H  
ATOM   3332  HB3 TRP B  53     -11.766 -25.464  13.726  1.00 98.73           H  
ATOM   3333  O   TRP B  53     -12.184 -24.300  17.325  1.00 98.73           O  
ATOM   3334  CG  TRP B  53     -13.532 -24.514  14.395  1.00 98.73           C  
ATOM   3335  CD1 TRP B  53     -14.273 -25.635  14.530  1.00 98.73           C  
ATOM   3336  HD1 TRP B  53     -13.901 -26.634  14.354  1.00 98.73           H  
ATOM   3337  CD2 TRP B  53     -14.399 -23.405  14.772  1.00 98.73           C  
ATOM   3338  CE2 TRP B  53     -15.672 -23.939  15.137  1.00 98.73           C  
ATOM   3339  CE3 TRP B  53     -14.236 -22.005  14.844  1.00 98.73           C  
ATOM   3340  HE3 TRP B  53     -13.279 -21.568  14.599  1.00 98.73           H  
ATOM   3341  NE1 TRP B  53     -15.545 -25.299  14.951  1.00 98.73           N  
ATOM   3342  HE1 TRP B  53     -16.280 -25.978  15.089  1.00 98.73           H  
ATOM   3343  CH2 TRP B  53     -16.530 -21.737  15.624  1.00 98.73           C  
ATOM   3344  HH2 TRP B  53     -17.323 -21.096  15.980  1.00 98.73           H  
ATOM   3345  CZ2 TRP B  53     -16.728 -23.125  15.565  1.00 98.73           C  
ATOM   3346  HZ2 TRP B  53     -17.674 -23.553  15.862  1.00 98.73           H  
ATOM   3347  CZ3 TRP B  53     -15.295 -21.177  15.255  1.00 98.73           C  
ATOM   3348  HZ3 TRP B  53     -15.154 -20.108  15.311  1.00 98.73           H  
ATOM   3349  N   GLU B  54     -10.917 -25.984  16.533  1.00 98.51           N  
ATOM   3350  H   GLU B  54     -10.368 -26.325  15.756  1.00 98.51           H  
ATOM   3351  CA  GLU B  54     -11.041 -26.841  17.716  1.00 98.51           C  
ATOM   3352  HA  GLU B  54     -12.097 -27.027  17.917  1.00 98.51           H  
ATOM   3353  C   GLU B  54     -10.486 -26.142  18.964  1.00 98.51           C  
ATOM   3354  CB  GLU B  54     -10.360 -28.194  17.442  1.00 98.51           C  
ATOM   3355  HB2 GLU B  54     -10.255 -28.746  18.375  1.00 98.51           H  
ATOM   3356  HB3 GLU B  54      -9.369 -28.013  17.026  1.00 98.51           H  
ATOM   3357  O   GLU B  54     -11.218 -25.992  19.944  1.00 98.51           O  
ATOM   3358  CG  GLU B  54     -11.204 -29.032  16.463  1.00 98.51           C  
ATOM   3359  HG2 GLU B  54     -11.563 -28.392  15.656  1.00 98.51           H  
ATOM   3360  HG3 GLU B  54     -12.085 -29.393  16.993  1.00 98.51           H  
ATOM   3361  CD  GLU B  54     -10.473 -30.223  15.822  1.00 98.51           C  
ATOM   3362  OE1 GLU B  54     -11.116 -30.843  14.937  1.00 98.51           O  
ATOM   3363  OE2 GLU B  54      -9.298 -30.497  16.156  1.00 98.51           O  
ATOM   3364  N   LEU B  55      -9.268 -25.591  18.881  1.00 98.48           N  
ATOM   3365  H   LEU B  55      -8.730 -25.750  18.041  1.00 98.48           H  
ATOM   3366  CA  LEU B  55      -8.643 -24.813  19.955  1.00 98.48           C  
ATOM   3367  HA  LEU B  55      -8.499 -25.468  20.814  1.00 98.48           H  
ATOM   3368  C   LEU B  55      -9.521 -23.632  20.408  1.00 98.48           C  
ATOM   3369  CB  LEU B  55      -7.273 -24.314  19.451  1.00 98.48           C  
ATOM   3370  HB2 LEU B  55      -7.435 -23.711  18.557  1.00 98.48           H  
ATOM   3371  HB3 LEU B  55      -6.662 -25.170  19.163  1.00 98.48           H  
ATOM   3372  O   LEU B  55      -9.725 -23.427  21.606  1.00 98.48           O  
ATOM   3373  CG  LEU B  55      -6.496 -23.462  20.473  1.00 98.48           C  
ATOM   3374  HG  LEU B  55      -7.147 -22.697  20.897  1.00 98.48           H  
ATOM   3375  CD1 LEU B  55      -5.937 -24.322  21.606  1.00 98.48           C  
ATOM   3376 HD11 LEU B  55      -6.748 -24.845  22.112  1.00 98.48           H  
ATOM   3377 HD12 LEU B  55      -5.238 -25.058  21.208  1.00 98.48           H  
ATOM   3378 HD13 LEU B  55      -5.417 -23.691  22.326  1.00 98.48           H  
ATOM   3379  CD2 LEU B  55      -5.338 -22.740  19.790  1.00 98.48           C  
ATOM   3380 HD21 LEU B  55      -4.848 -22.084  20.510  1.00 98.48           H  
ATOM   3381 HD22 LEU B  55      -4.615 -23.466  19.417  1.00 98.48           H  
ATOM   3382 HD23 LEU B  55      -5.709 -22.134  18.963  1.00 98.48           H  
ATOM   3383  N   LEU B  56     -10.054 -22.859  19.456  1.00 98.34           N  
ATOM   3384  H   LEU B  56      -9.834 -23.081  18.495  1.00 98.34           H  
ATOM   3385  CA  LEU B  56     -10.886 -21.686  19.742  1.00 98.34           C  
ATOM   3386  HA  LEU B  56     -10.348 -21.021  20.417  1.00 98.34           H  
ATOM   3387  C   LEU B  56     -12.188 -22.068  20.446  1.00 98.34           C  
ATOM   3388  CB  LEU B  56     -11.209 -20.954  18.428  1.00 98.34           C  
ATOM   3389  HB2 LEU B  56     -11.606 -21.679  17.718  1.00 98.34           H  
ATOM   3390  HB3 LEU B  56     -11.991 -20.219  18.621  1.00 98.34           H  
ATOM   3391  O   LEU B  56     -12.589 -21.422  21.412  1.00 98.34           O  
ATOM   3392  CG  LEU B  56     -10.016 -20.229  17.787  1.00 98.34           C  
ATOM   3393  HG  LEU B  56      -9.150 -20.887  17.730  1.00 98.34           H  
ATOM   3394  CD1 LEU B  56     -10.410 -19.793  16.374  1.00 98.34           C  
ATOM   3395 HD11 LEU B  56      -9.617 -19.185  15.938  1.00 98.34           H  
ATOM   3396 HD12 LEU B  56     -11.343 -19.230  16.409  1.00 98.34           H  
ATOM   3397 HD13 LEU B  56     -10.551 -20.679  15.755  1.00 98.34           H  
ATOM   3398  CD2 LEU B  56      -9.594 -18.997  18.581  1.00 98.34           C  
ATOM   3399 HD21 LEU B  56      -8.714 -18.560  18.110  1.00 98.34           H  
ATOM   3400 HD22 LEU B  56     -10.403 -18.267  18.622  1.00 98.34           H  
ATOM   3401 HD23 LEU B  56      -9.319 -19.281  19.597  1.00 98.34           H  
ATOM   3402  N   ARG B  57     -12.856 -23.125  19.975  1.00 97.97           N  
ATOM   3403  H   ARG B  57     -12.454 -23.626  19.196  1.00 97.97           H  
ATOM   3404  CA  ARG B  57     -14.155 -23.554  20.509  1.00 97.97           C  
ATOM   3405  HA  ARG B  57     -14.787 -22.672  20.607  1.00 97.97           H  
ATOM   3406  C   ARG B  57     -14.041 -24.169  21.903  1.00 97.97           C  
ATOM   3407  CB  ARG B  57     -14.776 -24.527  19.506  1.00 97.97           C  
ATOM   3408  HB2 ARG B  57     -14.350 -25.519  19.655  1.00 97.97           H  
ATOM   3409  HB3 ARG B  57     -14.533 -24.201  18.494  1.00 97.97           H  
ATOM   3410  O   ARG B  57     -14.987 -24.073  22.687  1.00 97.97           O  
ATOM   3411  CG  ARG B  57     -16.303 -24.561  19.618  1.00 97.97           C  
ATOM   3412  HG2 ARG B  57     -16.700 -23.585  19.339  1.00 97.97           H  
ATOM   3413  HG3 ARG B  57     -16.615 -24.790  20.637  1.00 97.97           H  
ATOM   3414  CD  ARG B  57     -16.850 -25.613  18.655  1.00 97.97           C  
ATOM   3415  HD2 ARG B  57     -16.322 -25.533  17.704  1.00 97.97           H  
ATOM   3416  HD3 ARG B  57     -17.897 -25.386  18.457  1.00 97.97           H  
ATOM   3417  NE  ARG B  57     -16.683 -26.973  19.206  1.00 97.97           N  
ATOM   3418  HE  ARG B  57     -15.729 -27.289  19.314  1.00 97.97           H  
ATOM   3419  NH1 ARG B  57     -18.903 -27.403  19.566  1.00 97.97           N  
ATOM   3420 HH11 ARG B  57     -19.101 -26.469  19.238  1.00 97.97           H  
ATOM   3421 HH12 ARG B  57     -19.640 -27.962  19.973  1.00 97.97           H  
ATOM   3422  NH2 ARG B  57     -17.353 -28.914  20.169  1.00 97.97           N  
ATOM   3423 HH21 ARG B  57     -18.079 -29.516  20.532  1.00 97.97           H  
ATOM   3424 HH22 ARG B  57     -16.380 -29.169  20.259  1.00 97.97           H  
ATOM   3425  CZ  ARG B  57     -17.647 -27.757  19.641  1.00 97.97           C  
ATOM   3426  N   GLU B  58     -12.903 -24.795  22.198  1.00 97.36           N  
ATOM   3427  H   GLU B  58     -12.214 -24.897  21.466  1.00 97.36           H  
ATOM   3428  CA  GLU B  58     -12.544 -25.307  23.525  1.00 97.36           C  
ATOM   3429  HA  GLU B  58     -13.398 -25.829  23.958  1.00 97.36           H  
ATOM   3430  C   GLU B  58     -12.170 -24.194  24.512  1.00 97.36           C  
ATOM   3431  CB  GLU B  58     -11.383 -26.307  23.384  1.00 97.36           C  
ATOM   3432  HB2 GLU B  58     -10.992 -26.538  24.375  1.00 97.36           H  
ATOM   3433  HB3 GLU B  58     -10.586 -25.857  22.791  1.00 97.36           H  
ATOM   3434  O   GLU B  58     -12.192 -24.425  25.721  1.00 97.36           O  
ATOM   3435  CG  GLU B  58     -11.852 -27.617  22.730  1.00 97.36           C  
ATOM   3436  HG2 GLU B  58     -12.592 -28.075  23.386  1.00 97.36           H  
ATOM   3437  HG3 GLU B  58     -12.357 -27.401  21.789  1.00 97.36           H  
ATOM   3438  CD  GLU B  58     -10.724 -28.630  22.478  1.00 97.36           C  
ATOM   3439  OE1 GLU B  58     -11.036 -29.639  21.803  1.00 97.36           O  
ATOM   3440  OE2 GLU B  58      -9.613 -28.456  23.027  1.00 97.36           O  
ATOM   3441  N   GLY B  59     -11.854 -22.990  24.018  1.00 97.78           N  
ATOM   3442  H   GLY B  59     -11.885 -22.852  23.018  1.00 97.78           H  
ATOM   3443  CA  GLY B  59     -11.291 -21.921  24.838  1.00 97.78           C  
ATOM   3444  HA2 GLY B  59     -11.254 -21.005  24.247  1.00 97.78           H  
ATOM   3445  HA3 GLY B  59     -11.920 -21.756  25.712  1.00 97.78           H  
ATOM   3446  C   GLY B  59      -9.872 -22.249  25.309  1.00 97.78           C  
ATOM   3447  O   GLY B  59      -9.518 -21.945  26.446  1.00 97.78           O  
ATOM   3448  N   GLY B  60      -9.079 -22.921  24.470  1.00 97.22           N  
ATOM   3449  H   GLY B  60      -9.423 -23.135  23.545  1.00 97.22           H  
ATOM   3450  CA  GLY B  60      -7.707 -23.300  24.796  1.00 97.22           C  
ATOM   3451  HA2 GLY B  60      -7.677 -23.671  25.821  1.00 97.22           H  
ATOM   3452  HA3 GLY B  60      -7.390 -24.111  24.140  1.00 97.22           H  
ATOM   3453  C   GLY B  60      -6.705 -22.147  24.668  1.00 97.22           C  
ATOM   3454  O   GLY B  60      -6.952 -21.158  23.971  1.00 97.22           O  
ATOM   3455  N   GLU B  61      -5.553 -22.317  25.319  1.00 95.05           N  
ATOM   3456  H   GLU B  61      -5.423 -23.173  25.839  1.00 95.05           H  
ATOM   3457  CA  GLU B  61      -4.366 -21.463  25.188  1.00 95.05           C  
ATOM   3458  HA  GLU B  61      -4.603 -20.612  24.550  1.00 95.05           H  
ATOM   3459  C   GLU B  61      -3.211 -22.236  24.539  1.00 95.05           C  
ATOM   3460  CB  GLU B  61      -3.892 -20.922  26.549  1.00 95.05           C  
ATOM   3461  HB2 GLU B  61      -2.858 -20.594  26.442  1.00 95.05           H  
ATOM   3462  HB3 GLU B  61      -3.912 -21.725  27.285  1.00 95.05           H  
ATOM   3463  O   GLU B  61      -3.056 -23.438  24.753  1.00 95.05           O  
ATOM   3464  CG  GLU B  61      -4.695 -19.721  27.062  1.00 95.05           C  
ATOM   3465  HG2 GLU B  61      -5.700 -20.053  27.324  1.00 95.05           H  
ATOM   3466  HG3 GLU B  61      -4.774 -18.986  26.261  1.00 95.05           H  
ATOM   3467  CD  GLU B  61      -4.024 -19.080  28.291  1.00 95.05           C  
ATOM   3468  OE1 GLU B  61      -3.914 -17.836  28.323  1.00 95.05           O  
ATOM   3469  OE2 GLU B  61      -3.585 -19.817  29.208  1.00 95.05           O  
ATOM   3470  N   THR B  62      -2.361 -21.526  23.796  1.00 97.05           N  
ATOM   3471  H   THR B  62      -2.569 -20.549  23.644  1.00 97.05           H  
ATOM   3472  CA  THR B  62      -1.139 -22.074  23.162  1.00 97.05           C  
ATOM   3473  HA  THR B  62      -1.086 -23.141  23.376  1.00 97.05           H  
ATOM   3474  C   THR B  62       0.161 -21.513  23.752  1.00 97.05           C  
ATOM   3475  CB  THR B  62      -1.187 -21.935  21.631  1.00 97.05           C  
ATOM   3476  HB  THR B  62      -0.180 -21.924  21.216  1.00 97.05           H  
ATOM   3477  O   THR B  62       1.237 -21.670  23.180  1.00 97.05           O  
ATOM   3478  CG2 THR B  62      -1.941 -23.094  20.998  1.00 97.05           C  
ATOM   3479 HG21 THR B  62      -2.929 -23.190  21.447  1.00 97.05           H  
ATOM   3480 HG22 THR B  62      -1.398 -24.024  21.167  1.00 97.05           H  
ATOM   3481 HG23 THR B  62      -2.041 -22.928  19.925  1.00 97.05           H  
ATOM   3482  OG1 THR B  62      -1.876 -20.772  21.248  1.00 97.05           O  
ATOM   3483  HG1 THR B  62      -2.764 -20.834  21.609  1.00 97.05           H  
ATOM   3484  N   LEU B  63       0.080 -20.876  24.924  1.00 94.61           N  
ATOM   3485  H   LEU B  63      -0.823 -20.821  25.373  1.00 94.61           H  
ATOM   3486  CA  LEU B  63       1.234 -20.313  25.621  1.00 94.61           C  
ATOM   3487  HA  LEU B  63       1.819 -19.757  24.889  1.00 94.61           H  
ATOM   3488  C   LEU B  63       2.129 -21.422  26.210  1.00 94.61           C  
ATOM   3489  CB  LEU B  63       0.724 -19.341  26.704  1.00 94.61           C  
ATOM   3490  HB2 LEU B  63       0.481 -19.916  27.598  1.00 94.61           H  
ATOM   3491  HB3 LEU B  63      -0.196 -18.864  26.369  1.00 94.61           H  
ATOM   3492  O   LEU B  63       1.664 -22.284  26.959  1.00 94.61           O  
ATOM   3493  CG  LEU B  63       1.735 -18.237  27.053  1.00 94.61           C  
ATOM   3494  HG  LEU B  63       2.737 -18.663  27.122  1.00 94.61           H  
ATOM   3495  CD1 LEU B  63       1.721 -17.125  26.002  1.00 94.61           C  
ATOM   3496 HD11 LEU B  63       0.737 -16.657  25.965  1.00 94.61           H  
ATOM   3497 HD12 LEU B  63       2.458 -16.365  26.261  1.00 94.61           H  
ATOM   3498 HD13 LEU B  63       1.955 -17.527  25.017  1.00 94.61           H  
ATOM   3499  CD2 LEU B  63       1.370 -17.613  28.398  1.00 94.61           C  
ATOM   3500 HD21 LEU B  63       0.348 -17.237  28.349  1.00 94.61           H  
ATOM   3501 HD22 LEU B  63       1.441 -18.357  29.191  1.00 94.61           H  
ATOM   3502 HD23 LEU B  63       2.036 -16.781  28.623  1.00 94.61           H  
ATOM   3503  N   SER B  64       3.430 -21.365  25.931  1.00 97.15           N  
ATOM   3504  H   SER B  64       3.752 -20.639  25.308  1.00 97.15           H  
ATOM   3505  CA  SER B  64       4.451 -22.300  26.416  1.00 97.15           C  
ATOM   3506  HA  SER B  64       4.010 -22.955  27.166  1.00 97.15           H  
ATOM   3507  C   SER B  64       5.618 -21.560  27.079  1.00 97.15           C  
ATOM   3508  CB  SER B  64       4.930 -23.187  25.255  1.00 97.15           C  
ATOM   3509  HB2 SER B  64       4.061 -23.609  24.751  1.00 97.15           H  
ATOM   3510  HB3 SER B  64       5.531 -24.009  25.643  1.00 97.15           H  
ATOM   3511  O   SER B  64       5.624 -20.333  27.183  1.00 97.15           O  
ATOM   3512  OG  SER B  64       5.699 -22.461  24.315  1.00 97.15           O  
ATOM   3513  HG  SER B  64       6.574 -22.261  24.656  1.00 97.15           H  
ATOM   3514  N   GLY B  65       6.615 -22.309  27.560  1.00 97.01           N  
ATOM   3515  H   GLY B  65       6.574 -23.306  27.402  1.00 97.01           H  
ATOM   3516  CA  GLY B  65       7.927 -21.733  27.867  1.00 97.01           C  
ATOM   3517  HA2 GLY B  65       8.512 -22.432  28.466  1.00 97.01           H  
ATOM   3518  HA3 GLY B  65       7.806 -20.813  28.441  1.00 97.01           H  
ATOM   3519  C   GLY B  65       8.713 -21.411  26.592  1.00 97.01           C  
ATOM   3520  O   GLY B  65       8.309 -21.808  25.495  1.00 97.01           O  
ATOM   3521  N   PHE B  66       9.843 -20.720  26.745  1.00 97.68           N  
ATOM   3522  H   PHE B  66      10.058 -20.338  27.655  1.00 97.68           H  
ATOM   3523  CA  PHE B  66      10.765 -20.432  25.642  1.00 97.68           C  
ATOM   3524  HA  PHE B  66      10.190 -19.940  24.858  1.00 97.68           H  
ATOM   3525  C   PHE B  66      11.363 -21.705  25.005  1.00 97.68           C  
ATOM   3526  CB  PHE B  66      11.872 -19.477  26.130  1.00 97.68           C  
ATOM   3527  HB2 PHE B  66      12.361 -19.940  26.988  1.00 97.68           H  
ATOM   3528  HB3 PHE B  66      12.616 -19.386  25.339  1.00 97.68           H  
ATOM   3529  O   PHE B  66      11.605 -22.692  25.711  1.00 97.68           O  
ATOM   3530  CG  PHE B  66      11.449 -18.062  26.513  1.00 97.68           C  
ATOM   3531  CD1 PHE B  66      10.215 -17.530  26.096  1.00 97.68           C  
ATOM   3532  HD1 PHE B  66       9.516 -18.139  25.541  1.00 97.68           H  
ATOM   3533  CD2 PHE B  66      12.305 -17.247  27.281  1.00 97.68           C  
ATOM   3534  HD2 PHE B  66      13.252 -17.623  27.638  1.00 97.68           H  
ATOM   3535  CE1 PHE B  66       9.848 -16.211  26.397  1.00 97.68           C  
ATOM   3536  HE1 PHE B  66       8.902 -15.813  26.061  1.00 97.68           H  
ATOM   3537  CE2 PHE B  66      11.928 -15.932  27.608  1.00 97.68           C  
ATOM   3538  HE2 PHE B  66      12.560 -15.313  28.228  1.00 97.68           H  
ATOM   3539  CZ  PHE B  66      10.712 -15.408  27.150  1.00 97.68           C  
ATOM   3540  HZ  PHE B  66      10.436 -14.394  27.397  1.00 97.68           H  
ATOM   3541  N   PRO B  67      11.626 -21.693  23.683  1.00 97.72           N  
ATOM   3542  CA  PRO B  67      12.244 -22.812  22.979  1.00 97.72           C  
ATOM   3543  HA  PRO B  67      11.656 -23.714  23.147  1.00 97.72           H  
ATOM   3544  C   PRO B  67      13.675 -23.053  23.475  1.00 97.72           C  
ATOM   3545  CB  PRO B  67      12.186 -22.453  21.491  1.00 97.72           C  
ATOM   3546  HB2 PRO B  67      13.036 -22.853  20.938  1.00 97.72           H  
ATOM   3547  HB3 PRO B  67      11.253 -22.821  21.065  1.00 97.72           H  
ATOM   3548  O   PRO B  67      14.405 -22.126  23.824  1.00 97.72           O  
ATOM   3549  CG  PRO B  67      12.173 -20.925  21.495  1.00 97.72           C  
ATOM   3550  HG2 PRO B  67      13.192 -20.548  21.588  1.00 97.72           H  
ATOM   3551  HG3 PRO B  67      11.689 -20.517  20.607  1.00 97.72           H  
ATOM   3552  CD  PRO B  67      11.390 -20.593  22.759  1.00 97.72           C  
ATOM   3553  HD2 PRO B  67      10.325 -20.549  22.527  1.00 97.72           H  
ATOM   3554  HD3 PRO B  67      11.726 -19.639  23.166  1.00 97.72           H  
ATOM   3555  N   THR B  68      14.084 -24.322  23.506  1.00 96.73           N  
ATOM   3556  H   THR B  68      13.477 -25.014  23.090  1.00 96.73           H  
ATOM   3557  CA  THR B  68      15.373 -24.754  24.092  1.00 96.73           C  
ATOM   3558  HA  THR B  68      15.814 -23.917  24.633  1.00 96.73           H  
ATOM   3559  C   THR B  68      16.418 -25.163  23.054  1.00 96.73           C  
ATOM   3560  CB  THR B  68      15.180 -25.888  25.111  1.00 96.73           C  
ATOM   3561  HB  THR B  68      16.159 -26.211  25.463  1.00 96.73           H  
ATOM   3562  O   THR B  68      17.585 -25.350  23.388  1.00 96.73           O  
ATOM   3563  CG2 THR B  68      14.370 -25.449  26.330  1.00 96.73           C  
ATOM   3564 HG21 THR B  68      14.273 -26.283  27.024  1.00 96.73           H  
ATOM   3565 HG22 THR B  68      13.380 -25.102  26.035  1.00 96.73           H  
ATOM   3566 HG23 THR B  68      14.895 -24.636  26.833  1.00 96.73           H  
ATOM   3567  OG1 THR B  68      14.522 -27.001  24.549  1.00 96.73           O  
ATOM   3568  HG1 THR B  68      13.690 -26.704  24.175  1.00 96.73           H  
ATOM   3569  N   ASP B  69      16.018 -25.280  21.794  1.00 95.20           N  
ATOM   3570  H   ASP B  69      15.053 -25.090  21.563  1.00 95.20           H  
ATOM   3571  CA  ASP B  69      16.795 -25.789  20.662  1.00 95.20           C  
ATOM   3572  HA  ASP B  69      17.701 -26.264  21.039  1.00 95.20           H  
ATOM   3573  C   ASP B  69      17.254 -24.691  19.684  1.00 95.20           C  
ATOM   3574  CB  ASP B  69      15.966 -26.874  19.959  1.00 95.20           C  
ATOM   3575  HB2 ASP B  69      16.544 -27.276  19.128  1.00 95.20           H  
ATOM   3576  HB3 ASP B  69      15.797 -27.689  20.664  1.00 95.20           H  
ATOM   3577  O   ASP B  69      17.982 -24.977  18.738  1.00 95.20           O  
ATOM   3578  CG  ASP B  69      14.602 -26.393  19.439  1.00 95.20           C  
ATOM   3579  OD1 ASP B  69      14.157 -25.286  19.840  1.00 95.20           O  
ATOM   3580  OD2 ASP B  69      13.990 -27.184  18.698  1.00 95.20           O  
ATOM   3581  N   ARG B  70      16.909 -23.421  19.943  1.00 95.04           N  
ATOM   3582  H   ARG B  70      16.245 -23.285  20.692  1.00 95.04           H  
ATOM   3583  CA  ARG B  70      17.297 -22.254  19.120  1.00 95.04           C  
ATOM   3584  HA  ARG B  70      17.474 -22.601  18.102  1.00 95.04           H  
ATOM   3585  C   ARG B  70      18.608 -21.582  19.537  1.00 95.04           C  
ATOM   3586  CB  ARG B  70      16.146 -21.241  19.070  1.00 95.04           C  
ATOM   3587  HB2 ARG B  70      15.926 -20.880  20.075  1.00 95.04           H  
ATOM   3588  HB3 ARG B  70      16.446 -20.392  18.456  1.00 95.04           H  
ATOM   3589  O   ARG B  70      18.933 -20.503  19.058  1.00 95.04           O  
ATOM   3590  CG  ARG B  70      14.890 -21.860  18.456  1.00 95.04           C  
ATOM   3591  HG2 ARG B  70      15.129 -22.313  17.494  1.00 95.04           H  
ATOM   3592  HG3 ARG B  70      14.490 -22.626  19.121  1.00 95.04           H  
ATOM   3593  CD  ARG B  70      13.850 -20.768  18.252  1.00 95.04           C  
ATOM   3594  HD2 ARG B  70      14.205 -20.082  17.483  1.00 95.04           H  
ATOM   3595  HD3 ARG B  70      13.725 -20.212  19.181  1.00 95.04           H  
ATOM   3596  NE  ARG B  70      12.558 -21.344  17.849  1.00 95.04           N  
ATOM   3597  HE  ARG B  70      12.475 -22.350  17.810  1.00 95.04           H  
ATOM   3598  NH1 ARG B  70      11.525 -19.339  17.619  1.00 95.04           N  
ATOM   3599 HH11 ARG B  70      12.381 -18.811  17.707  1.00 95.04           H  
ATOM   3600 HH12 ARG B  70      10.711 -18.821  17.319  1.00 95.04           H  
ATOM   3601  NH2 ARG B  70      10.351 -21.192  17.292  1.00 95.04           N  
ATOM   3602 HH21 ARG B  70       9.558 -20.594  17.107  1.00 95.04           H  
ATOM   3603 HH22 ARG B  70      10.207 -22.191  17.324  1.00 95.04           H  
ATOM   3604  CZ  ARG B  70      11.486 -20.631  17.582  1.00 95.04           C  
ATOM   3605  N   GLY B  71      19.346 -22.182  20.471  1.00 94.39           N  
ATOM   3606  H   GLY B  71      19.036 -23.088  20.791  1.00 94.39           H  
ATOM   3607  CA  GLY B  71      20.613 -21.633  20.971  1.00 94.39           C  
ATOM   3608  HA2 GLY B  71      21.212 -21.294  20.126  1.00 94.39           H  
ATOM   3609  HA3 GLY B  71      21.161 -22.426  21.480  1.00 94.39           H  
ATOM   3610  C   GLY B  71      20.477 -20.457  21.948  1.00 94.39           C  
ATOM   3611  O   GLY B  71      21.475 -19.818  22.266  1.00 94.39           O  
ATOM   3612  N   TRP B  72      19.272 -20.171  22.452  1.00 94.30           N  
ATOM   3613  H   TRP B  72      18.476 -20.711  22.144  1.00 94.30           H  
ATOM   3614  CA  TRP B  72      19.037 -19.088  23.412  1.00 94.30           C  
ATOM   3615  HA  TRP B  72      19.532 -18.188  23.049  1.00 94.30           H  
ATOM   3616  C   TRP B  72      19.612 -19.427  24.796  1.00 94.30           C  
ATOM   3617  CB  TRP B  72      17.532 -18.802  23.514  1.00 94.30           C  
ATOM   3618  HB2 TRP B  72      17.030 -19.704  23.863  1.00 94.30           H  
ATOM   3619  HB3 TRP B  72      17.385 -18.036  24.275  1.00 94.30           H  
ATOM   3620  O   TRP B  72      19.370 -20.510  25.332  1.00 94.30           O  
ATOM   3621  CG  TRP B  72      16.830 -18.337  22.272  1.00 94.30           C  
ATOM   3622  CD1 TRP B  72      17.366 -18.177  21.036  1.00 94.30           C  
ATOM   3623  HD1 TRP B  72      18.390 -18.372  20.754  1.00 94.30           H  
ATOM   3624  CD2 TRP B  72      15.431 -17.933  22.146  1.00 94.30           C  
ATOM   3625  CE2 TRP B  72      15.203 -17.519  20.801  1.00 94.30           C  
ATOM   3626  CE3 TRP B  72      14.341 -17.844  23.042  1.00 94.30           C  
ATOM   3627  HE3 TRP B  72      14.475 -18.148  24.070  1.00 94.30           H  
ATOM   3628  NE1 TRP B  72      16.405 -17.716  20.164  1.00 94.30           N  
ATOM   3629  HE1 TRP B  72      16.589 -17.515  19.192  1.00 94.30           H  
ATOM   3630  CH2 TRP B  72      12.921 -16.906  21.292  1.00 94.30           C  
ATOM   3631  HH2 TRP B  72      11.987 -16.467  20.976  1.00 94.30           H  
ATOM   3632  CZ2 TRP B  72      13.975 -17.009  20.373  1.00 94.30           C  
ATOM   3633  HZ2 TRP B  72      13.855 -16.659  19.358  1.00 94.30           H  
ATOM   3634  CZ3 TRP B  72      13.098 -17.332  22.621  1.00 94.30           C  
ATOM   3635  HZ3 TRP B  72      12.283 -17.239  23.324  1.00 94.30           H  
ATOM   3636  N   ASP B  73      20.318 -18.486  25.431  1.00 94.56           N  
ATOM   3637  H   ASP B  73      20.514 -17.617  24.955  1.00 94.56           H  
ATOM   3638  CA  ASP B  73      20.807 -18.659  26.806  1.00 94.56           C  
ATOM   3639  HA  ASP B  73      21.052 -19.712  26.943  1.00 94.56           H  
ATOM   3640  C   ASP B  73      19.716 -18.322  27.833  1.00 94.56           C  
ATOM   3641  CB  ASP B  73      22.110 -17.888  27.047  1.00 94.56           C  
ATOM   3642  HB2 ASP B  73      21.913 -16.817  27.085  1.00 94.56           H  
ATOM   3643  HB3 ASP B  73      22.784 -18.078  26.212  1.00 94.56           H  
ATOM   3644  O   ASP B  73      19.742 -17.287  28.499  1.00 94.56           O  
ATOM   3645  CG  ASP B  73      22.805 -18.338  28.343  1.00 94.56           C  
ATOM   3646  OD1 ASP B  73      22.151 -18.769  29.321  1.00 94.56           O  
ATOM   3647  OD2 ASP B  73      24.055 -18.277  28.385  1.00 94.56           O  
ATOM   3648  N   LEU B  74      18.741 -19.223  27.967  1.00 96.62           N  
ATOM   3649  H   LEU B  74      18.744 -19.995  27.316  1.00 96.62           H  
ATOM   3650  CA  LEU B  74      17.587 -19.047  28.856  1.00 96.62           C  
ATOM   3651  HA  LEU B  74      17.022 -18.175  28.526  1.00 96.62           H  
ATOM   3652  C   LEU B  74      17.982 -18.792  30.324  1.00 96.62           C  
ATOM   3653  CB  LEU B  74      16.686 -20.293  28.763  1.00 96.62           C  
ATOM   3654  HB2 LEU B  74      15.815 -20.127  29.397  1.00 96.62           H  
ATOM   3655  HB3 LEU B  74      17.233 -21.145  29.168  1.00 96.62           H  
ATOM   3656  O   LEU B  74      17.247 -18.130  31.054  1.00 96.62           O  
ATOM   3657  CG  LEU B  74      16.196 -20.663  27.349  1.00 96.62           C  
ATOM   3658  HG  LEU B  74      17.050 -20.909  26.718  1.00 96.62           H  
ATOM   3659  CD1 LEU B  74      15.299 -21.895  27.438  1.00 96.62           C  
ATOM   3660 HD11 LEU B  74      14.416 -21.678  28.040  1.00 96.62           H  
ATOM   3661 HD12 LEU B  74      15.854 -22.723  27.878  1.00 96.62           H  
ATOM   3662 HD13 LEU B  74      14.975 -22.176  26.436  1.00 96.62           H  
ATOM   3663  CD2 LEU B  74      15.404 -19.537  26.698  1.00 96.62           C  
ATOM   3664 HD21 LEU B  74      15.014 -19.878  25.739  1.00 96.62           H  
ATOM   3665 HD22 LEU B  74      14.577 -19.261  27.353  1.00 96.62           H  
ATOM   3666 HD23 LEU B  74      16.043 -18.672  26.521  1.00 96.62           H  
ATOM   3667  N   ALA B  75      19.144 -19.295  30.762  1.00 95.35           N  
ATOM   3668  H   ALA B  75      19.767 -19.699  30.077  1.00 95.35           H  
ATOM   3669  CA  ALA B  75      19.624 -19.146  32.135  1.00 95.35           C  
ATOM   3670  HA  ALA B  75      18.791 -19.323  32.815  1.00 95.35           H  
ATOM   3671  C   ALA B  75      20.158 -17.737  32.435  1.00 95.35           C  
ATOM   3672  CB  ALA B  75      20.699 -20.208  32.391  1.00 95.35           C  
ATOM   3673  HB1 ALA B  75      21.046 -20.134  33.422  1.00 95.35           H  
ATOM   3674  HB2 ALA B  75      20.283 -21.201  32.222  1.00 95.35           H  
ATOM   3675  HB3 ALA B  75      21.541 -20.051  31.716  1.00 95.35           H  
ATOM   3676  O   ALA B  75      20.067 -17.289  33.578  1.00 95.35           O  
ATOM   3677  N   ARG B  76      20.725 -17.051  31.434  1.00 94.88           N  
ATOM   3678  H   ARG B  76      20.819 -17.512  30.540  1.00 94.88           H  
ATOM   3679  CA  ARG B  76      21.162 -15.648  31.545  1.00 94.88           C  
ATOM   3680  HA  ARG B  76      21.310 -15.398  32.595  1.00 94.88           H  
ATOM   3681  C   ARG B  76      20.106 -14.644  31.084  1.00 94.88           C  
ATOM   3682  CB  ARG B  76      22.493 -15.456  30.799  1.00 94.88           C  
ATOM   3683  HB2 ARG B  76      22.472 -15.987  29.848  1.00 94.88           H  
ATOM   3684  HB3 ARG B  76      22.638 -14.395  30.595  1.00 94.88           H  
ATOM   3685  O   ARG B  76      20.181 -13.494  31.497  1.00 94.88           O  
ATOM   3686  CG  ARG B  76      23.661 -15.943  31.668  1.00 94.88           C  
ATOM   3687  HG2 ARG B  76      23.664 -15.352  32.584  1.00 94.88           H  
ATOM   3688  HG3 ARG B  76      23.513 -16.988  31.942  1.00 94.88           H  
ATOM   3689  CD  ARG B  76      25.025 -15.768  30.989  1.00 94.88           C  
ATOM   3690  HD2 ARG B  76      24.985 -14.920  30.306  1.00 94.88           H  
ATOM   3691  HD3 ARG B  76      25.763 -15.559  31.764  1.00 94.88           H  
ATOM   3692  NE  ARG B  76      25.422 -16.985  30.274  1.00 94.88           N  
ATOM   3693  HE  ARG B  76      24.669 -17.585  29.970  1.00 94.88           H  
ATOM   3694  NH1 ARG B  76      27.555 -16.408  29.659  1.00 94.88           N  
ATOM   3695 HH11 ARG B  76      28.348 -16.583  29.059  1.00 94.88           H  
ATOM   3696 HH12 ARG B  76      27.369 -15.485  30.024  1.00 94.88           H  
ATOM   3697  NH2 ARG B  76      26.684 -18.377  29.043  1.00 94.88           N  
ATOM   3698 HH21 ARG B  76      27.444 -18.522  28.394  1.00 94.88           H  
ATOM   3699 HH22 ARG B  76      25.779 -18.754  28.798  1.00 94.88           H  
ATOM   3700  CZ  ARG B  76      26.562 -17.253  29.678  1.00 94.88           C  
ATOM   3701  N   LEU B  77      19.140 -15.072  30.272  1.00 94.42           N  
ATOM   3702  H   LEU B  77      19.223 -16.006  29.896  1.00 94.42           H  
ATOM   3703  CA  LEU B  77      18.101 -14.207  29.714  1.00 94.42           C  
ATOM   3704  HA  LEU B  77      18.569 -13.303  29.324  1.00 94.42           H  
ATOM   3705  C   LEU B  77      17.052 -13.780  30.751  1.00 94.42           C  
ATOM   3706  CB  LEU B  77      17.426 -14.957  28.555  1.00 94.42           C  
ATOM   3707  HB2 LEU B  77      18.188 -15.381  27.900  1.00 94.42           H  
ATOM   3708  HB3 LEU B  77      16.857 -15.787  28.974  1.00 94.42           H  
ATOM   3709  O   LEU B  77      16.659 -12.619  30.768  1.00 94.42           O  
ATOM   3710  CG  LEU B  77      16.501 -14.056  27.713  1.00 94.42           C  
ATOM   3711  HG  LEU B  77      16.145 -13.208  28.298  1.00 94.42           H  
ATOM   3712  CD1 LEU B  77      17.243 -13.529  26.490  1.00 94.42           C  
ATOM   3713 HD11 LEU B  77      17.576 -14.356  25.863  1.00 94.42           H  
ATOM   3714 HD12 LEU B  77      16.586 -12.872  25.919  1.00 94.42           H  
ATOM   3715 HD13 LEU B  77      18.108 -12.946  26.809  1.00 94.42           H  
ATOM   3716  CD2 LEU B  77      15.280 -14.845  27.257  1.00 94.42           C  
ATOM   3717 HD21 LEU B  77      14.605 -14.191  26.706  1.00 94.42           H  
ATOM   3718 HD22 LEU B  77      14.758 -15.229  28.134  1.00 94.42           H  
ATOM   3719 HD23 LEU B  77      15.579 -15.676  26.618  1.00 94.42           H  
ATOM   3720  N   HIS B  78      16.563 -14.697  31.590  1.00 96.34           N  
ATOM   3721  H   HIS B  78      16.911 -15.644  31.547  1.00 96.34           H  
ATOM   3722  CA  HIS B  78      15.459 -14.384  32.500  1.00 96.34           C  
ATOM   3723  HA  HIS B  78      14.778 -13.714  31.976  1.00 96.34           H  
ATOM   3724  C   HIS B  78      15.941 -13.668  33.771  1.00 96.34           C  
ATOM   3725  CB  HIS B  78      14.649 -15.646  32.818  1.00 96.34           C  
ATOM   3726  HB2 HIS B  78      14.229 -16.040  31.892  1.00 96.34           H  
ATOM   3727  HB3 HIS B  78      15.312 -16.401  33.240  1.00 96.34           H  
ATOM   3728  O   HIS B  78      16.753 -14.202  34.533  1.00 96.34           O  
ATOM   3729  CG  HIS B  78      13.525 -15.383  33.789  1.00 96.34           C  
ATOM   3730  CD2 HIS B  78      12.264 -14.928  33.501  1.00 96.34           C  
ATOM   3731  HD2 HIS B  78      11.880 -14.697  32.519  1.00 96.34           H  
ATOM   3732  ND1 HIS B  78      13.608 -15.510  35.156  1.00 96.34           N  
ATOM   3733  HD1 HIS B  78      14.439 -15.784  35.661  1.00 96.34           H  
ATOM   3734  CE1 HIS B  78      12.422 -15.162  35.680  1.00 96.34           C  
ATOM   3735  HE1 HIS B  78      12.179 -15.154  36.732  1.00 96.34           H  
ATOM   3736  NE2 HIS B  78      11.574 -14.799  34.713  1.00 96.34           N  
ATOM   3737  N   HIS B  79      15.376 -12.498  34.061  1.00 95.14           N  
ATOM   3738  H   HIS B  79      14.707 -12.118  33.406  1.00 95.14           H  
ATOM   3739  CA  HIS B  79      15.580 -11.777  35.311  1.00 95.14           C  
ATOM   3740  HA  HIS B  79      15.864 -12.501  36.074  1.00 95.14           H  
ATOM   3741  C   HIS B  79      14.285 -11.054  35.720  1.00 95.14           C  
ATOM   3742  CB  HIS B  79      16.736 -10.786  35.149  1.00 95.14           C  
ATOM   3743  HB2 HIS B  79      17.567 -11.275  34.641  1.00 95.14           H  
ATOM   3744  HB3 HIS B  79      16.393  -9.954  34.533  1.00 95.14           H  
ATOM   3745  O   HIS B  79      13.750 -10.278  34.938  1.00 95.14           O  
ATOM   3746  CG  HIS B  79      17.230 -10.238  36.457  1.00 95.14           C  
ATOM   3747  CD2 HIS B  79      18.283 -10.700  37.194  1.00 95.14           C  
ATOM   3748  HD2 HIS B  79      18.911 -11.539  36.935  1.00 95.14           H  
ATOM   3749  ND1 HIS B  79      16.717  -9.152  37.115  1.00 95.14           N  
ATOM   3750  HD1 HIS B  79      16.090  -8.475  36.705  1.00 95.14           H  
ATOM   3751  CE1 HIS B  79      17.429  -8.970  38.241  1.00 95.14           C  
ATOM   3752  HE1 HIS B  79      17.307  -8.142  38.924  1.00 95.14           H  
ATOM   3753  NE2 HIS B  79      18.405  -9.888  38.329  1.00 95.14           N  
ATOM   3754  N   PRO B  80      13.779 -11.241  36.952  1.00 93.34           N  
ATOM   3755  CA  PRO B  80      12.481 -10.696  37.363  1.00 93.34           C  
ATOM   3756  HA  PRO B  80      11.721 -10.970  36.632  1.00 93.34           H  
ATOM   3757  C   PRO B  80      12.457  -9.165  37.508  1.00 93.34           C  
ATOM   3758  CB  PRO B  80      12.175 -11.387  38.695  1.00 93.34           C  
ATOM   3759  HB2 PRO B  80      11.593 -10.757  39.367  1.00 93.34           H  
ATOM   3760  HB3 PRO B  80      11.644 -12.319  38.501  1.00 93.34           H  
ATOM   3761  O   PRO B  80      11.380  -8.588  37.628  1.00 93.34           O  
ATOM   3762  CG  PRO B  80      13.559 -11.698  39.264  1.00 93.34           C  
ATOM   3763  HG2 PRO B  80      13.533 -12.535  39.961  1.00 93.34           H  
ATOM   3764  HG3 PRO B  80      13.967 -10.808  39.743  1.00 93.34           H  
ATOM   3765  CD  PRO B  80      14.374 -12.025  38.018  1.00 93.34           C  
ATOM   3766  HD2 PRO B  80      15.420 -11.759  38.174  1.00 93.34           H  
ATOM   3767  HD3 PRO B  80      14.281 -13.085  37.780  1.00 93.34           H  
ATOM   3768  N   ASP B  81      13.624  -8.515  37.546  1.00 92.10           N  
ATOM   3769  H   ASP B  81      14.457  -9.060  37.377  1.00 92.10           H  
ATOM   3770  CA  ASP B  81      13.737  -7.052  37.538  1.00 92.10           C  
ATOM   3771  HA  ASP B  81      12.921  -6.639  38.130  1.00 92.10           H  
ATOM   3772  C   ASP B  81      13.686  -6.510  36.096  1.00 92.10           C  
ATOM   3773  CB  ASP B  81      15.026  -6.602  38.237  1.00 92.10           C  
ATOM   3774  HB2 ASP B  81      15.883  -6.880  37.623  1.00 92.10           H  
ATOM   3775  HB3 ASP B  81      15.101  -7.094  39.207  1.00 92.10           H  
ATOM   3776  O   ASP B  81      14.626  -6.771  35.334  1.00 92.10           O  
ATOM   3777  CG  ASP B  81      15.128  -5.093  38.435  1.00 92.10           C  
ATOM   3778  OD1 ASP B  81      14.173  -4.385  38.052  1.00 92.10           O  
ATOM   3779  OD2 ASP B  81      16.175  -4.694  38.983  1.00 92.10           O  
ATOM   3780  N   PRO B  82      12.647  -5.735  35.723  1.00 88.89           N  
ATOM   3781  CA  PRO B  82      12.501  -5.146  34.400  1.00 88.89           C  
ATOM   3782  HA  PRO B  82      12.569  -5.941  33.657  1.00 88.89           H  
ATOM   3783  C   PRO B  82      13.537  -4.082  34.068  1.00 88.89           C  
ATOM   3784  CB  PRO B  82      11.109  -4.507  34.338  1.00 88.89           C  
ATOM   3785  HB2 PRO B  82      10.601  -4.740  33.403  1.00 88.89           H  
ATOM   3786  HB3 PRO B  82      11.181  -3.426  34.462  1.00 88.89           H  
ATOM   3787  O   PRO B  82      13.500  -3.618  32.937  1.00 88.89           O  
ATOM   3788  CG  PRO B  82      10.377  -5.088  35.537  1.00 88.89           C  
ATOM   3789  HG2 PRO B  82       9.904  -6.028  35.255  1.00 88.89           H  
ATOM   3790  HG3 PRO B  82       9.640  -4.393  35.940  1.00 88.89           H  
ATOM   3791  CD  PRO B  82      11.497  -5.363  36.528  1.00 88.89           C  
ATOM   3792  HD2 PRO B  82      11.728  -4.459  37.091  1.00 88.89           H  
ATOM   3793  HD3 PRO B  82      11.178  -6.158  37.203  1.00 88.89           H  
ATOM   3794  N   ASP B  83      14.469  -3.724  34.954  1.00 83.39           N  
ATOM   3795  H   ASP B  83      14.385  -4.047  35.908  1.00 83.39           H  
ATOM   3796  CA  ASP B  83      15.515  -2.726  34.673  1.00 83.39           C  
ATOM   3797  HA  ASP B  83      15.256  -2.175  33.769  1.00 83.39           H  
ATOM   3798  C   ASP B  83      16.915  -3.321  34.402  1.00 83.39           C  
ATOM   3799  CB  ASP B  83      15.545  -1.689  35.808  1.00 83.39           C  
ATOM   3800  HB2 ASP B  83      16.356  -0.985  35.625  1.00 83.39           H  
ATOM   3801  HB3 ASP B  83      15.749  -2.199  36.750  1.00 83.39           H  
ATOM   3802  O   ASP B  83      17.789  -2.601  33.940  1.00 83.39           O  
ATOM   3803  CG  ASP B  83      14.241  -0.885  35.929  1.00 83.39           C  
ATOM   3804  OD1 ASP B  83      13.580  -0.571  34.909  1.00 83.39           O  
ATOM   3805  OD2 ASP B  83      13.810  -0.571  37.061  1.00 83.39           O  
ATOM   3806  N   ASN B  84      17.160  -4.621  34.633  1.00 85.51           N  
ATOM   3807  H   ASN B  84      16.405  -5.197  34.977  1.00 85.51           H  
ATOM   3808  CA  ASN B  84      18.485  -5.225  34.405  1.00 85.51           C  
ATOM   3809  HA  ASN B  84      19.224  -4.534  34.811  1.00 85.51           H  
ATOM   3810  C   ASN B  84      18.782  -5.441  32.893  1.00 85.51           C  
ATOM   3811  CB  ASN B  84      18.572  -6.523  35.230  1.00 85.51           C  
ATOM   3812  HB2 ASN B  84      17.918  -7.281  34.799  1.00 85.51           H  
ATOM   3813  HB3 ASN B  84      18.230  -6.313  36.244  1.00 85.51           H  
ATOM   3814  O   ASN B  84      18.156  -6.327  32.295  1.00 85.51           O  
ATOM   3815  CG  ASN B  84      19.981  -7.086  35.330  1.00 85.51           C  
ATOM   3816  ND2 ASN B  84      20.178  -8.095  36.147  1.00 85.51           N  
ATOM   3817 HD21 ASN B  84      19.409  -8.509  36.654  1.00 85.51           H  
ATOM   3818 HD22 ASN B  84      21.120  -8.459  36.153  1.00 85.51           H  
ATOM   3819  OD1 ASN B  84      20.937  -6.635  34.729  1.00 85.51           O  
ATOM   3820  N   PRO B  85      19.689  -4.678  32.248  1.00 81.47           N  
ATOM   3821  CA  PRO B  85      19.874  -4.632  30.787  1.00 81.47           C  
ATOM   3822  HA  PRO B  85      18.993  -4.193  30.319  1.00 81.47           H  
ATOM   3823  C   PRO B  85      20.145  -6.006  30.155  1.00 81.47           C  
ATOM   3824  CB  PRO B  85      21.002  -3.633  30.524  1.00 81.47           C  
ATOM   3825  HB2 PRO B  85      21.652  -3.942  29.704  1.00 81.47           H  
ATOM   3826  HB3 PRO B  85      20.576  -2.652  30.314  1.00 81.47           H  
ATOM   3827  O   PRO B  85      20.747  -6.886  30.769  1.00 81.47           O  
ATOM   3828  CG  PRO B  85      21.749  -3.578  31.850  1.00 81.47           C  
ATOM   3829  HG2 PRO B  85      22.265  -2.628  31.987  1.00 81.47           H  
ATOM   3830  HG3 PRO B  85      22.451  -4.410  31.911  1.00 81.47           H  
ATOM   3831  CD  PRO B  85      20.639  -3.772  32.873  1.00 81.47           C  
ATOM   3832  HD2 PRO B  85      20.161  -2.813  33.072  1.00 81.47           H  
ATOM   3833  HD3 PRO B  85      21.059  -4.184  33.791  1.00 81.47           H  
ATOM   3834  N   GLY B  86      19.673  -6.215  28.922  1.00 85.78           N  
ATOM   3835  H   GLY B  86      19.300  -5.422  28.421  1.00 85.78           H  
ATOM   3836  CA  GLY B  86      19.865  -7.481  28.190  1.00 85.78           C  
ATOM   3837  HA2 GLY B  86      19.587  -7.325  27.148  1.00 85.78           H  
ATOM   3838  HA3 GLY B  86      20.924  -7.737  28.213  1.00 85.78           H  
ATOM   3839  C   GLY B  86      19.085  -8.700  28.717  1.00 85.78           C  
ATOM   3840  O   GLY B  86      19.307  -9.815  28.247  1.00 85.78           O  
ATOM   3841  N   THR B  87      18.182  -8.514  29.686  1.00 91.21           N  
ATOM   3842  H   THR B  87      18.052  -7.570  30.020  1.00 91.21           H  
ATOM   3843  CA  THR B  87      17.353  -9.576  30.286  1.00 91.21           C  
ATOM   3844  HA  THR B  87      17.571 -10.516  29.778  1.00 91.21           H  
ATOM   3845  C   THR B  87      15.856  -9.313  30.102  1.00 91.21           C  
ATOM   3846  CB  THR B  87      17.667  -9.788  31.778  1.00 91.21           C  
ATOM   3847  HB  THR B  87      17.145 -10.682  32.119  1.00 91.21           H  
ATOM   3848  O   THR B  87      15.445  -8.200  29.775  1.00 91.21           O  
ATOM   3849  CG2 THR B  87      19.151  -9.966  32.087  1.00 91.21           C  
ATOM   3850 HG21 THR B  87      19.275 -10.217  33.140  1.00 91.21           H  
ATOM   3851 HG22 THR B  87      19.700  -9.050  31.872  1.00 91.21           H  
ATOM   3852 HG23 THR B  87      19.551 -10.777  31.478  1.00 91.21           H  
ATOM   3853  OG1 THR B  87      17.193  -8.719  32.554  1.00 91.21           O  
ATOM   3854  HG1 THR B  87      17.742  -7.952  32.376  1.00 91.21           H  
ATOM   3855  N   SER B  88      15.027 -10.331  30.336  1.00 94.53           N  
ATOM   3856  H   SER B  88      15.436 -11.213  30.611  1.00 94.53           H  
ATOM   3857  CA  SER B  88      13.565 -10.249  30.296  1.00 94.53           C  
ATOM   3858  HA  SER B  88      13.267  -9.205  30.199  1.00 94.53           H  
ATOM   3859  C   SER B  88      12.940 -10.802  31.579  1.00 94.53           C  
ATOM   3860  CB  SER B  88      13.048 -11.004  29.071  1.00 94.53           C  
ATOM   3861  HB2 SER B  88      13.465 -10.563  28.166  1.00 94.53           H  
ATOM   3862  HB3 SER B  88      13.350 -12.049  29.132  1.00 94.53           H  
ATOM   3863  O   SER B  88      13.414 -11.800  32.120  1.00 94.53           O  
ATOM   3864  OG  SER B  88      11.642 -10.928  29.027  1.00 94.53           O  
ATOM   3865  HG  SER B  88      11.388 -10.006  28.939  1.00 94.53           H  
ATOM   3866  N   TYR B  89      11.859 -10.178  32.057  1.00 95.36           N  
ATOM   3867  H   TYR B  89      11.491  -9.385  31.549  1.00 95.36           H  
ATOM   3868  CA  TYR B  89      11.117 -10.647  33.237  1.00 95.36           C  
ATOM   3869  HA  TYR B  89      11.807 -11.171  33.898  1.00 95.36           H  
ATOM   3870  C   TYR B  89      10.025 -11.672  32.918  1.00 95.36           C  
ATOM   3871  CB  TYR B  89      10.547  -9.455  34.018  1.00 95.36           C  
ATOM   3872  HB2 TYR B  89      10.120  -9.820  34.953  1.00 95.36           H  
ATOM   3873  HB3 TYR B  89      11.365  -8.787  34.285  1.00 95.36           H  
ATOM   3874  O   TYR B  89       9.382 -12.173  33.839  1.00 95.36           O  
ATOM   3875  CG  TYR B  89       9.479  -8.672  33.276  1.00 95.36           C  
ATOM   3876  CD1 TYR B  89       9.840  -7.494  32.602  1.00 95.36           C  
ATOM   3877  HD1 TYR B  89      10.862  -7.147  32.627  1.00 95.36           H  
ATOM   3878  CD2 TYR B  89       8.135  -9.105  33.257  1.00 95.36           C  
ATOM   3879  HD2 TYR B  89       7.855 -10.015  33.768  1.00 95.36           H  
ATOM   3880  CE1 TYR B  89       8.861  -6.749  31.925  1.00 95.36           C  
ATOM   3881  HE1 TYR B  89       9.113  -5.813  31.451  1.00 95.36           H  
ATOM   3882  CE2 TYR B  89       7.160  -8.371  32.547  1.00 95.36           C  
ATOM   3883  HE2 TYR B  89       6.134  -8.706  32.502  1.00 95.36           H  
ATOM   3884  OH  TYR B  89       6.627  -6.434  31.195  1.00 95.36           O  
ATOM   3885  HH  TYR B  89       5.744  -6.811  31.189  1.00 95.36           H  
ATOM   3886  CZ  TYR B  89       7.528  -7.188  31.876  1.00 95.36           C  
ATOM   3887  N   VAL B  90       9.791 -11.973  31.637  1.00 96.87           N  
ATOM   3888  H   VAL B  90      10.395 -11.581  30.928  1.00 96.87           H  
ATOM   3889  CA  VAL B  90       8.835 -13.000  31.211  1.00 96.87           C  
ATOM   3890  HA  VAL B  90       8.180 -13.236  32.050  1.00 96.87           H  
ATOM   3891  C   VAL B  90       9.563 -14.295  30.850  1.00 96.87           C  
ATOM   3892  CB  VAL B  90       7.919 -12.513  30.071  1.00 96.87           C  
ATOM   3893  HB  VAL B  90       7.284 -13.350  29.779  1.00 96.87           H  
ATOM   3894  O   VAL B  90      10.664 -14.263  30.307  1.00 96.87           O  
ATOM   3895  CG1 VAL B  90       7.006 -11.374  30.535  1.00 96.87           C  
ATOM   3896 HG11 VAL B  90       6.284 -11.139  29.753  1.00 96.87           H  
ATOM   3897 HG12 VAL B  90       6.461 -11.678  31.429  1.00 96.87           H  
ATOM   3898 HG13 VAL B  90       7.594 -10.484  30.758  1.00 96.87           H  
ATOM   3899  CG2 VAL B  90       8.653 -12.018  28.825  1.00 96.87           C  
ATOM   3900 HG21 VAL B  90       9.109 -11.046  29.016  1.00 96.87           H  
ATOM   3901 HG22 VAL B  90       9.422 -12.730  28.525  1.00 96.87           H  
ATOM   3902 HG23 VAL B  90       7.926 -11.919  28.020  1.00 96.87           H  
ATOM   3903  N   ASP B  91       8.941 -15.443  31.135  1.00 95.65           N  
ATOM   3904  H   ASP B  91       8.099 -15.408  31.692  1.00 95.65           H  
ATOM   3905  CA  ASP B  91       9.430 -16.773  30.709  1.00 95.65           C  
ATOM   3906  HA  ASP B  91      10.337 -16.611  30.127  1.00 95.65           H  
ATOM   3907  C   ASP B  91       8.486 -17.489  29.724  1.00 95.65           C  
ATOM   3908  CB  ASP B  91       9.875 -17.626  31.927  1.00 95.65           C  
ATOM   3909  HB2 ASP B  91      10.170 -16.960  32.738  1.00 95.65           H  
ATOM   3910  HB3 ASP B  91      10.779 -18.154  31.622  1.00 95.65           H  
ATOM   3911  O   ASP B  91       8.752 -18.616  29.294  1.00 95.65           O  
ATOM   3912  CG  ASP B  91       8.915 -18.698  32.492  1.00 95.65           C  
ATOM   3913  OD1 ASP B  91       7.790 -18.902  31.987  1.00 95.65           O  
ATOM   3914  OD2 ASP B  91       9.300 -19.350  33.488  1.00 95.65           O  
ATOM   3915  N   LYS B  92       7.382 -16.820  29.361  1.00 97.14           N  
ATOM   3916  H   LYS B  92       7.309 -15.860  29.668  1.00 97.14           H  
ATOM   3917  CA  LYS B  92       6.285 -17.363  28.558  1.00 97.14           C  
ATOM   3918  HA  LYS B  92       6.531 -18.393  28.299  1.00 97.14           H  
ATOM   3919  C   LYS B  92       6.101 -16.634  27.232  1.00 97.14           C  
ATOM   3920  CB  LYS B  92       4.967 -17.342  29.353  1.00 97.14           C  
ATOM   3921  HB2 LYS B  92       4.179 -17.720  28.701  1.00 97.14           H  
ATOM   3922  HB3 LYS B  92       4.723 -16.311  29.606  1.00 97.14           H  
ATOM   3923  O   LYS B  92       6.309 -15.427  27.136  1.00 97.14           O  
ATOM   3924  CG  LYS B  92       4.944 -18.174  30.639  1.00 97.14           C  
ATOM   3925  HG2 LYS B  92       5.644 -17.747  31.357  1.00 97.14           H  
ATOM   3926  HG3 LYS B  92       3.944 -18.101  31.065  1.00 97.14           H  
ATOM   3927  CD  LYS B  92       5.281 -19.651  30.379  1.00 97.14           C  
ATOM   3928  HD2 LYS B  92       4.603 -20.063  29.631  1.00 97.14           H  
ATOM   3929  HD3 LYS B  92       6.300 -19.721  29.997  1.00 97.14           H  
ATOM   3930  CE  LYS B  92       5.223 -20.472  31.662  1.00 97.14           C  
ATOM   3931  HE2 LYS B  92       5.816 -19.953  32.416  1.00 97.14           H  
ATOM   3932  HE3 LYS B  92       5.701 -21.433  31.475  1.00 97.14           H  
ATOM   3933  NZ  LYS B  92       3.820 -20.650  32.096  1.00 97.14           N  
ATOM   3934  HZ1 LYS B  92       3.419 -19.733  32.233  1.00 97.14           H  
ATOM   3935  HZ2 LYS B  92       3.295 -21.112  31.368  1.00 97.14           H  
ATOM   3936  HZ3 LYS B  92       3.782 -21.172  32.960  1.00 97.14           H  
ATOM   3937  N   GLY B  93       5.631 -17.377  26.235  1.00 97.75           N  
ATOM   3938  H   GLY B  93       5.505 -18.365  26.405  1.00 97.75           H  
ATOM   3939  CA  GLY B  93       5.239 -16.890  24.911  1.00 97.75           C  
ATOM   3940  HA2 GLY B  93       4.517 -16.080  25.011  1.00 97.75           H  
ATOM   3941  HA3 GLY B  93       6.113 -16.507  24.383  1.00 97.75           H  
ATOM   3942  C   GLY B  93       4.615 -18.015  24.083  1.00 97.75           C  
ATOM   3943  O   GLY B  93       4.548 -19.152  24.543  1.00 97.75           O  
ATOM   3944  N   GLY B  94       4.140 -17.714  22.876  1.00 98.47           N  
ATOM   3945  H   GLY B  94       4.210 -16.761  22.551  1.00 98.47           H  
ATOM   3946  CA  GLY B  94       3.669 -18.734  21.929  1.00 98.47           C  
ATOM   3947  HA2 GLY B  94       2.753 -18.398  21.443  1.00 98.47           H  
ATOM   3948  HA3 GLY B  94       3.437 -19.666  22.444  1.00 98.47           H  
ATOM   3949  C   GLY B  94       4.715 -19.004  20.850  1.00 98.47           C  
ATOM   3950  O   GLY B  94       5.050 -18.103  20.086  1.00 98.47           O  
ATOM   3951  N   PHE B  95       5.221 -20.233  20.760  1.00 98.50           N  
ATOM   3952  H   PHE B  95       4.887 -20.953  21.385  1.00 98.50           H  
ATOM   3953  CA  PHE B  95       6.270 -20.607  19.804  1.00 98.50           C  
ATOM   3954  HA  PHE B  95       6.482 -19.769  19.139  1.00 98.50           H  
ATOM   3955  C   PHE B  95       5.836 -21.771  18.921  1.00 98.50           C  
ATOM   3956  CB  PHE B  95       7.568 -20.934  20.548  1.00 98.50           C  
ATOM   3957  HB2 PHE B  95       7.396 -21.774  21.222  1.00 98.50           H  
ATOM   3958  HB3 PHE B  95       8.324 -21.241  19.825  1.00 98.50           H  
ATOM   3959  O   PHE B  95       5.084 -22.642  19.357  1.00 98.50           O  
ATOM   3960  CG  PHE B  95       8.099 -19.758  21.333  1.00 98.50           C  
ATOM   3961  CD1 PHE B  95       8.899 -18.790  20.698  1.00 98.50           C  
ATOM   3962  HD1 PHE B  95       9.158 -18.901  19.656  1.00 98.50           H  
ATOM   3963  CD2 PHE B  95       7.728 -19.590  22.679  1.00 98.50           C  
ATOM   3964  HD2 PHE B  95       7.084 -20.312  23.157  1.00 98.50           H  
ATOM   3965  CE1 PHE B  95       9.338 -17.665  21.415  1.00 98.50           C  
ATOM   3966  HE1 PHE B  95       9.918 -16.907  20.909  1.00 98.50           H  
ATOM   3967  CE2 PHE B  95       8.155 -18.459  23.386  1.00 98.50           C  
ATOM   3968  HE2 PHE B  95       7.810 -18.318  24.400  1.00 98.50           H  
ATOM   3969  CZ  PHE B  95       8.986 -17.508  22.766  1.00 98.50           C  
ATOM   3970  HZ  PHE B  95       9.325 -16.644  23.318  1.00 98.50           H  
ATOM   3971  N   LEU B  96       6.320 -21.789  17.680  1.00 98.48           N  
ATOM   3972  H   LEU B  96       6.950 -21.054  17.392  1.00 98.48           H  
ATOM   3973  CA  LEU B  96       6.128 -22.927  16.786  1.00 98.48           C  
ATOM   3974  HA  LEU B  96       5.080 -23.226  16.809  1.00 98.48           H  
ATOM   3975  C   LEU B  96       6.960 -24.124  17.263  1.00 98.48           C  
ATOM   3976  CB  LEU B  96       6.511 -22.541  15.346  1.00 98.48           C  
ATOM   3977  HB2 LEU B  96       6.441 -23.428  14.716  1.00 98.48           H  
ATOM   3978  HB3 LEU B  96       7.553 -22.219  15.353  1.00 98.48           H  
ATOM   3979  O   LEU B  96       8.162 -23.988  17.502  1.00 98.48           O  
ATOM   3980  CG  LEU B  96       5.672 -21.419  14.714  1.00 98.48           C  
ATOM   3981  HG  LEU B  96       5.756 -20.517  15.320  1.00 98.48           H  
ATOM   3982  CD1 LEU B  96       6.199 -21.101  13.315  1.00 98.48           C  
ATOM   3983 HD11 LEU B  96       7.241 -20.789  13.382  1.00 98.48           H  
ATOM   3984 HD12 LEU B  96       5.620 -20.288  12.877  1.00 98.48           H  
ATOM   3985 HD13 LEU B  96       6.132 -21.982  12.678  1.00 98.48           H  
ATOM   3986  CD2 LEU B  96       4.196 -21.793  14.599  1.00 98.48           C  
ATOM   3987 HD21 LEU B  96       4.081 -22.712  14.025  1.00 98.48           H  
ATOM   3988 HD22 LEU B  96       3.654 -20.982  14.112  1.00 98.48           H  
ATOM   3989 HD23 LEU B  96       3.782 -21.930  15.598  1.00 98.48           H  
ATOM   3990  N   ASP B  97       6.319 -25.292  17.339  1.00 96.24           N  
ATOM   3991  H   ASP B  97       5.310 -25.277  17.354  1.00 96.24           H  
ATOM   3992  CA  ASP B  97       6.944 -26.566  17.714  1.00 96.24           C  
ATOM   3993  HA  ASP B  97       7.404 -26.464  18.697  1.00 96.24           H  
ATOM   3994  C   ASP B  97       8.041 -27.007  16.727  1.00 96.24           C  
ATOM   3995  CB  ASP B  97       5.866 -27.667  17.780  1.00 96.24           C  
ATOM   3996  HB2 ASP B  97       5.384 -27.746  16.806  1.00 96.24           H  
ATOM   3997  HB3 ASP B  97       6.365 -28.617  17.972  1.00 96.24           H  
ATOM   3998  O   ASP B  97       8.994 -27.667  17.131  1.00 96.24           O  
ATOM   3999  CG  ASP B  97       4.775 -27.473  18.845  1.00 96.24           C  
ATOM   4000  OD1 ASP B  97       4.195 -26.364  18.914  1.00 96.24           O  
ATOM   4001  OD2 ASP B  97       4.424 -28.476  19.507  1.00 96.24           O  
ATOM   4002  N   ASP B  98       7.917 -26.642  15.445  1.00 95.79           N  
ATOM   4003  H   ASP B  98       7.105 -26.099  15.189  1.00 95.79           H  
ATOM   4004  CA  ASP B  98       8.894 -26.943  14.392  1.00 95.79           C  
ATOM   4005  HA  ASP B  98       9.846 -27.194  14.860  1.00 95.79           H  
ATOM   4006  C   ASP B  98       9.136 -25.716  13.501  1.00 95.79           C  
ATOM   4007  CB  ASP B  98       8.455 -28.173  13.579  1.00 95.79           C  
ATOM   4008  HB2 ASP B  98       7.519 -27.958  13.064  1.00 95.79           H  
ATOM   4009  HB3 ASP B  98       8.282 -29.004  14.263  1.00 95.79           H  
ATOM   4010  O   ASP B  98       8.564 -25.566  12.424  1.00 95.79           O  
ATOM   4011  CG  ASP B  98       9.523 -28.599  12.560  1.00 95.79           C  
ATOM   4012  OD1 ASP B  98      10.696 -28.166  12.705  1.00 95.79           O  
ATOM   4013  OD2 ASP B  98       9.173 -29.401  11.667  1.00 95.79           O  
ATOM   4014  N   ALA B  99       9.958 -24.785  13.991  1.00 97.70           N  
ATOM   4015  H   ALA B  99      10.331 -24.929  14.919  1.00 97.70           H  
ATOM   4016  CA  ALA B  99      10.363 -23.601  13.228  1.00 97.70           C  
ATOM   4017  HA  ALA B  99       9.555 -23.322  12.551  1.00 97.70           H  
ATOM   4018  C   ALA B  99      11.615 -23.830  12.361  1.00 97.70           C  
ATOM   4019  CB  ALA B  99      10.584 -22.444  14.208  1.00 97.70           C  
ATOM   4020  HB1 ALA B  99      11.414 -22.674  14.875  1.00 97.70           H  
ATOM   4021  HB2 ALA B  99       9.679 -22.277  14.792  1.00 97.70           H  
ATOM   4022  HB3 ALA B  99      10.814 -21.535  13.652  1.00 97.70           H  
ATOM   4023  O   ALA B  99      11.944 -22.989  11.527  1.00 97.70           O  
ATOM   4024  N   ALA B 100      12.354 -24.917  12.599  1.00 96.64           N  
ATOM   4025  H   ALA B 100      11.978 -25.622  13.217  1.00 96.64           H  
ATOM   4026  CA  ALA B 100      13.644 -25.176  11.961  1.00 96.64           C  
ATOM   4027  HA  ALA B 100      14.023 -24.244  11.540  1.00 96.64           H  
ATOM   4028  C   ALA B 100      13.558 -26.177  10.797  1.00 96.64           C  
ATOM   4029  CB  ALA B 100      14.636 -25.629  13.039  1.00 96.64           C  
ATOM   4030  HB1 ALA B 100      14.295 -26.564  13.485  1.00 96.64           H  
ATOM   4031  HB2 ALA B 100      15.618 -25.786  12.592  1.00 96.64           H  
ATOM   4032  HB3 ALA B 100      14.715 -24.869  13.816  1.00 96.64           H  
ATOM   4033  O   ALA B 100      14.469 -26.185   9.961  1.00 96.64           O  
ATOM   4034  N   GLY B 101      12.503 -26.997  10.738  1.00 97.17           N  
ATOM   4035  H   GLY B 101      11.827 -27.001  11.488  1.00 97.17           H  
ATOM   4036  CA  GLY B 101      12.228 -27.934   9.653  1.00 97.17           C  
ATOM   4037  HA2 GLY B 101      11.334 -28.506   9.901  1.00 97.17           H  
ATOM   4038  HA3 GLY B 101      13.063 -28.630   9.564  1.00 97.17           H  
ATOM   4039  C   GLY B 101      11.993 -27.253   8.302  1.00 97.17           C  
ATOM   4040  O   GLY B 101      11.531 -26.115   8.238  1.00 97.17           O  
ATOM   4041  N   PHE B 102      12.386 -27.939   7.223  1.00 97.59           N  
ATOM   4042  H   PHE B 102      12.775 -28.862   7.357  1.00 97.59           H  
ATOM   4043  CA  PHE B 102      12.108 -27.547   5.838  1.00 97.59           C  
ATOM   4044  HA  PHE B 102      11.051 -27.293   5.754  1.00 97.59           H  
ATOM   4045  C   PHE B 102      12.434 -28.683   4.858  1.00 97.59           C  
ATOM   4046  CB  PHE B 102      12.958 -26.325   5.470  1.00 97.59           C  
ATOM   4047  HB2 PHE B 102      12.725 -25.521   6.168  1.00 97.59           H  
ATOM   4048  HB3 PHE B 102      14.010 -26.580   5.593  1.00 97.59           H  
ATOM   4049  O   PHE B 102      13.511 -29.280   4.953  1.00 97.59           O  
ATOM   4050  CG  PHE B 102      12.730 -25.778   4.075  1.00 97.59           C  
ATOM   4051  CD1 PHE B 102      13.812 -25.628   3.187  1.00 97.59           C  
ATOM   4052  HD1 PHE B 102      14.798 -25.959   3.476  1.00 97.59           H  
ATOM   4053  CD2 PHE B 102      11.442 -25.375   3.678  1.00 97.59           C  
ATOM   4054  HD2 PHE B 102      10.602 -25.498   4.345  1.00 97.59           H  
ATOM   4055  CE1 PHE B 102      13.610 -25.059   1.917  1.00 97.59           C  
ATOM   4056  HE1 PHE B 102      14.440 -24.948   1.234  1.00 97.59           H  
ATOM   4057  CE2 PHE B 102      11.239 -24.813   2.407  1.00 97.59           C  
ATOM   4058  HE2 PHE B 102      10.243 -24.524   2.105  1.00 97.59           H  
ATOM   4059  CZ  PHE B 102      12.322 -24.655   1.526  1.00 97.59           C  
ATOM   4060  HZ  PHE B 102      12.159 -24.243   0.541  1.00 97.59           H  
ATOM   4061  N   ASP B 103      11.565 -28.932   3.877  1.00 97.00           N  
ATOM   4062  H   ASP B 103      10.676 -28.452   3.890  1.00 97.00           H  
ATOM   4063  CA  ASP B 103      11.844 -29.862   2.771  1.00 97.00           C  
ATOM   4064  HA  ASP B 103      12.491 -30.654   3.148  1.00 97.00           H  
ATOM   4065  C   ASP B 103      12.611 -29.172   1.623  1.00 97.00           C  
ATOM   4066  CB  ASP B 103      10.559 -30.563   2.307  1.00 97.00           C  
ATOM   4067  HB2 ASP B 103      10.028 -30.930   3.185  1.00 97.00           H  
ATOM   4068  HB3 ASP B 103       9.913 -29.851   1.794  1.00 97.00           H  
ATOM   4069  O   ASP B 103      12.050 -28.714   0.625  1.00 97.00           O  
ATOM   4070  CG  ASP B 103      10.853 -31.756   1.385  1.00 97.00           C  
ATOM   4071  OD1 ASP B 103      11.974 -31.813   0.824  1.00 97.00           O  
ATOM   4072  OD2 ASP B 103       9.948 -32.607   1.238  1.00 97.00           O  
ATOM   4073  N   ALA B 104      13.934 -29.070   1.779  1.00 96.12           N  
ATOM   4074  H   ALA B 104      14.327 -29.420   2.641  1.00 96.12           H  
ATOM   4075  CA  ALA B 104      14.790 -28.370   0.822  1.00 96.12           C  
ATOM   4076  HA  ALA B 104      14.417 -27.351   0.721  1.00 96.12           H  
ATOM   4077  C   ALA B 104      14.762 -28.996  -0.590  1.00 96.12           C  
ATOM   4078  CB  ALA B 104      16.209 -28.315   1.405  1.00 96.12           C  
ATOM   4079  HB1 ALA B 104      16.177 -27.908   2.416  1.00 96.12           H  
ATOM   4080  HB2 ALA B 104      16.832 -27.669   0.788  1.00 96.12           H  
ATOM   4081  HB3 ALA B 104      16.640 -29.316   1.431  1.00 96.12           H  
ATOM   4082  O   ALA B 104      14.721 -28.268  -1.585  1.00 96.12           O  
ATOM   4083  N   GLU B 105      14.749 -30.331  -0.690  1.00 92.78           N  
ATOM   4084  H   GLU B 105      14.571 -30.871   0.144  1.00 92.78           H  
ATOM   4085  CA  GLU B 105      14.783 -31.044  -1.975  1.00 92.78           C  
ATOM   4086  HA  GLU B 105      15.575 -30.607  -2.582  1.00 92.78           H  
ATOM   4087  C   GLU B 105      13.489 -30.860  -2.777  1.00 92.78           C  
ATOM   4088  CB  GLU B 105      15.137 -32.533  -1.780  1.00 92.78           C  
ATOM   4089  HB2 GLU B 105      16.161 -32.595  -1.411  1.00 92.78           H  
ATOM   4090  HB3 GLU B 105      15.105 -33.007  -2.761  1.00 92.78           H  
ATOM   4091  O   GLU B 105      13.540 -30.671  -3.999  1.00 92.78           O  
ATOM   4092  CG  GLU B 105      14.223 -33.314  -0.811  1.00 92.78           C  
ATOM   4093  HG2 GLU B 105      13.189 -33.171  -1.122  1.00 92.78           H  
ATOM   4094  HG3 GLU B 105      14.356 -32.905   0.190  1.00 92.78           H  
ATOM   4095  CD  GLU B 105      14.493 -34.832  -0.772  1.00 92.78           C  
ATOM   4096  OE1 GLU B 105      13.903 -35.531   0.087  1.00 92.78           O  
ATOM   4097  OE2 GLU B 105      15.299 -35.320  -1.598  1.00 92.78           O  
ATOM   4098  N   PHE B 106      12.336 -30.809  -2.103  1.00 96.18           N  
ATOM   4099  H   PHE B 106      12.339 -31.006  -1.112  1.00 96.18           H  
ATOM   4100  CA  PHE B 106      11.049 -30.565  -2.746  1.00 96.18           C  
ATOM   4101  HA  PHE B 106      10.865 -31.364  -3.464  1.00 96.18           H  
ATOM   4102  C   PHE B 106      11.023 -29.233  -3.510  1.00 96.18           C  
ATOM   4103  CB  PHE B 106       9.955 -30.620  -1.678  1.00 96.18           C  
ATOM   4104  HB2 PHE B 106      10.005 -31.594  -1.191  1.00 96.18           H  
ATOM   4105  HB3 PHE B 106      10.138 -29.856  -0.923  1.00 96.18           H  
ATOM   4106  O   PHE B 106      10.618 -29.192  -4.677  1.00 96.18           O  
ATOM   4107  CG  PHE B 106       8.563 -30.448  -2.235  1.00 96.18           C  
ATOM   4108  CD1 PHE B 106       7.967 -29.175  -2.279  1.00 96.18           C  
ATOM   4109  HD1 PHE B 106       8.494 -28.315  -1.893  1.00 96.18           H  
ATOM   4110  CD2 PHE B 106       7.868 -31.570  -2.720  1.00 96.18           C  
ATOM   4111  HD2 PHE B 106       8.321 -32.548  -2.653  1.00 96.18           H  
ATOM   4112  CE1 PHE B 106       6.674 -29.025  -2.808  1.00 96.18           C  
ATOM   4113  HE1 PHE B 106       6.205 -28.052  -2.825  1.00 96.18           H  
ATOM   4114  CE2 PHE B 106       6.579 -31.420  -3.257  1.00 96.18           C  
ATOM   4115  HE2 PHE B 106       6.028 -32.278  -3.612  1.00 96.18           H  
ATOM   4116  CZ  PHE B 106       5.984 -30.149  -3.294  1.00 96.18           C  
ATOM   4117  HZ  PHE B 106       4.980 -30.045  -3.678  1.00 96.18           H  
ATOM   4118  N   PHE B 107      11.539 -28.157  -2.910  1.00 94.83           N  
ATOM   4119  H   PHE B 107      11.855 -28.258  -1.956  1.00 94.83           H  
ATOM   4120  CA  PHE B 107      11.596 -26.829  -3.539  1.00 94.83           C  
ATOM   4121  HA  PHE B 107      10.738 -26.732  -4.205  1.00 94.83           H  
ATOM   4122  C   PHE B 107      12.833 -26.602  -4.423  1.00 94.83           C  
ATOM   4123  CB  PHE B 107      11.451 -25.745  -2.463  1.00 94.83           C  
ATOM   4124  HB2 PHE B 107      11.575 -24.764  -2.922  1.00 94.83           H  
ATOM   4125  HB3 PHE B 107      12.243 -25.867  -1.725  1.00 94.83           H  
ATOM   4126  O   PHE B 107      12.984 -25.521  -4.990  1.00 94.83           O  
ATOM   4127  CG  PHE B 107      10.102 -25.764  -1.773  1.00 94.83           C  
ATOM   4128  CD1 PHE B 107       8.961 -25.270  -2.434  1.00 94.83           C  
ATOM   4129  HD1 PHE B 107       9.045 -24.858  -3.429  1.00 94.83           H  
ATOM   4130  CD2 PHE B 107       9.980 -26.300  -0.480  1.00 94.83           C  
ATOM   4131  HD2 PHE B 107      10.846 -26.685   0.037  1.00 94.83           H  
ATOM   4132  CE1 PHE B 107       7.704 -25.320  -1.804  1.00 94.83           C  
ATOM   4133  HE1 PHE B 107       6.826 -24.947  -2.310  1.00 94.83           H  
ATOM   4134  CE2 PHE B 107       8.725 -26.354   0.148  1.00 94.83           C  
ATOM   4135  HE2 PHE B 107       8.641 -26.786   1.135  1.00 94.83           H  
ATOM   4136  CZ  PHE B 107       7.586 -25.866  -0.514  1.00 94.83           C  
ATOM   4137  HZ  PHE B 107       6.619 -25.919  -0.037  1.00 94.83           H  
ATOM   4138  N   GLY B 108      13.721 -27.594  -4.557  1.00 92.16           N  
ATOM   4139  H   GLY B 108      13.559 -28.456  -4.056  1.00 92.16           H  
ATOM   4140  CA  GLY B 108      14.961 -27.458  -5.328  1.00 92.16           C  
ATOM   4141  HA2 GLY B 108      15.420 -28.442  -5.425  1.00 92.16           H  
ATOM   4142  HA3 GLY B 108      14.730 -27.078  -6.323  1.00 92.16           H  
ATOM   4143  C   GLY B 108      15.990 -26.520  -4.683  1.00 92.16           C  
ATOM   4144  O   GLY B 108      16.816 -25.939  -5.384  1.00 92.16           O  
ATOM   4145  N   VAL B 109      15.940 -26.357  -3.357  1.00 93.15           N  
ATOM   4146  H   VAL B 109      15.293 -26.935  -2.841  1.00 93.15           H  
ATOM   4147  CA  VAL B 109      16.858 -25.519  -2.575  1.00 93.15           C  
ATOM   4148  HA  VAL B 109      17.272 -24.745  -3.220  1.00 93.15           H  
ATOM   4149  C   VAL B 109      18.008 -26.383  -2.061  1.00 93.15           C  
ATOM   4150  CB  VAL B 109      16.108 -24.817  -1.425  1.00 93.15           C  
ATOM   4151  HB  VAL B 109      15.658 -25.570  -0.777  1.00 93.15           H  
ATOM   4152  O   VAL B 109      17.802 -27.469  -1.520  1.00 93.15           O  
ATOM   4153  CG1 VAL B 109      17.035 -23.940  -0.578  1.00 93.15           C  
ATOM   4154 HG11 VAL B 109      17.793 -24.555  -0.092  1.00 93.15           H  
ATOM   4155 HG12 VAL B 109      17.512 -23.191  -1.209  1.00 93.15           H  
ATOM   4156 HG13 VAL B 109      16.460 -23.439   0.201  1.00 93.15           H  
ATOM   4157  CG2 VAL B 109      14.997 -23.902  -1.960  1.00 93.15           C  
ATOM   4158 HG21 VAL B 109      15.425 -23.145  -2.618  1.00 93.15           H  
ATOM   4159 HG22 VAL B 109      14.266 -24.485  -2.520  1.00 93.15           H  
ATOM   4160 HG23 VAL B 109      14.484 -23.416  -1.131  1.00 93.15           H  
ATOM   4161  N   SER B 110      19.251 -25.918  -2.204  1.00 90.65           N  
ATOM   4162  H   SER B 110      19.378 -25.009  -2.625  1.00 90.65           H  
ATOM   4163  CA  SER B 110      20.394 -26.670  -1.666  1.00 90.65           C  
ATOM   4164  HA  SER B 110      20.294 -27.691  -2.033  1.00 90.65           H  
ATOM   4165  C   SER B 110      20.364 -26.694  -0.126  1.00 90.65           C  
ATOM   4166  CB  SER B 110      21.725 -26.126  -2.195  1.00 90.65           C  
ATOM   4167  HB2 SER B 110      21.666 -26.020  -3.278  1.00 90.65           H  
ATOM   4168  HB3 SER B 110      22.512 -26.844  -1.964  1.00 90.65           H  
ATOM   4169  O   SER B 110      19.963 -25.700   0.479  1.00 90.65           O  
ATOM   4170  OG  SER B 110      22.065 -24.881  -1.612  1.00 90.65           O  
ATOM   4171  HG  SER B 110      21.418 -24.232  -1.898  1.00 90.65           H  
ATOM   4172  N   PRO B 111      20.863 -27.748   0.553  1.00 90.89           N  
ATOM   4173  CA  PRO B 111      20.881 -27.802   2.023  1.00 90.89           C  
ATOM   4174  HA  PRO B 111      19.855 -27.846   2.390  1.00 90.89           H  
ATOM   4175  C   PRO B 111      21.596 -26.603   2.660  1.00 90.89           C  
ATOM   4176  CB  PRO B 111      21.614 -29.103   2.372  1.00 90.89           C  
ATOM   4177  HB2 PRO B 111      21.200 -29.566   3.267  1.00 90.89           H  
ATOM   4178  HB3 PRO B 111      22.680 -28.916   2.502  1.00 90.89           H  
ATOM   4179  O   PRO B 111      21.230 -26.126   3.731  1.00 90.89           O  
ATOM   4180  CG  PRO B 111      21.411 -29.980   1.139  1.00 90.89           C  
ATOM   4181  HG2 PRO B 111      20.448 -30.487   1.210  1.00 90.89           H  
ATOM   4182  HG3 PRO B 111      22.215 -30.707   1.019  1.00 90.89           H  
ATOM   4183  CD  PRO B 111      21.371 -28.985  -0.017  1.00 90.89           C  
ATOM   4184  HD2 PRO B 111      20.716 -29.366  -0.800  1.00 90.89           H  
ATOM   4185  HD3 PRO B 111      22.376 -28.824  -0.405  1.00 90.89           H  
ATOM   4186  N   ARG B 112      22.618 -26.098   1.965  1.00 88.92           N  
ATOM   4187  H   ARG B 112      22.816 -26.526   1.071  1.00 88.92           H  
ATOM   4188  CA  ARG B 112      23.398 -24.931   2.360  1.00 88.92           C  
ATOM   4189  HA  ARG B 112      23.711 -25.037   3.399  1.00 88.92           H  
ATOM   4190  C   ARG B 112      22.601 -23.634   2.275  1.00 88.92           C  
ATOM   4191  CB  ARG B 112      24.618 -24.884   1.448  1.00 88.92           C  
ATOM   4192  HB2 ARG B 112      25.154 -25.830   1.530  1.00 88.92           H  
ATOM   4193  HB3 ARG B 112      24.301 -24.749   0.413  1.00 88.92           H  
ATOM   4194  O   ARG B 112      22.664 -22.824   3.190  1.00 88.92           O  
ATOM   4195  CG  ARG B 112      25.547 -23.749   1.852  1.00 88.92           C  
ATOM   4196  HG2 ARG B 112      25.846 -23.896   2.890  1.00 88.92           H  
ATOM   4197  HG3 ARG B 112      25.069 -22.774   1.753  1.00 88.92           H  
ATOM   4198  CD  ARG B 112      26.783 -23.809   0.978  1.00 88.92           C  
ATOM   4199  HD2 ARG B 112      27.142 -24.834   0.889  1.00 88.92           H  
ATOM   4200  HD3 ARG B 112      27.517 -23.237   1.546  1.00 88.92           H  
ATOM   4201  NE  ARG B 112      26.581 -23.204  -0.354  1.00 88.92           N  
ATOM   4202  HE  ARG B 112      25.702 -22.726  -0.497  1.00 88.92           H  
ATOM   4203  NH1 ARG B 112      28.769 -23.336  -1.070  1.00 88.92           N  
ATOM   4204 HH11 ARG B 112      29.508 -22.964  -1.649  1.00 88.92           H  
ATOM   4205 HH12 ARG B 112      29.028 -23.677  -0.155  1.00 88.92           H  
ATOM   4206  NH2 ARG B 112      27.263 -22.274  -2.322  1.00 88.92           N  
ATOM   4207 HH21 ARG B 112      28.027 -22.010  -2.927  1.00 88.92           H  
ATOM   4208 HH22 ARG B 112      26.394 -21.762  -2.380  1.00 88.92           H  
ATOM   4209  CZ  ARG B 112      27.535 -22.947  -1.238  1.00 88.92           C  
ATOM   4210  N   GLU B 113      21.867 -23.442   1.184  1.00 89.10           N  
ATOM   4211  H   GLU B 113      21.814 -24.178   0.494  1.00 89.10           H  
ATOM   4212  CA  GLU B 113      20.967 -22.300   1.037  1.00 89.10           C  
ATOM   4213  HA  GLU B 113      21.511 -21.377   1.237  1.00 89.10           H  
ATOM   4214  C   GLU B 113      19.829 -22.384   2.059  1.00 89.10           C  
ATOM   4215  CB  GLU B 113      20.446 -22.251  -0.402  1.00 89.10           C  
ATOM   4216  HB2 GLU B 113      19.885 -23.162  -0.607  1.00 89.10           H  
ATOM   4217  HB3 GLU B 113      21.300 -22.214  -1.077  1.00 89.10           H  
ATOM   4218  O   GLU B 113      19.565 -21.406   2.743  1.00 89.10           O  
ATOM   4219  CG  GLU B 113      19.556 -21.027  -0.665  1.00 89.10           C  
ATOM   4220  HG2 GLU B 113      20.128 -20.123  -0.454  1.00 89.10           H  
ATOM   4221  HG3 GLU B 113      18.702 -21.052   0.013  1.00 89.10           H  
ATOM   4222  CD  GLU B 113      19.031 -20.969  -2.105  1.00 89.10           C  
ATOM   4223  OE1 GLU B 113      18.289 -19.997  -2.399  1.00 89.10           O  
ATOM   4224  OE2 GLU B 113      19.338 -21.905  -2.882  1.00 89.10           O  
ATOM   4225  N   ALA B 114      19.236 -23.566   2.260  1.00 94.50           N  
ATOM   4226  H   ALA B 114      19.485 -24.340   1.661  1.00 94.50           H  
ATOM   4227  CA  ALA B 114      18.188 -23.777   3.258  1.00 94.50           C  
ATOM   4228  HA  ALA B 114      17.344 -23.132   3.015  1.00 94.50           H  
ATOM   4229  C   ALA B 114      18.642 -23.420   4.685  1.00 94.50           C  
ATOM   4230  CB  ALA B 114      17.728 -25.236   3.176  1.00 94.50           C  
ATOM   4231  HB1 ALA B 114      18.568 -25.908   3.354  1.00 94.50           H  
ATOM   4232  HB2 ALA B 114      16.968 -25.417   3.935  1.00 94.50           H  
ATOM   4233  HB3 ALA B 114      17.307 -25.438   2.191  1.00 94.50           H  
ATOM   4234  O   ALA B 114      17.865 -22.848   5.444  1.00 94.50           O  
ATOM   4235  N   ALA B 115      19.900 -23.706   5.042  1.00 91.82           N  
ATOM   4236  H   ALA B 115      20.476 -24.235   4.403  1.00 91.82           H  
ATOM   4237  CA  ALA B 115      20.472 -23.305   6.328  1.00 91.82           C  
ATOM   4238  HA  ALA B 115      19.788 -23.606   7.122  1.00 91.82           H  
ATOM   4239  C   ALA B 115      20.663 -21.778   6.452  1.00 91.82           C  
ATOM   4240  CB  ALA B 115      21.795 -24.056   6.520  1.00 91.82           C  
ATOM   4241  HB1 ALA B 115      21.621 -25.130   6.467  1.00 91.82           H  
ATOM   4242  HB2 ALA B 115      22.505 -23.766   5.746  1.00 91.82           H  
ATOM   4243  HB3 ALA B 115      22.213 -23.809   7.496  1.00 91.82           H  
ATOM   4244  O   ALA B 115      20.527 -21.238   7.550  1.00 91.82           O  
ATOM   4245  N   ALA B 116      20.946 -21.097   5.335  1.00 91.02           N  
ATOM   4246  H   ALA B 116      21.017 -21.617   4.472  1.00 91.02           H  
ATOM   4247  CA  ALA B 116      21.093 -19.640   5.235  1.00 91.02           C  
ATOM   4248  HA  ALA B 116      21.732 -19.284   6.044  1.00 91.02           H  
ATOM   4249  C   ALA B 116      19.762 -18.881   5.290  1.00 91.02           C  
ATOM   4250  CB  ALA B 116      21.742 -19.317   3.884  1.00 91.02           C  
ATOM   4251  HB1 ALA B 116      22.302 -18.384   3.957  1.00 91.02           H  
ATOM   4252  HB2 ALA B 116      22.377 -20.139   3.556  1.00 91.02           H  
ATOM   4253  HB3 ALA B 116      20.973 -19.188   3.122  1.00 91.02           H  
ATOM   4254  O   ALA B 116      19.737 -17.684   5.568  1.00 91.02           O  
ATOM   4255  N   MET B 117      18.665 -19.554   4.942  1.00 94.47           N  
ATOM   4256  H   MET B 117      18.763 -20.523   4.676  1.00 94.47           H  
ATOM   4257  CA  MET B 117      17.352 -18.935   4.840  1.00 94.47           C  
ATOM   4258  HA  MET B 117      17.456 -17.978   4.327  1.00 94.47           H  
ATOM   4259  C   MET B 117      16.762 -18.660   6.217  1.00 94.47           C  
ATOM   4260  CB  MET B 117      16.400 -19.815   4.022  1.00 94.47           C  
ATOM   4261  HB2 MET B 117      16.459 -20.845   4.375  1.00 94.47           H  
ATOM   4262  HB3 MET B 117      15.382 -19.457   4.170  1.00 94.47           H  
ATOM   4263  O   MET B 117      16.646 -19.566   7.050  1.00 94.47           O  
ATOM   4264  CG  MET B 117      16.713 -19.765   2.524  1.00 94.47           C  
ATOM   4265  HG2 MET B 117      16.539 -18.751   2.166  1.00 94.47           H  
ATOM   4266  HG3 MET B 117      17.769 -19.982   2.366  1.00 94.47           H  
ATOM   4267  SD  MET B 117      15.737 -20.909   1.514  1.00 94.47           S  
ATOM   4268  CE  MET B 117      14.130 -20.093   1.634  1.00 94.47           C  
ATOM   4269  HE1 MET B 117      13.429 -20.567   0.946  1.00 94.47           H  
ATOM   4270  HE2 MET B 117      13.743 -20.193   2.648  1.00 94.47           H  
ATOM   4271  HE3 MET B 117      14.233 -19.033   1.405  1.00 94.47           H  
ATOM   4272  N   ASP B 118      16.272 -17.433   6.393  1.00 95.77           N  
ATOM   4273  H   ASP B 118      16.403 -16.745   5.665  1.00 95.77           H  
ATOM   4274  CA  ASP B 118      15.359 -17.089   7.472  1.00 95.77           C  
ATOM   4275  HA  ASP B 118      15.922 -17.127   8.404  1.00 95.77           H  
ATOM   4276  C   ASP B 118      14.207 -18.119   7.481  1.00 95.77           C  
ATOM   4277  CB  ASP B 118      14.856 -15.645   7.276  1.00 95.77           C  
ATOM   4278  HB2 ASP B 118      15.718 -14.977   7.291  1.00 95.77           H  
ATOM   4279  HB3 ASP B 118      14.383 -15.564   6.297  1.00 95.77           H  
ATOM   4280  O   ASP B 118      13.558 -18.325   6.441  1.00 95.77           O  
ATOM   4281  CG  ASP B 118      13.854 -15.161   8.335  1.00 95.77           C  
ATOM   4282  OD1 ASP B 118      13.392 -15.981   9.156  1.00 95.77           O  
ATOM   4283  OD2 ASP B 118      13.469 -13.973   8.280  1.00 95.77           O  
ATOM   4284  N   PRO B 119      13.947 -18.806   8.613  1.00 97.76           N  
ATOM   4285  CA  PRO B 119      12.850 -19.763   8.729  1.00 97.76           C  
ATOM   4286  HA  PRO B 119      13.051 -20.626   8.094  1.00 97.76           H  
ATOM   4287  C   PRO B 119      11.491 -19.186   8.312  1.00 97.76           C  
ATOM   4288  CB  PRO B 119      12.853 -20.213  10.194  1.00 97.76           C  
ATOM   4289  HB2 PRO B 119      11.846 -20.351  10.587  1.00 97.76           H  
ATOM   4290  HB3 PRO B 119      13.419 -21.140  10.282  1.00 97.76           H  
ATOM   4291  O   PRO B 119      10.648 -19.943   7.834  1.00 97.76           O  
ATOM   4292  CG  PRO B 119      13.597 -19.102  10.932  1.00 97.76           C  
ATOM   4293  HG2 PRO B 119      14.072 -19.465  11.843  1.00 97.76           H  
ATOM   4294  HG3 PRO B 119      12.915 -18.280  11.151  1.00 97.76           H  
ATOM   4295  CD  PRO B 119      14.619 -18.658   9.897  1.00 97.76           C  
ATOM   4296  HD2 PRO B 119      14.920 -17.632  10.112  1.00 97.76           H  
ATOM   4297  HD3 PRO B 119      15.490 -19.314   9.924  1.00 97.76           H  
ATOM   4298  N   GLN B 120      11.287 -17.863   8.388  1.00 98.20           N  
ATOM   4299  H   GLN B 120      12.022 -17.277   8.759  1.00 98.20           H  
ATOM   4300  CA  GLN B 120      10.088 -17.217   7.848  1.00 98.20           C  
ATOM   4301  HA  GLN B 120       9.218 -17.600   8.382  1.00 98.20           H  
ATOM   4302  C   GLN B 120       9.884 -17.536   6.359  1.00 98.20           C  
ATOM   4303  CB  GLN B 120      10.154 -15.694   8.046  1.00 98.20           C  
ATOM   4304  HB2 GLN B 120      11.039 -15.302   7.546  1.00 98.20           H  
ATOM   4305  HB3 GLN B 120       9.273 -15.244   7.587  1.00 98.20           H  
ATOM   4306  O   GLN B 120       8.778 -17.904   5.972  1.00 98.20           O  
ATOM   4307  CG  GLN B 120      10.181 -15.298   9.529  1.00 98.20           C  
ATOM   4308  HG2 GLN B 120      11.083 -15.680  10.008  1.00 98.20           H  
ATOM   4309  HG3 GLN B 120       9.310 -15.741  10.011  1.00 98.20           H  
ATOM   4310  CD  GLN B 120      10.124 -13.795   9.754  1.00 98.20           C  
ATOM   4311  NE2 GLN B 120      10.996 -13.008   9.165  1.00 98.20           N  
ATOM   4312 HE21 GLN B 120      10.941 -12.020   9.364  1.00 98.20           H  
ATOM   4313 HE22 GLN B 120      11.830 -13.403   8.754  1.00 98.20           H  
ATOM   4314  OE1 GLN B 120       9.269 -13.313  10.483  1.00 98.20           O  
ATOM   4315  N   GLN B 121      10.932 -17.460   5.524  1.00 98.39           N  
ATOM   4316  H   GLN B 121      11.845 -17.279   5.917  1.00 98.39           H  
ATOM   4317  CA  GLN B 121      10.826 -17.762   4.088  1.00 98.39           C  
ATOM   4318  HA  GLN B 121      10.013 -17.173   3.664  1.00 98.39           H  
ATOM   4319  C   GLN B 121      10.496 -19.242   3.841  1.00 98.39           C  
ATOM   4320  CB  GLN B 121      12.124 -17.406   3.338  1.00 98.39           C  
ATOM   4321  HB2 GLN B 121      12.947 -18.005   3.728  1.00 98.39           H  
ATOM   4322  HB3 GLN B 121      11.974 -17.683   2.294  1.00 98.39           H  
ATOM   4323  O   GLN B 121       9.692 -19.559   2.967  1.00 98.39           O  
ATOM   4324  CG  GLN B 121      12.526 -15.921   3.390  1.00 98.39           C  
ATOM   4325  HG2 GLN B 121      12.873 -15.681   4.395  1.00 98.39           H  
ATOM   4326  HG3 GLN B 121      11.653 -15.303   3.179  1.00 98.39           H  
ATOM   4327  CD  GLN B 121      13.631 -15.557   2.388  1.00 98.39           C  
ATOM   4328  NE2 GLN B 121      14.153 -14.352   2.429  1.00 98.39           N  
ATOM   4329 HE21 GLN B 121      13.890 -13.690   3.145  1.00 98.39           H  
ATOM   4330 HE22 GLN B 121      14.935 -14.167   1.817  1.00 98.39           H  
ATOM   4331  OE1 GLN B 121      14.022 -16.325   1.514  1.00 98.39           O  
ATOM   4332  N   ARG B 122      11.099 -20.148   4.621  1.00 98.66           N  
ATOM   4333  H   ARG B 122      11.701 -19.797   5.353  1.00 98.66           H  
ATOM   4334  CA  ARG B 122      10.894 -21.603   4.516  1.00 98.66           C  
ATOM   4335  HA  ARG B 122      11.029 -21.920   3.482  1.00 98.66           H  
ATOM   4336  C   ARG B 122       9.456 -21.992   4.871  1.00 98.66           C  
ATOM   4337  CB  ARG B 122      11.931 -22.329   5.395  1.00 98.66           C  
ATOM   4338  HB2 ARG B 122      11.882 -21.955   6.418  1.00 98.66           H  
ATOM   4339  HB3 ARG B 122      11.698 -23.393   5.418  1.00 98.66           H  
ATOM   4340  O   ARG B 122       8.777 -22.637   4.076  1.00 98.66           O  
ATOM   4341  CG  ARG B 122      13.351 -22.127   4.835  1.00 98.66           C  
ATOM   4342  HG2 ARG B 122      13.346 -22.416   3.785  1.00 98.66           H  
ATOM   4343  HG3 ARG B 122      13.625 -21.074   4.898  1.00 98.66           H  
ATOM   4344  CD  ARG B 122      14.432 -22.956   5.533  1.00 98.66           C  
ATOM   4345  HD2 ARG B 122      14.101 -23.994   5.576  1.00 98.66           H  
ATOM   4346  HD3 ARG B 122      15.328 -22.925   4.913  1.00 98.66           H  
ATOM   4347  NE  ARG B 122      14.787 -22.456   6.876  1.00 98.66           N  
ATOM   4348  HE  ARG B 122      14.930 -21.461   6.967  1.00 98.66           H  
ATOM   4349  NH1 ARG B 122      15.201 -24.491   7.855  1.00 98.66           N  
ATOM   4350 HH11 ARG B 122      14.799 -24.931   7.039  1.00 98.66           H  
ATOM   4351 HH12 ARG B 122      15.208 -25.030   8.709  1.00 98.66           H  
ATOM   4352  NH2 ARG B 122      15.567 -22.620   9.004  1.00 98.66           N  
ATOM   4353 HH21 ARG B 122      15.913 -23.192   9.761  1.00 98.66           H  
ATOM   4354 HH22 ARG B 122      15.715 -21.621   9.009  1.00 98.66           H  
ATOM   4355  CZ  ARG B 122      15.179 -23.190   7.902  1.00 98.66           C  
ATOM   4356  N   LEU B 123       8.958 -21.496   6.002  1.00 98.75           N  
ATOM   4357  H   LEU B 123       9.576 -20.969   6.603  1.00 98.75           H  
ATOM   4358  CA  LEU B 123       7.579 -21.716   6.444  1.00 98.75           C  
ATOM   4359  HA  LEU B 123       7.372 -22.786   6.430  1.00 98.75           H  
ATOM   4360  C   LEU B 123       6.557 -21.056   5.509  1.00 98.75           C  
ATOM   4361  CB  LEU B 123       7.429 -21.183   7.877  1.00 98.75           C  
ATOM   4362  HB2 LEU B 123       7.798 -20.157   7.903  1.00 98.75           H  
ATOM   4363  HB3 LEU B 123       6.372 -21.168   8.139  1.00 98.75           H  
ATOM   4364  O   LEU B 123       5.486 -21.618   5.281  1.00 98.75           O  
ATOM   4365  CG  LEU B 123       8.178 -22.018   8.932  1.00 98.75           C  
ATOM   4366  HG  LEU B 123       9.200 -22.212   8.606  1.00 98.75           H  
ATOM   4367  CD1 LEU B 123       8.234 -21.231  10.237  1.00 98.75           C  
ATOM   4368 HD11 LEU B 123       8.668 -21.851  11.021  1.00 98.75           H  
ATOM   4369 HD12 LEU B 123       7.237 -20.902  10.531  1.00 98.75           H  
ATOM   4370 HD13 LEU B 123       8.891 -20.376  10.077  1.00 98.75           H  
ATOM   4371  CD2 LEU B 123       7.483 -23.352   9.201  1.00 98.75           C  
ATOM   4372 HD21 LEU B 123       7.482 -23.966   8.300  1.00 98.75           H  
ATOM   4373 HD22 LEU B 123       8.031 -23.903   9.966  1.00 98.75           H  
ATOM   4374 HD23 LEU B 123       6.460 -23.190   9.538  1.00 98.75           H  
ATOM   4375  N   LEU B 124       6.877 -19.891   4.936  1.00 98.80           N  
ATOM   4376  H   LEU B 124       7.740 -19.442   5.205  1.00 98.80           H  
ATOM   4377  CA  LEU B 124       6.044 -19.241   3.922  1.00 98.80           C  
ATOM   4378  HA  LEU B 124       5.032 -19.136   4.314  1.00 98.80           H  
ATOM   4379  C   LEU B 124       5.921 -20.079   2.640  1.00 98.80           C  
ATOM   4380  CB  LEU B 124       6.611 -17.847   3.604  1.00 98.80           C  
ATOM   4381  HB2 LEU B 124       6.276 -17.562   2.607  1.00 98.80           H  
ATOM   4382  HB3 LEU B 124       7.698 -17.908   3.565  1.00 98.80           H  
ATOM   4383  O   LEU B 124       4.817 -20.180   2.111  1.00 98.80           O  
ATOM   4384  CG  LEU B 124       6.188 -16.735   4.581  1.00 98.80           C  
ATOM   4385  HG  LEU B 124       6.296 -17.075   5.611  1.00 98.80           H  
ATOM   4386  CD1 LEU B 124       7.067 -15.501   4.364  1.00 98.80           C  
ATOM   4387 HD11 LEU B 124       6.731 -14.683   5.000  1.00 98.80           H  
ATOM   4388 HD12 LEU B 124       7.028 -15.199   3.317  1.00 98.80           H  
ATOM   4389 HD13 LEU B 124       8.099 -15.740   4.623  1.00 98.80           H  
ATOM   4390  CD2 LEU B 124       4.734 -16.316   4.345  1.00 98.80           C  
ATOM   4391 HD21 LEU B 124       4.464 -15.508   5.024  1.00 98.80           H  
ATOM   4392 HD22 LEU B 124       4.068 -17.160   4.524  1.00 98.80           H  
ATOM   4393 HD23 LEU B 124       4.608 -15.977   3.317  1.00 98.80           H  
ATOM   4394  N   LEU B 125       7.005 -20.704   2.161  1.00 98.67           N  
ATOM   4395  H   LEU B 125       7.886 -20.572   2.637  1.00 98.67           H  
ATOM   4396  CA  LEU B 125       6.972 -21.583   0.983  1.00 98.67           C  
ATOM   4397  HA  LEU B 125       6.551 -21.031   0.142  1.00 98.67           H  
ATOM   4398  C   LEU B 125       6.062 -22.797   1.196  1.00 98.67           C  
ATOM   4399  CB  LEU B 125       8.395 -22.057   0.630  1.00 98.67           C  
ATOM   4400  HB2 LEU B 125       8.321 -22.930  -0.018  1.00 98.67           H  
ATOM   4401  HB3 LEU B 125       8.895 -22.378   1.544  1.00 98.67           H  
ATOM   4402  O   LEU B 125       5.169 -23.044   0.386  1.00 98.67           O  
ATOM   4403  CG  LEU B 125       9.271 -21.016  -0.080  1.00 98.67           C  
ATOM   4404  HG  LEU B 125       9.279 -20.080   0.479  1.00 98.67           H  
ATOM   4405  CD1 LEU B 125      10.701 -21.553  -0.172  1.00 98.67           C  
ATOM   4406 HD11 LEU B 125      11.098 -21.694   0.833  1.00 98.67           H  
ATOM   4407 HD12 LEU B 125      10.703 -22.509  -0.695  1.00 98.67           H  
ATOM   4408 HD13 LEU B 125      11.328 -20.845  -0.714  1.00 98.67           H  
ATOM   4409  CD2 LEU B 125       8.782 -20.731  -1.501  1.00 98.67           C  
ATOM   4410 HD21 LEU B 125       7.776 -20.310  -1.479  1.00 98.67           H  
ATOM   4411 HD22 LEU B 125       9.442 -20.014  -1.987  1.00 98.67           H  
ATOM   4412 HD23 LEU B 125       8.762 -21.654  -2.080  1.00 98.67           H  
ATOM   4413  N   GLU B 126       6.243 -23.515   2.305  1.00 98.76           N  
ATOM   4414  H   GLU B 126       7.010 -23.279   2.918  1.00 98.76           H  
ATOM   4415  CA  GLU B 126       5.407 -24.674   2.643  1.00 98.76           C  
ATOM   4416  HA  GLU B 126       5.451 -25.410   1.840  1.00 98.76           H  
ATOM   4417  C   GLU B 126       3.936 -24.278   2.810  1.00 98.76           C  
ATOM   4418  CB  GLU B 126       5.917 -25.326   3.933  1.00 98.76           C  
ATOM   4419  HB2 GLU B 126       5.194 -26.081   4.243  1.00 98.76           H  
ATOM   4420  HB3 GLU B 126       5.986 -24.569   4.713  1.00 98.76           H  
ATOM   4421  O   GLU B 126       3.049 -24.879   2.203  1.00 98.76           O  
ATOM   4422  CG  GLU B 126       7.281 -26.004   3.748  1.00 98.76           C  
ATOM   4423  HG2 GLU B 126       7.190 -26.740   2.949  1.00 98.76           H  
ATOM   4424  HG3 GLU B 126       8.018 -25.260   3.443  1.00 98.76           H  
ATOM   4425  CD  GLU B 126       7.772 -26.708   5.021  1.00 98.76           C  
ATOM   4426  OE1 GLU B 126       8.835 -27.365   4.921  1.00 98.76           O  
ATOM   4427  OE2 GLU B 126       7.087 -26.587   6.068  1.00 98.76           O  
ATOM   4428  N   THR B 127       3.672 -23.208   3.568  1.00 98.77           N  
ATOM   4429  H   THR B 127       4.448 -22.748   4.023  1.00 98.77           H  
ATOM   4430  CA  THR B 127       2.304 -22.721   3.810  1.00 98.77           C  
ATOM   4431  HA  THR B 127       1.709 -23.548   4.198  1.00 98.77           H  
ATOM   4432  C   THR B 127       1.642 -22.246   2.513  1.00 98.77           C  
ATOM   4433  CB  THR B 127       2.291 -21.585   4.849  1.00 98.77           C  
ATOM   4434  HB  THR B 127       2.786 -20.706   4.435  1.00 98.77           H  
ATOM   4435  O   THR B 127       0.440 -22.434   2.329  1.00 98.77           O  
ATOM   4436  CG2 THR B 127       0.879 -21.202   5.295  1.00 98.77           C  
ATOM   4437 HG21 THR B 127       0.366 -22.085   5.676  1.00 98.77           H  
ATOM   4438 HG22 THR B 127       0.317 -20.787   4.459  1.00 98.77           H  
ATOM   4439 HG23 THR B 127       0.936 -20.452   6.084  1.00 98.77           H  
ATOM   4440  OG1 THR B 127       2.960 -21.965   6.030  1.00 98.77           O  
ATOM   4441  HG1 THR B 127       3.899 -21.950   5.829  1.00 98.77           H  
ATOM   4442  N   SER B 128       2.408 -21.650   1.594  1.00 98.76           N  
ATOM   4443  H   SER B 128       3.385 -21.504   1.803  1.00 98.76           H  
ATOM   4444  CA  SER B 128       1.923 -21.228   0.278  1.00 98.76           C  
ATOM   4445  HA  SER B 128       1.027 -20.621   0.404  1.00 98.76           H  
ATOM   4446  C   SER B 128       1.562 -22.419  -0.612  1.00 98.76           C  
ATOM   4447  CB  SER B 128       2.987 -20.373  -0.408  1.00 98.76           C  
ATOM   4448  HB2 SER B 128       3.918 -20.933  -0.495  1.00 98.76           H  
ATOM   4449  HB3 SER B 128       3.168 -19.476   0.185  1.00 98.76           H  
ATOM   4450  O   SER B 128       0.532 -22.381  -1.282  1.00 98.76           O  
ATOM   4451  OG  SER B 128       2.548 -19.996  -1.691  1.00 98.76           O  
ATOM   4452  HG  SER B 128       2.439 -20.779  -2.235  1.00 98.76           H  
ATOM   4453  N   TRP B 129       2.376 -23.479  -0.621  1.00 98.73           N  
ATOM   4454  H   TRP B 129       3.215 -23.464  -0.060  1.00 98.73           H  
ATOM   4455  CA  TRP B 129       2.068 -24.691  -1.386  1.00 98.73           C  
ATOM   4456  HA  TRP B 129       1.917 -24.424  -2.432  1.00 98.73           H  
ATOM   4457  C   TRP B 129       0.769 -25.339  -0.891  1.00 98.73           C  
ATOM   4458  CB  TRP B 129       3.244 -25.671  -1.304  1.00 98.73           C  
ATOM   4459  HB2 TRP B 129       3.366 -26.015  -0.277  1.00 98.73           H  
ATOM   4460  HB3 TRP B 129       4.158 -25.149  -1.588  1.00 98.73           H  
ATOM   4461  O   TRP B 129      -0.145 -25.604  -1.673  1.00 98.73           O  
ATOM   4462  CG  TRP B 129       3.085 -26.860  -2.200  1.00 98.73           C  
ATOM   4463  CD1 TRP B 129       2.416 -27.998  -1.901  1.00 98.73           C  
ATOM   4464  HD1 TRP B 129       1.919 -28.200  -0.964  1.00 98.73           H  
ATOM   4465  CD2 TRP B 129       3.529 -27.012  -3.582  1.00 98.73           C  
ATOM   4466  CE2 TRP B 129       3.085 -28.282  -4.060  1.00 98.73           C  
ATOM   4467  CE3 TRP B 129       4.246 -26.197  -4.486  1.00 98.73           C  
ATOM   4468  HE3 TRP B 129       4.583 -25.224  -4.159  1.00 98.73           H  
ATOM   4469  NE1 TRP B 129       2.394 -28.831  -3.003  1.00 98.73           N  
ATOM   4470  HE1 TRP B 129       1.820 -29.661  -3.056  1.00 98.73           H  
ATOM   4471  CH2 TRP B 129       4.093 -27.905  -6.230  1.00 98.73           C  
ATOM   4472  HH2 TRP B 129       4.309 -28.235  -7.235  1.00 98.73           H  
ATOM   4473  CZ2 TRP B 129       3.359 -28.730  -5.361  1.00 98.73           C  
ATOM   4474  HZ2 TRP B 129       3.001 -29.698  -5.679  1.00 98.73           H  
ATOM   4475  CZ3 TRP B 129       4.528 -26.639  -5.794  1.00 98.73           C  
ATOM   4476  HZ3 TRP B 129       5.084 -26.003  -6.467  1.00 98.73           H  
ATOM   4477  N   GLU B 130       0.640 -25.502   0.428  1.00 98.66           N  
ATOM   4478  H   GLU B 130       1.428 -25.280   1.019  1.00 98.66           H  
ATOM   4479  CA  GLU B 130      -0.572 -26.040   1.052  1.00 98.66           C  
ATOM   4480  HA  GLU B 130      -0.776 -27.034   0.655  1.00 98.66           H  
ATOM   4481  C   GLU B 130      -1.803 -25.171   0.790  1.00 98.66           C  
ATOM   4482  CB  GLU B 130      -0.376 -26.130   2.564  1.00 98.66           C  
ATOM   4483  HB2 GLU B 130      -0.034 -25.164   2.937  1.00 98.66           H  
ATOM   4484  HB3 GLU B 130      -1.336 -26.359   3.025  1.00 98.66           H  
ATOM   4485  O   GLU B 130      -2.887 -25.697   0.542  1.00 98.66           O  
ATOM   4486  CG  GLU B 130       0.619 -27.222   2.958  1.00 98.66           C  
ATOM   4487  HG2 GLU B 130       0.240 -28.181   2.604  1.00 98.66           H  
ATOM   4488  HG3 GLU B 130       1.583 -27.040   2.481  1.00 98.66           H  
ATOM   4489  CD  GLU B 130       0.805 -27.282   4.472  1.00 98.66           C  
ATOM   4490  OE1 GLU B 130       1.513 -28.192   4.949  1.00 98.66           O  
ATOM   4491  OE2 GLU B 130       0.239 -26.444   5.215  1.00 98.66           O  
ATOM   4492  N   LEU B 131      -1.662 -23.841   0.823  1.00 98.73           N  
ATOM   4493  H   LEU B 131      -0.757 -23.465   1.069  1.00 98.73           H  
ATOM   4494  CA  LEU B 131      -2.747 -22.908   0.518  1.00 98.73           C  
ATOM   4495  HA  LEU B 131      -3.539 -23.048   1.253  1.00 98.73           H  
ATOM   4496  C   LEU B 131      -3.346 -23.169  -0.871  1.00 98.73           C  
ATOM   4497  CB  LEU B 131      -2.206 -21.470   0.615  1.00 98.73           C  
ATOM   4498  HB2 LEU B 131      -1.852 -21.281   1.628  1.00 98.73           H  
ATOM   4499  HB3 LEU B 131      -1.353 -21.375  -0.056  1.00 98.73           H  
ATOM   4500  O   LEU B 131      -4.575 -23.186  -1.013  1.00 98.73           O  
ATOM   4501  CG  LEU B 131      -3.231 -20.393   0.227  1.00 98.73           C  
ATOM   4502  HG  LEU B 131      -3.682 -20.623  -0.738  1.00 98.73           H  
ATOM   4503  CD1 LEU B 131      -4.324 -20.290   1.285  1.00 98.73           C  
ATOM   4504 HD11 LEU B 131      -4.834 -21.248   1.389  1.00 98.73           H  
ATOM   4505 HD12 LEU B 131      -5.057 -19.547   0.969  1.00 98.73           H  
ATOM   4506 HD13 LEU B 131      -3.886 -19.999   2.240  1.00 98.73           H  
ATOM   4507  CD2 LEU B 131      -2.538 -19.044   0.098  1.00 98.73           C  
ATOM   4508 HD21 LEU B 131      -2.081 -18.777   1.050  1.00 98.73           H  
ATOM   4509 HD22 LEU B 131      -1.764 -19.107  -0.667  1.00 98.73           H  
ATOM   4510 HD23 LEU B 131      -3.256 -18.279  -0.199  1.00 98.73           H  
ATOM   4511  N   VAL B 132      -2.491 -23.371  -1.877  1.00 98.65           N  
ATOM   4512  H   VAL B 132      -1.503 -23.361  -1.669  1.00 98.65           H  
ATOM   4513  CA  VAL B 132      -2.906 -23.628  -3.262  1.00 98.65           C  
ATOM   4514  HA  VAL B 132      -3.662 -22.895  -3.543  1.00 98.65           H  
ATOM   4515  C   VAL B 132      -3.560 -25.005  -3.388  1.00 98.65           C  
ATOM   4516  CB  VAL B 132      -1.716 -23.468  -4.228  1.00 98.65           C  
ATOM   4517  HB  VAL B 132      -0.900 -24.119  -3.916  1.00 98.65           H  
ATOM   4518  O   VAL B 132      -4.661 -25.111  -3.931  1.00 98.65           O  
ATOM   4519  CG1 VAL B 132      -2.111 -23.830  -5.664  1.00 98.65           C  
ATOM   4520 HG11 VAL B 132      -2.323 -24.896  -5.746  1.00 98.65           H  
ATOM   4521 HG12 VAL B 132      -1.284 -23.592  -6.332  1.00 98.65           H  
ATOM   4522 HG13 VAL B 132      -2.994 -23.267  -5.966  1.00 98.65           H  
ATOM   4523  CG2 VAL B 132      -1.216 -22.016  -4.247  1.00 98.65           C  
ATOM   4524 HG21 VAL B 132      -0.923 -21.699  -3.246  1.00 98.65           H  
ATOM   4525 HG22 VAL B 132      -1.999 -21.353  -4.614  1.00 98.65           H  
ATOM   4526 HG23 VAL B 132      -0.343 -21.936  -4.895  1.00 98.65           H  
ATOM   4527  N   GLU B 133      -2.965 -26.053  -2.811  1.00 98.20           N  
ATOM   4528  H   GLU B 133      -2.063 -25.928  -2.375  1.00 98.20           H  
ATOM   4529  CA  GLU B 133      -3.565 -27.396  -2.832  1.00 98.20           C  
ATOM   4530  HA  GLU B 133      -3.756 -27.676  -3.868  1.00 98.20           H  
ATOM   4531  C   GLU B 133      -4.911 -27.464  -2.088  1.00 98.20           C  
ATOM   4532  CB  GLU B 133      -2.615 -28.424  -2.210  1.00 98.20           C  
ATOM   4533  HB2 GLU B 133      -3.183 -29.342  -2.057  1.00 98.20           H  
ATOM   4534  HB3 GLU B 133      -2.272 -28.066  -1.240  1.00 98.20           H  
ATOM   4535  O   GLU B 133      -5.808 -28.213  -2.499  1.00 98.20           O  
ATOM   4536  CG  GLU B 133      -1.411 -28.758  -3.101  1.00 98.20           C  
ATOM   4537  HG2 GLU B 133      -0.735 -27.904  -3.134  1.00 98.20           H  
ATOM   4538  HG3 GLU B 133      -1.772 -28.945  -4.113  1.00 98.20           H  
ATOM   4539  CD  GLU B 133      -0.659 -30.003  -2.608  1.00 98.20           C  
ATOM   4540  OE1 GLU B 133       0.104 -30.574  -3.421  1.00 98.20           O  
ATOM   4541  OE2 GLU B 133      -0.893 -30.439  -1.459  1.00 98.20           O  
ATOM   4542  N   ASN B 134      -5.073 -26.673  -1.020  1.00 98.18           N  
ATOM   4543  H   ASN B 134      -4.266 -26.156  -0.701  1.00 98.18           H  
ATOM   4544  CA  ASN B 134      -6.316 -26.545  -0.253  1.00 98.18           C  
ATOM   4545  HA  ASN B 134      -6.685 -27.544  -0.017  1.00 98.18           H  
ATOM   4546  C   ASN B 134      -7.436 -25.847  -1.040  1.00 98.18           C  
ATOM   4547  CB  ASN B 134      -6.038 -25.794   1.064  1.00 98.18           C  
ATOM   4548  HB2 ASN B 134      -6.983 -25.465   1.496  1.00 98.18           H  
ATOM   4549  HB3 ASN B 134      -5.436 -24.908   0.860  1.00 98.18           H  
ATOM   4550  O   ASN B 134      -8.606 -26.047  -0.718  1.00 98.18           O  
ATOM   4551  CG  ASN B 134      -5.352 -26.647   2.118  1.00 98.18           C  
ATOM   4552  ND2 ASN B 134      -4.607 -26.039   3.012  1.00 98.18           N  
ATOM   4553 HD21 ASN B 134      -4.037 -26.649   3.581  1.00 98.18           H  
ATOM   4554 HD22 ASN B 134      -4.350 -25.075   2.857  1.00 98.18           H  
ATOM   4555  OD1 ASN B 134      -5.527 -27.852   2.200  1.00 98.18           O  
ATOM   4556  N   ALA B 135      -7.111 -25.060  -2.071  1.00 98.56           N  
ATOM   4557  H   ALA B 135      -6.135 -24.930  -2.295  1.00 98.56           H  
ATOM   4558  CA  ALA B 135      -8.102 -24.470  -2.976  1.00 98.56           C  
ATOM   4559  HA  ALA B 135      -8.947 -24.111  -2.389  1.00 98.56           H  
ATOM   4560  C   ALA B 135      -8.667 -25.480  -3.994  1.00 98.56           C  
ATOM   4561  CB  ALA B 135      -7.467 -23.267  -3.683  1.00 98.56           C  
ATOM   4562  HB1 ALA B 135      -7.098 -22.546  -2.954  1.00 98.56           H  
ATOM   4563  HB2 ALA B 135      -8.207 -22.782  -4.320  1.00 98.56           H  
ATOM   4564  HB3 ALA B 135      -6.640 -23.592  -4.315  1.00 98.56           H  
ATOM   4565  O   ALA B 135      -9.611 -25.159  -4.714  1.00 98.56           O  
ATOM   4566  N   GLY B 136      -8.097 -26.690  -4.075  1.00 98.24           N  
ATOM   4567  H   GLY B 136      -7.334 -26.905  -3.449  1.00 98.24           H  
ATOM   4568  CA  GLY B 136      -8.422 -27.655  -5.127  1.00 98.24           C  
ATOM   4569  HA2 GLY B 136      -8.047 -28.634  -4.828  1.00 98.24           H  
ATOM   4570  HA3 GLY B 136      -9.503 -27.715  -5.250  1.00 98.24           H  
ATOM   4571  C   GLY B 136      -7.802 -27.298  -6.483  1.00 98.24           C  
ATOM   4572  O   GLY B 136      -8.319 -27.722  -7.513  1.00 98.24           O  
ATOM   4573  N   ILE B 137      -6.709 -26.531  -6.488  1.00 98.13           N  
ATOM   4574  H   ILE B 137      -6.311 -26.252  -5.603  1.00 98.13           H  
ATOM   4575  CA  ILE B 137      -5.995 -26.088  -7.691  1.00 98.13           C  
ATOM   4576  HA  ILE B 137      -6.594 -26.309  -8.574  1.00 98.13           H  
ATOM   4577  C   ILE B 137      -4.679 -26.871  -7.802  1.00 98.13           C  
ATOM   4578  CB  ILE B 137      -5.783 -24.554  -7.633  1.00 98.13           C  
ATOM   4579  HB  ILE B 137      -5.240 -24.320  -6.717  1.00 98.13           H  
ATOM   4580  O   ILE B 137      -3.974 -27.022  -6.807  1.00 98.13           O  
ATOM   4581  CG1 ILE B 137      -7.145 -23.813  -7.596  1.00 98.13           C  
ATOM   4582 HG12 ILE B 137      -7.675 -23.981  -8.533  1.00 98.13           H  
ATOM   4583 HG13 ILE B 137      -7.760 -24.216  -6.791  1.00 98.13           H  
ATOM   4584  CG2 ILE B 137      -4.938 -24.070  -8.825  1.00 98.13           C  
ATOM   4585 HG21 ILE B 137      -3.946 -24.521  -8.795  1.00 98.13           H  
ATOM   4586 HG22 ILE B 137      -5.425 -24.320  -9.767  1.00 98.13           H  
ATOM   4587 HG23 ILE B 137      -4.791 -22.991  -8.774  1.00 98.13           H  
ATOM   4588  CD1 ILE B 137      -7.037 -22.303  -7.348  1.00 98.13           C  
ATOM   4589 HD11 ILE B 137      -8.034 -21.893  -7.189  1.00 98.13           H  
ATOM   4590 HD12 ILE B 137      -6.431 -22.112  -6.463  1.00 98.13           H  
ATOM   4591 HD13 ILE B 137      -6.591 -21.805  -8.210  1.00 98.13           H  
ATOM   4592  N   ASP B 138      -4.333 -27.361  -9.000  1.00 97.60           N  
ATOM   4593  H   ASP B 138      -4.941 -27.195  -9.788  1.00 97.60           H  
ATOM   4594  CA  ASP B 138      -2.991 -27.902  -9.270  1.00 97.60           C  
ATOM   4595  HA  ASP B 138      -2.757 -28.646  -8.509  1.00 97.60           H  
ATOM   4596  C   ASP B 138      -1.968 -26.749  -9.223  1.00 97.60           C  
ATOM   4597  CB  ASP B 138      -2.957 -28.631 -10.630  1.00 97.60           C  
ATOM   4598  HB2 ASP B 138      -3.241 -27.934 -11.418  1.00 97.60           H  
ATOM   4599  HB3 ASP B 138      -3.699 -29.429 -10.607  1.00 97.60           H  
ATOM   4600  O   ASP B 138      -2.054 -25.844 -10.061  1.00 97.60           O  
ATOM   4601  CG  ASP B 138      -1.587 -29.246 -10.986  1.00 97.60           C  
ATOM   4602  OD1 ASP B 138      -0.552 -28.799 -10.441  1.00 97.60           O  
ATOM   4603  OD2 ASP B 138      -1.559 -30.170 -11.823  1.00 97.60           O  
ATOM   4604  N   PRO B 139      -0.984 -26.759  -8.305  1.00 97.93           N  
ATOM   4605  CA  PRO B 139       0.013 -25.695  -8.202  1.00 97.93           C  
ATOM   4606  HA  PRO B 139      -0.492 -24.776  -7.905  1.00 97.93           H  
ATOM   4607  C   PRO B 139       0.774 -25.420  -9.505  1.00 97.93           C  
ATOM   4608  CB  PRO B 139       0.967 -26.141  -7.089  1.00 97.93           C  
ATOM   4609  HB2 PRO B 139       1.339 -25.295  -6.511  1.00 97.93           H  
ATOM   4610  HB3 PRO B 139       1.798 -26.705  -7.512  1.00 97.93           H  
ATOM   4611  O   PRO B 139       1.091 -24.269  -9.803  1.00 97.93           O  
ATOM   4612  CG  PRO B 139       0.120 -27.079  -6.231  1.00 97.93           C  
ATOM   4613  HG2 PRO B 139       0.726 -27.810  -5.696  1.00 97.93           H  
ATOM   4614  HG3 PRO B 139      -0.479 -26.497  -5.531  1.00 97.93           H  
ATOM   4615  CD  PRO B 139      -0.790 -27.746  -7.253  1.00 97.93           C  
ATOM   4616  HD2 PRO B 139      -1.723 -28.029  -6.768  1.00 97.93           H  
ATOM   4617  HD3 PRO B 139      -0.301 -28.627  -7.669  1.00 97.93           H  
ATOM   4618  N   HIS B 140       1.026 -26.442 -10.330  1.00 95.04           N  
ATOM   4619  H   HIS B 140       0.639 -27.350 -10.120  1.00 95.04           H  
ATOM   4620  CA  HIS B 140       1.701 -26.260 -11.615  1.00 95.04           C  
ATOM   4621  HA  HIS B 140       2.598 -25.661 -11.457  1.00 95.04           H  
ATOM   4622  C   HIS B 140       0.848 -25.494 -12.634  1.00 95.04           C  
ATOM   4623  CB  HIS B 140       2.115 -27.620 -12.189  1.00 95.04           C  
ATOM   4624  HB2 HIS B 140       2.501 -27.466 -13.196  1.00 95.04           H  
ATOM   4625  HB3 HIS B 140       1.233 -28.256 -12.273  1.00 95.04           H  
ATOM   4626  O   HIS B 140       1.408 -24.867 -13.534  1.00 95.04           O  
ATOM   4627  CG  HIS B 140       3.178 -28.355 -11.410  1.00 95.04           C  
ATOM   4628  CD2 HIS B 140       4.148 -27.825 -10.600  1.00 95.04           C  
ATOM   4629  HD2 HIS B 140       4.266 -26.782 -10.347  1.00 95.04           H  
ATOM   4630  ND1 HIS B 140       3.404 -29.708 -11.472  1.00 95.04           N  
ATOM   4631  HD1 HIS B 140       2.864 -30.369 -12.012  1.00 95.04           H  
ATOM   4632  CE1 HIS B 140       4.480 -29.992 -10.722  1.00 95.04           C  
ATOM   4633  HE1 HIS B 140       4.898 -30.980 -10.595  1.00 95.04           H  
ATOM   4634  NE2 HIS B 140       4.979 -28.869 -10.177  1.00 95.04           N  
ATOM   4635  N   SER B 141      -0.481 -25.490 -12.484  1.00 96.90           N  
ATOM   4636  H   SER B 141      -0.872 -25.980 -11.692  1.00 96.90           H  
ATOM   4637  CA  SER B 141      -1.388 -24.739 -13.363  1.00 96.90           C  
ATOM   4638  HA  SER B 141      -1.075 -24.916 -14.392  1.00 96.90           H  
ATOM   4639  C   SER B 141      -1.337 -23.221 -13.149  1.00 96.90           C  
ATOM   4640  CB  SER B 141      -2.825 -25.255 -13.234  1.00 96.90           C  
ATOM   4641  HB2 SER B 141      -2.827 -26.344 -13.286  1.00 96.90           H  
ATOM   4642  HB3 SER B 141      -3.408 -24.871 -14.071  1.00 96.90           H  
ATOM   4643  O   SER B 141      -1.760 -22.470 -14.026  1.00 96.90           O  
ATOM   4644  OG  SER B 141      -3.441 -24.834 -12.033  1.00 96.90           O  
ATOM   4645  HG  SER B 141      -2.952 -25.188 -11.287  1.00 96.90           H  
ATOM   4646  N   LEU B 142      -0.779 -22.755 -12.023  1.00 97.90           N  
ATOM   4647  H   LEU B 142      -0.455 -23.420 -11.335  1.00 97.90           H  
ATOM   4648  CA  LEU B 142      -0.612 -21.327 -11.732  1.00 97.90           C  
ATOM   4649  HA  LEU B 142      -1.459 -20.787 -12.156  1.00 97.90           H  
ATOM   4650  C   LEU B 142       0.635 -20.713 -12.387  1.00 97.90           C  
ATOM   4651  CB  LEU B 142      -0.608 -21.101 -10.210  1.00 97.90           C  
ATOM   4652  HB2 LEU B 142       0.212 -21.669  -9.772  1.00 97.90           H  
ATOM   4653  HB3 LEU B 142      -0.412 -20.044 -10.027  1.00 97.90           H  
ATOM   4654  O   LEU B 142       0.774 -19.484 -12.398  1.00 97.90           O  
ATOM   4655  CG  LEU B 142      -1.915 -21.471  -9.487  1.00 97.90           C  
ATOM   4656  HG  LEU B 142      -2.091 -22.544  -9.565  1.00 97.90           H  
ATOM   4657  CD1 LEU B 142      -1.781 -21.104  -8.009  1.00 97.90           C  
ATOM   4658 HD11 LEU B 142      -1.654 -20.027  -7.900  1.00 97.90           H  
ATOM   4659 HD12 LEU B 142      -0.916 -21.611  -7.582  1.00 97.90           H  
ATOM   4660 HD13 LEU B 142      -2.677 -21.413  -7.472  1.00 97.90           H  
ATOM   4661  CD2 LEU B 142      -3.124 -20.720 -10.054  1.00 97.90           C  
ATOM   4662 HD21 LEU B 142      -3.991 -20.865  -9.410  1.00 97.90           H  
ATOM   4663 HD22 LEU B 142      -2.907 -19.653 -10.115  1.00 97.90           H  
ATOM   4664 HD23 LEU B 142      -3.366 -21.104 -11.044  1.00 97.90           H  
ATOM   4665  N   ARG B 143       1.528 -21.530 -12.962  1.00 94.97           N  
ATOM   4666  H   ARG B 143       1.329 -22.520 -12.965  1.00 94.97           H  
ATOM   4667  CA  ARG B 143       2.722 -21.042 -13.665  1.00 94.97           C  
ATOM   4668  HA  ARG B 143       3.306 -20.448 -12.961  1.00 94.97           H  
ATOM   4669  C   ARG B 143       2.335 -20.134 -14.830  1.00 94.97           C  
ATOM   4670  CB  ARG B 143       3.585 -22.206 -14.168  1.00 94.97           C  
ATOM   4671  HB2 ARG B 143       2.955 -22.949 -14.657  1.00 94.97           H  
ATOM   4672  HB3 ARG B 143       4.292 -21.822 -14.903  1.00 94.97           H  
ATOM   4673  O   ARG B 143       1.537 -20.509 -15.685  1.00 94.97           O  
ATOM   4674  CG  ARG B 143       4.384 -22.849 -13.032  1.00 94.97           C  
ATOM   4675  HG2 ARG B 143       5.021 -22.089 -12.582  1.00 94.97           H  
ATOM   4676  HG3 ARG B 143       3.707 -23.249 -12.276  1.00 94.97           H  
ATOM   4677  CD  ARG B 143       5.271 -23.970 -13.574  1.00 94.97           C  
ATOM   4678  HD2 ARG B 143       5.868 -23.583 -14.401  1.00 94.97           H  
ATOM   4679  HD3 ARG B 143       4.626 -24.767 -13.942  1.00 94.97           H  
ATOM   4680  NE  ARG B 143       6.171 -24.487 -12.528  1.00 94.97           N  
ATOM   4681  HE  ARG B 143       6.232 -23.945 -11.678  1.00 94.97           H  
ATOM   4682  NH1 ARG B 143       6.841 -26.390 -13.623  1.00 94.97           N  
ATOM   4683 HH11 ARG B 143       6.239 -26.147 -14.397  1.00 94.97           H  
ATOM   4684 HH12 ARG B 143       7.330 -27.274 -13.611  1.00 94.97           H  
ATOM   4685  NH2 ARG B 143       7.600 -25.971 -11.566  1.00 94.97           N  
ATOM   4686 HH21 ARG B 143       7.651 -25.389 -10.742  1.00 94.97           H  
ATOM   4687 HH22 ARG B 143       8.072 -26.864 -11.569  1.00 94.97           H  
ATOM   4688  CZ  ARG B 143       6.867 -25.608 -12.578  1.00 94.97           C  
ATOM   4689  N   GLY B 144       2.934 -18.948 -14.886  1.00 95.48           N  
ATOM   4690  H   GLY B 144       3.552 -18.691 -14.129  1.00 95.48           H  
ATOM   4691  CA  GLY B 144       2.657 -17.958 -15.928  1.00 95.48           C  
ATOM   4692  HA2 GLY B 144       2.578 -18.463 -16.891  1.00 95.48           H  
ATOM   4693  HA3 GLY B 144       3.494 -17.263 -15.987  1.00 95.48           H  
ATOM   4694  C   GLY B 144       1.366 -17.156 -15.719  1.00 95.48           C  
ATOM   4695  O   GLY B 144       0.983 -16.392 -16.602  1.00 95.48           O  
ATOM   4696  N   THR B 145       0.670 -17.320 -14.588  1.00 97.83           N  
ATOM   4697  H   THR B 145       1.018 -17.960 -13.889  1.00 97.83           H  
ATOM   4698  CA  THR B 145      -0.545 -16.546 -14.282  1.00 97.83           C  
ATOM   4699  HA  THR B 145      -1.013 -16.258 -15.223  1.00 97.83           H  
ATOM   4700  C   THR B 145      -0.209 -15.259 -13.534  1.00 97.83           C  
ATOM   4701  CB  THR B 145      -1.597 -17.354 -13.505  1.00 97.83           C  
ATOM   4702  HB  THR B 145      -2.492 -16.739 -13.421  1.00 97.83           H  
ATOM   4703  O   THR B 145       0.739 -15.210 -12.746  1.00 97.83           O  
ATOM   4704  CG2 THR B 145      -1.993 -18.650 -14.213  1.00 97.83           C  
ATOM   4705 HG21 THR B 145      -2.752 -19.167 -13.626  1.00 97.83           H  
ATOM   4706 HG22 THR B 145      -1.133 -19.309 -14.334  1.00 97.83           H  
ATOM   4707 HG23 THR B 145      -2.404 -18.422 -15.197  1.00 97.83           H  
ATOM   4708  OG1 THR B 145      -1.159 -17.645 -12.197  1.00 97.83           O  
ATOM   4709  HG1 THR B 145      -0.451 -18.290 -12.262  1.00 97.83           H  
ATOM   4710  N   ALA B 146      -1.012 -14.210 -13.731  1.00 98.42           N  
ATOM   4711  H   ALA B 146      -1.779 -14.296 -14.384  1.00 98.42           H  
ATOM   4712  CA  ALA B 146      -0.893 -12.952 -12.995  1.00 98.42           C  
ATOM   4713  HA  ALA B 146       0.164 -12.702 -12.898  1.00 98.42           H  
ATOM   4714  C   ALA B 146      -1.459 -13.107 -11.572  1.00 98.42           C  
ATOM   4715  CB  ALA B 146      -1.555 -11.831 -13.808  1.00 98.42           C  
ATOM   4716  HB1 ALA B 146      -1.456 -10.886 -13.273  1.00 98.42           H  
ATOM   4717  HB2 ALA B 146      -2.614 -12.038 -13.960  1.00 98.42           H  
ATOM   4718  HB3 ALA B 146      -1.063 -11.737 -14.776  1.00 98.42           H  
ATOM   4719  O   ALA B 146      -2.517 -12.572 -11.250  1.00 98.42           O  
ATOM   4720  N   THR B 147      -0.809 -13.917 -10.743  1.00 98.86           N  
ATOM   4721  H   THR B 147       0.006 -14.397 -11.097  1.00 98.86           H  
ATOM   4722  CA  THR B 147      -1.156 -14.100  -9.329  1.00 98.86           C  
ATOM   4723  HA  THR B 147      -2.179 -13.769  -9.154  1.00 98.86           H  
ATOM   4724  C   THR B 147      -0.217 -13.250  -8.481  1.00 98.86           C  
ATOM   4725  CB  THR B 147      -1.090 -15.580  -8.938  1.00 98.86           C  
ATOM   4726  HB  THR B 147      -0.087 -15.958  -9.137  1.00 98.86           H  
ATOM   4727  O   THR B 147       0.996 -13.442  -8.544  1.00 98.86           O  
ATOM   4728  CG2 THR B 147      -1.440 -15.816  -7.467  1.00 98.86           C  
ATOM   4729 HG21 THR B 147      -0.693 -15.355  -6.821  1.00 98.86           H  
ATOM   4730 HG22 THR B 147      -2.417 -15.391  -7.238  1.00 98.86           H  
ATOM   4731 HG23 THR B 147      -1.458 -16.888  -7.268  1.00 98.86           H  
ATOM   4732  OG1 THR B 147      -2.026 -16.304  -9.710  1.00 98.86           O  
ATOM   4733  HG1 THR B 147      -1.583 -16.705 -10.461  1.00 98.86           H  
ATOM   4734  N   GLY B 148      -0.762 -12.289  -7.734  1.00 98.88           N  
ATOM   4735  H   GLY B 148      -1.768 -12.209  -7.708  1.00 98.88           H  
ATOM   4736  CA  GLY B 148       0.020 -11.417  -6.854  1.00 98.88           C  
ATOM   4737  HA2 GLY B 148      -0.530 -10.496  -6.660  1.00 98.88           H  
ATOM   4738  HA3 GLY B 148       0.951 -11.148  -7.353  1.00 98.88           H  
ATOM   4739  C   GLY B 148       0.359 -12.081  -5.516  1.00 98.88           C  
ATOM   4740  O   GLY B 148      -0.364 -12.967  -5.054  1.00 98.88           O  
ATOM   4741  N   VAL B 149       1.442 -11.639  -4.877  1.00 98.92           N  
ATOM   4742  H   VAL B 149       1.961 -10.886  -5.307  1.00 98.92           H  
ATOM   4743  CA  VAL B 149       1.888 -12.113  -3.556  1.00 98.92           C  
ATOM   4744  HA  VAL B 149       1.102 -12.720  -3.107  1.00 98.92           H  
ATOM   4745  C   VAL B 149       2.130 -10.908  -2.648  1.00 98.92           C  
ATOM   4746  CB  VAL B 149       3.149 -12.998  -3.662  1.00 98.92           C  
ATOM   4747  HB  VAL B 149       3.970 -12.412  -4.075  1.00 98.92           H  
ATOM   4748  O   VAL B 149       3.100 -10.176  -2.831  1.00 98.92           O  
ATOM   4749  CG1 VAL B 149       3.570 -13.528  -2.285  1.00 98.92           C  
ATOM   4750 HG11 VAL B 149       2.761 -14.109  -1.840  1.00 98.92           H  
ATOM   4751 HG12 VAL B 149       3.828 -12.699  -1.626  1.00 98.92           H  
ATOM   4752 HG13 VAL B 149       4.451 -14.160  -2.394  1.00 98.92           H  
ATOM   4753  CG2 VAL B 149       2.925 -14.213  -4.571  1.00 98.92           C  
ATOM   4754 HG21 VAL B 149       2.082 -14.805  -4.213  1.00 98.92           H  
ATOM   4755 HG22 VAL B 149       2.725 -13.888  -5.592  1.00 98.92           H  
ATOM   4756 HG23 VAL B 149       3.823 -14.831  -4.585  1.00 98.92           H  
ATOM   4757  N   PHE B 150       1.266 -10.708  -1.654  1.00 98.86           N  
ATOM   4758  H   PHE B 150       0.523 -11.379  -1.525  1.00 98.86           H  
ATOM   4759  CA  PHE B 150       1.305  -9.556  -0.748  1.00 98.86           C  
ATOM   4760  HA  PHE B 150       2.134  -8.902  -1.019  1.00 98.86           H  
ATOM   4761  C   PHE B 150       1.520 -10.030   0.694  1.00 98.86           C  
ATOM   4762  CB  PHE B 150       0.016  -8.732  -0.888  1.00 98.86           C  
ATOM   4763  HB2 PHE B 150       0.072  -7.887  -0.201  1.00 98.86           H  
ATOM   4764  HB3 PHE B 150      -0.832  -9.343  -0.579  1.00 98.86           H  
ATOM   4765  O   PHE B 150       0.653 -10.692   1.272  1.00 98.86           O  
ATOM   4766  CG  PHE B 150      -0.257  -8.194  -2.281  1.00 98.86           C  
ATOM   4767  CD1 PHE B 150       0.118  -6.880  -2.621  1.00 98.86           C  
ATOM   4768  HD1 PHE B 150       0.613  -6.250  -1.897  1.00 98.86           H  
ATOM   4769  CD2 PHE B 150      -0.922  -8.996  -3.229  1.00 98.86           C  
ATOM   4770  HD2 PHE B 150      -1.214 -10.004  -2.971  1.00 98.86           H  
ATOM   4771  CE1 PHE B 150      -0.181  -6.373  -3.899  1.00 98.86           C  
ATOM   4772  HE1 PHE B 150       0.063  -5.352  -4.154  1.00 98.86           H  
ATOM   4773  CE2 PHE B 150      -1.211  -8.490  -4.508  1.00 98.86           C  
ATOM   4774  HE2 PHE B 150      -1.728  -9.100  -5.234  1.00 98.86           H  
ATOM   4775  CZ  PHE B 150      -0.834  -7.179  -4.845  1.00 98.86           C  
ATOM   4776  HZ  PHE B 150      -1.060  -6.783  -5.824  1.00 98.86           H  
ATOM   4777  N   LEU B 151       2.670  -9.702   1.287  1.00 98.75           N  
ATOM   4778  H   LEU B 151       3.323  -9.119   0.784  1.00 98.75           H  
ATOM   4779  CA  LEU B 151       3.070 -10.222   2.600  1.00 98.75           C  
ATOM   4780  HA  LEU B 151       2.247 -10.789   3.036  1.00 98.75           H  
ATOM   4781  C   LEU B 151       3.409  -9.119   3.598  1.00 98.75           C  
ATOM   4782  CB  LEU B 151       4.276 -11.165   2.450  1.00 98.75           C  
ATOM   4783  HB2 LEU B 151       4.636 -11.418   3.447  1.00 98.75           H  
ATOM   4784  HB3 LEU B 151       5.074 -10.625   1.941  1.00 98.75           H  
ATOM   4785  O   LEU B 151       4.200  -8.232   3.303  1.00 98.75           O  
ATOM   4786  CG  LEU B 151       3.998 -12.473   1.695  1.00 98.75           C  
ATOM   4787  HG  LEU B 151       3.695 -12.252   0.671  1.00 98.75           H  
ATOM   4788  CD1 LEU B 151       5.291 -13.282   1.667  1.00 98.75           C  
ATOM   4789 HD11 LEU B 151       5.591 -13.530   2.685  1.00 98.75           H  
ATOM   4790 HD12 LEU B 151       5.135 -14.202   1.103  1.00 98.75           H  
ATOM   4791 HD13 LEU B 151       6.086 -12.703   1.197  1.00 98.75           H  
ATOM   4792  CD2 LEU B 151       2.927 -13.336   2.365  1.00 98.75           C  
ATOM   4793 HD21 LEU B 151       1.957 -12.842   2.304  1.00 98.75           H  
ATOM   4794 HD22 LEU B 151       3.184 -13.518   3.408  1.00 98.75           H  
ATOM   4795 HD23 LEU B 151       2.850 -14.285   1.836  1.00 98.75           H  
ATOM   4796  N   GLY B 152       2.884  -9.235   4.818  1.00 98.66           N  
ATOM   4797  H   GLY B 152       2.189  -9.952   4.968  1.00 98.66           H  
ATOM   4798  CA  GLY B 152       3.414  -8.533   5.984  1.00 98.66           C  
ATOM   4799  HA2 GLY B 152       3.777  -7.547   5.693  1.00 98.66           H  
ATOM   4800  HA3 GLY B 152       2.618  -8.408   6.719  1.00 98.66           H  
ATOM   4801  C   GLY B 152       4.547  -9.326   6.635  1.00 98.66           C  
ATOM   4802  O   GLY B 152       4.294 -10.397   7.192  1.00 98.66           O  
ATOM   4803  N   VAL B 153       5.780  -8.822   6.582  1.00 97.14           N  
ATOM   4804  H   VAL B 153       5.924  -7.922   6.147  1.00 97.14           H  
ATOM   4805  CA  VAL B 153       6.960  -9.490   7.161  1.00 97.14           C  
ATOM   4806  HA  VAL B 153       6.647 -10.013   8.064  1.00 97.14           H  
ATOM   4807  C   VAL B 153       8.021  -8.467   7.568  1.00 97.14           C  
ATOM   4808  CB  VAL B 153       7.531 -10.546   6.186  1.00 97.14           C  
ATOM   4809  HB  VAL B 153       6.712 -11.205   5.899  1.00 97.14           H  
ATOM   4810  O   VAL B 153       8.176  -7.437   6.920  1.00 97.14           O  
ATOM   4811  CG1 VAL B 153       8.105  -9.943   4.896  1.00 97.14           C  
ATOM   4812 HG11 VAL B 153       8.964  -9.309   5.117  1.00 97.14           H  
ATOM   4813 HG12 VAL B 153       8.418 -10.742   4.224  1.00 97.14           H  
ATOM   4814 HG13 VAL B 153       7.342  -9.347   4.395  1.00 97.14           H  
ATOM   4815  CG2 VAL B 153       8.597 -11.433   6.843  1.00 97.14           C  
ATOM   4816 HG21 VAL B 153       8.217 -11.842   7.779  1.00 97.14           H  
ATOM   4817 HG22 VAL B 153       8.843 -12.261   6.179  1.00 97.14           H  
ATOM   4818 HG23 VAL B 153       9.508 -10.867   7.040  1.00 97.14           H  
ATOM   4819  N   ALA B 154       8.776  -8.772   8.623  1.00 94.67           N  
ATOM   4820  H   ALA B 154       8.634  -9.662   9.079  1.00 94.67           H  
ATOM   4821  CA  ALA B 154       9.895  -7.965   9.099  1.00 94.67           C  
ATOM   4822  HA  ALA B 154      10.192  -7.263   8.319  1.00 94.67           H  
ATOM   4823  C   ALA B 154      11.111  -8.853   9.416  1.00 94.67           C  
ATOM   4824  CB  ALA B 154       9.432  -7.151  10.314  1.00 94.67           C  
ATOM   4825  HB1 ALA B 154      10.242  -6.513  10.668  1.00 94.67           H  
ATOM   4826  HB2 ALA B 154       9.127  -7.821  11.118  1.00 94.67           H  
ATOM   4827  HB3 ALA B 154       8.592  -6.516  10.033  1.00 94.67           H  
ATOM   4828  O   ALA B 154      10.978 -10.064   9.616  1.00 94.67           O  
ATOM   4829  N   LYS B 155      12.308  -8.255   9.470  1.00 92.63           N  
ATOM   4830  H   LYS B 155      12.340  -7.254   9.338  1.00 92.63           H  
ATOM   4831  CA  LYS B 155      13.533  -8.952   9.898  1.00 92.63           C  
ATOM   4832  HA  LYS B 155      13.522  -9.966   9.498  1.00 92.63           H  
ATOM   4833  C   LYS B 155      13.587  -9.048  11.424  1.00 92.63           C  
ATOM   4834  CB  LYS B 155      14.801  -8.243   9.385  1.00 92.63           C  
ATOM   4835  HB2 LYS B 155      15.666  -8.710   9.855  1.00 92.63           H  
ATOM   4836  HB3 LYS B 155      14.775  -7.197   9.689  1.00 92.63           H  
ATOM   4837  O   LYS B 155      13.600  -8.014  12.090  1.00 92.63           O  
ATOM   4838  CG  LYS B 155      14.973  -8.327   7.864  1.00 92.63           C  
ATOM   4839  HG2 LYS B 155      14.110  -7.842   7.407  1.00 92.63           H  
ATOM   4840  HG3 LYS B 155      14.989  -9.371   7.552  1.00 92.63           H  
ATOM   4841  CD  LYS B 155      16.251  -7.620   7.376  1.00 92.63           C  
ATOM   4842  HD2 LYS B 155      16.303  -6.623   7.814  1.00 92.63           H  
ATOM   4843  HD3 LYS B 155      16.208  -7.513   6.292  1.00 92.63           H  
ATOM   4844  CE  LYS B 155      17.512  -8.412   7.736  1.00 92.63           C  
ATOM   4845  HE2 LYS B 155      17.442  -9.411   7.306  1.00 92.63           H  
ATOM   4846  HE3 LYS B 155      17.579  -8.533   8.818  1.00 92.63           H  
ATOM   4847  NZ  LYS B 155      18.752  -7.757   7.259  1.00 92.63           N  
ATOM   4848  HZ1 LYS B 155      18.891  -6.843   7.667  1.00 92.63           H  
ATOM   4849  HZ2 LYS B 155      18.829  -7.739   6.252  1.00 92.63           H  
ATOM   4850  HZ3 LYS B 155      19.521  -8.313   7.605  1.00 92.63           H  
ATOM   4851  N   PHE B 156      13.722 -10.267  11.949  1.00 90.39           N  
ATOM   4852  H   PHE B 156      13.623 -11.058  11.329  1.00 90.39           H  
ATOM   4853  CA  PHE B 156      13.944 -10.551  13.380  1.00 90.39           C  
ATOM   4854  HA  PHE B 156      13.722  -9.652  13.955  1.00 90.39           H  
ATOM   4855  C   PHE B 156      15.404 -10.906  13.732  1.00 90.39           C  
ATOM   4856  CB  PHE B 156      12.963 -11.640  13.844  1.00 90.39           C  
ATOM   4857  HB2 PHE B 156      13.037 -12.503  13.182  1.00 90.39           H  
ATOM   4858  HB3 PHE B 156      13.238 -11.975  14.844  1.00 90.39           H  
ATOM   4859  O   PHE B 156      15.684 -11.271  14.874  1.00 90.39           O  
ATOM   4860  CG  PHE B 156      11.530 -11.160  13.907  1.00 90.39           C  
ATOM   4861  CD1 PHE B 156      11.103 -10.379  14.997  1.00 90.39           C  
ATOM   4862  HD1 PHE B 156      11.792 -10.139  15.794  1.00 90.39           H  
ATOM   4863  CD2 PHE B 156      10.637 -11.453  12.862  1.00 90.39           C  
ATOM   4864  HD2 PHE B 156      10.964 -12.050  12.023  1.00 90.39           H  
ATOM   4865  CE1 PHE B 156       9.789  -9.883  15.031  1.00 90.39           C  
ATOM   4866  HE1 PHE B 156       9.466  -9.256  15.850  1.00 90.39           H  
ATOM   4867  CE2 PHE B 156       9.325 -10.956  12.894  1.00 90.39           C  
ATOM   4868  HE2 PHE B 156       8.658 -11.162  12.070  1.00 90.39           H  
ATOM   4869  CZ  PHE B 156       8.904 -10.167  13.975  1.00 90.39           C  
ATOM   4870  HZ  PHE B 156       7.904  -9.760  13.974  1.00 90.39           H  
ATOM   4871  N   GLY B 157      16.319 -10.803  12.759  1.00 89.21           N  
ATOM   4872  H   GLY B 157      16.010 -10.472  11.856  1.00 89.21           H  
ATOM   4873  CA  GLY B 157      17.735 -11.159  12.886  1.00 89.21           C  
ATOM   4874  HA2 GLY B 157      18.130 -10.765  13.822  1.00 89.21           H  
ATOM   4875  HA3 GLY B 157      18.300 -10.708  12.070  1.00 89.21           H  
ATOM   4876  C   GLY B 157      17.951 -12.673  12.875  1.00 89.21           C  
ATOM   4877  O   GLY B 157      17.675 -13.345  13.863  1.00 89.21           O  
ATOM   4878  N   TYR B 158      18.445 -13.229  11.766  1.00 90.79           N  
ATOM   4879  H   TYR B 158      18.698 -12.629  10.994  1.00 90.79           H  
ATOM   4880  CA  TYR B 158      18.753 -14.659  11.640  1.00 90.79           C  
ATOM   4881  HA  TYR B 158      18.699 -15.135  12.620  1.00 90.79           H  
ATOM   4882  C   TYR B 158      20.178 -14.837  11.120  1.00 90.79           C  
ATOM   4883  CB  TYR B 158      17.727 -15.357  10.731  1.00 90.79           C  
ATOM   4884  HB2 TYR B 158      17.717 -14.865   9.759  1.00 90.79           H  
ATOM   4885  HB3 TYR B 158      16.734 -15.243  11.165  1.00 90.79           H  
ATOM   4886  O   TYR B 158      20.461 -14.517   9.971  1.00 90.79           O  
ATOM   4887  CG  TYR B 158      18.002 -16.840  10.531  1.00 90.79           C  
ATOM   4888  CD1 TYR B 158      18.640 -17.290   9.360  1.00 90.79           C  
ATOM   4889  HD1 TYR B 158      18.941 -16.584   8.600  1.00 90.79           H  
ATOM   4890  CD2 TYR B 158      17.641 -17.771  11.525  1.00 90.79           C  
ATOM   4891  HD2 TYR B 158      17.163 -17.428  12.431  1.00 90.79           H  
ATOM   4892  CE1 TYR B 158      18.901 -18.661   9.178  1.00 90.79           C  
ATOM   4893  HE1 TYR B 158      19.379 -18.996   8.270  1.00 90.79           H  
ATOM   4894  CE2 TYR B 158      17.901 -19.145  11.349  1.00 90.79           C  
ATOM   4895  HE2 TYR B 158      17.632 -19.860  12.112  1.00 90.79           H  
ATOM   4896  OH  TYR B 158      18.781 -20.915   9.976  1.00 90.79           O  
ATOM   4897  HH  TYR B 158      19.273 -21.031   9.159  1.00 90.79           H  
ATOM   4898  CZ  TYR B 158      18.529 -19.593  10.168  1.00 90.79           C  
ATOM   4899  N   GLY B 159      21.078 -15.320  11.980  1.00 85.56           N  
ATOM   4900  H   GLY B 159      20.794 -15.512  12.931  1.00 85.56           H  
ATOM   4901  CA  GLY B 159      22.486 -15.541  11.638  1.00 85.56           C  
ATOM   4902  HA2 GLY B 159      22.542 -16.151  10.737  1.00 85.56           H  
ATOM   4903  HA3 GLY B 159      22.961 -16.081  12.456  1.00 85.56           H  
ATOM   4904  C   GLY B 159      23.309 -14.269  11.393  1.00 85.56           C  
ATOM   4905  O   GLY B 159      24.451 -14.379  10.969  1.00 85.56           O  
ATOM   4906  N   GLU B 160      22.758 -13.080  11.649  1.00 79.45           N  
ATOM   4907  H   GLU B 160      21.798 -13.057  11.961  1.00 79.45           H  
ATOM   4908  CA  GLU B 160      23.447 -11.790  11.455  1.00 79.45           C  
ATOM   4909  HA  GLU B 160      24.062 -11.845  10.556  1.00 79.45           H  
ATOM   4910  C   GLU B 160      24.401 -11.442  12.612  1.00 79.45           C  
ATOM   4911  CB  GLU B 160      22.404 -10.672  11.260  1.00 79.45           C  
ATOM   4912  HB2 GLU B 160      22.919  -9.714  11.189  1.00 79.45           H  
ATOM   4913  HB3 GLU B 160      21.741 -10.647  12.125  1.00 79.45           H  
ATOM   4914  O   GLU B 160      25.284 -10.603  12.462  1.00 79.45           O  
ATOM   4915  CG  GLU B 160      21.575 -10.873   9.982  1.00 79.45           C  
ATOM   4916  HG2 GLU B 160      22.255 -10.945   9.134  1.00 79.45           H  
ATOM   4917  HG3 GLU B 160      21.028 -11.813  10.055  1.00 79.45           H  
ATOM   4918  CD  GLU B 160      20.554  -9.756   9.726  1.00 79.45           C  
ATOM   4919  OE1 GLU B 160      20.379  -9.376   8.546  1.00 79.45           O  
ATOM   4920  OE2 GLU B 160      19.834  -9.335  10.657  1.00 79.45           O  
ATOM   4921  N   ASP B 161      24.247 -12.104  13.760  1.00 69.64           N  
ATOM   4922  H   ASP B 161      23.558 -12.841  13.802  1.00 69.64           H  
ATOM   4923  CA  ASP B 161      25.099 -11.975  14.947  1.00 69.64           C  
ATOM   4924  HA  ASP B 161      25.421 -10.937  15.034  1.00 69.64           H  
ATOM   4925  C   ASP B 161      26.370 -12.841  14.878  1.00 69.64           C  
ATOM   4926  CB  ASP B 161      24.262 -12.323  16.191  1.00 69.64           C  
ATOM   4927  HB2 ASP B 161      24.864 -12.121  17.077  1.00 69.64           H  
ATOM   4928  HB3 ASP B 161      23.397 -11.660  16.227  1.00 69.64           H  
ATOM   4929  O   ASP B 161      27.277 -12.708  15.706  1.00 69.64           O  
ATOM   4930  CG  ASP B 161      23.764 -13.779  16.248  1.00 69.64           C  
ATOM   4931  OD1 ASP B 161      23.574 -14.405  15.175  1.00 69.64           O  
ATOM   4932  OD2 ASP B 161      23.549 -14.264  17.382  1.00 69.64           O  
ATOM   4933  N   THR B 162      26.454 -13.730  13.888  1.00 67.49           N  
ATOM   4934  H   THR B 162      25.702 -13.744  13.214  1.00 67.49           H  
ATOM   4935  CA  THR B 162      27.616 -14.576  13.633  1.00 67.49           C  
ATOM   4936  HA  THR B 162      28.364 -14.365  14.397  1.00 67.49           H  
ATOM   4937  C   THR B 162      28.249 -14.231  12.294  1.00 67.49           C
[truncated: 1,853,209 more chars]
