# Supplementary material for: Module-Based Polyketide Synthase Engineering for de Novo Polyketide Biosynthesis
Source: ACS Synth Biol. 2023 Oct 23;12(11):3148–55. doi: 10.1021/acssynbio.3c00282 (PMC10661043; doi:10.1021/acssynbio.3c00282)
Supplement: Supplementary file 2 — sb3c00282_si_002.zip [file sb3c00282_si_002.zip › Final_PKS_Structures/menzella_pdbs/gelM3_ACP_rapM2_KSAT_dimer.pdb]

ATOM      1  N   LEU A   1      42.748  44.687   5.029  1.00 65.20           N  
ATOM      2  H   LEU A   1      43.017  45.654   4.924  1.00 65.20           H  
ATOM      3  H2  LEU A   1      42.137  44.441   4.263  1.00 65.20           H  
ATOM      4  H3  LEU A   1      43.565  44.094   4.987  1.00 65.20           H  
ATOM      5  CA  LEU A   1      42.027  44.493   6.309  1.00 65.20           C  
ATOM      6  HA  LEU A   1      41.151  45.142   6.296  1.00 65.20           H  
ATOM      7  C   LEU A   1      42.826  44.981   7.518  1.00 65.20           C  
ATOM      8  CB  LEU A   1      41.490  43.060   6.438  1.00 65.20           C  
ATOM      9  HB2 LEU A   1      41.367  42.792   7.488  1.00 65.20           H  
ATOM     10  HB3 LEU A   1      42.210  42.367   6.003  1.00 65.20           H  
ATOM     11  O   LEU A   1      42.354  45.910   8.148  1.00 65.20           O  
ATOM     12  CG  LEU A   1      40.126  42.954   5.715  1.00 65.20           C  
ATOM     13  HG  LEU A   1      40.105  43.678   4.901  1.00 65.20           H  
ATOM     14  CD1 LEU A   1      39.956  41.575   5.104  1.00 65.20           C  
ATOM     15 HD11 LEU A   1      40.041  40.829   5.894  1.00 65.20           H  
ATOM     16 HD12 LEU A   1      40.715  41.384   4.345  1.00 65.20           H  
ATOM     17 HD13 LEU A   1      38.973  41.490   4.640  1.00 65.20           H  
ATOM     18  CD2 LEU A   1      38.949  43.237   6.652  1.00 65.20           C  
ATOM     19 HD21 LEU A   1      39.280  43.723   7.569  1.00 65.20           H  
ATOM     20 HD22 LEU A   1      38.451  42.311   6.940  1.00 65.20           H  
ATOM     21 HD23 LEU A   1      38.215  43.867   6.150  1.00 65.20           H  
ATOM     22  N   ALA A   2      44.032  44.472   7.809  1.00 66.80           N  
ATOM     23  H   ALA A   2      44.354  43.643   7.329  1.00 66.80           H  
ATOM     24  CA  ALA A   2      44.780  44.822   9.036  1.00 66.80           C  
ATOM     25  HA  ALA A   2      44.212  44.465   9.894  1.00 66.80           H  
ATOM     26  C   ALA A   2      45.037  46.329   9.282  1.00 66.80           C  
ATOM     27  CB  ALA A   2      46.113  44.063   9.003  1.00 66.80           C  
ATOM     28  HB1 ALA A   2      46.660  44.254   9.927  1.00 66.80           H  
ATOM     29  HB2 ALA A   2      45.933  42.991   8.929  1.00 66.80           H  
ATOM     30  HB3 ALA A   2      46.721  44.392   8.160  1.00 66.80           H  
ATOM     31  O   ALA A   2      45.082  46.758  10.428  1.00 66.80           O  
ATOM     32  N   GLY A   3      45.195  47.138   8.226  1.00 70.83           N  
ATOM     33  H   GLY A   3      45.204  46.729   7.303  1.00 70.83           H  
ATOM     34  CA  GLY A   3      45.382  48.594   8.349  1.00 70.83           C  
ATOM     35  HA2 GLY A   3      45.880  48.967   7.454  1.00 70.83           H  
ATOM     36  HA3 GLY A   3      46.027  48.800   9.204  1.00 70.83           H  
ATOM     37  C   GLY A   3      44.094  49.406   8.541  1.00 70.83           C  
ATOM     38  O   GLY A   3      44.168  50.626   8.646  1.00 70.83           O  
ATOM     39  N   LEU A   4      42.928  48.758   8.535  1.00 71.49           N  
ATOM     40  H   LEU A   4      42.939  47.749   8.571  1.00 71.49           H  
ATOM     41  CA  LEU A   4      41.628  49.399   8.733  1.00 71.49           C  
ATOM     42  HA  LEU A   4      41.704  50.464   8.513  1.00 71.49           H  
ATOM     43  C   LEU A   4      41.196  49.274  10.195  1.00 71.49           C  
ATOM     44  CB  LEU A   4      40.586  48.771   7.790  1.00 71.49           C  
ATOM     45  HB2 LEU A   4      39.600  49.163   8.038  1.00 71.49           H  
ATOM     46  HB3 LEU A   4      40.556  47.697   7.976  1.00 71.49           H  
ATOM     47  O   LEU A   4      41.502  48.272  10.848  1.00 71.49           O  
ATOM     48  CG  LEU A   4      40.841  49.008   6.294  1.00 71.49           C  
ATOM     49  HG  LEU A   4      41.852  48.688   6.038  1.00 71.49           H  
ATOM     50  CD1 LEU A   4      39.866  48.167   5.470  1.00 71.49           C  
ATOM     51 HD11 LEU A   4      38.844  48.479   5.684  1.00 71.49           H  
ATOM     52 HD12 LEU A   4      39.964  47.112   5.724  1.00 71.49           H  
ATOM     53 HD13 LEU A   4      40.057  48.310   4.406  1.00 71.49           H  
ATOM     54  CD2 LEU A   4      40.669  50.476   5.905  1.00 71.49           C  
ATOM     55 HD21 LEU A   4      41.420  51.090   6.402  1.00 71.49           H  
ATOM     56 HD22 LEU A   4      40.784  50.593   4.827  1.00 71.49           H  
ATOM     57 HD23 LEU A   4      39.677  50.825   6.193  1.00 71.49           H  
ATOM     58  N   SER A   5      40.447  50.265  10.683  1.00 75.24           N  
ATOM     59  H   SER A   5      40.162  51.013  10.066  1.00 75.24           H  
ATOM     60  CA  SER A   5      39.773  50.173  11.980  1.00 75.24           C  
ATOM     61  HA  SER A   5      40.538  50.008  12.739  1.00 75.24           H  
ATOM     62  C   SER A   5      38.787  48.990  11.984  1.00 75.24           C  
ATOM     63  CB  SER A   5      39.045  51.486  12.300  1.00 75.24           C  
ATOM     64  HB2 SER A   5      39.695  52.336  12.092  1.00 75.24           H  
ATOM     65  HB3 SER A   5      38.790  51.495  13.360  1.00 75.24           H  
ATOM     66  O   SER A   5      38.290  48.627  10.919  1.00 75.24           O  
ATOM     67  OG  SER A   5      37.850  51.597  11.557  1.00 75.24           O  
ATOM     68  HG  SER A   5      37.950  52.205  10.821  1.00 75.24           H  
ATOM     69  N   PRO A   6      38.464  48.373  13.133  1.00 67.54           N  
ATOM     70  CA  PRO A   6      37.523  47.247  13.182  1.00 67.54           C  
ATOM     71  HA  PRO A   6      37.972  46.392  12.676  1.00 67.54           H  
ATOM     72  C   PRO A   6      36.159  47.546  12.537  1.00 67.54           C  
ATOM     73  CB  PRO A   6      37.361  46.931  14.671  1.00 67.54           C  
ATOM     74  HB2 PRO A   6      37.209  45.864  14.840  1.00 67.54           H  
ATOM     75  HB3 PRO A   6      36.531  47.500  15.090  1.00 67.54           H  
ATOM     76  O   PRO A   6      35.573  46.673  11.903  1.00 67.54           O  
ATOM     77  CG  PRO A   6      38.668  47.423  15.290  1.00 67.54           C  
ATOM     78  HG2 PRO A   6      39.440  46.664  15.164  1.00 67.54           H  
ATOM     79  HG3 PRO A   6      38.549  47.678  16.343  1.00 67.54           H  
ATOM     80  CD  PRO A   6      39.016  48.647  14.449  1.00 67.54           C  
ATOM     81  HD2 PRO A   6      40.098  48.776  14.420  1.00 67.54           H  
ATOM     82  HD3 PRO A   6      38.535  49.531  14.866  1.00 67.54           H  
ATOM     83  N   GLU A   7      35.680  48.783  12.664  1.00 71.89           N  
ATOM     84  H   GLU A   7      36.219  49.465  13.178  1.00 71.89           H  
ATOM     85  CA  GLU A   7      34.433  49.257  12.056  1.00 71.89           C  
ATOM     86  HA  GLU A   7      33.628  48.558  12.281  1.00 71.89           H  
ATOM     87  C   GLU A   7      34.546  49.353  10.533  1.00 71.89           C  
ATOM     88  CB  GLU A   7      34.100  50.636  12.649  1.00 71.89           C  
ATOM     89  HB2 GLU A   7      34.849  50.899  13.397  1.00 71.89           H  
ATOM     90  HB3 GLU A   7      34.129  51.398  11.870  1.00 71.89           H  
ATOM     91  O   GLU A   7      33.692  48.849   9.806  1.00 71.89           O  
ATOM     92  CG  GLU A   7      32.721  50.655  13.313  1.00 71.89           C  
ATOM     93  HG2 GLU A   7      31.963  50.462  12.554  1.00 71.89           H  
ATOM     94  HG3 GLU A   7      32.681  49.852  14.049  1.00 71.89           H  
ATOM     95  CD  GLU A   7      32.428  51.992  14.014  1.00 71.89           C  
ATOM     96  OE1 GLU A   7      31.304  52.119  14.543  1.00 71.89           O  
ATOM     97  OE2 GLU A   7      33.329  52.864  14.045  1.00 71.89           O  
ATOM     98  N   ASP A   8      35.644  49.928  10.037  1.00 79.56           N  
ATOM     99  H   ASP A   8      36.316  50.332  10.674  1.00 79.56           H  
ATOM    100  CA  ASP A   8      35.913  49.971   8.600  1.00 79.56           C  
ATOM    101  HA  ASP A   8      35.049  50.400   8.093  1.00 79.56           H  
ATOM    102  C   ASP A   8      36.132  48.564   8.026  1.00 79.56           C  
ATOM    103  CB  ASP A   8      37.135  50.848   8.307  1.00 79.56           C  
ATOM    104  HB2 ASP A   8      37.380  50.761   7.248  1.00 79.56           H  
ATOM    105  HB3 ASP A   8      37.984  50.470   8.877  1.00 79.56           H  
ATOM    106  O   ASP A   8      35.781  48.318   6.875  1.00 79.56           O  
ATOM    107  CG  ASP A   8      36.934  52.329   8.623  1.00 79.56           C  
ATOM    108  OD1 ASP A   8      35.896  52.900   8.209  1.00 79.56           O  
ATOM    109  OD2 ASP A   8      37.875  52.894   9.228  1.00 79.56           O  
ATOM    110  N   GLN A   9      36.676  47.625   8.812  1.00 80.67           N  
ATOM    111  H   GLN A   9      36.957  47.901   9.742  1.00 80.67           H  
ATOM    112  CA  GLN A   9      36.778  46.215   8.425  1.00 80.67           C  
ATOM    113  HA  GLN A   9      37.275  46.152   7.457  1.00 80.67           H  
ATOM    114  C   GLN A   9      35.391  45.583   8.261  1.00 80.67           C  
ATOM    115  CB  GLN A   9      37.584  45.400   9.451  1.00 80.67           C  
ATOM    116  HB2 GLN A   9      37.131  45.516  10.436  1.00 80.67           H  
ATOM    117  HB3 GLN A   9      37.512  44.346   9.184  1.00 80.67           H  
ATOM    118  O   GLN A   9      35.149  44.919   7.258  1.00 80.67           O  
ATOM    119  CG  GLN A   9      39.072  45.764   9.555  1.00 80.67           C  
ATOM    120  HG2 GLN A   9      39.580  45.542   8.616  1.00 80.67           H  
ATOM    121  HG3 GLN A   9      39.189  46.836   9.713  1.00 80.67           H  
ATOM    122  CD  GLN A   9      39.780  45.030  10.692  1.00 80.67           C  
ATOM    123  NE2 GLN A   9      41.001  45.398  11.006  1.00 80.67           N  
ATOM    124 HE21 GLN A   9      41.409  44.934  11.805  1.00 80.67           H  
ATOM    125 HE22 GLN A   9      41.351  46.288  10.682  1.00 80.67           H  
ATOM    126  OE1 GLN A   9      39.266  44.115  11.319  1.00 80.67           O  
ATOM    127  N   GLU A  10      34.481  45.775   9.221  1.00 78.92           N  
ATOM    128  H   GLU A  10      34.725  46.340  10.022  1.00 78.92           H  
ATOM    129  CA  GLU A  10      33.136  45.186   9.172  1.00 78.92           C  
ATOM    130  HA  GLU A  10      33.239  44.133   8.911  1.00 78.92           H  
ATOM    131  C   GLU A  10      32.265  45.821   8.084  1.00 78.92           C  
ATOM    132  CB  GLU A  10      32.487  45.265  10.564  1.00 78.92           C  
ATOM    133  HB2 GLU A  10      32.178  46.287  10.779  1.00 78.92           H  
ATOM    134  HB3 GLU A  10      33.249  44.982  11.291  1.00 78.92           H  
ATOM    135  O   GLU A  10      31.555  45.102   7.380  1.00 78.92           O  
ATOM    136  CG  GLU A  10      31.284  44.311  10.705  1.00 78.92           C  
ATOM    137  HG2 GLU A  10      30.429  44.745  10.186  1.00 78.92           H  
ATOM    138  HG3 GLU A  10      31.529  43.369  10.214  1.00 78.92           H  
ATOM    139  CD  GLU A  10      30.910  43.989  12.166  1.00 78.92           C  
ATOM    140  OE1 GLU A  10      29.717  43.697  12.429  1.00 78.92           O  
ATOM    141  OE2 GLU A  10      31.841  43.871  13.010  1.00 78.92           O  
ATOM    142  N   ARG A  11      32.380  47.138   7.867  1.00 82.38           N  
ATOM    143  H   ARG A  11      32.942  47.680   8.508  1.00 82.38           H  
ATOM    144  CA  ARG A  11      31.724  47.822   6.745  1.00 82.38           C  
ATOM    145  HA  ARG A  11      30.655  47.610   6.790  1.00 82.38           H  
ATOM    146  C   ARG A  11      32.210  47.275   5.405  1.00 82.38           C  
ATOM    147  CB  ARG A  11      31.927  49.342   6.853  1.00 82.38           C  
ATOM    148  HB2 ARG A  11      31.619  49.670   7.846  1.00 82.38           H  
ATOM    149  HB3 ARG A  11      32.982  49.580   6.722  1.00 82.38           H  
ATOM    150  O   ARG A  11      31.385  46.865   4.598  1.00 82.38           O  
ATOM    151  CG  ARG A  11      31.084  50.087   5.801  1.00 82.38           C  
ATOM    152  HG2 ARG A  11      30.036  49.820   5.939  1.00 82.38           H  
ATOM    153  HG3 ARG A  11      31.380  49.780   4.798  1.00 82.38           H  
ATOM    154  CD  ARG A  11      31.210  51.612   5.906  1.00 82.38           C  
ATOM    155  HD2 ARG A  11      30.474  52.053   5.234  1.00 82.38           H  
ATOM    156  HD3 ARG A  11      30.968  51.920   6.923  1.00 82.38           H  
ATOM    157  NE  ARG A  11      32.550  52.075   5.496  1.00 82.38           N  
ATOM    158  HE  ARG A  11      32.821  51.793   4.565  1.00 82.38           H  
ATOM    159  NH1 ARG A  11      33.177  53.229   7.400  1.00 82.38           N  
ATOM    160 HH11 ARG A  11      33.984  53.443   7.968  1.00 82.38           H  
ATOM    161 HH12 ARG A  11      32.279  53.063   7.829  1.00 82.38           H  
ATOM    162  NH2 ARG A  11      34.642  52.916   5.799  1.00 82.38           N  
ATOM    163 HH21 ARG A  11      35.304  53.156   6.524  1.00 82.38           H  
ATOM    164 HH22 ARG A  11      34.939  52.487   4.935  1.00 82.38           H  
ATOM    165  CZ  ARG A  11      33.428  52.746   6.220  1.00 82.38           C  
ATOM    166  N   LEU A  12      33.529  47.185   5.205  1.00 83.76           N  
ATOM    167  H   LEU A  12      34.150  47.528   5.924  1.00 83.76           H  
ATOM    168  CA  LEU A  12      34.113  46.645   3.971  1.00 83.76           C  
ATOM    169  HA  LEU A  12      33.764  47.246   3.131  1.00 83.76           H  
ATOM    170  C   LEU A  12      33.677  45.192   3.722  1.00 83.76           C  
ATOM    171  CB  LEU A  12      35.647  46.732   4.071  1.00 83.76           C  
ATOM    172  HB2 LEU A  12      35.981  46.008   4.814  1.00 83.76           H  
ATOM    173  HB3 LEU A  12      35.931  47.725   4.422  1.00 83.76           H  
ATOM    174  O   LEU A  12      33.430  44.802   2.586  1.00 83.76           O  
ATOM    175  CG  LEU A  12      36.362  46.470   2.732  1.00 83.76           C  
ATOM    176  HG  LEU A  12      35.837  45.708   2.156  1.00 83.76           H  
ATOM    177  CD1 LEU A  12      36.449  47.755   1.905  1.00 83.76           C  
ATOM    178 HD11 LEU A  12      35.442  48.121   1.705  1.00 83.76           H  
ATOM    179 HD12 LEU A  12      36.926  47.545   0.947  1.00 83.76           H  
ATOM    180 HD13 LEU A  12      37.007  48.522   2.441  1.00 83.76           H  
ATOM    181  CD2 LEU A  12      37.784  45.961   2.980  1.00 83.76           C  
ATOM    182 HD21 LEU A  12      38.274  45.790   2.022  1.00 83.76           H  
ATOM    183 HD22 LEU A  12      37.732  45.019   3.525  1.00 83.76           H  
ATOM    184 HD23 LEU A  12      38.339  46.699   3.560  1.00 83.76           H  
ATOM    185  N   LEU A  13      33.579  44.379   4.777  1.00 89.65           N  
ATOM    186  H   LEU A  13      33.831  44.735   5.688  1.00 89.65           H  
ATOM    187  CA  LEU A  13      33.122  42.995   4.659  1.00 89.65           C  
ATOM    188  HA  LEU A  13      33.593  42.544   3.786  1.00 89.65           H  
ATOM    189  C   LEU A  13      31.616  42.890   4.417  1.00 89.65           C  
ATOM    190  CB  LEU A  13      33.534  42.207   5.908  1.00 89.65           C  
ATOM    191  HB2 LEU A  13      33.235  42.768   6.793  1.00 89.65           H  
ATOM    192  HB3 LEU A  13      32.996  41.259   5.919  1.00 89.65           H  
ATOM    193  O   LEU A  13      31.192  42.009   3.683  1.00 89.65           O  
ATOM    194  CG  LEU A  13      35.041  41.909   5.965  1.00 89.65           C  
ATOM    195  HG  LEU A  13      35.620  42.827   5.864  1.00 89.65           H  
ATOM    196  CD1 LEU A  13      35.358  41.290   7.318  1.00 89.65           C  
ATOM    197 HD11 LEU A  13      34.722  40.419   7.476  1.00 89.65           H  
ATOM    198 HD12 LEU A  13      35.164  42.038   8.087  1.00 89.65           H  
ATOM    199 HD13 LEU A  13      36.406  40.995   7.363  1.00 89.65           H  
ATOM    200  CD2 LEU A  13      35.486  40.948   4.862  1.00 89.65           C  
ATOM    201 HD21 LEU A  13      34.793  40.109   4.803  1.00 89.65           H  
ATOM    202 HD22 LEU A  13      36.493  40.578   5.059  1.00 89.65           H  
ATOM    203 HD23 LEU A  13      35.490  41.463   3.901  1.00 89.65           H  
ATOM    204  N   THR A  14      30.807  43.776   4.993  1.00 87.48           N  
ATOM    205  H   THR A  14      31.204  44.473   5.607  1.00 87.48           H  
ATOM    206  CA  THR A  14      29.362  43.816   4.719  1.00 87.48           C  
ATOM    207  HA  THR A  14      28.937  42.819   4.832  1.00 87.48           H  
ATOM    208  C   THR A  14      29.111  44.225   3.278  1.00 87.48           C  
ATOM    209  CB  THR A  14      28.627  44.742   5.692  1.00 87.48           C  
ATOM    210  HB  THR A  14      28.975  45.767   5.565  1.00 87.48           H  
ATOM    211  O   THR A  14      28.359  43.549   2.584  1.00 87.48           O  
ATOM    212  CG2 THR A  14      27.114  44.694   5.485  1.00 87.48           C  
ATOM    213 HG21 THR A  14      26.856  45.171   4.540  1.00 87.48           H  
ATOM    214 HG22 THR A  14      26.767  43.661   5.472  1.00 87.48           H  
ATOM    215 HG23 THR A  14      26.617  45.233   6.292  1.00 87.48           H  
ATOM    216  OG1 THR A  14      28.885  44.334   7.017  1.00 87.48           O  
ATOM    217  HG1 THR A  14      29.798  44.556   7.211  1.00 87.48           H  
ATOM    218  N   GLU A  15      29.820  45.247   2.797  1.00 86.12           N  
ATOM    219  H   GLU A  15      30.408  45.778   3.424  1.00 86.12           H  
ATOM    220  CA  GLU A  15      29.824  45.630   1.385  1.00 86.12           C  
ATOM    221  HA  GLU A  15      28.812  45.890   1.076  1.00 86.12           H  
ATOM    222  C   GLU A  15      30.288  44.470   0.495  1.00 86.12           C  
ATOM    223  CB  GLU A  15      30.734  46.852   1.178  1.00 86.12           C  
ATOM    224  HB2 GLU A  15      31.681  46.674   1.688  1.00 86.12           H  
ATOM    225  HB3 GLU A  15      30.937  46.963   0.113  1.00 86.12           H  
ATOM    226  O   GLU A  15      29.678  44.233  -0.542  1.00 86.12           O  
ATOM    227  CG  GLU A  15      30.108  48.163   1.685  1.00 86.12           C  
ATOM    228  HG2 GLU A  15      29.756  48.018   2.706  1.00 86.12           H  
ATOM    229  HG3 GLU A  15      29.244  48.398   1.064  1.00 86.12           H  
ATOM    230  CD  GLU A  15      31.087  49.355   1.669  1.00 86.12           C  
ATOM    231  OE1 GLU A  15      30.697  50.443   2.158  1.00 86.12           O  
ATOM    232  OE2 GLU A  15      32.254  49.194   1.237  1.00 86.12           O  
ATOM    233  N   LEU A  16      31.303  43.695   0.906  1.00 88.75           N  
ATOM    234  H   LEU A  16      31.819  43.977   1.727  1.00 88.75           H  
ATOM    235  CA  LEU A  16      31.729  42.493   0.181  1.00 88.75           C  
ATOM    236  HA  LEU A  16      31.943  42.785  -0.847  1.00 88.75           H  
ATOM    237  C   LEU A  16      30.614  41.442   0.122  1.00 88.75           C  
ATOM    238  CB  LEU A  16      33.013  41.914   0.807  1.00 88.75           C  
ATOM    239  HB2 LEU A  16      33.799  42.668   0.767  1.00 88.75           H  
ATOM    240  HB3 LEU A  16      32.816  41.688   1.855  1.00 88.75           H  
ATOM    241  O   LEU A  16      30.313  40.953  -0.961  1.00 88.75           O  
ATOM    242  CG  LEU A  16      33.515  40.618   0.139  1.00 88.75           C  
ATOM    243  HG  LEU A  16      32.712  39.881   0.098  1.00 88.75           H  
ATOM    244  CD1 LEU A  16      34.025  40.876  -1.279  1.00 88.75           C  
ATOM    245 HD11 LEU A  16      34.853  41.585  -1.266  1.00 88.75           H  
ATOM    246 HD12 LEU A  16      34.344  39.938  -1.733  1.00 88.75           H  
ATOM    247 HD13 LEU A  16      33.218  41.268  -1.897  1.00 88.75           H  
ATOM    248  CD2 LEU A  16      34.647  40.011   0.971  1.00 88.75           C  
ATOM    249 HD21 LEU A  16      34.984  39.086   0.504  1.00 88.75           H  
ATOM    250 HD22 LEU A  16      34.280  39.782   1.971  1.00 88.75           H  
ATOM    251 HD23 LEU A  16      35.480  40.711   1.036  1.00 88.75           H  
ATOM    252  N   VAL A  17      29.986  41.092   1.249  1.00 90.88           N  
ATOM    253  H   VAL A  17      30.259  41.533   2.115  1.00 90.88           H  
ATOM    254  CA  VAL A  17      28.913  40.085   1.252  1.00 90.88           C  
ATOM    255  HA  VAL A  17      29.281  39.195   0.742  1.00 90.88           H  
ATOM    256  C   VAL A  17      27.717  40.554   0.439  1.00 90.88           C  
ATOM    257  CB  VAL A  17      28.470  39.675   2.667  1.00 90.88           C  
ATOM    258  HB  VAL A  17      28.104  40.545   3.212  1.00 90.88           H  
ATOM    259  O   VAL A  17      27.181  39.773  -0.338  1.00 90.88           O  
ATOM    260  CG1 VAL A  17      27.359  38.623   2.588  1.00 90.88           C  
ATOM    261 HG11 VAL A  17      26.450  39.040   2.153  1.00 90.88           H  
ATOM    262 HG12 VAL A  17      27.128  38.261   3.590  1.00 90.88           H  
ATOM    263 HG13 VAL A  17      27.684  37.785   1.971  1.00 90.88           H  
ATOM    264  CG2 VAL A  17      29.603  39.018   3.462  1.00 90.88           C  
ATOM    265 HG21 VAL A  17      30.421  39.720   3.622  1.00 90.88           H  
ATOM    266 HG22 VAL A  17      29.982  38.147   2.926  1.00 90.88           H  
ATOM    267 HG23 VAL A  17      29.228  38.699   4.434  1.00 90.88           H  
ATOM    268  N   GLN A  18      27.315  41.815   0.570  1.00 87.59           N  
ATOM    269  H   GLN A  18      27.808  42.419   1.212  1.00 87.59           H  
ATOM    270  CA  GLN A  18      26.232  42.390  -0.224  1.00 87.59           C  
ATOM    271  HA  GLN A  18      25.335  41.780  -0.114  1.00 87.59           H  
ATOM    272  C   GLN A  18      26.581  42.412  -1.711  1.00 87.59           C  
ATOM    273  CB  GLN A  18      25.936  43.808   0.270  1.00 87.59           C  
ATOM    274  HB2 GLN A  18      26.867  44.370   0.330  1.00 87.59           H  
ATOM    275  HB3 GLN A  18      25.276  44.307  -0.439  1.00 87.59           H  
ATOM    276  O   GLN A  18      25.750  42.039  -2.531  1.00 87.59           O  
ATOM    277  CG  GLN A  18      25.244  43.779   1.636  1.00 87.59           C  
ATOM    278  HG2 GLN A  18      24.271  43.301   1.520  1.00 87.59           H  
ATOM    279  HG3 GLN A  18      25.827  43.189   2.344  1.00 87.59           H  
ATOM    280  CD  GLN A  18      25.062  45.163   2.242  1.00 87.59           C  
ATOM    281  NE2 GLN A  18      24.133  45.317   3.158  1.00 87.59           N  
ATOM    282 HE21 GLN A  18      23.513  44.548   3.369  1.00 87.59           H  
ATOM    283 HE22 GLN A  18      24.059  46.239   3.563  1.00 87.59           H  
ATOM    284  OE1 GLN A  18      25.753  46.121   1.942  1.00 87.59           O  
ATOM    285  N   ALA A  19      27.810  42.782  -2.075  1.00 86.47           N  
ATOM    286  H   ALA A  19      28.459  43.102  -1.370  1.00 86.47           H  
ATOM    287  CA  ALA A  19      28.259  42.771  -3.461  1.00 86.47           C  
ATOM    288  HA  ALA A  19      27.558  43.353  -4.059  1.00 86.47           H  
ATOM    289  C   ALA A  19      28.275  41.354  -4.046  1.00 86.47           C  
ATOM    290  CB  ALA A  19      29.639  43.431  -3.553  1.00 86.47           C  
ATOM    291  HB1 ALA A  19      30.360  42.876  -2.953  1.00 86.47           H  
ATOM    292  HB2 ALA A  19      29.971  43.438  -4.592  1.00 86.47           H  
ATOM    293  HB3 ALA A  19      29.586  44.457  -3.190  1.00 86.47           H  
ATOM    294  O   ALA A  19      27.774  41.154  -5.151  1.00 86.47           O  
ATOM    295  N   GLU A  20      28.794  40.366  -3.314  1.00 91.07           N  
ATOM    296  H   GLU A  20      29.223  40.587  -2.427  1.00 91.07           H  
ATOM    297  CA  GLU A  20      28.798  38.974  -3.771  1.00 91.07           C  
ATOM    298  HA  GLU A  20      29.181  38.941  -4.791  1.00 91.07           H  
ATOM    299  C   GLU A  20      27.384  38.397  -3.825  1.00 91.07           C  
ATOM    300  CB  GLU A  20      29.692  38.095  -2.881  1.00 91.07           C  
ATOM    301  HB2 GLU A  20      29.566  37.053  -3.172  1.00 91.07           H  
ATOM    302  HB3 GLU A  20      29.363  38.192  -1.846  1.00 91.07           H  
ATOM    303  O   GLU A  20      27.032  37.732  -4.795  1.00 91.07           O  
ATOM    304  CG  GLU A  20      31.188  38.437  -2.954  1.00 91.07           C  
ATOM    305  HG2 GLU A  20      31.705  37.818  -2.221  1.00 91.07           H  
ATOM    306  HG3 GLU A  20      31.339  39.477  -2.664  1.00 91.07           H  
ATOM    307  CD  GLU A  20      31.856  38.219  -4.320  1.00 91.07           C  
ATOM    308  OE1 GLU A  20      33.072  38.519  -4.377  1.00 91.07           O  
ATOM    309  OE2 GLU A  20      31.202  37.729  -5.278  1.00 91.07           O  
ATOM    310  N   ALA A  21      26.539  38.690  -2.836  1.00 86.19           N  
ATOM    311  H   ALA A  21      26.873  39.237  -2.055  1.00 86.19           H  
ATOM    312  CA  ALA A  21      25.157  38.229  -2.812  1.00 86.19           C  
ATOM    313  HA  ALA A  21      25.165  37.149  -2.959  1.00 86.19           H  
ATOM    314  C   ALA A  21      24.340  38.838  -3.954  1.00 86.19           C  
ATOM    315  CB  ALA A  21      24.553  38.542  -1.442  1.00 86.19           C  
ATOM    316  HB1 ALA A  21      25.147  38.056  -0.668  1.00 86.19           H  
ATOM    317  HB2 ALA A  21      23.529  38.170  -1.397  1.00 86.19           H  
ATOM    318  HB3 ALA A  21      24.552  39.618  -1.268  1.00 86.19           H  
ATOM    319  O   ALA A  21      23.632  38.124  -4.662  1.00 86.19           O  
ATOM    320  N   ALA A  22      24.495  40.142  -4.186  1.00 81.94           N  
ATOM    321  H   ALA A  22      25.069  40.682  -3.554  1.00 81.94           H  
ATOM    322  CA  ALA A  22      23.928  40.828  -5.334  1.00 81.94           C  
ATOM    323  HA  ALA A  22      22.843  40.733  -5.305  1.00 81.94           H  
ATOM    324  C   ALA A  22      24.412  40.191  -6.639  1.00 81.94           C  
ATOM    325  CB  ALA A  22      24.306  42.313  -5.247  1.00 81.94           C  
ATOM    326  HB1 ALA A  22      23.846  42.758  -4.365  1.00 81.94           H  
ATOM    327  HB2 ALA A  22      23.972  42.853  -6.134  1.00 81.94           H  
ATOM    328  HB3 ALA A  22      25.389  42.419  -5.177  1.00 81.94           H  
ATOM    329  O   ALA A  22      23.594  39.878  -7.499  1.00 81.94           O  
ATOM    330  N   ALA A  23      25.713  39.927  -6.769  1.00 83.90           N  
ATOM    331  H   ALA A  23      26.346  40.210  -6.035  1.00 83.90           H  
ATOM    332  CA  ALA A  23      26.273  39.326  -7.971  1.00 83.90           C  
ATOM    333  HA  ALA A  23      25.966  39.933  -8.823  1.00 83.90           H  
ATOM    334  C   ALA A  23      25.757  37.898  -8.225  1.00 83.90           C  
ATOM    335  CB  ALA A  23      27.799  39.375  -7.874  1.00 83.90           C  
ATOM    336  HB1 ALA A  23      28.142  38.754  -7.047  1.00 83.90           H  
ATOM    337  HB2 ALA A  23      28.227  39.022  -8.812  1.00 83.90           H  
ATOM    338  HB3 ALA A  23      28.123  40.402  -7.707  1.00 83.90           H  
ATOM    339  O   ALA A  23      25.543  37.538  -9.381  1.00 83.90           O  
ATOM    340  N   VAL A  24      25.528  37.100  -7.176  1.00 81.36           N  
ATOM    341  H   VAL A  24      25.777  37.440  -6.258  1.00 81.36           H  
ATOM    342  CA  VAL A  24      24.937  35.752  -7.281  1.00 81.36           C  
ATOM    343  HA  VAL A  24      25.483  35.172  -8.025  1.00 81.36           H  
ATOM    344  C   VAL A  24      23.481  35.820  -7.736  1.00 81.36           C  
ATOM    345  CB  VAL A  24      25.011  35.014  -5.935  1.00 81.36           C  
ATOM    346  HB  VAL A  24      24.508  35.614  -5.177  1.00 81.36           H  
ATOM    347  O   VAL A  24      23.073  35.060  -8.607  1.00 81.36           O  
ATOM    348  CG1 VAL A  24      24.324  33.649  -6.005  1.00 81.36           C  
ATOM    349 HG11 VAL A  24      23.243  33.779  -6.047  1.00 81.36           H  
ATOM    350 HG12 VAL A  24      24.655  33.104  -6.889  1.00 81.36           H  
ATOM    351 HG13 VAL A  24      24.573  33.070  -5.116  1.00 81.36           H  
ATOM    352  CG2 VAL A  24      26.454  34.792  -5.481  1.00 81.36           C  
ATOM    353 HG21 VAL A  24      26.795  33.790  -5.738  1.00 81.36           H  
ATOM    354 HG22 VAL A  24      27.120  35.524  -5.938  1.00 81.36           H  
ATOM    355 HG23 VAL A  24      26.499  34.918  -4.399  1.00 81.36           H  
ATOM    356  N   LEU A  25      22.712  36.766  -7.197  1.00 72.61           N  
ATOM    357  H   LEU A  25      23.103  37.341  -6.465  1.00 72.61           H  
ATOM    358  CA  LEU A  25      21.308  36.982  -7.560  1.00 72.61           C  
ATOM    359  HA  LEU A  25      20.833  36.014  -7.718  1.00 72.61           H  
ATOM    360  C   LEU A  25      21.126  37.758  -8.880  1.00 72.61           C  
ATOM    361  CB  LEU A  25      20.610  37.691  -6.393  1.00 72.61           C  
ATOM    362  HB2 LEU A  25      19.596  37.951  -6.696  1.00 72.61           H  
ATOM    363  HB3 LEU A  25      21.145  38.618  -6.191  1.00 72.61           H  
ATOM    364  O   LEU A  25      20.002  38.058  -9.279  1.00 72.61           O  
ATOM    365  CG  LEU A  25      20.524  36.869  -5.096  1.00 72.61           C  
ATOM    366  HG  LEU A  25      21.518  36.536  -4.797  1.00 72.61           H  
ATOM    367  CD1 LEU A  25      19.981  37.805  -4.018  1.00 72.61           C  
ATOM    368 HD11 LEU A  25      19.145  38.383  -4.413  1.00 72.61           H  
ATOM    369 HD12 LEU A  25      20.773  38.482  -3.700  1.00 72.61           H  
ATOM    370 HD13 LEU A  25      19.621  37.218  -3.173  1.00 72.61           H  
ATOM    371  CD2 LEU A  25      19.627  35.638  -5.223  1.00 72.61           C  
ATOM    372 HD21 LEU A  25      19.588  35.112  -4.269  1.00 72.61           H  
ATOM    373 HD22 LEU A  25      20.026  34.947  -5.966  1.00 72.61           H  
ATOM    374 HD23 LEU A  25      18.617  35.935  -5.506  1.00 72.61           H  
ATOM    375  N   GLY A  26      22.218  38.106  -9.571  1.00 72.93           N  
ATOM    376  H   GLY A  26      23.113  37.818  -9.203  1.00 72.93           H  
ATOM    377  CA  GLY A  26      22.182  38.815 -10.853  1.00 72.93           C  
ATOM    378  HA2 GLY A  26      21.416  38.368 -11.486  1.00 72.93           H  
ATOM    379  HA3 GLY A  26      23.149  38.687 -11.340  1.00 72.93           H  
ATOM    380  C   GLY A  26      21.902  40.321 -10.752  1.00 72.93           C  
ATOM    381  O   GLY A  26      21.511  40.950 -11.736  1.00 72.93           O  
ATOM    382  N   HIS A  27      22.102  40.925  -9.584  1.00 75.02           N  
ATOM    383  H   HIS A  27      22.454  40.364  -8.821  1.00 75.02           H  
ATOM    384  CA  HIS A  27      21.982  42.364  -9.371  1.00 75.02           C  
ATOM    385  HA  HIS A  27      21.209  42.742 -10.040  1.00 75.02           H  
ATOM    386  C   HIS A  27      23.287  43.114  -9.701  1.00 75.02           C  
ATOM    387  CB  HIS A  27      21.519  42.635  -7.937  1.00 75.02           C  
ATOM    388  HB2 HIS A  27      21.502  43.713  -7.774  1.00 75.02           H  
ATOM    389  HB3 HIS A  27      22.244  42.198  -7.250  1.00 75.02           H  
ATOM    390  O   HIS A  27      24.388  42.665  -9.399  1.00 75.02           O  
ATOM    391  CG  HIS A  27      20.159  42.078  -7.598  1.00 75.02           C  
ATOM    392  CD2 HIS A  27      19.841  41.321  -6.502  1.00 75.02           C  
ATOM    393  HD2 HIS A  27      20.522  40.997  -5.729  1.00 75.02           H  
ATOM    394  ND1 HIS A  27      18.997  42.261  -8.315  1.00 75.02           N  
ATOM    395  HD1 HIS A  27      18.923  42.652  -9.243  1.00 75.02           H  
ATOM    396  CE1 HIS A  27      18.008  41.624  -7.667  1.00 75.02           C  
ATOM    397  HE1 HIS A  27      16.989  41.534  -8.014  1.00 75.02           H  
ATOM    398  NE2 HIS A  27      18.469  41.064  -6.543  1.00 75.02           N  
ATOM    399  N   VAL A  28      23.156  44.302 -10.306  1.00 70.49           N  
ATOM    400  H   VAL A  28      22.222  44.590 -10.561  1.00 70.49           H  
ATOM    401  CA  VAL A  28      24.286  45.156 -10.742  1.00 70.49           C  
ATOM    402  HA  VAL A  28      25.084  44.498 -11.087  1.00 70.49           H  
ATOM    403  C   VAL A  28      24.906  45.996  -9.623  1.00 70.49           C  
ATOM    404  CB  VAL A  28      23.897  46.112 -11.900  1.00 70.49           C  
ATOM    405  HB  VAL A  28      24.230  47.122 -11.660  1.00 70.49           H  
ATOM    406  O   VAL A  28      26.059  46.400  -9.744  1.00 70.49           O  
ATOM    407  CG1 VAL A  28      24.614  45.711 -13.191  1.00 70.49           C  
ATOM    408 HG11 VAL A  28      24.371  46.414 -13.988  1.00 70.49           H  
ATOM    409 HG12 VAL A  28      25.691  45.726 -13.026  1.00 70.49           H  
ATOM    410 HG13 VAL A  28      24.312  44.707 -13.486  1.00 70.49           H  
ATOM    411  CG2 VAL A  28      22.389  46.206 -12.185  1.00 70.49           C  
ATOM    412 HG21 VAL A  28      21.859  46.521 -11.286  1.00 70.49           H  
ATOM    413 HG22 VAL A  28      22.213  46.949 -12.963  1.00 70.49           H  
ATOM    414 HG23 VAL A  28      22.006  45.246 -12.531  1.00 70.49           H  
ATOM    415  N   SER A  29      24.144  46.301  -8.570  1.00 71.45           N  
ATOM    416  H   SER A  29      23.248  45.842  -8.484  1.00 71.45           H  
ATOM    417  CA  SER A  29      24.623  47.044  -7.400  1.00 71.45           C  
ATOM    418  HA  SER A  29      25.688  47.246  -7.509  1.00 71.45           H  
ATOM    419  C   SER A  29      24.432  46.204  -6.144  1.00 71.45           C  
ATOM    420  CB  SER A  29      23.915  48.399  -7.225  1.00 71.45           C  
ATOM    421  HB2 SER A  29      24.045  49.005  -8.122  1.00 71.45           H  
ATOM    422  HB3 SER A  29      22.853  48.242  -7.033  1.00 71.45           H  
ATOM    423  O   SER A  29      23.378  45.589  -5.971  1.00 71.45           O  
ATOM    424  OG  SER A  29      24.517  49.046  -6.117  1.00 71.45           O  
ATOM    425  HG  SER A  29      24.068  49.845  -5.830  1.00 71.45           H  
ATOM    426  N   ALA A  30      25.421  46.251  -5.249  1.00 69.54           N  
ATOM    427  H   ALA A  30      26.221  46.829  -5.461  1.00 69.54           H  
ATOM    428  CA  ALA A  30      25.340  45.703  -3.896  1.00 69.54           C  
ATOM    429  HA  ALA A  30      25.229  44.620  -3.946  1.00 69.54           H  
ATOM    430  C   ALA A  30      24.143  46.267  -3.102  1.00 69.54           C  
ATOM    431  CB  ALA A  30      26.663  46.032  -3.195  1.00 69.54           C  
ATOM    432  HB1 ALA A  30      26.680  45.565  -2.210  1.00 69.54           H  
ATOM    433  HB2 ALA A  30      27.505  45.659  -3.778  1.00 69.54           H  
ATOM    434  HB3 ALA A  30      26.763  47.110  -3.069  1.00 69.54           H  
ATOM    435  O   ALA A  30      23.593  45.586  -2.239  1.00 69.54           O  
ATOM    436  N   ASP A  31      23.678  47.477  -3.442  1.00 68.65           N  
ATOM    437  H   ASP A  31      24.202  48.020  -4.114  1.00 68.65           H  
ATOM    438  CA  ASP A  31      22.521  48.117  -2.798  1.00 68.65           C  
ATOM    439  HA  ASP A  31      22.732  48.241  -1.736  1.00 68.65           H  
ATOM    440  C   ASP A  31      21.227  47.295  -2.938  1.00 68.65           C  
ATOM    441  CB  ASP A  31      22.269  49.502  -3.411  1.00 68.65           C  
ATOM    442  HB2 ASP A  31      21.420  49.961  -2.905  1.00 68.65           H  
ATOM    443  HB3 ASP A  31      22.000  49.375  -4.460  1.00 68.65           H  
ATOM    444  O   ASP A  31      20.308  47.442  -2.134  1.00 68.65           O  
ATOM    445  CG  ASP A  31      23.455  50.458  -3.307  1.00 68.65           C  
ATOM    446  OD1 ASP A  31      24.087  50.507  -2.233  1.00 68.65           O  
ATOM    447  OD2 ASP A  31      23.719  51.115  -4.343  1.00 68.65           O  
ATOM    448  N   ALA A  32      21.137  46.421  -3.949  1.00 70.24           N  
ATOM    449  H   ALA A  32      21.946  46.287  -4.538  1.00 70.24           H  
ATOM    450  CA  ALA A  32      19.932  45.644  -4.227  1.00 70.24           C  
ATOM    451  HA  ALA A  32      19.082  46.325  -4.280  1.00 70.24           H  
ATOM    452  C   ALA A  32      19.620  44.606  -3.139  1.00 70.24           C  
ATOM    453  CB  ALA A  32      20.102  44.965  -5.587  1.00 70.24           C  
ATOM    454  HB1 ALA A  32      19.201  44.402  -5.831  1.00 70.24           H  
ATOM    455  HB2 ALA A  32      20.948  44.280  -5.545  1.00 70.24           H  
ATOM    456  HB3 ALA A  32      20.278  45.714  -6.359  1.00 70.24           H  
ATOM    457  O   ALA A  32      18.451  44.345  -2.845  1.00 70.24           O  
ATOM    458  N   THR A  33      20.637  44.011  -2.518  1.00 77.11           N  
ATOM    459  H   THR A  33      21.587  44.252  -2.762  1.00 77.11           H  
ATOM    460  CA  THR A  33      20.424  43.028  -1.451  1.00 77.11           C  
ATOM    461  HA  THR A  33      19.569  42.401  -1.708  1.00 77.11           H  
ATOM    462  C   THR A  33      20.068  43.704  -0.132  1.00 77.11           C  
ATOM    463  CB  THR A  33      21.638  42.100  -1.308  1.00 77.11           C  
ATOM    464  HB  THR A  33      21.579  41.549  -0.369  1.00 77.11           H  
ATOM    465  O   THR A  33      19.199  43.219   0.598  1.00 77.11           O  
ATOM    466  CG2 THR A  33      21.657  41.114  -2.473  1.00 77.11           C  
ATOM    467 HG21 THR A  33      20.682  40.640  -2.589  1.00 77.11           H  
ATOM    468 HG22 THR A  33      21.895  41.641  -3.398  1.00 77.11           H  
ATOM    469 HG23 THR A  33      22.409  40.348  -2.286  1.00 77.11           H  
ATOM    470  OG1 THR A  33      22.850  42.812  -1.387  1.00 77.11           O  
ATOM    471  HG1 THR A  33      22.938  43.395  -0.630  1.00 77.11           H  
ATOM    472  N   GLY A  34      20.674  44.861   0.156  1.00 72.37           N  
ATOM    473  H   GLY A  34      21.298  45.264  -0.529  1.00 72.37           H  
ATOM    474  CA  GLY A  34      20.611  45.473   1.482  1.00 72.37           C  
ATOM    475  HA2 GLY A  34      21.258  46.350   1.514  1.00 72.37           H  
ATOM    476  HA3 GLY A  34      19.586  45.783   1.687  1.00 72.37           H  
ATOM    477  C   GLY A  34      21.067  44.484   2.559  1.00 72.37           C  
ATOM    478  O   GLY A  34      21.867  43.591   2.289  1.00 72.37           O  
ATOM    479  N   ASP A  35      20.549  44.611   3.778  1.00 80.25           N  
ATOM    480  H   ASP A  35      19.920  45.379   3.966  1.00 80.25           H  
ATOM    481  CA  ASP A  35      20.759  43.619   4.845  1.00 80.25           C  
ATOM    482  HA  ASP A  35      21.566  42.957   4.529  1.00 80.25           H  
ATOM    483  C   ASP A  35      19.539  42.701   5.038  1.00 80.25           C  
ATOM    484  CB  ASP A  35      21.229  44.311   6.130  1.00 80.25           C  
ATOM    485  HB2 ASP A  35      20.384  44.800   6.617  1.00 80.25           H  
ATOM    486  HB3 ASP A  35      21.969  45.071   5.878  1.00 80.25           H  
ATOM    487  O   ASP A  35      19.165  42.320   6.150  1.00 80.25           O  
ATOM    488  CG  ASP A  35      21.886  43.308   7.075  1.00 80.25           C  
ATOM    489  OD1 ASP A  35      22.623  42.431   6.575  1.00 80.25           O  
ATOM    490  OD2 ASP A  35      21.734  43.431   8.309  1.00 80.25           O  
ATOM    491  N   ARG A  36      18.841  42.396   3.939  1.00 77.08           N  
ATOM    492  H   ARG A  36      19.219  42.662   3.041  1.00 77.08           H  
ATOM    493  CA  ARG A  36      17.676  41.510   3.972  1.00 77.08           C  
ATOM    494  HA  ARG A  36      17.080  41.771   4.847  1.00 77.08           H  
ATOM    495  C   ARG A  36      18.112  40.051   4.106  1.00 77.08           C  
ATOM    496  CB  ARG A  36      16.803  41.710   2.735  1.00 77.08           C  
ATOM    497  HB2 ARG A  36      16.045  40.927   2.702  1.00 77.08           H  
ATOM    498  HB3 ARG A  36      17.431  41.635   1.847  1.00 77.08           H  
ATOM    499  O   ARG A  36      19.192  39.700   3.627  1.00 77.08           O  
ATOM    500  CG  ARG A  36      16.103  43.073   2.765  1.00 77.08           C  
ATOM    501  HG2 ARG A  36      15.520  43.151   3.683  1.00 77.08           H  
ATOM    502  HG3 ARG A  36      16.838  43.878   2.746  1.00 77.08           H  
ATOM    503  CD  ARG A  36      15.152  43.222   1.578  1.00 77.08           C  
ATOM    504  HD2 ARG A  36      14.549  44.117   1.729  1.00 77.08           H  
ATOM    505  HD3 ARG A  36      14.485  42.360   1.570  1.00 77.08           H  
ATOM    506  NE  ARG A  36      15.874  43.341   0.293  1.00 77.08           N  
ATOM    507  HE  ARG A  36      16.858  43.564   0.327  1.00 77.08           H  
ATOM    508  NH1 ARG A  36      14.147  42.628  -1.037  1.00 77.08           N  
ATOM    509 HH11 ARG A  36      13.812  42.320  -1.939  1.00 77.08           H  
ATOM    510 HH12 ARG A  36      13.629  42.382  -0.206  1.00 77.08           H  
ATOM    511  NH2 ARG A  36      16.054  43.260  -1.985  1.00 77.08           N  
ATOM    512 HH21 ARG A  36      15.683  42.982  -2.883  1.00 77.08           H  
ATOM    513 HH22 ARG A  36      16.989  43.642  -1.966  1.00 77.08           H  
ATOM    514  CZ  ARG A  36      15.360  43.087  -0.898  1.00 77.08           C  
ATOM    515  N   PRO A  37      17.300  39.204   4.755  1.00 74.56           N  
ATOM    516  CA  PRO A  37      17.590  37.786   4.836  1.00 74.56           C  
ATOM    517  HA  PRO A  37      18.502  37.717   5.428  1.00 74.56           H  
ATOM    518  C   PRO A  37      17.761  37.151   3.447  1.00 74.56           C  
ATOM    519  CB  PRO A  37      16.435  37.150   5.613  1.00 74.56           C  
ATOM    520  HB2 PRO A  37      16.779  36.337   6.252  1.00 74.56           H  
ATOM    521  HB3 PRO A  37      15.669  36.795   4.925  1.00 74.56           H  
ATOM    522  O   PRO A  37      16.983  37.452   2.547  1.00 74.56           O  
ATOM    523  CG  PRO A  37      15.874  38.314   6.425  1.00 74.56           C  
ATOM    524  HG2 PRO A  37      16.459  38.442   7.336  1.00 74.56           H  
ATOM    525  HG3 PRO A  37      14.819  38.173   6.658  1.00 74.56           H  
ATOM    526  CD  PRO A  37      16.091  39.509   5.502  1.00 74.56           C  
ATOM    527  HD2 PRO A  37      15.255  39.596   4.807  1.00 74.56           H  
ATOM    528  HD3 PRO A  37      16.186  40.415   6.100  1.00 74.56           H  
ATOM    529  N   PHE A  38      18.723  36.243   3.275  1.00 79.03           N  
ATOM    530  H   PHE A  38      19.339  36.068   4.057  1.00 79.03           H  
ATOM    531  CA  PHE A  38      19.033  35.550   2.024  1.00 79.03           C  
ATOM    532  HA  PHE A  38      19.360  36.287   1.290  1.00 79.03           H  
ATOM    533  C   PHE A  38      17.798  34.853   1.433  1.00 79.03           C  
ATOM    534  CB  PHE A  38      20.207  34.581   2.263  1.00 79.03           C  
ATOM    535  HB2 PHE A  38      19.973  33.941   3.114  1.00 79.03           H  
ATOM    536  HB3 PHE A  38      20.314  33.935   1.392  1.00 79.03           H  
ATOM    537  O   PHE A  38      17.535  34.982   0.237  1.00 79.03           O  
ATOM    538  CG  PHE A  38      21.553  35.256   2.483  1.00 79.03           C  
ATOM    539  CD1 PHE A  38      22.060  36.140   1.516  1.00 79.03           C  
ATOM    540  HD1 PHE A  38      21.491  36.332   0.619  1.00 79.03           H  
ATOM    541  CD2 PHE A  38      22.328  34.989   3.626  1.00 79.03           C  
ATOM    542  HD2 PHE A  38      21.969  34.295   4.372  1.00 79.03           H  
ATOM    543  CE1 PHE A  38      23.292  36.784   1.697  1.00 79.03           C  
ATOM    544  HE1 PHE A  38      23.657  37.472   0.949  1.00 79.03           H  
ATOM    545  CE2 PHE A  38      23.582  35.608   3.790  1.00 79.03           C  
ATOM    546  HE2 PHE A  38      24.202  35.381   4.645  1.00 79.03           H  
ATOM    547  CZ  PHE A  38      24.057  36.518   2.838  1.00 79.03           C  
ATOM    548  HZ  PHE A  38      25.017  36.995   2.973  1.00 79.03           H  
ATOM    549  N   SER A  39      16.982  34.214   2.273  1.00 63.01           N  
ATOM    550  H   SER A  39      17.208  34.202   3.258  1.00 63.01           H  
ATOM    551  CA  SER A  39      15.727  33.566   1.869  1.00 63.01           C  
ATOM    552  HA  SER A  39      15.947  32.817   1.109  1.00 63.01           H  
ATOM    553  C   SER A  39      14.691  34.527   1.270  1.00 63.01           C  
ATOM    554  CB  SER A  39      15.109  32.858   3.079  1.00 63.01           C  
ATOM    555  HB2 SER A  39      15.737  32.012   3.359  1.00 63.01           H  
ATOM    556  HB3 SER A  39      14.120  32.485   2.811  1.00 63.01           H  
ATOM    557  O   SER A  39      13.901  34.117   0.426  1.00 63.01           O  
ATOM    558  OG  SER A  39      15.007  33.746   4.183  1.00 63.01           O  
ATOM    559  HG  SER A  39      14.198  33.549   4.660  1.00 63.01           H  
ATOM    560  N   GLU A  40      14.694  35.806   1.657  1.00 65.00           N  
ATOM    561  H   GLU A  40      15.383  36.104   2.332  1.00 65.00           H  
ATOM    562  CA  GLU A  40      13.768  36.819   1.125  1.00 65.00           C  
ATOM    563  HA  GLU A  40      12.810  36.358   0.884  1.00 65.00           H  
ATOM    564  C   GLU A  40      14.280  37.486  -0.153  1.00 65.00           C  
ATOM    565  CB  GLU A  40      13.531  37.920   2.162  1.00 65.00           C  
ATOM    566  HB2 GLU A  40      13.005  38.739   1.671  1.00 65.00           H  
ATOM    567  HB3 GLU A  40      14.492  38.298   2.513  1.00 65.00           H  
ATOM    568  O   GLU A  40      13.492  38.002  -0.946  1.00 65.00           O  
ATOM    569  CG  GLU A  40      12.687  37.470   3.357  1.00 65.00           C  
ATOM    570  HG2 GLU A  40      13.200  36.653   3.865  1.00 65.00           H  
ATOM    571  HG3 GLU A  40      11.728  37.101   2.992  1.00 65.00           H  
ATOM    572  CD  GLU A  40      12.450  38.617   4.352  1.00 65.00           C  
ATOM    573  OE1 GLU A  40      11.876  38.330   5.423  1.00 65.00           O  
ATOM    574  OE2 GLU A  40      12.888  39.764   4.080  1.00 65.00           O  
ATOM    575  N   ILE A  41      15.598  37.502  -0.363  1.00 70.35           N  
ATOM    576  H   ILE A  41      16.193  37.080   0.335  1.00 70.35           H  
ATOM    577  CA  ILE A  41      16.212  38.079  -1.569  1.00 70.35           C  
ATOM    578  HA  ILE A  41      15.497  38.781  -1.995  1.00 70.35           H  
ATOM    579  C   ILE A  41      16.391  37.056  -2.694  1.00 70.35           C  
ATOM    580  CB  ILE A  41      17.470  38.916  -1.245  1.00 70.35           C  
ATOM    581  HB  ILE A  41      17.903  39.277  -2.177  1.00 70.35           H  
ATOM    582  O   ILE A  41      16.934  37.399  -3.737  1.00 70.35           O  
ATOM    583  CG1 ILE A  41      18.524  38.106  -0.485  1.00 70.35           C  
ATOM    584 HG12 ILE A  41      18.767  37.244  -1.107  1.00 70.35           H  
ATOM    585 HG13 ILE A  41      18.082  37.749   0.445  1.00 70.35           H  
ATOM    586  CG2 ILE A  41      17.036  40.134  -0.424  1.00 70.35           C  
ATOM    587 HG21 ILE A  41      16.168  40.589  -0.900  1.00 70.35           H  
ATOM    588 HG22 ILE A  41      17.843  40.865  -0.373  1.00 70.35           H  
ATOM    589 HG23 ILE A  41      16.757  39.811   0.579  1.00 70.35           H  
ATOM    590  CD1 ILE A  41      19.819  38.844  -0.134  1.00 70.35           C  
ATOM    591 HD11 ILE A  41      20.449  38.206   0.487  1.00 70.35           H  
ATOM    592 HD12 ILE A  41      20.359  39.087  -1.049  1.00 70.35           H  
ATOM    593 HD13 ILE A  41      19.612  39.750   0.434  1.00 70.35           H  
ATOM    594  N   GLY A  42      15.862  35.840  -2.528  1.00 60.90           N  
ATOM    595  H   GLY A  42      15.413  35.636  -1.648  1.00 60.90           H  
ATOM    596  CA  GLY A  42      15.792  34.833  -3.587  1.00 60.90           C  
ATOM    597  HA2 GLY A  42      15.792  35.316  -4.565  1.00 60.90           H  
ATOM    598  HA3 GLY A  42      14.857  34.284  -3.479  1.00 60.90           H  
ATOM    599  C   GLY A  42      16.923  33.813  -3.566  1.00 60.90           C  
ATOM    600  O   GLY A  42      17.151  33.163  -4.583  1.00 60.90           O  
ATOM    601  N   PHE A  43      17.623  33.655  -2.435  1.00 69.39           N  
ATOM    602  H   PHE A  43      17.394  34.199  -1.616  1.00 69.39           H  
ATOM    603  CA  PHE A  43      18.554  32.543  -2.298  1.00 69.39           C  
ATOM    604  HA  PHE A  43      19.124  32.500  -3.227  1.00 69.39           H  
ATOM    605  C   PHE A  43      17.806  31.220  -2.139  1.00 69.39           C  
ATOM    606  CB  PHE A  43      19.572  32.743  -1.175  1.00 69.39           C  
ATOM    607  HB2 PHE A  43      19.067  33.088  -0.273  1.00 69.39           H  
ATOM    608  HB3 PHE A  43      20.010  31.774  -0.935  1.00 69.39           H  
ATOM    609  O   PHE A  43      17.136  30.970  -1.138  1.00 69.39           O  
ATOM    610  CG  PHE A  43      20.696  33.674  -1.565  1.00 69.39           C  
ATOM    611  CD1 PHE A  43      21.855  33.144  -2.135  1.00 69.39           C  
ATOM    612  HD1 PHE A  43      21.934  32.073  -2.246  1.00 69.39           H  
ATOM    613  CD2 PHE A  43      20.561  35.060  -1.445  1.00 69.39           C  
ATOM    614  HD2 PHE A  43      19.653  35.446  -1.006  1.00 69.39           H  
ATOM    615  CE1 PHE A  43      22.856  33.990  -2.624  1.00 69.39           C  
ATOM    616  HE1 PHE A  43      23.703  33.561  -3.140  1.00 69.39           H  
ATOM    617  CE2 PHE A  43      21.579  35.918  -1.899  1.00 69.39           C  
ATOM    618  HE2 PHE A  43      21.469  36.989  -1.814  1.00 69.39           H  
ATOM    619  CZ  PHE A  43      22.718  35.379  -2.512  1.00 69.39           C  
ATOM    620  HZ  PHE A  43      23.465  36.031  -2.941  1.00 69.39           H  
ATOM    621  N   ASP A  44      17.977  30.364  -3.132  1.00 50.21           N  
ATOM    622  H   ASP A  44      18.540  30.695  -3.902  1.00 50.21           H  
ATOM    623  CA  ASP A  44      17.732  28.931  -3.083  1.00 50.21           C  
ATOM    624  HA  ASP A  44      17.015  28.717  -2.290  1.00 50.21           H  
ATOM    625  C   ASP A  44      19.030  28.164  -2.754  1.00 50.21           C  
ATOM    626  CB  ASP A  44      17.095  28.497  -4.416  1.00 50.21           C  
ATOM    627  HB2 ASP A  44      16.158  29.039  -4.540  1.00 50.21           H  
ATOM    628  HB3 ASP A  44      16.851  27.436  -4.364  1.00 50.21           H  
ATOM    629  O   ASP A  44      20.089  28.747  -2.516  1.00 50.21           O  
ATOM    630  CG  ASP A  44      17.973  28.739  -5.653  1.00 50.21           C  
ATOM    631  OD1 ASP A  44      19.217  28.849  -5.503  1.00 50.21           O  
ATOM    632  OD2 ASP A  44      17.403  28.767  -6.759  1.00 50.21           O  
ATOM    633  N   SER A  45      18.978  26.831  -2.737  1.00 48.70           N  
ATOM    634  H   SER A  45      18.096  26.370  -2.910  1.00 48.70           H  
ATOM    635  CA  SER A  45      20.147  25.994  -2.431  1.00 48.70           C  
ATOM    636  HA  SER A  45      20.516  26.259  -1.440  1.00 48.70           H  
ATOM    637  C   SER A  45      21.311  26.166  -3.418  1.00 48.70           C  
ATOM    638  CB  SER A  45      19.731  24.521  -2.423  1.00 48.70           C  
ATOM    639  HB2 SER A  45      20.576  23.903  -2.120  1.00 48.70           H  
ATOM    640  HB3 SER A  45      19.426  24.228  -3.427  1.00 48.70           H  
ATOM    641  O   SER A  45      22.466  25.984  -3.035  1.00 48.70           O  
ATOM    642  OG  SER A  45      18.648  24.317  -1.535  1.00 48.70           O  
ATOM    643  HG  SER A  45      18.969  24.374  -0.632  1.00 48.70           H  
ATOM    644  N   LEU A  46      21.031  26.513  -4.675  1.00 52.15           N  
ATOM    645  H   LEU A  46      20.092  26.811  -4.896  1.00 52.15           H  
ATOM    646  CA  LEU A  46      22.045  26.675  -5.717  1.00 52.15           C  
ATOM    647  HA  LEU A  46      22.756  25.851  -5.655  1.00 52.15           H  
ATOM    648  C   LEU A  46      22.813  27.983  -5.510  1.00 52.15           C  
ATOM    649  CB  LEU A  46      21.324  26.633  -7.081  1.00 52.15           C  
ATOM    650  HB2 LEU A  46      20.789  25.688  -7.169  1.00 52.15           H  
ATOM    651  HB3 LEU A  46      20.582  27.431  -7.117  1.00 52.15           H  
ATOM    652  O   LEU A  46      24.036  28.008  -5.360  1.00 52.15           O  
ATOM    653  CG  LEU A  46      22.247  26.801  -8.296  1.00 52.15           C  
ATOM    654  HG  LEU A  46      22.825  27.721  -8.208  1.00 52.15           H  
ATOM    655  CD1 LEU A  46      23.177  25.626  -8.403  1.00 52.15           C  
ATOM    656 HD11 LEU A  46      23.754  25.677  -9.327  1.00 52.15           H  
ATOM    657 HD12 LEU A  46      23.882  25.681  -7.573  1.00 52.15           H  
ATOM    658 HD13 LEU A  46      22.609  24.696  -8.382  1.00 52.15           H  
ATOM    659  CD2 LEU A  46      21.461  26.848  -9.600  1.00 52.15           C  
ATOM    660 HD21 LEU A  46      22.142  26.995 -10.439  1.00 52.15           H  
ATOM    661 HD22 LEU A  46      20.761  27.683  -9.567  1.00 52.15           H  
ATOM    662 HD23 LEU A  46      20.904  25.922  -9.738  1.00 52.15           H  
ATOM    663  N   THR A  47      22.064  29.074  -5.422  1.00 68.94           N  
ATOM    664  H   THR A  47      21.065  28.963  -5.521  1.00 68.94           H  
ATOM    665  CA  THR A  47      22.593  30.413  -5.157  1.00 68.94           C  
ATOM    666  HA  THR A  47      23.347  30.650  -5.908  1.00 68.94           H  
ATOM    667  C   THR A  47      23.275  30.485  -3.788  1.00 68.94           C  
ATOM    668  CB  THR A  47      21.474  31.452  -5.265  1.00 68.94           C  
ATOM    669  HB  THR A  47      21.831  32.413  -4.895  1.00 68.94           H  
ATOM    670  O   THR A  47      24.308  31.138  -3.653  1.00 68.94           O  
ATOM    671  CG2 THR A  47      20.959  31.634  -6.691  1.00 68.94           C  
ATOM    672 HG21 THR A  47      20.561  30.695  -7.077  1.00 68.94           H  
ATOM    673 HG22 THR A  47      21.769  31.976  -7.335  1.00 68.94           H  
ATOM    674 HG23 THR A  47      20.166  32.382  -6.695  1.00 68.94           H  
ATOM    675  OG1 THR A  47      20.387  31.032  -4.497  1.00 68.94           O  
ATOM    676  HG1 THR A  47      19.994  30.274  -4.935  1.00 68.94           H  
ATOM    677  N   ALA A  48      22.783  29.756  -2.780  1.00 68.62           N  
ATOM    678  H   ALA A  48      21.883  29.317  -2.912  1.00 68.62           H  
ATOM    679  CA  ALA A  48      23.427  29.617  -1.472  1.00 68.62           C  
ATOM    680  HA  ALA A  48      23.430  30.576  -0.954  1.00 68.62           H  
ATOM    681  C   ALA A  48      24.875  29.122  -1.592  1.00 68.62           C  
ATOM    682  CB  ALA A  48      22.615  28.597  -0.669  1.00 68.62           C  
ATOM    683  HB1 ALA A  48      22.528  27.665  -1.227  1.00 68.62           H  
ATOM    684  HB2 ALA A  48      21.609  28.973  -0.485  1.00 68.62           H  
ATOM    685  HB3 ALA A  48      23.121  28.361   0.267  1.00 68.62           H  
ATOM    686  O   ALA A  48      25.810  29.696  -1.024  1.00 68.62           O  
ATOM    687  N   VAL A  49      25.062  28.055  -2.370  1.00 66.77           N  
ATOM    688  H   VAL A  49      24.253  27.656  -2.826  1.00 66.77           H  
ATOM    689  CA  VAL A  49      26.370  27.458  -2.629  1.00 66.77           C  
ATOM    690  HA  VAL A  49      26.872  27.303  -1.674  1.00 66.77           H  
ATOM    691  C   VAL A  49      27.250  28.402  -3.441  1.00 66.77           C  
ATOM    692  CB  VAL A  49      26.189  26.091  -3.314  1.00 66.77           C  
ATOM    693  HB  VAL A  49      25.441  26.168  -4.103  1.00 66.77           H  
ATOM    694  O   VAL A  49      28.445  28.508  -3.159  1.00 66.77           O  
ATOM    695  CG1 VAL A  49      27.485  25.570  -3.949  1.00 66.77           C  
ATOM    696 HG11 VAL A  49      27.662  26.112  -4.878  1.00 66.77           H  
ATOM    697 HG12 VAL A  49      27.378  24.515  -4.202  1.00 66.77           H  
ATOM    698 HG13 VAL A  49      28.337  25.723  -3.288  1.00 66.77           H  
ATOM    699  CG2 VAL A  49      25.691  25.080  -2.274  1.00 66.77           C  
ATOM    700 HG21 VAL A  49      25.511  24.117  -2.751  1.00 66.77           H  
ATOM    701 HG22 VAL A  49      26.411  24.959  -1.464  1.00 66.77           H  
ATOM    702 HG23 VAL A  49      24.745  25.418  -1.851  1.00 66.77           H  
ATOM    703  N   GLU A  50      26.684  29.124  -4.404  1.00 69.94           N  
ATOM    704  H   GLU A  50      25.712  28.962  -4.627  1.00 69.94           H  
ATOM    705  CA  GLU A  50      27.440  30.071  -5.217  1.00 69.94           C  
ATOM    706  HA  GLU A  50      28.325  29.553  -5.588  1.00 69.94           H  
ATOM    707  C   GLU A  50      27.938  31.278  -4.410  1.00 69.94           C  
ATOM    708  CB  GLU A  50      26.614  30.477  -6.440  1.00 69.94           C  
ATOM    709  HB2 GLU A  50      26.268  29.560  -6.916  1.00 69.94           H  
ATOM    710  HB3 GLU A  50      25.743  31.053  -6.130  1.00 69.94           H  
ATOM    711  O   GLU A  50      29.118  31.631  -4.505  1.00 69.94           O  
ATOM    712  CG  GLU A  50      27.479  31.311  -7.405  1.00 69.94           C  
ATOM    713  HG2 GLU A  50      27.246  32.365  -7.256  1.00 69.94           H  
ATOM    714  HG3 GLU A  50      28.533  31.186  -7.156  1.00 69.94           H  
ATOM    715  CD  GLU A  50      27.333  30.994  -8.895  1.00 69.94           C  
ATOM    716  OE1 GLU A  50      27.950  31.782  -9.657  1.00 69.94           O  
ATOM    717  OE2 GLU A  50      26.699  29.982  -9.256  1.00 69.94           O  
ATOM    718  N   LEU A  51      27.097  31.855  -3.543  1.00 80.32           N  
ATOM    719  H   LEU A  51      26.142  31.529  -3.506  1.00 80.32           H  
ATOM    720  CA  LEU A  51      27.530  32.897  -2.608  1.00 80.32           C  
ATOM    721  HA  LEU A  51      27.945  33.725  -3.182  1.00 80.32           H  
ATOM    722  C   LEU A  51      28.640  32.381  -1.701  1.00 80.32           C  
ATOM    723  CB  LEU A  51      26.332  33.400  -1.790  1.00 80.32           C  
ATOM    724  HB2 LEU A  51      25.831  32.554  -1.320  1.00 80.32           H  
ATOM    725  HB3 LEU A  51      25.640  33.877  -2.484  1.00 80.32           H  
ATOM    726  O   LEU A  51      29.656  33.054  -1.516  1.00 80.32           O  
ATOM    727  CG  LEU A  51      26.698  34.431  -0.707  1.00 80.32           C  
ATOM    728  HG  LEU A  51      27.353  33.971   0.033  1.00 80.32           H  
ATOM    729  CD1 LEU A  51      27.388  35.659  -1.302  1.00 80.32           C  
ATOM    730 HD11 LEU A  51      26.821  36.017  -2.161  1.00 80.32           H  
ATOM    731 HD12 LEU A  51      27.461  36.453  -0.558  1.00 80.32           H  
ATOM    732 HD13 LEU A  51      28.394  35.400  -1.632  1.00 80.32           H  
ATOM    733  CD2 LEU A  51      25.444  34.905   0.009  1.00 80.32           C  
ATOM    734 HD21 LEU A  51      25.726  35.537   0.851  1.00 80.32           H  
ATOM    735 HD22 LEU A  51      24.888  34.045   0.381  1.00 80.32           H  
ATOM    736 HD23 LEU A  51      24.804  35.466  -0.674  1.00 80.32           H  
ATOM    737  N   ARG A  52      28.497  31.152  -1.200  1.00 77.52           N  
ATOM    738  H   ARG A  52      27.624  30.668  -1.355  1.00 77.52           H  
ATOM    739  CA  ARG A  52      29.537  30.529  -0.389  1.00 77.52           C  
ATOM    740  HA  ARG A  52      29.757  31.237   0.410  1.00 77.52           H  
ATOM    741  C   ARG A  52      30.859  30.394  -1.116  1.00 77.52           C  
ATOM    742  CB  ARG A  52      29.014  29.202   0.180  1.00 77.52           C  
ATOM    743  HB2 ARG A  52      28.170  29.418   0.836  1.00 77.52           H  
ATOM    744  HB3 ARG A  52      28.611  28.593  -0.630  1.00 77.52           H  
ATOM    745  O   ARG A  52      31.902  30.730  -0.558  1.00 77.52           O  
ATOM    746  CG  ARG A  52      30.059  28.399   0.979  1.00 77.52           C  
ATOM    747  HG2 ARG A  52      30.789  29.067   1.436  1.00 77.52           H  
ATOM    748  HG3 ARG A  52      29.535  27.864   1.771  1.00 77.52           H  
ATOM    749  CD  ARG A  52      30.830  27.359   0.176  1.00 77.52           C  
ATOM    750  HD2 ARG A  52      31.426  27.849  -0.594  1.00 77.52           H  
ATOM    751  HD3 ARG A  52      31.503  26.850   0.866  1.00 77.52           H  
ATOM    752  NE  ARG A  52      29.923  26.386  -0.451  1.00 77.52           N  
ATOM    753  HE  ARG A  52      29.017  26.730  -0.735  1.00 77.52           H  
ATOM    754  NH1 ARG A  52      31.381  24.619  -0.538  1.00 77.52           N  
ATOM    755 HH11 ARG A  52      31.551  23.649  -0.761  1.00 77.52           H  
ATOM    756 HH12 ARG A  52      32.084  25.198  -0.102  1.00 77.52           H  
ATOM    757  NH2 ARG A  52      29.316  24.376  -1.334  1.00 77.52           N  
ATOM    758 HH21 ARG A  52      29.536  23.437  -1.635  1.00 77.52           H  
ATOM    759 HH22 ARG A  52      28.395  24.730  -1.547  1.00 77.52           H  
ATOM    760  CZ  ARG A  52      30.211  25.141  -0.775  1.00 77.52           C  
ATOM    761  N   ASN A  53      30.827  29.926  -2.355  1.00 74.56           N  
ATOM    762  H   ASN A  53      29.930  29.663  -2.738  1.00 74.56           H  
ATOM    763  CA  ASN A  53      32.029  29.747  -3.157  1.00 74.56           C  
ATOM    764  HA  ASN A  53      32.746  29.148  -2.596  1.00 74.56           H  
ATOM    765  C   ASN A  53      32.715  31.087  -3.448  1.00 74.56           C  
ATOM    766  CB  ASN A  53      31.649  28.991  -4.436  1.00 74.56           C  
ATOM    767  HB2 ASN A  53      30.816  29.495  -4.925  1.00 74.56           H  
ATOM    768  HB3 ASN A  53      32.496  28.989  -5.122  1.00 74.56           H  
ATOM    769  O   ASN A  53      33.938  31.184  -3.343  1.00 74.56           O  
ATOM    770  CG  ASN A  53      31.271  27.543  -4.168  1.00 74.56           C  
ATOM    771  ND2 ASN A  53      30.588  26.913  -5.094  1.00 74.56           N  
ATOM    772 HD21 ASN A  53      30.281  25.976  -4.874  1.00 74.56           H  
ATOM    773 HD22 ASN A  53      30.222  27.416  -5.889  1.00 74.56           H  
ATOM    774  OD1 ASN A  53      31.611  26.953  -3.151  1.00 74.56           O  
ATOM    775  N   ARG A  54      31.936  32.134  -3.739  1.00 83.44           N  
ATOM    776  H   ARG A  54      30.940  31.984  -3.815  1.00 83.44           H  
ATOM    777  CA  ARG A  54      32.459  33.489  -3.953  1.00 83.44           C  
ATOM    778  HA  ARG A  54      33.255  33.468  -4.697  1.00 83.44           H  
ATOM    779  C   ARG A  54      33.082  34.072  -2.697  1.00 83.44           C  
ATOM    780  CB  ARG A  54      31.335  34.388  -4.455  1.00 83.44           C  
ATOM    781  HB2 ARG A  54      31.641  35.429  -4.350  1.00 83.44           H  
ATOM    782  HB3 ARG A  54      30.439  34.230  -3.854  1.00 83.44           H  
ATOM    783  O   ARG A  54      34.209  34.551  -2.746  1.00 83.44           O  
ATOM    784  CG  ARG A  54      31.050  34.109  -5.931  1.00 83.44           C  
ATOM    785  HG2 ARG A  54      30.945  33.038  -6.107  1.00 83.44           H  
ATOM    786  HG3 ARG A  54      31.863  34.502  -6.541  1.00 83.44           H  
ATOM    787  CD  ARG A  54      29.746  34.794  -6.296  1.00 83.44           C  
ATOM    788  HD2 ARG A  54      28.968  34.315  -5.701  1.00 83.44           H  
ATOM    789  HD3 ARG A  54      29.785  35.845  -6.007  1.00 83.44           H  
ATOM    790  NE  ARG A  54      29.424  34.630  -7.722  1.00 83.44           N  
ATOM    791  HE  ARG A  54      29.087  33.723  -8.013  1.00 83.44           H  
ATOM    792  NH1 ARG A  54      29.766  36.809  -8.352  1.00 83.44           N  
ATOM    793 HH11 ARG A  54      30.133  37.006  -7.432  1.00 83.44           H  
ATOM    794 HH12 ARG A  54      29.679  37.551  -9.031  1.00 83.44           H  
ATOM    795  NH2 ARG A  54      28.907  35.304  -9.802  1.00 83.44           N  
ATOM    796 HH21 ARG A  54      28.661  36.040 -10.448  1.00 83.44           H  
ATOM    797 HH22 ARG A  54      28.559  34.369  -9.959  1.00 83.44           H  
ATOM    798  CZ  ARG A  54      29.373  35.590  -8.619  1.00 83.44           C  
ATOM    799  N   LEU A  55      32.417  33.952  -1.553  1.00 82.72           N  
ATOM    800  H   LEU A  55      31.484  33.565  -1.571  1.00 82.72           H  
ATOM    801  CA  LEU A  55      32.970  34.443  -0.294  1.00 82.72           C  
ATOM    802  HA  LEU A  55      33.279  35.479  -0.438  1.00 82.72           H  
ATOM    803  C   LEU A  55      34.235  33.693   0.106  1.00 82.72           C  
ATOM    804  CB  LEU A  55      31.902  34.376   0.799  1.00 82.72           C  
ATOM    805  HB2 LEU A  55      32.370  34.566   1.765  1.00 82.72           H  
ATOM    806  HB3 LEU A  55      31.472  33.374   0.810  1.00 82.72           H  
ATOM    807  O   LEU A  55      35.191  34.331   0.539  1.00 82.72           O  
ATOM    808  CG  LEU A  55      30.791  35.411   0.582  1.00 82.72           C  
ATOM    809  HG  LEU A  55      30.381  35.319  -0.423  1.00 82.72           H  
ATOM    810  CD1 LEU A  55      29.681  35.152   1.584  1.00 82.72           C  
ATOM    811 HD11 LEU A  55      29.285  34.151   1.414  1.00 82.72           H  
ATOM    812 HD12 LEU A  55      28.874  35.868   1.432  1.00 82.72           H  
ATOM    813 HD13 LEU A  55      30.055  35.228   2.605  1.00 82.72           H  
ATOM    814  CD2 LEU A  55      31.293  36.841   0.769  1.00 82.72           C  
ATOM    815 HD21 LEU A  55      31.734  36.969   1.758  1.00 82.72           H  
ATOM    816 HD22 LEU A  55      32.025  37.100   0.003  1.00 82.72           H  
ATOM    817 HD23 LEU A  55      30.450  37.520   0.646  1.00 82.72           H  
ATOM    818  N   ASN A  56      34.301  32.381  -0.115  1.00 78.22           N  
ATOM    819  H   ASN A  56      33.468  31.899  -0.420  1.00 78.22           H  
ATOM    820  CA  ASN A  56      35.531  31.616   0.086  1.00 78.22           C  
ATOM    821  HA  ASN A  56      35.865  31.740   1.116  1.00 78.22           H  
ATOM    822  C   ASN A  56      36.676  32.127  -0.800  1.00 78.22           C  
ATOM    823  CB  ASN A  56      35.246  30.126  -0.160  1.00 78.22           C  
ATOM    824  HB2 ASN A  56      34.715  29.996  -1.103  1.00 78.22           H  
ATOM    825  HB3 ASN A  56      36.193  29.590  -0.216  1.00 78.22           H  
ATOM    826  O   ASN A  56      37.796  32.277  -0.320  1.00 78.22           O  
ATOM    827  CG  ASN A  56      34.442  29.503   0.964  1.00 78.22           C  
ATOM    828  ND2 ASN A  56      34.004  28.273   0.815  1.00 78.22           N  
ATOM    829 HD21 ASN A  56      34.170  27.788  -0.055  1.00 78.22           H  
ATOM    830 HD22 ASN A  56      33.444  27.907   1.572  1.00 78.22           H  
ATOM    831  OD1 ASN A  56      34.209  30.087   2.005  1.00 78.22           O  
ATOM    832  N   ALA A  57      36.408  32.460  -2.065  1.00 82.44           N  
ATOM    833  H   ALA A  57      35.472  32.327  -2.420  1.00 82.44           H  
ATOM    834  CA  ALA A  57      37.421  33.015  -2.963  1.00 82.44           C  
ATOM    835  HA  ALA A  57      38.297  32.367  -2.941  1.00 82.44           H  
ATOM    836  C   ALA A  57      37.883  34.420  -2.536  1.00 82.44           C  
ATOM    837  CB  ALA A  57      36.860  33.014  -4.389  1.00 82.44           C  
ATOM    838  HB1 ALA A  57      37.624  33.369  -5.081  1.00 82.44           H  
ATOM    839  HB2 ALA A  57      35.993  33.671  -4.456  1.00 82.44           H  
ATOM    840  HB3 ALA A  57      36.564  32.003  -4.671  1.00 82.44           H  
ATOM    841  O   ALA A  57      39.082  34.697  -2.514  1.00 82.44           O  
ATOM    842  N   SER A  58      36.945  35.289  -2.160  1.00 85.48           N  
ATOM    843  H   SER A  58      35.978  35.036  -2.305  1.00 85.48           H  
ATOM    844  CA  SER A  58      37.222  36.688  -1.815  1.00 85.48           C  
ATOM    845  HA  SER A  58      37.926  37.091  -2.545  1.00 85.48           H  
ATOM    846  C   SER A  58      37.867  36.848  -0.434  1.00 85.48           C  
ATOM    847  CB  SER A  58      35.924  37.501  -1.931  1.00 85.48           C  
ATOM    848  HB2 SER A  58      36.136  38.548  -1.713  1.00 85.48           H  
ATOM    849  HB3 SER A  58      35.183  37.120  -1.228  1.00 85.48           H  
ATOM    850  O   SER A  58      38.554  37.837  -0.177  1.00 85.48           O  
ATOM    851  OG  SER A  58      35.440  37.376  -3.258  1.00 85.48           O  
ATOM    852  HG  SER A  58      34.614  37.836  -3.419  1.00 85.48           H  
ATOM    853  N   THR A  59      37.673  35.875   0.459  1.00 80.55           N  
ATOM    854  H   THR A  59      37.057  35.118   0.199  1.00 80.55           H  
ATOM    855  CA  THR A  59      38.180  35.925   1.839  1.00 80.55           C  
ATOM    856  HA  THR A  59      38.612  36.907   2.030  1.00 80.55           H  
ATOM    857  C   THR A  59      39.299  34.917   2.103  1.00 80.55           C  
ATOM    858  CB  THR A  59      37.041  35.748   2.852  1.00 80.55           C  
ATOM    859  HB  THR A  59      37.439  35.888   3.857  1.00 80.55           H  
ATOM    860  O   THR A  59      40.017  35.056   3.084  1.00 80.55           O  
ATOM    861  CG2 THR A  59      35.893  36.738   2.644  1.00 80.55           C  
ATOM    862 HG21 THR A  59      35.562  36.755   1.605  1.00 80.55           H  
ATOM    863 HG22 THR A  59      35.044  36.426   3.252  1.00 80.55           H  
ATOM    864 HG23 THR A  59      36.211  37.739   2.934  1.00 80.55           H  
ATOM    865  OG1 THR A  59      36.506  34.453   2.765  1.00 80.55           O  
ATOM    866  HG1 THR A  59      35.974  34.419   1.967  1.00 80.55           H  
ATOM    867  N   GLY A  60      39.487  33.910   1.247  1.00 75.98           N  
ATOM    868  H   GLY A  60      38.866  33.816   0.456  1.00 75.98           H  
ATOM    869  CA  GLY A  60      40.395  32.788   1.509  1.00 75.98           C  
ATOM    870  HA2 GLY A  60      41.372  33.169   1.806  1.00 75.98           H  
ATOM    871  HA3 GLY A  60      40.507  32.210   0.592  1.00 75.98           H  
ATOM    872  C   GLY A  60      39.899  31.835   2.604  1.00 75.98           C  
ATOM    873  O   GLY A  60      40.635  30.937   3.011  1.00 75.98           O  
ATOM    874  N   LEU A  61      38.668  32.023   3.088  1.00 76.37           N  
ATOM    875  H   LEU A  61      38.106  32.763   2.694  1.00 76.37           H  
ATOM    876  CA  LEU A  61      38.062  31.183   4.113  1.00 76.37           C  
ATOM    877  HA  LEU A  61      38.840  30.867   4.808  1.00 76.37           H  
ATOM    878  C   LEU A  61      37.459  29.908   3.516  1.00 76.37           C  
ATOM    879  CB  LEU A  61      37.012  31.992   4.893  1.00 76.37           C  
ATOM    880  HB2 LEU A  61      36.554  31.345   5.642  1.00 76.37           H  
ATOM    881  HB3 LEU A  61      36.225  32.296   4.202  1.00 76.37           H  
ATOM    882  O   LEU A  61      37.279  29.765   2.306  1.00 76.37           O  
ATOM    883  CG  LEU A  61      37.568  33.234   5.612  1.00 76.37           C  
ATOM    884  HG  LEU A  61      38.023  33.917   4.895  1.00 76.37           H  
ATOM    885  CD1 LEU A  61      36.403  33.954   6.284  1.00 76.37           C  
ATOM    886 HD11 LEU A  61      35.916  33.286   6.995  1.00 76.37           H  
ATOM    887 HD12 LEU A  61      36.766  34.842   6.802  1.00 76.37           H  
ATOM    888 HD13 LEU A  61      35.683  34.251   5.522  1.00 76.37           H  
ATOM    889  CD2 LEU A  61      38.634  32.860   6.641  1.00 76.37           C  
ATOM    890 HD21 LEU A  61      39.551  32.571   6.129  1.00 76.37           H  
ATOM    891 HD22 LEU A  61      38.860  33.716   7.276  1.00 76.37           H  
ATOM    892 HD23 LEU A  61      38.294  32.025   7.255  1.00 76.37           H  
ATOM    893  N   ARG A  62      37.111  28.973   4.402  1.00 74.94           N  
ATOM    894  H   ARG A  62      37.299  29.167   5.375  1.00 74.94           H  
ATOM    895  CA  ARG A  62      36.296  27.797   4.087  1.00 74.94           C  
ATOM    896  HA  ARG A  62      36.019  27.806   3.033  1.00 74.94           H  
ATOM    897  C   ARG A  62      34.992  27.856   4.867  1.00 74.94           C  
ATOM    898  CB  ARG A  62      37.067  26.508   4.379  1.00 74.94           C  
ATOM    899  HB2 ARG A  62      37.536  26.568   5.361  1.00 74.94           H  
ATOM    900  HB3 ARG A  62      36.353  25.684   4.393  1.00 74.94           H  
ATOM    901  O   ARG A  62      34.846  27.227   5.908  1.00 74.94           O  
ATOM    902  CG  ARG A  62      38.118  26.206   3.310  1.00 74.94           C  
ATOM    903  HG2 ARG A  62      38.910  26.955   3.336  1.00 74.94           H  
ATOM    904  HG3 ARG A  62      37.647  26.205   2.327  1.00 74.94           H  
ATOM    905  CD  ARG A  62      38.691  24.818   3.604  1.00 74.94           C  
ATOM    906  HD2 ARG A  62      39.226  24.851   4.553  1.00 74.94           H  
ATOM    907  HD3 ARG A  62      37.860  24.119   3.696  1.00 74.94           H  
ATOM    908  NE  ARG A  62      39.597  24.362   2.537  1.00 74.94           N  
ATOM    909  HE  ARG A  62      39.931  25.067   1.896  1.00 74.94           H  
ATOM    910  NH1 ARG A  62      39.611  22.145   3.138  1.00 74.94           N  
ATOM    911 HH11 ARG A  62      39.865  21.185   2.954  1.00 74.94           H  
ATOM    912 HH12 ARG A  62      38.975  22.357   3.894  1.00 74.94           H  
ATOM    913  NH2 ARG A  62      40.767  22.813   1.349  1.00 74.94           N  
ATOM    914 HH21 ARG A  62      41.029  21.850   1.194  1.00 74.94           H  
ATOM    915 HH22 ARG A  62      41.039  23.528   0.690  1.00 74.94           H  
ATOM    916  CZ  ARG A  62      39.987  23.115   2.349  1.00 74.94           C  
ATOM    917  N   LEU A  63      34.057  28.644   4.363  1.00 72.42           N  
ATOM    918  H   LEU A  63      34.268  29.173   3.529  1.00 72.42           H  
ATOM    919  CA  LEU A  63      32.740  28.803   4.953  1.00 72.42           C  
ATOM    920  HA  LEU A  63      32.884  28.894   6.029  1.00 72.42           H  
ATOM    921  C   LEU A  63      31.842  27.582   4.648  1.00 72.42           C  
ATOM    922  CB  LEU A  63      32.109  30.096   4.439  1.00 72.42           C  
ATOM    923  HB2 LEU A  63      31.984  29.983   3.362  1.00 72.42           H  
ATOM    924  HB3 LEU A  63      31.132  30.176   4.914  1.00 72.42           H  
ATOM    925  O   LEU A  63      31.957  27.013   3.552  1.00 72.42           O  
ATOM    926  CG  LEU A  63      32.895  31.395   4.711  1.00 72.42           C  
ATOM    927  HG  LEU A  63      33.946  31.252   4.459  1.00 72.42           H  
ATOM    928  CD1 LEU A  63      32.376  32.558   3.866  1.00 72.42           C  
ATOM    929 HD11 LEU A  63      33.040  33.414   3.989  1.00 72.42           H  
ATOM    930 HD12 LEU A  63      32.391  32.270   2.815  1.00 72.42           H  
ATOM    931 HD13 LEU A  63      31.369  32.844   4.170  1.00 72.42           H  
ATOM    932  CD2 LEU A  63      32.799  31.797   6.183  1.00 72.42           C  
ATOM    933 HD21 LEU A  63      31.758  31.941   6.469  1.00 72.42           H  
ATOM    934 HD22 LEU A  63      33.349  32.724   6.343  1.00 72.42           H  
ATOM    935 HD23 LEU A  63      33.246  31.023   6.807  1.00 72.42           H  
ATOM    936  N   PRO A  64      30.936  27.201   5.570  1.00 63.35           N  
ATOM    937  CA  PRO A  64      30.047  26.049   5.410  1.00 63.35           C  
ATOM    938  HA  PRO A  64      30.649  25.154   5.253  1.00 63.35           H  
ATOM    939  C   PRO A  64      29.070  26.227   4.247  1.00 63.35           C  
ATOM    940  CB  PRO A  64      29.269  25.916   6.728  1.00 63.35           C  
ATOM    941  HB2 PRO A  64      29.192  24.876   7.046  1.00 63.35           H  
ATOM    942  HB3 PRO A  64      28.273  26.347   6.627  1.00 63.35           H  
ATOM    943  O   PRO A  64      28.622  27.342   3.974  1.00 63.35           O  
ATOM    944  CG  PRO A  64      30.060  26.749   7.729  1.00 63.35           C  
ATOM    945  HG2 PRO A  64      29.415  27.176   8.497  1.00 63.35           H  
ATOM    946  HG3 PRO A  64      30.839  26.134   8.180  1.00 63.35           H  
ATOM    947  CD  PRO A  64      30.700  27.826   6.865  1.00 63.35           C  
ATOM    948  HD2 PRO A  64      31.616  28.158   7.355  1.00 63.35           H  
ATOM    949  HD3 PRO A  64      30.008  28.659   6.743  1.00 63.35           H  
ATOM    950  N   ALA A  65      28.666  25.131   3.600  1.00 54.35           N  
ATOM    951  H   ALA A  65      29.030  24.232   3.880  1.00 54.35           H  
ATOM    952  CA  ALA A  65      27.657  25.178   2.535  1.00 54.35           C  
ATOM    953  HA  ALA A  65      28.011  25.849   1.752  1.00 54.35           H  
ATOM    954  C   ALA A  65      26.297  25.730   3.016  1.00 54.35           C  
ATOM    955  CB  ALA A  65      27.515  23.773   1.942  1.00 54.35           C  
ATOM    956  HB1 ALA A  65      27.162  23.079   2.705  1.00 54.35           H  
ATOM    957  HB2 ALA A  65      28.477  23.427   1.564  1.00 54.35           H  
ATOM    958  HB3 ALA A  65      26.795  23.790   1.124  1.00 54.35           H  
ATOM    959  O   ALA A  65      25.552  26.302   2.225  1.00 54.35           O  
ATOM    960  N   THR A  66      26.005  25.618   4.313  1.00 55.57           N  
ATOM    961  H   THR A  66      26.644  25.120   4.916  1.00 55.57           H  
ATOM    962  CA  THR A  66      24.801  26.137   4.976  1.00 55.57           C  
ATOM    963  HA  THR A  66      23.970  26.069   4.275  1.00 55.57           H  
ATOM    964  C   THR A  66      24.902  27.605   5.391  1.00 55.57           C  
ATOM    965  CB  THR A  66      24.461  25.275   6.204  1.00 55.57           C  
ATOM    966  HB  THR A  66      23.659  25.730   6.785  1.00 55.57           H  
ATOM    967  O   THR A  66      23.990  28.099   6.048  1.00 55.57           O  
ATOM    968  CG2 THR A  66      24.014  23.877   5.769  1.00 55.57           C  
ATOM    969 HG21 THR A  66      24.819  23.360   5.247  1.00 55.57           H  
ATOM    970 HG22 THR A  66      23.142  23.950   5.120  1.00 55.57           H  
ATOM    971 HG23 THR A  66      23.744  23.302   6.655  1.00 55.57           H  
ATOM    972  OG1 THR A  66      25.614  25.133   7.001  1.00 55.57           O  
ATOM    973  HG1 THR A  66      25.633  25.861   7.626  1.00 55.57           H  
ATOM    974  N   MET A  67      25.951  28.340   4.990  1.00 69.97           N  
ATOM    975  H   MET A  67      26.685  27.875   4.475  1.00 69.97           H  
ATOM    976  CA  MET A  67      26.219  29.696   5.498  1.00 69.97           C  
ATOM    977  HA  MET A  67      26.508  29.606   6.545  1.00 69.97           H  
ATOM    978  C   MET A  67      25.032  30.657   5.430  1.00 69.97           C  
ATOM    979  CB  MET A  67      27.371  30.358   4.730  1.00 69.97           C  
ATOM    980  HB2 MET A  67      28.235  29.694   4.752  1.00 69.97           H  
ATOM    981  HB3 MET A  67      27.643  31.273   5.256  1.00 69.97           H  
ATOM    982  O   MET A  67      24.911  31.525   6.284  1.00 69.97           O  
ATOM    983  CG  MET A  67      26.997  30.730   3.275  1.00 69.97           C  
ATOM    984  HG2 MET A  67      26.825  29.817   2.706  1.00 69.97           H  
ATOM    985  HG3 MET A  67      26.079  31.319   3.266  1.00 69.97           H  
ATOM    986  SD  MET A  67      28.111  31.797   2.363  1.00 69.97           S  
ATOM    987  CE  MET A  67      29.607  30.998   2.860  1.00 69.97           C  
ATOM    988  HE1 MET A  67      30.451  31.292   2.237  1.00 69.97           H  
ATOM    989  HE2 MET A  67      29.469  29.917   2.888  1.00 69.97           H  
ATOM    990  HE3 MET A  67      29.795  31.341   3.878  1.00 69.97           H  
ATOM    991  N   VAL A  68      24.183  30.544   4.404  1.00 74.16           N  
ATOM    992  H   VAL A  68      24.330  29.797   3.739  1.00 74.16           H  
ATOM    993  CA  VAL A  68      23.061  31.466   4.188  1.00 74.16           C  
ATOM    994  HA  VAL A  68      23.377  32.474   4.456  1.00 74.16           H  
ATOM    995  C   VAL A  68      21.880  31.128   5.084  1.00 74.16           C  
ATOM    996  CB  VAL A  68      22.588  31.487   2.729  1.00 74.16           C  
ATOM    997  HB  VAL A  68      21.657  32.050   2.676  1.00 74.16           H  
ATOM    998  O   VAL A  68      20.983  31.942   5.244  1.00 74.16           O  
ATOM    999  CG1 VAL A  68      23.583  32.178   1.798  1.00 74.16           C  
ATOM   1000 HG11 VAL A  68      24.492  31.584   1.692  1.00 74.16           H  
ATOM   1001 HG12 VAL A  68      23.838  33.158   2.202  1.00 74.16           H  
ATOM   1002 HG13 VAL A  68      23.129  32.310   0.817  1.00 74.16           H  
ATOM   1003  CG2 VAL A  68      22.321  30.081   2.208  1.00 74.16           C  
ATOM   1004 HG21 VAL A  68      21.805  30.191   1.254  1.00 74.16           H  
ATOM   1005 HG22 VAL A  68      21.650  29.542   2.877  1.00 74.16           H  
ATOM   1006 HG23 VAL A  68      23.252  29.527   2.093  1.00 74.16           H  
ATOM   1007  N   PHE A  69      21.884  29.941   5.681  1.00 62.86           N  
ATOM   1008  H   PHE A  69      22.662  29.321   5.510  1.00 62.86           H  
ATOM   1009  CA  PHE A  69      20.949  29.543   6.720  1.00 62.86           C  
ATOM   1010  HA  PHE A  69      20.030  30.122   6.626  1.00 62.86           H  
ATOM   1011  C   PHE A  69      21.537  29.851   8.104  1.00 62.86           C  
ATOM   1012  CB  PHE A  69      20.600  28.061   6.522  1.00 62.86           C  
ATOM   1013  HB2 PHE A  69      19.826  27.790   7.241  1.00 62.86           H  
ATOM   1014  HB3 PHE A  69      21.476  27.454   6.748  1.00 62.86           H  
ATOM   1015  O   PHE A  69      20.822  30.349   8.969  1.00 62.86           O  
ATOM   1016  CG  PHE A  69      20.101  27.728   5.123  1.00 62.86           C  
ATOM   1017  CD1 PHE A  69      18.854  28.212   4.685  1.00 62.86           C  
ATOM   1018  HD1 PHE A  69      18.245  28.809   5.348  1.00 62.86           H  
ATOM   1019  CD2 PHE A  69      20.891  26.960   4.246  1.00 62.86           C  
ATOM   1020  HD2 PHE A  69      21.847  26.584   4.580  1.00 62.86           H  
ATOM   1021  CE1 PHE A  69      18.401  27.930   3.384  1.00 62.86           C  
ATOM   1022  HE1 PHE A  69      17.447  28.311   3.049  1.00 62.86           H  
ATOM   1023  CE2 PHE A  69      20.442  26.680   2.942  1.00 62.86           C  
ATOM   1024  HE2 PHE A  69      21.056  26.097   2.272  1.00 62.86           H  
ATOM   1025  CZ  PHE A  69      19.195  27.166   2.511  1.00 62.86           C  
ATOM   1026  HZ  PHE A  69      18.850  26.963   1.508  1.00 62.86           H  
ATOM   1027  N   ASP A  70      22.848  29.651   8.287  1.00 66.58           N  
ATOM   1028  H   ASP A  70      23.347  29.148   7.566  1.00 66.58           H  
ATOM   1029  CA  ASP A  70      23.561  29.924   9.546  1.00 66.58           C  
ATOM   1030  HA  ASP A  70      23.015  29.465  10.371  1.00 66.58           H  
ATOM   1031  C   ASP A  70      23.698  31.430   9.836  1.00 66.58           C  
ATOM   1032  CB  ASP A  70      24.967  29.301   9.479  1.00 66.58           C  
ATOM   1033  HB2 ASP A  70      25.479  29.493  10.422  1.00 66.58           H  
ATOM   1034  HB3 ASP A  70      25.534  29.793   8.689  1.00 66.58           H  
ATOM   1035  O   ASP A  70      23.630  31.892  10.978  1.00 66.58           O  
ATOM   1036  CG  ASP A  70      24.969  27.789   9.230  1.00 66.58           C  
ATOM   1037  OD1 ASP A  70      24.070  27.101   9.753  1.00 66.58           O  
ATOM   1038  OD2 ASP A  70      25.879  27.322   8.504  1.00 66.58           O  
ATOM   1039  N   HIS A  71      23.899  32.220   8.783  1.00 76.62           N  
ATOM   1040  H   HIS A  71      23.991  31.768   7.884  1.00 76.62           H  
ATOM   1041  CA  HIS A  71      24.062  33.666   8.817  1.00 76.62           C  
ATOM   1042  HA  HIS A  71      23.810  34.044   9.808  1.00 76.62           H  
ATOM   1043  C   HIS A  71      23.106  34.293   7.813  1.00 76.62           C  
ATOM   1044  CB  HIS A  71      25.520  34.027   8.531  1.00 76.62           C  
ATOM   1045  HB2 HIS A  71      25.791  33.679   7.535  1.00 76.62           H  
ATOM   1046  HB3 HIS A  71      25.615  35.113   8.557  1.00 76.62           H  
ATOM   1047  O   HIS A  71      23.537  34.759   6.764  1.00 76.62           O  
ATOM   1048  CG  HIS A  71      26.471  33.442   9.530  1.00 76.62           C  
ATOM   1049  CD2 HIS A  71      27.553  32.652   9.260  1.00 76.62           C  
ATOM   1050  HD2 HIS A  71      27.898  32.363   8.279  1.00 76.62           H  
ATOM   1051  ND1 HIS A  71      26.319  33.479  10.895  1.00 76.62           N  
ATOM   1052  HD1 HIS A  71      25.454  33.698  11.366  1.00 76.62           H  
ATOM   1053  CE1 HIS A  71      27.298  32.742  11.435  1.00 76.62           C  
ATOM   1054  HE1 HIS A  71      27.370  32.494  12.484  1.00 76.62           H  
ATOM   1055  NE2 HIS A  71      28.094  32.238  10.483  1.00 76.62           N  
ATOM   1056  N   PRO A  72      21.800  34.322   8.115  1.00 73.72           N  
ATOM   1057  CA  PRO A  72      20.775  34.589   7.122  1.00 73.72           C  
ATOM   1058  HA  PRO A  72      20.932  33.927   6.270  1.00 73.72           H  
ATOM   1059  C   PRO A  72      20.805  35.993   6.548  1.00 73.72           C  
ATOM   1060  CB  PRO A  72      19.440  34.224   7.777  1.00 73.72           C  
ATOM   1061  HB2 PRO A  72      18.627  34.884   7.471  1.00 73.72           H  
ATOM   1062  HB3 PRO A  72      19.196  33.190   7.536  1.00 73.72           H  
ATOM   1063  O   PRO A  72      20.093  36.230   5.595  1.00 73.72           O  
ATOM   1064  CG  PRO A  72      19.732  34.339   9.270  1.00 73.72           C  
ATOM   1065  HG2 PRO A  72      19.088  33.687   9.859  1.00 73.72           H  
ATOM   1066  HG3 PRO A  72      19.622  35.377   9.584  1.00 73.72           H  
ATOM   1067  CD  PRO A  72      21.196  33.928   9.373  1.00 73.72           C  
ATOM   1068  HD2 PRO A  72      21.258  32.846   9.486  1.00 73.72           H  
ATOM   1069  HD3 PRO A  72      21.666  34.423  10.223  1.00 73.72           H  
ATOM   1070  N   ARG A  73      21.612  36.919   7.067  1.00 83.00           N  
ATOM   1071  H   ARG A  73      22.302  36.602   7.732  1.00 83.00           H  
ATOM   1072  CA  ARG A  73      21.739  38.284   6.550  1.00 83.00           C  
ATOM   1073  HA  ARG A  73      21.107  38.390   5.669  1.00 83.00           H  
ATOM   1074  C   ARG A  73      23.181  38.594   6.141  1.00 83.00           C  
ATOM   1075  CB  ARG A  73      21.260  39.278   7.608  1.00 83.00           C  
ATOM   1076  HB2 ARG A  73      21.599  40.276   7.329  1.00 83.00           H  
ATOM   1077  HB3 ARG A  73      21.699  39.024   8.573  1.00 83.00           H  
ATOM   1078  O   ARG A  73      24.103  38.140   6.829  1.00 83.00           O  
ATOM   1079  CG  ARG A  73      19.737  39.312   7.725  1.00 83.00           C  
ATOM   1080  HG2 ARG A  73      19.334  39.601   6.755  1.00 83.00           H  
ATOM   1081  HG3 ARG A  73      19.344  38.332   7.996  1.00 83.00           H  
ATOM   1082  CD  ARG A  73      19.328  40.346   8.782  1.00 83.00           C  
ATOM   1083  HD2 ARG A  73      19.257  39.852   9.751  1.00 83.00           H  
ATOM   1084  HD3 ARG A  73      20.094  41.119   8.843  1.00 83.00           H  
ATOM   1085  NE  ARG A  73      18.070  41.004   8.401  1.00 83.00           N  
ATOM   1086  HE  ARG A  73      18.096  41.423   7.482  1.00 83.00           H  
ATOM   1087  NH1 ARG A  73      17.004  41.019  10.434  1.00 83.00           N  
ATOM   1088 HH11 ARG A  73      17.836  40.631  10.856  1.00 83.00           H  
ATOM   1089 HH12 ARG A  73      16.178  41.211  10.982  1.00 83.00           H  
ATOM   1090  NH2 ARG A  73      15.957  41.809   8.632  1.00 83.00           N  
ATOM   1091 HH21 ARG A  73      15.927  41.992   7.639  1.00 83.00           H  
ATOM   1092 HH22 ARG A  73      15.125  41.952   9.187  1.00 83.00           H  
ATOM   1093  CZ  ARG A  73      17.022  41.273   9.155  1.00 83.00           C  
ATOM   1094  N   PRO A  74      23.399  39.431   5.112  1.00 87.39           N  
ATOM   1095  CA  PRO A  74      24.731  39.854   4.693  1.00 87.39           C  
ATOM   1096  HA  PRO A  74      25.221  38.984   4.256  1.00 87.39           H  
ATOM   1097  C   PRO A  74      25.629  40.406   5.811  1.00 87.39           C  
ATOM   1098  CB  PRO A  74      24.490  40.896   3.598  1.00 87.39           C  
ATOM   1099  HB2 PRO A  74      25.308  40.927   2.879  1.00 87.39           H  
ATOM   1100  HB3 PRO A  74      24.329  41.880   4.038  1.00 87.39           H  
ATOM   1101  O   PRO A  74      26.787  40.007   5.906  1.00 87.39           O  
ATOM   1102  CG  PRO A  74      23.192  40.413   2.958  1.00 87.39           C  
ATOM   1103  HG2 PRO A  74      23.406  39.591   2.276  1.00 87.39           H  
ATOM   1104  HG3 PRO A  74      22.665  41.210   2.434  1.00 87.39           H  
ATOM   1105  CD  PRO A  74      22.402  39.899   4.156  1.00 87.39           C  
ATOM   1106  HD2 PRO A  74      21.750  39.091   3.826  1.00 87.39           H  
ATOM   1107  HD3 PRO A  74      21.817  40.705   4.599  1.00 87.39           H  
ATOM   1108  N   SER A  75      25.115  41.267   6.695  1.00 84.53           N  
ATOM   1109  H   SER A  75      24.159  41.572   6.578  1.00 84.53           H  
ATOM   1110  CA  SER A  75      25.876  41.854   7.810  1.00 84.53           C  
ATOM   1111  HA  SER A  75      26.785  42.308   7.416  1.00 84.53           H  
ATOM   1112  C   SER A  75      26.291  40.811   8.849  1.00 84.53           C  
ATOM   1113  CB  SER A  75      25.053  42.953   8.494  1.00 84.53           C  
ATOM   1114  HB2 SER A  75      24.689  43.656   7.745  1.00 84.53           H  
ATOM   1115  HB3 SER A  75      25.699  43.493   9.185  1.00 84.53           H  
ATOM   1116  O   SER A  75      27.392  40.865   9.402  1.00 84.53           O  
ATOM   1117  OG  SER A  75      23.962  42.409   9.220  1.00 84.53           O  
ATOM   1118  HG  SER A  75      23.150  42.751   8.840  1.00 84.53           H  
ATOM   1119  N   VAL A  76      25.433  39.817   9.086  1.00 84.80           N  
ATOM   1120  H   VAL A  76      24.556  39.841   8.586  1.00 84.80           H  
ATOM   1121  CA  VAL A  76      25.703  38.711  10.011  1.00 84.80           C  
ATOM   1122  HA  VAL A  76      26.067  39.124  10.952  1.00 84.80           H  
ATOM   1123  C   VAL A  76      26.811  37.828   9.443  1.00 84.80           C  
ATOM   1124  CB  VAL A  76      24.422  37.904  10.297  1.00 84.80           C  
ATOM   1125  HB  VAL A  76      24.031  37.490   9.368  1.00 84.80           H  
ATOM   1126  O   VAL A  76      27.772  37.508  10.146  1.00 84.80           O  
ATOM   1127  CG1 VAL A  76      24.692  36.747  11.265  1.00 84.80           C  
ATOM   1128 HG11 VAL A  76      25.404  36.050  10.824  1.00 84.80           H  
ATOM   1129 HG12 VAL A  76      25.101  37.128  12.202  1.00 84.80           H  
ATOM   1130 HG13 VAL A  76      23.766  36.209  11.467  1.00 84.80           H  
ATOM   1131  CG2 VAL A  76      23.341  38.789  10.934  1.00 84.80           C  
ATOM   1132 HG21 VAL A  76      23.688  39.173  11.893  1.00 84.80           H  
ATOM   1133 HG22 VAL A  76      22.431  38.208  11.085  1.00 84.80           H  
ATOM   1134 HG23 VAL A  76      23.107  39.635  10.287  1.00 84.80           H  
ATOM   1135  N   LEU A  77      26.722  37.499   8.154  1.00 88.58           N  
ATOM   1136  H   LEU A  77      25.911  37.798   7.632  1.00 88.58           H  
ATOM   1137  CA  LEU A  77      27.744  36.722   7.461  1.00 88.58           C  
ATOM   1138  HA  LEU A  77      27.924  35.814   8.036  1.00 88.58           H  
ATOM   1139  C   LEU A  77      29.078  37.485   7.380  1.00 88.58           C  
ATOM   1140  CB  LEU A  77      27.175  36.333   6.089  1.00 88.58           C  
ATOM   1141  HB2 LEU A  77      26.242  35.792   6.249  1.00 88.58           H  
ATOM   1142  HB3 LEU A  77      26.931  37.243   5.542  1.00 88.58           H  
ATOM   1143  O   LEU A  77      30.139  36.906   7.607  1.00 88.58           O  
ATOM   1144  CG  LEU A  77      28.100  35.466   5.220  1.00 88.58           C  
ATOM   1145  HG  LEU A  77      28.968  36.049   4.913  1.00 88.58           H  
ATOM   1146  CD1 LEU A  77      28.578  34.193   5.923  1.00 88.58           C  
ATOM   1147 HD11 LEU A  77      29.176  33.599   5.231  1.00 88.58           H  
ATOM   1148 HD12 LEU A  77      27.718  33.603   6.240  1.00 88.58           H  
ATOM   1149 HD13 LEU A  77      29.199  34.441   6.783  1.00 88.58           H  
ATOM   1150  CD2 LEU A  77      27.324  35.036   3.980  1.00 88.58           C  
ATOM   1151 HD21 LEU A  77      26.420  34.499   4.266  1.00 88.58           H  
ATOM   1152 HD22 LEU A  77      27.933  34.365   3.374  1.00 88.58           H  
ATOM   1153 HD23 LEU A  77      27.053  35.904   3.379  1.00 88.58           H  
ATOM   1154  N   ALA A  78      29.047  38.798   7.159  1.00 87.60           N  
ATOM   1155  H   ALA A  78      28.161  39.225   6.926  1.00 87.60           H  
ATOM   1156  CA  ALA A  78      30.237  39.646   7.146  1.00 87.60           C  
ATOM   1157  HA  ALA A  78      30.941  39.264   6.406  1.00 87.60           H  
ATOM   1158  C   ALA A  78      30.952  39.690   8.501  1.00 87.60           C  
ATOM   1159  CB  ALA A  78      29.807  41.045   6.729  1.00 87.60           C  
ATOM   1160  HB1 ALA A  78      29.046  41.433   7.406  1.00 87.60           H  
ATOM   1161  HB2 ALA A  78      30.668  41.713   6.752  1.00 87.60           H  
ATOM   1162  HB3 ALA A  78      29.399  40.994   5.720  1.00 87.60           H  
ATOM   1163  O   ALA A  78      32.181  39.581   8.569  1.00 87.60           O  
ATOM   1164  N   ARG A  79      30.192  39.793   9.598  1.00 81.46           N  
ATOM   1165  H   ARG A  79      29.201  39.942   9.477  1.00 81.46           H  
ATOM   1166  CA  ARG A  79      30.750  39.746  10.953  1.00 81.46           C  
ATOM   1167  HA  ARG A  79      31.523  40.510  11.026  1.00 81.46           H  
ATOM   1168  C   ARG A  79      31.420  38.402  11.226  1.00 81.46           C  
ATOM   1169  CB  ARG A  79      29.644  40.065  11.962  1.00 81.46           C  
ATOM   1170  HB2 ARG A  79      29.072  40.909  11.578  1.00 81.46           H  
ATOM   1171  HB3 ARG A  79      28.974  39.211  12.063  1.00 81.46           H  
ATOM   1172  O   ARG A  79      32.514  38.385  11.790  1.00 81.46           O  
ATOM   1173  CG  ARG A  79      30.226  40.446  13.334  1.00 81.46           C  
ATOM   1174  HG2 ARG A  79      30.870  41.318  13.224  1.00 81.46           H  
ATOM   1175  HG3 ARG A  79      30.827  39.622  13.718  1.00 81.46           H  
ATOM   1176  CD  ARG A  79      29.124  40.759  14.352  1.00 81.46           C  
ATOM   1177  HD2 ARG A  79      29.588  41.086  15.282  1.00 81.46           H  
ATOM   1178  HD3 ARG A  79      28.563  39.842  14.539  1.00 81.46           H  
ATOM   1179  NE  ARG A  79      28.219  41.809  13.862  1.00 81.46           N  
ATOM   1180  HE  ARG A  79      28.624  42.468  13.212  1.00 81.46           H  
ATOM   1181  NH1 ARG A  79      26.395  41.361  15.179  1.00 81.46           N  
ATOM   1182 HH11 ARG A  79      26.970  40.755  15.746  1.00 81.46           H  
ATOM   1183 HH12 ARG A  79      25.420  41.519  15.391  1.00 81.46           H  
ATOM   1184  NH2 ARG A  79      26.215  42.777  13.456  1.00 81.46           N  
ATOM   1185 HH21 ARG A  79      25.227  42.900  13.624  1.00 81.46           H  
ATOM   1186 HH22 ARG A  79      26.658  43.246  12.679  1.00 81.46           H  
ATOM   1187  CZ  ARG A  79      26.950  41.977  14.169  1.00 81.46           C  
ATOM   1188  N   ARG A  80      30.826  37.294  10.760  1.00 83.85           N  
ATOM   1189  H   ARG A  80      29.925  37.388  10.315  1.00 83.85           H  
ATOM   1190  CA  ARG A  80      31.459  35.967  10.831  1.00 83.85           C  
ATOM   1191  HA  ARG A  80      31.693  35.771  11.877  1.00 83.85           H  
ATOM   1192  C   ARG A  80      32.795  35.943  10.089  1.00 83.85           C  
ATOM   1193  CB  ARG A  80      30.506  34.876  10.297  1.00 83.85           C  
ATOM   1194  HB2 ARG A  80      29.593  34.863  10.892  1.00 83.85           H  
ATOM   1195  HB3 ARG A  80      30.227  35.099   9.268  1.00 83.85           H  
ATOM   1196  O   ARG A  80      33.797  35.512  10.655  1.00 83.85           O  
ATOM   1197  CG  ARG A  80      31.150  33.477  10.311  1.00 83.85           C  
ATOM   1198  HG2 ARG A  80      32.108  33.490   9.791  1.00 83.85           H  
ATOM   1199  HG3 ARG A  80      30.514  32.775   9.772  1.00 83.85           H  
ATOM   1200  CD  ARG A  80      31.347  32.981  11.746  1.00 83.85           C  
ATOM   1201  HD2 ARG A  80      31.823  33.758  12.345  1.00 83.85           H  
ATOM   1202  HD3 ARG A  80      30.362  32.769  12.162  1.00 83.85           H  
ATOM   1203  NE  ARG A  80      32.198  31.783  11.812  1.00 83.85           N  
ATOM   1204  HE  ARG A  80      32.829  31.592  11.046  1.00 83.85           H  
ATOM   1205  NH1 ARG A  80      31.583  31.114  13.916  1.00 83.85           N  
ATOM   1206 HH11 ARG A  80      30.881  31.840  13.914  1.00 83.85           H  
ATOM   1207 HH12 ARG A  80      31.617  30.412  14.640  1.00 83.85           H  
ATOM   1208  NH2 ARG A  80      33.111  29.952  12.785  1.00 83.85           N  
ATOM   1209 HH21 ARG A  80      33.201  29.283  13.537  1.00 83.85           H  
ATOM   1210 HH22 ARG A  80      33.822  29.964  12.069  1.00 83.85           H  
ATOM   1211  CZ  ARG A  80      32.290  30.955  12.831  1.00 83.85           C  
ATOM   1212  N   ILE A  81      32.820  36.438   8.855  1.00 86.21           N  
ATOM   1213  H   ILE A  81      31.944  36.738   8.451  1.00 86.21           H  
ATOM   1214  CA  ILE A  81      34.031  36.494   8.025  1.00 86.21           C  
ATOM   1215  HA  ILE A  81      34.421  35.484   7.899  1.00 86.21           H  
ATOM   1216  C   ILE A  81      35.140  37.315   8.704  1.00 86.21           C  
ATOM   1217  CB  ILE A  81      33.653  37.048   6.636  1.00 86.21           C  
ATOM   1218  HB  ILE A  81      33.039  37.938   6.773  1.00 86.21           H  
ATOM   1219  O   ILE A  81      36.305  36.917   8.683  1.00 86.21           O  
ATOM   1220  CG1 ILE A  81      32.829  35.997   5.857  1.00 86.21           C  
ATOM   1221 HG12 ILE A  81      32.074  35.556   6.507  1.00 86.21           H  
ATOM   1222 HG13 ILE A  81      33.487  35.192   5.531  1.00 86.21           H  
ATOM   1223  CG2 ILE A  81      34.892  37.461   5.827  1.00 86.21           C  
ATOM   1224 HG21 ILE A  81      34.578  37.873   4.868  1.00 86.21           H  
ATOM   1225 HG22 ILE A  81      35.451  38.245   6.339  1.00 86.21           H  
ATOM   1226 HG23 ILE A  81      35.546  36.605   5.664  1.00 86.21           H  
ATOM   1227  CD1 ILE A  81      32.104  36.571   4.638  1.00 86.21           C  
ATOM   1228 HD11 ILE A  81      31.454  37.390   4.949  1.00 86.21           H  
ATOM   1229 HD12 ILE A  81      31.495  35.784   4.194  1.00 86.21           H  
ATOM   1230 HD13 ILE A  81      32.813  36.929   3.892  1.00 86.21           H  
ATOM   1231  N   ARG A  82      34.803  38.438   9.356  1.00 80.62           N  
ATOM   1232  H   ARG A  82      33.840  38.738   9.306  1.00 80.62           H  
ATOM   1233  CA  ARG A  82      35.781  39.273  10.076  1.00 80.62           C  
ATOM   1234  HA  ARG A  82      36.556  39.577   9.372  1.00 80.62           H  
ATOM   1235  C   ARG A  82      36.481  38.502  11.190  1.00 80.62           C  
ATOM   1236  CB  ARG A  82      35.089  40.519  10.657  1.00 80.62           C  
ATOM   1237  HB2 ARG A  82      34.454  40.228  11.494  1.00 80.62           H  
ATOM   1238  HB3 ARG A  82      34.443  40.970   9.903  1.00 80.62           H  
ATOM   1239  O   ARG A  82      37.693  38.624  11.355  1.00 80.62           O  
ATOM   1240  CG  ARG A  82      36.123  41.555  11.134  1.00 80.62           C  
ATOM   1241  HG2 ARG A  82      36.706  41.147  11.959  1.00 80.62           H  
ATOM   1242  HG3 ARG A  82      36.803  41.775  10.311  1.00 80.62           H  
ATOM   1243  CD  ARG A  82      35.475  42.874  11.578  1.00 80.62           C  
ATOM   1244  HD2 ARG A  82      36.258  43.605  11.780  1.00 80.62           H  
ATOM   1245  HD3 ARG A  82      34.883  43.262  10.749  1.00 80.62           H  
ATOM   1246  NE  ARG A  82      34.602  42.740  12.759  1.00 80.62           N  
ATOM   1247  HE  ARG A  82      33.614  42.889  12.611  1.00 80.62           H  
ATOM   1248  NH1 ARG A  82      36.210  42.783  14.402  1.00 80.62           N  
ATOM   1249 HH11 ARG A  82      36.913  42.826  13.678  1.00 80.62           H  
ATOM   1250 HH12 ARG A  82      36.453  42.766  15.382  1.00 80.62           H  
ATOM   1251  NH2 ARG A  82      34.024  42.713  14.926  1.00 80.62           N  
ATOM   1252 HH21 ARG A  82      33.096  42.913  14.581  1.00 80.62           H  
ATOM   1253 HH22 ARG A  82      34.227  42.792  15.912  1.00 80.62           H  
ATOM   1254  CZ  ARG A  82      34.960  42.735  14.025  1.00 80.62           C  
ATOM   1255  N   THR A  83      35.714  37.733  11.960  1.00 74.95           N  
ATOM   1256  H   THR A  83      34.720  37.710  11.781  1.00 74.95           H  
ATOM   1257  CA  THR A  83      36.240  36.927  13.064  1.00 74.95           C  
ATOM   1258  HA  THR A  83      36.816  37.570  13.729  1.00 74.95           H  
ATOM   1259  C   THR A  83      37.184  35.838  12.561  1.00 74.95           C  
ATOM   1260  CB  THR A  83      35.087  36.302  13.860  1.00 74.95           C  
ATOM   1261  HB  THR A  83      34.527  35.617  13.223  1.00 74.95           H  
ATOM   1262  O   THR A  83      38.262  35.664  13.127  1.00 74.95           O  
ATOM   1263  CG2 THR A  83      35.565  35.561  15.106  1.00 74.95           C  
ATOM   1264 HG21 THR A  83      36.187  36.211  15.722  1.00 74.95           H  
ATOM   1265 HG22 THR A  83      34.703  35.225  15.683  1.00 74.95           H  
ATOM   1266 HG23 THR A  83      36.142  34.684  14.815  1.00 74.95           H  
ATOM   1267  OG1 THR A  83      34.219  37.315  14.317  1.00 74.95           O  
ATOM   1268  HG1 THR A  83      34.658  37.769  15.040  1.00 74.95           H  
ATOM   1269  N   GLU A  84      36.811  35.153  11.481  1.00 76.21           N  
ATOM   1270  H   GLU A  84      35.910  35.346  11.067  1.00 76.21           H  
ATOM   1271  CA  GLU A  84      37.625  34.100  10.861  1.00 76.21           C  
ATOM   1272  HA  GLU A  84      37.835  33.308  11.579  1.00 76.21           H  
ATOM   1273  C   GLU A  84      38.985  34.628  10.362  1.00 76.21           C  
ATOM   1274  CB  GLU A  84      36.819  33.501   9.703  1.00 76.21           C  
ATOM   1275  HB2 GLU A  84      36.431  34.325   9.105  1.00 76.21           H  
ATOM   1276  HB3 GLU A  84      37.493  32.924   9.070  1.00 76.21           H  
ATOM   1277  O   GLU A  84      40.007  33.974  10.539  1.00 76.21           O  
ATOM   1278  CG  GLU A  84      35.631  32.615  10.118  1.00 76.21           C  
ATOM   1279  HG2 GLU A  84      34.922  32.603   9.290  1.00 76.21           H  
ATOM   1280  HG3 GLU A  84      35.118  33.067  10.967  1.00 76.21           H  
ATOM   1281  CD  GLU A  84      35.993  31.159  10.445  1.00 76.21           C  
ATOM   1282  OE1 GLU A  84      35.156  30.530  11.139  1.00 76.21           O  
ATOM   1283  OE2 GLU A  84      37.047  30.673   9.989  1.00 76.21           O  
ATOM   1284  N   LEU A  85      39.042  35.851   9.826  1.00 72.34           N  
ATOM   1285  H   LEU A  85      38.171  36.338   9.676  1.00 72.34           H  
ATOM   1286  CA  LEU A  85      40.281  36.434   9.288  1.00 72.34           C  
ATOM   1287  HA  LEU A  85      40.818  35.652   8.750  1.00 72.34           H  
ATOM   1288  C   LEU A  85      41.280  36.950  10.343  1.00 72.34           C  
ATOM   1289  CB  LEU A  85      39.891  37.554   8.305  1.00 72.34           C  
ATOM   1290  HB2 LEU A  85      39.150  38.194   8.784  1.00 72.34           H  
ATOM   1291  HB3 LEU A  85      40.766  38.164   8.082  1.00 72.34           H  
ATOM   1292  O   LEU A  85      42.438  37.206  10.015  1.00 72.34           O  
ATOM   1293  CG  LEU A  85      39.323  37.009   6.985  1.00 72.34           C  
ATOM   1294  HG  LEU A  85      38.551  36.267   7.189  1.00 72.34           H  
ATOM   1295  CD1 LEU A  85      38.698  38.128   6.153  1.00 72.34           C  
ATOM   1296 HD11 LEU A  85      39.483  38.776   5.764  1.00 72.34           H  
ATOM   1297 HD12 LEU A  85      37.990  38.692   6.761  1.00 72.34           H  
ATOM   1298 HD13 LEU A  85      38.159  37.687   5.314  1.00 72.34           H  
ATOM   1299  CD2 LEU A  85      40.428  36.374   6.146  1.00 72.34           C  
ATOM   1300 HD21 LEU A  85      40.784  35.454   6.612  1.00 72.34           H  
ATOM   1301 HD22 LEU A  85      40.012  36.110   5.174  1.00 72.34           H  
ATOM   1302 HD23 LEU A  85      41.263  37.061   6.008  1.00 72.34           H  
ATOM   1303  N   GLY A  86      40.863  37.166  11.593  1.00 57.20           N  
ATOM   1304  H   GLY A  86      39.911  36.911  11.817  1.00 57.20           H  
ATOM   1305  CA  GLY A  86      41.672  37.875  12.595  1.00 57.20           C  
ATOM   1306  HA2 GLY A  86      42.268  38.641  12.100  1.00 57.20           H  
ATOM   1307  HA3 GLY A  86      40.988  38.377  13.279  1.00 57.20           H  
ATOM   1308  C   GLY A  86      42.623  37.023  13.449  1.00 57.20           C  
ATOM   1309  O   GLY A  86      43.484  37.586  14.123  1.00 57.20           O  
ATOM   1310  N   THR A  87      42.487  35.695  13.483  1.00 45.26           N  
ATOM   1311  H   THR A  87      41.833  35.251  12.855  1.00 45.26           H  
ATOM   1312  CA  THR A  87      43.134  34.853  14.516  1.00 45.26           C  
ATOM   1313  HA  THR A  87      43.126  35.417  15.449  1.00 45.26           H  
ATOM   1314  C   THR A  87      44.616  34.519  14.290  1.00 45.26           C  
ATOM   1315  CB  THR A  87      42.347  33.554  14.775  1.00 45.26           C  
ATOM   1316  HB  THR A  87      43.035  32.779  15.116  1.00 45.26           H  
ATOM   1317  O   THR A  87      45.288  34.139  15.247  1.00 45.26           O  
ATOM   1318  CG2 THR A  87      41.280  33.728  15.853  1.00 45.26           C  
ATOM   1319 HG21 THR A  87      41.756  33.994  16.797  1.00 45.26           H  
ATOM   1320 HG22 THR A  87      40.581  34.513  15.565  1.00 45.26           H  
ATOM   1321 HG23 THR A  87      40.740  32.790  15.984  1.00 45.26           H  
ATOM   1322  OG1 THR A  87      41.707  33.096  13.609  1.00 45.26           O  
ATOM   1323  HG1 THR A  87      40.801  33.412  13.577  1.00 45.26           H  
ATOM   1324  N   GLU A  88      45.180  34.667  13.088  1.00 37.66           N  
ATOM   1325  H   GLU A  88      44.596  34.943  12.311  1.00 37.66           H  
ATOM   1326  CA  GLU A  88      46.552  34.194  12.806  1.00 37.66           C  
ATOM   1327  HA  GLU A  88      46.688  33.263  13.357  1.00 37.66           H  
ATOM   1328  C   GLU A  88      47.697  35.106  13.293  1.00 37.66           C  
ATOM   1329  CB  GLU A  88      46.719  33.874  11.309  1.00 37.66           C  
ATOM   1330  HB2 GLU A  88      45.847  34.212  10.749  1.00 37.66           H  
ATOM   1331  HB3 GLU A  88      47.589  34.406  10.925  1.00 37.66           H  
ATOM   1332  O   GLU A  88      48.861  34.700  13.259  1.00 37.66           O  
ATOM   1333  CG  GLU A  88      46.912  32.365  11.090  1.00 37.66           C  
ATOM   1334  HG2 GLU A  88      47.679  32.011  11.779  1.00 37.66           H  
ATOM   1335  HG3 GLU A  88      45.981  31.854  11.336  1.00 37.66           H  
ATOM   1336  CD  GLU A  88      47.345  32.000   9.662  1.00 37.66           C  
ATOM   1337  OE1 GLU A  88      47.594  30.791   9.447  1.00 37.66           O  
ATOM   1338  OE2 GLU A  88      47.493  32.916   8.821  1.00 37.66           O  
ATOM   1339  N   VAL A  89      47.421  36.326  13.765  1.00 33.59           N  
ATOM   1340  H   VAL A  89      46.452  36.604  13.824  1.00 33.59           H  
ATOM   1341  CA  VAL A  89      48.473  37.264  14.200  1.00 33.59           C  
ATOM   1342  HA  VAL A  89      49.292  37.192  13.484  1.00 33.59           H  
ATOM   1343  C   VAL A  89      49.039  36.829  15.564  1.00 33.59           C  
ATOM   1344  CB  VAL A  89      47.993  38.731  14.160  1.00 33.59           C  
ATOM   1345  HB  VAL A  89      47.225  38.888  14.917  1.00 33.59           H  
ATOM   1346  O   VAL A  89      48.648  37.325  16.619  1.00 33.59           O  
ATOM   1347  CG1 VAL A  89      49.156  39.702  14.415  1.00 33.59           C  
ATOM   1348 HG11 VAL A  89      49.928  39.575  13.656  1.00 33.59           H  
ATOM   1349 HG12 VAL A  89      48.790  40.729  14.391  1.00 33.59           H  
ATOM   1350 HG13 VAL A  89      49.588  39.520  15.399  1.00 33.59           H  
ATOM   1351  CG2 VAL A  89      47.404  39.094  12.786  1.00 33.59           C  
ATOM   1352 HG21 VAL A  89      46.498  38.516  12.602  1.00 33.59           H  
ATOM   1353 HG22 VAL A  89      47.138  40.150  12.762  1.00 33.59           H  
ATOM   1354 HG23 VAL A  89      48.128  38.882  11.998  1.00 33.59           H  
ATOM   1355  N   ARG A  90      49.957  35.850  15.544  1.00 29.75           N  
ATOM   1356  H   ARG A  90      50.107  35.415  14.645  1.00 29.75           H  
ATOM   1357  CA  ARG A  90      50.702  35.353  16.713  1.00 29.75           C  
ATOM   1358  HA  ARG A  90      49.977  35.074  17.477  1.00 29.75           H  
ATOM   1359  C   ARG A  90      51.596  36.441  17.309  1.00 29.75           C  
ATOM   1360  CB  ARG A  90      51.560  34.128  16.344  1.00 29.75           C  
ATOM   1361  HB2 ARG A  90      52.379  34.049  17.058  1.00 29.75           H  
ATOM   1362  HB3 ARG A  90      51.992  34.269  15.353  1.00 29.75           H  
ATOM   1363  O   ARG A  90      52.360  37.090  16.600  1.00 29.75           O  
ATOM   1364  CG  ARG A  90      50.772  32.813  16.391  1.00 29.75           C  
ATOM   1365  HG2 ARG A  90      49.956  32.850  15.669  1.00 29.75           H  
ATOM   1366  HG3 ARG A  90      50.358  32.682  17.390  1.00 29.75           H  
ATOM   1367  CD  ARG A  90      51.697  31.633  16.063  1.00 29.75           C  
ATOM   1368  HD2 ARG A  90      52.013  31.725  15.024  1.00 29.75           H  
ATOM   1369  HD3 ARG A  90      52.574  31.686  16.707  1.00 29.75           H  
ATOM   1370  NE  ARG A  90      51.019  30.339  16.269  1.00 29.75           N  
ATOM   1371  HE  ARG A  90      50.060  30.381  16.583  1.00 29.75           H  
ATOM   1372  NH1 ARG A  90      52.717  28.985  15.523  1.00 29.75           N  
ATOM   1373 HH11 ARG A  90      53.235  29.815  15.271  1.00 29.75           H  
ATOM   1374 HH12 ARG A  90      53.056  28.067  15.275  1.00 29.75           H  
ATOM   1375  NH2 ARG A  90      50.816  28.069  16.251  1.00 29.75           N  
ATOM   1376 HH21 ARG A  90      51.179  27.156  16.016  1.00 29.75           H  
ATOM   1377 HH22 ARG A  90      49.858  28.158  16.558  1.00 29.75           H  
ATOM   1378  CZ  ARG A  90      51.520  29.141  16.017  1.00 29.75           C  
ATOM   1379  N   GLY A  91      51.548  36.560  18.635  1.00 29.35           N  
ATOM   1380  H   GLY A  91      50.874  35.997  19.134  1.00 29.35           H  
ATOM   1381  CA  GLY A  91      52.441  37.410  19.418  1.00 29.35           C  
ATOM   1382  HA2 GLY A  91      52.101  37.452  20.452  1.00 29.35           H  
ATOM   1383  HA3 GLY A  91      52.419  38.421  19.009  1.00 29.35           H  
ATOM   1384  C   GLY A  91      53.881  36.894  19.407  1.00 29.35           C  
ATOM   1385  O   GLY A  91      54.134  35.728  19.717  1.00 29.35           O  
ATOM   1386  N   GLU A  92      54.822  37.770  19.056  1.00 31.50           N  
ATOM   1387  H   GLU A  92      54.542  38.695  18.761  1.00 31.50           H  
ATOM   1388  CA  GLU A  92      56.256  37.510  19.166  1.00 31.50           C  
ATOM   1389  HA  GLU A  92      56.497  36.619  18.586  1.00 31.50           H  
ATOM   1390  C   GLU A  92      56.646  37.253  20.627  1.00 31.50           C  
ATOM   1391  CB  GLU A  92      57.072  38.688  18.607  1.00 31.50           C  
ATOM   1392  HB2 GLU A  92      58.092  38.615  18.984  1.00 31.50           H  
ATOM   1393  HB3 GLU A  92      56.640  39.623  18.965  1.00 31.50           H  
ATOM   1394  O   GLU A  92      56.334  38.036  21.526  1.00 31.50           O  
ATOM   1395  CG  GLU A  92      57.137  38.683  17.073  1.00 31.50           C  
ATOM   1396  HG2 GLU A  92      56.125  38.747  16.675  1.00 31.50           H  
ATOM   1397  HG3 GLU A  92      57.565  37.733  16.751  1.00 31.50           H  
ATOM   1398  CD  GLU A  92      57.975  39.843  16.508  1.00 31.50           C  
ATOM   1399  OE1 GLU A  92      58.612  39.633  15.451  1.00 31.50           O  
ATOM   1400  OE2 GLU A  92      57.978  40.929  17.132  1.00 31.50           O  
ATOM   1401  N   ALA A  93      57.361  36.151  20.860  1.00 36.99           N  
ATOM   1402  H   ALA A  93      57.587  35.548  20.082  1.00 36.99           H  
ATOM   1403  CA  ALA A  93      57.989  35.881  22.143  1.00 36.99           C  
ATOM   1404  HA  ALA A  93      57.221  35.936  22.915  1.00 36.99           H  
ATOM   1405  C   ALA A  93      59.091  36.932  22.393  1.00 36.99           C  
ATOM   1406  CB  ALA A  93      58.544  34.451  22.140  1.00 36.99           C  
ATOM   1407  HB1 ALA A  93      57.734  33.742  21.968  1.00 36.99           H  
ATOM   1408  HB2 ALA A  93      59.293  34.344  21.356  1.00 36.99           H  
ATOM   1409  HB3 ALA A  93      59.005  34.239  23.104  1.00 36.99           H  
ATOM   1410  O   ALA A  93      60.007  37.047  21.571  1.00 36.99           O  
ATOM   1411  N   PRO A  94      59.045  37.689  23.505  1.00 38.51           N  
ATOM   1412  CA  PRO A  94      60.066  38.679  23.814  1.00 38.51           C  
ATOM   1413  HA  PRO A  94      60.049  39.437  23.031  1.00 38.51           H  
ATOM   1414  C   PRO A  94      61.453  38.035  23.886  1.00 38.51           C  
ATOM   1415  CB  PRO A  94      59.656  39.323  25.141  1.00 38.51           C  
ATOM   1416  HB2 PRO A  94      60.147  38.818  25.973  1.00 38.51           H  
ATOM   1417  HB3 PRO A  94      59.882  40.390  25.158  1.00 38.51           H  
ATOM   1418  O   PRO A  94      61.656  37.003  24.527  1.00 38.51           O  
ATOM   1419  CG  PRO A  94      58.154  39.063  25.216  1.00 38.51           C  
ATOM   1420  HG2 PRO A  94      57.801  39.012  26.246  1.00 38.51           H  
ATOM   1421  HG3 PRO A  94      57.623  39.841  24.668  1.00 38.51           H  
ATOM   1422  CD  PRO A  94      57.983  37.732  24.494  1.00 38.51           C  
ATOM   1423  HD2 PRO A  94      56.995  37.698  24.035  1.00 38.51           H  
ATOM   1424  HD3 PRO A  94      58.106  36.907  25.196  1.00 38.51           H  
ATOM   1425  N   SER A  95      62.411  38.657  23.205  1.00 44.04           N  
ATOM   1426  H   SER A  95      62.141  39.480  22.685  1.00 44.04           H  
ATOM   1427  CA  SER A  95      63.780  38.167  23.056  1.00 44.04           C  
ATOM   1428  HA  SER A  95      63.752  37.192  22.570  1.00 44.04           H  
ATOM   1429  C   SER A  95      64.499  38.034  24.403  1.00 44.04           C  
ATOM   1430  CB  SER A  95      64.526  39.147  22.148  1.00 44.04           C  
ATOM   1431  HB2 SER A  95      64.142  39.058  21.132  1.00 44.04           H  
ATOM   1432  HB3 SER A  95      64.352  40.163  22.500  1.00 44.04           H  
ATOM   1433  O   SER A  95      64.606  39.002  25.154  1.00 44.04           O  
ATOM   1434  OG  SER A  95      65.917  38.910  22.155  1.00 44.04           O  
ATOM   1435  HG  SER A  95      66.312  39.514  21.523  1.00 44.04           H  
ATOM   1436  N   ALA A  96      65.094  36.867  24.667  1.00 50.91           N  
ATOM   1437  H   ALA A  96      64.920  36.088  24.049  1.00 50.91           H  
ATOM   1438  CA  ALA A  96      65.992  36.675  25.809  1.00 50.91           C  
ATOM   1439  HA  ALA A  96      65.440  36.875  26.727  1.00 50.91           H  
ATOM   1440  C   ALA A  96      67.208  37.630  25.781  1.00 50.91           C  
ATOM   1441  CB  ALA A  96      66.448  35.209  25.811  1.00 50.91           C  
ATOM   1442  HB1 ALA A  96      67.090  35.031  26.674  1.00 50.91           H  
ATOM   1443  HB2 ALA A  96      67.004  34.985  24.901  1.00 50.91           H  
ATOM   1444  HB3 ALA A  96      65.580  34.552  25.878  1.00 50.91           H  
ATOM   1445  O   ALA A  96      67.752  37.968  26.830  1.00 50.91           O  
ATOM   1446  N   LEU A  97      67.629  38.077  24.589  1.00 53.96           N  
ATOM   1447  H   LEU A  97      67.073  37.847  23.778  1.00 53.96           H  
ATOM   1448  CA  LEU A  97      68.807  38.929  24.386  1.00 53.96           C  
ATOM   1449  HA  LEU A  97      69.615  38.572  25.025  1.00 53.96           H  
ATOM   1450  C   LEU A  97      68.566  40.390  24.785  1.00 53.96           C  
ATOM   1451  CB  LEU A  97      69.259  38.834  22.916  1.00 53.96           C  
ATOM   1452  HB2 LEU A  97      69.975  39.631  22.715  1.00 53.96           H  
ATOM   1453  HB3 LEU A  97      68.403  39.015  22.265  1.00 53.96           H  
ATOM   1454  O   LEU A  97      69.480  41.027  25.296  1.00 53.96           O  
ATOM   1455  CG  LEU A  97      69.910  37.489  22.551  1.00 53.96           C  
ATOM   1456  HG  LEU A  97      69.381  36.673  23.044  1.00 53.96           H  
ATOM   1457  CD1 LEU A  97      69.843  37.248  21.043  1.00 53.96           C  
ATOM   1458 HD11 LEU A  97      70.317  36.297  20.799  1.00 53.96           H  
ATOM   1459 HD12 LEU A  97      68.802  37.213  20.722  1.00 53.96           H  
ATOM   1460 HD13 LEU A  97      70.355  38.053  20.515  1.00 53.96           H  
ATOM   1461  CD2 LEU A  97      71.378  37.467  22.979  1.00 53.96           C  
ATOM   1462 HD21 LEU A  97      71.454  37.616  24.056  1.00 53.96           H  
ATOM   1463 HD22 LEU A  97      71.928  38.261  22.474  1.00 53.96           H  
ATOM   1464 HD23 LEU A  97      71.823  36.504  22.725  1.00 53.96           H  
ATOM   1465  N   ALA A  98      67.340  40.904  24.637  1.00 53.53           N  
ATOM   1466  H   ALA A  98      66.598  40.310  24.296  1.00 53.53           H  
ATOM   1467  CA  ALA A  98      67.030  42.306  24.945  1.00 53.53           C  
ATOM   1468  HA  ALA A  98      67.727  42.943  24.400  1.00 53.53           H  
ATOM   1469  C   ALA A  98      67.190  42.651  26.443  1.00 53.53           C  
ATOM   1470  CB  ALA A  98      65.611  42.600  24.444  1.00 53.53           C  
ATOM   1471  HB1 ALA A  98      64.890  41.974  24.971  1.00 53.53           H  
ATOM   1472  HB2 ALA A  98      65.373  43.648  24.626  1.00 53.53           H  
ATOM   1473  HB3 ALA A  98      65.548  42.407  23.373  1.00 53.53           H  
ATOM   1474  O   ALA A  98      67.301  43.820  26.805  1.00 53.53           O  
ATOM   1475  N   GLY A  99      67.222  41.638  27.319  1.00 53.48           N  
ATOM   1476  H   GLY A  99      67.128  40.700  26.957  1.00 53.48           H  
ATOM   1477  CA  GLY A  99      67.445  41.808  28.756  1.00 53.48           C  
ATOM   1478  HA2 GLY A  99      66.815  42.618  29.123  1.00 53.48           H  
ATOM   1479  HA3 GLY A  99      67.151  40.888  29.263  1.00 53.48           H  
ATOM   1480  C   GLY A  99      68.894  42.116  29.153  1.00 53.48           C  
ATOM   1481  O   GLY A  99      69.107  42.678  30.224  1.00 53.48           O  
ATOM   1482  N   LEU A 100      69.888  41.771  28.324  1.00 61.07           N  
ATOM   1483  H   LEU A 100      69.655  41.394  27.417  1.00 61.07           H  
ATOM   1484  CA  LEU A 100      71.308  42.004  28.633  1.00 61.07           C  
ATOM   1485  HA  LEU A 100      71.463  41.849  29.701  1.00 61.07           H  
ATOM   1486  C   LEU A 100      71.741  43.455  28.367  1.00 61.07           C  
ATOM   1487  CB  LEU A 100      72.173  40.986  27.860  1.00 61.07           C  
ATOM   1488  HB2 LEU A 100      71.656  40.705  26.942  1.00 61.07           H  
ATOM   1489  HB3 LEU A 100      73.109  41.457  27.560  1.00 61.07           H  
ATOM   1490  O   LEU A 100      72.522  43.997  29.143  1.00 61.07           O  
ATOM   1491  CG  LEU A 100      72.496  39.727  28.688  1.00 61.07           C  
ATOM   1492  HG  LEU A 100      71.635  39.462  29.302  1.00 61.07           H  
ATOM   1493  CD1 LEU A 100      72.809  38.537  27.780  1.00 61.07           C  
ATOM   1494 HD11 LEU A 100      73.038  37.659  28.383  1.00 61.07           H  
ATOM   1495 HD12 LEU A 100      71.940  38.322  27.158  1.00 61.07           H  
ATOM   1496 HD13 LEU A 100      73.657  38.776  27.138  1.00 61.07           H  
ATOM   1497  CD2 LEU A 100      73.709  39.958  29.596  1.00 61.07           C  
ATOM   1498 HD21 LEU A 100      74.585  40.198  28.994  1.00 61.07           H  
ATOM   1499 HD22 LEU A 100      73.508  40.793  30.267  1.00 61.07           H  
ATOM   1500 HD23 LEU A 100      73.906  39.062  30.184  1.00 61.07           H  
ATOM   1501  N   ASP A 101      71.203  44.105  27.332  1.00 60.17           N  
ATOM   1502  H   ASP A 101      70.612  43.586  26.698  1.00 60.17           H  
ATOM   1503  CA  ASP A 101      71.662  45.433  26.888  1.00 60.17           C  
ATOM   1504  HA  ASP A 101      72.743  45.404  26.752  1.00 60.17           H  
ATOM   1505  C   ASP A 101      71.363  46.554  27.902  1.00 60.17           C  
ATOM   1506  CB  ASP A 101      71.021  45.762  25.528  1.00 60.17           C  
ATOM   1507  HB2 ASP A 101      71.291  46.782  25.256  1.00 60.17           H  
ATOM   1508  HB3 ASP A 101      69.937  45.718  25.629  1.00 60.17           H  
ATOM   1509  O   ASP A 101      72.152  47.485  28.075  1.00 60.17           O  
ATOM   1510  CG  ASP A 101      71.466  44.835  24.387  1.00 60.17           C  
ATOM   1511  OD1 ASP A 101      72.587  44.287  24.464  1.00 60.17           O  
ATOM   1512  OD2 ASP A 101      70.664  44.677  23.439  1.00 60.17           O  
ATOM   1513  N   ALA A 102      70.253  46.456  28.644  1.00 58.70           N  
ATOM   1514  H   ALA A 102      69.645  45.666  28.479  1.00 58.70           H  
ATOM   1515  CA  ALA A 102      69.883  47.443  29.664  1.00 58.70           C  
ATOM   1516  HA  ALA A 102      69.935  48.432  29.209  1.00 58.70           H  
ATOM   1517  C   ALA A 102      70.838  47.466  30.880  1.00 58.70           C  
ATOM   1518  CB  ALA A 102      68.431  47.187  30.083  1.00 58.70           C  
ATOM   1519  HB1 ALA A 102      68.117  47.946  30.800  1.00 58.70           H  
ATOM   1520  HB2 ALA A 102      68.346  46.203  30.543  1.00 58.70           H  
ATOM   1521  HB3 ALA A 102      67.780  47.233  29.209  1.00 58.70           H  
ATOM   1522  O   ALA A 102      70.799  48.408  31.674  1.00 58.70           O  
ATOM   1523  N   LEU A 103      71.706  46.457  31.022  1.00 61.21           N  
ATOM   1524  H   LEU A 103      71.720  45.742  30.310  1.00 61.21           H  
ATOM   1525  CA  LEU A 103      72.711  46.375  32.082  1.00 61.21           C  
ATOM   1526  HA  LEU A 103      72.215  46.486  33.046  1.00 61.21           H  
ATOM   1527  C   LEU A 103      73.781  47.476  31.963  1.00 61.21           C  
ATOM   1528  CB  LEU A 103      73.365  44.985  31.988  1.00 61.21           C  
ATOM   1529  HB2 LEU A 103      74.007  44.975  31.107  1.00 61.21           H  
ATOM   1530  HB3 LEU A 103      72.598  44.226  31.835  1.00 61.21           H  
ATOM   1531  O   LEU A 103      74.165  48.074  32.967  1.00 61.21           O  
ATOM   1532  CG  LEU A 103      74.199  44.606  33.220  1.00 61.21           C  
ATOM   1533  HG  LEU A 103      74.842  45.439  33.504  1.00 61.21           H  
ATOM   1534  CD1 LEU A 103      73.287  44.248  34.404  1.00 61.21           C  
ATOM   1535 HD11 LEU A 103      72.257  44.119  34.073  1.00 61.21           H  
ATOM   1536 HD12 LEU A 103      73.319  45.056  35.135  1.00 61.21           H  
ATOM   1537 HD13 LEU A 103      73.601  43.314  34.868  1.00 61.21           H  
ATOM   1538  CD2 LEU A 103      75.111  43.429  32.874  1.00 61.21           C  
ATOM   1539 HD21 LEU A 103      75.691  43.665  31.982  1.00 61.21           H  
ATOM   1540 HD22 LEU A 103      75.809  43.259  33.694  1.00 61.21           H  
ATOM   1541 HD23 LEU A 103      74.516  42.534  32.687  1.00 61.21           H  
ATOM   1542  N   GLU A 104      74.275  47.740  30.747  1.00 60.78           N  
ATOM   1543  H   GLU A 104      73.880  47.255  29.954  1.00 60.78           H  
ATOM   1544  CA  GLU A 104      75.441  48.608  30.511  1.00 60.78           C  
ATOM   1545  HA  GLU A 104      76.227  48.350  31.221  1.00 60.78           H  
ATOM   1546  C   GLU A 104      75.139  50.096  30.725  1.00 60.78           C  
ATOM   1547  CB  GLU A 104      75.986  48.407  29.083  1.00 60.78           C  
ATOM   1548  HB2 GLU A 104      76.456  49.336  28.759  1.00 60.78           H  
ATOM   1549  HB3 GLU A 104      75.162  48.191  28.404  1.00 60.78           H  
ATOM   1550  O   GLU A 104      75.956  50.828  31.282  1.00 60.78           O  
ATOM   1551  CG  GLU A 104      77.049  47.303  28.998  1.00 60.78           C  
ATOM   1552  HG2 GLU A 104      77.817  47.509  29.744  1.00 60.78           H  
ATOM   1553  HG3 GLU A 104      76.589  46.347  29.248  1.00 60.78           H  
ATOM   1554  CD  GLU A 104      77.713  47.211  27.610  1.00 60.78           C  
ATOM   1555  OE1 GLU A 104      78.848  46.680  27.556  1.00 60.78           O  
ATOM   1556  OE2 GLU A 104      77.118  47.697  26.624  1.00 60.78           O  
ATOM   1557  N   ALA A 105      73.964  50.576  30.313  1.00 56.93           N  
ATOM   1558  H   ALA A 105      73.318  49.946  29.860  1.00 56.93           H  
ATOM   1559  CA  ALA A 105      73.668  52.010  30.360  1.00 56.93           C  
ATOM   1560  HA  ALA A 105      74.478  52.543  29.863  1.00 56.93           H  
ATOM   1561  C   ALA A 105      73.582  52.563  31.797  1.00 56.93           C  
ATOM   1562  CB  ALA A 105      72.380  52.266  29.574  1.00 56.93           C  
ATOM   1563  HB1 ALA A 105      72.495  51.915  28.549  1.00 56.93           H  
ATOM   1564  HB2 ALA A 105      72.166  53.335  29.562  1.00 56.93           H  
ATOM   1565  HB3 ALA A 105      71.547  51.740  30.042  1.00 56.93           H  
ATOM   1566  O   ALA A 105      73.885  53.734  32.025  1.00 56.93           O  
ATOM   1567  N   ALA A 106      73.205  51.728  32.770  1.00 59.02           N  
ATOM   1568  H   ALA A 106      73.003  50.770  32.521  1.00 59.02           H  
ATOM   1569  CA  ALA A 106      73.052  52.119  34.173  1.00 59.02           C  
ATOM   1570  HA  ALA A 106      72.676  53.142  34.200  1.00 59.02           H  
ATOM   1571  C   ALA A 106      74.374  52.126  34.976  1.00 59.02           C  
ATOM   1572  CB  ALA A 106      71.978  51.223  34.800  1.00 59.02           C  
ATOM   1573  HB1 ALA A 106      71.051  51.297  34.231  1.00 59.02           H  
ATOM   1574  HB2 ALA A 106      71.790  51.540  35.826  1.00 59.02           H  
ATOM   1575  HB3 ALA A 106      72.316  50.187  34.801  1.00 59.02           H  
ATOM   1576  O   ALA A 106      74.384  52.498  36.148  1.00 59.02           O  
ATOM   1577  N   LEU A 107      75.505  51.769  34.353  1.00 63.57           N  
ATOM   1578  H   LEU A 107      75.433  51.471  33.391  1.00 63.57           H  
ATOM   1579  CA  LEU A 107      76.844  51.775  34.963  1.00 63.57           C  
ATOM   1580  HA  LEU A 107      76.851  51.029  35.758  1.00 63.57           H  
ATOM   1581  C   LEU A 107      77.314  53.101  35.619  1.00 63.57           C  
ATOM   1582  CB  LEU A 107      77.878  51.376  33.885  1.00 63.57           C  
ATOM   1583  HB2 LEU A 107      77.697  51.974  32.992  1.00 63.57           H  
ATOM   1584  HB3 LEU A 107      78.875  51.631  34.243  1.00 63.57           H  
ATOM   1585  O   LEU A 107      77.998  53.013  36.644  1.00 63.57           O  
ATOM   1586  CG  LEU A 107      77.891  49.888  33.489  1.00 63.57           C  
ATOM   1587  HG  LEU A 107      76.878  49.542  33.283  1.00 63.57           H  
ATOM   1588  CD1 LEU A 107      78.763  49.686  32.245  1.00 63.57           C  
ATOM   1589 HD11 LEU A 107      79.796  49.964  32.455  1.00 63.57           H  
ATOM   1590 HD12 LEU A 107      78.722  48.642  31.935  1.00 63.57           H  
ATOM   1591 HD13 LEU A 107      78.393  50.297  31.422  1.00 63.57           H  
ATOM   1592  CD2 LEU A 107      78.485  49.020  34.601  1.00 63.57           C  
ATOM   1593 HD21 LEU A 107      78.515  47.982  34.268  1.00 63.57           H  
ATOM   1594 HD22 LEU A 107      79.493  49.353  34.846  1.00 63.57           H  
ATOM   1595 HD23 LEU A 107      77.854  49.072  35.488  1.00 63.57           H  
ATOM   1596  N   PRO A 108      77.069  54.310  35.054  1.00 60.32           N  
ATOM   1597  CA  PRO A 108      77.877  55.498  35.373  1.00 60.32           C  
ATOM   1598  HA  PRO A 108      78.925  55.239  35.224  1.00 60.32           H  
ATOM   1599  C   PRO A 108      77.729  56.085  36.787  1.00 60.32           C  
ATOM   1600  CB  PRO A 108      77.487  56.565  34.339  1.00 60.32           C  
ATOM   1601  HB2 PRO A 108      78.346  57.166  34.041  1.00 60.32           H  
ATOM   1602  HB3 PRO A 108      76.702  57.207  34.737  1.00 60.32           H  
ATOM   1603  O   PRO A 108      78.712  56.587  37.333  1.00 60.32           O  
ATOM   1604  CG  PRO A 108      76.922  55.775  33.169  1.00 60.32           C  
ATOM   1605  HG2 PRO A 108      76.189  56.350  32.604  1.00 60.32           H  
ATOM   1606  HG3 PRO A 108      77.735  55.444  32.522  1.00 60.32           H  
ATOM   1607  CD  PRO A 108      76.290  54.571  33.848  1.00 60.32           C  
ATOM   1608  HD2 PRO A 108      76.312  53.743  33.139  1.00 60.32           H  
ATOM   1609  HD3 PRO A 108      75.261  54.801  34.125  1.00 60.32           H  
ATOM   1610  N   GLU A 109      76.518  56.091  37.355  1.00 50.88           N  
ATOM   1611  H   GLU A 109      75.763  55.642  36.856  1.00 50.88           H  
ATOM   1612  CA  GLU A 109      76.155  56.972  38.483  1.00 50.88           C  
ATOM   1613  HA  GLU A 109      76.893  57.770  38.561  1.00 50.88           H  
ATOM   1614  C   GLU A 109      76.124  56.302  39.861  1.00 50.88           C  
ATOM   1615  CB  GLU A 109      74.794  57.641  38.228  1.00 50.88           C  
ATOM   1616  HB2 GLU A 109      74.030  56.878  38.078  1.00 50.88           H  
ATOM   1617  HB3 GLU A 109      74.540  58.210  39.123  1.00 50.88           H  
ATOM   1618  O   GLU A 109      76.061  57.003  40.875  1.00 50.88           O  
ATOM   1619  CG  GLU A 109      74.803  58.609  37.036  1.00 50.88           C  
ATOM   1620  HG2 GLU A 109      75.768  59.117  37.010  1.00 50.88           H  
ATOM   1621  HG3 GLU A 109      74.704  58.038  36.113  1.00 50.88           H  
ATOM   1622  CD  GLU A 109      73.692  59.672  37.120  1.00 50.88           C  
ATOM   1623  OE1 GLU A 109      73.869  60.725  36.465  1.00 50.88           O  
ATOM   1624  OE2 GLU A 109      72.696  59.452  37.846  1.00 50.88           O  
ATOM   1625  N   VAL A 110      76.164  54.969  39.950  1.00 49.11           N  
ATOM   1626  H   VAL A 110      76.236  54.411  39.111  1.00 49.11           H  
ATOM   1627  CA  VAL A 110      75.970  54.330  41.258  1.00 49.11           C  
ATOM   1628  HA  VAL A 110      75.133  54.880  41.689  1.00 49.11           H  
ATOM   1629  C   VAL A 110      77.209  54.506  42.155  1.00 49.11           C  
ATOM   1630  CB  VAL A 110      75.470  52.880  41.184  1.00 49.11           C  
ATOM   1631  HB  VAL A 110      76.167  52.299  40.580  1.00 49.11           H  
ATOM   1632  O   VAL A 110      78.351  54.288  41.717  1.00 49.11           O  
ATOM   1633  CG1 VAL A 110      75.320  52.188  42.551  1.00 49.11           C  
ATOM   1634 HG11 VAL A 110      76.237  52.247  43.137  1.00 49.11           H  
ATOM   1635 HG12 VAL A 110      74.479  52.590  43.117  1.00 49.11           H  
ATOM   1636 HG13 VAL A 110      75.107  51.131  42.391  1.00 49.11           H  
ATOM   1637  CG2 VAL A 110      74.085  52.858  40.524  1.00 49.11           C  
ATOM   1638 HG21 VAL A 110      73.377  53.457  41.097  1.00 49.11           H  
ATOM   1639 HG22 VAL A 110      74.142  53.247  39.507  1.00 49.11           H  
ATOM   1640 HG23 VAL A 110      73.719  51.833  40.471  1.00 49.11           H  
ATOM   1641  N   PRO A 111      76.984  54.912  43.420  1.00 58.66           N  
ATOM   1642  CA  PRO A 111      78.008  55.335  44.369  1.00 58.66           C  
ATOM   1643  HA  PRO A 111      78.598  56.119  43.894  1.00 58.66           H  
ATOM   1644  C   PRO A 111      78.990  54.252  44.843  1.00 58.66           C  
ATOM   1645  CB  PRO A 111      77.236  55.963  45.543  1.00 58.66           C  
ATOM   1646  HB2 PRO A 111      77.684  55.756  46.515  1.00 58.66           H  
ATOM   1647  HB3 PRO A 111      77.167  57.039  45.390  1.00 58.66           H  
ATOM   1648  O   PRO A 111      78.906  53.064  44.540  1.00 58.66           O  
ATOM   1649  CG  PRO A 111      75.842  55.360  45.455  1.00 58.66           C  
ATOM   1650  HG2 PRO A 111      75.833  54.367  45.906  1.00 58.66           H  
ATOM   1651  HG3 PRO A 111      75.085  56.002  45.905  1.00 58.66           H  
ATOM   1652  CD  PRO A 111      75.669  55.244  43.960  1.00 58.66           C  
ATOM   1653  HD2 PRO A 111      75.350  56.205  43.556  1.00 58.66           H  
ATOM   1654  HD3 PRO A 111      74.908  54.492  43.754  1.00 58.66           H  
ATOM   1655  N   ALA A 112      79.954  54.727  45.639  1.00 59.03           N  
ATOM   1656  H   ALA A 112      79.898  55.708  45.870  1.00 59.03           H  
ATOM   1657  CA  ALA A 112      81.154  54.022  46.082  1.00 59.03           C  
ATOM   1658  HA  ALA A 112      81.814  53.889  45.224  1.00 59.03           H  
ATOM   1659  C   ALA A 112      80.931  52.633  46.701  1.00 59.03           C  
ATOM   1660  CB  ALA A 112      81.846  54.935  47.107  1.00 59.03           C  
ATOM   1661  HB1 ALA A 112      81.199  55.093  47.969  1.00 59.03           H  
ATOM   1662  HB2 ALA A 112      82.085  55.896  46.651  1.00 59.03           H  
ATOM   1663  HB3 ALA A 112      82.771  54.466  47.442  1.00 59.03           H  
ATOM   1664  O   ALA A 112      81.729  51.732  46.458  1.00 59.03           O  
ATOM   1665  N   THR A 113      79.901  52.477  47.534  1.00 56.26           N  
ATOM   1666  H   THR A 113      79.235  53.229  47.638  1.00 56.26           H  
ATOM   1667  CA  THR A 113      79.754  51.356  48.477  1.00 56.26           C  
ATOM   1668  HA  THR A 113      80.735  51.083  48.866  1.00 56.26           H  
ATOM   1669  C   THR A 113      79.180  50.080  47.869  1.00 56.26           C  
ATOM   1670  CB  THR A 113      78.868  51.788  49.659  1.00 56.26           C  
ATOM   1671  HB  THR A 113      78.506  50.915  50.201  1.00 56.26           H  
ATOM   1672  O   THR A 113      79.375  49.014  48.437  1.00 56.26           O  
ATOM   1673  CG2 THR A 113      79.648  52.679  50.628  1.00 56.26           C  
ATOM   1674 HG21 THR A 113      78.996  52.966  51.453  1.00 56.26           H  
ATOM   1675 HG22 THR A 113      80.499  52.127  51.026  1.00 56.26           H  
ATOM   1676 HG23 THR A 113      79.998  53.577  50.118  1.00 56.26           H  
ATOM   1677  OG1 THR A 113      77.775  52.562  49.203  1.00 56.26           O  
ATOM   1678  HG1 THR A 113      77.042  51.973  49.011  1.00 56.26           H  
ATOM   1679  N   GLU A 114      78.482  50.166  46.735  1.00 63.03           N  
ATOM   1680  H   GLU A 114      78.343  51.079  46.325  1.00 63.03           H  
ATOM   1681  CA  GLU A 114      77.688  49.046  46.194  1.00 63.03           C  
ATOM   1682  HA  GLU A 114      77.530  48.292  46.965  1.00 63.03           H  
ATOM   1683  C   GLU A 114      78.364  48.327  45.023  1.00 63.03           C  
ATOM   1684  CB  GLU A 114      76.310  49.566  45.774  1.00 63.03           C  
ATOM   1685  HB2 GLU A 114      75.777  48.772  45.251  1.00 63.03           H  
ATOM   1686  HB3 GLU A 114      76.438  50.410  45.097  1.00 63.03           H  
ATOM   1687  O   GLU A 114      77.961  47.230  44.632  1.00 63.03           O  
ATOM   1688  CG  GLU A 114      75.482  49.995  46.994  1.00 63.03           C  
ATOM   1689  HG2 GLU A 114      75.323  49.129  47.636  1.00 63.03           H  
ATOM   1690  HG3 GLU A 114      76.042  50.736  47.564  1.00 63.03           H  
ATOM   1691  CD  GLU A 114      74.126  50.598  46.607  1.00 63.03           C  
ATOM   1692  OE1 GLU A 114      73.568  51.308  47.474  1.00 63.03           O  
ATOM   1693  OE2 GLU A 114      73.683  50.394  45.455  1.00 63.03           O  
ATOM   1694  N   ARG A 115      79.437  48.910  44.475  1.00 63.03           N  
ATOM   1695  H   ARG A 115      79.721  49.802  44.855  1.00 63.03           H  
ATOM   1696  CA  ARG A 115      80.192  48.316  43.360  1.00 63.03           C  
ATOM   1697  HA  ARG A 115      79.535  48.208  42.497  1.00 63.03           H  
ATOM   1698  C   ARG A 115      80.691  46.912  43.675  1.00 63.03           C  
ATOM   1699  CB  ARG A 115      81.391  49.199  43.003  1.00 63.03           C  
ATOM   1700  HB2 ARG A 115      81.912  49.503  43.911  1.00 63.03           H  
ATOM   1701  HB3 ARG A 115      82.081  48.622  42.387  1.00 63.03           H  
ATOM   1702  O   ARG A 115      80.696  46.058  42.794  1.00 63.03           O  
ATOM   1703  CG  ARG A 115      80.955  50.427  42.207  1.00 63.03           C  
ATOM   1704  HG2 ARG A 115      80.294  51.043  42.817  1.00 63.03           H  
ATOM   1705  HG3 ARG A 115      80.424  50.113  41.308  1.00 63.03           H  
ATOM   1706  CD  ARG A 115      82.187  51.238  41.813  1.00 63.03           C  
ATOM   1707  HD2 ARG A 115      82.825  50.622  41.179  1.00 63.03           H  
ATOM   1708  HD3 ARG A 115      82.731  51.511  42.718  1.00 63.03           H  
ATOM   1709  NE  ARG A 115      81.788  52.455  41.093  1.00 63.03           N  
ATOM   1710  HE  ARG A 115      80.797  52.641  41.036  1.00 63.03           H  
ATOM   1711  NH1 ARG A 115      83.890  53.225  40.603  1.00 63.03           N  
ATOM   1712 HH11 ARG A 115      84.267  52.420  41.084  1.00 63.03           H  
ATOM   1713 HH12 ARG A 115      84.484  53.897  40.139  1.00 63.03           H  
ATOM   1714  NH2 ARG A 115      82.083  54.356  39.901  1.00 63.03           N  
ATOM   1715 HH21 ARG A 115      81.079  54.442  39.837  1.00 63.03           H  
ATOM   1716 HH22 ARG A 115      82.660  55.030  39.418  1.00 63.03           H  
ATOM   1717  CZ  ARG A 115      82.590  53.338  40.536  1.00 63.03           C  
ATOM   1718  N   GLU A 116      81.101  46.693  44.920  1.00 65.05           N  
ATOM   1719  H   GLU A 116      81.015  47.444  45.590  1.00 65.05           H  
ATOM   1720  CA  GLU A 116      81.627  45.412  45.389  1.00 65.05           C  
ATOM   1721  HA  GLU A 116      82.463  45.123  44.751  1.00 65.05           H  
ATOM   1722  C   GLU A 116      80.566  44.307  45.286  1.00 65.05           C  
ATOM   1723  CB  GLU A 116      82.139  45.627  46.826  1.00 65.05           C  
ATOM   1724  HB2 GLU A 116      82.500  46.652  46.903  1.00 65.05           H  
ATOM   1725  HB3 GLU A 116      81.323  45.503  47.538  1.00 65.05           H  
ATOM   1726  O   GLU A 116      80.849  43.194  44.844  1.00 65.05           O  
ATOM   1727  CG  GLU A 116      83.312  44.710  47.200  1.00 65.05           C  
ATOM   1728  HG2 GLU A 116      83.994  44.658  46.352  1.00 65.05           H  
ATOM   1729  HG3 GLU A 116      82.935  43.706  47.390  1.00 65.05           H  
ATOM   1730  CD  GLU A 116      84.090  45.226  48.427  1.00 65.05           C  
ATOM   1731  OE1 GLU A 116      85.303  44.924  48.504  1.00 65.05           O  
ATOM   1732  OE2 GLU A 116      83.490  45.927  49.272  1.00 65.05           O  
ATOM   1733  N   GLU A 117      79.315  44.644  45.598  1.00 62.80           N  
ATOM   1734  H   GLU A 117      79.121  45.596  45.877  1.00 62.80           H  
ATOM   1735  CA  GLU A 117      78.198  43.706  45.578  1.00 62.80           C  
ATOM   1736  HA  GLU A 117      78.554  42.746  45.952  1.00 62.80           H  
ATOM   1737  C   GLU A 117      77.658  43.477  44.160  1.00 62.80           C  
ATOM   1738  CB  GLU A 117      77.118  44.227  46.537  1.00 62.80           C  
ATOM   1739  HB2 GLU A 117      76.517  44.989  46.040  1.00 62.80           H  
ATOM   1740  HB3 GLU A 117      77.602  44.674  47.405  1.00 62.80           H  
ATOM   1741  O   GLU A 117      77.321  42.346  43.799  1.00 62.80           O  
ATOM   1742  CG  GLU A 117      76.226  43.082  47.030  1.00 62.80           C  
ATOM   1743  HG2 GLU A 117      75.703  42.651  46.176  1.00 62.80           H  
ATOM   1744  HG3 GLU A 117      76.860  42.306  47.458  1.00 62.80           H  
ATOM   1745  CD  GLU A 117      75.194  43.511  48.084  1.00 62.80           C  
ATOM   1746  OE1 GLU A 117      74.494  42.592  48.572  1.00 62.80           O  
ATOM   1747  OE2 GLU A 117      75.076  44.722  48.366  1.00 62.80           O  
ATOM   1748  N   LEU A 118      77.630  44.522  43.320  1.00 65.57           N  
ATOM   1749  H   LEU A 118      77.882  45.430  43.683  1.00 65.57           H  
ATOM   1750  CA  LEU A 118      77.166  44.407  41.936  1.00 65.57           C  
ATOM   1751  HA  LEU A 118      76.161  43.987  41.958  1.00 65.57           H  
ATOM   1752  C   LEU A 118      78.055  43.448  41.132  1.00 65.57           C  
ATOM   1753  CB  LEU A 118      77.108  45.796  41.275  1.00 65.57           C  
ATOM   1754  HB2 LEU A 118      78.111  46.070  40.948  1.00 65.57           H  
ATOM   1755  HB3 LEU A 118      76.789  46.542  42.004  1.00 65.57           H  
ATOM   1756  O   LEU A 118      77.538  42.568  40.445  1.00 65.57           O  
ATOM   1757  CG  LEU A 118      76.136  45.811  40.076  1.00 65.57           C  
ATOM   1758  HG  LEU A 118      76.079  44.817  39.632  1.00 65.57           H  
ATOM   1759  CD1 LEU A 118      74.735  46.230  40.527  1.00 65.57           C  
ATOM   1760 HD11 LEU A 118      74.377  45.554  41.304  1.00 65.57           H  
ATOM   1761 HD12 LEU A 118      74.050  46.194  39.680  1.00 65.57           H  
ATOM   1762 HD13 LEU A 118      74.756  47.246  40.922  1.00 65.57           H  
ATOM   1763  CD2 LEU A 118      76.607  46.775  38.990  1.00 65.57           C  
ATOM   1764 HD21 LEU A 118      77.581  46.461  38.616  1.00 65.57           H  
ATOM   1765 HD22 LEU A 118      76.678  47.785  39.391  1.00 65.57           H  
ATOM   1766 HD23 LEU A 118      75.899  46.769  38.161  1.00 65.57           H  
ATOM   1767  N   VAL A 119      79.382  43.562  41.278  1.00 69.82           N  
ATOM   1768  H   VAL A 119      79.732  44.287  41.887  1.00 69.82           H  
ATOM   1769  CA  VAL A 119      80.349  42.666  40.620  1.00 69.82           C  
ATOM   1770  HA  VAL A 119      80.182  42.706  39.544  1.00 69.82           H  
ATOM   1771  C   VAL A 119      80.118  41.213  41.042  1.00 69.82           C  
ATOM   1772  CB  VAL A 119      81.798  43.118  40.891  1.00 69.82           C  
ATOM   1773  HB  VAL A 119      81.941  43.246  41.964  1.00 69.82           H  
ATOM   1774  O   VAL A 119      79.920  40.364  40.174  1.00 69.82           O  
ATOM   1775  CG1 VAL A 119      82.834  42.110  40.376  1.00 69.82           C  
ATOM   1776 HG11 VAL A 119      82.670  41.904  39.318  1.00 69.82           H  
ATOM   1777 HG12 VAL A 119      83.840  42.504  40.515  1.00 69.82           H  
ATOM   1778 HG13 VAL A 119      82.766  41.173  40.930  1.00 69.82           H  
ATOM   1779  CG2 VAL A 119      82.082  44.454  40.187  1.00 69.82           C  
ATOM   1780 HG21 VAL A 119      82.014  44.328  39.107  1.00 69.82           H  
ATOM   1781 HG22 VAL A 119      81.362  45.210  40.498  1.00 69.82           H  
ATOM   1782 HG23 VAL A 119      83.082  44.800  40.449  1.00 69.82           H  
ATOM   1783  N   GLN A 120      80.017  40.932  42.350  1.00 66.30           N  
ATOM   1784  H   GLN A 120      80.164  41.672  43.021  1.00 66.30           H  
ATOM   1785  CA  GLN A 120      79.733  39.574  42.847  1.00 66.30           C  
ATOM   1786  HA  GLN A 120      80.539  38.900  42.556  1.00 66.30           H  
ATOM   1787  C   GLN A 120      78.422  39.007  42.293  1.00 66.30           C  
ATOM   1788  CB  GLN A 120      79.594  39.589  44.375  1.00 66.30           C  
ATOM   1789  HB2 GLN A 120      78.941  40.407  44.678  1.00 66.30           H  
ATOM   1790  HB3 GLN A 120      79.129  38.653  44.686  1.00 66.30           H  
ATOM   1791  O   GLN A 120      78.248  37.796  42.119  1.00 66.30           O  
ATOM   1792  CG  GLN A 120      80.929  39.705  45.111  1.00 66.30           C  
ATOM   1793  HG2 GLN A 120      81.579  38.882  44.815  1.00 66.30           H  
ATOM   1794  HG3 GLN A 120      81.417  40.640  44.837  1.00 66.30           H  
ATOM   1795  CD  GLN A 120      80.748  39.664  46.626  1.00 66.30           C  
ATOM   1796  NE2 GLN A 120      81.786  39.944  47.381  1.00 66.30           N  
ATOM   1797 HE21 GLN A 120      82.630  40.298  46.953  1.00 66.30           H  
ATOM   1798 HE22 GLN A 120      81.603  40.016  48.371  1.00 66.30           H  
ATOM   1799  OE1 GLN A 120      79.693  39.363  47.168  1.00 66.30           O  
ATOM   1800  N   ARG A 121      77.437  39.875  42.063  1.00 62.64           N  
ATOM   1801  H   ARG A 121      77.607  40.851  42.260  1.00 62.64           H  
ATOM   1802  CA  ARG A 121      76.121  39.452  41.599  1.00 62.64           C  
ATOM   1803  HA  ARG A 121      75.903  38.489  42.060  1.00 62.64           H  
ATOM   1804  C   ARG A 121      76.099  39.186  40.097  1.00 62.64           C  
ATOM   1805  CB  ARG A 121      75.089  40.472  42.079  1.00 62.64           C  
ATOM   1806  HB2 ARG A 121      75.031  41.308  41.381  1.00 62.64           H  
ATOM   1807  HB3 ARG A 121      75.400  40.858  43.050  1.00 62.64           H  
ATOM   1808  O   ARG A 121      75.465  38.212  39.697  1.00 62.64           O  
ATOM   1809  CG  ARG A 121      73.718  39.824  42.263  1.00 62.64           C  
ATOM   1810  HG2 ARG A 121      73.808  38.915  42.857  1.00 62.64           H  
ATOM   1811  HG3 ARG A 121      73.301  39.578  41.286  1.00 62.64           H  
ATOM   1812  CD  ARG A 121      72.803  40.808  42.989  1.00 62.64           C  
ATOM   1813  HD2 ARG A 121      73.225  41.037  43.967  1.00 62.64           H  
ATOM   1814  HD3 ARG A 121      72.752  41.729  42.408  1.00 62.64           H  
ATOM   1815  NE  ARG A 121      71.448  40.255  43.148  1.00 62.64           N  
ATOM   1816  HE  ARG A 121      71.262  39.356  42.725  1.00 62.64           H  
ATOM   1817  NH1 ARG A 121      70.546  42.083  44.204  1.00 62.64           N  
ATOM   1818 HH11 ARG A 121      69.761  42.568  44.615  1.00 62.64           H  
ATOM   1819 HH12 ARG A 121      71.452  42.530  44.216  1.00 62.64           H  
ATOM   1820  NH2 ARG A 121      69.247  40.333  43.716  1.00 62.64           N  
ATOM   1821 HH21 ARG A 121      69.092  39.433  43.284  1.00 62.64           H  
ATOM   1822 HH22 ARG A 121      68.468  40.845  44.104  1.00 62.64           H  
ATOM   1823  CZ  ARG A 121      70.425  40.891  43.689  1.00 62.64           C  
ATOM   1824  N   LEU A 122      76.836  39.957  39.297  1.00 65.60           N  
ATOM   1825  H   LEU A 122      77.327  40.743  39.700  1.00 65.60           H  
ATOM   1826  CA  LEU A 122      77.034  39.656  37.876  1.00 65.60           C  
ATOM   1827  HA  LEU A 122      76.059  39.511  37.410  1.00 65.60           H  
ATOM   1828  C   LEU A 122      77.813  38.347  37.695  1.00 65.60           C  
ATOM   1829  CB  LEU A 122      77.726  40.829  37.164  1.00 65.60           C  
ATOM   1830  HB2 LEU A 122      77.942  40.530  36.138  1.00 65.60           H  
ATOM   1831  HB3 LEU A 122      78.676  41.023  37.662  1.00 65.60           H  
ATOM   1832  O   LEU A 122      77.466  37.534  36.844  1.00 65.60           O  
ATOM   1833  CG  LEU A 122      76.910  42.134  37.126  1.00 65.60           C  
ATOM   1834  HG  LEU A 122      76.656  42.439  38.141  1.00 65.60           H  
ATOM   1835  CD1 LEU A 122      77.736  43.248  36.488  1.00 65.60           C  
ATOM   1836 HD11 LEU A 122      77.172  44.181  36.495  1.00 65.60           H  
ATOM   1837 HD12 LEU A 122      77.987  42.989  35.459  1.00 65.60           H  
ATOM   1838 HD13 LEU A 122      78.653  43.393  37.059  1.00 65.60           H  
ATOM   1839  CD2 LEU A 122      75.614  42.035  36.341  1.00 65.60           C  
ATOM   1840 HD21 LEU A 122      74.944  41.310  36.802  1.00 65.60           H  
ATOM   1841 HD22 LEU A 122      75.124  43.008  36.370  1.00 65.60           H  
ATOM   1842 HD23 LEU A 122      75.832  41.765  35.308  1.00 65.60           H  
ATOM   1843  N   GLU A 123      78.781  38.061  38.568  1.00 68.37           N  
ATOM   1844  H   GLU A 123      79.096  38.783  39.201  1.00 68.37           H  
ATOM   1845  CA  GLU A 123      79.479  36.767  38.587  1.00 68.37           C  
ATOM   1846  HA  GLU A 123      79.943  36.596  37.616  1.00 68.37           H  
ATOM   1847  C   GLU A 123      78.521  35.592  38.836  1.00 68.37           C  
ATOM   1848  CB  GLU A 123      80.579  36.783  39.654  1.00 68.37           C  
ATOM   1849  HB2 GLU A 123      80.157  37.140  40.594  1.00 68.37           H  
ATOM   1850  HB3 GLU A 123      80.943  35.767  39.804  1.00 68.37           H  
ATOM   1851  O   GLU A 123      78.675  34.523  38.241  1.00 68.37           O  
ATOM   1852  CG  GLU A 123      81.766  37.663  39.238  1.00 68.37           C  
ATOM   1853  HG2 GLU A 123      82.204  37.235  38.337  1.00 68.37           H  
ATOM   1854  HG3 GLU A 123      81.417  38.665  38.988  1.00 68.37           H  
ATOM   1855  CD  GLU A 123      82.840  37.763  40.332  1.00 68.37           C  
ATOM   1856  OE1 GLU A 123      84.009  38.009  39.958  1.00 68.37           O  
ATOM   1857  OE2 GLU A 123      82.503  37.584  41.526  1.00 68.37           O  
ATOM   1858  N   ARG A 124      77.463  35.800  39.632  1.00 60.14           N  
ATOM   1859  H   ARG A 124      77.392  36.695  40.095  1.00 60.14           H  
ATOM   1860  CA  ARG A 124      76.394  34.803  39.779  1.00 60.14           C  
ATOM   1861  HA  ARG A 124      76.863  33.826  39.894  1.00 60.14           H  
ATOM   1862  C   ARG A 124      75.519  34.646  38.538  1.00 60.14           C  
ATOM   1863  CB  ARG A 124      75.528  35.070  41.016  1.00 60.14           C  
ATOM   1864  HB2 ARG A 124      74.575  34.555  40.895  1.00 60.14           H  
ATOM   1865  HB3 ARG A 124      75.327  36.137  41.112  1.00 60.14           H  
ATOM   1866  O   ARG A 124      74.988  33.553  38.374  1.00 60.14           O  
ATOM   1867  CG  ARG A 124      76.192  34.535  42.288  1.00 60.14           C  
ATOM   1868  HG2 ARG A 124      76.420  33.478  42.151  1.00 60.14           H  
ATOM   1869  HG3 ARG A 124      77.124  35.069  42.475  1.00 60.14           H  
ATOM   1870  CD  ARG A 124      75.258  34.675  43.495  1.00 60.14           C  
ATOM   1871  HD2 ARG A 124      75.704  34.119  44.321  1.00 60.14           H  
ATOM   1872  HD3 ARG A 124      74.290  34.234  43.257  1.00 60.14           H  
ATOM   1873  NE  ARG A 124      75.094  36.089  43.882  1.00 60.14           N  
ATOM   1874  HE  ARG A 124      75.452  36.766  43.225  1.00 60.14           H  
ATOM   1875  NH1 ARG A 124      74.340  35.745  46.023  1.00 60.14           N  
ATOM   1876 HH11 ARG A 124      74.103  36.118  46.931  1.00 60.14           H  
ATOM   1877 HH12 ARG A 124      74.349  34.750  45.855  1.00 60.14           H  
ATOM   1878  NH2 ARG A 124      74.722  37.824  45.312  1.00 60.14           N  
ATOM   1879 HH21 ARG A 124      74.527  38.166  46.242  1.00 60.14           H  
ATOM   1880 HH22 ARG A 124      75.183  38.457  44.674  1.00 60.14           H  
ATOM   1881  CZ  ARG A 124      74.714  36.545  45.063  1.00 60.14           C  
ATOM   1882  N   MET A 125      75.391  35.645  37.651  1.00 61.18           N  
ATOM   1883  H   MET A 125      75.891  36.508  37.813  1.00 61.18           H  
ATOM   1884  CA  MET A 125      74.703  35.449  36.353  1.00 61.18           C  
ATOM   1885  HA  MET A 125      73.648  35.226  36.515  1.00 61.18           H  
ATOM   1886  C   MET A 125      75.339  34.295  35.586  1.00 61.18           C  
ATOM   1887  CB  MET A 125      74.846  36.647  35.400  1.00 61.18           C  
ATOM   1888  HB2 MET A 125      74.332  36.393  34.474  1.00 61.18           H  
ATOM   1889  HB3 MET A 125      75.895  36.792  35.141  1.00 61.18           H  
ATOM   1890  O   MET A 125      74.669  33.468  34.975  1.00 61.18           O  
ATOM   1891  CG  MET A 125      74.280  37.973  35.878  1.00 61.18           C  
ATOM   1892  HG2 MET A 125      73.191  37.927  35.878  1.00 61.18           H  
ATOM   1893  HG3 MET A 125      74.615  38.157  36.899  1.00 61.18           H  
ATOM   1894  SD  MET A 125      74.832  39.328  34.812  1.00 61.18           S  
ATOM   1895  CE  MET A 125      73.988  38.986  33.249  1.00 61.18           C  
ATOM   1896  HE1 MET A 125      72.912  38.921  33.416  1.00 61.18           H  
ATOM   1897  HE2 MET A 125      74.352  38.052  32.821  1.00 61.18           H  
ATOM   1898  HE3 MET A 125      74.190  39.799  32.551  1.00 61.18           H  
ATOM   1899  N   LEU A 126      76.671  34.288  35.638  1.00 59.76           N  
ATOM   1900  H   LEU A 126      77.103  35.020  36.184  1.00 59.76           H  
ATOM   1901  CA  LEU A 126      77.570  33.411  34.911  1.00 59.76           C  
ATOM   1902  HA  LEU A 126      77.186  33.303  33.896  1.00 59.76           H  
ATOM   1903  C   LEU A 126      77.647  32.020  35.520  1.00 59.76           C  
ATOM   1904  CB  LEU A 126      78.948  34.088  34.881  1.00 59.76           C  
ATOM   1905  HB2 LEU A 126      78.847  35.109  35.248  1.00 59.76           H  
ATOM   1906  HB3 LEU A 126      79.638  33.586  35.560  1.00 59.76           H  
ATOM   1907  O   LEU A 126      78.138  31.106  34.860  1.00 59.76           O  
ATOM   1908  CG  LEU A 126      79.551  34.158  33.471  1.00 59.76           C  
ATOM   1909  HG  LEU A 126      78.767  34.362  32.741  1.00 59.76           H  
ATOM   1910  CD1 LEU A 126      80.545  35.314  33.418  1.00 59.76           C  
ATOM   1911 HD11 LEU A 126      80.037  36.251  33.647  1.00 59.76           H  
ATOM   1912 HD12 LEU A 126      81.346  35.156  34.140  1.00 59.76           H  
ATOM   1913 HD13 LEU A 126      80.968  35.394  32.417  1.00 59.76           H  
ATOM   1914  CD2 LEU A 126      80.284  32.874  33.076  1.00 59.76           C  
ATOM   1915 HD21 LEU A 126      80.752  33.007  32.101  1.00 59.76           H  
ATOM   1916 HD22 LEU A 126      79.572  32.052  33.009  1.00 59.76           H  
ATOM   1917 HD23 LEU A 126      81.047  32.638  33.818  1.00 59.76           H  
ATOM   1918  N   ALA A 127      77.075  31.814  36.708  1.00 50.85           N  
ATOM   1919  H   ALA A 127      76.662  32.607  37.179  1.00 50.85           H  
ATOM   1920  CA  ALA A 127      76.742  30.489  37.214  1.00 50.85           C  
ATOM   1921  HA  ALA A 127      77.609  29.849  37.051  1.00 50.85           H  
ATOM   1922  C   ALA A 127      75.584  29.869  36.400  1.00 50.85           C  
ATOM   1923  CB  ALA A 127      76.513  30.551  38.727  1.00 50.85           C  
ATOM   1924  HB1 ALA A 127      77.368  31.020  39.216  1.00 50.85           H  
ATOM   1925  HB2 ALA A 127      75.610  31.122  38.942  1.00 50.85           H  
ATOM   1926  HB3 ALA A 127      76.385  29.540  39.116  1.00 50.85           H  
ATOM   1927  O   ALA A 127      74.595  29.383  36.930  1.00 50.85           O  
ATOM   1928  N   ALA A 128      75.734  29.923  35.078  1.00 41.09           N  
ATOM   1929  H   ALA A 128      76.432  30.591  34.781  1.00 41.09           H  
ATOM   1930  CA  ALA A 128      75.652  28.813  34.164  1.00 41.09           C  
ATOM   1931  HA  ALA A 128      75.517  29.230  33.166  1.00 41.09           H  
ATOM   1932  C   ALA A 128      74.452  27.913  34.434  1.00 41.09           C  
ATOM   1933  CB  ALA A 128      77.008  28.084  34.163  1.00 41.09           C  
ATOM   1934  HB1 ALA A 128      77.804  28.772  33.881  1.00 41.09           H  
ATOM   1935  HB2 ALA A 128      77.212  27.673  35.152  1.00 41.09           H  
ATOM   1936  HB3 ALA A 128      76.975  27.274  33.434  1.00 41.09           H  
ATOM   1937  O   ALA A 128      74.567  26.903  35.125  1.00 41.09           O  
ATOM   1938  N   LEU A 129      73.333  28.281  33.806  1.00 48.38           N  
ATOM   1939  H   LEU A 129      73.257  29.284  33.719  1.00 48.38           H  
ATOM   1940  CA  LEU A 129      72.559  27.578  32.753  1.00 48.38           C  
ATOM   1941  HA  LEU A 129      71.545  27.439  33.129  1.00 48.38           H  
ATOM   1942  C   LEU A 129      73.001  26.170  32.265  1.00 48.38           C  
ATOM   1943  CB  LEU A 129      72.523  28.565  31.554  1.00 48.38           C  
ATOM   1944  HB2 LEU A 129      72.650  28.038  30.608  1.00 48.38           H  
ATOM   1945  HB3 LEU A 129      73.367  29.251  31.619  1.00 48.38           H  
ATOM   1946  O   LEU A 129      72.478  25.666  31.280  1.00 48.38           O  
ATOM   1947  CG  LEU A 129      71.214  29.371  31.481  1.00 48.38           C  
ATOM   1948  HG  LEU A 129      70.839  29.552  32.488  1.00 48.38           H  
ATOM   1949  CD1 LEU A 129      71.449  30.727  30.817  1.00 48.38           C  
ATOM   1950 HD11 LEU A 129      70.508  31.276  30.764  1.00 48.38           H  
ATOM   1951 HD12 LEU A 129      71.837  30.591  29.807  1.00 48.38           H  
ATOM   1952 HD13 LEU A 129      72.156  31.313  31.404  1.00 48.38           H  
ATOM   1953  CD2 LEU A 129      70.162  28.606  30.678  1.00 48.38           C  
ATOM   1954 HD21 LEU A 129      69.222  29.158  30.682  1.00 48.38           H  
ATOM   1955 HD22 LEU A 129      69.994  27.626  31.126  1.00 48.38           H  
ATOM   1956 HD23 LEU A 129      70.492  28.472  29.648  1.00 48.38           H  
ATOM   1957  N   ARG A 130      73.994  25.544  32.888  1.00 50.97           N  
ATOM   1958  H   ARG A 130      74.229  25.896  33.805  1.00 50.97           H  
ATOM   1959  CA  ARG A 130      74.831  24.473  32.353  1.00 50.97           C  
ATOM   1960  HA  ARG A 130      75.055  24.709  31.313  1.00 50.97           H  
ATOM   1961  C   ARG A 130      74.151  23.116  32.316  1.00 50.97           C  
ATOM   1962  CB  ARG A 130      76.127  24.376  33.171  1.00 50.97           C  
ATOM   1963  HB2 ARG A 130      76.218  23.385  33.615  1.00 50.97           H  
ATOM   1964  HB3 ARG A 130      76.109  25.096  33.990  1.00 50.97           H  
ATOM   1965  O   ARG A 130      74.198  22.491  31.268  1.00 50.97           O  
ATOM   1966  CG  ARG A 130      77.371  24.614  32.331  1.00 50.97           C  
ATOM   1967  HG2 ARG A 130      77.434  23.878  31.530  1.00 50.97           H  
ATOM   1968  HG3 ARG A 130      77.340  25.617  31.904  1.00 50.97           H  
ATOM   1969  CD  ARG A 130      78.564  24.467  33.274  1.00 50.97           C  
ATOM   1970  HD2 ARG A 130      78.677  23.416  33.541  1.00 50.97           H  
ATOM   1971  HD3 ARG A 130      78.368  25.041  34.180  1.00 50.97           H  
ATOM   1972  NE  ARG A 130      79.797  24.967  32.658  1.00 50.97           N  
ATOM   1973  HE  ARG A 130      79.731  25.300  31.707  1.00 50.97           H  
ATOM   1974  NH1 ARG A 130      81.142  24.670  34.493  1.00 50.97           N  
ATOM   1975 HH11 ARG A 130      82.027  24.806  34.960  1.00 50.97           H  
ATOM   1976 HH12 ARG A 130      80.361  24.258  34.983  1.00 50.97           H  
ATOM   1977  NH2 ARG A 130      81.967  25.636  32.655  1.00 50.97           N  
ATOM   1978 HH21 ARG A 130      82.848  25.760  33.133  1.00 50.97           H  
ATOM   1979 HH22 ARG A 130      81.850  25.993  31.718  1.00 50.97           H  
ATOM   1980  CZ  ARG A 130      80.959  25.086  33.269  1.00 50.97           C  
ATOM   1981  N   PRO A 131      73.632  22.585  33.429  1.00 39.87           N  
ATOM   1982  CA  PRO A 131      72.982  21.279  33.398  1.00 39.87           C  
ATOM   1983  HA  PRO A 131      73.539  20.574  32.780  1.00 39.87           H  
ATOM   1984  C   PRO A 131      71.583  21.530  32.802  1.00 39.87           C  
ATOM   1985  CB  PRO A 131      72.991  20.818  34.868  1.00 39.87           C  
ATOM   1986  HB2 PRO A 131      71.973  20.777  35.256  1.00 39.87           H  
ATOM   1987  HB3 PRO A 131      73.453  19.835  34.964  1.00 39.87           H  
ATOM   1988  O   PRO A 131      70.818  22.271  33.404  1.00 39.87           O  
ATOM   1989  CG  PRO A 131      73.794  21.873  35.645  1.00 39.87           C  
ATOM   1990  HG2 PRO A 131      74.843  21.582  35.685  1.00 39.87           H  
ATOM   1991  HG3 PRO A 131      73.397  22.028  36.649  1.00 39.87           H  
ATOM   1992  CD  PRO A 131      73.643  23.115  34.784  1.00 39.87           C  
ATOM   1993  HD2 PRO A 131      74.453  23.813  34.991  1.00 39.87           H  
ATOM   1994  HD3 PRO A 131      72.685  23.593  34.990  1.00 39.87           H  
ATOM   1995  N   VAL A 132      71.185  21.101  31.594  1.00 37.63           N  
ATOM   1996  H   VAL A 132      70.433  21.676  31.242  1.00 37.63           H  
ATOM   1997  CA  VAL A 132      71.259  19.766  30.957  1.00 37.63           C  
ATOM   1998  HA  VAL A 132      70.449  19.753  30.227  1.00 37.63           H  
ATOM   1999  C   VAL A 132      70.870  18.689  31.977  1.00 37.63           C  
ATOM   2000  CB  VAL A 132      72.529  19.496  30.117  1.00 37.63           C  
ATOM   2001  HB  VAL A 132      73.399  19.419  30.770  1.00 37.63           H  
ATOM   2002  O   VAL A 132      71.693  17.912  32.452  1.00 37.63           O  
ATOM   2003  CG1 VAL A 132      72.377  18.204  29.295  1.00 37.63           C  
ATOM   2004 HG11 VAL A 132      72.277  17.346  29.960  1.00 37.63           H  
ATOM   2005 HG12 VAL A 132      73.261  18.051  28.676  1.00 37.63           H  
ATOM   2006 HG13 VAL A 132      71.496  18.258  28.655  1.00 37.63           H  
ATOM   2007  CG2 VAL A 132      72.773  20.598  29.073  1.00 37.63           C  
ATOM   2008 HG21 VAL A 132      71.983  20.589  28.322  1.00 37.63           H  
ATOM   2009 HG22 VAL A 132      73.735  20.439  28.586  1.00 37.63           H  
ATOM   2010 HG23 VAL A 132      72.778  21.584  29.538  1.00 37.63           H  
ATOM   2011  N   ALA A 133      69.613  18.780  32.420  1.00 35.01           N  
ATOM   2012  H   ALA A 133      69.007  19.448  31.966  1.00 35.01           H  
ATOM   2013  CA  ALA A 133      69.017  18.031  33.525  1.00 35.01           C  
ATOM   2014  HA  ALA A 133      69.750  17.978  34.330  1.00 35.01           H  
ATOM   2015  C   ALA A 133      68.657  16.583  33.123  1.00 35.01           C  
ATOM   2016  CB  ALA A 133      67.812  18.831  34.035  1.00 35.01           C  
ATOM   2017  HB1 ALA A 133      67.058  18.907  33.252  1.00 35.01           H  
ATOM   2018  HB2 ALA A 133      68.125  19.831  34.336  1.00 35.01           H  
ATOM   2019  HB3 ALA A 133      67.373  18.324  34.894  1.00 35.01           H  
ATOM   2020  O   ALA A 133      68.306  16.319  31.978  1.00 35.01           O  
ATOM   2021  N   GLN A 134      68.822  15.650  34.063  1.00 37.98           N  
ATOM   2022  H   GLN A 134      68.967  15.971  35.009  1.00 37.98           H  
ATOM   2023  CA  GLN A 134      68.992  14.205  33.839  1.00 37.98           C  
ATOM   2024  HA  GLN A 134      69.439  14.053  32.857  1.00 37.98           H  
ATOM   2025  C   GLN A 134      67.685  13.371  33.850  1.00 37.98           C  
ATOM   2026  CB  GLN A 134      69.985  13.701  34.910  1.00 37.98           C  
ATOM   2027  HB2 GLN A 134      70.016  12.611  34.930  1.00 37.98           H  
ATOM   2028  HB3 GLN A 134      69.646  14.037  35.890  1.00 37.98           H  
ATOM   2029  O   GLN A 134      66.583  13.909  33.863  1.00 37.98           O  
ATOM   2030  CG  GLN A 134      71.429  14.162  34.675  1.00 37.98           C  
ATOM   2031  HG2 GLN A 134      71.471  15.250  34.627  1.00 37.98           H  
ATOM   2032  HG3 GLN A 134      71.779  13.763  33.723  1.00 37.98           H  
ATOM   2033  CD  GLN A 134      72.369  13.694  35.785  1.00 37.98           C  
ATOM   2034  NE2 GLN A 134      73.665  13.765  35.580  1.00 37.98           N  
ATOM   2035 HE21 GLN A 134      74.236  13.428  36.342  1.00 37.98           H  
ATOM   2036 HE22 GLN A 134      74.028  14.106  34.702  1.00 37.98           H  
ATOM   2037  OE1 GLN A 134      71.981  13.275  36.859  1.00 37.98           O  
ATOM   2038  N   ALA A 135      67.867  12.042  33.832  1.00 31.85           N  
ATOM   2039  H   ALA A 135      68.828  11.736  33.885  1.00 31.85           H  
ATOM   2040  CA  ALA A 135      66.905  10.939  33.782  1.00 31.85           C  
ATOM   2041  HA  ALA A 135      66.570  10.821  32.752  1.00 31.85           H  
ATOM   2042  C   ALA A 135      65.657  11.104  34.676  1.00 31.85           C  
ATOM   2043  CB  ALA A 135      67.688   9.680  34.188  1.00 31.85           C  
ATOM   2044  HB1 ALA A 135      68.024   9.768  35.221  1.00 31.85           H  
ATOM   2045  HB2 ALA A 135      67.036   8.809  34.118  1.00 31.85           H  
ATOM   2046  HB3 ALA A 135      68.546   9.533  33.532  1.00 31.85           H  
ATOM   2047  O   ALA A 135      65.772  11.294  35.882  1.00 31.85           O  
ATOM   2048  N   ALA A 136      64.468  11.005  34.074  1.00 34.01           N  
ATOM   2049  H   ALA A 136      64.447  10.780  33.089  1.00 34.01           H  
ATOM   2050  CA  ALA A 136      63.167  11.035  34.747  1.00 34.01           C  
ATOM   2051  HA  ALA A 136      63.310  11.321  35.789  1.00 34.01           H  
ATOM   2052  C   ALA A 136      62.533   9.622  34.721  1.00 34.01           C  
ATOM   2053  CB  ALA A 136      62.308  12.112  34.068  1.00 34.01           C  
ATOM   2054  HB1 ALA A 136      62.147  11.854  33.021  1.00 34.01           H  
ATOM   2055  HB2 ALA A 136      62.808  13.078  34.131  1.00 34.01           H  
ATOM   2056  HB3 ALA A 136      61.342  12.177  34.569  1.00 34.01           H  
ATOM   2057  O   ALA A 136      62.503   8.999  33.662  1.00 34.01           O  
ATOM   2058  N   ASP A 137      62.073   9.119  35.880  1.00 28.07           N  
ATOM   2059  H   ASP A 137      62.063   9.772  36.651  1.00 28.07           H  
ATOM   2060  CA  ASP A 137      62.285   7.711  36.306  1.00 28.07           C  
ATOM   2061  HA  ASP A 137      63.016   7.252  35.641  1.00 28.07           H  
ATOM   2062  C   ASP A 137      61.086   6.719  36.355  1.00 28.07           C  
ATOM   2063  CB  ASP A 137      62.879   7.744  37.737  1.00 28.07           C  
ATOM   2064  HB2 ASP A 137      62.573   6.842  38.269  1.00 28.07           H  
ATOM   2065  HB3 ASP A 137      62.451   8.583  38.286  1.00 28.07           H  
ATOM   2066  O   ASP A 137      61.211   5.589  35.888  1.00 28.07           O  
ATOM   2067  CG  ASP A 137      64.406   7.786  37.845  1.00 28.07           C  
ATOM   2068  OD1 ASP A 137      65.086   7.298  36.917  1.00 28.07           O  
ATOM   2069  OD2 ASP A 137      64.871   8.251  38.910  1.00 28.07           O  
ATOM   2070  N   ALA A 138      60.000   7.014  37.088  1.00 25.38           N  
ATOM   2071  H   ALA A 138      59.889   7.968  37.401  1.00 25.38           H  
ATOM   2072  CA  ALA A 138      59.287   5.956  37.841  1.00 25.38           C  
ATOM   2073  HA  ALA A 138      60.058   5.285  38.218  1.00 25.38           H  
ATOM   2074  C   ALA A 138      58.303   5.059  37.038  1.00 25.38           C  
ATOM   2075  CB  ALA A 138      58.627   6.582  39.077  1.00 25.38           C  
ATOM   2076  HB1 ALA A 138      58.186   5.799  39.695  1.00 25.38           H  
ATOM   2077  HB2 ALA A 138      59.372   7.119  39.664  1.00 25.38           H  
ATOM   2078  HB3 ALA A 138      57.843   7.272  38.764  1.00 25.38           H  
ATOM   2079  O   ALA A 138      57.495   5.537  36.249  1.00 25.38           O  
ATOM   2080  N   SER A 139      58.317   3.747  37.331  1.00 26.06           N  
ATOM   2081  H   SER A 139      58.973   3.462  38.044  1.00 26.06           H  
ATOM   2082  CA  SER A 139      57.872   2.611  36.489  1.00 26.06           C  
ATOM   2083  HA  SER A 139      57.659   2.983  35.487  1.00 26.06           H  
ATOM   2084  C   SER A 139      56.612   1.833  36.956  1.00 26.06           C  
ATOM   2085  CB  SER A 139      59.072   1.652  36.401  1.00 26.06           C  
ATOM   2086  HB2 SER A 139      58.795   0.738  35.875  1.00 26.06           H  
ATOM   2087  HB3 SER A 139      59.869   2.140  35.840  1.00 26.06           H  
ATOM   2088  O   SER A 139      56.464   0.650  36.660  1.00 26.06           O  
ATOM   2089  OG  SER A 139      59.553   1.346  37.707  1.00 26.06           O  
ATOM   2090  HG  SER A 139      60.182   0.626  37.625  1.00 26.06           H  
ATOM   2091  N   GLY A 140      55.719   2.448  37.737  1.00 24.40           N  
ATOM   2092  H   GLY A 140      55.848   3.443  37.849  1.00 24.40           H  
ATOM   2093  CA  GLY A 140      54.885   1.756  38.743  1.00 24.40           C  
ATOM   2094  HA2 GLY A 140      54.262   2.510  39.225  1.00 24.40           H  
ATOM   2095  HA3 GLY A 140      55.556   1.368  39.509  1.00 24.40           H  
ATOM   2096  C   GLY A 140      53.945   0.587  38.353  1.00 24.40           C  
ATOM   2097  O   GLY A 140      54.125  -0.534  38.827  1.00 24.40           O  
ATOM   2098  N   THR A 141      52.816   0.855  37.691  1.00 25.26           N  
ATOM   2099  H   THR A 141      52.717   1.751  37.235  1.00 25.26           H  
ATOM   2100  CA  THR A 141      51.548   0.120  37.940  1.00 25.26           C  
ATOM   2101  HA  THR A 141      51.542  -0.215  38.977  1.00 25.26           H  
ATOM   2102  C   THR A 141      51.345  -1.142  37.089  1.00 25.26           C  
ATOM   2103  CB  THR A 141      50.345   1.068  37.770  1.00 25.26           C  
ATOM   2104  HB  THR A 141      49.421   0.492  37.726  1.00 25.26           H  
ATOM   2105  O   THR A 141      50.568  -1.126  36.142  1.00 25.26           O  
ATOM   2106  CG2 THR A 141      50.226   2.057  38.928  1.00 25.26           C  
ATOM   2107 HG21 THR A 141      50.085   1.515  39.863  1.00 25.26           H  
ATOM   2108 HG22 THR A 141      49.362   2.700  38.760  1.00 25.26           H  
ATOM   2109 HG23 THR A 141      51.122   2.675  38.992  1.00 25.26           H  
ATOM   2110  OG1 THR A 141      50.496   1.818  36.588  1.00 25.26           O  
ATOM   2111  HG1 THR A 141      50.294   1.221  35.864  1.00 25.26           H  
ATOM   2112  N   GLY A 142      52.029  -2.246  37.399  1.00 23.32           N  
ATOM   2113  H   GLY A 142      52.750  -2.168  38.102  1.00 23.32           H  
ATOM   2114  CA  GLY A 142      51.998  -3.442  36.535  1.00 23.32           C  
ATOM   2115  HA2 GLY A 142      52.994  -3.884  36.549  1.00 23.32           H  
ATOM   2116  HA3 GLY A 142      51.804  -3.142  35.505  1.00 23.32           H  
ATOM   2117  C   GLY A 142      51.006  -4.572  36.871  1.00 23.32           C  
ATOM   2118  O   GLY A 142      50.889  -5.500  36.076  1.00 23.32           O  
ATOM   2119  N   ALA A 143      50.373  -4.601  38.051  1.00 23.90           N  
ATOM   2120  H   ALA A 143      50.412  -3.789  38.650  1.00 23.90           H  
ATOM   2121  CA  ALA A 143      49.834  -5.858  38.600  1.00 23.90           C  
ATOM   2122  HA  ALA A 143      50.586  -6.632  38.447  1.00 23.90           H  
ATOM   2123  C   ALA A 143      48.546  -6.342  37.893  1.00 23.90           C  
ATOM   2124  CB  ALA A 143      49.665  -5.707  40.116  1.00 23.90           C  
ATOM   2125  HB1 ALA A 143      50.617  -5.443  40.576  1.00 23.90           H  
ATOM   2126  HB2 ALA A 143      48.928  -4.933  40.331  1.00 23.90           H  
ATOM   2127  HB3 ALA A 143      49.313  -6.649  40.538  1.00 23.90           H  
ATOM   2128  O   ALA A 143      47.472  -5.796  38.122  1.00 23.90           O  
ATOM   2129  N   ASN A 144      48.677  -7.377  37.055  1.00 23.36           N  
ATOM   2130  H   ASN A 144      49.611  -7.740  36.923  1.00 23.36           H  
ATOM   2131  CA  ASN A 144      47.657  -7.897  36.137  1.00 23.36           C  
ATOM   2132  HA  ASN A 144      47.000  -7.077  35.847  1.00 23.36           H  
ATOM   2133  C   ASN A 144      46.825  -9.024  36.813  1.00 23.36           C  
ATOM   2134  CB  ASN A 144      48.424  -8.358  34.871  1.00 23.36           C  
ATOM   2135  HB2 ASN A 144      48.807  -9.369  35.010  1.00 23.36           H  
ATOM   2136  HB3 ASN A 144      49.273  -7.695  34.705  1.00 23.36           H  
ATOM   2137  O   ASN A 144      47.359 -10.125  36.981  1.00 23.36           O  
ATOM   2138  CG  ASN A 144      47.610  -8.311  33.592  1.00 23.36           C  
ATOM   2139  ND2 ASN A 144      48.186  -8.719  32.484  1.00 23.36           N  
ATOM   2140 HD21 ASN A 144      47.603  -8.673  31.660  1.00 23.36           H  
ATOM   2141 HD22 ASN A 144      49.120  -9.102  32.491  1.00 23.36           H  
ATOM   2142  OD1 ASN A 144      46.481  -7.867  33.547  1.00 23.36           O  
ATOM   2143  N   PRO A 145      45.580  -8.785  37.279  1.00 26.22           N  
ATOM   2144  CA  PRO A 145      44.802  -9.767  38.048  1.00 26.22           C  
ATOM   2145  HA  PRO A 145      45.454 -10.260  38.769  1.00 26.22           H  
ATOM   2146  C   PRO A 145      44.179 -10.827  37.119  1.00 26.22           C  
ATOM   2147  CB  PRO A 145      43.734  -8.962  38.810  1.00 26.22           C  
ATOM   2148  HB2 PRO A 145      43.817  -9.123  39.885  1.00 26.22           H  
ATOM   2149  HB3 PRO A 145      42.736  -9.243  38.473  1.00 26.22           H  
ATOM   2150  O   PRO A 145      43.597 -10.475  36.098  1.00 26.22           O  
ATOM   2151  CG  PRO A 145      43.997  -7.494  38.462  1.00 26.22           C  
ATOM   2152  HG2 PRO A 145      43.068  -6.942  38.315  1.00 26.22           H  
ATOM   2153  HG3 PRO A 145      44.594  -7.033  39.249  1.00 26.22           H  
ATOM   2154  CD  PRO A 145      44.817  -7.553  37.180  1.00 26.22           C  
ATOM   2155  HD2 PRO A 145      44.151  -7.617  36.319  1.00 26.22           H  
ATOM   2156  HD3 PRO A 145      45.436  -6.660  37.101  1.00 26.22           H  
ATOM   2157  N   SER A 146      44.311 -12.118  37.443  1.00 24.47           N  
ATOM   2158  H   SER A 146      44.639 -12.355  38.368  1.00 24.47           H  
ATOM   2159  CA  SER A 146      43.902 -13.257  36.587  1.00 24.47           C  
ATOM   2160  HA  SER A 146      43.911 -12.921  35.550  1.00 24.47           H  
ATOM   2161  C   SER A 146      42.464 -13.740  36.868  1.00 24.47           C  
ATOM   2162  CB  SER A 146      44.925 -14.401  36.691  1.00 24.47           C  
ATOM   2163  HB2 SER A 146      45.758 -14.185  36.021  1.00 24.47           H  
ATOM   2164  HB3 SER A 146      44.463 -15.335  36.370  1.00 24.47           H  
ATOM   2165  O   SER A 146      41.966 -13.541  37.973  1.00 24.47           O  
ATOM   2166  OG  SER A 146      45.438 -14.554  38.003  1.00 24.47           O  
ATOM   2167  HG  SER A 146      46.127 -13.899  38.135  1.00 24.47           H  
ATOM   2168  N   GLY A 147      41.778 -14.314  35.862  1.00 26.33           N  
ATOM   2169  H   GLY A 147      42.267 -14.525  35.004  1.00 26.33           H  
ATOM   2170  CA  GLY A 147      40.315 -14.534  35.848  1.00 26.33           C  
ATOM   2171  HA2 GLY A 147      39.893 -14.022  34.984  1.00 26.33           H  
ATOM   2172  HA3 GLY A 147      39.867 -14.089  36.737  1.00 26.33           H  
ATOM   2173  C   GLY A 147      39.860 -16.000  35.781  1.00 26.33           C  
ATOM   2174  O   GLY A 147      39.516 -16.469  34.701  1.00 26.33           O  
ATOM   2175  N   ASP A 148      39.862 -16.695  36.922  1.00 28.14           N  
ATOM   2176  H   ASP A 148      40.150 -16.217  37.763  1.00 28.14           H  
ATOM   2177  CA  ASP A 148      39.629 -18.151  37.041  1.00 28.14           C  
ATOM   2178  HA  ASP A 148      40.205 -18.638  36.253  1.00 28.14           H  
ATOM   2179  C   ASP A 148      38.163 -18.642  36.814  1.00 28.14           C  
ATOM   2180  CB  ASP A 148      40.214 -18.632  38.392  1.00 28.14           C  
ATOM   2181  HB2 ASP A 148      39.817 -19.619  38.630  1.00 28.14           H  
ATOM   2182  HB3 ASP A 148      39.886 -17.956  39.182  1.00 28.14           H  
ATOM   2183  O   ASP A 148      37.243 -17.857  36.589  1.00 28.14           O  
ATOM   2184  CG  ASP A 148      41.748 -18.760  38.426  1.00 28.14           C  
ATOM   2185  OD1 ASP A 148      42.372 -18.893  37.348  1.00 28.14           O  
ATOM   2186  OD2 ASP A 148      42.301 -18.755  39.551  1.00 28.14           O  
ATOM   2187  N   ASP A 149      37.989 -19.977  36.839  1.00 29.00           N  
ATOM   2188  H   ASP A 149      38.777 -20.494  37.203  1.00 29.00           H  
ATOM   2189  CA  ASP A 149      36.985 -20.846  36.172  1.00 29.00           C  
ATOM   2190  HA  ASP A 149      36.771 -20.415  35.194  1.00 29.00           H  
ATOM   2191  C   ASP A 149      35.626 -21.044  36.919  1.00 29.00           C  
ATOM   2192  CB  ASP A 149      37.722 -22.194  35.959  1.00 29.00           C  
ATOM   2193  HB2 ASP A 149      37.712 -22.756  36.893  1.00 29.00           H  
ATOM   2194  HB3 ASP A 149      38.765 -21.987  35.720  1.00 29.00           H  
ATOM   2195  O   ASP A 149      35.604 -21.284  38.122  1.00 29.00           O  
ATOM   2196  CG  ASP A 149      37.190 -23.086  34.834  1.00 29.00           C  
ATOM   2197  OD1 ASP A 149      36.107 -22.772  34.289  1.00 29.00           O  
ATOM   2198  OD2 ASP A 149      37.895 -24.070  34.509  1.00 29.00           O  
ATOM   2199  N   LEU A 150      34.479 -20.983  36.212  1.00 29.21           N  
ATOM   2200  H   LEU A 150      34.594 -20.983  35.209  1.00 29.21           H  
ATOM   2201  CA  LEU A 150      33.104 -20.777  36.753  1.00 29.21           C  
ATOM   2202  HA  LEU A 150      33.186 -20.237  37.696  1.00 29.21           H  
ATOM   2203  C   LEU A 150      32.264 -22.048  37.075  1.00 29.21           C  
ATOM   2204  CB  LEU A 150      32.320 -19.899  35.738  1.00 29.21           C  
ATOM   2205  HB2 LEU A 150      31.248 -20.049  35.867  1.00 29.21           H  
ATOM   2206  HB3 LEU A 150      32.561 -20.254  34.735  1.00 29.21           H  
ATOM   2207  O   LEU A 150      31.107 -21.929  37.473  1.00 29.21           O  
ATOM   2208  CG  LEU A 150      32.573 -18.382  35.812  1.00 29.21           C  
ATOM   2209  HG  LEU A 150      33.641 -18.192  35.923  1.00 29.21           H  
ATOM   2210  CD1 LEU A 150      32.088 -17.712  34.521  1.00 29.21           C  
ATOM   2211 HD11 LEU A 150      32.274 -16.639  34.575  1.00 29.21           H  
ATOM   2212 HD12 LEU A 150      32.643 -18.117  33.675  1.00 29.21           H  
ATOM   2213 HD13 LEU A 150      31.023 -17.897  34.380  1.00 29.21           H  
ATOM   2214  CD2 LEU A 150      31.810 -17.733  36.972  1.00 29.21           C  
ATOM   2215 HD21 LEU A 150      32.033 -16.666  37.007  1.00 29.21           H  
ATOM   2216 HD22 LEU A 150      30.738 -17.894  36.857  1.00 29.21           H  
ATOM   2217 HD23 LEU A 150      32.132 -18.184  37.910  1.00 29.21           H  
ATOM   2218  N   GLY A 151      32.748 -23.267  36.809  1.00 35.17           N  
ATOM   2219  H   GLY A 151      33.709 -23.321  36.502  1.00 35.17           H  
ATOM   2220  CA  GLY A 151      31.881 -24.459  36.668  1.00 35.17           C  
ATOM   2221  HA2 GLY A 151      30.986 -24.174  36.115  1.00 35.17           H  
ATOM   2222  HA3 GLY A 151      32.421 -25.190  36.068  1.00 35.17           H  
ATOM   2223  C   GLY A 151      31.414 -25.184  37.947  1.00 35.17           C  
ATOM   2224  O   GLY A 151      30.408 -25.894  37.901  1.00 35.17           O  
ATOM   2225  N   GLU A 152      32.126 -25.054  39.072  1.00 36.05           N  
ATOM   2226  H   GLU A 152      32.894 -24.398  39.064  1.00 36.05           H  
ATOM   2227  CA  GLU A 152      31.927 -25.844  40.313  1.00 36.05           C  
ATOM   2228  HA  GLU A 152      31.519 -26.814  40.031  1.00 36.05           H  
ATOM   2229  C   GLU A 152      30.886 -25.245  41.281  1.00 36.05           C  
ATOM   2230  CB  GLU A 152      33.277 -26.107  41.012  1.00 36.05           C  
ATOM   2231  HB2 GLU A 152      33.776 -25.159  41.211  1.00 36.05           H  
ATOM   2232  HB3 GLU A 152      33.087 -26.607  41.962  1.00 36.05           H  
ATOM   2233  O   GLU A 152      30.894 -25.503  42.487  1.00 36.05           O  
ATOM   2234  CG  GLU A 152      34.201 -27.022  40.194  1.00 36.05           C  
ATOM   2235  HG2 GLU A 152      34.532 -26.491  39.301  1.00 36.05           H  
ATOM   2236  HG3 GLU A 152      33.628 -27.891  39.871  1.00 36.05           H  
ATOM   2237  CD  GLU A 152      35.431 -27.501  40.989  1.00 36.05           C  
ATOM   2238  OE1 GLU A 152      35.905 -28.625  40.690  1.00 36.05           O  
ATOM   2239  OE2 GLU A 152      35.889 -26.782  41.905  1.00 36.05           O  
ATOM   2240  N   ALA A 153      29.980 -24.446  40.727  1.00 34.01           N  
ATOM   2241  H   ALA A 153      30.032 -24.327  39.725  1.00 34.01           H  
ATOM   2242  CA  ALA A 153      29.247 -23.425  41.439  1.00 34.01           C  
ATOM   2243  HA  ALA A 153      30.014 -22.795  41.891  1.00 34.01           H  
ATOM   2244  C   ALA A 153      28.332 -23.930  42.568  1.00 34.01           C  
ATOM   2245  CB  ALA A 153      28.484 -22.641  40.365  1.00 34.01           C  
ATOM   2246  HB1 ALA A 153      27.887 -21.846  40.813  1.00 34.01           H  
ATOM   2247  HB2 ALA A 153      29.188 -22.204  39.657  1.00 34.01           H  
ATOM   2248  HB3 ALA A 153      27.810 -23.307  39.825  1.00 34.01           H  
ATOM   2249  O   ALA A 153      27.409 -24.719  42.341  1.00 34.01           O  
ATOM   2250  N   GLY A 154      28.557 -23.449  43.796  1.00 43.84           N  
ATOM   2251  H   GLY A 154      29.318 -22.791  43.887  1.00 43.84           H  
ATOM   2252  CA  GLY A 154      27.739 -23.790  44.968  1.00 43.84           C  
ATOM   2253  HA2 GLY A 154      27.663 -24.876  45.034  1.00 43.84           H  
ATOM   2254  HA3 GLY A 154      28.243 -23.426  45.864  1.00 43.84           H  
ATOM   2255  C   GLY A 154      26.317 -23.201  44.936  1.00 43.84           C  
ATOM   2256  O   GLY A 154      25.978 -22.384  44.086  1.00 43.84           O  
ATOM   2257  N   VAL A 155      25.463 -23.569  45.905  1.00 42.57           N  
ATOM   2258  H   VAL A 155      25.786 -24.234  46.593  1.00 42.57           H  
ATOM   2259  CA  VAL A 155      24.079 -23.036  46.018  1.00 42.57           C  
ATOM   2260  HA  VAL A 155      23.511 -23.356  45.145  1.00 42.57           H  
ATOM   2261  C   VAL A 155      24.048 -21.501  46.021  1.00 42.57           C  
ATOM   2262  CB  VAL A 155      23.380 -23.570  47.289  1.00 42.57           C  
ATOM   2263  HB  VAL A 155      23.993 -23.328  48.158  1.00 42.57           H  
ATOM   2264  O   VAL A 155      23.163 -20.902  45.408  1.00 42.57           O  
ATOM   2265  CG1 VAL A 155      21.981 -22.975  47.508  1.00 42.57           C  
ATOM   2266 HG11 VAL A 155      21.499 -23.443  48.367  1.00 42.57           H  
ATOM   2267 HG12 VAL A 155      21.366 -23.123  46.621  1.00 42.57           H  
ATOM   2268 HG13 VAL A 155      22.054 -21.907  47.714  1.00 42.57           H  
ATOM   2269  CG2 VAL A 155      23.218 -25.097  47.226  1.00 42.57           C  
ATOM   2270 HG21 VAL A 155      24.193 -25.577  47.147  1.00 42.57           H  
ATOM   2271 HG22 VAL A 155      22.729 -25.454  48.133  1.00 42.57           H  
ATOM   2272 HG23 VAL A 155      22.615 -25.367  46.359  1.00 42.57           H  
ATOM   2273  N   ASP A 156      25.031 -20.874  46.671  1.00 42.62           N  
ATOM   2274  H   ASP A 156      25.732 -21.425  47.147  1.00 42.62           H  
ATOM   2275  CA  ASP A 156      25.174 -19.416  46.731  1.00 42.62           C  
ATOM   2276  HA  ASP A 156      24.251 -18.983  47.116  1.00 42.62           H  
ATOM   2277  C   ASP A 156      25.417 -18.794  45.347  1.00 42.62           C  
ATOM   2278  CB  ASP A 156      26.317 -19.057  47.698  1.00 42.62           C  
ATOM   2279  HB2 ASP A 156      27.218 -19.599  47.407  1.00 42.62           H  
ATOM   2280  HB3 ASP A 156      26.524 -17.991  47.611  1.00 42.62           H  
ATOM   2281  O   ASP A 156      24.843 -17.754  45.031  1.00 42.62           O  
ATOM   2282  CG  ASP A 156      25.983 -19.352  49.167  1.00 42.62           C  
ATOM   2283  OD1 ASP A 156      24.810 -19.151  49.563  1.00 42.62           O  
ATOM   2284  OD2 ASP A 156      26.896 -19.795  49.900  1.00 42.62           O  
ATOM   2285  N   GLU A 157      26.180 -19.461  44.480  1.00 44.58           N  
ATOM   2286  H   GLU A 157      26.564 -20.356  44.748  1.00 44.58           H  
ATOM   2287  CA  GLU A 157      26.483 -18.974  43.130  1.00 44.58           C  
ATOM   2288  HA  GLU A 157      26.828 -17.942  43.183  1.00 44.58           H  
ATOM   2289  C   GLU A 157      25.261 -19.018  42.210  1.00 44.58           C  
ATOM   2290  CB  GLU A 157      27.599 -19.816  42.519  1.00 44.58           C  
ATOM   2291  HB2 GLU A 157      27.366 -20.872  42.656  1.00 44.58           H  
ATOM   2292  HB3 GLU A 157      27.655 -19.596  41.452  1.00 44.58           H  
ATOM   2293  O   GLU A 157      25.085 -18.154  41.352  1.00 44.58           O  
ATOM   2294  CG  GLU A 157      28.955 -19.508  43.154  1.00 44.58           C  
ATOM   2295  HG2 GLU A 157      28.882 -19.633  44.235  1.00 44.58           H  
ATOM   2296  HG3 GLU A 157      29.222 -18.472  42.948  1.00 44.58           H  
ATOM   2297  CD  GLU A 157      30.033 -20.435  42.602  1.00 44.58           C  
ATOM   2298  OE1 GLU A 157      30.693 -21.114  43.417  1.00 44.58           O  
ATOM   2299  OE2 GLU A 157      30.136 -20.534  41.366  1.00 44.58           O  
ATOM   2300  N   LEU A 158      24.363 -19.984  42.415  1.00 41.01           N  
ATOM   2301  H   LEU A 158      24.567 -20.674  43.124  1.00 41.01           H  
ATOM   2302  CA  LEU A 158      23.104 -20.042  41.675  1.00 41.01           C  
ATOM   2303  HA  LEU A 158      23.339 -19.939  40.616  1.00 41.01           H  
ATOM   2304  C   LEU A 158      22.175 -18.878  42.055  1.00 41.01           C  
ATOM   2305  CB  LEU A 158      22.468 -21.420  41.908  1.00 41.01           C  
ATOM   2306  HB2 LEU A 158      22.048 -21.469  42.913  1.00 41.01           H  
ATOM   2307  HB3 LEU A 158      23.264 -22.164  41.856  1.00 41.01           H  
ATOM   2308  O   LEU A 158      21.509 -18.304  41.191  1.00 41.01           O  
ATOM   2309  CG  LEU A 158      21.398 -21.756  40.850  1.00 41.01           C  
ATOM   2310  HG  LEU A 158      21.442 -21.042  40.028  1.00 41.01           H  
ATOM   2311  CD1 LEU A 158      21.647 -23.151  40.272  1.00 41.01           C  
ATOM   2312 HD11 LEU A 158      20.894 -23.376  39.517  1.00 41.01           H  
ATOM   2313 HD12 LEU A 158      21.615 -23.897  41.066  1.00 41.01           H  
ATOM   2314 HD13 LEU A 158      22.629 -23.172  39.800  1.00 41.01           H  
ATOM   2315  CD2 LEU A 158      19.987 -21.730  41.442  1.00 41.01           C  
ATOM   2316 HD21 LEU A 158      19.797 -20.741  41.859  1.00 41.01           H  
ATOM   2317 HD22 LEU A 158      19.257 -21.927  40.657  1.00 41.01           H  
ATOM   2318 HD23 LEU A 158      19.899 -22.476  42.232  1.00 41.01           H  
ATOM   2319  N   LEU A 159      22.159 -18.500  43.337  1.00 46.97           N  
ATOM   2320  H   LEU A 159      22.771 -18.986  43.977  1.00 46.97           H  
ATOM   2321  CA  LEU A 159      21.465 -17.299  43.808  1.00 46.97           C  
ATOM   2322  HA  LEU A 159      20.447 -17.308  43.418  1.00 46.97           H  
ATOM   2323  C   LEU A 159      22.117 -16.018  43.269  1.00 46.97           C  
ATOM   2324  CB  LEU A 159      21.428 -17.292  45.346  1.00 46.97           C  
ATOM   2325  HB2 LEU A 159      22.420 -17.545  45.719  1.00 46.97           H  
ATOM   2326  HB3 LEU A 159      21.206 -16.281  45.687  1.00 46.97           H  
ATOM   2327  O   LEU A 159      21.392 -15.094  42.911  1.00 46.97           O  
ATOM   2328  CG  LEU A 159      20.400 -18.255  45.964  1.00 46.97           C  
ATOM   2329  HG  LEU A 159      20.497 -19.247  45.524  1.00 46.97           H  
ATOM   2330  CD1 LEU A 159      20.651 -18.362  47.469  1.00 46.97           C  
ATOM   2331 HD11 LEU A 159      20.698 -17.373  47.926  1.00 46.97           H  
ATOM   2332 HD12 LEU A 159      21.611 -18.854  47.624  1.00 46.97           H  
ATOM   2333 HD13 LEU A 159      19.883 -18.977  47.937  1.00 46.97           H  
ATOM   2334  CD2 LEU A 159      18.966 -17.750  45.754  1.00 46.97           C  
ATOM   2335 HD21 LEU A 159      18.877 -16.713  46.077  1.00 46.97           H  
ATOM   2336 HD22 LEU A 159      18.271 -18.387  46.302  1.00 46.97           H  
ATOM   2337 HD23 LEU A 159      18.715 -17.811  44.695  1.00 46.97           H  
ATOM   2338  N   GLU A 160      23.446 -15.963  43.162  1.00 47.46           N  
ATOM   2339  H   GLU A 160      23.999 -16.713  43.552  1.00 47.46           H  
ATOM   2340  CA  GLU A 160      24.156 -14.851  42.513  1.00 47.46           C  
ATOM   2341  HA  GLU A 160      23.835 -13.905  42.950  1.00 47.46           H  
ATOM   2342  C   GLU A 160      23.881 -14.758  41.011  1.00 47.46           C  
ATOM   2343  CB  GLU A 160      25.672 -14.991  42.692  1.00 47.46           C  
ATOM   2344  HB2 GLU A 160      26.164 -14.486  41.861  1.00 47.46           H  
ATOM   2345  HB3 GLU A 160      25.947 -16.045  42.655  1.00 47.46           H  
ATOM   2346  O   GLU A 160      23.813 -13.654  40.476  1.00 47.46           O  
ATOM   2347  CG  GLU A 160      26.194 -14.359  43.984  1.00 47.46           C  
ATOM   2348  HG2 GLU A 160      25.867 -13.320  44.015  1.00 47.46           H  
ATOM   2349  HG3 GLU A 160      25.759 -14.878  44.839  1.00 47.46           H  
ATOM   2350  CD  GLU A 160      27.728 -14.406  44.068  1.00 47.46           C  
ATOM   2351  OE1 GLU A 160      28.264 -13.745  44.987  1.00 47.46           O  
ATOM   2352  OE2 GLU A 160      28.353 -15.050  43.193  1.00 47.46           O  
ATOM   2353  N   ALA A 161      23.741 -15.885  40.311  1.00 41.46           N  
ATOM   2354  H   ALA A 161      23.924 -16.762  40.776  1.00 41.46           H  
ATOM   2355  CA  ALA A 161      23.434 -15.904  38.883  1.00 41.46           C  
ATOM   2356  HA  ALA A 161      24.123 -15.236  38.365  1.00 41.46           H  
ATOM   2357  C   ALA A 161      22.014 -15.395  38.614  1.00 41.46           C  
ATOM   2358  CB  ALA A 161      23.645 -17.321  38.344  1.00 41.46           C  
ATOM   2359  HB1 ALA A 161      23.446 -17.337  37.272  1.00 41.46           H  
ATOM   2360  HB2 ALA A 161      24.674 -17.634  38.521  1.00 41.46           H  
ATOM   2361  HB3 ALA A 161      22.972 -18.018  38.843  1.00 41.46           H  
ATOM   2362  O   ALA A 161      21.833 -14.513  37.781  1.00 41.46           O  
ATOM   2363  N   LEU A 162      21.027 -15.888  39.371  1.00 41.91           N  
ATOM   2364  H   LEU A 162      21.250 -16.615  40.035  1.00 41.91           H  
ATOM   2365  CA  LEU A 162      19.663 -15.351  39.333  1.00 41.91           C  
ATOM   2366  HA  LEU A 162      19.286 -15.403  38.312  1.00 41.91           H  
ATOM   2367  C   LEU A 162      19.632 -13.876  39.734  1.00 41.91           C  
ATOM   2368  CB  LEU A 162      18.761 -16.172  40.268  1.00 41.91           C  
ATOM   2369  HB2 LEU A 162      19.340 -16.466  41.144  1.00 41.91           H  
ATOM   2370  HB3 LEU A 162      17.941 -15.546  40.618  1.00 41.91           H  
ATOM   2371  O   LEU A 162      18.926 -13.102  39.099  1.00 41.91           O  
ATOM   2372  CG  LEU A 162      18.168 -17.413  39.585  1.00 41.91           C  
ATOM   2373  HG  LEU A 162      18.927 -17.898  38.970  1.00 41.91           H  
ATOM   2374  CD1 LEU A 162      17.698 -18.412  40.641  1.00 41.91           C  
ATOM   2375 HD11 LEU A 162      18.548 -18.699  41.260  1.00 41.91           H  
ATOM   2376 HD12 LEU A 162      16.930 -17.956  41.266  1.00 41.91           H  
ATOM   2377 HD13 LEU A 162      17.302 -19.303  40.152  1.00 41.91           H  
ATOM   2378  CD2 LEU A 162      16.960 -17.052  38.719  1.00 41.91           C  
ATOM   2379 HD21 LEU A 162      17.295 -16.416  37.900  1.00 41.91           H  
ATOM   2380 HD22 LEU A 162      16.210 -16.526  39.310  1.00 41.91           H  
ATOM   2381 HD23 LEU A 162      16.526 -17.954  38.288  1.00 41.91           H  
ATOM   2382  N   GLY A 163      20.419 -13.486  40.743  1.00 41.23           N  
ATOM   2383  H   GLY A 163      20.922 -14.189  41.266  1.00 41.23           H  
ATOM   2384  CA  GLY A 163      20.637 -12.086  41.097  1.00 41.23           C  
ATOM   2385  HA2 GLY A 163      21.393 -12.020  41.878  1.00 41.23           H  
ATOM   2386  HA3 GLY A 163      19.710 -11.642  41.460  1.00 41.23           H  
ATOM   2387  C   GLY A 163      21.115 -11.285  39.890  1.00 41.23           C  
ATOM   2388  O   GLY A 163      20.445 -10.354  39.484  1.00 41.23           O  
ATOM   2389  N   ARG A 164      22.202 -11.707  39.234  1.00 40.92           N  
ATOM   2390  H   ARG A 164      22.686 -12.515  39.600  1.00 40.92           H  
ATOM   2391  CA  ARG A 164      22.745 -11.038  38.040  1.00 40.92           C  
ATOM   2392  HA  ARG A 164      22.949  -9.995  38.283  1.00 40.92           H  
ATOM   2393  C   ARG A 164      21.780 -10.971  36.863  1.00 40.92           C  
ATOM   2394  CB  ARG A 164      24.033 -11.736  37.578  1.00 40.92           C  
ATOM   2395  HB2 ARG A 164      24.181 -11.534  36.517  1.00 40.92           H  
ATOM   2396  HB3 ARG A 164      23.947 -12.815  37.707  1.00 40.92           H  
ATOM   2397  O   ARG A 164      21.788  -9.977  36.155  1.00 40.92           O  
ATOM   2398  CG  ARG A 164      25.258 -11.207  38.327  1.00 40.92           C  
ATOM   2399  HG2 ARG A 164      25.175 -11.419  39.393  1.00 40.92           H  
ATOM   2400  HG3 ARG A 164      25.298 -10.126  38.194  1.00 40.92           H  
ATOM   2401  CD  ARG A 164      26.554 -11.803  37.763  1.00 40.92           C  
ATOM   2402  HD2 ARG A 164      27.364 -11.114  38.000  1.00 40.92           H  
ATOM   2403  HD3 ARG A 164      26.475 -11.882  36.679  1.00 40.92           H  
ATOM   2404  NE  ARG A 164      26.871 -13.116  38.356  1.00 40.92           N  
ATOM   2405  HE  ARG A 164      26.246 -13.448  39.078  1.00 40.92           H  
ATOM   2406  NH1 ARG A 164      28.804 -13.508  37.181  1.00 40.92           N  
ATOM   2407 HH11 ARG A 164      28.597 -12.705  36.605  1.00 40.92           H  
ATOM   2408 HH12 ARG A 164      29.626 -14.075  37.029  1.00 40.92           H  
ATOM   2409  NH2 ARG A 164      28.230 -14.884  38.845  1.00 40.92           N  
ATOM   2410 HH21 ARG A 164      29.076 -15.418  38.707  1.00 40.92           H  
ATOM   2411 HH22 ARG A 164      27.676 -15.100  39.661  1.00 40.92           H  
ATOM   2412  CZ  ARG A 164      27.959 -13.832  38.124  1.00 40.92           C  
ATOM   2413  N   GLU A 165      21.020 -12.028  36.599  1.00 34.59           N  
ATOM   2414  H   GLU A 165      21.118 -12.850  37.177  1.00 34.59           H  
ATOM   2415  CA  GLU A 165      20.144 -12.084  35.425  1.00 34.59           C  
ATOM   2416  HA  GLU A 165      20.666 -11.632  34.581  1.00 34.59           H  
ATOM   2417  C   GLU A 165      18.860 -11.273  35.636  1.00 34.59           C  
ATOM   2418  CB  GLU A 165      19.861 -13.557  35.082  1.00 34.59           C  
ATOM   2419  HB2 GLU A 165      20.761 -14.139  35.281  1.00 34.59           H  
ATOM   2420  HB3 GLU A 165      19.064 -13.931  35.726  1.00 34.59           H  
ATOM   2421  O   GLU A 165      18.369 -10.649  34.702  1.00 34.59           O  
ATOM   2422  CG  GLU A 165      19.498 -13.776  33.604  1.00 34.59           C  
ATOM   2423  HG2 GLU A 165      18.570 -13.247  33.386  1.00 34.59           H  
ATOM   2424  HG3 GLU A 165      20.287 -13.345  32.987  1.00 34.59           H  
ATOM   2425  CD  GLU A 165      19.328 -15.263  33.230  1.00 34.59           C  
ATOM   2426  OE1 GLU A 165      19.311 -15.562  32.011  1.00 34.59           O  
ATOM   2427  OE2 GLU A 165      19.170 -16.110  34.141  1.00 34.59           O  
ATOM   2428  N   LEU A 166      18.325 -11.252  36.862  1.00 37.71           N  
ATOM   2429  H   LEU A 166      18.786 -11.765  37.600  1.00 37.71           H  
ATOM   2430  CA  LEU A 166      17.099 -10.516  37.191  1.00 37.71           C  
ATOM   2431  HA  LEU A 166      16.510 -10.396  36.282  1.00 37.71           H  
ATOM   2432  C   LEU A 166      17.346  -9.085  37.677  1.00 37.71           C  
ATOM   2433  CB  LEU A 166      16.266 -11.338  38.188  1.00 37.71           C  
ATOM   2434  HB2 LEU A 166      16.911 -11.661  39.005  1.00 37.71           H  
ATOM   2435  HB3 LEU A 166      15.488 -10.706  38.616  1.00 37.71           H  
ATOM   2436  O   LEU A 166      16.445  -8.270  37.518  1.00 37.71           O  
ATOM   2437  CG  LEU A 166      15.624 -12.536  37.460  1.00 37.71           C  
ATOM   2438  HG  LEU A 166      16.171 -12.733  36.538  1.00 37.71           H  
ATOM   2439  CD1 LEU A 166      15.634 -13.853  38.232  1.00 37.71           C  
ATOM   2440 HD11 LEU A 166      14.638 -14.137  38.571  1.00 37.71           H  
ATOM   2441 HD12 LEU A 166      16.361 -13.827  39.044  1.00 37.71           H  
ATOM   2442 HD13 LEU A 166      15.957 -14.624  37.533  1.00 37.71           H  
ATOM   2443  CD2 LEU A 166      14.183 -12.214  37.054  1.00 37.71           C  
ATOM   2444 HD21 LEU A 166      13.772 -13.047  36.483  1.00 37.71           H  
ATOM   2445 HD22 LEU A 166      14.186 -11.325  36.424  1.00 37.71           H  
ATOM   2446 HD23 LEU A 166      13.578 -12.022  37.940  1.00 37.71           H  
ATOM   2447  N   ASP A 167      18.529  -8.782  38.221  1.00 32.95           N  
ATOM   2448  H   ASP A 167      19.178  -9.526  38.433  1.00 32.95           H  
ATOM   2449  CA  ASP A 167      19.009  -7.405  38.446  1.00 32.95           C  
ATOM   2450  HA  ASP A 167      18.156  -6.751  38.627  1.00 32.95           H  
ATOM   2451  C   ASP A 167      19.753  -6.846  37.216  1.00 32.95           C  
ATOM   2452  CB  ASP A 167      19.958  -7.310  39.665  1.00 32.95           C  
ATOM   2453  HB2 ASP A 167      20.308  -6.280  39.740  1.00 32.95           H  
ATOM   2454  HB3 ASP A 167      20.845  -7.917  39.483  1.00 32.95           H  
ATOM   2455  O   ASP A 167      20.243  -5.718  37.248  1.00 32.95           O  
ATOM   2456  CG  ASP A 167      19.363  -7.648  41.038  1.00 32.95           C  
ATOM   2457  OD1 ASP A 167      18.139  -7.474  41.241  1.00 32.95           O  
ATOM   2458  OD2 ASP A 167      20.159  -8.013  41.939  1.00 32.95           O  
ATOM   2459  N   GLY A 168      19.941  -7.657  36.169  1.00 28.46           N  
ATOM   2460  H   GLY A 168      19.565  -8.593  36.218  1.00 28.46           H  
ATOM   2461  CA  GLY A 168      20.573  -7.234  34.918  1.00 28.46           C  
ATOM   2462  HA2 GLY A 168      21.416  -6.579  35.139  1.00 28.46           H  
ATOM   2463  HA3 GLY A 168      20.941  -8.118  34.397  1.00 28.46           H  
ATOM   2464  C   GLY A 168      19.628  -6.491  33.968  1.00 28.46           C  
ATOM   2465  O   GLY A 168      20.115  -5.841  33.043  1.00 28.46           O  
ATOM   2466  N   ASP A 169      18.314  -6.594  34.194  1.00 28.39           N  
ATOM   2467  H   ASP A 169      18.052  -7.048  35.057  1.00 28.39           H  
ATOM   2468  CA  ASP A 169      17.300  -5.665  33.660  1.00 28.39           C  
ATOM   2469  HA  ASP A 169      17.649  -5.237  32.721  1.00 28.39           H  
ATOM   2470  C   ASP A 169      17.100  -4.472  34.623  1.00 28.39           C  
ATOM   2471  CB  ASP A 169      15.965  -6.418  33.398  1.00 28.39           C  
ATOM   2472  HB2 ASP A 169      15.883  -7.252  34.094  1.00 28.39           H  
ATOM   2473  HB3 ASP A 169      15.142  -5.744  33.638  1.00 28.39           H  
ATOM   2474  O   ASP A 169      16.486  -3.466  34.193  1.00 28.39           O  
ATOM   2475  CG  ASP A 169      15.692  -6.935  31.963  1.00 28.39           C  
ATOM   2476  OD1 ASP A 169      16.490  -6.714  31.023  1.00 28.39           O  
ATOM   2477  OD2 ASP A 169      14.604  -7.553  31.775  1.00 28.39           O  
ATOM   2478  OXT ASP A 169      17.513  -4.587  35.799  1.00 28.39           O  
TER    2479      ASP A 169                                                       
ATOM   2479  N   MET B   1       8.208 -34.506  46.481  1.00 68.99           N  
ATOM   2480  H   MET B   1       7.294 -34.547  46.908  1.00 68.99           H  
ATOM   2481  H2  MET B   1       8.921 -34.634  47.186  1.00 68.99           H  
ATOM   2482  H3  MET B   1       8.309 -35.228  45.783  1.00 68.99           H  
ATOM   2483  CA  MET B   1       8.399 -33.195  45.856  1.00 68.99           C  
ATOM   2484  HA  MET B   1       9.419 -33.168  45.474  1.00 68.99           H  
ATOM   2485  C   MET B   1       8.239 -32.134  46.932  1.00 68.99           C  
ATOM   2486  CB  MET B   1       7.489 -32.999  44.639  1.00 68.99           C  
ATOM   2487  HB2 MET B   1       7.245 -33.970  44.207  1.00 68.99           H  
ATOM   2488  HB3 MET B   1       6.562 -32.499  44.918  1.00 68.99           H  
ATOM   2489  O   MET B   1       7.128 -31.972  47.438  1.00 68.99           O  
ATOM   2490  CG  MET B   1       8.227 -32.187  43.577  1.00 68.99           C  
ATOM   2491  HG2 MET B   1       9.169 -32.672  43.322  1.00 68.99           H  
ATOM   2492  HG3 MET B   1       8.439 -31.207  44.004  1.00 68.99           H  
ATOM   2493  SD  MET B   1       7.280 -31.903  42.067  1.00 68.99           S  
ATOM   2494  CE  MET B   1       7.385 -33.501  41.216  1.00 68.99           C  
ATOM   2495  HE1 MET B   1       6.888 -34.276  41.800  1.00 68.99           H  
ATOM   2496  HE2 MET B   1       8.431 -33.761  41.057  1.00 68.99           H  
ATOM   2497  HE3 MET B   1       6.901 -33.411  40.244  1.00 68.99           H  
ATOM   2498  N   THR B   2       9.341 -31.533  47.374  1.00 81.06           N  
ATOM   2499  H   THR B   2      10.200 -31.704  46.870  1.00 81.06           H  
ATOM   2500  CA  THR B   2       9.330 -30.380  48.285  1.00 81.06           C  
ATOM   2501  HA  THR B   2       8.816 -30.652  49.207  1.00 81.06           H  
ATOM   2502  C   THR B   2       8.558 -29.229  47.637  1.00 81.06           C  
ATOM   2503  CB  THR B   2      10.758 -29.922  48.643  1.00 81.06           C  
ATOM   2504  HB  THR B   2      10.692 -29.076  49.327  1.00 81.06           H  
ATOM   2505  O   THR B   2       8.361 -29.218  46.418  1.00 81.06           O  
ATOM   2506  CG2 THR B   2      11.596 -31.014  49.309  1.00 81.06           C  
ATOM   2507 HG21 THR B   2      12.609 -30.646  49.470  1.00 81.06           H  
ATOM   2508 HG22 THR B   2      11.162 -31.266  50.277  1.00 81.06           H  
ATOM   2509 HG23 THR B   2      11.642 -31.906  48.685  1.00 81.06           H  
ATOM   2510  OG1 THR B   2      11.442 -29.498  47.495  1.00 81.06           O  
ATOM   2511  HG1 THR B   2      12.214 -30.057  47.379  1.00 81.06           H  
ATOM   2512  N   ASP B   3       8.095 -28.258  48.424  1.00 72.35           N  
ATOM   2513  H   ASP B   3       8.214 -28.291  49.427  1.00 72.35           H  
ATOM   2514  CA  ASP B   3       7.463 -27.071  47.835  1.00 72.35           C  
ATOM   2515  HA  ASP B   3       6.638 -27.390  47.198  1.00 72.35           H  
ATOM   2516  C   ASP B   3       8.429 -26.340  46.895  1.00 72.35           C  
ATOM   2517  CB  ASP B   3       6.911 -26.144  48.930  1.00 72.35           C  
ATOM   2518  HB2 ASP B   3       7.000 -25.113  48.588  1.00 72.35           H  
ATOM   2519  HB3 ASP B   3       7.509 -26.242  49.836  1.00 72.35           H  
ATOM   2520  O   ASP B   3       8.021 -25.938  45.808  1.00 72.35           O  
ATOM   2521  CG  ASP B   3       5.430 -26.394  49.251  1.00 72.35           C  
ATOM   2522  OD1 ASP B   3       4.830 -27.357  48.699  1.00 72.35           O  
ATOM   2523  OD2 ASP B   3       4.904 -25.619  50.075  1.00 72.35           O  
ATOM   2524  N   SER B   4       9.722 -26.284  47.231  1.00 73.35           N  
ATOM   2525  H   SER B   4      10.009 -26.582  48.152  1.00 73.35           H  
ATOM   2526  CA  SER B   4      10.751 -25.732  46.345  1.00 73.35           C  
ATOM   2527  HA  SER B   4      10.491 -24.698  46.118  1.00 73.35           H  
ATOM   2528  C   SER B   4      10.846 -26.477  45.006  1.00 73.35           C  
ATOM   2529  CB  SER B   4      12.116 -25.727  47.041  1.00 73.35           C  
ATOM   2530  HB2 SER B   4      12.439 -26.751  47.230  1.00 73.35           H  
ATOM   2531  HB3 SER B   4      12.843 -25.240  46.392  1.00 73.35           H  
ATOM   2532  O   SER B   4      10.911 -25.831  43.965  1.00 73.35           O  
ATOM   2533  OG  SER B   4      12.035 -25.022  48.268  1.00 73.35           O  
ATOM   2534  HG  SER B   4      12.923 -24.762  48.524  1.00 73.35           H  
ATOM   2535  N   GLU B   5      10.786 -27.815  44.994  1.00 77.12           N  
ATOM   2536  H   GLU B   5      10.727 -28.309  45.873  1.00 77.12           H  
ATOM   2537  CA  GLU B   5      10.808 -28.607  43.749  1.00 77.12           C  
ATOM   2538  HA  GLU B   5      11.677 -28.324  43.154  1.00 77.12           H  
ATOM   2539  C   GLU B   5       9.570 -28.351  42.873  1.00 77.12           C  
ATOM   2540  CB  GLU B   5      10.909 -30.105  44.078  1.00 77.12           C  
ATOM   2541  HB2 GLU B   5      10.630 -30.679  43.194  1.00 77.12           H  
ATOM   2542  HB3 GLU B   5      10.193 -30.318  44.872  1.00 77.12           H  
ATOM   2543  O   GLU B   5       9.697 -28.203  41.658  1.00 77.12           O  
ATOM   2544  CG  GLU B   5      12.306 -30.577  44.510  1.00 77.12           C  
ATOM   2545  HG2 GLU B   5      12.700 -29.901  45.270  1.00 77.12           H  
ATOM   2546  HG3 GLU B   5      12.968 -30.522  43.646  1.00 77.12           H  
ATOM   2547  CD  GLU B   5      12.301 -32.012  45.073  1.00 77.12           C  
ATOM   2548  OE1 GLU B   5      13.346 -32.682  45.018  1.00 77.12           O  
ATOM   2549  OE2 GLU B   5      11.262 -32.445  45.635  1.00 77.12           O  
ATOM   2550  N   LYS B   6       8.377 -28.230  43.473  1.00 81.23           N  
ATOM   2551  H   LYS B   6       8.343 -28.315  44.479  1.00 81.23           H  
ATOM   2552  CA  LYS B   6       7.147 -27.911  42.723  1.00 81.23           C  
ATOM   2553  HA  LYS B   6       7.041 -28.603  41.887  1.00 81.23           H  
ATOM   2554  C   LYS B   6       7.198 -26.509  42.124  1.00 81.23           C  
ATOM   2555  CB  LYS B   6       5.920 -28.000  43.631  1.00 81.23           C  
ATOM   2556  HB2 LYS B   6       5.058 -27.618  43.084  1.00 81.23           H  
ATOM   2557  HB3 LYS B   6       6.082 -27.359  44.497  1.00 81.23           H  
ATOM   2558  O   LYS B   6       6.846 -26.311  40.964  1.00 81.23           O  
ATOM   2559  CG  LYS B   6       5.599 -29.421  44.098  1.00 81.23           C  
ATOM   2560  HG2 LYS B   6       6.460 -29.846  44.615  1.00 81.23           H  
ATOM   2561  HG3 LYS B   6       5.332 -30.045  43.245  1.00 81.23           H  
ATOM   2562  CD  LYS B   6       4.419 -29.327  45.063  1.00 81.23           C  
ATOM   2563  HD2 LYS B   6       4.657 -28.578  45.819  1.00 81.23           H  
ATOM   2564  HD3 LYS B   6       3.529 -29.006  44.522  1.00 81.23           H  
ATOM   2565  CE  LYS B   6       4.156 -30.653  45.764  1.00 81.23           C  
ATOM   2566  HE2 LYS B   6       3.734 -31.363  45.053  1.00 81.23           H  
ATOM   2567  HE3 LYS B   6       5.109 -31.037  46.127  1.00 81.23           H  
ATOM   2568  NZ  LYS B   6       3.249 -30.410  46.909  1.00 81.23           N  
ATOM   2569  HZ1 LYS B   6       2.365 -30.035  46.594  1.00 81.23           H  
ATOM   2570  HZ2 LYS B   6       3.104 -31.245  47.458  1.00 81.23           H  
ATOM   2571  HZ3 LYS B   6       3.662 -29.708  47.506  1.00 81.23           H  
ATOM   2572  N   VAL B   7       7.622 -25.521  42.914  1.00 81.31           N  
ATOM   2573  H   VAL B   7       7.892 -25.741  43.862  1.00 81.31           H  
ATOM   2574  CA  VAL B   7       7.722 -24.131  42.450  1.00 81.31           C  
ATOM   2575  HA  VAL B   7       6.777 -23.848  41.988  1.00 81.31           H  
ATOM   2576  C   VAL B   7       8.790 -24.005  41.358  1.00 81.31           C  
ATOM   2577  CB  VAL B   7       7.960 -23.170  43.629  1.00 81.31           C  
ATOM   2578  HB  VAL B   7       8.871 -23.456  44.155  1.00 81.31           H  
ATOM   2579  O   VAL B   7       8.574 -23.272  40.395  1.00 81.31           O  
ATOM   2580  CG1 VAL B   7       8.083 -21.721  43.153  1.00 81.31           C  
ATOM   2581 HG11 VAL B   7       8.322 -21.074  43.997  1.00 81.31           H  
ATOM   2582 HG12 VAL B   7       7.147 -21.391  42.702  1.00 81.31           H  
ATOM   2583 HG13 VAL B   7       8.872 -21.637  42.406  1.00 81.31           H  
ATOM   2584  CG2 VAL B   7       6.775 -23.172  44.607  1.00 81.31           C  
ATOM   2585 HG21 VAL B   7       6.561 -24.179  44.966  1.00 81.31           H  
ATOM   2586 HG22 VAL B   7       5.879 -22.788  44.119  1.00 81.31           H  
ATOM   2587 HG23 VAL B   7       7.010 -22.545  45.468  1.00 81.31           H  
ATOM   2588  N   ALA B   8       9.884 -24.769  41.433  1.00 76.27           N  
ATOM   2589  H   ALA B   8      10.043 -25.325  42.262  1.00 76.27           H  
ATOM   2590  CA  ALA B   8      10.898 -24.812  40.381  1.00 76.27           C  
ATOM   2591  HA  ALA B   8      11.267 -23.798  40.221  1.00 76.27           H  
ATOM   2592  C   ALA B   8      10.341 -25.313  39.033  1.00 76.27           C  
ATOM   2593  CB  ALA B   8      12.073 -25.672  40.863  1.00 76.27           C  
ATOM   2594  HB1 ALA B   8      12.476 -25.262  41.788  1.00 76.27           H  
ATOM   2595  HB2 ALA B   8      11.745 -26.697  41.036  1.00 76.27           H  
ATOM   2596  HB3 ALA B   8      12.858 -25.671  40.107  1.00 76.27           H  
ATOM   2597  O   ALA B   8      10.688 -24.761  37.987  1.00 76.27           O  
ATOM   2598  N   GLU B   9       9.442 -26.306  39.025  1.00 84.30           N  
ATOM   2599  H   GLU B   9       9.211 -26.767  39.894  1.00 84.30           H  
ATOM   2600  CA  GLU B   9       8.764 -26.741  37.793  1.00 84.30           C  
ATOM   2601  HA  GLU B   9       9.517 -26.932  37.028  1.00 84.30           H  
ATOM   2602  C   GLU B   9       7.838 -25.659  37.220  1.00 84.30           C  
ATOM   2603  CB  GLU B   9       7.973 -28.039  38.012  1.00 84.30           C  
ATOM   2604  HB2 GLU B   9       7.307 -28.174  37.160  1.00 84.30           H  
ATOM   2605  HB3 GLU B   9       7.367 -27.958  38.915  1.00 84.30           H  
ATOM   2606  O   GLU B   9       7.859 -25.413  36.009  1.00 84.30           O  
ATOM   2607  CG  GLU B   9       8.885 -29.270  38.099  1.00 84.30           C  
ATOM   2608  HG2 GLU B   9       9.496 -29.199  38.999  1.00 84.30           H  
ATOM   2609  HG3 GLU B   9       9.556 -29.262  37.241  1.00 84.30           H  
ATOM   2610  CD  GLU B   9       8.110 -30.600  38.110  1.00 84.30           C  
ATOM   2611  OE1 GLU B   9       8.784 -31.638  37.921  1.00 84.30           O  
ATOM   2612  OE2 GLU B   9       6.868 -30.583  38.271  1.00 84.30           O  
ATOM   2613  N   TYR B  10       7.075 -24.962  38.070  1.00 84.83           N  
ATOM   2614  H   TYR B  10       7.074 -25.226  39.045  1.00 84.83           H  
ATOM   2615  CA  TYR B  10       6.242 -23.839  37.628  1.00 84.83           C  
ATOM   2616  HA  TYR B  10       5.605 -24.185  36.814  1.00 84.83           H  
ATOM   2617  C   TYR B  10       7.074 -22.681  37.068  1.00 84.83           C  
ATOM   2618  CB  TYR B  10       5.347 -23.340  38.770  1.00 84.83           C  
ATOM   2619  HB2 TYR B  10       4.915 -22.383  38.477  1.00 84.83           H  
ATOM   2620  HB3 TYR B  10       5.958 -23.160  39.655  1.00 84.83           H  
ATOM   2621  O   TYR B  10       6.723 -22.135  36.020  1.00 84.83           O  
ATOM   2622  CG  TYR B  10       4.196 -24.264  39.114  1.00 84.83           C  
ATOM   2623  CD1 TYR B  10       3.231 -24.575  38.135  1.00 84.83           C  
ATOM   2624  HD1 TYR B  10       3.316 -24.163  37.141  1.00 84.83           H  
ATOM   2625  CD2 TYR B  10       4.072 -24.792  40.413  1.00 84.83           C  
ATOM   2626  HD2 TYR B  10       4.815 -24.560  41.161  1.00 84.83           H  
ATOM   2627  CE1 TYR B  10       2.154 -25.423  38.450  1.00 84.83           C  
ATOM   2628  HE1 TYR B  10       1.413 -25.675  37.705  1.00 84.83           H  
ATOM   2629  CE2 TYR B  10       2.994 -25.638  40.735  1.00 84.83           C  
ATOM   2630  HE2 TYR B  10       2.912 -26.046  41.731  1.00 84.83           H  
ATOM   2631  OH  TYR B  10       0.989 -26.768  40.054  1.00 84.83           O  
ATOM   2632  HH  TYR B  10       1.042 -27.078  40.961  1.00 84.83           H  
ATOM   2633  CZ  TYR B  10       2.035 -25.956  39.749  1.00 84.83           C  
ATOM   2634  N   LEU B  11       8.193 -22.338  37.714  1.00 83.20           N  
ATOM   2635  H   LEU B  11       8.411 -22.806  38.582  1.00 83.20           H  
ATOM   2636  CA  LEU B  11       9.104 -21.298  37.237  1.00 83.20           C  
ATOM   2637  HA  LEU B  11       8.527 -20.385  37.093  1.00 83.20           H  
ATOM   2638  C   LEU B  11       9.694 -21.669  35.876  1.00 83.20           C  
ATOM   2639  CB  LEU B  11      10.195 -21.040  38.292  1.00 83.20           C  
ATOM   2640  HB2 LEU B  11       9.717 -20.789  39.239  1.00 83.20           H  
ATOM   2641  HB3 LEU B  11      10.767 -21.956  38.438  1.00 83.20           H  
ATOM   2642  O   LEU B  11       9.684 -20.834  34.970  1.00 83.20           O  
ATOM   2643  CG  LEU B  11      11.170 -19.905  37.914  1.00 83.20           C  
ATOM   2644  HG  LEU B  11      11.656 -20.141  36.967  1.00 83.20           H  
ATOM   2645  CD1 LEU B  11      10.463 -18.554  37.792  1.00 83.20           C  
ATOM   2646 HD11 LEU B  11       9.952 -18.323  38.726  1.00 83.20           H  
ATOM   2647 HD12 LEU B  11       9.752 -18.562  36.965  1.00 83.20           H  
ATOM   2648 HD13 LEU B  11      11.198 -17.775  37.593  1.00 83.20           H  
ATOM   2649  CD2 LEU B  11      12.250 -19.770  38.984  1.00 83.20           C  
ATOM   2650 HD21 LEU B  11      11.805 -19.455  39.928  1.00 83.20           H  
ATOM   2651 HD22 LEU B  11      12.766 -20.721  39.120  1.00 83.20           H  
ATOM   2652 HD23 LEU B  11      12.981 -19.024  38.674  1.00 83.20           H  
ATOM   2653  N   ARG B  12      10.118 -22.930  35.698  1.00 83.20           N  
ATOM   2654  H   ARG B  12      10.114 -23.543  36.501  1.00 83.20           H  
ATOM   2655  CA  ARG B  12      10.610 -23.449  34.413  1.00 83.20           C  
ATOM   2656  HA  ARG B  12      11.450 -22.832  34.092  1.00 83.20           H  
ATOM   2657  C   ARG B  12       9.550 -23.343  33.317  1.00 83.20           C  
ATOM   2658  CB  ARG B  12      11.093 -24.896  34.602  1.00 83.20           C  
ATOM   2659  HB2 ARG B  12      11.785 -24.924  35.444  1.00 83.20           H  
ATOM   2660  HB3 ARG B  12      10.242 -25.535  34.836  1.00 83.20           H  
ATOM   2661  O   ARG B  12       9.862 -22.931  32.202  1.00 83.20           O  
ATOM   2662  CG  ARG B  12      11.811 -25.438  33.354  1.00 83.20           C  
ATOM   2663  HG2 ARG B  12      12.708 -24.848  33.165  1.00 83.20           H  
ATOM   2664  HG3 ARG B  12      11.155 -25.352  32.488  1.00 83.20           H  
ATOM   2665  CD  ARG B  12      12.190 -26.917  33.508  1.00 83.20           C  
ATOM   2666  HD2 ARG B  12      12.620 -27.262  32.567  1.00 83.20           H  
ATOM   2667  HD3 ARG B  12      11.277 -27.484  33.691  1.00 83.20           H  
ATOM   2668  NE  ARG B  12      13.175 -27.133  34.588  1.00 83.20           N  
ATOM   2669  HE  ARG B  12      13.920 -26.454  34.657  1.00 83.20           H  
ATOM   2670  NH1 ARG B  12      12.269 -29.038  35.521  1.00 83.20           N  
ATOM   2671 HH11 ARG B  12      12.255 -29.727  36.260  1.00 83.20           H  
ATOM   2672 HH12 ARG B  12      11.509 -29.016  34.856  1.00 83.20           H  
ATOM   2673  NH2 ARG B  12      14.119 -28.151  36.390  1.00 83.20           N  
ATOM   2674 HH21 ARG B  12      14.111 -28.881  37.088  1.00 83.20           H  
ATOM   2675 HH22 ARG B  12      14.835 -27.440  36.423  1.00 83.20           H  
ATOM   2676  CZ  ARG B  12      13.180 -28.104  35.488  1.00 83.20           C  
ATOM   2677  N   ARG B  13       8.288 -23.684  33.608  1.00 86.51           N  
ATOM   2678  H   ARG B  13       8.092 -24.044  34.531  1.00 86.51           H  
ATOM   2679  CA  ARG B  13       7.198 -23.548  32.628  1.00 86.51           C  
ATOM   2680  HA  ARG B  13       7.530 -24.029  31.708  1.00 86.51           H  
ATOM   2681  C   ARG B  13       6.946 -22.086  32.259  1.00 86.51           C  
ATOM   2682  CB  ARG B  13       5.919 -24.238  33.142  1.00 86.51           C  
ATOM   2683  HB2 ARG B  13       5.600 -23.752  34.063  1.00 86.51           H  
ATOM   2684  HB3 ARG B  13       6.139 -25.280  33.372  1.00 86.51           H  
ATOM   2685  O   ARG B  13       6.841 -21.784  31.074  1.00 86.51           O  
ATOM   2686  CG  ARG B  13       4.757 -24.178  32.132  1.00 86.51           C  
ATOM   2687  HG2 ARG B  13       4.556 -23.141  31.866  1.00 86.51           H  
ATOM   2688  HG3 ARG B  13       3.858 -24.575  32.604  1.00 86.51           H  
ATOM   2689  CD  ARG B  13       5.042 -24.993  30.864  1.00 86.51           C  
ATOM   2690  HD2 ARG B  13       4.911 -26.050  31.095  1.00 86.51           H  
ATOM   2691  HD3 ARG B  13       6.069 -24.832  30.538  1.00 86.51           H  
ATOM   2692  NE  ARG B  13       4.169 -24.589  29.755  1.00 86.51           N  
ATOM   2693  HE  ARG B  13       3.871 -23.624  29.736  1.00 86.51           H  
ATOM   2694  NH1 ARG B  13       4.414 -26.467  28.443  1.00 86.51           N  
ATOM   2695 HH11 ARG B  13       4.920 -26.918  29.192  1.00 86.51           H  
ATOM   2696 HH12 ARG B  13       4.255 -26.929  27.559  1.00 86.51           H  
ATOM   2697  NH2 ARG B  13       3.344 -24.672  27.663  1.00 86.51           N  
ATOM   2698 HH21 ARG B  13       3.241 -25.116  26.761  1.00 86.51           H  
ATOM   2699 HH22 ARG B  13       3.407 -23.665  27.694  1.00 86.51           H  
ATOM   2700  CZ  ARG B  13       3.971 -25.254  28.634  1.00 86.51           C  
ATOM   2701  N   ALA B  14       6.892 -21.192  33.246  1.00 87.39           N  
ATOM   2702  H   ALA B  14       6.984 -21.518  34.198  1.00 87.39           H  
ATOM   2703  CA  ALA B  14       6.664 -19.766  33.022  1.00 87.39           C  
ATOM   2704  HA  ALA B  14       5.725 -19.643  32.482  1.00 87.39           H  
ATOM   2705  C   ALA B  14       7.770 -19.128  32.165  1.00 87.39           C  
ATOM   2706  CB  ALA B  14       6.536 -19.069  34.383  1.00 87.39           C  
ATOM   2707  HB1 ALA B  14       6.332 -18.009  34.234  1.00 87.39           H  
ATOM   2708  HB2 ALA B  14       5.719 -19.512  34.953  1.00 87.39           H  
ATOM   2709  HB3 ALA B  14       7.462 -19.174  34.949  1.00 87.39           H  
ATOM   2710  O   ALA B  14       7.466 -18.380  31.239  1.00 87.39           O  
ATOM   2711  N   THR B  15       9.040 -19.466  32.418  1.00 85.66           N  
ATOM   2712  H   THR B  15       9.230 -20.094  33.186  1.00 85.66           H  
ATOM   2713  CA  THR B  15      10.174 -18.979  31.609  1.00 85.66           C  
ATOM   2714  HA  THR B  15      10.078 -17.898  31.505  1.00 85.66           H  
ATOM   2715  C   THR B  15      10.162 -19.540  30.190  1.00 85.66           C  
ATOM   2716  CB  THR B  15      11.548 -19.266  32.246  1.00 85.66           C  
ATOM   2717  HB  THR B  15      12.269 -19.456  31.451  1.00 85.66           H  
ATOM   2718  O   THR B  15      10.432 -18.799  29.245  1.00 85.66           O  
ATOM   2719  CG2 THR B  15      12.064 -18.073  33.039  1.00 85.66           C  
ATOM   2720 HG21 THR B  15      11.365 -17.811  33.833  1.00 85.66           H  
ATOM   2721 HG22 THR B  15      13.033 -18.316  33.476  1.00 85.66           H  
ATOM   2722 HG23 THR B  15      12.194 -17.218  32.376  1.00 85.66           H  
ATOM   2723  OG1 THR B  15      11.531 -20.391  33.092  1.00 85.66           O  
ATOM   2724  HG1 THR B  15      10.986 -20.207  33.860  1.00 85.66           H  
ATOM   2725  N   LEU B  16       9.796 -20.814  30.000  1.00 88.30           N  
ATOM   2726  H   LEU B  16       9.635 -21.397  30.809  1.00 88.30           H  
ATOM   2727  CA  LEU B  16       9.641 -21.395  28.660  1.00 88.30           C  
ATOM   2728  HA  LEU B  16      10.551 -21.201  28.093  1.00 88.30           H  
ATOM   2729  C   LEU B  16       8.506 -20.732  27.868  1.00 88.30           C  
ATOM   2730  CB  LEU B  16       9.417 -22.914  28.765  1.00 88.30           C  
ATOM   2731  HB2 LEU B  16       8.657 -23.101  29.523  1.00 88.30           H  
ATOM   2732  HB3 LEU B  16       9.025 -23.274  27.814  1.00 88.30           H  
ATOM   2733  O   LEU B  16       8.709 -20.371  26.709  1.00 88.30           O  
ATOM   2734  CG  LEU B  16      10.682 -23.722  29.101  1.00 88.30           C  
ATOM   2735  HG  LEU B  16      11.157 -23.324  29.998  1.00 88.30           H  
ATOM   2736  CD1 LEU B  16      10.293 -25.180  29.357  1.00 88.30           C  
ATOM   2737 HD11 LEU B  16       9.603 -25.224  30.200  1.00 88.30           H  
ATOM   2738 HD12 LEU B  16      11.182 -25.760  29.604  1.00 88.30           H  
ATOM   2739 HD13 LEU B  16       9.816 -25.603  28.473  1.00 88.30           H  
ATOM   2740  CD2 LEU B  16      11.704 -23.699  27.960  1.00 88.30           C  
ATOM   2741 HD21 LEU B  16      11.237 -24.038  27.035  1.00 88.30           H  
ATOM   2742 HD22 LEU B  16      12.540 -24.354  28.208  1.00 88.30           H  
ATOM   2743 HD23 LEU B  16      12.093 -22.689  27.832  1.00 88.30           H  
ATOM   2744  N   ASP B  17       7.344 -20.525  28.493  1.00 90.46           N  
ATOM   2745  H   ASP B  17       7.234 -20.870  29.436  1.00 90.46           H  
ATOM   2746  CA  ASP B  17       6.211 -19.840  27.864  1.00 90.46           C  
ATOM   2747  HA  ASP B  17       5.992 -20.323  26.911  1.00 90.46           H  
ATOM   2748  C   ASP B  17       6.548 -18.367  27.554  1.00 90.46           C  
ATOM   2749  CB  ASP B  17       4.959 -19.946  28.759  1.00 90.46           C  
ATOM   2750  HB2 ASP B  17       4.213 -19.245  28.384  1.00 90.46           H  
ATOM   2751  HB3 ASP B  17       5.217 -19.640  29.772  1.00 90.46           H  
ATOM   2752  O   ASP B  17       6.159 -17.857  26.503  1.00 90.46           O  
ATOM   2753  CG  ASP B  17       4.294 -21.335  28.799  1.00 90.46           C  
ATOM   2754  OD1 ASP B  17       4.489 -22.166  27.885  1.00 90.46           O  
ATOM   2755  OD2 ASP B  17       3.475 -21.588  29.711  1.00 90.46           O  
ATOM   2756  N   LEU B  18       7.311 -17.687  28.422  1.00 90.00           N  
ATOM   2757  H   LEU B  18       7.552 -18.132  29.297  1.00 90.00           H  
ATOM   2758  CA  LEU B  18       7.795 -16.320  28.189  1.00 90.00           C  
ATOM   2759  HA  LEU B  18       6.945 -15.683  27.942  1.00 90.00           H  
ATOM   2760  C   LEU B  18       8.756 -16.261  27.002  1.00 90.00           C  
ATOM   2761  CB  LEU B  18       8.457 -15.783  29.473  1.00 90.00           C  
ATOM   2762  HB2 LEU B  18       7.702 -15.725  30.256  1.00 90.00           H  
ATOM   2763  HB3 LEU B  18       9.218 -16.493  29.796  1.00 90.00           H  
ATOM   2764  O   LEU B  18       8.628 -15.384  26.148  1.00 90.00           O  
ATOM   2765  CG  LEU B  18       9.132 -14.403  29.325  1.00 90.00           C  
ATOM   2766  HG  LEU B  18       9.933 -14.461  28.588  1.00 90.00           H  
ATOM   2767  CD1 LEU B  18       8.147 -13.318  28.897  1.00 90.00           C  
ATOM   2768 HD11 LEU B  18       7.743 -13.527  27.907  1.00 90.00           H  
ATOM   2769 HD12 LEU B  18       7.337 -13.269  29.624  1.00 90.00           H  
ATOM   2770 HD13 LEU B  18       8.650 -12.351  28.872  1.00 90.00           H  
ATOM   2771  CD2 LEU B  18       9.749 -13.992  30.660  1.00 90.00           C  
ATOM   2772 HD21 LEU B  18      10.241 -13.024  30.565  1.00 90.00           H  
ATOM   2773 HD22 LEU B  18      10.492 -14.726  30.971  1.00 90.00           H  
ATOM   2774 HD23 LEU B  18       8.978 -13.917  31.427  1.00 90.00           H  
ATOM   2775  N   ARG B  19       9.700 -17.205  26.917  1.00 88.98           N  
ATOM   2776  H   ARG B  19       9.771 -17.874  27.669  1.00 88.98           H  
ATOM   2777  CA  ARG B  19      10.641 -17.284  25.796  1.00 88.98           C  
ATOM   2778  HA  ARG B  19      11.155 -16.326  25.713  1.00 88.98           H  
ATOM   2779  C   ARG B  19       9.908 -17.501  24.472  1.00 88.98           C  
ATOM   2780  CB  ARG B  19      11.676 -18.381  26.077  1.00 88.98           C  
ATOM   2781  HB2 ARG B  19      12.090 -18.227  27.073  1.00 88.98           H  
ATOM   2782  HB3 ARG B  19      11.189 -19.356  26.053  1.00 88.98           H  
ATOM   2783  O   ARG B  19      10.231 -16.823  23.501  1.00 88.98           O  
ATOM   2784  CG  ARG B  19      12.826 -18.338  25.059  1.00 88.98           C  
ATOM   2785  HG2 ARG B  19      12.446 -18.497  24.050  1.00 88.98           H  
ATOM   2786  HG3 ARG B  19      13.296 -17.356  25.102  1.00 88.98           H  
ATOM   2787  CD  ARG B  19      13.887 -19.397  25.370  1.00 88.98           C  
ATOM   2788  HD2 ARG B  19      14.199 -19.290  26.409  1.00 88.98           H  
ATOM   2789  HD3 ARG B  19      14.750 -19.213  24.730  1.00 88.98           H  
ATOM   2790  NE  ARG B  19      13.385 -20.762  25.122  1.00 88.98           N  
ATOM   2791  HE  ARG B  19      12.496 -20.838  24.649  1.00 88.98           H  
ATOM   2792  NH1 ARG B  19      15.187 -21.891  25.987  1.00 88.98           N  
ATOM   2793 HH11 ARG B  19      15.682 -22.751  26.173  1.00 88.98           H  
ATOM   2794 HH12 ARG B  19      15.613 -21.008  26.230  1.00 88.98           H  
ATOM   2795  NH2 ARG B  19      13.495 -23.033  25.077  1.00 88.98           N  
ATOM   2796 HH21 ARG B  19      14.004 -23.887  25.256  1.00 88.98           H  
ATOM   2797 HH22 ARG B  19      12.623 -23.059  24.569  1.00 88.98           H  
ATOM   2798  CZ  ARG B  19      14.022 -21.885  25.399  1.00 88.98           C  
ATOM   2799  N   ALA B  20       8.906 -18.381  24.454  1.00 93.83           N  
ATOM   2800  H   ALA B  20       8.708 -18.903  25.296  1.00 93.83           H  
ATOM   2801  CA  ALA B  20       8.062 -18.608  23.283  1.00 93.83           C  
ATOM   2802  HA  ALA B  20       8.697 -18.864  22.435  1.00 93.83           H  
ATOM   2803  C   ALA B  20       7.268 -17.348  22.893  1.00 93.83           C  
ATOM   2804  CB  ALA B  20       7.139 -19.798  23.570  1.00 93.83           C  
ATOM   2805  HB1 ALA B  20       6.533 -20.007  22.688  1.00 93.83           H  
ATOM   2806  HB2 ALA B  20       7.733 -20.680  23.807  1.00 93.83           H  
ATOM   2807  HB3 ALA B  20       6.481 -19.574  24.409  1.00 93.83           H  
ATOM   2808  O   ALA B  20       7.245 -16.977  21.723  1.00 93.83           O  
ATOM   2809  N   ALA B  21       6.687 -16.635  23.864  1.00 94.26           N  
ATOM   2810  H   ALA B  21       6.699 -16.994  24.809  1.00 94.26           H  
ATOM   2811  CA  ALA B  21       5.964 -15.391  23.599  1.00 94.26           C  
ATOM   2812  HA  ALA B  21       5.214 -15.590  22.834  1.00 94.26           H  
ATOM   2813  C   ALA B  21       6.885 -14.283  23.050  1.00 94.26           C  
ATOM   2814  CB  ALA B  21       5.241 -14.958  24.881  1.00 94.26           C  
ATOM   2815  HB1 ALA B  21       5.964 -14.731  25.664  1.00 94.26           H  
ATOM   2816  HB2 ALA B  21       4.584 -15.759  25.221  1.00 94.26           H  
ATOM   2817  HB3 ALA B  21       4.641 -14.072  24.676  1.00 94.26           H  
ATOM   2818  O   ALA B  21       6.556 -13.646  22.055  1.00 94.26           O  
ATOM   2819  N   ARG B  22       8.071 -14.085  23.641  1.00 91.67           N  
ATOM   2820  H   ARG B  22       8.285 -14.633  24.462  1.00 91.67           H  
ATOM   2821  CA  ARG B  22       9.071 -13.120  23.142  1.00 91.67           C  
ATOM   2822  HA  ARG B  22       8.609 -12.138  23.043  1.00 91.67           H  
ATOM   2823  C   ARG B  22       9.567 -13.472  21.740  1.00 91.67           C  
ATOM   2824  CB  ARG B  22      10.258 -13.027  24.116  1.00 91.67           C  
ATOM   2825  HB2 ARG B  22      11.082 -12.525  23.607  1.00 91.67           H  
ATOM   2826  HB3 ARG B  22      10.586 -14.031  24.385  1.00 91.67           H  
ATOM   2827  O   ARG B  22       9.844 -12.576  20.951  1.00 91.67           O  
ATOM   2828  CG  ARG B  22       9.938 -12.226  25.390  1.00 91.67           C  
ATOM   2829  HG2 ARG B  22       9.107 -12.688  25.922  1.00 91.67           H  
ATOM   2830  HG3 ARG B  22       9.655 -11.212  25.107  1.00 91.67           H  
ATOM   2831  CD  ARG B  22      11.169 -12.170  26.313  1.00 91.67           C  
ATOM   2832  HD2 ARG B  22      11.381 -13.177  26.672  1.00 91.67           H  
ATOM   2833  HD3 ARG B  22      12.023 -11.815  25.736  1.00 91.67           H  
ATOM   2834  NE  ARG B  22      10.976 -11.266  27.469  1.00 91.67           N  
ATOM   2835  HE  ARG B  22      10.137 -10.703  27.483  1.00 91.67           H  
ATOM   2836  NH1 ARG B  22      12.983 -11.648  28.551  1.00 91.67           N  
ATOM   2837 HH11 ARG B  22      13.623 -11.362  29.278  1.00 91.67           H  
ATOM   2838 HH12 ARG B  22      13.300 -12.274  27.824  1.00 91.67           H  
ATOM   2839  NH2 ARG B  22      11.570 -10.168  29.390  1.00 91.67           N  
ATOM   2840 HH21 ARG B  22      12.269  -9.935  30.082  1.00 91.67           H  
ATOM   2841 HH22 ARG B  22      10.731  -9.605  29.387  1.00 91.67           H  
ATOM   2842  CZ  ARG B  22      11.836 -11.037  28.457  1.00 91.67           C  
ATOM   2843  N   GLN B  23       9.686 -14.760  21.427  1.00 92.62           N  
ATOM   2844  H   GLN B  23       9.473 -15.458  22.125  1.00 92.62           H  
ATOM   2845  CA  GLN B  23      10.027 -15.200  20.080  1.00 92.62           C  
ATOM   2846  HA  GLN B  23      10.897 -14.637  19.743  1.00 92.62           H  
ATOM   2847  C   GLN B  23       8.908 -14.878  19.082  1.00 92.62           C  
ATOM   2848  CB  GLN B  23      10.410 -16.683  20.111  1.00 92.62           C  
ATOM   2849  HB2 GLN B  23       9.578 -17.281  20.483  1.00 92.62           H  
ATOM   2850  HB3 GLN B  23      11.264 -16.810  20.776  1.00 92.62           H  
ATOM   2851  O   GLN B  23       9.203 -14.287  18.049  1.00 92.62           O  
ATOM   2852  CG  GLN B  23      10.782 -17.155  18.705  1.00 92.62           C  
ATOM   2853  HG2 GLN B  23      11.511 -16.478  18.261  1.00 92.62           H  
ATOM   2854  HG3 GLN B  23       9.881 -17.134  18.092  1.00 92.62           H  
ATOM   2855  CD  GLN B  23      11.349 -18.563  18.654  1.00 92.62           C  
ATOM   2856  NE2 GLN B  23      11.376 -19.130  17.473  1.00 92.62           N  
ATOM   2857 HE21 GLN B  23      11.682 -20.089  17.395  1.00 92.62           H  
ATOM   2858 HE22 GLN B  23      10.845 -18.690  16.734  1.00 92.62           H  
ATOM   2859  OE1 GLN B  23      11.785 -19.140  19.645  1.00 92.62           O  
ATOM   2860  N   ARG B  24       7.643 -15.157  19.426  1.00 93.33           N  
ATOM   2861  H   ARG B  24       7.476 -15.680  20.273  1.00 93.33           H  
ATOM   2862  CA  ARG B  24       6.494 -14.821  18.573  1.00 93.33           C  
ATOM   2863  HA  ARG B  24       6.645 -15.315  17.612  1.00 93.33           H  
ATOM   2864  C   ARG B  24       6.402 -13.322  18.269  1.00 93.33           C  
ATOM   2865  CB  ARG B  24       5.198 -15.350  19.217  1.00 93.33           C  
ATOM   2866  HB2 ARG B  24       5.077 -14.897  20.201  1.00 93.33           H  
ATOM   2867  HB3 ARG B  24       5.292 -16.427  19.355  1.00 93.33           H  
ATOM   2868  O   ARG B  24       6.102 -12.958  17.142  1.00 93.33           O  
ATOM   2869  CG  ARG B  24       3.922 -15.073  18.398  1.00 93.33           C  
ATOM   2870  HG2 ARG B  24       3.751 -13.998  18.332  1.00 93.33           H  
ATOM   2871  HG3 ARG B  24       3.071 -15.519  18.912  1.00 93.33           H  
ATOM   2872  CD  ARG B  24       4.009 -15.660  16.985  1.00 93.33           C  
ATOM   2873  HD2 ARG B  24       4.200 -16.731  17.051  1.00 93.33           H  
ATOM   2874  HD3 ARG B  24       4.845 -15.196  16.460  1.00 93.33           H  
ATOM   2875  NE  ARG B  24       2.785 -15.429  16.197  1.00 93.33           N  
ATOM   2876  HE  ARG B  24       1.983 -14.978  16.613  1.00 93.33           H  
ATOM   2877  NH1 ARG B  24       3.677 -16.058  14.171  1.00 93.33           N  
ATOM   2878 HH11 ARG B  24       4.574 -16.229  14.604  1.00 93.33           H  
ATOM   2879 HH12 ARG B  24       3.607 -16.038  13.163  1.00 93.33           H  
ATOM   2880  NH2 ARG B  24       1.571 -15.314  14.299  1.00 93.33           N  
ATOM   2881 HH21 ARG B  24       1.488 -15.295  13.292  1.00 93.33           H  
ATOM   2882 HH22 ARG B  24       0.872 -14.837  14.851  1.00 93.33           H  
ATOM   2883  CZ  ARG B  24       2.686 -15.607  14.893  1.00 93.33           C  
ATOM   2884  N   ILE B  25       6.698 -12.457  19.242  1.00 94.13           N  
ATOM   2885  H   ILE B  25       6.875 -12.827  20.165  1.00 94.13           H  
ATOM   2886  CA  ILE B  25       6.738 -10.998  19.028  1.00 94.13           C  
ATOM   2887  HA  ILE B  25       5.776 -10.672  18.631  1.00 94.13           H  
ATOM   2888  C   ILE B  25       7.787 -10.629  17.971  1.00 94.13           C  
ATOM   2889  CB  ILE B  25       6.986 -10.253  20.359  1.00 94.13           C  
ATOM   2890  HB  ILE B  25       7.870 -10.680  20.833  1.00 94.13           H  
ATOM   2891  O   ILE B  25       7.471  -9.915  17.027  1.00 94.13           O  
ATOM   2892  CG1 ILE B  25       5.776 -10.434  21.299  1.00 94.13           C  
ATOM   2893 HG12 ILE B  25       5.477 -11.482  21.312  1.00 94.13           H  
ATOM   2894 HG13 ILE B  25       4.932  -9.857  20.923  1.00 94.13           H  
ATOM   2895  CG2 ILE B  25       7.239  -8.752  20.132  1.00 94.13           C  
ATOM   2896 HG21 ILE B  25       7.384  -8.221  21.072  1.00 94.13           H  
ATOM   2897 HG22 ILE B  25       8.139  -8.587  19.539  1.00 94.13           H  
ATOM   2898 HG23 ILE B  25       6.403  -8.301  19.597  1.00 94.13           H  
ATOM   2899  CD1 ILE B  25       6.060 -10.028  22.748  1.00 94.13           C  
ATOM   2900 HD11 ILE B  25       6.207  -8.950  22.827  1.00 94.13           H  
ATOM   2901 HD12 ILE B  25       6.945 -10.547  23.117  1.00 94.13           H  
ATOM   2902 HD13 ILE B  25       5.206 -10.309  23.364  1.00 94.13           H  
ATOM   2903  N   ARG B  26       9.011 -11.165  18.081  1.00 92.37           N  
ATOM   2904  H   ARG B  26       9.198 -11.786  18.855  1.00 92.37           H  
ATOM   2905  CA  ARG B  26      10.065 -10.914  17.084  1.00 92.37           C  
ATOM   2906  HA  ARG B  26      10.197  -9.839  16.965  1.00 92.37           H  
ATOM   2907  C   ARG B  26       9.683 -11.417  15.694  1.00 92.37           C  
ATOM   2908  CB  ARG B  26      11.392 -11.545  17.513  1.00 92.37           C  
ATOM   2909  HB2 ARG B  26      11.233 -12.596  17.754  1.00 92.37           H  
ATOM   2910  HB3 ARG B  26      12.082 -11.487  16.671  1.00 92.37           H  
ATOM   2911  O   ARG B  26       9.974 -10.744  14.717  1.00 92.37           O  
ATOM   2912  CG  ARG B  26      12.024 -10.813  18.702  1.00 92.37           C  
ATOM   2913  HG2 ARG B  26      12.120  -9.756  18.456  1.00 92.37           H  
ATOM   2914  HG3 ARG B  26      11.391 -10.907  19.585  1.00 92.37           H  
ATOM   2915  CD  ARG B  26      13.420 -11.373  18.997  1.00 92.37           C  
ATOM   2916  HD2 ARG B  26      14.019 -11.299  18.089  1.00 92.37           H  
ATOM   2917  HD3 ARG B  26      13.900 -10.748  19.749  1.00 92.37           H  
ATOM   2918  NE  ARG B  26      13.367 -12.785  19.430  1.00 92.37           N  
ATOM   2919  HE  ARG B  26      13.265 -13.461  18.686  1.00 92.37           H  
ATOM   2920  NH1 ARG B  26      13.490 -12.428  21.693  1.00 92.37           N  
ATOM   2921 HH11 ARG B  26      13.638 -12.772  22.631  1.00 92.37           H  
ATOM   2922 HH12 ARG B  26      13.482 -11.436  21.501  1.00 92.37           H  
ATOM   2923  NH2 ARG B  26      13.377 -14.517  20.905  1.00 92.37           N  
ATOM   2924 HH21 ARG B  26      13.389 -14.865  21.853  1.00 92.37           H  
ATOM   2925 HH22 ARG B  26      13.332 -15.157  20.125  1.00 92.37           H  
ATOM   2926  CZ  ARG B  26      13.407 -13.234  20.670  1.00 92.37           C  
ATOM   2927  N   GLU B  27       9.015 -12.564  15.604  1.00 91.92           N  
ATOM   2928  H   GLU B  27       8.833 -13.092  16.445  1.00 91.92           H  
ATOM   2929  CA  GLU B  27       8.520 -13.088  14.325  1.00 91.92           C  
ATOM   2930  HA  GLU B  27       9.354 -13.147  13.626  1.00 91.92           H  
ATOM   2931  C   GLU B  27       7.457 -12.157  13.697  1.00 91.92           C  
ATOM   2932  CB  GLU B  27       7.972 -14.512  14.530  1.00 91.92           C  
ATOM   2933  HB2 GLU B  27       7.263 -14.491  15.358  1.00 91.92           H  
ATOM   2934  HB3 GLU B  27       7.437 -14.823  13.633  1.00 91.92           H  
ATOM   2935  O   GLU B  27       7.459 -11.915  12.494  1.00 91.92           O  
ATOM   2936  CG  GLU B  27       9.081 -15.548  14.820  1.00 91.92           C  
ATOM   2937  HG2 GLU B  27       9.644 -15.720  13.903  1.00 91.92           H  
ATOM   2938  HG3 GLU B  27       9.774 -15.135  15.553  1.00 91.92           H  
ATOM   2939  CD  GLU B  27       8.561 -16.894  15.363  1.00 91.92           C  
ATOM   2940  OE1 GLU B  27       9.421 -17.739  15.735  1.00 91.92           O  
ATOM   2941  OE2 GLU B  27       7.322 -17.062  15.496  1.00 91.92           O  
ATOM   2942  N   LEU B  28       6.577 -11.565  14.507  1.00 92.43           N  
ATOM   2943  H   LEU B  28       6.600 -11.786  15.492  1.00 92.43           H  
ATOM   2944  CA  LEU B  28       5.546 -10.638  14.023  1.00 92.43           C  
ATOM   2945  HA  LEU B  28       5.082 -11.061  13.132  1.00 92.43           H  
ATOM   2946  C   LEU B  28       6.102  -9.263  13.607  1.00 92.43           C  
ATOM   2947  CB  LEU B  28       4.483 -10.481  15.121  1.00 92.43           C  
ATOM   2948  HB2 LEU B  28       3.853  -9.624  14.885  1.00 92.43           H  
ATOM   2949  HB3 LEU B  28       4.989 -10.263  16.061  1.00 92.43           H  
ATOM   2950  O   LEU B  28       5.587  -8.652  12.669  1.00 92.43           O  
ATOM   2951  CG  LEU B  28       3.582 -11.716  15.297  1.00 92.43           C  
ATOM   2952  HG  LEU B  28       4.183 -12.625  15.328  1.00 92.43           H  
ATOM   2953  CD1 LEU B  28       2.828 -11.596  16.621  1.00 92.43           C  
ATOM   2954 HD11 LEU B  28       2.208 -10.699  16.609  1.00 92.43           H  
ATOM   2955 HD12 LEU B  28       2.190 -12.469  16.756  1.00 92.43           H  
ATOM   2956 HD13 LEU B  28       3.539 -11.537  17.444  1.00 92.43           H  
ATOM   2957  CD2 LEU B  28       2.571 -11.833  14.157  1.00 92.43           C  
ATOM   2958 HD21 LEU B  28       3.082 -12.049  13.219  1.00 92.43           H  
ATOM   2959 HD22 LEU B  28       2.010 -10.904  14.053  1.00 92.43           H  
ATOM   2960 HD23 LEU B  28       1.860 -12.633  14.363  1.00 92.43           H  
ATOM   2961  N   GLU B  29       7.132  -8.764  14.294  1.00 90.26           N  
ATOM   2962  H   GLU B  29       7.448  -9.282  15.102  1.00 90.26           H  
ATOM   2963  CA  GLU B  29       7.660  -7.404  14.095  1.00 90.26           C  
ATOM   2964  HA  GLU B  29       6.885  -6.767  13.669  1.00 90.26           H  
ATOM   2965  C   GLU B  29       8.855  -7.354  13.125  1.00 90.26           C  
ATOM   2966  CB  GLU B  29       8.049  -6.804  15.462  1.00 90.26           C  
ATOM   2967  HB2 GLU B  29       8.579  -5.867  15.294  1.00 90.26           H  
ATOM   2968  HB3 GLU B  29       8.727  -7.493  15.966  1.00 90.26           H  
ATOM   2969  O   GLU B  29       8.962  -6.436  12.308  1.00 90.26           O  
ATOM   2970  CG  GLU B  29       6.833  -6.512  16.363  1.00 90.26           C  
ATOM   2971  HG2 GLU B  29       6.265  -7.431  16.507  1.00 90.26           H  
ATOM   2972  HG3 GLU B  29       6.187  -5.800  15.849  1.00 90.26           H  
ATOM   2973  CD  GLU B  29       7.204  -5.948  17.750  1.00 90.26           C  
ATOM   2974  OE1 GLU B  29       6.323  -5.325  18.402  1.00 90.26           O  
ATOM   2975  OE2 GLU B  29       8.338  -6.184  18.223  1.00 90.26           O  
ATOM   2976  N   SER B  30       9.766  -8.329  13.203  1.00 86.73           N  
ATOM   2977  H   SER B  30       9.625  -9.070  13.874  1.00 86.73           H  
ATOM   2978  CA  SER B  30      11.102  -8.236  12.599  1.00 86.73           C  
ATOM   2979  HA  SER B  30      11.038  -7.579  11.732  1.00 86.73           H  
ATOM   2980  C   SER B  30      11.654  -9.558  12.054  1.00 86.73           C  
ATOM   2981  CB  SER B  30      12.074  -7.564  13.583  1.00 86.73           C  
ATOM   2982  HB2 SER B  30      13.061  -7.477  13.131  1.00 86.73           H  
ATOM   2983  HB3 SER B  30      11.712  -6.555  13.780  1.00 86.73           H  
ATOM   2984  O   SER B  30      12.869  -9.689  11.894  1.00 86.73           O  
ATOM   2985  OG  SER B  30      12.171  -8.257  14.820  1.00 86.73           O  
ATOM   2986  HG  SER B  30      12.326  -7.589  15.491  1.00 86.73           H  
ATOM   2987  N   ASP B  31      10.795 -10.531  11.707  1.00 92.10           N  
ATOM   2988  H   ASP B  31       9.816 -10.439  11.935  1.00 92.10           H  
ATOM   2989  CA  ASP B  31      11.272 -11.758  11.049  1.00 92.10           C  
ATOM   2990  HA  ASP B  31      11.956 -12.230  11.754  1.00 92.10           H  
ATOM   2991  C   ASP B  31      11.996 -11.399   9.735  1.00 92.10           C  
ATOM   2992  CB  ASP B  31      10.150 -12.776  10.774  1.00 92.10           C  
ATOM   2993  HB2 ASP B  31       9.610 -12.501   9.869  1.00 92.10           H  
ATOM   2994  HB3 ASP B  31       9.453 -12.746  11.611  1.00 92.10           H  
ATOM   2995  O   ASP B  31      11.421 -10.676   8.898  1.00 92.10           O  
ATOM   2996  CG  ASP B  31      10.623 -14.237  10.666  1.00 92.10           C  
ATOM   2997  OD1 ASP B  31      11.822 -14.513  10.899  1.00 92.10           O  
ATOM   2998  OD2 ASP B  31       9.775 -15.109  10.379  1.00 92.10           O  
ATOM   2999  N   PRO B  32      13.251 -11.851   9.540  1.00 96.34           N  
ATOM   3000  CA  PRO B  32      13.973 -11.640   8.296  1.00 96.34           C  
ATOM   3001  HA  PRO B  32      13.973 -10.574   8.069  1.00 96.34           H  
ATOM   3002  C   PRO B  32      13.327 -12.416   7.148  1.00 96.34           C  
ATOM   3003  CB  PRO B  32      15.408 -12.105   8.552  1.00 96.34           C  
ATOM   3004  HB2 PRO B  32      15.555 -13.116   8.172  1.00 96.34           H  
ATOM   3005  HB3 PRO B  32      16.122 -11.413   8.104  1.00 96.34           H  
ATOM   3006  O   PRO B  32      12.956 -13.583   7.292  1.00 96.34           O  
ATOM   3007  CG  PRO B  32      15.541 -12.114  10.070  1.00 96.34           C  
ATOM   3008  HG2 PRO B  32      15.797 -11.114  10.421  1.00 96.34           H  
ATOM   3009  HG3 PRO B  32      16.272 -12.845  10.415  1.00 96.34           H  
ATOM   3010  CD  PRO B  32      14.133 -12.462  10.525  1.00 96.34           C  
ATOM   3011  HD2 PRO B  32      13.975 -12.069  11.529  1.00 96.34           H  
ATOM   3012  HD3 PRO B  32      14.003 -13.544  10.509  1.00 96.34           H  
ATOM   3013  N   LEU B  33      13.260 -11.798   5.972  1.00 98.45           N  
ATOM   3014  H   LEU B  33      13.621 -10.857   5.897  1.00 98.45           H  
ATOM   3015  CA  LEU B  33      12.669 -12.417   4.785  1.00 98.45           C  
ATOM   3016  HA  LEU B  33      12.117 -13.311   5.075  1.00 98.45           H  
ATOM   3017  C   LEU B  33      13.772 -12.852   3.824  1.00 98.45           C  
ATOM   3018  CB  LEU B  33      11.659 -11.470   4.124  1.00 98.45           C  
ATOM   3019  HB2 LEU B  33      11.116 -12.031   3.363  1.00 98.45           H  
ATOM   3020  HB3 LEU B  33      12.208 -10.678   3.616  1.00 98.45           H  
ATOM   3021  O   LEU B  33      14.710 -12.102   3.573  1.00 98.45           O  
ATOM   3022  CG  LEU B  33      10.642 -10.837   5.088  1.00 98.45           C  
ATOM   3023  HG  LEU B  33      11.164 -10.315   5.890  1.00 98.45           H  
ATOM   3024  CD1 LEU B  33       9.826  -9.790   4.342  1.00 98.45           C  
ATOM   3025 HD11 LEU B  33      10.486  -9.093   3.826  1.00 98.45           H  
ATOM   3026 HD12 LEU B  33       9.246  -9.229   5.075  1.00 98.45           H  
ATOM   3027 HD13 LEU B  33       9.168 -10.268   3.617  1.00 98.45           H  
ATOM   3028  CD2 LEU B  33       9.703 -11.877   5.702  1.00 98.45           C  
ATOM   3029 HD21 LEU B  33       8.933 -11.377   6.289  1.00 98.45           H  
ATOM   3030 HD22 LEU B  33       9.231 -12.471   4.919  1.00 98.45           H  
ATOM   3031 HD23 LEU B  33      10.266 -12.532   6.367  1.00 98.45           H  
ATOM   3032  N   ALA B  34      13.682 -14.058   3.284  1.00 98.53           N  
ATOM   3033  H   ALA B  34      12.824 -14.572   3.425  1.00 98.53           H  
ATOM   3034  CA  ALA B  34      14.604 -14.573   2.286  1.00 98.53           C  
ATOM   3035  HA  ALA B  34      15.588 -14.126   2.422  1.00 98.53           H  
ATOM   3036  C   ALA B  34      14.108 -14.230   0.879  1.00 98.53           C  
ATOM   3037  CB  ALA B  34      14.735 -16.086   2.479  1.00 98.53           C  
ATOM   3038  HB1 ALA B  34      13.746 -16.542   2.508  1.00 98.53           H  
ATOM   3039  HB2 ALA B  34      15.285 -16.515   1.641  1.00 98.53           H  
ATOM   3040  HB3 ALA B  34      15.266 -16.297   3.408  1.00 98.53           H  
ATOM   3041  O   ALA B  34      12.978 -14.554   0.523  1.00 98.53           O  
ATOM   3042  N   ILE B  35      14.977 -13.638   0.059  1.00 98.76           N  
ATOM   3043  H   ILE B  35      15.892 -13.406   0.419  1.00 98.76           H  
ATOM   3044  CA  ILE B  35      14.793 -13.609  -1.394  1.00 98.76           C  
ATOM   3045  HA  ILE B  35      13.731 -13.530  -1.629  1.00 98.76           H  
ATOM   3046  C   ILE B  35      15.316 -14.946  -1.919  1.00 98.76           C  
ATOM   3047  CB  ILE B  35      15.521 -12.405  -2.035  1.00 98.76           C  
ATOM   3048  HB  ILE B  35      16.584 -12.480  -1.808  1.00 98.76           H  
ATOM   3049  O   ILE B  35      16.513 -15.215  -1.806  1.00 98.76           O  
ATOM   3050  CG1 ILE B  35      14.991 -11.071  -1.457  1.00 98.76           C  
ATOM   3051 HG12 ILE B  35      13.950 -10.936  -1.753  1.00 98.76           H  
ATOM   3052 HG13 ILE B  35      15.026 -11.107  -0.368  1.00 98.76           H  
ATOM   3053  CG2 ILE B  35      15.344 -12.441  -3.566  1.00 98.76           C  
ATOM   3054 HG21 ILE B  35      15.735 -13.372  -3.978  1.00 98.76           H  
ATOM   3055 HG22 ILE B  35      14.288 -12.364  -3.826  1.00 98.76           H  
ATOM   3056 HG23 ILE B  35      15.890 -11.625  -4.039  1.00 98.76           H  
ATOM   3057  CD1 ILE B  35      15.796  -9.838  -1.886  1.00 98.76           C  
ATOM   3058 HD11 ILE B  35      16.845  -9.969  -1.622  1.00 98.76           H  
ATOM   3059 HD12 ILE B  35      15.705  -9.670  -2.959  1.00 98.76           H  
ATOM   3060 HD13 ILE B  35      15.410  -8.960  -1.368  1.00 98.76           H  
ATOM   3061  N   VAL B  36      14.435 -15.781  -2.466  1.00 98.05           N  
ATOM   3062  H   VAL B  36      13.466 -15.497  -2.490  1.00 98.05           H  
ATOM   3063  CA  VAL B  36      14.777 -17.132  -2.955  1.00 98.05           C  
ATOM   3064  HA  VAL B  36      15.796 -17.370  -2.649  1.00 98.05           H  
ATOM   3065  C   VAL B  36      14.787 -17.235  -4.477  1.00 98.05           C  
ATOM   3066  CB  VAL B  36      13.872 -18.210  -2.332  1.00 98.05           C  
ATOM   3067  HB  VAL B  36      14.169 -19.178  -2.736  1.00 98.05           H  
ATOM   3068  O   VAL B  36      15.442 -18.102  -5.040  1.00 98.05           O  
ATOM   3069  CG1 VAL B  36      14.069 -18.255  -0.813  1.00 98.05           C  
ATOM   3070 HG11 VAL B  36      15.127 -18.377  -0.581  1.00 98.05           H  
ATOM   3071 HG12 VAL B  36      13.689 -17.346  -0.348  1.00 98.05           H  
ATOM   3072 HG13 VAL B  36      13.526 -19.109  -0.408  1.00 98.05           H  
ATOM   3073  CG2 VAL B  36      12.383 -18.003  -2.636  1.00 98.05           C  
ATOM   3074 HG21 VAL B  36      12.019 -17.085  -2.175  1.00 98.05           H  
ATOM   3075 HG22 VAL B  36      11.815 -18.839  -2.227  1.00 98.05           H  
ATOM   3076 HG23 VAL B  36      12.223 -17.969  -3.714  1.00 98.05           H  
ATOM   3077  N   GLY B  37      14.114 -16.309  -5.158  1.00 98.44           N  
ATOM   3078  H   GLY B  37      13.604 -15.613  -4.633  1.00 98.44           H  
ATOM   3079  CA  GLY B  37      14.094 -16.210  -6.612  1.00 98.44           C  
ATOM   3080  HA2 GLY B  37      13.202 -16.696  -7.007  1.00 98.44           H  
ATOM   3081  HA3 GLY B  37      14.972 -16.697  -7.037  1.00 98.44           H  
ATOM   3082  C   GLY B  37      14.061 -14.760  -7.056  1.00 98.44           C  
ATOM   3083  O   GLY B  37      13.586 -13.887  -6.333  1.00 98.44           O  
ATOM   3084  N   MET B  38      14.585 -14.489  -8.245  1.00 98.61           N  
ATOM   3085  H   MET B  38      14.956 -15.247  -8.800  1.00 98.61           H  
ATOM   3086  CA  MET B  38      14.488 -13.172  -8.869  1.00 98.61           C  
ATOM   3087  HA  MET B  38      13.480 -12.802  -8.678  1.00 98.61           H  
ATOM   3088  C   MET B  38      14.651 -13.276 -10.377  1.00 98.61           C  
ATOM   3089  CB  MET B  38      15.485 -12.147  -8.285  1.00 98.61           C  
ATOM   3090  HB2 MET B  38      14.920 -11.489  -7.625  1.00 98.61           H  
ATOM   3091  HB3 MET B  38      15.895 -11.531  -9.085  1.00 98.61           H  
ATOM   3092  O   MET B  38      15.470 -14.062 -10.860  1.00 98.61           O  
ATOM   3093  CG  MET B  38      16.636 -12.714  -7.453  1.00 98.61           C  
ATOM   3094  HG2 MET B  38      17.184 -13.451  -8.039  1.00 98.61           H  
ATOM   3095  HG3 MET B  38      16.210 -13.206  -6.579  1.00 98.61           H  
ATOM   3096  SD  MET B  38      17.777 -11.450  -6.842  1.00 98.61           S  
ATOM   3097  CE  MET B  38      19.197 -11.763  -7.920  1.00 98.61           C  
ATOM   3098  HE1 MET B  38      19.618 -12.744  -7.702  1.00 98.61           H  
ATOM   3099  HE2 MET B  38      18.874 -11.729  -8.960  1.00 98.61           H  
ATOM   3100  HE3 MET B  38      19.957 -11.000  -7.752  1.00 98.61           H  
ATOM   3101  N   ALA B  39      13.904 -12.450 -11.099  1.00 98.79           N  
ATOM   3102  H   ALA B  39      13.266 -11.837 -10.612  1.00 98.79           H  
ATOM   3103  CA  ALA B  39      13.972 -12.297 -12.544  1.00 98.79           C  
ATOM   3104  HA  ALA B  39      14.970 -12.565 -12.891  1.00 98.79           H  
ATOM   3105  C   ALA B  39      13.716 -10.832 -12.927  1.00 98.79           C  
ATOM   3106  CB  ALA B  39      12.969 -13.254 -13.191  1.00 98.79           C  
ATOM   3107  HB1 ALA B  39      11.967 -13.032 -12.827  1.00 98.79           H  
ATOM   3108  HB2 ALA B  39      13.218 -14.285 -12.937  1.00 98.79           H  
ATOM   3109  HB3 ALA B  39      12.990 -13.150 -14.276  1.00 98.79           H  
ATOM   3110  O   ALA B  39      13.114 -10.067 -12.167  1.00 98.79           O  
ATOM   3111  N   CYS B  40      14.202 -10.424 -14.095  1.00 98.79           N  
ATOM   3112  H   CYS B  40      14.633 -11.084 -14.726  1.00 98.79           H  
ATOM   3113  CA  CYS B  40      14.000  -9.073 -14.599  1.00 98.79           C  
ATOM   3114  HA  CYS B  40      12.979  -8.774 -14.362  1.00 98.79           H  
ATOM   3115  C   CYS B  40      14.141  -9.006 -16.119  1.00 98.79           C  
ATOM   3116  CB  CYS B  40      14.969  -8.094 -13.908  1.00 98.79           C  
ATOM   3117  HB2 CYS B  40      14.825  -7.100 -14.332  1.00 98.79           H  
ATOM   3118  HB3 CYS B  40      14.716  -8.044 -12.849  1.00 98.79           H  
ATOM   3119  O   CYS B  40      14.891  -9.772 -16.720  1.00 98.79           O  
ATOM   3120  SG  CYS B  40      16.714  -8.582 -14.092  1.00 98.79           S  
ATOM   3121  HG  CYS B  40      17.245  -7.467 -13.581  1.00 98.79           H  
ATOM   3122  N   ARG B  41      13.474  -8.015 -16.715  1.00 98.61           N  
ATOM   3123  H   ARG B  41      12.897  -7.433 -16.125  1.00 98.61           H  
ATOM   3124  CA  ARG B  41      13.836  -7.470 -18.025  1.00 98.61           C  
ATOM   3125  HA  ARG B  41      14.768  -7.936 -18.344  1.00 98.61           H  
ATOM   3126  C   ARG B  41      14.099  -5.985 -17.878  1.00 98.61           C  
ATOM   3127  CB  ARG B  41      12.785  -7.737 -19.108  1.00 98.61           C  
ATOM   3128  HB2 ARG B  41      11.792  -7.463 -18.754  1.00 98.61           H  
ATOM   3129  HB3 ARG B  41      13.025  -7.104 -19.963  1.00 98.61           H  
ATOM   3130  O   ARG B  41      13.253  -5.256 -17.359  1.00 98.61           O  
ATOM   3131  CG  ARG B  41      12.781  -9.191 -19.588  1.00 98.61           C  
ATOM   3132  HG2 ARG B  41      13.803  -9.519 -19.778  1.00 98.61           H  
ATOM   3133  HG3 ARG B  41      12.338  -9.829 -18.824  1.00 98.61           H  
ATOM   3134  CD  ARG B  41      11.982  -9.291 -20.892  1.00 98.61           C  
ATOM   3135  HD2 ARG B  41      10.985  -8.888 -20.713  1.00 98.61           H  
ATOM   3136  HD3 ARG B  41      12.472  -8.695 -21.661  1.00 98.61           H  
ATOM   3137  NE  ARG B  41      11.882 -10.686 -21.347  1.00 98.61           N  
ATOM   3138  HE  ARG B  41      12.580 -11.331 -21.006  1.00 98.61           H  
ATOM   3139  NH1 ARG B  41       9.822 -10.577 -22.396  1.00 98.61           N  
ATOM   3140 HH11 ARG B  41       9.772  -9.571 -22.325  1.00 98.61           H  
ATOM   3141 HH12 ARG B  41       8.995 -11.129 -22.569  1.00 98.61           H  
ATOM   3142  NH2 ARG B  41      10.764 -12.530 -22.064  1.00 98.61           N  
ATOM   3143 HH21 ARG B  41       9.831 -12.862 -22.263  1.00 98.61           H  
ATOM   3144 HH22 ARG B  41      11.364 -13.134 -21.521  1.00 98.61           H  
ATOM   3145  CZ  ARG B  41      10.845 -11.243 -21.946  1.00 98.61           C  
ATOM   3146  N   LEU B  42      15.274  -5.547 -18.307  1.00 98.79           N  
ATOM   3147  H   LEU B  42      15.863  -6.191 -18.815  1.00 98.79           H  
ATOM   3148  CA  LEU B  42      15.732  -4.164 -18.196  1.00 98.79           C  
ATOM   3149  HA  LEU B  42      14.864  -3.522 -18.045  1.00 98.79           H  
ATOM   3150  C   LEU B  42      16.390  -3.728 -19.519  1.00 98.79           C  
ATOM   3151  CB  LEU B  42      16.670  -4.022 -16.973  1.00 98.79           C  
ATOM   3152  HB2 LEU B  42      17.508  -4.708 -17.095  1.00 98.79           H  
ATOM   3153  HB3 LEU B  42      17.087  -3.015 -16.952  1.00 98.79           H  
ATOM   3154  O   LEU B  42      16.725  -4.584 -20.342  1.00 98.79           O  
ATOM   3155  CG  LEU B  42      16.007  -4.312 -15.612  1.00 98.79           C  
ATOM   3156  HG  LEU B  42      15.440  -5.241 -15.665  1.00 98.79           H  
ATOM   3157  CD1 LEU B  42      17.054  -4.498 -14.516  1.00 98.79           C  
ATOM   3158 HD11 LEU B  42      17.692  -5.343 -14.774  1.00 98.79           H  
ATOM   3159 HD12 LEU B  42      16.555  -4.706 -13.569  1.00 98.79           H  
ATOM   3160 HD13 LEU B  42      17.658  -3.597 -14.412  1.00 98.79           H  
ATOM   3161  CD2 LEU B  42      15.068  -3.186 -15.189  1.00 98.79           C  
ATOM   3162 HD21 LEU B  42      14.331  -3.012 -15.973  1.00 98.79           H  
ATOM   3163 HD22 LEU B  42      15.633  -2.271 -15.009  1.00 98.79           H  
ATOM   3164 HD23 LEU B  42      14.544  -3.475 -14.278  1.00 98.79           H  
ATOM   3165  N   PRO B  43      16.555  -2.415 -19.757  1.00 98.33           N  
ATOM   3166  CA  PRO B  43      17.173  -1.912 -20.980  1.00 98.33           C  
ATOM   3167  HA  PRO B  43      16.547  -2.197 -21.825  1.00 98.33           H  
ATOM   3168  C   PRO B  43      18.590  -2.451 -21.205  1.00 98.33           C  
ATOM   3169  CB  PRO B  43      17.170  -0.387 -20.842  1.00 98.33           C  
ATOM   3170  HB2 PRO B  43      18.086  -0.051 -20.357  1.00 98.33           H  
ATOM   3171  HB3 PRO B  43      17.050   0.106 -21.807  1.00 98.33           H  
ATOM   3172  O   PRO B  43      19.294  -2.804 -20.256  1.00 98.33           O  
ATOM   3173  CG  PRO B  43      15.987  -0.124 -19.913  1.00 98.33           C  
ATOM   3174  HG2 PRO B  43      15.055  -0.151 -20.478  1.00 98.33           H  
ATOM   3175  HG3 PRO B  43      16.093   0.821 -19.380  1.00 98.33           H  
ATOM   3176  CD  PRO B  43      16.040  -1.312 -18.962  1.00 98.33           C  
ATOM   3177  HD2 PRO B  43      15.041  -1.522 -18.581  1.00 98.33           H  
ATOM   3178  HD3 PRO B  43      16.721  -1.092 -18.139  1.00 98.33           H  
ATOM   3179  N   GLY B  44      19.027  -2.460 -22.465  1.00 97.51           N  
ATOM   3180  H   GLY B  44      18.384  -2.191 -23.196  1.00 97.51           H  
ATOM   3181  CA  GLY B  44      20.369  -2.909 -22.845  1.00 97.51           C  
ATOM   3182  HA2 GLY B  44      21.097  -2.562 -22.112  1.00 97.51           H  
ATOM   3183  HA3 GLY B  44      20.620  -2.476 -23.813  1.00 97.51           H  
ATOM   3184  C   GLY B  44      20.495  -4.430 -22.965  1.00 97.51           C  
ATOM   3185  O   GLY B  44      21.555  -4.974 -22.659  1.00 97.51           O  
ATOM   3186  N   GLY B  45      19.426  -5.121 -23.378  1.00 96.34           N  
ATOM   3187  H   GLY B  45      18.606  -4.629 -23.704  1.00 96.34           H  
ATOM   3188  CA  GLY B  45      19.431  -6.577 -23.548  1.00 96.34           C  
ATOM   3189  HA2 GLY B  45      18.522  -6.873 -24.071  1.00 96.34           H  
ATOM   3190  HA3 GLY B  45      20.287  -6.870 -24.155  1.00 96.34           H  
ATOM   3191  C   GLY B  45      19.456  -7.376 -22.248  1.00 96.34           C  
ATOM   3192  O   GLY B  45      19.826  -8.550 -22.253  1.00 96.34           O  
ATOM   3193  N   VAL B  46      19.077  -6.768 -21.121  1.00 98.16           N  
ATOM   3194  H   VAL B  46      18.730  -5.821 -21.174  1.00 98.16           H  
ATOM   3195  CA  VAL B  46      19.018  -7.469 -19.837  1.00 98.16           C  
ATOM   3196  HA  VAL B  46      19.881  -8.131 -19.763  1.00 98.16           H  
ATOM   3197  C   VAL B  46      17.759  -8.325 -19.788  1.00 98.16           C  
ATOM   3198  CB  VAL B  46      19.090  -6.488 -18.661  1.00 98.16           C  
ATOM   3199  HB  VAL B  46      18.326  -5.723 -18.797  1.00 98.16           H  
ATOM   3200  O   VAL B  46      16.652  -7.807 -19.653  1.00 98.16           O  
ATOM   3201  CG1 VAL B  46      18.858  -7.173 -17.310  1.00 98.16           C  
ATOM   3202 HG11 VAL B  46      17.843  -7.565 -17.245  1.00 98.16           H  
ATOM   3203 HG12 VAL B  46      18.984  -6.439 -16.514  1.00 98.16           H  
ATOM   3204 HG13 VAL B  46      19.568  -7.989 -17.176  1.00 98.16           H  
ATOM   3205  CG2 VAL B  46      20.453  -5.795 -18.613  1.00 98.16           C  
ATOM   3206 HG21 VAL B  46      21.251  -6.527 -18.489  1.00 98.16           H  
ATOM   3207 HG22 VAL B  46      20.611  -5.253 -19.545  1.00 98.16           H  
ATOM   3208 HG23 VAL B  46      20.475  -5.080 -17.791  1.00 98.16           H  
ATOM   3209  N   SER B  47      17.944  -9.642 -19.859  1.00 96.08           N  
ATOM   3210  H   SER B  47      18.872  -9.974 -20.079  1.00 96.08           H  
ATOM   3211  CA  SER B  47      16.872 -10.644 -19.771  1.00 96.08           C  
ATOM   3212  HA  SER B  47      15.910 -10.131 -19.754  1.00 96.08           H  
ATOM   3213  C   SER B  47      16.917 -11.492 -18.496  1.00 96.08           C  
ATOM   3214  CB  SER B  47      16.899 -11.517 -21.027  1.00 96.08           C  
ATOM   3215  HB2 SER B  47      16.011 -12.150 -21.039  1.00 96.08           H  
ATOM   3216  HB3 SER B  47      16.864 -10.871 -21.904  1.00 96.08           H  
ATOM   3217  O   SER B  47      16.102 -12.388 -18.305  1.00 96.08           O  
ATOM   3218  OG  SER B  47      18.050 -12.346 -21.112  1.00 96.08           O  
ATOM   3219  HG  SER B  47      18.810 -11.976 -20.657  1.00 96.08           H  
ATOM   3220  N   SER B  48      17.901 -11.243 -17.630  1.00 96.95           N  
ATOM   3221  H   SER B  48      18.551 -10.503 -17.850  1.00 96.95           H  
ATOM   3222  CA  SER B  48      18.118 -11.982 -16.391  1.00 96.95           C  
ATOM   3223  HA  SER B  48      17.144 -12.208 -15.957  1.00 96.95           H  
ATOM   3224  C   SER B  48      18.952 -11.168 -15.390  1.00 96.95           C  
ATOM   3225  CB  SER B  48      18.838 -13.300 -16.706  1.00 96.95           C  
ATOM   3226  HB2 SER B  48      18.260 -13.867 -17.436  1.00 96.95           H  
ATOM   3227  HB3 SER B  48      18.919 -13.892 -15.795  1.00 96.95           H  
ATOM   3228  O   SER B  48      19.671 -10.245 -15.787  1.00 96.95           O  
ATOM   3229  OG  SER B  48      20.139 -13.067 -17.211  1.00 96.95           O  
ATOM   3230  HG  SER B  48      20.061 -12.768 -18.120  1.00 96.95           H  
ATOM   3231  N   PRO B  49      18.944 -11.527 -14.093  1.00 98.48           N  
ATOM   3232  CA  PRO B  49      19.842 -10.931 -13.105  1.00 98.48           C  
ATOM   3233  HA  PRO B  49      19.591  -9.874 -13.006  1.00 98.48           H  
ATOM   3234  C   PRO B  49      21.336 -11.053 -13.448  1.00 98.48           C  
ATOM   3235  CB  PRO B  49      19.522 -11.647 -11.792  1.00 98.48           C  
ATOM   3236  HB2 PRO B  49      19.659 -10.983 -10.939  1.00 98.48           H  
ATOM   3237  HB3 PRO B  49      20.145 -12.536 -11.687  1.00 98.48           H  
ATOM   3238  O   PRO B  49      22.106 -10.140 -13.151  1.00 98.48           O  
ATOM   3239  CG  PRO B  49      18.065 -12.071 -11.961  1.00 98.48           C  
ATOM   3240  HG2 PRO B  49      17.407 -11.231 -11.738  1.00 98.48           H  
ATOM   3241  HG3 PRO B  49      17.822 -12.930 -11.336  1.00 98.48           H  
ATOM   3242  CD  PRO B  49      17.983 -12.405 -13.448  1.00 98.48           C  
ATOM   3243  HD2 PRO B  49      18.278 -13.440 -13.623  1.00 98.48           H  
ATOM   3244  HD3 PRO B  49      16.970 -12.230 -13.812  1.00 98.48           H  
ATOM   3245  N   GLU B  50      21.775 -12.143 -14.092  1.00 96.03           N  
ATOM   3246  H   GLU B  50      21.138 -12.900 -14.291  1.00 96.03           H  
ATOM   3247  CA  GLU B  50      23.163 -12.281 -14.558  1.00 96.03           C  
ATOM   3248  HA  GLU B  50      23.839 -12.033 -13.739  1.00 96.03           H  
ATOM   3249  C   GLU B  50      23.496 -11.324 -15.704  1.00 96.03           C  
ATOM   3250  CB  GLU B  50      23.476 -13.708 -15.032  1.00 96.03           C  
ATOM   3251  HB2 GLU B  50      22.782 -14.004 -15.819  1.00 96.03           H  
ATOM   3252  HB3 GLU B  50      24.473 -13.697 -15.473  1.00 96.03           H  
ATOM   3253  O   GLU B  50      24.621 -10.823 -15.768  1.00 96.03           O  
ATOM   3254  CG  GLU B  50      23.500 -14.755 -13.916  1.00 96.03           C  
ATOM   3255  HG2 GLU B  50      24.111 -14.380 -13.095  1.00 96.03           H  
ATOM   3256  HG3 GLU B  50      23.987 -15.651 -14.302  1.00 96.03           H  
ATOM   3257  CD  GLU B  50      22.109 -15.139 -13.412  1.00 96.03           C  
ATOM   3258  OE1 GLU B  50      22.012 -15.644 -12.278  1.00 96.03           O  
ATOM   3259  OE2 GLU B  50      21.100 -14.953 -14.128  1.00 96.03           O  
ATOM   3260  N   ASP B  51      22.543 -11.053 -16.598  1.00 97.38           N  
ATOM   3261  H   ASP B  51      21.647 -11.512 -16.518  1.00 97.38           H  
ATOM   3262  CA  ASP B  51      22.718 -10.036 -17.639  1.00 97.38           C  
ATOM   3263  HA  ASP B  51      23.653 -10.225 -18.168  1.00 97.38           H  
ATOM   3264  C   ASP B  51      22.821  -8.645 -17.018  1.00 97.38           C  
ATOM   3265  CB  ASP B  51      21.585 -10.071 -18.670  1.00 97.38           C  
ATOM   3266  HB2 ASP B  51      20.638  -9.845 -18.180  1.00 97.38           H  
ATOM   3267  HB3 ASP B  51      21.776  -9.297 -19.414  1.00 97.38           H  
ATOM   3268  O   ASP B  51      23.721  -7.889 -17.381  1.00 97.38           O  
ATOM   3269  CG  ASP B  51      21.472 -11.405 -19.394  1.00 97.38           C  
ATOM   3270  OD1 ASP B  51      22.522 -12.066 -19.580  1.00 97.38           O  
ATOM   3271  OD2 ASP B  51      20.315 -11.792 -19.681  1.00 97.38           O  
ATOM   3272  N   LEU B  52      21.981  -8.340 -16.018  1.00 98.62           N  
ATOM   3273  H   LEU B  52      21.254  -9.002 -15.787  1.00 98.62           H  
ATOM   3274  CA  LEU B  52      22.074  -7.088 -15.263  1.00 98.62           C  
ATOM   3275  HA  LEU B  52      21.958  -6.264 -15.967  1.00 98.62           H  
ATOM   3276  C   LEU B  52      23.452  -6.954 -14.611  1.00 98.62           C  
ATOM   3277  CB  LEU B  52      20.960  -7.012 -14.200  1.00 98.62           C  
ATOM   3278  HB2 LEU B  52      21.062  -7.855 -13.518  1.00 98.62           H  
ATOM   3279  HB3 LEU B  52      19.987  -7.101 -14.683  1.00 98.62           H  
ATOM   3280  O   LEU B  52      24.086  -5.907 -14.719  1.00 98.62           O  
ATOM   3281  CG  LEU B  52      20.998  -5.714 -13.367  1.00 98.62           C  
ATOM   3282  HG  LEU B  52      21.944  -5.663 -12.829  1.00 98.62           H  
ATOM   3283  CD1 LEU B  52      20.858  -4.451 -14.218  1.00 98.62           C  
ATOM   3284 HD11 LEU B  52      20.776  -3.577 -13.573  1.00 98.62           H  
ATOM   3285 HD12 LEU B  52      21.740  -4.323 -14.846  1.00 98.62           H  
ATOM   3286 HD13 LEU B  52      19.976  -4.519 -14.855  1.00 98.62           H  
ATOM   3287  CD2 LEU B  52      19.890  -5.736 -12.316  1.00 98.62           C  
ATOM   3288 HD21 LEU B  52      20.067  -6.569 -11.636  1.00 98.62           H  
ATOM   3289 HD22 LEU B  52      19.901  -4.810 -11.740  1.00 98.62           H  
ATOM   3290 HD23 LEU B  52      18.917  -5.854 -12.791  1.00 98.62           H  
ATOM   3291  N   TRP B  53      23.945  -8.014 -13.963  1.00 98.06           N  
ATOM   3292  H   TRP B  53      23.368  -8.839 -13.881  1.00 98.06           H  
ATOM   3293  CA  TRP B  53      25.276  -7.999 -13.360  1.00 98.06           C  
ATOM   3294  HA  TRP B  53      25.320  -7.181 -12.641  1.00 98.06           H  
ATOM   3295  C   TRP B  53      26.370  -7.724 -14.395  1.00 98.06           C  
ATOM   3296  CB  TRP B  53      25.556  -9.305 -12.615  1.00 98.06           C  
ATOM   3297  HB2 TRP B  53      24.819  -9.415 -11.819  1.00 98.06           H  
ATOM   3298  HB3 TRP B  53      25.452 -10.148 -13.299  1.00 98.06           H  
ATOM   3299  O   TRP B  53      27.209  -6.857 -14.166  1.00 98.06           O  
ATOM   3300  CG  TRP B  53      26.927  -9.325 -12.013  1.00 98.06           C  
ATOM   3301  CD1 TRP B  53      28.011  -9.955 -12.523  1.00 98.06           C  
ATOM   3302  HD1 TRP B  53      28.015 -10.535 -13.434  1.00 98.06           H  
ATOM   3303  CD2 TRP B  53      27.425  -8.503 -10.917  1.00 98.06           C  
ATOM   3304  CE2 TRP B  53      28.834  -8.703 -10.808  1.00 98.06           C  
ATOM   3305  CE3 TRP B  53      26.832  -7.560 -10.048  1.00 98.06           C  
ATOM   3306  HE3 TRP B  53      25.777  -7.346 -10.135  1.00 98.06           H  
ATOM   3307  NE1 TRP B  53      29.144  -9.585 -11.823  1.00 98.06           N  
ATOM   3308  HE1 TRP B  53      30.075  -9.706 -12.196  1.00 98.06           H  
ATOM   3309  CH2 TRP B  53      28.983  -7.131  -8.979  1.00 98.06           C  
ATOM   3310  HH2 TRP B  53      29.568  -6.592  -8.249  1.00 98.06           H  
ATOM   3311  CZ2 TRP B  53      29.609  -8.039  -9.850  1.00 98.06           C  
ATOM   3312  HZ2 TRP B  53      30.677  -8.195  -9.814  1.00 98.06           H  
ATOM   3313  CZ3 TRP B  53      27.603  -6.883  -9.088  1.00 98.06           C  
ATOM   3314  HZ3 TRP B  53      27.137  -6.159  -8.436  1.00 98.06           H  
ATOM   3315  N   ARG B  54      26.343  -8.399 -15.553  1.00 97.64           N  
ATOM   3316  H   ARG B  54      25.602  -9.069 -15.695  1.00 97.64           H  
ATOM   3317  CA  ARG B  54      27.313  -8.157 -16.637  1.00 97.64           C  
ATOM   3318  HA  ARG B  54      28.322  -8.272 -16.242  1.00 97.64           H  
ATOM   3319  C   ARG B  54      27.246  -6.725 -17.167  1.00 97.64           C  
ATOM   3320  CB  ARG B  54      27.088  -9.156 -17.782  1.00 97.64           C  
ATOM   3321  HB2 ARG B  54      26.023  -9.251 -17.993  1.00 97.64           H  
ATOM   3322  HB3 ARG B  54      27.581  -8.777 -18.677  1.00 97.64           H  
ATOM   3323  O   ARG B  54      28.291  -6.121 -17.420  1.00 97.64           O  
ATOM   3324  CG  ARG B  54      27.690 -10.525 -17.450  1.00 97.64           C  
ATOM   3325  HG2 ARG B  54      27.198 -10.955 -16.578  1.00 97.64           H  
ATOM   3326  HG3 ARG B  54      28.746 -10.389 -17.213  1.00 97.64           H  
ATOM   3327  CD  ARG B  54      27.588 -11.492 -18.635  1.00 97.64           C  
ATOM   3328  HD2 ARG B  54      27.897 -10.978 -19.545  1.00 97.64           H  
ATOM   3329  HD3 ARG B  54      28.286 -12.308 -18.445  1.00 97.64           H  
ATOM   3330  NE  ARG B  54      26.231 -12.050 -18.808  1.00 97.64           N  
ATOM   3331  HE  ARG B  54      25.467 -11.604 -18.321  1.00 97.64           H  
ATOM   3332  NH1 ARG B  54      26.830 -13.779 -20.193  1.00 97.64           N  
ATOM   3333 HH11 ARG B  54      27.775 -13.422 -20.199  1.00 97.64           H  
ATOM   3334 HH12 ARG B  54      26.554 -14.577 -20.747  1.00 97.64           H  
ATOM   3335  NH2 ARG B  54      24.711 -13.573 -19.587  1.00 97.64           N  
ATOM   3336 HH21 ARG B  54      24.455 -14.343 -20.188  1.00 97.64           H  
ATOM   3337 HH22 ARG B  54      23.938 -12.976 -19.331  1.00 97.64           H  
ATOM   3338  CZ  ARG B  54      25.924 -13.121 -19.521  1.00 97.64           C  
ATOM   3339  N   LEU B  55      26.045  -6.168 -17.311  1.00 98.38           N  
ATOM   3340  H   LEU B  55      25.230  -6.736 -17.129  1.00 98.38           H  
ATOM   3341  CA  LEU B  55      25.837  -4.783 -17.737  1.00 98.38           C  
ATOM   3342  HA  LEU B  55      26.330  -4.638 -18.698  1.00 98.38           H  
ATOM   3343  C   LEU B  55      26.469  -3.795 -16.743  1.00 98.38           C  
ATOM   3344  CB  LEU B  55      24.322  -4.572 -17.940  1.00 98.38           C  
ATOM   3345  HB2 LEU B  55      23.788  -4.691 -16.998  1.00 98.38           H  
ATOM   3346  HB3 LEU B  55      23.976  -5.359 -18.610  1.00 98.38           H  
ATOM   3347  O   LEU B  55      27.182  -2.875 -17.145  1.00 98.38           O  
ATOM   3348  CG  LEU B  55      23.968  -3.211 -18.566  1.00 98.38           C  
ATOM   3349  HG  LEU B  55      24.780  -2.912 -19.229  1.00 98.38           H  
ATOM   3350  CD1 LEU B  55      22.722  -3.302 -19.436  1.00 98.38           C  
ATOM   3351 HD11 LEU B  55      22.637  -2.401 -20.044  1.00 98.38           H  
ATOM   3352 HD12 LEU B  55      22.787  -4.150 -20.118  1.00 98.38           H  
ATOM   3353 HD13 LEU B  55      21.829  -3.391 -18.818  1.00 98.38           H  
ATOM   3354  CD2 LEU B  55      23.728  -2.117 -17.520  1.00 98.38           C  
ATOM   3355 HD21 LEU B  55      24.638  -1.913 -16.956  1.00 98.38           H  
ATOM   3356 HD22 LEU B  55      23.437  -1.198 -18.028  1.00 98.38           H  
ATOM   3357 HD23 LEU B  55      22.932  -2.416 -16.838  1.00 98.38           H  
ATOM   3358  N   LEU B  56      26.271  -4.026 -15.445  1.00 98.29           N  
ATOM   3359  H   LEU B  56      25.668  -4.796 -15.194  1.00 98.29           H  
ATOM   3360  CA  LEU B  56      26.811  -3.192 -14.370  1.00 98.29           C  
ATOM   3361  HA  LEU B  56      26.606  -2.145 -14.592  1.00 98.29           H  
ATOM   3362  C   LEU B  56      28.331  -3.325 -14.220  1.00 98.29           C  
ATOM   3363  CB  LEU B  56      26.120  -3.585 -13.059  1.00 98.29           C  
ATOM   3364  HB2 LEU B  56      26.618  -3.073 -12.234  1.00 98.29           H  
ATOM   3365  HB3 LEU B  56      26.251  -4.656 -12.909  1.00 98.29           H  
ATOM   3366  O   LEU B  56      29.030  -2.320 -14.136  1.00 98.29           O  
ATOM   3367  CG  LEU B  56      24.622  -3.251 -13.005  1.00 98.29           C  
ATOM   3368  HG  LEU B  56      24.108  -3.591 -13.904  1.00 98.29           H  
ATOM   3369  CD1 LEU B  56      24.034  -3.963 -11.792  1.00 98.29           C  
ATOM   3370 HD11 LEU B  56      23.002  -3.648 -11.636  1.00 98.29           H  
ATOM   3371 HD12 LEU B  56      24.054  -5.039 -11.967  1.00 98.29           H  
ATOM   3372 HD13 LEU B  56      24.650  -3.739 -10.922  1.00 98.29           H  
ATOM   3373  CD2 LEU B  56      24.378  -1.753 -12.869  1.00 98.29           C  
ATOM   3374 HD21 LEU B  56      23.306  -1.557 -12.870  1.00 98.29           H  
ATOM   3375 HD22 LEU B  56      24.807  -1.240 -13.730  1.00 98.29           H  
ATOM   3376 HD23 LEU B  56      24.835  -1.364 -11.959  1.00 98.29           H  
ATOM   3377  N   GLU B  57      28.851  -4.553 -14.218  1.00 96.90           N  
ATOM   3378  H   GLU B  57      28.217  -5.337 -14.269  1.00 96.90           H  
ATOM   3379  CA  GLU B  57      30.281  -4.848 -14.073  1.00 96.90           C  
ATOM   3380  HA  GLU B  57      30.650  -4.378 -13.161  1.00 96.90           H  
ATOM   3381  C   GLU B  57      31.096  -4.287 -15.245  1.00 96.90           C  
ATOM   3382  CB  GLU B  57      30.454  -6.369 -13.944  1.00 96.90           C  
ATOM   3383  HB2 GLU B  57      30.053  -6.846 -14.839  1.00 96.90           H  
ATOM   3384  HB3 GLU B  57      29.875  -6.709 -13.085  1.00 96.90           H  
ATOM   3385  O   GLU B  57      32.160  -3.705 -15.039  1.00 96.90           O  
ATOM   3386  CG  GLU B  57      31.913  -6.808 -13.750  1.00 96.90           C  
ATOM   3387  HG2 GLU B  57      32.488  -6.564 -14.643  1.00 96.90           H  
ATOM   3388  HG3 GLU B  57      32.335  -6.257 -12.910  1.00 96.90           H  
ATOM   3389  CD  GLU B  57      32.013  -8.320 -13.489  1.00 96.90           C  
ATOM   3390  OE1 GLU B  57      32.736  -8.709 -12.546  1.00 96.90           O  
ATOM   3391  OE2 GLU B  57      31.339  -9.103 -14.198  1.00 96.90           O  
ATOM   3392  N   SER B  58      30.571  -4.378 -16.470  1.00 97.48           N  
ATOM   3393  H   SER B  58      29.694  -4.867 -16.579  1.00 97.48           H  
ATOM   3394  CA  SER B  58      31.177  -3.733 -17.645  1.00 97.48           C  
ATOM   3395  HA  SER B  58      32.245  -3.949 -17.640  1.00 97.48           H  
ATOM   3396  C   SER B  58      31.038  -2.205 -17.640  1.00 97.48           C  
ATOM   3397  CB  SER B  58      30.593  -4.309 -18.937  1.00 97.48           C  
ATOM   3398  HB2 SER B  58      31.066  -3.822 -19.790  1.00 97.48           H  
ATOM   3399  HB3 SER B  58      30.804  -5.377 -18.985  1.00 97.48           H  
ATOM   3400  O   SER B  58      31.711  -1.522 -18.414  1.00 97.48           O  
ATOM   3401  OG  SER B  58      29.196  -4.109 -19.006  1.00 97.48           O  
ATOM   3402  HG  SER B  58      28.784  -4.767 -18.441  1.00 97.48           H  
ATOM   3403  N   GLY B  59      30.188  -1.655 -16.767  1.00 97.89           N  
ATOM   3404  H   GLY B  59      29.705  -2.263 -16.121  1.00 97.89           H  
ATOM   3405  CA  GLY B  59      29.910  -0.229 -16.684  1.00 97.89           C  
ATOM   3406  HA2 GLY B  59      29.252  -0.058 -15.832  1.00 97.89           H  
ATOM   3407  HA3 GLY B  59      30.850   0.299 -16.523  1.00 97.89           H  
ATOM   3408  C   GLY B  59      29.227   0.317 -17.937  1.00 97.89           C  
ATOM   3409  O   GLY B  59      29.566   1.425 -18.360  1.00 97.89           O  
ATOM   3410  N   THR B  60      28.324  -0.469 -18.527  1.00 98.17           N  
ATOM   3411  H   THR B  60      28.100  -1.344 -18.076  1.00 98.17           H  
ATOM   3412  CA  THR B  60      27.585  -0.142 -19.754  1.00 98.17           C  
ATOM   3413  HA  THR B  60      28.269   0.332 -20.458  1.00 98.17           H  
ATOM   3414  C   THR B  60      26.438   0.840 -19.467  1.00 98.17           C  
ATOM   3415  CB  THR B  60      27.078  -1.441 -20.406  1.00 98.17           C  
ATOM   3416  HB  THR B  60      26.508  -2.000 -19.665  1.00 98.17           H  
ATOM   3417  O   THR B  60      25.714   0.675 -18.482  1.00 98.17           O  
ATOM   3418  CG2 THR B  60      26.219  -1.225 -21.653  1.00 98.17           C  
ATOM   3419 HG21 THR B  60      25.982  -2.188 -22.105  1.00 98.17           H  
ATOM   3420 HG22 THR B  60      25.283  -0.737 -21.383  1.00 98.17           H  
ATOM   3421 HG23 THR B  60      26.754  -0.609 -22.376  1.00 98.17           H  
ATOM   3422  OG1 THR B  60      28.169  -2.238 -20.812  1.00 98.17           O  
ATOM   3423  HG1 THR B  60      28.445  -2.786 -20.073  1.00 98.17           H  
ATOM   3424  N   ASP B  61      26.292   1.853 -20.330  1.00 98.21           N  
ATOM   3425  H   ASP B  61      26.921   1.894 -21.118  1.00 98.21           H  
ATOM   3426  CA  ASP B  61      25.146   2.778 -20.402  1.00 98.21           C  
ATOM   3427  HA  ASP B  61      24.681   2.876 -19.421  1.00 98.21           H  
ATOM   3428  C   ASP B  61      24.110   2.190 -21.378  1.00 98.21           C  
ATOM   3429  CB  ASP B  61      25.642   4.180 -20.836  1.00 98.21           C  
ATOM   3430  HB2 ASP B  61      26.327   4.553 -20.075  1.00 98.21           H  
ATOM   3431  HB3 ASP B  61      26.207   4.076 -21.762  1.00 98.21           H  
ATOM   3432  O   ASP B  61      24.421   1.949 -22.546  1.00 98.21           O  
ATOM   3433  CG  ASP B  61      24.544   5.242 -21.062  1.00 98.21           C  
ATOM   3434  OD1 ASP B  61      23.357   4.920 -20.840  1.00 98.21           O  
ATOM   3435  OD2 ASP B  61      24.896   6.364 -21.522  1.00 98.21           O  
ATOM   3436  N   ALA B  62      22.906   1.909 -20.880  1.00 98.13           N  
ATOM   3437  H   ALA B  62      22.716   2.197 -19.930  1.00 98.13           H  
ATOM   3438  CA  ALA B  62      21.812   1.275 -21.611  1.00 98.13           C  
ATOM   3439  HA  ALA B  62      22.231   0.726 -22.454  1.00 98.13           H  
ATOM   3440  C   ALA B  62      20.799   2.279 -22.193  1.00 98.13           C  
ATOM   3441  CB  ALA B  62      21.137   0.268 -20.678  1.00 98.13           C  
ATOM   3442  HB1 ALA B  62      21.889  -0.361 -20.201  1.00 98.13           H  
ATOM   3443  HB2 ALA B  62      20.450  -0.354 -21.252  1.00 98.13           H  
ATOM   3444  HB3 ALA B  62      20.576   0.801 -19.911  1.00 98.13           H  
ATOM   3445  O   ALA B  62      19.778   1.871 -22.755  1.00 98.13           O  
ATOM   3446  N   VAL B  63      21.048   3.585 -22.058  1.00 97.53           N  
ATOM   3447  H   VAL B  63      21.894   3.878 -21.590  1.00 97.53           H  
ATOM   3448  CA  VAL B  63      20.222   4.625 -22.677  1.00 97.53           C  
ATOM   3449  HA  VAL B  63      19.177   4.400 -22.461  1.00 97.53           H  
ATOM   3450  C   VAL B  63      20.407   4.591 -24.196  1.00 97.53           C  
ATOM   3451  CB  VAL B  63      20.532   6.012 -22.082  1.00 97.53           C  
ATOM   3452  HB  VAL B  63      21.593   6.234 -22.197  1.00 97.53           H  
ATOM   3453  O   VAL B  63      21.521   4.568 -24.720  1.00 97.53           O  
ATOM   3454  CG1 VAL B  63      19.749   7.130 -22.782  1.00 97.53           C  
ATOM   3455 HG11 VAL B  63      18.679   6.928 -22.721  1.00 97.53           H  
ATOM   3456 HG12 VAL B  63      20.053   7.209 -23.826  1.00 97.53           H  
ATOM   3457 HG13 VAL B  63      19.960   8.083 -22.296  1.00 97.53           H  
ATOM   3458  CG2 VAL B  63      20.159   6.051 -20.592  1.00 97.53           C  
ATOM   3459 HG21 VAL B  63      20.349   7.045 -20.187  1.00 97.53           H  
ATOM   3460 HG22 VAL B  63      19.107   5.799 -20.455  1.00 97.53           H  
ATOM   3461 HG23 VAL B  63      20.774   5.341 -20.039  1.00 97.53           H  
ATOM   3462  N   SER B  64      19.296   4.615 -24.929  1.00 96.12           N  
ATOM   3463  H   SER B  64      18.411   4.694 -24.448  1.00 96.12           H  
ATOM   3464  CA  SER B  64      19.265   4.564 -26.392  1.00 96.12           C  
ATOM   3465  HA  SER B  64      20.245   4.842 -26.780  1.00 96.12           H  
ATOM   3466  C   SER B  64      18.259   5.569 -26.966  1.00 96.12           C  
ATOM   3467  CB  SER B  64      18.989   3.124 -26.844  1.00 96.12           C  
ATOM   3468  HB2 SER B  64      19.720   2.456 -26.388  1.00 96.12           H  
ATOM   3469  HB3 SER B  64      19.087   3.053 -27.927  1.00 96.12           H  
ATOM   3470  O   SER B  64      17.664   6.364 -26.235  1.00 96.12           O  
ATOM   3471  OG  SER B  64      17.692   2.720 -26.473  1.00 96.12           O  
ATOM   3472  HG  SER B  64      17.654   2.681 -25.515  1.00 96.12           H  
ATOM   3473  N   GLY B  65      18.115   5.596 -28.294  1.00 94.72           N  
ATOM   3474  H   GLY B  65      18.552   4.857 -28.826  1.00 94.72           H  
ATOM   3475  CA  GLY B  65      17.068   6.380 -28.952  1.00 94.72           C  
ATOM   3476  HA2 GLY B  65      17.246   6.406 -30.027  1.00 94.72           H  
ATOM   3477  HA3 GLY B  65      17.084   7.402 -28.573  1.00 94.72           H  
ATOM   3478  C   GLY B  65      15.673   5.796 -28.712  1.00 94.72           C  
ATOM   3479  O   GLY B  65      15.531   4.650 -28.294  1.00 94.72           O  
ATOM   3480  N   PHE B  66      14.635   6.581 -28.995  1.00 95.34           N  
ATOM   3481  H   PHE B  66      14.798   7.537 -29.279  1.00 95.34           H  
ATOM   3482  CA  PHE B  66      13.253   6.111 -28.865  1.00 95.34           C  
ATOM   3483  HA  PHE B  66      13.127   5.782 -27.833  1.00 95.34           H  
ATOM   3484  C   PHE B  66      12.944   4.906 -29.780  1.00 95.34           C  
ATOM   3485  CB  PHE B  66      12.274   7.266 -29.124  1.00 95.34           C  
ATOM   3486  HB2 PHE B  66      12.582   7.802 -30.022  1.00 95.34           H  
ATOM   3487  HB3 PHE B  66      11.294   6.834 -29.330  1.00 95.34           H  
ATOM   3488  O   PHE B  66      13.477   4.833 -30.893  1.00 95.34           O  
ATOM   3489  CG  PHE B  66      12.087   8.266 -27.992  1.00 95.34           C  
ATOM   3490  CD1 PHE B  66      12.913   8.271 -26.847  1.00 95.34           C  
ATOM   3491  HD1 PHE B  66      13.746   7.589 -26.755  1.00 95.34           H  
ATOM   3492  CD2 PHE B  66      11.029   9.190 -28.076  1.00 95.34           C  
ATOM   3493  HD2 PHE B  66      10.383   9.195 -28.941  1.00 95.34           H  
ATOM   3494  CE1 PHE B  66      12.674   9.170 -25.796  1.00 95.34           C  
ATOM   3495  HE1 PHE B  66      13.292   9.158 -24.911  1.00 95.34           H  
ATOM   3496  CE2 PHE B  66      10.803  10.100 -27.030  1.00 95.34           C  
ATOM   3497  HE2 PHE B  66       9.985  10.804 -27.083  1.00 95.34           H  
ATOM   3498  CZ  PHE B  66      11.628  10.096 -25.897  1.00 95.34           C  
ATOM   3499  HZ  PHE B  66      11.464  10.814 -25.107  1.00 95.34           H  
ATOM   3500  N   PRO B  67      12.052   3.989 -29.355  1.00 94.33           N  
ATOM   3501  CA  PRO B  67      11.577   2.889 -30.188  1.00 94.33           C  
ATOM   3502  HA  PRO B  67      12.427   2.266 -30.468  1.00 94.33           H  
ATOM   3503  C   PRO B  67      10.873   3.416 -31.441  1.00 94.33           C  
ATOM   3504  CB  PRO B  67      10.607   2.074 -29.324  1.00 94.33           C  
ATOM   3505  HB2 PRO B  67       9.579   2.353 -29.554  1.00 94.33           H  
ATOM   3506  HB3 PRO B  67      10.749   1.002 -29.461  1.00 94.33           H  
ATOM   3507  O   PRO B  67      10.108   4.378 -31.379  1.00 94.33           O  
ATOM   3508  CG  PRO B  67      10.927   2.505 -27.896  1.00 94.33           C  
ATOM   3509  HG2 PRO B  67      11.744   1.896 -27.508  1.00 94.33           H  
ATOM   3510  HG3 PRO B  67      10.059   2.451 -27.239  1.00 94.33           H  
ATOM   3511  CD  PRO B  67      11.396   3.941 -28.060  1.00 94.33           C  
ATOM   3512  HD2 PRO B  67      10.539   4.614 -28.064  1.00 94.33           H  
ATOM   3513  HD3 PRO B  67      12.074   4.184 -27.242  1.00 94.33           H  
ATOM   3514  N   THR B  68      11.095   2.762 -32.579  1.00 93.12           N  
ATOM   3515  H   THR B  68      11.675   1.936 -32.551  1.00 93.12           H  
ATOM   3516  CA  THR B  68      10.516   3.166 -33.878  1.00 93.12           C  
ATOM   3517  HA  THR B  68      10.124   4.179 -33.796  1.00 93.12           H  
ATOM   3518  C   THR B  68       9.327   2.302 -34.306  1.00 93.12           C  
ATOM   3519  CB  THR B  68      11.587   3.192 -34.977  1.00 93.12           C  
ATOM   3520  HB  THR B  68      11.111   3.389 -35.938  1.00 93.12           H  
ATOM   3521  O   THR B  68       8.650   2.604 -35.283  1.00 93.12           O  
ATOM   3522  CG2 THR B  68      12.637   4.274 -34.722  1.00 93.12           C  
ATOM   3523 HG21 THR B  68      13.359   4.281 -35.539  1.00 93.12           H  
ATOM   3524 HG22 THR B  68      12.149   5.247 -34.678  1.00 93.12           H  
ATOM   3525 HG23 THR B  68      13.155   4.098 -33.780  1.00 93.12           H  
ATOM   3526  OG1 THR B  68      12.277   1.965 -35.046  1.00 93.12           O  
ATOM   3527  HG1 THR B  68      12.976   1.996 -34.388  1.00 93.12           H  
ATOM   3528  N   ASP B  69       9.033   1.247 -33.554  1.00 92.52           N  
ATOM   3529  H   ASP B  69       9.603   1.053 -32.743  1.00 92.52           H  
ATOM   3530  CA  ASP B  69       8.036   0.214 -33.840  1.00 92.52           C  
ATOM   3531  HA  ASP B  69       7.724   0.305 -34.881  1.00 92.52           H  
ATOM   3532  C   ASP B  69       6.757   0.336 -32.987  1.00 92.52           C  
ATOM   3533  CB  ASP B  69       8.715  -1.156 -33.684  1.00 92.52           C  
ATOM   3534  HB2 ASP B  69       8.003  -1.934 -33.963  1.00 92.52           H  
ATOM   3535  HB3 ASP B  69       9.550  -1.211 -34.383  1.00 92.52           H  
ATOM   3536  O   ASP B  69       5.850  -0.486 -33.101  1.00 92.52           O  
ATOM   3537  CG  ASP B  69       9.243  -1.441 -32.269  1.00 92.52           C  
ATOM   3538  OD1 ASP B  69       9.386  -0.481 -31.468  1.00 92.52           O  
ATOM   3539  OD2 ASP B  69       9.527  -2.627 -32.008  1.00 92.52           O  
ATOM   3540  N   ARG B  70       6.644   1.387 -32.162  1.00 92.35           N  
ATOM   3541  H   ARG B  70       7.461   1.975 -32.081  1.00 92.35           H  
ATOM   3542  CA  ARG B  70       5.491   1.639 -31.268  1.00 92.35           C  
ATOM   3543  HA  ARG B  70       4.946   0.703 -31.145  1.00 92.35           H  
ATOM   3544  C   ARG B  70       4.456   2.621 -31.820  1.00 92.35           C  
ATOM   3545  CB  ARG B  70       5.988   2.071 -29.884  1.00 92.35           C  
ATOM   3546  HB2 ARG B  70       6.564   2.992 -29.970  1.00 92.35           H  
ATOM   3547  HB3 ARG B  70       5.131   2.256 -29.236  1.00 92.35           H  
ATOM   3548  O   ARG B  70       3.520   2.989 -31.117  1.00 92.35           O  
ATOM   3549  CG  ARG B  70       6.849   0.979 -29.248  1.00 92.35           C  
ATOM   3550  HG2 ARG B  70       6.302   0.036 -29.230  1.00 92.35           H  
ATOM   3551  HG3 ARG B  70       7.766   0.847 -29.822  1.00 92.35           H  
ATOM   3552  CD  ARG B  70       7.204   1.383 -27.824  1.00 92.35           C  
ATOM   3553  HD2 ARG B  70       7.645   2.380 -27.834  1.00 92.35           H  
ATOM   3554  HD3 ARG B  70       6.292   1.409 -27.228  1.00 92.35           H  
ATOM   3555  NE  ARG B  70       8.163   0.431 -27.246  1.00 92.35           N  
ATOM   3556  HE  ARG B  70       8.623  -0.212 -27.874  1.00 92.35           H  
ATOM   3557  NH1 ARG B  70       8.014   1.253 -25.137  1.00 92.35           N  
ATOM   3558 HH11 ARG B  70       7.282   1.910 -25.367  1.00 92.35           H  
ATOM   3559 HH12 ARG B  70       8.244   1.153 -24.159  1.00 92.35           H  
ATOM   3560  NH2 ARG B  70       9.450  -0.384 -25.551  1.00 92.35           N  
ATOM   3561 HH21 ARG B  70       9.975  -0.994 -26.161  1.00 92.35           H  
ATOM   3562 HH22 ARG B  70       9.738  -0.298 -24.587  1.00 92.35           H  
ATOM   3563  CZ  ARG B  70       8.536   0.430 -25.986  1.00 92.35           C  
ATOM   3564  N   GLY B  71       4.631   3.075 -33.061  1.00 91.80           N  
ATOM   3565  H   GLY B  71       5.408   2.703 -33.588  1.00 91.80           H  
ATOM   3566  CA  GLY B  71       3.746   4.061 -33.694  1.00 91.80           C  
ATOM   3567  HA2 GLY B  71       2.709   3.760 -33.552  1.00 91.80           H  
ATOM   3568  HA3 GLY B  71       3.956   4.084 -34.764  1.00 91.80           H  
ATOM   3569  C   GLY B  71       3.903   5.488 -33.159  1.00 91.80           C  
ATOM   3570  O   GLY B  71       3.015   6.313 -33.354  1.00 91.80           O  
ATOM   3571  N   TRP B  72       5.008   5.788 -32.471  1.00 90.91           N  
ATOM   3572  H   TRP B  72       5.716   5.078 -32.352  1.00 90.91           H  
ATOM   3573  CA  TRP B  72       5.321   7.142 -32.016  1.00 90.91           C  
ATOM   3574  HA  TRP B  72       4.424   7.597 -31.595  1.00 90.91           H  
ATOM   3575  C   TRP B  72       5.785   7.994 -33.196  1.00 90.91           C  
ATOM   3576  CB  TRP B  72       6.402   7.090 -30.929  1.00 90.91           C  
ATOM   3577  HB2 TRP B  72       6.645   8.113 -30.640  1.00 90.91           H  
ATOM   3578  HB3 TRP B  72       7.303   6.651 -31.356  1.00 90.91           H  
ATOM   3579  O   TRP B  72       6.612   7.548 -33.991  1.00 90.91           O  
ATOM   3580  CG  TRP B  72       6.072   6.331 -29.680  1.00 90.91           C  
ATOM   3581  CD1 TRP B  72       4.913   5.684 -29.402  1.00 90.91           C  
ATOM   3582  HD1 TRP B  72       4.057   5.609 -30.056  1.00 90.91           H  
ATOM   3583  CD2 TRP B  72       6.922   6.146 -28.507  1.00 90.91           C  
ATOM   3584  CE2 TRP B  72       6.178   5.417 -27.539  1.00 90.91           C  
ATOM   3585  CE3 TRP B  72       8.229   6.547 -28.147  1.00 90.91           C  
ATOM   3586  HE3 TRP B  72       8.828   7.086 -28.865  1.00 90.91           H  
ATOM   3587  NE1 TRP B  72       4.984   5.122 -28.149  1.00 90.91           N  
ATOM   3588  HE1 TRP B  72       4.241   4.571 -27.744  1.00 90.91           H  
ATOM   3589  CH2 TRP B  72       7.965   5.581 -25.921  1.00 90.91           C  
ATOM   3590  HH2 TRP B  72       8.336   5.403 -24.922  1.00 90.91           H  
ATOM   3591  CZ2 TRP B  72       6.673   5.163 -26.262  1.00 90.91           C  
ATOM   3592  HZ2 TRP B  72       6.028   4.697 -25.532  1.00 90.91           H  
ATOM   3593  CZ3 TRP B  72       8.749   6.263 -26.868  1.00 90.91           C  
ATOM   3594  HZ3 TRP B  72       9.743   6.593 -26.604  1.00 90.91           H  
ATOM   3595  N   ASP B  73       5.310   9.235 -33.291  1.00 90.20           N  
ATOM   3596  H   ASP B  73       4.609   9.553 -32.638  1.00 90.20           H  
ATOM   3597  CA  ASP B  73       5.797  10.194 -34.290  1.00 90.20           C  
ATOM   3598  HA  ASP B  73       5.988   9.660 -35.222  1.00 90.20           H  
ATOM   3599  C   ASP B  73       7.134  10.807 -33.845  1.00 90.20           C  
ATOM   3600  CB  ASP B  73       4.717  11.241 -34.598  1.00 90.20           C  
ATOM   3601  HB2 ASP B  73       3.791  10.725 -34.850  1.00 90.20           H  
ATOM   3602  HB3 ASP B  73       4.534  11.850 -33.712  1.00 90.20           H  
ATOM   3603  O   ASP B  73       7.220  11.977 -33.478  1.00 90.20           O  
ATOM   3604  CG  ASP B  73       5.101  12.149 -35.775  1.00 90.20           C  
ATOM   3605  OD1 ASP B  73       6.220  12.019 -36.320  1.00 90.20           O  
ATOM   3606  OD2 ASP B  73       4.260  12.992 -36.159  1.00 90.20           O  
ATOM   3607  N   VAL B  74       8.186   9.983 -33.810  1.00 90.23           N  
ATOM   3608  H   VAL B  74       8.026   9.023 -34.081  1.00 90.23           H  
ATOM   3609  CA  VAL B  74       9.505  10.366 -33.278  1.00 90.23           C  
ATOM   3610  HA  VAL B  74       9.368  10.687 -32.246  1.00 90.23           H  
ATOM   3611  C   VAL B  74      10.104  11.564 -34.035  1.00 90.23           C  
ATOM   3612  CB  VAL B  74      10.478   9.162 -33.281  1.00 90.23           C  
ATOM   3613  HB  VAL B  74      10.716   8.898 -34.311  1.00 90.23           H  
ATOM   3614  O   VAL B  74      10.825  12.355 -33.430  1.00 90.23           O  
ATOM   3615  CG1 VAL B  74      11.786   9.476 -32.543  1.00 90.23           C  
ATOM   3616 HG11 VAL B  74      11.574   9.801 -31.524  1.00 90.23           H  
ATOM   3617 HG12 VAL B  74      12.327  10.263 -33.068  1.00 90.23           H  
ATOM   3618 HG13 VAL B  74      12.422   8.592 -32.517  1.00 90.23           H  
ATOM   3619  CG2 VAL B  74       9.879   7.923 -32.595  1.00 90.23           C  
ATOM   3620 HG21 VAL B  74       9.547   8.174 -31.587  1.00 90.23           H  
ATOM   3621 HG22 VAL B  74       9.036   7.540 -33.170  1.00 90.23           H  
ATOM   3622 HG23 VAL B  74      10.620   7.126 -32.537  1.00 90.23           H  
ATOM   3623  N   GLU B  75       9.785  11.744 -35.324  1.00 87.07           N  
ATOM   3624  H   GLU B  75       9.089  11.140 -35.739  1.00 87.07           H  
ATOM   3625  CA  GLU B  75      10.287  12.868 -36.131  1.00 87.07           C  
ATOM   3626  HA  GLU B  75      11.364  12.949 -35.987  1.00 87.07           H  
ATOM   3627  C   GLU B  75       9.697  14.217 -35.697  1.00 87.07           C  
ATOM   3628  CB  GLU B  75      10.022  12.648 -37.633  1.00 87.07           C  
ATOM   3629  HB2 GLU B  75       8.967  12.429 -37.793  1.00 87.07           H  
ATOM   3630  HB3 GLU B  75      10.261  13.579 -38.147  1.00 87.07           H  
ATOM   3631  O   GLU B  75      10.443  15.191 -35.582  1.00 87.07           O  
ATOM   3632  CG  GLU B  75      10.885  11.532 -38.248  1.00 87.07           C  
ATOM   3633  HG2 GLU B  75      11.911  11.666 -37.905  1.00 87.07           H  
ATOM   3634  HG3 GLU B  75      10.534  10.569 -37.877  1.00 87.07           H  
ATOM   3635  CD  GLU B  75      10.882  11.523 -39.792  1.00 87.07           C  
ATOM   3636  OE1 GLU B  75      11.779  10.855 -40.361  1.00 87.07           O  
ATOM   3637  OE2 GLU B  75      10.019  12.184 -40.414  1.00 87.07           O  
ATOM   3638  N   ASN B  76       8.389  14.284 -35.421  1.00 87.70           N  
ATOM   3639  H   ASN B  76       7.819  13.461 -35.553  1.00 87.70           H  
ATOM   3640  CA  ASN B  76       7.731  15.540 -35.035  1.00 87.70           C  
ATOM   3641  HA  ASN B  76       8.326  16.374 -35.408  1.00 87.70           H  
ATOM   3642  C   ASN B  76       7.626  15.746 -33.517  1.00 87.70           C  
ATOM   3643  CB  ASN B  76       6.357  15.633 -35.704  1.00 87.70           C  
ATOM   3644  HB2 ASN B  76       5.731  14.817 -35.344  1.00 87.70           H  
ATOM   3645  HB3 ASN B  76       5.878  16.570 -35.421  1.00 87.70           H  
ATOM   3646  O   ASN B  76       7.319  16.854 -33.071  1.00 87.70           O  
ATOM   3647  CG  ASN B  76       6.445  15.604 -37.217  1.00 87.70           C  
ATOM   3648  ND2 ASN B  76       5.703  14.736 -37.855  1.00 87.70           N  
ATOM   3649 HD21 ASN B  76       5.944  14.559 -38.819  1.00 87.70           H  
ATOM   3650 HD22 ASN B  76       5.226  14.036 -37.306  1.00 87.70           H  
ATOM   3651  OD1 ASN B  76       7.161  16.375 -37.841  1.00 87.70           O  
ATOM   3652  N   LEU B  77       7.896  14.713 -32.712  1.00 89.97           N  
ATOM   3653  H   LEU B  77       8.020  13.803 -33.133  1.00 89.97           H  
ATOM   3654  CA  LEU B  77       7.862  14.810 -31.251  1.00 89.97           C  
ATOM   3655  HA  LEU B  77       6.922  15.282 -30.968  1.00 89.97           H  
ATOM   3656  C   LEU B  77       9.003  15.680 -30.697  1.00 89.97           C  
ATOM   3657  CB  LEU B  77       7.914  13.395 -30.654  1.00 89.97           C  
ATOM   3658  HB2 LEU B  77       8.935  13.024 -30.744  1.00 89.97           H  
ATOM   3659  HB3 LEU B  77       7.264  12.729 -31.223  1.00 89.97           H  
ATOM   3660  O   LEU B  77       8.874  16.228 -29.603  1.00 89.97           O  
ATOM   3661  CG  LEU B  77       7.444  13.332 -29.193  1.00 89.97           C  
ATOM   3662  HG  LEU B  77       7.789  14.204 -28.638  1.00 89.97           H  
ATOM   3663  CD1 LEU B  77       5.918  13.255 -29.099  1.00 89.97           C  
ATOM   3664 HD11 LEU B  77       5.616  13.200 -28.053  1.00 89.97           H  
ATOM   3665 HD12 LEU B  77       5.546  12.379 -29.631  1.00 89.97           H  
ATOM   3666 HD13 LEU B  77       5.476  14.152 -29.532  1.00 89.97           H  
ATOM   3667  CD2 LEU B  77       8.037  12.103 -28.518  1.00 89.97           C  
ATOM   3668 HD21 LEU B  77       7.616  11.192 -28.943  1.00 89.97           H  
ATOM   3669 HD22 LEU B  77       9.118  12.108 -28.660  1.00 89.97           H  
ATOM   3670 HD23 LEU B  77       7.830  12.166 -27.450  1.00 89.97           H  
ATOM   3671  N   PHE B  78      10.120  15.828 -31.421  1.00 84.78           N  
ATOM   3672  H   PHE B  78      10.168  15.392 -32.331  1.00 84.78           H  
ATOM   3673  CA  PHE B  78      11.212  16.696 -30.981  1.00 84.78           C  
ATOM   3674  HA  PHE B  78      11.398  16.483 -29.928  1.00 84.78           H  
ATOM   3675  C   PHE B  78      10.848  18.171 -31.128  1.00 84.78           C  
ATOM   3676  CB  PHE B  78      12.511  16.412 -31.734  1.00 84.78           C  
ATOM   3677  HB2 PHE B  78      12.369  16.634 -32.792  1.00 84.78           H  
ATOM   3678  HB3 PHE B  78      12.745  15.350 -31.656  1.00 84.78           H  
ATOM   3679  O   PHE B  78      10.487  18.641 -32.206  1.00 84.78           O  
ATOM   3680  CG  PHE B  78      13.704  17.185 -31.201  1.00 84.78           C  
ATOM   3681  CD1 PHE B  78      14.203  18.289 -31.915  1.00 84.78           C  
ATOM   3682  HD1 PHE B  78      13.725  18.589 -32.836  1.00 84.78           H  
ATOM   3683  CD2 PHE B  78      14.316  16.807 -29.991  1.00 84.78           C  
ATOM   3684  HD2 PHE B  78      13.914  15.986 -29.416  1.00 84.78           H  
ATOM   3685  CE1 PHE B  78      15.314  19.003 -31.431  1.00 84.78           C  
ATOM   3686  HE1 PHE B  78      15.690  19.852 -31.982  1.00 84.78           H  
ATOM   3687  CE2 PHE B  78      15.447  17.499 -29.527  1.00 84.78           C  
ATOM   3688  HE2 PHE B  78      15.942  17.183 -28.620  1.00 84.78           H  
ATOM   3689  CZ  PHE B  78      15.941  18.603 -30.239  1.00 84.78           C  
ATOM   3690  HZ  PHE B  78      16.800  19.142 -29.867  1.00 84.78           H  
ATOM   3691  N   GLY B  79      11.002  18.949 -30.062  1.00 81.35           N  
ATOM   3692  H   GLY B  79      11.218  18.524 -29.172  1.00 81.35           H  
ATOM   3693  CA  GLY B  79      10.940  20.402 -30.168  1.00 81.35           C  
ATOM   3694  HA2 GLY B  79      10.192  20.688 -30.908  1.00 81.35           H  
ATOM   3695  HA3 GLY B  79      11.910  20.756 -30.515  1.00 81.35           H  
ATOM   3696  C   GLY B  79      10.597  21.113 -28.864  1.00 81.35           C  
ATOM   3697  O   GLY B  79      10.391  20.474 -27.838  1.00 81.35           O  
ATOM   3698  N   PRO B  80      10.528  22.453 -28.907  1.00 72.79           N  
ATOM   3699  CA  PRO B  80      10.223  23.282 -27.743  1.00 72.79           C  
ATOM   3700  HA  PRO B  80      10.615  22.824 -26.836  1.00 72.79           H  
ATOM   3701  C   PRO B  80       8.715  23.528 -27.536  1.00 72.79           C  
ATOM   3702  CB  PRO B  80      10.981  24.583 -28.025  1.00 72.79           C  
ATOM   3703  HB2 PRO B  80      12.028  24.459 -27.748  1.00 72.79           H  
ATOM   3704  HB3 PRO B  80      10.553  25.438 -27.503  1.00 72.79           H  
ATOM   3705  O   PRO B  80       8.340  24.237 -26.605  1.00 72.79           O  
ATOM   3706  CG  PRO B  80      10.868  24.726 -29.544  1.00 72.79           C  
ATOM   3707  HG2 PRO B  80       9.903  25.163 -29.799  1.00 72.79           H  
ATOM   3708  HG3 PRO B  80      11.681  25.325 -29.955  1.00 72.79           H  
ATOM   3709  CD  PRO B  80      10.923  23.282 -30.040  1.00 72.79           C  
ATOM   3710  HD2 PRO B  80      11.946  23.042 -30.330  1.00 72.79           H  
ATOM   3711  HD3 PRO B  80      10.248  23.145 -30.884  1.00 72.79           H  
ATOM   3712  N   ALA B  81       7.849  23.036 -28.430  1.00 71.98           N  
ATOM   3713  H   ALA B  81       8.189  22.382 -29.120  1.00 71.98           H  
ATOM   3714  CA  ALA B  81       6.410  23.301 -28.398  1.00 71.98           C  
ATOM   3715  HA  ALA B  81       6.265  24.354 -28.155  1.00 71.98           H  
ATOM   3716  C   ALA B  81       5.675  22.480 -27.321  1.00 71.98           C  
ATOM   3717  CB  ALA B  81       5.832  23.057 -29.799  1.00 71.98           C  
ATOM   3718  HB1 ALA B  81       5.943  22.007 -30.067  1.00 71.98           H  
ATOM   3719  HB2 ALA B  81       6.353  23.673 -30.533  1.00 71.98           H  
ATOM   3720  HB3 ALA B  81       4.771  23.305 -29.813  1.00 71.98           H  
ATOM   3721  O   ALA B  81       6.158  21.451 -26.854  1.00 71.98           O  
ATOM   3722  N   VAL B  82       4.467  22.916 -26.951  1.00 77.08           N  
ATOM   3723  H   VAL B  82       4.091  23.732 -27.412  1.00 77.08           H  
ATOM   3724  CA  VAL B  82       3.552  22.102 -26.135  1.00 77.08           C  
ATOM   3725  HA  VAL B  82       4.050  21.841 -25.201  1.00 77.08           H  
ATOM   3726  C   VAL B  82       3.227  20.809 -26.886  1.00 77.08           C  
ATOM   3727  CB  VAL B  82       2.257  22.873 -25.814  1.00 77.08           C  
ATOM   3728  HB  VAL B  82       1.804  23.223 -26.742  1.00 77.08           H  
ATOM   3729  O   VAL B  82       2.899  20.863 -28.067  1.00 77.08           O  
ATOM   3730  CG1 VAL B  82       1.238  21.995 -25.079  1.00 77.08           C  
ATOM   3731 HG11 VAL B  82       0.402  22.600 -24.728  1.00 77.08           H  
ATOM   3732 HG12 VAL B  82       1.713  21.497 -24.234  1.00 77.08           H  
ATOM   3733 HG13 VAL B  82       0.835  21.241 -25.755  1.00 77.08           H  
ATOM   3734  CG2 VAL B  82       2.559  24.095 -24.936  1.00 77.08           C  
ATOM   3735 HG21 VAL B  82       3.229  24.779 -25.457  1.00 77.08           H  
ATOM   3736 HG22 VAL B  82       1.631  24.622 -24.712  1.00 77.08           H  
ATOM   3737 HG23 VAL B  82       3.027  23.774 -24.005  1.00 77.08           H  
ATOM   3738  N   GLY B  83       3.304  19.666 -26.200  1.00 80.06           N  
ATOM   3739  H   GLY B  83       3.616  19.692 -25.240  1.00 80.06           H  
ATOM   3740  CA  GLY B  83       3.119  18.347 -26.814  1.00 80.06           C  
ATOM   3741  HA2 GLY B  83       2.453  18.432 -27.672  1.00 80.06           H  
ATOM   3742  HA3 GLY B  83       2.648  17.677 -26.095  1.00 80.06           H  
ATOM   3743  C   GLY B  83       4.418  17.700 -27.309  1.00 80.06           C  
ATOM   3744  O   GLY B  83       4.416  16.511 -27.615  1.00 80.06           O  
ATOM   3745  N   ASN B  84       5.527  18.445 -27.330  1.00 85.25           N  
ATOM   3746  H   ASN B  84       5.472  19.417 -27.059  1.00 85.25           H  
ATOM   3747  CA  ASN B  84       6.829  17.948 -27.758  1.00 85.25           C  
ATOM   3748  HA  ASN B  84       6.690  17.031 -28.330  1.00 85.25           H  
ATOM   3749  C   ASN B  84       7.710  17.595 -26.553  1.00 85.25           C  
ATOM   3750  CB  ASN B  84       7.506  18.973 -28.689  1.00 85.25           C  
ATOM   3751  HB2 ASN B  84       8.521  18.635 -28.896  1.00 85.25           H  
ATOM   3752  HB3 ASN B  84       7.589  19.937 -28.187  1.00 85.25           H  
ATOM   3753  O   ASN B  84       7.479  18.037 -25.427  1.00 85.25           O  
ATOM   3754  CG  ASN B  84       6.795  19.166 -30.019  1.00 85.25           C  
ATOM   3755  ND2 ASN B  84       7.512  19.499 -31.065  1.00 85.25           N  
ATOM   3756 HD21 ASN B  84       7.011  19.340 -31.927  1.00 85.25           H  
ATOM   3757 HD22 ASN B  84       8.504  19.309 -31.058  1.00 85.25           H  
ATOM   3758  OD1 ASN B  84       5.593  19.048 -30.162  1.00 85.25           O  
ATOM   3759  N   SER B  85       8.764  16.823 -26.810  1.00 86.30           N  
ATOM   3760  H   SER B  85       8.897  16.521 -27.765  1.00 86.30           H  
ATOM   3761  CA  SER B  85       9.870  16.625 -25.880  1.00 86.30           C  
ATOM   3762  HA  SER B  85       9.659  17.162 -24.955  1.00 86.30           H  
ATOM   3763  C   SER B  85      11.158  17.189 -26.470  1.00 86.30           C  
ATOM   3764  CB  SER B  85      10.028  15.148 -25.525  1.00 86.30           C  
ATOM   3765  HB2 SER B  85      10.389  14.595 -26.393  1.00 86.30           H  
ATOM   3766  HB3 SER B  85       9.069  14.738 -25.208  1.00 86.30           H  
ATOM   3767  O   SER B  85      11.451  17.014 -27.653  1.00 86.30           O  
ATOM   3768  OG  SER B  85      10.958  15.046 -24.466  1.00 86.30           O  
ATOM   3769  HG  SER B  85      10.463  14.996 -23.645  1.00 86.30           H  
ATOM   3770  N   TYR B  86      11.976  17.839 -25.644  1.00 82.55           N  
ATOM   3771  H   TYR B  86      11.701  17.964 -24.680  1.00 82.55           H  
ATOM   3772  CA  TYR B  86      13.315  18.269 -26.051  1.00 82.55           C  
ATOM   3773  HA  TYR B  86      13.276  18.584 -27.094  1.00 82.55           H  
ATOM   3774  C   TYR B  86      14.346  17.134 -25.983  1.00 82.55           C  
ATOM   3775  CB  TYR B  86      13.750  19.488 -25.233  1.00 82.55           C  
ATOM   3776  HB2 TYR B  86      14.727  19.820 -25.583  1.00 82.55           H  
ATOM   3777  HB3 TYR B  86      13.050  20.300 -25.431  1.00 82.55           H  
ATOM   3778  O   TYR B  86      15.520  17.359 -26.287  1.00 82.55           O  
ATOM   3779  CG  TYR B  86      13.830  19.250 -23.738  1.00 82.55           C  
ATOM   3780  CD1 TYR B  86      12.868  19.830 -22.894  1.00 82.55           C  
ATOM   3781  HD1 TYR B  86      12.075  20.444 -23.297  1.00 82.55           H  
ATOM   3782  CD2 TYR B  86      14.887  18.498 -23.181  1.00 82.55           C  
ATOM   3783  HD2 TYR B  86      15.658  18.085 -23.814  1.00 82.55           H  
ATOM   3784  CE1 TYR B  86      12.980  19.668 -21.503  1.00 82.55           C  
ATOM   3785  HE1 TYR B  86      12.317  20.191 -20.830  1.00 82.55           H  
ATOM   3786  CE2 TYR B  86      14.968  18.301 -21.788  1.00 82.55           C  
ATOM   3787  HE2 TYR B  86      15.777  17.729 -21.358  1.00 82.55           H  
ATOM   3788  OH  TYR B  86      14.084  18.759 -19.592  1.00 82.55           O  
ATOM   3789  HH  TYR B  86      14.900  18.341 -19.308  1.00 82.55           H  
ATOM   3790  CZ  TYR B  86      14.009  18.892 -20.942  1.00 82.55           C  
ATOM   3791  N   ARG B  87      13.950  15.915 -25.584  1.00 82.29           N  
ATOM   3792  H   ARG B  87      12.987  15.771 -25.315  1.00 82.29           H  
ATOM   3793  CA  ARG B  87      14.850  14.762 -25.565  1.00 82.29           C  
ATOM   3794  HA  ARG B  87      15.637  14.994 -26.282  1.00 82.29           H  
ATOM   3795  C   ARG B  87      14.184  13.491 -26.069  1.00 82.29           C  
ATOM   3796  CB  ARG B  87      15.448  14.585 -24.153  1.00 82.29           C  
ATOM   3797  HB2 ARG B  87      14.716  14.102 -23.507  1.00 82.29           H  
ATOM   3798  HB3 ARG B  87      15.670  15.562 -23.724  1.00 82.29           H  
ATOM   3799  O   ARG B  87      13.133  13.094 -25.589  1.00 82.29           O  
ATOM   3800  CG  ARG B  87      16.745  13.761 -24.153  1.00 82.29           C  
ATOM   3801  HG2 ARG B  87      17.073  13.619 -23.123  1.00 82.29           H  
ATOM   3802  HG3 ARG B  87      16.567  12.783 -24.600  1.00 82.29           H  
ATOM   3803  CD  ARG B  87      17.836  14.506 -24.929  1.00 82.29           C  
ATOM   3804  HD2 ARG B  87      17.518  14.698 -25.954  1.00 82.29           H  
ATOM   3805  HD3 ARG B  87      17.989  15.468 -24.439  1.00 82.29           H  
ATOM   3806  NE  ARG B  87      19.094  13.756 -25.014  1.00 82.29           N  
ATOM   3807  HE  ARG B  87      19.161  12.877 -24.520  1.00 82.29           H  
ATOM   3808  NH1 ARG B  87      20.251  15.341 -26.205  1.00 82.29           N  
ATOM   3809 HH11 ARG B  87      19.642  16.015 -25.763  1.00 82.29           H  
ATOM   3810 HH12 ARG B  87      21.133  15.669 -26.571  1.00 82.29           H  
ATOM   3811  NH2 ARG B  87      21.210  13.381 -25.737  1.00 82.29           N  
ATOM   3812 HH21 ARG B  87      21.174  12.484 -25.273  1.00 82.29           H  
ATOM   3813 HH22 ARG B  87      22.076  13.699 -26.147  1.00 82.29           H  
ATOM   3814  CZ  ARG B  87      20.165  14.155 -25.673  1.00 82.29           C  
ATOM   3815  N   LEU B  88      14.855  12.835 -27.015  1.00 86.64           N  
ATOM   3816  H   LEU B  88      15.709  13.250 -27.360  1.00 86.64           H  
ATOM   3817  CA  LEU B  88      14.409  11.587 -27.645  1.00 86.64           C  
ATOM   3818  HA  LEU B  88      13.416  11.337 -27.271  1.00 86.64           H  
ATOM   3819  C   LEU B  88      15.308  10.397 -27.275  1.00 86.64           C  
ATOM   3820  CB  LEU B  88      14.290  11.768 -29.164  1.00 86.64           C  
ATOM   3821  HB2 LEU B  88      15.284  11.951 -29.573  1.00 86.64           H  
ATOM   3822  HB3 LEU B  88      13.929  10.825 -29.574  1.00 86.64           H  
ATOM   3823  O   LEU B  88      15.643   9.568 -28.123  1.00 86.64           O  
ATOM   3824  CG  LEU B  88      13.350  12.881 -29.649  1.00 86.64           C  
ATOM   3825  HG  LEU B  88      13.735  13.847 -29.322  1.00 86.64           H  
ATOM   3826  CD1 LEU B  88      13.361  12.832 -31.176  1.00 86.64           C  
ATOM   3827 HD11 LEU B  88      12.463  13.299 -31.582  1.00 86.64           H  
ATOM   3828 HD12 LEU B  88      14.250  13.327 -31.565  1.00 86.64           H  
ATOM   3829 HD13 LEU B  88      13.343  11.800 -31.527  1.00 86.64           H  
ATOM   3830  CD2 LEU B  88      11.914  12.739 -29.149  1.00 86.64           C  
ATOM   3831 HD21 LEU B  88      11.504  11.783 -29.474  1.00 86.64           H  
ATOM   3832 HD22 LEU B  88      11.303  13.546 -29.552  1.00 86.64           H  
ATOM   3833 HD23 LEU B  88      11.881  12.800 -28.061  1.00 86.64           H  
ATOM   3834  N   GLN B  89      15.768  10.358 -26.023  1.00 94.44           N  
ATOM   3835  H   GLN B  89      15.367  10.993 -25.348  1.00 94.44           H  
ATOM   3836  CA  GLN B  89      16.602   9.279 -25.492  1.00 94.44           C  
ATOM   3837  HA  GLN B  89      16.539   8.429 -26.171  1.00 94.44           H  
ATOM   3838  C   GLN B  89      16.070   8.808 -24.139  1.00 94.44           C  
ATOM   3839  CB  GLN B  89      18.075   9.714 -25.390  1.00 94.44           C  
ATOM   3840  HB2 GLN B  89      18.640   8.924 -24.894  1.00 94.44           H  
ATOM   3841  HB3 GLN B  89      18.148  10.620 -24.788  1.00 94.44           H  
ATOM   3842  O   GLN B  89      15.564   9.616 -23.361  1.00 94.44           O  
ATOM   3843  CG  GLN B  89      18.693   9.960 -26.773  1.00 94.44           C  
ATOM   3844  HG2 GLN B  89      18.151  10.760 -27.276  1.00 94.44           H  
ATOM   3845  HG3 GLN B  89      18.592   9.053 -27.370  1.00 94.44           H  
ATOM   3846  CD  GLN B  89      20.167  10.347 -26.741  1.00 94.44           C  
ATOM   3847  NE2 GLN B  89      20.753  10.641 -27.879  1.00 94.44           N  
ATOM   3848 HE21 GLN B  89      21.750  10.790 -27.829  1.00 94.44           H  
ATOM   3849 HE22 GLN B  89      20.250  10.510 -28.745  1.00 94.44           H  
ATOM   3850  OE1 GLN B  89      20.828  10.459 -25.727  1.00 94.44           O  
ATOM   3851  N   GLY B  90      16.189   7.509 -23.879  1.00 96.45           N  
ATOM   3852  H   GLY B  90      16.640   6.923 -24.567  1.00 96.45           H  
ATOM   3853  CA  GLY B  90      15.749   6.846 -22.652  1.00 96.45           C  
ATOM   3854  HA2 GLY B  90      16.194   7.334 -21.785  1.00 96.45           H  
ATOM   3855  HA3 GLY B  90      14.665   6.910 -22.563  1.00 96.45           H  
ATOM   3856  C   GLY B  90      16.154   5.370 -22.647  1.00 96.45           C  
ATOM   3857  O   GLY B  90      16.743   4.883 -23.615  1.00 96.45           O  
ATOM   3858  N   GLY B  91      15.863   4.647 -21.569  1.00 98.21           N  
ATOM   3859  H   GLY B  91      15.395   5.087 -20.790  1.00 98.21           H  
ATOM   3860  CA  GLY B  91      16.067   3.197 -21.520  1.00 98.21           C  
ATOM   3861  HA2 GLY B  91      16.345   2.889 -20.512  1.00 98.21           H  
ATOM   3862  HA3 GLY B  91      16.887   2.904 -22.176  1.00 98.21           H  
ATOM   3863  C   GLY B  91      14.800   2.450 -21.925  1.00 98.21           C  
ATOM   3864  O   GLY B  91      13.772   2.556 -21.263  1.00 98.21           O  
ATOM   3865  N   PHE B  92      14.862   1.654 -22.986  1.00 98.12           N  
ATOM   3866  H   PHE B  92      15.742   1.540 -23.469  1.00 98.12           H  
ATOM   3867  CA  PHE B  92      13.709   0.910 -23.497  1.00 98.12           C  
ATOM   3868  HA  PHE B  92      12.844   1.071 -22.855  1.00 98.12           H  
ATOM   3869  C   PHE B  92      13.983  -0.586 -23.495  1.00 98.12           C  
ATOM   3870  CB  PHE B  92      13.337   1.421 -24.892  1.00 98.12           C  
ATOM   3871  HB2 PHE B  92      14.182   1.278 -25.567  1.00 98.12           H  
ATOM   3872  HB3 PHE B  92      12.504   0.830 -25.273  1.00 98.12           H  
ATOM   3873  O   PHE B  92      15.127  -1.009 -23.654  1.00 98.12           O  
ATOM   3874  CG  PHE B  92      12.934   2.880 -24.886  1.00 98.12           C  
ATOM   3875  CD1 PHE B  92      11.632   3.245 -24.497  1.00 98.12           C  
ATOM   3876  HD1 PHE B  92      10.915   2.483 -24.230  1.00 98.12           H  
ATOM   3877  CD2 PHE B  92      13.874   3.876 -25.209  1.00 98.12           C  
ATOM   3878  HD2 PHE B  92      14.878   3.604 -25.500  1.00 98.12           H  
ATOM   3879  CE1 PHE B  92      11.272   4.602 -24.434  1.00 98.12           C  
ATOM   3880  HE1 PHE B  92      10.280   4.879 -24.111  1.00 98.12           H  
ATOM   3881  CE2 PHE B  92      13.516   5.231 -25.134  1.00 98.12           C  
ATOM   3882  HE2 PHE B  92      14.259   5.982 -25.356  1.00 98.12           H  
ATOM   3883  CZ  PHE B  92      12.211   5.596 -24.757  1.00 98.12           C  
ATOM   3884  HZ  PHE B  92      11.936   6.639 -24.697  1.00 98.12           H  
ATOM   3885  N   LEU B  93      12.928  -1.382 -23.324  1.00 97.56           N  
ATOM   3886  H   LEU B  93      12.017  -0.960 -23.214  1.00 97.56           H  
ATOM   3887  CA  LEU B  93      13.017  -2.829 -23.482  1.00 97.56           C  
ATOM   3888  HA  LEU B  93      13.962  -3.176 -23.064  1.00 97.56           H  
ATOM   3889  C   LEU B  93      13.010  -3.195 -24.968  1.00 97.56           C  
ATOM   3890  CB  LEU B  93      11.860  -3.523 -22.745  1.00 97.56           C  
ATOM   3891  HB2 LEU B  93      10.924  -3.153 -23.163  1.00 97.56           H  
ATOM   3892  HB3 LEU B  93      11.919  -4.594 -22.939  1.00 97.56           H  
ATOM   3893  O   LEU B  93      12.097  -2.811 -25.702  1.00 97.56           O  
ATOM   3894  CG  LEU B  93      11.818  -3.296 -21.229  1.00 97.56           C  
ATOM   3895  HG  LEU B  93      11.710  -2.231 -21.020  1.00 97.56           H  
ATOM   3896  CD1 LEU B  93      10.610  -4.019 -20.637  1.00 97.56           C  
ATOM   3897 HD11 LEU B  93       9.698  -3.630 -21.092  1.00 97.56           H  
ATOM   3898 HD12 LEU B  93      10.564  -3.838 -19.563  1.00 97.56           H  
ATOM   3899 HD13 LEU B  93      10.685  -5.091 -20.821  1.00 97.56           H  
ATOM   3900  CD2 LEU B  93      13.082  -3.800 -20.541  1.00 97.56           C  
ATOM   3901 HD21 LEU B  93      12.971  -3.700 -19.461  1.00 97.56           H  
ATOM   3902 HD22 LEU B  93      13.268  -4.843 -20.799  1.00 97.56           H  
ATOM   3903 HD23 LEU B  93      13.932  -3.194 -20.853  1.00 97.56           H  
ATOM   3904  N   ASP B  94      13.987  -4.005 -25.369  1.00 84.77           N  
ATOM   3905  H   ASP B  94      14.783  -4.104 -24.756  1.00 84.77           H  
ATOM   3906  CA  ASP B  94      14.233  -4.450 -26.743  1.00 84.77           C  
ATOM   3907  HA  ASP B  94      14.530  -3.594 -27.349  1.00 84.77           H  
ATOM   3908  C   ASP B  94      12.998  -5.109 -27.385  1.00 84.77           C  
ATOM   3909  CB  ASP B  94      15.373  -5.493 -26.744  1.00 84.77           C  
ATOM   3910  HB2 ASP B  94      15.680  -5.651 -27.778  1.00 84.77           H  
ATOM   3911  HB3 ASP B  94      14.969  -6.438 -26.383  1.00 84.77           H  
ATOM   3912  O   ASP B  94      12.717  -4.924 -28.564  1.00 84.77           O  
ATOM   3913  CG  ASP B  94      16.630  -5.204 -25.902  1.00 84.77           C  
ATOM   3914  OD1 ASP B  94      16.669  -4.242 -25.098  1.00 84.77           O  
ATOM   3915  OD2 ASP B  94      17.560  -6.023 -26.026  1.00 84.77           O  
ATOM   3916  N   ALA B  95      12.252  -5.884 -26.593  1.00 86.40           N  
ATOM   3917  H   ALA B  95      12.569  -5.987 -25.639  1.00 86.40           H  
ATOM   3918  CA  ALA B  95      11.115  -6.682 -27.040  1.00 86.40           C  
ATOM   3919  HA  ALA B  95      10.815  -6.333 -28.028  1.00 86.40           H  
ATOM   3920  C   ALA B  95       9.890  -6.496 -26.130  1.00 86.40           C  
ATOM   3921  CB  ALA B  95      11.562  -8.144 -27.187  1.00 86.40           C  
ATOM   3922  HB1 ALA B  95      11.852  -8.546 -26.216  1.00 86.40           H  
ATOM   3923  HB2 ALA B  95      12.411  -8.202 -27.867  1.00 86.40           H  
ATOM   3924  HB3 ALA B  95      10.746  -8.743 -27.592  1.00 86.40           H  
ATOM   3925  O   ALA B  95       9.230  -7.466 -25.767  1.00 86.40           O  
ATOM   3926  N   ALA B  96       9.554  -5.250 -25.767  1.00 92.18           N  
ATOM   3927  H   ALA B  96      10.164  -4.493 -26.042  1.00 92.18           H  
ATOM   3928  CA  ALA B  96       8.380  -4.951 -24.928  1.00 92.18           C  
ATOM   3929  HA  ALA B  96       8.533  -5.391 -23.943  1.00 92.18           H  
ATOM   3930  C   ALA B  96       7.055  -5.512 -25.488  1.00 92.18           C  
ATOM   3931  CB  ALA B  96       8.259  -3.430 -24.778  1.00 92.18           C  
ATOM   3932  HB1 ALA B  96       8.026  -2.976 -25.741  1.00 92.18           H  
ATOM   3933  HB2 ALA B  96       9.191  -3.006 -24.405  1.00 92.18           H  
ATOM   3934  HB3 ALA B  96       7.462  -3.195 -24.072  1.00 92.18           H  
ATOM   3935  O   ALA B  96       6.127  -5.793 -24.734  1.00 92.18           O  
ATOM   3936  N   ALA B  97       6.954  -5.662 -26.814  1.00 92.74           N  
ATOM   3937  H   ALA B  97       7.744  -5.388 -27.382  1.00 92.74           H  
ATOM   3938  CA  ALA B  97       5.785  -6.225 -27.484  1.00 92.74           C  
ATOM   3939  HA  ALA B  97       4.897  -5.954 -26.912  1.00 92.74           H  
ATOM   3940  C   ALA B  97       5.799  -7.763 -27.583  1.00 92.74           C  
ATOM   3941  CB  ALA B  97       5.673  -5.575 -28.868  1.00 92.74           C  
ATOM   3942  HB1 ALA B  97       5.618  -4.491 -28.769  1.00 92.74           H  
ATOM   3943  HB2 ALA B  97       6.540  -5.834 -29.475  1.00 92.74           H  
ATOM   3944  HB3 ALA B  97       4.773  -5.929 -29.372  1.00 92.74           H  
ATOM   3945  O   ALA B  97       4.760  -8.342 -27.908  1.00 92.74           O  
ATOM   3946  N   GLY B  98       6.941  -8.415 -27.332  1.00 94.74           N  
ATOM   3947  H   GLY B  98       7.706  -7.901 -26.919  1.00 94.74           H  
ATOM   3948  CA  GLY B  98       7.090  -9.869 -27.386  1.00 94.74           C  
ATOM   3949  HA2 GLY B  98       6.660 -10.245 -28.314  1.00 94.74           H  
ATOM   3950  HA3 GLY B  98       8.149 -10.128 -27.364  1.00 94.74           H  
ATOM   3951  C   GLY B  98       6.412 -10.548 -26.198  1.00 94.74           C  
ATOM   3952  O   GLY B  98       6.520 -10.070 -25.071  1.00 94.74           O  
ATOM   3953  N   PHE B  99       5.680 -11.633 -26.461  1.00 96.72           N  
ATOM   3954  H   PHE B  99       5.625 -11.978 -27.409  1.00 96.72           H  
ATOM   3955  CA  PHE B  99       4.992 -12.411 -25.431  1.00 96.72           C  
ATOM   3956  HA  PHE B  99       5.656 -12.521 -24.574  1.00 96.72           H  
ATOM   3957  C   PHE B  99       4.596 -13.801 -25.945  1.00 96.72           C  
ATOM   3958  CB  PHE B  99       3.731 -11.646 -25.002  1.00 96.72           C  
ATOM   3959  HB2 PHE B  99       4.029 -10.664 -24.634  1.00 96.72           H  
ATOM   3960  HB3 PHE B  99       3.098 -11.494 -25.876  1.00 96.72           H  
ATOM   3961  O   PHE B  99       3.970 -13.894 -27.007  1.00 96.72           O  
ATOM   3962  CG  PHE B  99       2.926 -12.317 -23.909  1.00 96.72           C  
ATOM   3963  CD1 PHE B  99       1.562 -12.608 -24.099  1.00 96.72           C  
ATOM   3964  HD1 PHE B  99       1.086 -12.385 -25.043  1.00 96.72           H  
ATOM   3965  CD2 PHE B  99       3.539 -12.618 -22.680  1.00 96.72           C  
ATOM   3966  HD2 PHE B  99       4.583 -12.391 -22.521  1.00 96.72           H  
ATOM   3967  CE1 PHE B  99       0.817 -13.195 -23.061  1.00 96.72           C  
ATOM   3968  HE1 PHE B  99      -0.230 -13.420 -23.206  1.00 96.72           H  
ATOM   3969  CE2 PHE B  99       2.800 -13.217 -21.651  1.00 96.72           C  
ATOM   3970  HE2 PHE B  99       3.281 -13.461 -20.716  1.00 96.72           H  
ATOM   3971  CZ  PHE B  99       1.442 -13.508 -21.841  1.00 96.72           C  
ATOM   3972  HZ  PHE B  99       0.895 -13.984 -21.041  1.00 96.72           H  
ATOM   3973  N   ASP B 100       4.874 -14.867 -25.192  1.00 96.51           N  
ATOM   3974  H   ASP B 100       5.423 -14.738 -24.354  1.00 96.51           H  
ATOM   3975  CA  ASP B 100       4.353 -16.208 -25.506  1.00 96.51           C  
ATOM   3976  HA  ASP B 100       4.311 -16.299 -26.592  1.00 96.51           H  
ATOM   3977  C   ASP B 100       2.914 -16.384 -24.998  1.00 96.51           C  
ATOM   3978  CB  ASP B 100       5.286 -17.335 -25.047  1.00 96.51           C  
ATOM   3979  HB2 ASP B 100       6.299 -17.101 -25.372  1.00 96.51           H  
ATOM   3980  HB3 ASP B 100       5.284 -17.400 -23.959  1.00 96.51           H  
ATOM   3981  O   ASP B 100       2.634 -17.039 -23.992  1.00 96.51           O  
ATOM   3982  CG  ASP B 100       4.881 -18.696 -25.653  1.00 96.51           C  
ATOM   3983  OD1 ASP B 100       3.726 -18.853 -26.146  1.00 96.51           O  
ATOM   3984  OD2 ASP B 100       5.732 -19.609 -25.626  1.00 96.51           O  
ATOM   3985  N   ALA B 101       1.966 -15.802 -25.732  1.00 96.42           N  
ATOM   3986  H   ALA B 101       2.270 -15.216 -26.497  1.00 96.42           H  
ATOM   3987  CA  ALA B 101       0.548 -15.875 -25.391  1.00 96.42           C  
ATOM   3988  HA  ALA B 101       0.400 -15.383 -24.429  1.00 96.42           H  
ATOM   3989  C   ALA B 101       0.049 -17.325 -25.234  1.00 96.42           C  
ATOM   3990  CB  ALA B 101      -0.235 -15.115 -26.468  1.00 96.42           C  
ATOM   3991  HB1 ALA B 101      -1.277 -15.026 -26.164  1.00 96.42           H  
ATOM   3992  HB2 ALA B 101      -0.180 -15.647 -27.418  1.00 96.42           H  
ATOM   3993  HB3 ALA B 101       0.182 -14.115 -26.591  1.00 96.42           H  
ATOM   3994  O   ALA B 101      -0.712 -17.627 -24.313  1.00 96.42           O  
ATOM   3995  N   SER B 102       0.521 -18.236 -26.092  1.00 91.66           N  
ATOM   3996  H   SER B 102       1.289 -17.964 -26.690  1.00 91.66           H  
ATOM   3997  CA  SER B 102       0.098 -19.639 -26.092  1.00 91.66           C  
ATOM   3998  HA  SER B 102      -0.991 -19.665 -26.120  1.00 91.66           H  
ATOM   3999  C   SER B 102       0.536 -20.383 -24.832  1.00 91.66           C  
ATOM   4000  CB  SER B 102       0.621 -20.339 -27.349  1.00 91.66           C  
ATOM   4001  HB2 SER B 102       0.397 -19.721 -28.218  1.00 91.66           H  
ATOM   4002  HB3 SER B 102       0.087 -21.282 -27.464  1.00 91.66           H  
ATOM   4003  O   SER B 102      -0.222 -21.197 -24.299  1.00 91.66           O  
ATOM   4004  OG  SER B 102       2.011 -20.622 -27.326  1.00 91.66           O  
ATOM   4005  HG  SER B 102       2.548 -19.921 -26.949  1.00 91.66           H  
ATOM   4006  N   PHE B 103       1.716 -20.051 -24.304  1.00 95.73           N  
ATOM   4007  H   PHE B 103       2.309 -19.397 -24.796  1.00 95.73           H  
ATOM   4008  CA  PHE B 103       2.233 -20.639 -23.080  1.00 95.73           C  
ATOM   4009  HA  PHE B 103       2.255 -21.720 -23.216  1.00 95.73           H  
ATOM   4010  C   PHE B 103       1.348 -20.359 -21.865  1.00 95.73           C  
ATOM   4011  CB  PHE B 103       3.663 -20.153 -22.867  1.00 95.73           C  
ATOM   4012  HB2 PHE B 103       4.242 -20.410 -23.754  1.00 95.73           H  
ATOM   4013  HB3 PHE B 103       3.676 -19.070 -22.747  1.00 95.73           H  
ATOM   4014  O   PHE B 103       1.119 -21.251 -21.039  1.00 95.73           O  
ATOM   4015  CG  PHE B 103       4.335 -20.791 -21.682  1.00 95.73           C  
ATOM   4016  CD1 PHE B 103       4.235 -20.197 -20.412  1.00 95.73           C  
ATOM   4017  HD1 PHE B 103       3.688 -19.275 -20.283  1.00 95.73           H  
ATOM   4018  CD2 PHE B 103       5.063 -21.980 -21.858  1.00 95.73           C  
ATOM   4019  HD2 PHE B 103       5.166 -22.407 -22.845  1.00 95.73           H  
ATOM   4020  CE1 PHE B 103       4.876 -20.789 -19.316  1.00 95.73           C  
ATOM   4021  HE1 PHE B 103       4.835 -20.313 -18.347  1.00 95.73           H  
ATOM   4022  CE2 PHE B 103       5.702 -22.576 -20.760  1.00 95.73           C  
ATOM   4023  HE2 PHE B 103       6.299 -23.466 -20.893  1.00 95.73           H  
ATOM   4024  CZ  PHE B 103       5.614 -21.972 -19.496  1.00 95.73           C  
ATOM   4025  HZ  PHE B 103       6.155 -22.403 -18.668  1.00 95.73           H  
ATOM   4026  N   PHE B 104       0.797 -19.146 -21.804  1.00 95.58           N  
ATOM   4027  H   PHE B 104       1.067 -18.476 -22.510  1.00 95.58           H  
ATOM   4028  CA  PHE B 104      -0.100 -18.703 -20.739  1.00 95.58           C  
ATOM   4029  HA  PHE B 104       0.164 -19.267 -19.844  1.00 95.58           H  
ATOM   4030  C   PHE B 104      -1.584 -18.995 -21.013  1.00 95.58           C  
ATOM   4031  CB  PHE B 104       0.174 -17.229 -20.417  1.00 95.58           C  
ATOM   4032  HB2 PHE B 104      -0.547 -16.881 -19.678  1.00 95.58           H  
ATOM   4033  HB3 PHE B 104       0.042 -16.635 -21.321  1.00 95.58           H  
ATOM   4034  O   PHE B 104      -2.438 -18.638 -20.204  1.00 95.58           O  
ATOM   4035  CG  PHE B 104       1.566 -17.012 -19.858  1.00 95.58           C  
ATOM   4036  CD1 PHE B 104       1.839 -17.308 -18.511  1.00 95.58           C  
ATOM   4037  HD1 PHE B 104       1.033 -17.614 -17.860  1.00 95.58           H  
ATOM   4038  CD2 PHE B 104       2.604 -16.569 -20.692  1.00 95.58           C  
ATOM   4039  HD2 PHE B 104       2.406 -16.318 -21.724  1.00 95.58           H  
ATOM   4040  CE1 PHE B 104       3.148 -17.205 -18.010  1.00 95.58           C  
ATOM   4041  HE1 PHE B 104       3.356 -17.434 -16.975  1.00 95.58           H  
ATOM   4042  CE2 PHE B 104       3.913 -16.465 -20.197  1.00 95.58           C  
ATOM   4043  HE2 PHE B 104       4.706 -16.156 -20.862  1.00 95.58           H  
ATOM   4044  CZ  PHE B 104       4.188 -16.794 -18.859  1.00 95.58           C  
ATOM   4045  HZ  PHE B 104       5.199 -16.737 -18.482  1.00 95.58           H  
ATOM   4046  N   GLY B 105      -1.915 -19.650 -22.133  1.00 91.61           N  
ATOM   4047  H   GLY B 105      -1.176 -19.928 -22.763  1.00 91.61           H  
ATOM   4048  CA  GLY B 105      -3.303 -19.918 -22.524  1.00 91.61           C  
ATOM   4049  HA2 GLY B 105      -3.830 -20.386 -21.693  1.00 91.61           H  
ATOM   4050  HA3 GLY B 105      -3.300 -20.604 -23.370  1.00 91.61           H  
ATOM   4051  C   GLY B 105      -4.086 -18.664 -22.936  1.00 91.61           C  
ATOM   4052  O   GLY B 105      -5.312 -18.660 -22.870  1.00 91.61           O  
ATOM   4053  N   ILE B 106      -3.392 -17.603 -23.352  1.00 94.19           N  
ATOM   4054  H   ILE B 106      -2.392 -17.706 -23.451  1.00 94.19           H  
ATOM   4055  CA  ILE B 106      -3.968 -16.318 -23.757  1.00 94.19           C  
ATOM   4056  HA  ILE B 106      -4.960 -16.218 -23.315  1.00 94.19           H  
ATOM   4057  C   ILE B 106      -4.130 -16.302 -25.278  1.00 94.19           C  
ATOM   4058  CB  ILE B 106      -3.102 -15.159 -23.210  1.00 94.19           C  
ATOM   4059  HB  ILE B 106      -2.067 -15.328 -23.508  1.00 94.19           H  
ATOM   4060  O   ILE B 106      -3.219 -16.649 -26.032  1.00 94.19           O  
ATOM   4061  CG1 ILE B 106      -3.191 -15.149 -21.665  1.00 94.19           C  
ATOM   4062 HG12 ILE B 106      -3.016 -16.153 -21.279  1.00 94.19           H  
ATOM   4063 HG13 ILE B 106      -4.194 -14.850 -21.361  1.00 94.19           H  
ATOM   4064  CG2 ILE B 106      -3.548 -13.795 -23.767  1.00 94.19           C  
ATOM   4065 HG21 ILE B 106      -4.571 -13.590 -23.449  1.00 94.19           H  
ATOM   4066 HG22 ILE B 106      -3.492 -13.788 -24.855  1.00 94.19           H  
ATOM   4067 HG23 ILE B 106      -2.900 -13.000 -23.399  1.00 94.19           H  
ATOM   4068  CD1 ILE B 106      -2.170 -14.241 -20.981  1.00 94.19           C  
ATOM   4069 HD11 ILE B 106      -2.338 -13.197 -21.246  1.00 94.19           H  
ATOM   4070 HD12 ILE B 106      -2.261 -14.350 -19.900  1.00 94.19           H  
ATOM   4071 HD13 ILE B 106      -1.168 -14.546 -21.285  1.00 94.19           H  
ATOM   4072  N   SER B 107      -5.305 -15.892 -25.761  1.00 91.49           N  
ATOM   4073  H   SER B 107      -6.007 -15.585 -25.103  1.00 91.49           H  
ATOM   4074  CA  SER B 107      -5.543 -15.813 -27.207  1.00 91.49           C  
ATOM   4075  HA  SER B 107      -5.224 -16.764 -27.631  1.00 91.49           H  
ATOM   4076  C   SER B 107      -4.719 -14.683 -27.844  1.00 91.49           C  
ATOM   4077  CB  SER B 107      -7.033 -15.649 -27.521  1.00 91.49           C  
ATOM   4078  HB2 SER B 107      -7.193 -15.868 -28.577  1.00 91.49           H  
ATOM   4079  HB3 SER B 107      -7.612 -16.359 -26.931  1.00 91.49           H  
ATOM   4080  O   SER B 107      -4.514 -13.651 -27.204  1.00 91.49           O  
ATOM   4081  OG  SER B 107      -7.482 -14.330 -27.265  1.00 91.49           O  
ATOM   4082  HG  SER B 107      -7.509 -14.210 -26.313  1.00 91.49           H  
ATOM   4083  N   PRO B 108      -4.325 -14.774 -29.129  1.00 91.78           N  
ATOM   4084  CA  PRO B 108      -3.623 -13.677 -29.802  1.00 91.78           C  
ATOM   4085  HA  PRO B 108      -2.651 -13.538 -29.328  1.00 91.78           H  
ATOM   4086  C   PRO B 108      -4.391 -12.347 -29.765  1.00 91.78           C  
ATOM   4087  CB  PRO B 108      -3.422 -14.154 -31.243  1.00 91.78           C  
ATOM   4088  HB2 PRO B 108      -4.271 -13.863 -31.861  1.00 91.78           H  
ATOM   4089  HB3 PRO B 108      -2.494 -13.769 -31.666  1.00 91.78           H  
ATOM   4090  O   PRO B 108      -3.788 -11.280 -29.694  1.00 91.78           O  
ATOM   4091  CG  PRO B 108      -3.394 -15.676 -31.111  1.00 91.78           C  
ATOM   4092  HG2 PRO B 108      -2.399 -15.997 -30.803  1.00 91.78           H  
ATOM   4093  HG3 PRO B 108      -3.686 -16.171 -32.038  1.00 91.78           H  
ATOM   4094  CD  PRO B 108      -4.389 -15.948 -29.985  1.00 91.78           C  
ATOM   4095  HD2 PRO B 108      -4.097 -16.853 -29.452  1.00 91.78           H  
ATOM   4096  HD3 PRO B 108      -5.395 -16.053 -30.391  1.00 91.78           H  
ATOM   4097  N   ARG B 109      -5.731 -12.404 -29.783  1.00 90.73           N  
ATOM   4098  H   ARG B 109      -6.160 -13.318 -29.757  1.00 90.73           H  
ATOM   4099  CA  ARG B 109      -6.593 -11.215 -29.741  1.00 90.73           C  
ATOM   4100  HA  ARG B 109      -6.174 -10.473 -30.420  1.00 90.73           H  
ATOM   4101  C   ARG B 109      -6.597 -10.558 -28.361  1.00 90.73           C  
ATOM   4102  CB  ARG B 109      -8.011 -11.595 -30.200  1.00 90.73           C  
ATOM   4103  HB2 ARG B 109      -7.951 -12.405 -30.927  1.00 90.73           H  
ATOM   4104  HB3 ARG B 109      -8.594 -11.944 -29.348  1.00 90.73           H  
ATOM   4105  O   ARG B 109      -6.595  -9.337 -28.279  1.00 90.73           O  
ATOM   4106  CG  ARG B 109      -8.703 -10.406 -30.879  1.00 90.73           C  
ATOM   4107  HG2 ARG B 109      -8.708  -9.544 -30.213  1.00 90.73           H  
ATOM   4108  HG3 ARG B 109      -8.138 -10.142 -31.773  1.00 90.73           H  
ATOM   4109  CD  ARG B 109     -10.140 -10.740 -31.295  1.00 90.73           C  
ATOM   4110  HD2 ARG B 109     -10.457  -9.994 -32.023  1.00 90.73           H  
ATOM   4111  HD3 ARG B 109     -10.165 -11.723 -31.766  1.00 90.73           H  
ATOM   4112  NE  ARG B 109     -11.059 -10.700 -30.142  1.00 90.73           N  
ATOM   4113  HE  ARG B 109     -10.654 -10.516 -29.236  1.00 90.73           H  
ATOM   4114  NH1 ARG B 109     -13.025 -11.006 -31.283  1.00 90.73           N  
ATOM   4115 HH11 ARG B 109     -14.033 -11.068 -31.270  1.00 90.73           H  
ATOM   4116 HH12 ARG B 109     -12.496 -11.125 -32.136  1.00 90.73           H  
ATOM   4117  NH2 ARG B 109     -13.068 -10.620 -29.085  1.00 90.73           N  
ATOM   4118 HH21 ARG B 109     -14.077 -10.665 -29.087  1.00 90.73           H  
ATOM   4119 HH22 ARG B 109     -12.640 -10.197 -28.274  1.00 90.73           H  
ATOM   4120  CZ  ARG B 109     -12.375 -10.780 -30.174  1.00 90.73           C  
ATOM   4121  N   GLU B 110      -6.582 -11.361 -27.300  1.00 90.80           N  
ATOM   4122  H   GLU B 110      -6.551 -12.360 -27.443  1.00 90.80           H  
ATOM   4123  CA  GLU B 110      -6.422 -10.866 -25.930  1.00 90.80           C  
ATOM   4124  HA  GLU B 110      -7.104 -10.033 -25.759  1.00 90.80           H  
ATOM   4125  C   GLU B 110      -5.001 -10.348 -25.698  1.00 90.80           C  
ATOM   4126  CB  GLU B 110      -6.768 -11.978 -24.936  1.00 90.80           C  
ATOM   4127  HB2 GLU B 110      -6.062 -12.798 -25.068  1.00 90.80           H  
ATOM   4128  HB3 GLU B 110      -7.767 -12.352 -25.159  1.00 90.80           H  
ATOM   4129  O   GLU B 110      -4.844  -9.269 -25.147  1.00 90.80           O  
ATOM   4130  CG  GLU B 110      -6.729 -11.485 -23.479  1.00 90.80           C  
ATOM   4131  HG2 GLU B 110      -7.438 -10.665 -23.366  1.00 90.80           H  
ATOM   4132  HG3 GLU B 110      -5.733 -11.104 -23.255  1.00 90.80           H  
ATOM   4133  CD  GLU B 110      -7.058 -12.588 -22.465  1.00 90.80           C  
ATOM   4134  OE1 GLU B 110      -7.101 -12.256 -21.254  1.00 90.80           O  
ATOM   4135  OE2 GLU B 110      -7.223 -13.752 -22.902  1.00 90.80           O  
ATOM   4136  N   ALA B 111      -3.971 -11.048 -26.185  1.00 95.74           N  
ATOM   4137  H   ALA B 111      -4.156 -11.952 -26.596  1.00 95.74           H  
ATOM   4138  CA  ALA B 111      -2.577 -10.624 -26.062  1.00 95.74           C  
ATOM   4139  HA  ALA B 111      -2.342 -10.502 -25.005  1.00 95.74           H  
ATOM   4140  C   ALA B 111      -2.301  -9.281 -26.758  1.00 95.74           C  
ATOM   4141  CB  ALA B 111      -1.679 -11.723 -26.638  1.00 95.74           C  
ATOM   4142  HB1 ALA B 111      -0.634 -11.430 -26.536  1.00 95.74           H  
ATOM   4143  HB2 ALA B 111      -1.841 -12.651 -26.090  1.00 95.74           H  
ATOM   4144  HB3 ALA B 111      -1.904 -11.880 -27.693  1.00 95.74           H  
ATOM   4145  O   ALA B 111      -1.522  -8.480 -26.246  1.00 95.74           O  
ATOM   4146  N   LEU B 112      -2.949  -9.028 -27.902  1.00 94.18           N  
ATOM   4147  H   LEU B 112      -3.504  -9.766 -28.311  1.00 94.18           H  
ATOM   4148  CA  LEU B 112      -2.886  -7.740 -28.595  1.00 94.18           C  
ATOM   4149  HA  LEU B 112      -1.842  -7.431 -28.647  1.00 94.18           H  
ATOM   4150  C   LEU B 112      -3.649  -6.639 -27.849  1.00 94.18           C  
ATOM   4151  CB  LEU B 112      -3.449  -7.910 -30.019  1.00 94.18           C  
ATOM   4152  HB2 LEU B 112      -4.527  -8.050 -29.942  1.00 94.18           H  
ATOM   4153  HB3 LEU B 112      -3.026  -8.808 -30.468  1.00 94.18           H  
ATOM   4154  O   LEU B 112      -3.295  -5.477 -27.962  1.00 94.18           O  
ATOM   4155  CG  LEU B 112      -3.157  -6.715 -30.951  1.00 94.18           C  
ATOM   4156  HG  LEU B 112      -3.394  -5.772 -30.458  1.00 94.18           H  
ATOM   4157  CD1 LEU B 112      -1.690  -6.700 -31.391  1.00 94.18           C  
ATOM   4158 HD11 LEU B 112      -1.048  -6.554 -30.523  1.00 94.18           H  
ATOM   4159 HD12 LEU B 112      -1.430  -7.638 -31.881  1.00 94.18           H  
ATOM   4160 HD13 LEU B 112      -1.523  -5.871 -32.078  1.00 94.18           H  
ATOM   4161  CD2 LEU B 112      -4.030  -6.804 -32.202  1.00 94.18           C  
ATOM   4162 HD21 LEU B 112      -3.823  -5.952 -32.851  1.00 94.18           H  
ATOM   4163 HD22 LEU B 112      -3.823  -7.731 -32.738  1.00 94.18           H  
ATOM   4164 HD23 LEU B 112      -5.080  -6.773 -31.913  1.00 94.18           H  
ATOM   4165  N   ALA B 113      -4.707  -6.979 -27.114  1.00 93.35           N  
ATOM   4166  H   ALA B 113      -4.976  -7.951 -27.051  1.00 93.35           H  
ATOM   4167  CA  ALA B 113      -5.430  -6.005 -26.306  1.00 93.35           C  
ATOM   4168  HA  ALA B 113      -5.464  -5.057 -26.841  1.00 93.35           H  
ATOM   4169  C   ALA B 113      -4.738  -5.738 -24.959  1.00 93.35           C  
ATOM   4170  CB  ALA B 113      -6.865  -6.498 -26.127  1.00 93.35           C  
ATOM   4171  HB1 ALA B 113      -7.416  -5.762 -25.541  1.00 93.35           H  
ATOM   4172  HB2 ALA B 113      -7.343  -6.613 -27.100  1.00 93.35           H  
ATOM   4173  HB3 ALA B 113      -6.873  -7.452 -25.600  1.00 93.35           H  
ATOM   4174  O   ALA B 113      -4.815  -4.627 -24.451  1.00 93.35           O  
ATOM   4175  N   MET B 114      -4.066  -6.737 -24.383  1.00 95.68           N  
ATOM   4176  H   MET B 114      -4.068  -7.628 -24.858  1.00 95.68           H  
ATOM   4177  CA  MET B 114      -3.408  -6.680 -23.078  1.00 95.68           C  
ATOM   4178  HA  MET B 114      -4.144  -6.388 -22.329  1.00 95.68           H  
ATOM   4179  C   MET B 114      -2.272  -5.659 -23.035  1.00 95.68           C  
ATOM   4180  CB  MET B 114      -2.835  -8.060 -22.712  1.00 95.68           C  
ATOM   4181  HB2 MET B 114      -2.697  -8.659 -23.612  1.00 95.68           H  
ATOM   4182  HB3 MET B 114      -1.852  -7.928 -22.259  1.00 95.68           H  
ATOM   4183  O   MET B 114      -1.352  -5.693 -23.863  1.00 95.68           O  
ATOM   4184  CG  MET B 114      -3.701  -8.827 -21.712  1.00 95.68           C  
ATOM   4185  HG2 MET B 114      -3.708  -8.297 -20.759  1.00 95.68           H  
ATOM   4186  HG3 MET B 114      -4.720  -8.861 -22.096  1.00 95.68           H  
ATOM   4187  SD  MET B 114      -3.148 -10.534 -21.444  1.00 95.68           S  
ATOM   4188  CE  MET B 114      -1.589 -10.293 -20.551  1.00 95.68           C  
ATOM   4189  HE1 MET B 114      -1.009  -9.493 -21.010  1.00 95.68           H  
ATOM   4190  HE2 MET B 114      -1.805 -10.010 -19.520  1.00 95.68           H  
ATOM   4191  HE3 MET B 114      -1.011 -11.218 -20.558  1.00 95.68           H  
ATOM   4192  N   ASP B 115      -2.267  -4.851 -21.973  1.00 96.31           N  
ATOM   4193  H   ASP B 115      -3.047  -4.857 -21.331  1.00 96.31           H  
ATOM   4194  CA  ASP B 115      -1.130  -4.007 -21.625  1.00 96.31           C  
ATOM   4195  HA  ASP B 115      -1.049  -3.249 -22.404  1.00 96.31           H  
ATOM   4196  C   ASP B 115       0.156  -4.867 -21.574  1.00 96.31           C  
ATOM   4197  CB  ASP B 115      -1.408  -3.270 -20.296  1.00 96.31           C  
ATOM   4198  HB2 ASP B 115      -2.329  -2.698 -20.410  1.00 96.31           H  
ATOM   4199  HB3 ASP B 115      -1.562  -4.007 -19.507  1.00 96.31           H  
ATOM   4200  O   ASP B 115       0.184  -5.894 -20.877  1.00 96.31           O  
ATOM   4201  CG  ASP B 115      -0.302  -2.299 -19.850  1.00 96.31           C  
ATOM   4202  OD1 ASP B 115       0.786  -2.310 -20.462  1.00 96.31           O  
ATOM   4203  OD2 ASP B 115      -0.503  -1.565 -18.858  1.00 96.31           O  
ATOM   4204  N   PRO B 116       1.227  -4.501 -22.310  1.00 97.50           N  
ATOM   4205  CA  PRO B 116       2.524  -5.172 -22.224  1.00 97.50           C  
ATOM   4206  HA  PRO B 116       2.440  -6.174 -22.644  1.00 97.50           H  
ATOM   4207  C   PRO B 116       3.055  -5.314 -20.791  1.00 97.50           C  
ATOM   4208  CB  PRO B 116       3.477  -4.349 -23.099  1.00 97.50           C  
ATOM   4209  HB2 PRO B 116       4.470  -4.262 -22.659  1.00 97.50           H  
ATOM   4210  HB3 PRO B 116       3.551  -4.810 -24.085  1.00 97.50           H  
ATOM   4211  O   PRO B 116       3.764  -6.280 -20.517  1.00 97.50           O  
ATOM   4212  CG  PRO B 116       2.794  -2.989 -23.226  1.00 97.50           C  
ATOM   4213  HG2 PRO B 116       3.021  -2.379 -22.352  1.00 97.50           H  
ATOM   4214  HG3 PRO B 116       3.074  -2.473 -24.144  1.00 97.50           H  
ATOM   4215  CD  PRO B 116       1.320  -3.356 -23.207  1.00 97.50           C  
ATOM   4216  HD2 PRO B 116       0.990  -3.647 -24.204  1.00 97.50           H  
ATOM   4217  HD3 PRO B 116       0.752  -2.490 -22.867  1.00 97.50           H  
ATOM   4218  N   GLN B 117       2.672  -4.442 -19.853  1.00 98.14           N  
ATOM   4219  H   GLN B 117       2.082  -3.666 -20.117  1.00 98.14           H  
ATOM   4220  CA  GLN B 117       3.020  -4.606 -18.437  1.00 98.14           C  
ATOM   4221  HA  GLN B 117       4.106  -4.631 -18.349  1.00 98.14           H  
ATOM   4222  C   GLN B 117       2.486  -5.925 -17.853  1.00 98.14           C  
ATOM   4223  CB  GLN B 117       2.495  -3.415 -17.623  1.00 98.14           C  
ATOM   4224  HB2 GLN B 117       2.746  -3.571 -16.573  1.00 98.14           H  
ATOM   4225  HB3 GLN B 117       1.410  -3.362 -17.708  1.00 98.14           H  
ATOM   4226  O   GLN B 117       3.229  -6.637 -17.180  1.00 98.14           O  
ATOM   4227  CG  GLN B 117       3.115  -2.089 -18.079  1.00 98.14           C  
ATOM   4228  HG2 GLN B 117       2.762  -1.832 -19.078  1.00 98.14           H  
ATOM   4229  HG3 GLN B 117       4.199  -2.198 -18.117  1.00 98.14           H  
ATOM   4230  CD  GLN B 117       2.787  -0.933 -17.152  1.00 98.14           C  
ATOM   4231  NE2 GLN B 117       1.530  -0.603 -16.957  1.00 98.14           N  
ATOM   4232 HE21 GLN B 117       0.799  -1.020 -17.516  1.00 98.14           H  
ATOM   4233 HE22 GLN B 117       1.368   0.168 -16.325  1.00 98.14           H  
ATOM   4234  OE1 GLN B 117       3.682  -0.299 -16.618  1.00 98.14           O  
ATOM   4235  N   GLN B 118       1.238  -6.307 -18.160  1.00 97.99           N  
ATOM   4236  H   GLN B 118       0.708  -5.740 -18.806  1.00 97.99           H  
ATOM   4237  CA  GLN B 118       0.669  -7.586 -17.710  1.00 97.99           C  
ATOM   4238  HA  GLN B 118       0.806  -7.673 -16.633  1.00 97.99           H  
ATOM   4239  C   GLN B 118       1.385  -8.779 -18.363  1.00 97.99           C  
ATOM   4240  CB  GLN B 118      -0.838  -7.665 -18.022  1.00 97.99           C  
ATOM   4241  HB2 GLN B 118      -1.192  -8.630 -17.659  1.00 97.99           H  
ATOM   4242  HB3 GLN B 118      -0.986  -7.635 -19.102  1.00 97.99           H  
ATOM   4243  O   GLN B 118       1.623  -9.795 -17.712  1.00 97.99           O  
ATOM   4244  CG  GLN B 118      -1.700  -6.565 -17.377  1.00 97.99           C  
ATOM   4245  HG2 GLN B 118      -1.452  -5.605 -17.828  1.00 97.99           H  
ATOM   4246  HG3 GLN B 118      -1.470  -6.501 -16.314  1.00 97.99           H  
ATOM   4247  CD  GLN B 118      -3.207  -6.804 -17.540  1.00 97.99           C  
ATOM   4248  NE2 GLN B 118      -4.041  -5.877 -17.128  1.00 97.99           N  
ATOM   4249 HE21 GLN B 118      -3.726  -5.032 -16.674  1.00 97.99           H  
ATOM   4250 HE22 GLN B 118      -5.025  -6.001 -17.321  1.00 97.99           H  
ATOM   4251  OE1 GLN B 118      -3.672  -7.836 -18.017  1.00 97.99           O  
ATOM   4252  N   ARG B 119       1.751  -8.651 -19.647  1.00 98.18           N  
ATOM   4253  H   ARG B 119       1.552  -7.768 -20.094  1.00 98.18           H  
ATOM   4254  CA  ARG B 119       2.466  -9.688 -20.413  1.00 98.18           C  
ATOM   4255  HA  ARG B 119       1.935 -10.636 -20.332  1.00 98.18           H  
ATOM   4256  C   ARG B 119       3.856  -9.959 -19.837  1.00 98.18           C  
ATOM   4257  CB  ARG B 119       2.545  -9.281 -21.896  1.00 98.18           C  
ATOM   4258  HB2 ARG B 119       3.194  -9.984 -22.419  1.00 98.18           H  
ATOM   4259  HB3 ARG B 119       2.986  -8.289 -21.996  1.00 98.18           H  
ATOM   4260  O   ARG B 119       4.188 -11.102 -19.536  1.00 98.18           O  
ATOM   4261  CG  ARG B 119       1.153  -9.299 -22.544  1.00 98.18           C  
ATOM   4262  HG2 ARG B 119       0.698 -10.265 -22.330  1.00 98.18           H  
ATOM   4263  HG3 ARG B 119       0.539  -8.510 -22.108  1.00 98.18           H  
ATOM   4264  CD  ARG B 119       1.165  -9.129 -24.062  1.00 98.18           C  
ATOM   4265  HD2 ARG B 119       0.235  -9.541 -24.454  1.00 98.18           H  
ATOM   4266  HD3 ARG B 119       1.991  -9.710 -24.471  1.00 98.18           H  
ATOM   4267  NE  ARG B 119       1.247  -7.719 -24.483  1.00 98.18           N  
ATOM   4268  HE  ARG B 119       0.681  -7.056 -23.973  1.00 98.18           H  
ATOM   4269  NH1 ARG B 119       2.364  -8.094 -26.446  1.00 98.18           N  
ATOM   4270 HH11 ARG B 119       2.947  -7.770 -27.204  1.00 98.18           H  
ATOM   4271 HH12 ARG B 119       2.458  -9.062 -26.175  1.00 98.18           H  
ATOM   4272  NH2 ARG B 119       1.698  -6.023 -25.918  1.00 98.18           N  
ATOM   4273 HH21 ARG B 119       2.023  -5.716 -26.824  1.00 98.18           H  
ATOM   4274 HH22 ARG B 119       1.074  -5.448 -25.371  1.00 98.18           H  
ATOM   4275  CZ  ARG B 119       1.773  -7.284 -25.612  1.00 98.18           C  
ATOM   4276  N   LEU B 120       4.633  -8.901 -19.614  1.00 98.16           N  
ATOM   4277  H   LEU B 120       4.286  -7.992 -19.885  1.00 98.16           H  
ATOM   4278  CA  LEU B 120       5.976  -8.992 -19.044  1.00 98.16           C  
ATOM   4279  HA  LEU B 120       6.575  -9.681 -19.640  1.00 98.16           H  
ATOM   4280  C   LEU B 120       5.966  -9.548 -17.620  1.00 98.16           C  
ATOM   4281  CB  LEU B 120       6.613  -7.596 -19.053  1.00 98.16           C  
ATOM   4282  HB2 LEU B 120       5.903  -6.890 -18.622  1.00 98.16           H  
ATOM   4283  HB3 LEU B 120       7.490  -7.612 -18.406  1.00 98.16           H  
ATOM   4284  O   LEU B 120       6.803 -10.380 -17.283  1.00 98.16           O  
ATOM   4285  CG  LEU B 120       7.051  -7.099 -20.438  1.00 98.16           C  
ATOM   4286  HG  LEU B 120       6.210  -7.116 -21.131  1.00 98.16           H  
ATOM   4287  CD1 LEU B 120       7.540  -5.663 -20.288  1.00 98.16           C  
ATOM   4288 HD11 LEU B 120       7.754  -5.242 -21.271  1.00 98.16           H  
ATOM   4289 HD12 LEU B 120       6.757  -5.074 -19.810  1.00 98.16           H  
ATOM   4290 HD13 LEU B 120       8.433  -5.631 -19.664  1.00 98.16           H  
ATOM   4291  CD2 LEU B 120       8.198  -7.928 -21.019  1.00 98.16           C  
ATOM   4292 HD21 LEU B 120       7.837  -8.929 -21.255  1.00 98.16           H  
ATOM   4293 HD22 LEU B 120       9.010  -7.986 -20.294  1.00 98.16           H  
ATOM   4294 HD23 LEU B 120       8.548  -7.464 -21.941  1.00 98.16           H  
ATOM   4295  N   VAL B 121       5.012  -9.125 -16.786  1.00 98.21           N  
ATOM   4296  H   VAL B 121       4.364  -8.415 -17.096  1.00 98.21           H  
ATOM   4297  CA  VAL B 121       4.914  -9.623 -15.408  1.00 98.21           C  
ATOM   4298  HA  VAL B 121       5.885  -9.497 -14.929  1.00 98.21           H  
ATOM   4299  C   VAL B 121       4.623 -11.125 -15.372  1.00 98.21           C  
ATOM   4300  CB  VAL B 121       3.891  -8.800 -14.607  1.00 98.21           C  
ATOM   4301  HB  VAL B 121       2.977  -8.687 -15.191  1.00 98.21           H  
ATOM   4302  O   VAL B 121       5.185 -11.807 -14.519  1.00 98.21           O  
ATOM   4303  CG1 VAL B 121       3.534  -9.433 -13.262  1.00 98.21           C  
ATOM   4304 HG11 VAL B 121       4.436  -9.613 -12.678  1.00 98.21           H  
ATOM   4305 HG12 VAL B 121       3.021 -10.379 -13.437  1.00 98.21           H  
ATOM   4306 HG13 VAL B 121       2.863  -8.778 -12.706  1.00 98.21           H  
ATOM   4307  CG2 VAL B 121       4.478  -7.417 -14.305  1.00 98.21           C  
ATOM   4308 HG21 VAL B 121       4.827  -6.941 -15.221  1.00 98.21           H  
ATOM   4309 HG22 VAL B 121       3.711  -6.787 -13.856  1.00 98.21           H  
ATOM   4310 HG23 VAL B 121       5.319  -7.506 -13.617  1.00 98.21           H  
ATOM   4311  N   LEU B 122       3.821 -11.670 -16.295  1.00 98.21           N  
ATOM   4312  H   LEU B 122       3.391 -11.067 -16.982  1.00 98.21           H  
ATOM   4313  CA  LEU B 122       3.583 -13.118 -16.380  1.00 98.21           C  
ATOM   4314  HA  LEU B 122       3.234 -13.473 -15.411  1.00 98.21           H  
ATOM   4315  C   LEU B 122       4.865 -13.906 -16.681  1.00 98.21           C  
ATOM   4316  CB  LEU B 122       2.517 -13.414 -17.450  1.00 98.21           C  
ATOM   4317  HB2 LEU B 122       2.594 -14.463 -17.735  1.00 98.21           H  
ATOM   4318  HB3 LEU B 122       2.737 -12.824 -18.340  1.00 98.21           H  
ATOM   4319  O   LEU B 122       5.189 -14.842 -15.947  1.00 98.21           O  
ATOM   4320  CG  LEU B 122       1.069 -13.149 -17.017  1.00 98.21           C  
ATOM   4321  HG  LEU B 122       0.964 -12.129 -16.646  1.00 98.21           H  
ATOM   4322  CD1 LEU B 122       0.163 -13.331 -18.236  1.00 98.21           C  
ATOM   4323 HD11 LEU B 122       0.308 -14.325 -18.657  1.00 98.21           H  
ATOM   4324 HD12 LEU B 122       0.410 -12.577 -18.983  1.00 98.21           H  
ATOM   4325 HD13 LEU B 122      -0.880 -13.220 -17.939  1.00 98.21           H  
ATOM   4326  CD2 LEU B 122       0.605 -14.121 -15.928  1.00 98.21           C  
ATOM   4327 HD21 LEU B 122       1.179 -13.967 -15.014  1.00 98.21           H  
ATOM   4328 HD22 LEU B 122      -0.446 -13.952 -15.695  1.00 98.21           H  
ATOM   4329 HD23 LEU B 122       0.735 -15.150 -16.263  1.00 98.21           H  
ATOM   4330  N   GLU B 123       5.606 -13.511 -17.720  1.00 98.29           N  
ATOM   4331  H   GLU B 123       5.283 -12.729 -18.273  1.00 98.29           H  
ATOM   4332  CA  GLU B 123       6.868 -14.164 -18.104  1.00 98.29           C  
ATOM   4333  HA  GLU B 123       6.697 -15.226 -18.277  1.00 98.29           H  
ATOM   4334  C   GLU B 123       7.905 -14.083 -16.983  1.00 98.29           C  
ATOM   4335  CB  GLU B 123       7.422 -13.549 -19.403  1.00 98.29           C  
ATOM   4336  HB2 GLU B 123       7.410 -12.461 -19.329  1.00 98.29           H  
ATOM   4337  HB3 GLU B 123       8.452 -13.880 -19.537  1.00 98.29           H  
ATOM   4338  O   GLU B 123       8.428 -15.104 -16.539  1.00 98.29           O  
ATOM   4339  CG  GLU B 123       6.605 -14.003 -20.619  1.00 98.29           C  
ATOM   4340  HG2 GLU B 123       5.571 -13.685 -20.488  1.00 98.29           H  
ATOM   4341  HG3 GLU B 123       6.628 -15.093 -20.642  1.00 98.29           H  
ATOM   4342  CD  GLU B 123       7.119 -13.485 -21.972  1.00 98.29           C  
ATOM   4343  OE1 GLU B 123       6.598 -13.968 -23.002  1.00 98.29           O  
ATOM   4344  OE2 GLU B 123       8.010 -12.600 -22.012  1.00 98.29           O  
ATOM   4345  N   VAL B 124       8.136 -12.885 -16.449  1.00 98.36           N  
ATOM   4346  H   VAL B 124       7.655 -12.084 -16.833  1.00 98.36           H  
ATOM   4347  CA  VAL B 124       9.160 -12.668 -15.422  1.00 98.36           C  
ATOM   4348  HA  VAL B 124      10.077 -13.155 -15.753  1.00 98.36           H  
ATOM   4349  C   VAL B 124       8.774 -13.331 -14.092  1.00 98.36           C  
ATOM   4350  CB  VAL B 124       9.457 -11.163 -15.301  1.00 98.36           C  
ATOM   4351  HB  VAL B 124       8.544 -10.621 -15.054  1.00 98.36           H  
ATOM   4352  O   VAL B 124       9.644 -13.820 -13.373  1.00 98.36           O  
ATOM   4353  CG1 VAL B 124      10.516 -10.848 -14.247  1.00 98.36           C  
ATOM   4354 HG11 VAL B 124      10.215 -11.257 -13.283  1.00 98.36           H  
ATOM   4355 HG12 VAL B 124      11.460 -11.304 -14.548  1.00 98.36           H  
ATOM   4356 HG13 VAL B 124      10.646  -9.770 -14.150  1.00 98.36           H  
ATOM   4357  CG2 VAL B 124      10.035 -10.644 -16.626  1.00 98.36           C  
ATOM   4358 HG21 VAL B 124      10.880 -11.264 -16.926  1.00 98.36           H  
ATOM   4359 HG22 VAL B 124       9.288 -10.679 -17.420  1.00 98.36           H  
ATOM   4360 HG23 VAL B 124      10.383  -9.618 -16.510  1.00 98.36           H  
ATOM   4361  N   SER B 125       7.479 -13.444 -13.775  1.00 98.50           N  
ATOM   4362  H   SER B 125       6.790 -13.038 -14.392  1.00 98.50           H  
ATOM   4363  CA  SER B 125       7.026 -14.231 -12.617  1.00 98.50           C  
ATOM   4364  HA  SER B 125       7.571 -13.901 -11.733  1.00 98.50           H  
ATOM   4365  C   SER B 125       7.309 -15.724 -12.796  1.00 98.50           C  
ATOM   4366  CB  SER B 125       5.532 -14.033 -12.348  1.00 98.50           C  
ATOM   4367  HB2 SER B 125       5.235 -14.658 -11.506  1.00 98.50           H  
ATOM   4368  HB3 SER B 125       4.956 -14.332 -13.224  1.00 98.50           H  
ATOM   4369  O   SER B 125       7.770 -16.368 -11.854  1.00 98.50           O  
ATOM   4370  OG  SER B 125       5.256 -12.684 -12.040  1.00 98.50           O  
ATOM   4371  HG  SER B 125       5.256 -12.217 -12.879  1.00 98.50           H  
ATOM   4372  N   TRP B 126       7.086 -16.282 -13.994  1.00 98.20           N  
ATOM   4373  H   TRP B 126       6.756 -15.698 -14.750  1.00 98.20           H  
ATOM   4374  CA  TRP B 126       7.423 -17.680 -14.293  1.00 98.20           C  
ATOM   4375  HA  TRP B 126       6.912 -18.329 -13.581  1.00 98.20           H  
ATOM   4376  C   TRP B 126       8.925 -17.937 -14.134  1.00 98.20           C  
ATOM   4377  CB  TRP B 126       6.960 -18.048 -15.712  1.00 98.20           C  
ATOM   4378  HB2 TRP B 126       7.469 -17.419 -16.442  1.00 98.20           H  
ATOM   4379  HB3 TRP B 126       5.891 -17.851 -15.800  1.00 98.20           H  
ATOM   4380  O   TRP B 126       9.337 -18.878 -13.452  1.00 98.20           O  
ATOM   4381  CG  TRP B 126       7.214 -19.479 -16.074  1.00 98.20           C  
ATOM   4382  CD1 TRP B 126       8.384 -19.988 -16.526  1.00 98.20           C  
ATOM   4383  HD1 TRP B 126       9.282 -19.415 -16.702  1.00 98.20           H  
ATOM   4384  CD2 TRP B 126       6.312 -20.616 -15.955  1.00 98.20           C  
ATOM   4385  CE2 TRP B 126       7.028 -21.802 -16.291  1.00 98.20           C  
ATOM   4386  CE3 TRP B 126       4.960 -20.764 -15.581  1.00 98.20           C  
ATOM   4387  HE3 TRP B 126       4.396 -19.875 -15.340  1.00 98.20           H  
ATOM   4388  NE1 TRP B 126       8.284 -21.361 -16.645  1.00 98.20           N  
ATOM   4389  HE1 TRP B 126       9.078 -21.949 -16.854  1.00 98.20           H  
ATOM   4390  CH2 TRP B 126       5.081 -23.185 -15.879  1.00 98.20           C  
ATOM   4391  HH2 TRP B 126       4.591 -24.148 -15.870  1.00 98.20           H  
ATOM   4392  CZ2 TRP B 126       6.440 -23.074 -16.231  1.00 98.20           C  
ATOM   4393  HZ2 TRP B 126       7.036 -23.935 -16.494  1.00 98.20           H  
ATOM   4394  CZ3 TRP B 126       4.346 -22.030 -15.552  1.00 98.20           C  
ATOM   4395  HZ3 TRP B 126       3.303 -22.112 -15.281  1.00 98.20           H  
ATOM   4396  N   GLU B 127       9.747 -17.060 -14.709  1.00 97.94           N  
ATOM   4397  H   GLU B 127       9.342 -16.327 -15.274  1.00 97.94           H  
ATOM   4398  CA  GLU B 127      11.205 -17.129 -14.617  1.00 97.94           C  
ATOM   4399  HA  GLU B 127      11.551 -18.082 -15.020  1.00 97.94           H  
ATOM   4400  C   GLU B 127      11.697 -17.034 -13.164  1.00 97.94           C  
ATOM   4401  CB  GLU B 127      11.813 -15.991 -15.448  1.00 97.94           C  
ATOM   4402  HB2 GLU B 127      11.354 -15.057 -15.123  1.00 97.94           H  
ATOM   4403  HB3 GLU B 127      12.881 -15.936 -15.240  1.00 97.94           H  
ATOM   4404  O   GLU B 127      12.620 -17.755 -12.781  1.00 97.94           O  
ATOM   4405  CG  GLU B 127      11.623 -16.158 -16.968  1.00 97.94           C  
ATOM   4406  HG2 GLU B 127      10.585 -16.413 -17.185  1.00 97.94           H  
ATOM   4407  HG3 GLU B 127      12.241 -16.993 -17.300  1.00 97.94           H  
ATOM   4408  CD  GLU B 127      12.004 -14.892 -17.761  1.00 97.94           C  
ATOM   4409  OE1 GLU B 127      11.859 -14.911 -19.007  1.00 97.94           O  
ATOM   4410  OE2 GLU B 127      12.461 -13.911 -17.128  1.00 97.94           O  
ATOM   4411  N   ALA B 128      11.078 -16.196 -12.323  1.00 98.34           N  
ATOM   4412  H   ALA B 128      10.354 -15.594 -12.688  1.00 98.34           H  
ATOM   4413  CA  ALA B 128      11.448 -16.071 -10.912  1.00 98.34           C  
ATOM   4414  HA  ALA B 128      12.504 -15.807 -10.862  1.00 98.34           H  
ATOM   4415  C   ALA B 128      11.271 -17.392 -10.138  1.00 98.34           C  
ATOM   4416  CB  ALA B 128      10.646 -14.926 -10.278  1.00 98.34           C  
ATOM   4417  HB1 ALA B 128       9.580 -15.152 -10.309  1.00 98.34           H  
ATOM   4418  HB2 ALA B 128      10.828 -13.999 -10.821  1.00 98.34           H  
ATOM   4419  HB3 ALA B 128      10.950 -14.794  -9.240  1.00 98.34           H  
ATOM   4420  O   ALA B 128      12.144 -17.746  -9.342  1.00 98.34           O  
ATOM   4421  N   PHE B 129      10.203 -18.153 -10.408  1.00 97.48           N  
ATOM   4422  H   PHE B 129       9.527 -17.809 -11.075  1.00 97.48           H  
ATOM   4423  CA  PHE B 129      10.004 -19.492  -9.835  1.00 97.48           C  
ATOM   4424  HA  PHE B 129      10.099 -19.440  -8.751  1.00 97.48           H  
ATOM   4425  C   PHE B 129      11.047 -20.495 -10.325  1.00 97.48           C  
ATOM   4426  CB  PHE B 129       8.611 -20.018 -10.187  1.00 97.48           C  
ATOM   4427  HB2 PHE B 129       8.611 -21.104 -10.093  1.00 97.48           H  
ATOM   4428  HB3 PHE B 129       8.388 -19.779 -11.227  1.00 97.48           H  
ATOM   4429  O   PHE B 129      11.672 -21.187  -9.517  1.00 97.48           O  
ATOM   4430  CG  PHE B 129       7.514 -19.502  -9.295  1.00 97.48           C  
ATOM   4431  CD1 PHE B 129       7.434 -19.944  -7.963  1.00 97.48           C  
ATOM   4432  HD1 PHE B 129       8.162 -20.642  -7.578  1.00 97.48           H  
ATOM   4433  CD2 PHE B 129       6.556 -18.610  -9.797  1.00 97.48           C  
ATOM   4434  HD2 PHE B 129       6.593 -18.290 -10.828  1.00 97.48           H  
ATOM   4435  CE1 PHE B 129       6.413 -19.474  -7.124  1.00 97.48           C  
ATOM   4436  HE1 PHE B 129       6.346 -19.821  -6.104  1.00 97.48           H  
ATOM   4437  CE2 PHE B 129       5.543 -18.135  -8.955  1.00 97.48           C  
ATOM   4438  HE2 PHE B 129       4.799 -17.463  -9.357  1.00 97.48           H  
ATOM   4439  CZ  PHE B 129       5.475 -18.553  -7.614  1.00 97.48           C  
ATOM   4440  HZ  PHE B 129       4.696 -18.182  -6.965  1.00 97.48           H  
ATOM   4441  N   GLU B 130      11.291 -20.546 -11.637  1.00 95.51           N  
ATOM   4442  H   GLU B 130      10.751 -19.959 -12.257  1.00 95.51           H  
ATOM   4443  CA  GLU B 130      12.291 -21.455 -12.201  1.00 95.51           C  
ATOM   4444  HA  GLU B 130      12.023 -22.479 -11.940  1.00 95.51           H  
ATOM   4445  C   GLU B 130      13.691 -21.192 -11.635  1.00 95.51           C  
ATOM   4446  CB  GLU B 130      12.344 -21.319 -13.725  1.00 95.51           C  
ATOM   4447  HB2 GLU B 130      12.413 -20.267 -14.003  1.00 95.51           H  
ATOM   4448  HB3 GLU B 130      13.243 -21.824 -14.077  1.00 95.51           H  
ATOM   4449  O   GLU B 130      14.459 -22.133 -11.401  1.00 95.51           O  
ATOM   4450  CG  GLU B 130      11.134 -21.962 -14.410  1.00 95.51           C  
ATOM   4451  HG2 GLU B 130      10.245 -21.359 -14.224  1.00 95.51           H  
ATOM   4452  HG3 GLU B 130      10.973 -22.947 -13.972  1.00 95.51           H  
ATOM   4453  CD  GLU B 130      11.344 -22.130 -15.921  1.00 95.51           C  
ATOM   4454  OE1 GLU B 130      10.627 -22.984 -16.495  1.00 95.51           O  
ATOM   4455  OE2 GLU B 130      12.238 -21.466 -16.492  1.00 95.51           O  
ATOM   4456  N   ARG B 131      14.019 -19.921 -11.391  1.00 96.35           N  
ATOM   4457  H   ARG B 131      13.349 -19.212 -11.652  1.00 96.35           H  
ATOM   4458  CA  ARG B 131      15.290 -19.492 -10.799  1.00 96.35           C  
ATOM   4459  HA  ARG B 131      16.100 -20.086 -11.224  1.00 96.35           H  
ATOM   4460  C   ARG B 131      15.371 -19.747  -9.294  1.00 96.35           C  
ATOM   4461  CB  ARG B 131      15.528 -18.020 -11.148  1.00 96.35           C  
ATOM   4462  HB2 ARG B 131      14.662 -17.427 -10.852  1.00 96.35           H  
ATOM   4463  HB3 ARG B 131      16.394 -17.663 -10.591  1.00 96.35           H  
ATOM   4464  O   ARG B 131      16.478 -19.911  -8.797  1.00 96.35           O  
ATOM   4465  CG  ARG B 131      15.787 -17.857 -12.659  1.00 96.35           C  
ATOM   4466  HG2 ARG B 131      14.978 -18.296 -13.242  1.00 96.35           H  
ATOM   4467  HG3 ARG B 131      16.701 -18.388 -12.925  1.00 96.35           H  
ATOM   4468  CD  ARG B 131      15.921 -16.387 -13.054  1.00 96.35           C  
ATOM   4469  HD2 ARG B 131      15.031 -15.849 -12.727  1.00 96.35           H  
ATOM   4470  HD3 ARG B 131      15.975 -16.308 -14.140  1.00 96.35           H  
ATOM   4471  NE  ARG B 131      17.116 -15.813 -12.432  1.00 96.35           N  
ATOM   4472  HE  ARG B 131      16.952 -15.322 -11.565  1.00 96.35           H  
ATOM   4473  NH1 ARG B 131      18.668 -16.207 -14.090  1.00 96.35           N  
ATOM   4474 HH11 ARG B 131      17.947 -16.375 -14.777  1.00 96.35           H  
ATOM   4475 HH12 ARG B 131      19.612 -15.959 -14.350  1.00 96.35           H  
ATOM   4476  NH2 ARG B 131      19.313 -15.585 -12.064  1.00 96.35           N  
ATOM   4477 HH21 ARG B 131      20.266 -15.599 -12.400  1.00 96.35           H  
ATOM   4478 HH22 ARG B 131      19.154 -15.437 -11.078  1.00 96.35           H  
ATOM   4479  CZ  ARG B 131      18.352 -15.885 -12.871  1.00 96.35           C  
ATOM   4480  N   ALA B 132      14.238 -19.854  -8.598  1.00 96.43           N  
ATOM   4481  H   ALA B 132      13.365 -19.651  -9.064  1.00 96.43           H  
ATOM   4482  CA  ALA B 132      14.175 -20.321  -7.210  1.00 96.43           C  
ATOM   4483  HA  ALA B 132      15.008 -19.889  -6.656  1.00 96.43           H  
ATOM   4484  C   ALA B 132      14.296 -21.851  -7.071  1.00 96.43           C  
ATOM   4485  CB  ALA B 132      12.864 -19.826  -6.583  1.00 96.43           C  
ATOM   4486  HB1 ALA B 132      12.764 -18.748  -6.708  1.00 96.43           H  
ATOM   4487  HB2 ALA B 132      12.864 -20.055  -5.518  1.00 96.43           H  
ATOM   4488  HB3 ALA B 132      12.012 -20.319  -7.050  1.00 96.43           H  
ATOM   4489  O   ALA B 132      14.371 -22.366  -5.959  1.00 96.43           O  
ATOM   4490  N   GLY B 133      14.277 -22.596  -8.185  1.00 95.03           N  
ATOM   4491  H   GLY B 133      14.205 -22.123  -9.074  1.00 95.03           H  
ATOM   4492  CA  GLY B 133      14.196 -24.058  -8.158  1.00 95.03           C  
ATOM   4493  HA2 GLY B 133      14.907 -24.448  -7.430  1.00 95.03           H  
ATOM   4494  HA3 GLY B 133      14.459 -24.443  -9.143  1.00 95.03           H  
ATOM   4495  C   GLY B 133      12.802 -24.581  -7.792  1.00 95.03           C  
ATOM   4496  O   GLY B 133      12.666 -25.742  -7.413  1.00 95.03           O  
ATOM   4497  N   ILE B 134      11.763 -23.750  -7.920  1.00 94.78           N  
ATOM   4498  H   ILE B 134      11.928 -22.825  -8.290  1.00 94.78           H  
ATOM   4499  CA  ILE B 134      10.383 -24.095  -7.568  1.00 94.78           C  
ATOM   4500  HA  ILE B 134      10.380 -25.020  -6.993  1.00 94.78           H  
ATOM   4501  C   ILE B 134       9.584 -24.329  -8.849  1.00 94.78           C  
ATOM   4502  CB  ILE B 134       9.767 -23.002  -6.668  1.00 94.78           C  
ATOM   4503  HB  ILE B 134       9.856 -22.049  -7.189  1.00 94.78           H  
ATOM   4504  O   ILE B 134       9.540 -23.481  -9.738  1.00 94.78           O  
ATOM   4505  CG1 ILE B 134      10.547 -22.906  -5.335  1.00 94.78           C  
ATOM   4506 HG12 ILE B 134      11.613 -22.807  -5.538  1.00 94.78           H  
ATOM   4507 HG13 ILE B 134      10.402 -23.819  -4.758  1.00 94.78           H  
ATOM   4508  CG2 ILE B 134       8.273 -23.283  -6.401  1.00 94.78           C  
ATOM   4509 HG21 ILE B 134       7.849 -22.508  -5.762  1.00 94.78           H  
ATOM   4510 HG22 ILE B 134       8.150 -24.246  -5.905  1.00 94.78           H  
ATOM   4511 HG23 ILE B 134       7.703 -23.274  -7.330  1.00 94.78           H  
ATOM   4512  CD1 ILE B 134      10.152 -21.702  -4.477  1.00 94.78           C  
ATOM   4513 HD11 ILE B 134      10.178 -20.804  -5.094  1.00 94.78           H  
ATOM   4514 HD12 ILE B 134       9.157 -21.834  -4.053  1.00 94.78           H  
ATOM   4515 HD13 ILE B 134      10.869 -21.586  -3.664  1.00 94.78           H  
ATOM   4516  N   LYS B 135       8.903 -25.476  -8.934  1.00 93.56           N  
ATOM   4517  H   LYS B 135       8.962 -26.110  -8.149  1.00 93.56           H  
ATOM   4518  CA  LYS B 135       7.972 -25.779 -10.029  1.00 93.56           C  
ATOM   4519  HA  LYS B 135       8.478 -25.565 -10.971  1.00 93.56           H  
ATOM   4520  C   LYS B 135       6.739 -24.881  -9.890  1.00 93.56           C  
ATOM   4521  CB  LYS B 135       7.573 -27.269  -9.981  1.00 93.56           C  
ATOM   4522  HB2 LYS B 135       8.051 -27.745  -9.125  1.00 93.56           H  
ATOM   4523  HB3 LYS B 135       6.496 -27.374  -9.850  1.00 93.56           H  
ATOM   4524  O   LYS B 135       6.020 -25.048  -8.905  1.00 93.56           O  
ATOM   4525  CG  LYS B 135       7.971 -28.023 -11.249  1.00 93.56           C  
ATOM   4526  HG2 LYS B 135       7.405 -27.642 -12.099  1.00 93.56           H  
ATOM   4527  HG3 LYS B 135       9.035 -27.866 -11.425  1.00 93.56           H  
ATOM   4528  CD  LYS B 135       7.706 -29.527 -11.069  1.00 93.56           C  
ATOM   4529  HD2 LYS B 135       8.156 -29.858 -10.133  1.00 93.56           H  
ATOM   4530  HD3 LYS B 135       6.635 -29.727 -11.049  1.00 93.56           H  
ATOM   4531  CE  LYS B 135       8.372 -30.260 -12.223  1.00 93.56           C  
ATOM   4532  HE2 LYS B 135       7.817 -30.074 -13.143  1.00 93.56           H  
ATOM   4533  HE3 LYS B 135       9.361 -29.815 -12.331  1.00 93.56           H  
ATOM   4534  NZ  LYS B 135       8.581 -31.710 -12.030  1.00 93.56           N  
ATOM   4535  HZ1 LYS B 135       9.159 -32.074 -12.774  1.00 93.56           H  
ATOM   4536  HZ2 LYS B 135       7.714 -32.224 -11.980  1.00 93.56           H  
ATOM   4537  HZ3 LYS B 135       9.116 -31.866 -11.188  1.00 93.56           H  
ATOM   4538  N   PRO B 136       6.391 -24.024 -10.861  1.00 91.66           N  
ATOM   4539  CA  PRO B 136       5.215 -23.163 -10.728  1.00 91.66           C  
ATOM   4540  HA  PRO B 136       5.383 -22.466  -9.907  1.00 91.66           H  
ATOM   4541  C   PRO B 136       3.901 -23.917 -10.476  1.00 91.66           C  
ATOM   4542  CB  PRO B 136       5.155 -22.385 -12.034  1.00 91.66           C  
ATOM   4543  HB2 PRO B 136       4.565 -22.921 -12.778  1.00 91.66           H  
ATOM   4544  HB3 PRO B 136       4.745 -21.394 -11.842  1.00 91.66           H  
ATOM   4545  O   PRO B 136       3.061 -23.471  -9.709  1.00 91.66           O  
ATOM   4546  CG  PRO B 136       6.610 -22.315 -12.486  1.00 91.66           C  
ATOM   4547  HG2 PRO B 136       7.114 -21.505 -11.959  1.00 91.66           H  
ATOM   4548  HG3 PRO B 136       6.703 -22.179 -13.564  1.00 91.66           H  
ATOM   4549  CD  PRO B 136       7.173 -23.656 -12.033  1.00 91.66           C  
ATOM   4550  HD2 PRO B 136       8.234 -23.546 -11.808  1.00 91.66           H  
ATOM   4551  HD3 PRO B 136       7.033 -24.400 -12.817  1.00 91.66           H  
ATOM   4552  N   GLY B 137       3.733 -25.108 -11.060  1.00 90.78           N  
ATOM   4553  H   GLY B 137       4.436 -25.434 -11.708  1.00 90.78           H  
ATOM   4554  CA  GLY B 137       2.550 -25.940 -10.806  1.00 90.78           C  
ATOM   4555  HA2 GLY B 137       1.652 -25.350 -10.987  1.00 90.78           H  
ATOM   4556  HA3 GLY B 137       2.553 -26.782 -11.498  1.00 90.78           H  
ATOM   4557  C   GLY B 137       2.461 -26.502  -9.379  1.00 90.78           C  
ATOM   4558  O   GLY B 137       1.374 -26.875  -8.955  1.00 90.78           O  
ATOM   4559  N   SER B 138       3.575 -26.557  -8.634  1.00 91.86           N  
ATOM   4560  H   SER B 138       4.412 -26.118  -8.990  1.00 91.86           H  
ATOM   4561  CA  SER B 138       3.615 -27.088  -7.257  1.00 91.86           C  
ATOM   4562  HA  SER B 138       2.992 -27.982  -7.219  1.00 91.86           H  
ATOM   4563  C   SER B 138       3.051 -26.127  -6.209  1.00 91.86           C  
ATOM   4564  CB  SER B 138       5.039 -27.507  -6.868  1.00 91.86           C  
ATOM   4565  HB2 SER B 138       5.445 -28.165  -7.636  1.00 91.86           H  
ATOM   4566  HB3 SER B 138       4.994 -28.069  -5.934  1.00 91.86           H  
ATOM   4567  O   SER B 138       2.690 -26.558  -5.120  1.00 91.86           O  
ATOM   4568  OG  SER B 138       5.910 -26.408  -6.683  1.00 91.86           O  
ATOM   4569  HG  SER B 138       5.916 -25.844  -7.460  1.00 91.86           H  
ATOM   4570  N   VAL B 139       2.940 -24.844  -6.556  1.00 92.52           N  
ATOM   4571  H   VAL B 139       3.255 -24.570  -7.476  1.00 92.52           H  
ATOM   4572  CA  VAL B 139       2.393 -23.772  -5.709  1.00 92.52           C  
ATOM   4573  HA  VAL B 139       2.275 -24.149  -4.694  1.00 92.52           H  
ATOM   4574  C   VAL B 139       0.983 -23.360  -6.154  1.00 92.52           C  
ATOM   4575  CB  VAL B 139       3.369 -22.580  -5.635  1.00 92.52           C  
ATOM   4576  HB  VAL B 139       2.888 -21.749  -5.120  1.00 92.52           H  
ATOM   4577  O   VAL B 139       0.477 -22.301  -5.804  1.00 92.52           O  
ATOM   4578  CG1 VAL B 139       4.635 -22.946  -4.850  1.00 92.52           C  
ATOM   4579 HG11 VAL B 139       5.169 -23.765  -5.333  1.00 92.52           H  
ATOM   4580 HG12 VAL B 139       5.289 -22.077  -4.784  1.00 92.52           H  
ATOM   4581 HG13 VAL B 139       4.358 -23.248  -3.840  1.00 92.52           H  
ATOM   4582  CG2 VAL B 139       3.811 -22.110  -7.025  1.00 92.52           C  
ATOM   4583 HG21 VAL B 139       4.268 -21.124  -6.941  1.00 92.52           H  
ATOM   4584 HG22 VAL B 139       2.947 -22.041  -7.685  1.00 92.52           H  
ATOM   4585 HG23 VAL B 139       4.535 -22.801  -7.456  1.00 92.52           H  
ATOM   4586  N   ARG B 140       0.310 -24.187  -6.959  1.00 93.86           N  
ATOM   4587  H   ARG B 140       0.733 -25.074  -7.191  1.00 93.86           H  
ATOM   4588  CA  ARG B 140      -1.096 -23.962  -7.305  1.00 93.86           C  
ATOM   4589  HA  ARG B 140      -1.225 -22.907  -7.548  1.00 93.86           H  
ATOM   4590  C   ARG B 140      -1.976 -24.284  -6.095  1.00 93.86           C  
ATOM   4591  CB  ARG B 140      -1.452 -24.799  -8.537  1.00 93.86           C  
ATOM   4592  HB2 ARG B 140      -0.724 -24.580  -9.318  1.00 93.86           H  
ATOM   4593  HB3 ARG B 140      -1.391 -25.859  -8.291  1.00 93.86           H  
ATOM   4594  O   ARG B 140      -1.837 -25.349  -5.502  1.00 93.86           O  
ATOM   4595  CG  ARG B 140      -2.856 -24.471  -9.062  1.00 93.86           C  
ATOM   4596  HG2 ARG B 140      -2.928 -23.397  -9.234  1.00 93.86           H  
ATOM   4597  HG3 ARG B 140      -3.612 -24.760  -8.332  1.00 93.86           H  
ATOM   4598  CD  ARG B 140      -3.105 -25.217 -10.376  1.00 93.86           C  
ATOM   4599  HD2 ARG B 140      -3.285 -26.268 -10.149  1.00 93.86           H  
ATOM   4600  HD3 ARG B 140      -2.209 -25.164 -10.994  1.00 93.86           H  
ATOM   4601  NE  ARG B 140      -4.252 -24.670 -11.131  1.00 93.86           N  
ATOM   4602  HE  ARG B 140      -5.149 -25.108 -10.978  1.00 93.86           H  
ATOM   4603  NH1 ARG B 140      -3.113 -23.012 -12.254  1.00 93.86           N  
ATOM   4604 HH11 ARG B 140      -3.106 -22.212 -12.870  1.00 93.86           H  
ATOM   4605 HH12 ARG B 140      -2.368 -23.062 -11.575  1.00 93.86           H  
ATOM   4606  NH2 ARG B 140      -5.236 -23.427 -12.771  1.00 93.86           N  
ATOM   4607 HH21 ARG B 140      -5.191 -22.625 -13.382  1.00 93.86           H  
ATOM   4608 HH22 ARG B 140      -6.121 -23.888 -12.613  1.00 93.86           H  
ATOM   4609  CZ  ARG B 140      -4.194 -23.712 -12.045  1.00 93.86           C  
ATOM   4610  N   GLY B 141      -2.910 -23.396  -5.765  1.00 93.91           N  
ATOM   4611  H   GLY B 141      -2.951 -22.523  -6.270  1.00 93.91           H  
ATOM   4612  CA  GLY B 141      -3.814 -23.541  -4.621  1.00 93.91           C  
ATOM   4613  HA2 GLY B 141      -4.673 -22.886  -4.768  1.00 93.91           H  
ATOM   4614  HA3 GLY B 141      -4.173 -24.569  -4.564  1.00 93.91           H  
ATOM   4615  C   GLY B 141      -3.184 -23.186  -3.270  1.00 93.91           C  
ATOM   4616  O   GLY B 141      -3.784 -23.471  -2.238  1.00 93.91           O  
ATOM   4617  N   THR B 142      -1.983 -22.601  -3.251  1.00 96.09           N  
ATOM   4618  H   THR B 142      -1.514 -22.384  -4.119  1.00 96.09           H  
ATOM   4619  CA  THR B 142      -1.343 -22.121  -2.019  1.00 96.09           C  
ATOM   4620  HA  THR B 142      -1.689 -22.729  -1.183  1.00 96.09           H  
ATOM   4621  C   THR B 142      -1.741 -20.679  -1.717  1.00 96.09           C  
ATOM   4622  CB  THR B 142       0.189 -22.251  -2.071  1.00 96.09           C  
ATOM   4623  HB  THR B 142       0.618 -21.896  -1.134  1.00 96.09           H  
ATOM   4624  O   THR B 142      -2.167 -19.925  -2.593  1.00 96.09           O  
ATOM   4625  CG2 THR B 142       0.625 -23.700  -2.299  1.00 96.09           C  
ATOM   4626 HG21 THR B 142       0.221 -24.333  -1.508  1.00 96.09           H  
ATOM   4627 HG22 THR B 142       0.268 -24.059  -3.264  1.00 96.09           H  
ATOM   4628 HG23 THR B 142       1.713 -23.756  -2.277  1.00 96.09           H  
ATOM   4629  OG1 THR B 142       0.706 -21.495  -3.133  1.00 96.09           O  
ATOM   4630  HG1 THR B 142       1.261 -20.775  -2.823  1.00 96.09           H  
ATOM   4631  N   ASP B 143      -1.528 -20.261  -0.473  1.00 97.59           N  
ATOM   4632  H   ASP B 143      -1.083 -20.890   0.180  1.00 97.59           H  
ATOM   4633  CA  ASP B 143      -1.720 -18.892   0.020  1.00 97.59           C  
ATOM   4634  HA  ASP B 143      -2.674 -18.526  -0.360  1.00 97.59           H  
ATOM   4635  C   ASP B 143      -0.639 -17.908  -0.477  1.00 97.59           C  
ATOM   4636  CB  ASP B 143      -1.817 -18.929   1.558  1.00 97.59           C  
ATOM   4637  HB2 ASP B 143      -2.635 -19.593   1.839  1.00 97.59           H  
ATOM   4638  HB3 ASP B 143      -2.065 -17.932   1.924  1.00 97.59           H  
ATOM   4639  O   ASP B 143      -0.318 -16.933   0.196  1.00 97.59           O  
ATOM   4640  CG  ASP B 143      -0.534 -19.410   2.250  1.00 97.59           C  
ATOM   4641  OD1 ASP B 143       0.464 -19.705   1.550  1.00 97.59           O  
ATOM   4642  OD2 ASP B 143      -0.523 -19.529   3.490  1.00 97.59           O  
ATOM   4643  N   THR B 144      -0.041 -18.148  -1.647  1.00 98.41           N  
ATOM   4644  H   THR B 144      -0.377 -18.920  -2.203  1.00 98.41           H  
ATOM   4645  CA  THR B 144       1.009 -17.282  -2.192  1.00 98.41           C  
ATOM   4646  HA  THR B 144       1.760 -17.170  -1.411  1.00 98.41           H  
ATOM   4647  C   THR B 144       0.443 -15.897  -2.519  1.00 98.41           C  
ATOM   4648  CB  THR B 144       1.677 -17.934  -3.410  1.00 98.41           C  
ATOM   4649  HB  THR B 144       0.919 -18.138  -4.166  1.00 98.41           H  
ATOM   4650  O   THR B 144      -0.537 -15.782  -3.248  1.00 98.41           O  
ATOM   4651  CG2 THR B 144       2.794 -17.098  -4.037  1.00 98.41           C  
ATOM   4652 HG21 THR B 144       3.241 -17.659  -4.857  1.00 98.41           H  
ATOM   4653 HG22 THR B 144       2.382 -16.173  -4.440  1.00 98.41           H  
ATOM   4654 HG23 THR B 144       3.559 -16.862  -3.298  1.00 98.41           H  
ATOM   4655  OG1 THR B 144       2.258 -19.155  -2.998  1.00 98.41           O  
ATOM   4656  HG1 THR B 144       2.807 -18.963  -2.234  1.00 98.41           H  
ATOM   4657  N   GLY B 145       1.040 -14.838  -1.973  1.00 98.67           N  
ATOM   4658  H   GLY B 145       1.850 -14.995  -1.391  1.00 98.67           H  
ATOM   4659  CA  GLY B 145       0.622 -13.458  -2.233  1.00 98.67           C  
ATOM   4660  HA2 GLY B 145       0.855 -12.836  -1.369  1.00 98.67           H  
ATOM   4661  HA3 GLY B 145      -0.459 -13.431  -2.372  1.00 98.67           H  
ATOM   4662  C   GLY B 145       1.289 -12.858  -3.476  1.00 98.67           C  
ATOM   4663  O   GLY B 145       2.369 -13.292  -3.877  1.00 98.67           O  
ATOM   4664  N   VAL B 146       0.673 -11.837  -4.075  1.00 98.85           N  
ATOM   4665  H   VAL B 146      -0.196 -11.520  -3.670  1.00 98.85           H  
ATOM   4666  CA  VAL B 146       1.201 -11.092  -5.232  1.00 98.85           C  
ATOM   4667  HA  VAL B 146       2.249 -11.359  -5.374  1.00 98.85           H  
ATOM   4668  C   VAL B 146       1.131  -9.588  -4.962  1.00 98.85           C  
ATOM   4669  CB  VAL B 146       0.462 -11.451  -6.538  1.00 98.85           C  
ATOM   4670  HB  VAL B 146      -0.590 -11.182  -6.445  1.00 98.85           H  
ATOM   4671  O   VAL B 146       0.053  -9.008  -4.878  1.00 98.85           O  
ATOM   4672  CG1 VAL B 146       1.055 -10.695  -7.737  1.00 98.85           C  
ATOM   4673 HG11 VAL B 146       0.945  -9.620  -7.600  1.00 98.85           H  
ATOM   4674 HG12 VAL B 146       2.111 -10.943  -7.850  1.00 98.85           H  
ATOM   4675 HG13 VAL B 146       0.518 -10.976  -8.644  1.00 98.85           H  
ATOM   4676  CG2 VAL B 146       0.552 -12.949  -6.855  1.00 98.85           C  
ATOM   4677 HG21 VAL B 146       1.594 -13.261  -6.923  1.00 98.85           H  
ATOM   4678 HG22 VAL B 146       0.056 -13.526  -6.074  1.00 98.85           H  
ATOM   4679 HG23 VAL B 146       0.045 -13.154  -7.798  1.00 98.85           H  
ATOM   4680  N   PHE B 147       2.284  -8.933  -4.879  1.00 98.65           N  
ATOM   4681  H   PHE B 147       3.139  -9.458  -4.990  1.00 98.65           H  
ATOM   4682  CA  PHE B 147       2.404  -7.513  -4.549  1.00 98.65           C  
ATOM   4683  HA  PHE B 147       1.417  -7.053  -4.493  1.00 98.65           H  
ATOM   4684  C   PHE B 147       3.203  -6.809  -5.643  1.00 98.65           C  
ATOM   4685  CB  PHE B 147       3.075  -7.353  -3.177  1.00 98.65           C  
ATOM   4686  HB2 PHE B 147       4.093  -7.738  -3.230  1.00 98.65           H  
ATOM   4687  HB3 PHE B 147       3.143  -6.290  -2.948  1.00 98.65           H  
ATOM   4688  O   PHE B 147       4.405  -7.033  -5.788  1.00 98.65           O  
ATOM   4689  CG  PHE B 147       2.361  -8.053  -2.038  1.00 98.65           C  
ATOM   4690  CD1 PHE B 147       1.548  -7.320  -1.155  1.00 98.65           C  
ATOM   4691  HD1 PHE B 147       1.431  -6.254  -1.280  1.00 98.65           H  
ATOM   4692  CD2 PHE B 147       2.549  -9.434  -1.831  1.00 98.65           C  
ATOM   4693  HD2 PHE B 147       3.195  -9.996  -2.489  1.00 98.65           H  
ATOM   4694  CE1 PHE B 147       0.926  -7.975  -0.079  1.00 98.65           C  
ATOM   4695  HE1 PHE B 147       0.374  -7.411   0.658  1.00 98.65           H  
ATOM   4696  CE2 PHE B 147       1.891 -10.089  -0.778  1.00 98.65           C  
ATOM   4697  HE2 PHE B 147       2.034 -11.148  -0.619  1.00 98.65           H  
ATOM   4698  CZ  PHE B 147       1.057  -9.362   0.084  1.00 98.65           C  
ATOM   4699  HZ  PHE B 147       0.542  -9.865   0.889  1.00 98.65           H  
ATOM   4700  N   MET B 148       2.546  -5.959  -6.431  1.00 98.57           N  
ATOM   4701  H   MET B 148       1.565  -5.795  -6.259  1.00 98.57           H  
ATOM   4702  CA  MET B 148       3.177  -5.312  -7.585  1.00 98.57           C  
ATOM   4703  HA  MET B 148       4.240  -5.553  -7.606  1.00 98.57           H  
ATOM   4704  C   MET B 148       3.085  -3.792  -7.502  1.00 98.57           C  
ATOM   4705  CB  MET B 148       2.565  -5.846  -8.890  1.00 98.57           C  
ATOM   4706  HB2 MET B 148       2.938  -5.256  -9.728  1.00 98.57           H  
ATOM   4707  HB3 MET B 148       1.481  -5.740  -8.851  1.00 98.57           H  
ATOM   4708  O   MET B 148       2.021  -3.240  -7.243  1.00 98.57           O  
ATOM   4709  CG  MET B 148       2.921  -7.320  -9.139  1.00 98.57           C  
ATOM   4710  HG2 MET B 148       2.594  -7.913  -8.285  1.00 98.57           H  
ATOM   4711  HG3 MET B 148       2.371  -7.667 -10.014  1.00 98.57           H  
ATOM   4712  SD  MET B 148       4.688  -7.632  -9.427  1.00 98.57           S  
ATOM   4713  CE  MET B 148       4.682  -9.444  -9.477  1.00 98.57           C  
ATOM   4714  HE1 MET B 148       4.116  -9.793 -10.341  1.00 98.57           H  
ATOM   4715  HE2 MET B 148       4.229  -9.833  -8.565  1.00 98.57           H  
ATOM   4716  HE3 MET B 148       5.706  -9.810  -9.545  1.00 98.57           H  
ATOM   4717  N   GLY B 149       4.195  -3.109  -7.772  1.00 98.50           N  
ATOM   4718  H   GLY B 149       5.055  -3.625  -7.885  1.00 98.50           H  
ATOM   4719  CA  GLY B 149       4.208  -1.677  -8.044  1.00 98.50           C  
ATOM   4720  HA2 GLY B 149       3.426  -1.181  -7.469  1.00 98.50           H  
ATOM   4721  HA3 GLY B 149       5.173  -1.268  -7.744  1.00 98.50           H  
ATOM   4722  C   GLY B 149       4.016  -1.402  -9.534  1.00 98.50           C  
ATOM   4723  O   GLY B 149       4.881  -1.772 -10.330  1.00 98.50           O  
ATOM   4724  N   ALA B 150       2.916  -0.762  -9.922  1.00 97.67           N  
ATOM   4725  H   ALA B 150       2.255  -0.446  -9.226  1.00 97.67           H  
ATOM   4726  CA  ALA B 150       2.653  -0.398 -11.315  1.00 97.67           C  
ATOM   4727  HA  ALA B 150       3.574  -0.034 -11.771  1.00 97.67           H  
ATOM   4728  C   ALA B 150       1.604   0.717 -11.414  1.00 97.67           C  
ATOM   4729  CB  ALA B 150       2.183  -1.639 -12.093  1.00 97.67           C  
ATOM   4730  HB1 ALA B 150       2.044  -1.384 -13.144  1.00 97.67           H  
ATOM   4731  HB2 ALA B 150       1.239  -2.000 -11.685  1.00 97.67           H  
ATOM   4732  HB3 ALA B 150       2.930  -2.430 -12.027  1.00 97.67           H  
ATOM   4733  O   ALA B 150       0.831   0.946 -10.488  1.00 97.67           O  
ATOM   4734  N   TYR B 151       1.545   1.366 -12.572  1.00 92.47           N  
ATOM   4735  H   TYR B 151       2.211   1.129 -13.293  1.00 92.47           H  
ATOM   4736  CA  TYR B 151       0.513   2.338 -12.935  1.00 92.47           C  
ATOM   4737  HA  TYR B 151      -0.428   2.034 -12.476  1.00 92.47           H  
ATOM   4738  C   TYR B 151       0.315   2.332 -14.464  1.00 92.47           C  
ATOM   4739  CB  TYR B 151       0.893   3.713 -12.362  1.00 92.47           C  
ATOM   4740  HB2 TYR B 151       0.212   4.489 -12.713  1.00 92.47           H  
ATOM   4741  HB3 TYR B 151       0.765   3.665 -11.281  1.00 92.47           H  
ATOM   4742  O   TYR B 151       1.087   1.686 -15.181  1.00 92.47           O  
ATOM   4743  CG  TYR B 151       2.306   4.145 -12.659  1.00 92.47           C  
ATOM   4744  CD1 TYR B 151       3.267   4.083 -11.633  1.00 92.47           C  
ATOM   4745  HD1 TYR B 151       2.981   3.763 -10.642  1.00 92.47           H  
ATOM   4746  CD2 TYR B 151       2.647   4.599 -13.948  1.00 92.47           C  
ATOM   4747  HD2 TYR B 151       1.901   4.651 -14.727  1.00 92.47           H  
ATOM   4748  CE1 TYR B 151       4.581   4.492 -11.896  1.00 92.47           C  
ATOM   4749  HE1 TYR B 151       5.326   4.495 -11.113  1.00 92.47           H  
ATOM   4750  CE2 TYR B 151       3.964   4.993 -14.218  1.00 92.47           C  
ATOM   4751  HE2 TYR B 151       4.238   5.350 -15.200  1.00 92.47           H  
ATOM   4752  OH  TYR B 151       6.158   5.369 -13.418  1.00 92.47           O  
ATOM   4753  HH  TYR B 151       6.278   5.730 -14.299  1.00 92.47           H  
ATOM   4754  CZ  TYR B 151       4.914   4.937 -13.186  1.00 92.47           C  
ATOM   4755  N   PRO B 152      -0.731   2.982 -15.007  1.00 87.77           N  
ATOM   4756  CA  PRO B 152      -1.050   2.885 -16.429  1.00 87.77           C  
ATOM   4757  HA  PRO B 152      -1.177   1.832 -16.681  1.00 87.77           H  
ATOM   4758  C   PRO B 152       0.037   3.500 -17.325  1.00 87.77           C  
ATOM   4759  CB  PRO B 152      -2.395   3.600 -16.614  1.00 87.77           C  
ATOM   4760  HB2 PRO B 152      -3.062   3.032 -17.263  1.00 87.77           H  
ATOM   4761  HB3 PRO B 152      -2.246   4.600 -17.020  1.00 87.77           H  
ATOM   4762  O   PRO B 152       0.345   4.683 -17.211  1.00 87.77           O  
ATOM   4763  CG  PRO B 152      -2.969   3.724 -15.206  1.00 87.77           C  
ATOM   4764  HG2 PRO B 152      -3.593   2.860 -14.978  1.00 87.77           H  
ATOM   4765  HG3 PRO B 152      -3.524   4.657 -15.106  1.00 87.77           H  
ATOM   4766  CD  PRO B 152      -1.746   3.747 -14.304  1.00 87.77           C  
ATOM   4767  HD2 PRO B 152      -1.406   4.777 -14.199  1.00 87.77           H  
ATOM   4768  HD3 PRO B 152      -1.987   3.331 -13.326  1.00 87.77           H  
ATOM   4769  N   GLY B 153       0.551   2.724 -18.285  1.00 84.40           N  
ATOM   4770  H   GLY B 153       0.343   1.736 -18.260  1.00 84.40           H  
ATOM   4771  CA  GLY B 153       1.498   3.199 -19.309  1.00 84.40           C  
ATOM   4772  HA2 GLY B 153       2.068   2.343 -19.670  1.00 84.40           H  
ATOM   4773  HA3 GLY B 153       2.198   3.902 -18.856  1.00 84.40           H  
ATOM   4774  C   GLY B 153       0.849   3.881 -20.526  1.00 84.40           C  
ATOM   4775  O   GLY B 153       1.537   4.248 -21.483  1.00 84.40           O  
ATOM   4776  N   GLY B 154      -0.483   4.010 -20.524  1.00 85.69           N  
ATOM   4777  H   GLY B 154      -0.965   3.737 -19.679  1.00 85.69           H  
ATOM   4778  CA  GLY B 154      -1.274   4.587 -21.616  1.00 85.69           C  
ATOM   4779  HA2 GLY B 154      -2.250   4.855 -21.210  1.00 85.69           H  
ATOM   4780  HA3 GLY B 154      -0.789   5.492 -21.980  1.00 85.69           H  
ATOM   4781  C   GLY B 154      -1.518   3.656 -22.811  1.00 85.69           C  
ATOM   4782  O   GLY B 154      -1.840   4.128 -23.900  1.00 85.69           O  
ATOM   4783  N   TYR B 155      -1.353   2.340 -22.639  1.00 91.30           N  
ATOM   4784  H   TYR B 155      -1.114   1.993 -21.721  1.00 91.30           H  
ATOM   4785  CA  TYR B 155      -1.554   1.370 -23.716  1.00 91.30           C  
ATOM   4786  HA  TYR B 155      -0.912   1.657 -24.548  1.00 91.30           H  
ATOM   4787  C   TYR B 155      -3.004   1.360 -24.222  1.00 91.30           C  
ATOM   4788  CB  TYR B 155      -1.137  -0.032 -23.253  1.00 91.30           C  
ATOM   4789  HB2 TYR B 155      -0.126   0.007 -22.847  1.00 91.30           H  
ATOM   4790  HB3 TYR B 155      -1.799  -0.361 -22.451  1.00 91.30           H  
ATOM   4791  O   TYR B 155      -3.944   1.301 -23.434  1.00 91.30           O  
ATOM   4792  CG  TYR B 155      -1.165  -1.045 -24.380  1.00 91.30           C  
ATOM   4793  CD1 TYR B 155      -2.198  -1.998 -24.473  1.00 91.30           C  
ATOM   4794  HD1 TYR B 155      -2.984  -2.037 -23.732  1.00 91.30           H  
ATOM   4795  CD2 TYR B 155      -0.156  -1.006 -25.361  1.00 91.30           C  
ATOM   4796  HD2 TYR B 155       0.641  -0.281 -25.287  1.00 91.30           H  
ATOM   4797  CE1 TYR B 155      -2.195  -2.924 -25.534  1.00 91.30           C  
ATOM   4798  HE1 TYR B 155      -2.962  -3.678 -25.624  1.00 91.30           H  
ATOM   4799  CE2 TYR B 155      -0.165  -1.915 -26.430  1.00 91.30           C  
ATOM   4800  HE2 TYR B 155       0.612  -1.879 -27.178  1.00 91.30           H  
ATOM   4801  OH  TYR B 155      -1.154  -3.775 -27.526  1.00 91.30           O  
ATOM   4802  HH  TYR B 155      -0.505  -3.554 -28.197  1.00 91.30           H  
ATOM   4803  CZ  TYR B 155      -1.181  -2.885 -26.507  1.00 91.30           C  
ATOM   4804  N   GLY B 156      -3.183   1.397 -25.545  1.00 84.73           N  
ATOM   4805  H   GLY B 156      -2.367   1.440 -26.139  1.00 84.73           H  
ATOM   4806  CA  GLY B 156      -4.491   1.220 -26.180  1.00 84.73           C  
ATOM   4807  HA2 GLY B 156      -4.944   0.314 -25.778  1.00 84.73           H  
ATOM   4808  HA3 GLY B 156      -4.349   1.086 -27.252  1.00 84.73           H  
ATOM   4809  C   GLY B 156      -5.496   2.360 -25.978  1.00 84.73           C  
ATOM   4810  O   GLY B 156      -6.664   2.188 -26.323  1.00 84.73           O  
ATOM   4811  N   ILE B 157      -5.084   3.517 -25.443  1.00 75.85           N  
ATOM   4812  H   ILE B 157      -4.121   3.600 -25.150  1.00 75.85           H  
ATOM   4813  CA  ILE B 157      -5.979   4.670 -25.265  1.00 75.85           C  
ATOM   4814  HA  ILE B 157      -6.774   4.372 -24.581  1.00 75.85           H  
ATOM   4815  C   ILE B 157      -6.636   5.038 -26.606  1.00 75.85           C  
ATOM   4816  CB  ILE B 157      -5.234   5.870 -24.631  1.00 75.85           C  
ATOM   4817  HB  ILE B 157      -4.312   6.043 -25.185  1.00 75.85           H  
ATOM   4818  O   ILE B 157      -5.956   5.305 -27.595  1.00 75.85           O  
ATOM   4819  CG1 ILE B 157      -4.888   5.552 -23.158  1.00 75.85           C  
ATOM   4820 HG12 ILE B 157      -4.329   4.617 -23.109  1.00 75.85           H  
ATOM   4821 HG13 ILE B 157      -5.812   5.407 -22.599  1.00 75.85           H  
ATOM   4822  CG2 ILE B 157      -6.089   7.152 -24.704  1.00 75.85           C  
ATOM   4823 HG21 ILE B 157      -6.316   7.413 -25.738  1.00 75.85           H  
ATOM   4824 HG22 ILE B 157      -5.534   7.999 -24.299  1.00 75.85           H  
ATOM   4825 HG23 ILE B 157      -7.017   7.021 -24.148  1.00 75.85           H  
ATOM   4826  CD1 ILE B 157      -4.059   6.633 -22.451  1.00 75.85           C  
ATOM   4827 HD11 ILE B 157      -3.128   6.806 -22.991  1.00 75.85           H  
ATOM   4828 HD12 ILE B 157      -4.618   7.566 -22.374  1.00 75.85           H  
ATOM   4829 HD13 ILE B 157      -3.835   6.308 -21.435  1.00 75.85           H  
ATOM   4830  N   GLY B 158      -7.972   5.059 -26.625  1.00 72.48           N  
ATOM   4831  H   GLY B 158      -8.456   4.769 -25.787  1.00 72.48           H  
ATOM   4832  CA  GLY B 158      -8.778   5.396 -27.802  1.00 72.48           C  
ATOM   4833  HA2 GLY B 158      -8.331   6.255 -28.302  1.00 72.48           H  
ATOM   4834  HA3 GLY B 158      -9.779   5.678 -27.473  1.00 72.48           H  
ATOM   4835  C   GLY B 158      -8.928   4.279 -28.845  1.00 72.48           C  
ATOM   4836  O   GLY B 158      -9.649   4.474 -29.821  1.00 72.48           O  
ATOM   4837  N   ALA B 159      -8.291   3.119 -28.661  1.00 79.69           N  
ATOM   4838  H   ALA B 159      -7.754   2.982 -27.816  1.00 79.69           H  
ATOM   4839  CA  ALA B 159      -8.396   1.984 -29.577  1.00 79.69           C  
ATOM   4840  HA  ALA B 159      -8.594   2.364 -30.579  1.00 79.69           H  
ATOM   4841  C   ALA B 159      -9.553   1.036 -29.206  1.00 79.69           C  
ATOM   4842  CB  ALA B 159      -7.048   1.254 -29.619  1.00 79.69           C  
ATOM   4843  HB1 ALA B 159      -6.255   1.956 -29.879  1.00 79.69           H  
ATOM   4844  HB2 ALA B 159      -7.080   0.458 -30.362  1.00 79.69           H  
ATOM   4845  HB3 ALA B 159      -6.836   0.816 -28.644  1.00 79.69           H  
ATOM   4846  O   ALA B 159      -9.916   0.901 -28.038  1.00 79.69           O  
ATOM   4847  N   ASP B 160     -10.105   0.322 -30.196  1.00 81.07           N  
ATOM   4848  H   ASP B 160      -9.762   0.447 -31.138  1.00 81.07           H  
ATOM   4849  CA  ASP B 160     -11.001  -0.809 -29.928  1.00 81.07           C  
ATOM   4850  HA  ASP B 160     -11.674  -0.529 -29.117  1.00 81.07           H  
ATOM   4851  C   ASP B 160     -10.179  -2.020 -29.462  1.00 81.07           C  
ATOM   4852  CB  ASP B 160     -11.889  -1.158 -31.147  1.00 81.07           C  
ATOM   4853  HB2 ASP B 160     -11.257  -1.420 -31.995  1.00 81.07           H  
ATOM   4854  HB3 ASP B 160     -12.479  -0.282 -31.417  1.00 81.07           H  
ATOM   4855  O   ASP B 160      -9.543  -2.704 -30.264  1.00 81.07           O  
ATOM   4856  CG  ASP B 160     -12.848  -2.328 -30.846  1.00 81.07           C  
ATOM   4857  OD1 ASP B 160     -12.914  -2.771 -29.680  1.00 81.07           O  
ATOM   4858  OD2 ASP B 160     -13.589  -2.824 -31.724  1.00 81.07           O  
ATOM   4859  N   LEU B 161     -10.236  -2.314 -28.162  1.00 84.28           N  
ATOM   4860  H   LEU B 161     -10.723  -1.663 -27.563  1.00 84.28           H  
ATOM   4861  CA  LEU B 161      -9.567  -3.459 -27.537  1.00 84.28           C  
ATOM   4862  HA  LEU B 161      -8.636  -3.638 -28.076  1.00 84.28           H  
ATOM   4863  C   LEU B 161     -10.353  -4.775 -27.682  1.00 84.28           C  
ATOM   4864  CB  LEU B 161      -9.212  -3.097 -26.082  1.00 84.28           C  
ATOM   4865  HB2 LEU B 161     -10.130  -2.844 -25.552  1.00 84.28           H  
ATOM   4866  HB3 LEU B 161      -8.775  -3.966 -25.589  1.00 84.28           H  
ATOM   4867  O   LEU B 161     -10.144  -5.725 -26.931  1.00 84.28           O  
ATOM   4868  CG  LEU B 161      -8.222  -1.922 -25.953  1.00 84.28           C  
ATOM   4869  HG  LEU B 161      -8.641  -1.032 -26.423  1.00 84.28           H  
ATOM   4870  CD1 LEU B 161      -7.988  -1.612 -24.476  1.00 84.28           C  
ATOM   4871 HD11 LEU B 161      -7.296  -0.775 -24.384  1.00 84.28           H  
ATOM   4872 HD12 LEU B 161      -8.930  -1.323 -24.011  1.00 84.28           H  
ATOM   4873 HD13 LEU B 161      -7.566  -2.480 -23.969  1.00 84.28           H  
ATOM   4874  CD2 LEU B 161      -6.864  -2.222 -26.592  1.00 84.28           C  
ATOM   4875 HD21 LEU B 161      -6.428  -3.114 -26.142  1.00 84.28           H  
ATOM   4876 HD22 LEU B 161      -6.190  -1.382 -26.421  1.00 84.28           H  
ATOM   4877 HD23 LEU B 161      -6.965  -2.353 -27.669  1.00 84.28           H  
ATOM   4878  N   GLY B 162     -11.289  -4.856 -28.631  1.00 77.37           N  
ATOM   4879  H   GLY B 162     -11.500  -4.016 -29.151  1.00 77.37           H  
ATOM   4880  CA  GLY B 162     -11.951  -6.098 -29.027  1.00 77.37           C  
ATOM   4881  HA2 GLY B 162     -11.194  -6.823 -29.324  1.00 77.37           H  
ATOM   4882  HA3 GLY B 162     -12.588  -5.884 -29.885  1.00 77.37           H  
ATOM   4883  C   GLY B 162     -12.816  -6.727 -27.933  1.00 77.37           C  
ATOM   4884  O   GLY B 162     -13.004  -7.945 -27.936  1.00 77.37           O  
ATOM   4885  N   GLY B 163     -13.323  -5.913 -27.003  1.00 79.05           N  
ATOM   4886  H   GLY B 163     -13.086  -4.933 -27.066  1.00 79.05           H  
ATOM   4887  CA  GLY B 163     -14.069  -6.363 -25.826  1.00 79.05           C  
ATOM   4888  HA2 GLY B 163     -14.717  -7.199 -26.089  1.00 79.05           H  
ATOM   4889  HA3 GLY B 163     -14.690  -5.542 -25.468  1.00 79.05           H  
ATOM   4890  C   GLY B 163     -13.196  -6.795 -24.647  1.00 79.05           C  
ATOM   4891  O   GLY B 163     -13.717  -7.397 -23.724  1.00 79.05           O  
ATOM   4892  N   PHE B 164     -11.893  -6.511 -24.647  1.00 87.42           N  
ATOM   4893  H   PHE B 164     -11.469  -6.108 -25.471  1.00 87.42           H  
ATOM   4894  CA  PHE B 164     -11.028  -6.751 -23.486  1.00 87.42           C  
ATOM   4895  HA  PHE B 164     -11.525  -7.430 -22.794  1.00 87.42           H  
ATOM   4896  C   PHE B 164     -10.729  -5.482 -22.678  1.00 87.42           C  
ATOM   4897  CB  PHE B 164      -9.735  -7.440 -23.938  1.00 87.42           C  
ATOM   4898  HB2 PHE B 164      -9.223  -6.788 -24.645  1.00 87.42           H  
ATOM   4899  HB3 PHE B 164      -9.078  -7.568 -23.078  1.00 87.42           H  
ATOM   4900  O   PHE B 164      -9.966  -5.565 -21.718  1.00 87.42           O  
ATOM   4901  CG  PHE B 164      -9.940  -8.805 -24.559  1.00 87.42           C  
ATOM   4902  CD1 PHE B 164     -10.287  -9.897 -23.742  1.00 87.42           C  
ATOM   4903  HD1 PHE B 164     -10.411  -9.761 -22.678  1.00 87.42           H  
ATOM   4904  CD2 PHE B 164      -9.755  -8.996 -25.940  1.00 87.42           C  
ATOM   4905  HD2 PHE B 164      -9.458  -8.165 -26.563  1.00 87.42           H  
ATOM   4906  CE1 PHE B 164     -10.453 -11.174 -24.305  1.00 87.42           C  
ATOM   4907  HE1 PHE B 164     -10.694 -12.011 -23.667  1.00 87.42           H  
ATOM   4908  CE2 PHE B 164      -9.914 -10.275 -26.502  1.00 87.42           C  
ATOM   4909  HE2 PHE B 164      -9.709 -10.426 -27.552  1.00 87.42           H  
ATOM   4910  CZ  PHE B 164     -10.272 -11.363 -25.686  1.00 87.42           C  
ATOM   4911  HZ  PHE B 164     -10.369 -12.354 -26.104  1.00 87.42           H  
ATOM   4912  N   GLY B 165     -11.290  -4.316 -23.023  1.00 83.75           N  
ATOM   4913  H   GLY B 165     -12.035  -4.291 -23.704  1.00 83.75           H  
ATOM   4914  CA  GLY B 165     -10.892  -3.032 -22.431  1.00 83.75           C  
ATOM   4915  HA2 GLY B 165      -9.827  -2.879 -22.603  1.00 83.75           H  
ATOM   4916  HA3 GLY B 165     -11.430  -2.222 -22.923  1.00 83.75           H  
ATOM   4917  C   GLY B 165     -11.136  -2.932 -20.923  1.00 83.75           C  
ATOM   4918  O   GLY B 165     -10.412  -2.221 -20.234  1.00 83.75           O  
ATOM   4919  N   THR B 166     -12.054  -3.735 -20.384  1.00 82.72           N  
ATOM   4920  H   THR B 166     -12.633  -4.266 -21.019  1.00 82.72           H  
ATOM   4921  CA  THR B 166     -12.302  -3.880 -18.940  1.00 82.72           C  
ATOM   4922  HA  THR B 166     -12.434  -2.884 -18.518  1.00 82.72           H  
ATOM   4923  C   THR B 166     -11.145  -4.519 -18.163  1.00 82.72           C  
ATOM   4924  CB  THR B 166     -13.575  -4.713 -18.684  1.00 82.72           C  
ATOM   4925  HB  THR B 166     -13.336  -5.572 -18.057  1.00 82.72           H  
ATOM   4926  O   THR B 166     -10.976  -4.238 -16.981  1.00 82.72           O  
ATOM   4927  CG2 THR B 166     -14.620  -3.874 -17.973  1.00 82.72           C  
ATOM   4928 HG21 THR B 166     -15.519  -4.476 -17.835  1.00 82.72           H  
ATOM   4929 HG22 THR B 166     -14.234  -3.577 -16.998  1.00 82.72           H  
ATOM   4930 HG23 THR B 166     -14.861  -2.985 -18.555  1.00 82.72           H  
ATOM   4931  OG1 THR B 166     -14.185  -5.188 -19.872  1.00 82.72           O  
ATOM   4932  HG1 THR B 166     -14.572  -4.430 -20.316  1.00 82.72           H  
ATOM   4933  N   THR B 167     -10.344  -5.376 -18.801  1.00 89.78           N  
ATOM   4934  H   THR B 167     -10.555  -5.578 -19.768  1.00 89.78           H  
ATOM   4935  CA  THR B 167      -9.250  -6.129 -18.154  1.00 89.78           C  
ATOM   4936  HA  THR B 167      -9.227  -5.895 -17.089  1.00 89.78           H  
ATOM   4937  C   THR B 167      -7.867  -5.789 -18.701  1.00 89.78           C
[truncated: 1,679,221 more chars]
