# Supplementary material for: Module-Based Polyketide Synthase Engineering for de Novo Polyketide Biosynthesis
Source: ACS Synth Biol. 2023 Oct 23;12(11):3148–55. doi: 10.1021/acssynbio.3c00282 (PMC10661043; doi:10.1021/acssynbio.3c00282)
Supplement: Supplementary file 2 — sb3c00282_si_002.zip [file sb3c00282_si_002.zip › Final_PKS_Structures/menzella_pdbs/eryM2_ACP_pikM6_KSAT_dimer.pdb]

ATOM      1  N   LEU A   1     -44.410  24.160  29.641  1.00 70.15           N  
ATOM      2  H   LEU A   1     -45.104  24.793  30.012  1.00 70.15           H  
ATOM      3  H2  LEU A   1     -44.843  23.517  28.994  1.00 70.15           H  
ATOM      4  H3  LEU A   1     -44.016  23.626  30.403  1.00 70.15           H  
ATOM      5  CA  LEU A   1     -43.335  24.922  28.967  1.00 70.15           C  
ATOM      6  HA  LEU A   1     -42.891  25.600  29.697  1.00 70.15           H  
ATOM      7  C   LEU A   1     -43.885  25.844  27.875  1.00 70.15           C  
ATOM      8  CB  LEU A   1     -42.207  23.996  28.486  1.00 70.15           C  
ATOM      9  HB2 LEU A   1     -42.641  23.101  28.040  1.00 70.15           H  
ATOM     10  HB3 LEU A   1     -41.623  24.504  27.718  1.00 70.15           H  
ATOM     11  O   LEU A   1     -43.747  27.044  28.038  1.00 70.15           O  
ATOM     12  CG  LEU A   1     -41.260  23.614  29.644  1.00 70.15           C  
ATOM     13  HG  LEU A   1     -41.850  23.459  30.547  1.00 70.15           H  
ATOM     14  CD1 LEU A   1     -40.522  22.317  29.341  1.00 70.15           C  
ATOM     15 HD11 LEU A   1     -39.868  22.053  30.173  1.00 70.15           H  
ATOM     16 HD12 LEU A   1     -41.222  21.495  29.189  1.00 70.15           H  
ATOM     17 HD13 LEU A   1     -39.912  22.429  28.445  1.00 70.15           H  
ATOM     18  CD2 LEU A   1     -40.238  24.722  29.905  1.00 70.15           C  
ATOM     19 HD21 LEU A   1     -39.587  24.436  30.731  1.00 70.15           H  
ATOM     20 HD22 LEU A   1     -40.728  25.660  30.165  1.00 70.15           H  
ATOM     21 HD23 LEU A   1     -39.616  24.879  29.023  1.00 70.15           H  
ATOM     22  N   ALA A   2     -44.570  25.344  26.836  1.00 67.31           N  
ATOM     23  H   ALA A   2     -44.571  24.350  26.661  1.00 67.31           H  
ATOM     24  CA  ALA A   2     -45.069  26.177  25.723  1.00 67.31           C  
ATOM     25  HA  ALA A   2     -44.213  26.618  25.211  1.00 67.31           H  
ATOM     26  C   ALA A   2     -46.000  27.343  26.128  1.00 67.31           C  
ATOM     27  CB  ALA A   2     -45.773  25.252  24.723  1.00 67.31           C  
ATOM     28  HB1 ALA A   2     -46.643  24.775  25.176  1.00 67.31           H  
ATOM     29  HB2 ALA A   2     -45.084  24.486  24.366  1.00 67.31           H  
ATOM     30  HB3 ALA A   2     -46.099  25.830  23.858  1.00 67.31           H  
ATOM     31  O   ALA A   2     -45.892  28.433  25.575  1.00 67.31           O  
ATOM     32  N   GLY A   3     -46.872  27.136  27.125  1.00 70.83           N  
ATOM     33  H   GLY A   3     -46.975  26.194  27.474  1.00 70.83           H  
ATOM     34  CA  GLY A   3     -47.798  28.165  27.621  1.00 70.83           C  
ATOM     35  HA2 GLY A   3     -48.581  27.687  28.210  1.00 70.83           H  
ATOM     36  HA3 GLY A   3     -48.270  28.654  26.769  1.00 70.83           H  
ATOM     37  C   GLY A   3     -47.167  29.264  28.487  1.00 70.83           C  
ATOM     38  O   GLY A   3     -47.877  30.178  28.897  1.00 70.83           O  
ATOM     39  N   LEU A   4     -45.867  29.180  28.793  1.00 76.40           N  
ATOM     40  H   LEU A   4     -45.300  28.488  28.325  1.00 76.40           H  
ATOM     41  CA  LEU A   4     -45.169  30.252  29.503  1.00 76.40           C  
ATOM     42  HA  LEU A   4     -45.814  30.593  30.313  1.00 76.40           H  
ATOM     43  C   LEU A   4     -44.909  31.431  28.548  1.00 76.40           C  
ATOM     44  CB  LEU A   4     -43.852  29.740  30.117  1.00 76.40           C  
ATOM     45  HB2 LEU A   4     -43.279  29.241  29.335  1.00 76.40           H  
ATOM     46  HB3 LEU A   4     -43.265  30.595  30.450  1.00 76.40           H  
ATOM     47  O   LEU A   4     -44.554  31.202  27.385  1.00 76.40           O  
ATOM     48  CG  LEU A   4     -44.033  28.785  31.309  1.00 76.40           C  
ATOM     49  HG  LEU A   4     -44.733  27.994  31.039  1.00 76.40           H  
ATOM     50  CD1 LEU A   4     -42.696  28.128  31.653  1.00 76.40           C  
ATOM     51 HD11 LEU A   4     -42.817  27.438  32.488  1.00 76.40           H  
ATOM     52 HD12 LEU A   4     -41.976  28.895  31.938  1.00 76.40           H  
ATOM     53 HD13 LEU A   4     -42.307  27.593  30.787  1.00 76.40           H  
ATOM     54  CD2 LEU A   4     -44.554  29.508  32.553  1.00 76.40           C  
ATOM     55 HD21 LEU A   4     -44.592  28.822  33.399  1.00 76.40           H  
ATOM     56 HD22 LEU A   4     -43.895  30.339  32.807  1.00 76.40           H  
ATOM     57 HD23 LEU A   4     -45.555  29.901  32.379  1.00 76.40           H  
ATOM     58  N   PRO A   5     -45.030  32.688  29.017  1.00 72.01           N  
ATOM     59  CA  PRO A   5     -44.542  33.852  28.285  1.00 72.01           C  
ATOM     60  HA  PRO A   5     -45.165  33.997  27.402  1.00 72.01           H  
ATOM     61  C   PRO A   5     -43.077  33.659  27.877  1.00 72.01           C  
ATOM     62  CB  PRO A   5     -44.699  35.044  29.237  1.00 72.01           C  
ATOM     63  HB2 PRO A   5     -44.999  35.948  28.707  1.00 72.01           H  
ATOM     64  HB3 PRO A   5     -43.770  35.216  29.781  1.00 72.01           H  
ATOM     65  O   PRO A   5     -42.279  33.127  28.646  1.00 72.01           O  
ATOM     66  CG  PRO A   5     -45.768  34.589  30.227  1.00 72.01           C  
ATOM     67  HG2 PRO A   5     -45.655  35.073  31.198  1.00 72.01           H  
ATOM     68  HG3 PRO A   5     -46.758  34.783  29.813  1.00 72.01           H  
ATOM     69  CD  PRO A   5     -45.541  33.085  30.320  1.00 72.01           C  
ATOM     70  HD2 PRO A   5     -46.481  32.588  30.556  1.00 72.01           H  
ATOM     71  HD3 PRO A   5     -44.795  32.871  31.085  1.00 72.01           H  
ATOM     72  N   ARG A   6     -42.705  34.111  26.675  1.00 66.97           N  
ATOM     73  H   ARG A   6     -43.422  34.533  26.102  1.00 66.97           H  
ATOM     74  CA  ARG A   6     -41.419  33.771  26.037  1.00 66.97           C  
ATOM     75  HA  ARG A   6     -41.427  32.706  25.804  1.00 66.97           H  
ATOM     76  C   ARG A   6     -40.188  33.975  26.931  1.00 66.97           C  
ATOM     77  CB  ARG A   6     -41.295  34.555  24.723  1.00 66.97           C  
ATOM     78  HB2 ARG A   6     -41.247  35.623  24.935  1.00 66.97           H  
ATOM     79  HB3 ARG A   6     -42.181  34.360  24.119  1.00 66.97           H  
ATOM     80  O   ARG A   6     -39.371  33.073  27.030  1.00 66.97           O  
ATOM     81  CG  ARG A   6     -40.055  34.141  23.920  1.00 66.97           C  
ATOM     82  HG2 ARG A   6     -40.062  33.062  23.766  1.00 66.97           H  
ATOM     83  HG3 ARG A   6     -39.148  34.408  24.462  1.00 66.97           H  
ATOM     84  CD  ARG A   6     -40.050  34.849  22.564  1.00 66.97           C  
ATOM     85  HD2 ARG A   6     -39.961  35.923  22.730  1.00 66.97           H  
ATOM     86  HD3 ARG A   6     -40.989  34.641  22.051  1.00 66.97           H  
ATOM     87  NE  ARG A   6     -38.932  34.381  21.734  1.00 66.97           N  
ATOM     88  HE  ARG A   6     -38.382  33.617  22.099  1.00 66.97           H  
ATOM     89  NH1 ARG A   6     -39.252  35.801  19.951  1.00 66.97           N  
ATOM     90 HH11 ARG A   6     -38.936  36.143  19.054  1.00 66.97           H  
ATOM     91 HH12 ARG A   6     -40.032  36.227  20.430  1.00 66.97           H  
ATOM     92  NH2 ARG A   6     -37.560  34.340  19.931  1.00 66.97           N  
ATOM     93 HH21 ARG A   6     -37.262  34.673  19.025  1.00 66.97           H  
ATOM     94 HH22 ARG A   6     -37.054  33.580  20.363  1.00 66.97           H  
ATOM     95  CZ  ARG A   6     -38.589  34.844  20.546  1.00 66.97           C  
ATOM     96  N   ALA A   7     -40.069  35.122  27.601  1.00 67.46           N  
ATOM     97  H   ALA A   7     -40.792  35.820  27.505  1.00 67.46           H  
ATOM     98  CA  ALA A   7     -38.908  35.414  28.446  1.00 67.46           C  
ATOM     99  HA  ALA A   7     -38.003  35.301  27.849  1.00 67.46           H  
ATOM    100  C   ALA A   7     -38.781  34.449  29.642  1.00 67.46           C  
ATOM    101  CB  ALA A   7     -39.004  36.873  28.908  1.00 67.46           C  
ATOM    102  HB1 ALA A   7     -39.033  37.537  28.044  1.00 67.46           H  
ATOM    103  HB2 ALA A   7     -39.897  37.021  29.515  1.00 67.46           H  
ATOM    104  HB3 ALA A   7     -38.127  37.119  29.506  1.00 67.46           H  
ATOM    105  O   ALA A   7     -37.694  33.941  29.914  1.00 67.46           O  
ATOM    106  N   GLU A   8     -39.895  34.148  30.320  1.00 78.20           N  
ATOM    107  H   GLU A   8     -40.778  34.534  30.021  1.00 78.20           H  
ATOM    108  CA  GLU A   8     -39.918  33.135  31.384  1.00 78.20           C  
ATOM    109  HA  GLU A   8     -39.141  33.353  32.117  1.00 78.20           H  
ATOM    110  C   GLU A   8     -39.620  31.740  30.824  1.00 78.20           C  
ATOM    111  CB  GLU A   8     -41.280  33.123  32.097  1.00 78.20           C  
ATOM    112  HB2 GLU A   8     -42.077  33.140  31.354  1.00 78.20           H  
ATOM    113  HB3 GLU A   8     -41.363  32.197  32.666  1.00 78.20           H  
ATOM    114  O   GLU A   8     -38.898  30.965  31.450  1.00 78.20           O  
ATOM    115  CG  GLU A   8     -41.447  34.296  33.074  1.00 78.20           C  
ATOM    116  HG2 GLU A   8     -40.629  34.267  33.794  1.00 78.20           H  
ATOM    117  HG3 GLU A   8     -41.373  35.229  32.515  1.00 78.20           H  
ATOM    118  CD  GLU A   8     -42.790  34.267  33.826  1.00 78.20           C  
ATOM    119  OE1 GLU A   8     -42.927  35.067  34.778  1.00 78.20           O  
ATOM    120  OE2 GLU A   8     -43.683  33.480  33.431  1.00 78.20           O  
ATOM    121  N   ARG A   9     -40.117  31.431  29.620  1.00 80.22           N  
ATOM    122  H   ARG A   9     -40.708  32.114  29.168  1.00 80.22           H  
ATOM    123  CA  ARG A   9     -39.880  30.150  28.948  1.00 80.22           C  
ATOM    124  HA  ARG A   9     -40.175  29.355  29.633  1.00 80.22           H  
ATOM    125  C   ARG A   9     -38.398  29.918  28.646  1.00 80.22           C  
ATOM    126  CB  ARG A   9     -40.747  30.072  27.687  1.00 80.22           C  
ATOM    127  HB2 ARG A   9     -41.762  30.383  27.933  1.00 80.22           H  
ATOM    128  HB3 ARG A   9     -40.353  30.757  26.936  1.00 80.22           H  
ATOM    129  O   ARG A   9     -37.889  28.860  28.999  1.00 80.22           O  
ATOM    130  CG  ARG A   9     -40.791  28.652  27.105  1.00 80.22           C  
ATOM    131  HG2 ARG A   9     -41.133  27.958  27.873  1.00 80.22           H  
ATOM    132  HG3 ARG A   9     -39.797  28.350  26.775  1.00 80.22           H  
ATOM    133  CD  ARG A   9     -41.760  28.601  25.921  1.00 80.22           C  
ATOM    134  HD2 ARG A   9     -41.841  27.570  25.576  1.00 80.22           H  
ATOM    135  HD3 ARG A   9     -42.742  28.946  26.244  1.00 80.22           H  
ATOM    136  NE  ARG A   9     -41.249  29.428  24.829  1.00 80.22           N  
ATOM    137  HE  ARG A   9     -40.246  29.427  24.709  1.00 80.22           H  
ATOM    138  NH1 ARG A   9     -43.185  30.240  23.904  1.00 80.22           N  
ATOM    139 HH11 ARG A   9     -43.725  29.786  24.627  1.00 80.22           H  
ATOM    140 HH12 ARG A   9     -43.647  30.709  23.138  1.00 80.22           H  
ATOM    141  NH2 ARG A   9     -41.163  30.715  23.015  1.00 80.22           N  
ATOM    142 HH21 ARG A   9     -41.556  30.958  22.117  1.00 80.22           H  
ATOM    143 HH22 ARG A   9     -40.173  30.525  23.084  1.00 80.22           H  
ATOM    144  CZ  ARG A   9     -41.884  30.127  23.923  1.00 80.22           C  
ATOM    145  N   THR A  10     -37.690  30.886  28.059  1.00 77.25           N  
ATOM    146  H   THR A  10     -38.173  31.712  27.735  1.00 77.25           H  
ATOM    147  CA  THR A  10     -36.254  30.753  27.751  1.00 77.25           C  
ATOM    148  HA  THR A  10     -36.109  29.869  27.129  1.00 77.25           H  
ATOM    149  C   THR A  10     -35.414  30.576  29.018  1.00 77.25           C  
ATOM    150  CB  THR A  10     -35.724  31.974  26.983  1.00 77.25           C  
ATOM    151  HB  THR A  10     -35.700  32.830  27.659  1.00 77.25           H  
ATOM    152  O   THR A  10     -34.556  29.695  29.069  1.00 77.25           O  
ATOM    153  CG2 THR A  10     -34.316  31.748  26.436  1.00 77.25           C  
ATOM    154 HG21 THR A  10     -34.294  30.852  25.815  1.00 77.25           H  
ATOM    155 HG22 THR A  10     -33.603  31.636  27.254  1.00 77.25           H  
ATOM    156 HG23 THR A  10     -34.018  32.606  25.834  1.00 77.25           H  
ATOM    157  OG1 THR A  10     -36.560  32.316  25.901  1.00 77.25           O  
ATOM    158  HG1 THR A  10     -36.558  31.619  25.240  1.00 77.25           H  
ATOM    159  N   ALA A  11     -35.674  31.370  30.064  1.00 80.90           N  
ATOM    160  H   ALA A  11     -36.397  32.070  29.985  1.00 80.90           H  
ATOM    161  CA  ALA A  11     -34.967  31.236  31.339  1.00 80.90           C  
ATOM    162  HA  ALA A  11     -33.899  31.372  31.167  1.00 80.90           H  
ATOM    163  C   ALA A  11     -35.170  29.841  31.950  1.00 80.90           C  
ATOM    164  CB  ALA A  11     -35.460  32.336  32.286  1.00 80.90           C  
ATOM    165  HB1 ALA A  11     -36.529  32.225  32.466  1.00 80.90           H  
ATOM    166  HB2 ALA A  11     -35.273  33.315  31.845  1.00 80.90           H  
ATOM    167  HB3 ALA A  11     -34.929  32.265  33.236  1.00 80.90           H  
ATOM    168  O   ALA A  11     -34.220  29.218  32.434  1.00 80.90           O  
ATOM    169  N   GLU A  12     -36.396  29.324  31.867  1.00 85.98           N  
ATOM    170  H   GLU A  12     -37.149  29.890  31.504  1.00 85.98           H  
ATOM    171  CA  GLU A  12     -36.715  28.000  32.378  1.00 85.98           C  
ATOM    172  HA  GLU A  12     -36.238  27.937  33.356  1.00 85.98           H  
ATOM    173  C   GLU A  12     -36.092  26.873  31.546  1.00 85.98           C  
ATOM    174  CB  GLU A  12     -38.242  27.880  32.523  1.00 85.98           C  
ATOM    175  HB2 GLU A  12     -38.687  27.823  31.530  1.00 85.98           H  
ATOM    176  HB3 GLU A  12     -38.624  28.777  33.011  1.00 85.98           H  
ATOM    177  O   GLU A  12     -35.675  25.860  32.106  1.00 85.98           O  
ATOM    178  CG  GLU A  12     -38.716  26.675  33.342  1.00 85.98           C  
ATOM    179  HG2 GLU A  12     -38.330  25.759  32.894  1.00 85.98           H  
ATOM    180  HG3 GLU A  12     -39.802  26.632  33.270  1.00 85.98           H  
ATOM    181  CD  GLU A  12     -38.319  26.722  34.827  1.00 85.98           C  
ATOM    182  OE1 GLU A  12     -38.998  26.053  35.635  1.00 85.98           O  
ATOM    183  OE2 GLU A  12     -37.275  27.294  35.205  1.00 85.98           O  
ATOM    184  N   LEU A  13     -35.927  27.071  30.235  1.00 89.95           N  
ATOM    185  H   LEU A  13     -36.320  27.908  29.828  1.00 89.95           H  
ATOM    186  CA  LEU A  13     -35.202  26.146  29.363  1.00 89.95           C  
ATOM    187  HA  LEU A  13     -35.556  25.135  29.563  1.00 89.95           H  
ATOM    188  C   LEU A  13     -33.698  26.135  29.645  1.00 89.95           C  
ATOM    189  CB  LEU A  13     -35.485  26.484  27.895  1.00 89.95           C  
ATOM    190  HB2 LEU A  13     -34.766  25.960  27.264  1.00 89.95           H  
ATOM    191  HB3 LEU A  13     -35.337  27.553  27.741  1.00 89.95           H  
ATOM    192  O   LEU A  13     -33.124  25.058  29.764  1.00 89.95           O  
ATOM    193  CG  LEU A  13     -36.900  26.092  27.442  1.00 89.95           C  
ATOM    194  HG  LEU A  13     -37.646  26.475  28.138  1.00 89.95           H  
ATOM    195  CD1 LEU A  13     -37.157  26.705  26.076  1.00 89.95           C  
ATOM    196 HD11 LEU A  13     -37.152  27.792  26.154  1.00 89.95           H  
ATOM    197 HD12 LEU A  13     -36.372  26.391  25.388  1.00 89.95           H  
ATOM    198 HD13 LEU A  13     -38.126  26.388  25.691  1.00 89.95           H  
ATOM    199  CD2 LEU A  13     -37.073  24.574  27.347  1.00 89.95           C  
ATOM    200 HD21 LEU A  13     -37.045  24.127  28.341  1.00 89.95           H  
ATOM    201 HD22 LEU A  13     -36.277  24.147  26.737  1.00 89.95           H  
ATOM    202 HD23 LEU A  13     -38.033  24.337  26.889  1.00 89.95           H  
ATOM    203  N   VAL A  14     -33.050  27.289  29.838  1.00 86.52           N  
ATOM    204  H   VAL A  14     -33.555  28.153  29.698  1.00 86.52           H  
ATOM    205  CA  VAL A  14     -31.630  27.327  30.243  1.00 86.52           C  
ATOM    206  HA  VAL A  14     -31.032  26.789  29.507  1.00 86.52           H  
ATOM    207  C   VAL A  14     -31.443  26.606  31.574  1.00 86.52           C  
ATOM    208  CB  VAL A  14     -31.097  28.769  30.329  1.00 86.52           C  
ATOM    209  HB  VAL A  14     -31.758  29.360  30.962  1.00 86.52           H  
ATOM    210  O   VAL A  14     -30.514  25.810  31.727  1.00 86.52           O  
ATOM    211  CG1 VAL A  14     -29.678  28.827  30.920  1.00 86.52           C  
ATOM    212 HG11 VAL A  14     -29.018  28.167  30.357  1.00 86.52           H  
ATOM    213 HG12 VAL A  14     -29.691  28.532  31.969  1.00 86.52           H  
ATOM    214 HG13 VAL A  14     -29.297  29.846  30.855  1.00 86.52           H  
ATOM    215  CG2 VAL A  14     -31.036  29.417  28.942  1.00 86.52           C  
ATOM    216 HG21 VAL A  14     -32.015  29.390  28.463  1.00 86.52           H  
ATOM    217 HG22 VAL A  14     -30.730  30.459  29.031  1.00 86.52           H  
ATOM    218 HG23 VAL A  14     -30.317  28.891  28.314  1.00 86.52           H  
ATOM    219  N   ARG A  15     -32.344  26.832  32.538  1.00 86.70           N  
ATOM    220  H   ARG A  15     -33.083  27.497  32.358  1.00 86.70           H  
ATOM    221  CA  ARG A  15     -32.321  26.110  33.813  1.00 86.70           C  
ATOM    222  HA  ARG A  15     -31.333  26.233  34.257  1.00 86.70           H  
ATOM    223  C   ARG A  15     -32.522  24.609  33.606  1.00 86.70           C  
ATOM    224  CB  ARG A  15     -33.373  26.700  34.762  1.00 86.70           C  
ATOM    225  HB2 ARG A  15     -34.368  26.425  34.413  1.00 86.70           H  
ATOM    226  HB3 ARG A  15     -33.298  27.788  34.755  1.00 86.70           H  
ATOM    227  O   ARG A  15     -31.778  23.831  34.201  1.00 86.70           O  
ATOM    228  CG  ARG A  15     -33.152  26.202  36.199  1.00 86.70           C  
ATOM    229  HG2 ARG A  15     -32.203  26.594  36.565  1.00 86.70           H  
ATOM    230  HG3 ARG A  15     -33.106  25.114  36.222  1.00 86.70           H  
ATOM    231  CD  ARG A  15     -34.271  26.658  37.139  1.00 86.70           C  
ATOM    232  HD2 ARG A  15     -34.404  27.736  37.047  1.00 86.70           H  
ATOM    233  HD3 ARG A  15     -33.967  26.426  38.160  1.00 86.70           H  
ATOM    234  NE  ARG A  15     -35.534  25.977  36.819  1.00 86.70           N  
ATOM    235  HE  ARG A  15     -35.931  26.184  35.913  1.00 86.70           H  
ATOM    236  NH1 ARG A  15     -36.407  25.725  38.932  1.00 86.70           N  
ATOM    237 HH11 ARG A  15     -35.721  26.362  39.312  1.00 86.70           H  
ATOM    238 HH12 ARG A  15     -37.142  25.295  39.476  1.00 86.70           H  
ATOM    239  NH2 ARG A  15     -37.389  24.744  37.233  1.00 86.70           N  
ATOM    240 HH21 ARG A  15     -38.202  25.295  36.997  1.00 86.70           H  
ATOM    241 HH22 ARG A  15     -37.186  24.266  36.367  1.00 86.70           H  
ATOM    242  CZ  ARG A  15     -36.427  25.497  37.655  1.00 86.70           C  
ATOM    243  N   LEU A  16     -33.470  24.198  32.763  1.00 89.75           N  
ATOM    244  H   LEU A  16     -34.064  24.895  32.337  1.00 89.75           H  
ATOM    245  CA  LEU A  16     -33.730  22.794  32.441  1.00 89.75           C  
ATOM    246  HA  LEU A  16     -33.967  22.269  33.367  1.00 89.75           H  
ATOM    247  C   LEU A  16     -32.503  22.119  31.829  1.00 89.75           C  
ATOM    248  CB  LEU A  16     -34.937  22.695  31.487  1.00 89.75           C  
ATOM    249  HB2 LEU A  16     -35.823  23.083  31.990  1.00 89.75           H  
ATOM    250  HB3 LEU A  16     -34.744  23.322  30.617  1.00 89.75           H  
ATOM    251  O   LEU A  16     -32.118  21.045  32.289  1.00 89.75           O  
ATOM    252  CG  LEU A  16     -35.225  21.270  30.979  1.00 89.75           C  
ATOM    253  HG  LEU A  16     -34.334  20.857  30.507  1.00 89.75           H  
ATOM    254  CD1 LEU A  16     -35.649  20.346  32.122  1.00 89.75           C  
ATOM    255 HD11 LEU A  16     -34.883  20.318  32.897  1.00 89.75           H  
ATOM    256 HD12 LEU A  16     -35.746  19.330  31.740  1.00 89.75           H  
ATOM    257 HD13 LEU A  16     -36.596  20.675  32.548  1.00 89.75           H  
ATOM    258  CD2 LEU A  16     -36.322  21.317  29.917  1.00 89.75           C  
ATOM    259 HD21 LEU A  16     -37.249  21.700  30.344  1.00 89.75           H  
ATOM    260 HD22 LEU A  16     -36.007  21.958  29.094  1.00 89.75           H  
ATOM    261 HD23 LEU A  16     -36.490  20.316  29.518  1.00 89.75           H  
ATOM    262  N   VAL A  17     -31.870  22.745  30.835  1.00 92.24           N  
ATOM    263  H   VAL A  17     -32.256  23.606  30.475  1.00 92.24           H  
ATOM    264  CA  VAL A  17     -30.688  22.175  30.189  1.00 92.24           C  
ATOM    265  HA  VAL A  17     -30.916  21.145  29.911  1.00 92.24           H  
ATOM    266  C   VAL A  17     -29.539  22.097  31.173  1.00 92.24           C  
ATOM    267  CB  VAL A  17     -30.275  22.916  28.911  1.00 92.24           C  
ATOM    268  HB  VAL A  17     -30.010  23.946  29.151  1.00 92.24           H  
ATOM    269  O   VAL A  17     -28.999  21.018  31.353  1.00 92.24           O  
ATOM    270  CG1 VAL A  17     -29.072  22.200  28.290  1.00 92.24           C  
ATOM    271 HG11 VAL A  17     -29.303  21.149  28.114  1.00 92.24           H  
ATOM    272 HG12 VAL A  17     -28.838  22.667  27.333  1.00 92.24           H  
ATOM    273 HG13 VAL A  17     -28.195  22.263  28.933  1.00 92.24           H  
ATOM    274  CG2 VAL A  17     -31.387  22.910  27.858  1.00 92.24           C  
ATOM    275 HG21 VAL A  17     -31.567  21.894  27.506  1.00 92.24           H  
ATOM    276 HG22 VAL A  17     -32.318  23.311  28.258  1.00 92.24           H  
ATOM    277 HG23 VAL A  17     -31.081  23.529  27.015  1.00 92.24           H  
ATOM    278  N   ARG A  18     -29.224  23.170  31.906  1.00 87.81           N  
ATOM    279  H   ARG A  18     -29.730  24.029  31.744  1.00 87.81           H  
ATOM    280  CA  ARG A  18     -28.170  23.130  32.935  1.00 87.81           C  
ATOM    281  HA  ARG A  18     -27.220  22.869  32.469  1.00 87.81           H  
ATOM    282  C   ARG A  18     -28.424  22.059  33.992  1.00 87.81           C  
ATOM    283  CB  ARG A  18     -28.046  24.487  33.622  1.00 87.81           C  
ATOM    284  HB2 ARG A  18     -27.407  24.372  34.497  1.00 87.81           H  
ATOM    285  HB3 ARG A  18     -29.031  24.810  33.960  1.00 87.81           H  
ATOM    286  O   ARG A  18     -27.488  21.374  34.382  1.00 87.81           O  
ATOM    287  CG  ARG A  18     -27.435  25.551  32.704  1.00 87.81           C  
ATOM    288  HG2 ARG A  18     -26.410  25.280  32.450  1.00 87.81           H  
ATOM    289  HG3 ARG A  18     -28.008  25.635  31.781  1.00 87.81           H  
ATOM    290  CD  ARG A  18     -27.454  26.900  33.424  1.00 87.81           C  
ATOM    291  HD2 ARG A  18     -28.465  27.100  33.780  1.00 87.81           H  
ATOM    292  HD3 ARG A  18     -27.184  27.672  32.704  1.00 87.81           H  
ATOM    293  NE  ARG A  18     -26.506  26.903  34.548  1.00 87.81           N  
ATOM    294  HE  ARG A  18     -25.946  26.071  34.671  1.00 87.81           H  
ATOM    295  NH1 ARG A  18     -26.712  29.076  35.235  1.00 87.81           N  
ATOM    296 HH11 ARG A  18     -27.431  29.207  34.538  1.00 87.81           H  
ATOM    297 HH12 ARG A  18     -26.403  29.840  35.819  1.00 87.81           H  
ATOM    298  NH2 ARG A  18     -25.213  27.724  36.204  1.00 87.81           N  
ATOM    299 HH21 ARG A  18     -24.856  28.465  36.791  1.00 87.81           H  
ATOM    300 HH22 ARG A  18     -24.729  26.839  36.164  1.00 87.81           H  
ATOM    301  CZ  ARG A  18     -26.158  27.901  35.330  1.00 87.81           C  
ATOM    302  N   THR A  19     -29.672  21.892  34.430  1.00 88.90           N  
ATOM    303  H   THR A  19     -30.387  22.500  34.058  1.00 88.90           H  
ATOM    304  CA  THR A  19     -30.059  20.843  35.390  1.00 88.90           C  
ATOM    305  HA  THR A  19     -29.383  20.863  36.245  1.00 88.90           H  
ATOM    306  C   THR A  19     -29.904  19.453  34.791  1.00 88.90           C  
ATOM    307  CB  THR A  19     -31.496  21.045  35.902  1.00 88.90           C  
ATOM    308  HB  THR A  19     -32.198  20.889  35.084  1.00 88.90           H  
ATOM    309  O   THR A  19     -29.379  18.563  35.453  1.00 88.90           O  
ATOM    310  CG2 THR A  19     -31.846  20.096  37.046  1.00 88.90           C  
ATOM    311 HG21 THR A  19     -31.847  19.064  36.695  1.00 88.90           H  
ATOM    312 HG22 THR A  19     -31.120  20.199  37.852  1.00 88.90           H  
ATOM    313 HG23 THR A  19     -32.840  20.333  37.426  1.00 88.90           H  
ATOM    314  OG1 THR A  19     -31.670  22.355  36.399  1.00 88.90           O  
ATOM    315  HG1 THR A  19     -31.687  22.933  35.633  1.00 88.90           H  
ATOM    316  N   SER A  20     -30.291  19.264  33.531  1.00 91.61           N  
ATOM    317  H   SER A  20     -30.691  20.040  33.022  1.00 91.61           H  
ATOM    318  CA  SER A  20     -30.134  17.988  32.826  1.00 91.61           C  
ATOM    319  HA  SER A  20     -30.565  17.192  33.433  1.00 91.61           H  
ATOM    320  C   SER A  20     -28.656  17.661  32.614  1.00 91.61           C  
ATOM    321  CB  SER A  20     -30.878  18.012  31.488  1.00 91.61           C  
ATOM    322  HB2 SER A  20     -30.424  18.745  30.821  1.00 91.61           H  
ATOM    323  HB3 SER A  20     -30.813  17.027  31.025  1.00 91.61           H  
ATOM    324  O   SER A  20     -28.224  16.563  32.935  1.00 91.61           O  
ATOM    325  OG  SER A  20     -32.239  18.343  31.690  1.00 91.61           O  
ATOM    326  HG  SER A  20     -32.288  19.278  31.903  1.00 91.61           H  
ATOM    327  N   THR A  21     -27.852  18.628  32.177  1.00 87.33           N  
ATOM    328  H   THR A  21     -28.267  19.493  31.862  1.00 87.33           H  
ATOM    329  CA  THR A  21     -26.397  18.509  32.020  1.00 87.33           C  
ATOM    330  HA  THR A  21     -26.169  17.706  31.319  1.00 87.33           H  
ATOM    331  C   THR A  21     -25.718  18.187  33.343  1.00 87.33           C  
ATOM    332  CB  THR A  21     -25.830  19.821  31.468  1.00 87.33           C  
ATOM    333  HB  THR A  21     -26.001  20.618  32.191  1.00 87.33           H  
ATOM    334  O   THR A  21     -24.912  17.266  33.404  1.00 87.33           O  
ATOM    335  CG2 THR A  21     -24.345  19.761  31.131  1.00 87.33           C  
ATOM    336 HG21 THR A  21     -23.765  19.404  31.982  1.00 87.33           H  
ATOM    337 HG22 THR A  21     -23.980  20.751  30.857  1.00 87.33           H  
ATOM    338 HG23 THR A  21     -24.196  19.095  30.281  1.00 87.33           H  
ATOM    339  OG1 THR A  21     -26.501  20.139  30.276  1.00 87.33           O  
ATOM    340  HG1 THR A  21     -26.009  20.836  29.835  1.00 87.33           H  
ATOM    341  N   ALA A  22     -26.082  18.894  34.416  1.00 85.90           N  
ATOM    342  H   ALA A  22     -26.737  19.655  34.306  1.00 85.90           H  
ATOM    343  CA  ALA A  22     -25.592  18.613  35.760  1.00 85.90           C  
ATOM    344  HA  ALA A  22     -24.505  18.700  35.769  1.00 85.90           H  
ATOM    345  C   ALA A  22     -25.940  17.178  36.171  1.00 85.90           C  
ATOM    346  CB  ALA A  22     -26.183  19.654  36.720  1.00 85.90           C  
ATOM    347  HB1 ALA A  22     -25.905  19.429  37.749  1.00 85.90           H  
ATOM    348  HB2 ALA A  22     -25.808  20.644  36.458  1.00 85.90           H  
ATOM    349  HB3 ALA A  22     -27.271  19.650  36.659  1.00 85.90           H  
ATOM    350  O   ALA A  22     -25.058  16.438  36.587  1.00 85.90           O  
ATOM    351  N   THR A  23     -27.183  16.750  35.938  1.00 85.46           N  
ATOM    352  H   THR A  23     -27.853  17.414  35.577  1.00 85.46           H  
ATOM    353  CA  THR A  23     -27.631  15.377  36.218  1.00 85.46           C  
ATOM    354  HA  THR A  23     -27.495  15.178  37.281  1.00 85.46           H  
ATOM    355  C   THR A  23     -26.807  14.340  35.447  1.00 85.46           C  
ATOM    356  CB  THR A  23     -29.122  15.203  35.880  1.00 85.46           C  
ATOM    357  HB  THR A  23     -29.275  15.342  34.809  1.00 85.46           H  
ATOM    358  O   THR A  23     -26.409  13.329  36.019  1.00 85.46           O  
ATOM    359  CG2 THR A  23     -29.659  13.827  36.266  1.00 85.46           C  
ATOM    360 HG21 THR A  23     -29.460  13.638  37.321  1.00 85.46           H  
ATOM    361 HG22 THR A  23     -30.734  13.795  36.090  1.00 85.46           H  
ATOM    362 HG23 THR A  23     -29.184  13.053  35.664  1.00 85.46           H  
ATOM    363  OG1 THR A  23     -29.914  16.145  36.569  1.00 85.46           O  
ATOM    364  HG1 THR A  23     -29.661  17.020  36.267  1.00 85.46           H  
ATOM    365  N   VAL A  24     -26.512  14.583  34.166  1.00 84.40           N  
ATOM    366  H   VAL A  24     -26.868  15.430  33.746  1.00 84.40           H  
ATOM    367  CA  VAL A  24     -25.709  13.673  33.329  1.00 84.40           C  
ATOM    368  HA  VAL A  24     -26.126  12.669  33.402  1.00 84.40           H  
ATOM    369  C   VAL A  24     -24.263  13.575  33.808  1.00 84.40           C  
ATOM    370  CB  VAL A  24     -25.753  14.112  31.856  1.00 84.40           C  
ATOM    371  HB  VAL A  24     -25.517  15.174  31.780  1.00 84.40           H  
ATOM    372  O   VAL A  24     -23.719  12.474  33.841  1.00 84.40           O  
ATOM    373  CG1 VAL A  24     -24.790  13.337  30.958  1.00 84.40           C  
ATOM    374 HG11 VAL A  24     -24.987  12.267  31.017  1.00 84.40           H  
ATOM    375 HG12 VAL A  24     -23.758  13.531  31.248  1.00 84.40           H  
ATOM    376 HG13 VAL A  24     -24.905  13.684  29.931  1.00 84.40           H  
ATOM    377  CG2 VAL A  24     -27.153  13.874  31.297  1.00 84.40           C  
ATOM    378 HG21 VAL A  24     -27.412  12.817  31.370  1.00 84.40           H  
ATOM    379 HG22 VAL A  24     -27.877  14.455  31.868  1.00 84.40           H  
ATOM    380 HG23 VAL A  24     -27.185  14.197  30.257  1.00 84.40           H  
ATOM    381  N   LEU A  25     -23.665  14.699  34.204  1.00 76.86           N  
ATOM    382  H   LEU A  25     -24.179  15.565  34.125  1.00 76.86           H  
ATOM    383  CA  LEU A  25     -22.293  14.773  34.719  1.00 76.86           C  
ATOM    384  HA  LEU A  25     -21.661  14.085  34.158  1.00 76.86           H  
ATOM    385  C   LEU A  25     -22.165  14.363  36.196  1.00 76.86           C  
ATOM    386  CB  LEU A  25     -21.775  16.204  34.523  1.00 76.86           C  
ATOM    387  HB2 LEU A  25     -20.805  16.296  35.011  1.00 76.86           H  
ATOM    388  HB3 LEU A  25     -22.463  16.881  35.029  1.00 76.86           H  
ATOM    389  O   LEU A  25     -21.060  14.334  36.731  1.00 76.86           O  
ATOM    390  CG  LEU A  25     -21.614  16.646  33.062  1.00 76.86           C  
ATOM    391  HG  LEU A  25     -22.566  16.554  32.538  1.00 76.86           H  
ATOM    392  CD1 LEU A  25     -21.217  18.120  33.092  1.00 76.86           C  
ATOM    393 HD11 LEU A  25     -21.198  18.522  32.079  1.00 76.86           H  
ATOM    394 HD12 LEU A  25     -20.228  18.222  33.538  1.00 76.86           H  
ATOM    395 HD13 LEU A  25     -21.938  18.690  33.678  1.00 76.86           H  
ATOM    396  CD2 LEU A  25     -20.564  15.820  32.319  1.00 76.86           C  
ATOM    397 HD21 LEU A  25     -19.639  15.786  32.896  1.00 76.86           H  
ATOM    398 HD22 LEU A  25     -20.338  16.271  31.353  1.00 76.86           H  
ATOM    399 HD23 LEU A  25     -20.923  14.804  32.153  1.00 76.86           H  
ATOM    400  N   GLY A  26     -23.277  14.060  36.875  1.00 75.70           N  
ATOM    401  H   GLY A  26     -24.160  14.113  36.387  1.00 75.70           H  
ATOM    402  CA  GLY A  26     -23.285  13.684  38.291  1.00 75.70           C  
ATOM    403  HA2 GLY A  26     -24.233  13.193  38.511  1.00 75.70           H  
ATOM    404  HA3 GLY A  26     -22.477  12.976  38.481  1.00 75.70           H  
ATOM    405  C   GLY A  26     -23.130  14.857  39.267  1.00 75.70           C  
ATOM    406  O   GLY A  26     -22.647  14.672  40.381  1.00 75.70           O  
ATOM    407  N   HIS A  27     -23.523  16.067  38.871  1.00 77.78           N  
ATOM    408  H   HIS A  27     -23.930  16.145  37.951  1.00 77.78           H  
ATOM    409  CA  HIS A  27     -23.579  17.240  39.742  1.00 77.78           C  
ATOM    410  HA  HIS A  27     -22.846  17.124  40.540  1.00 77.78           H  
ATOM    411  C   HIS A  27     -24.967  17.395  40.392  1.00 77.78           C  
ATOM    412  CB  HIS A  27     -23.211  18.495  38.938  1.00 77.78           C  
ATOM    413  HB2 HIS A  27     -23.310  19.368  39.583  1.00 77.78           H  
ATOM    414  HB3 HIS A  27     -23.923  18.600  38.119  1.00 77.78           H  
ATOM    415  O   HIS A  27     -25.977  17.455  39.692  1.00 77.78           O  
ATOM    416  CG  HIS A  27     -21.826  18.498  38.346  1.00 77.78           C  
ATOM    417  CD2 HIS A  27     -21.497  18.807  37.054  1.00 77.78           C  
ATOM    418  HD2 HIS A  27     -22.186  19.077  36.267  1.00 77.78           H  
ATOM    419  ND1 HIS A  27     -20.651  18.218  39.005  1.00 77.78           N  
ATOM    420  HD1 HIS A  27     -20.568  17.816  39.928  1.00 77.78           H  
ATOM    421  CE1 HIS A  27     -19.642  18.353  38.128  1.00 77.78           C  
ATOM    422  HE1 HIS A  27     -18.603  18.142  38.333  1.00 77.78           H  
ATOM    423  NE2 HIS A  27     -20.109  18.733  36.932  1.00 77.78           N  
ATOM    424  N   ASP A  28     -25.011  17.555  41.721  1.00 73.32           N  
ATOM    425  H   ASP A  28     -24.177  17.353  42.253  1.00 73.32           H  
ATOM    426  CA  ASP A  28     -26.256  17.788  42.482  1.00 73.32           C  
ATOM    427  HA  ASP A  28     -27.017  17.077  42.156  1.00 73.32           H  
ATOM    428  C   ASP A  28     -26.833  19.204  42.298  1.00 73.32           C  
ATOM    429  CB  ASP A  28     -25.994  17.579  43.984  1.00 73.32           C  
ATOM    430  HB2 ASP A  28     -26.858  17.940  44.542  1.00 73.32           H  
ATOM    431  HB3 ASP A  28     -25.137  18.185  44.280  1.00 73.32           H  
ATOM    432  O   ASP A  28     -28.036  19.421  42.462  1.00 73.32           O  
ATOM    433  CG  ASP A  28     -25.764  16.124  44.398  1.00 73.32           C  
ATOM    434  OD1 ASP A  28     -26.406  15.232  43.805  1.00 73.32           O  
ATOM    435  OD2 ASP A  28     -24.979  15.933  45.355  1.00 73.32           O  
ATOM    436  N   ASP A  29     -25.980  20.187  41.986  1.00 75.26           N  
ATOM    437  H   ASP A  29     -25.016  19.935  41.823  1.00 75.26           H  
ATOM    438  CA  ASP A  29     -26.382  21.584  41.806  1.00 75.26           C  
ATOM    439  HA  ASP A  29     -27.420  21.670  42.128  1.00 75.26           H  
ATOM    440  C   ASP A  29     -26.253  22.007  40.328  1.00 75.26           C  
ATOM    441  CB  ASP A  29     -25.600  22.518  42.751  1.00 75.26           C  
ATOM    442  HB2 ASP A  29     -25.667  22.122  43.764  1.00 75.26           H  
ATOM    443  HB3 ASP A  29     -24.549  22.527  42.462  1.00 75.26           H  
ATOM    444  O   ASP A  29     -25.131  22.071  39.810  1.00 75.26           O  
ATOM    445  CG  ASP A  29     -26.130  23.967  42.765  1.00 75.26           C  
ATOM    446  OD1 ASP A  29     -26.997  24.321  41.931  1.00 75.26           O  
ATOM    447  OD2 ASP A  29     -25.649  24.777  43.589  1.00 75.26           O  
ATOM    448  N   PRO A  30     -27.350  22.391  39.641  1.00 75.65           N  
ATOM    449  CA  PRO A  30     -27.295  22.965  38.292  1.00 75.65           C  
ATOM    450  HA  PRO A  30     -26.946  22.205  37.593  1.00 75.65           H  
ATOM    451  C   PRO A  30     -26.377  24.188  38.157  1.00 75.65           C  
ATOM    452  CB  PRO A  30     -28.737  23.345  37.940  1.00 75.65           C  
ATOM    453  HB2 PRO A  30     -28.808  24.336  37.491  1.00 75.65           H  
ATOM    454  HB3 PRO A  30     -29.138  22.608  37.244  1.00 75.65           H  
ATOM    455  O   PRO A  30     -25.969  24.533  37.043  1.00 75.65           O  
ATOM    456  CG  PRO A  30     -29.520  23.279  39.246  1.00 75.65           C  
ATOM    457  HG2 PRO A  30     -30.540  22.928  39.088  1.00 75.65           H  
ATOM    458  HG3 PRO A  30     -29.522  24.262  39.717  1.00 75.65           H  
ATOM    459  CD  PRO A  30     -28.726  22.313  40.110  1.00 75.65           C  
ATOM    460  HD2 PRO A  30     -29.095  21.297  39.975  1.00 75.65           H  
ATOM    461  HD3 PRO A  30     -28.838  22.620  41.150  1.00 75.65           H  
ATOM    462  N   LYS A  31     -26.034  24.867  39.261  1.00 71.82           N  
ATOM    463  H   LYS A  31     -26.403  24.556  40.148  1.00 71.82           H  
ATOM    464  CA  LYS A  31     -25.075  25.979  39.248  1.00 71.82           C  
ATOM    465  HA  LYS A  31     -25.393  26.695  38.491  1.00 71.82           H  
ATOM    466  C   LYS A  31     -23.657  25.557  38.867  1.00 71.82           C  
ATOM    467  CB  LYS A  31     -25.051  26.692  40.600  1.00 71.82           C  
ATOM    468  HB2 LYS A  31     -24.855  25.965  41.388  1.00 71.82           H  
ATOM    469  HB3 LYS A  31     -24.235  27.414  40.602  1.00 71.82           H  
ATOM    470  O   LYS A  31     -22.933  26.410  38.358  1.00 71.82           O  
ATOM    471  CG  LYS A  31     -26.360  27.442  40.869  1.00 71.82           C  
ATOM    472  HG2 LYS A  31     -27.204  26.753  40.840  1.00 71.82           H  
ATOM    473  HG3 LYS A  31     -26.501  28.213  40.111  1.00 71.82           H  
ATOM    474  CD  LYS A  31     -26.279  28.086  42.251  1.00 71.82           C  
ATOM    475  HD2 LYS A  31     -25.429  28.767  42.287  1.00 71.82           H  
ATOM    476  HD3 LYS A  31     -26.135  27.297  42.989  1.00 71.82           H  
ATOM    477  CE  LYS A  31     -27.570  28.839  42.555  1.00 71.82           C  
ATOM    478  HE2 LYS A  31     -27.690  29.648  41.835  1.00 71.82           H  
ATOM    479  HE3 LYS A  31     -28.401  28.143  42.437  1.00 71.82           H  
ATOM    480  NZ  LYS A  31     -27.530  29.359  43.939  1.00 71.82           N  
ATOM    481  HZ1 LYS A  31     -27.407  28.579  44.568  1.00 71.82           H  
ATOM    482  HZ2 LYS A  31     -28.387  29.839  44.172  1.00 71.82           H  
ATOM    483  HZ3 LYS A  31     -26.742  29.979  44.057  1.00 71.82           H  
ATOM    484  N   ALA A  32     -23.286  24.287  39.055  1.00 72.56           N  
ATOM    485  H   ALA A  32     -23.949  23.641  39.459  1.00 72.56           H  
ATOM    486  CA  ALA A  32     -21.974  23.758  38.676  1.00 72.56           C  
ATOM    487  HA  ALA A  32     -21.196  24.349  39.159  1.00 72.56           H  
ATOM    488  C   ALA A  32     -21.731  23.823  37.159  1.00 72.56           C  
ATOM    489  CB  ALA A  32     -21.876  22.315  39.184  1.00 72.56           C  
ATOM    490  HB1 ALA A  32     -22.630  21.694  38.701  1.00 72.56           H  
ATOM    491  HB2 ALA A  32     -20.892  21.910  38.951  1.00 72.56           H  
ATOM    492  HB3 ALA A  32     -22.025  22.285  40.264  1.00 72.56           H  
ATOM    493  O   ALA A  32     -20.611  24.046  36.712  1.00 72.56           O  
ATOM    494  N   VAL A  33     -22.795  23.705  36.363  1.00 81.90           N  
ATOM    495  H   VAL A  33     -23.694  23.531  36.789  1.00 81.90           H  
ATOM    496  CA  VAL A  33     -22.727  23.812  34.905  1.00 81.90           C  
ATOM    497  HA  VAL A  33     -21.748  23.482  34.555  1.00 81.90           H  
ATOM    498  C   VAL A  33     -22.920  25.267  34.513  1.00 81.90           C  
ATOM    499  CB  VAL A  33     -23.789  22.906  34.262  1.00 81.90           C  
ATOM    500  HB  VAL A  33     -24.774  23.169  34.647  1.00 81.90           H  
ATOM    501  O   VAL A  33     -24.029  25.788  34.630  1.00 81.90           O  
ATOM    502  CG1 VAL A  33     -23.814  23.053  32.737  1.00 81.90           C  
ATOM    503 HG11 VAL A  33     -24.036  24.079  32.444  1.00 81.90           H  
ATOM    504 HG12 VAL A  33     -24.596  22.415  32.325  1.00 81.90           H  
ATOM    505 HG13 VAL A  33     -22.849  22.766  32.319  1.00 81.90           H  
ATOM    506  CG2 VAL A  33     -23.508  21.440  34.605  1.00 81.90           C  
ATOM    507 HG21 VAL A  33     -24.235  20.802  34.103  1.00 81.90           H  
ATOM    508 HG22 VAL A  33     -22.508  21.161  34.272  1.00 81.90           H  
ATOM    509 HG23 VAL A  33     -23.583  21.273  35.679  1.00 81.90           H  
ATOM    510  N   ARG A  34     -21.879  25.951  34.035  1.00 75.44           N  
ATOM    511  H   ARG A  34     -20.993  25.472  33.954  1.00 75.44           H  
ATOM    512  CA  ARG A  34     -22.036  27.273  33.405  1.00 75.44           C  
ATOM    513  HA  ARG A  34     -22.641  27.907  34.053  1.00 75.44           H  
ATOM    514  C   ARG A  34     -22.783  27.119  32.079  1.00 75.44           C  
ATOM    515  CB  ARG A  34     -20.668  27.930  33.201  1.00 75.44           C  
ATOM    516  HB2 ARG A  34     -20.721  28.639  32.374  1.00 75.44           H  
ATOM    517  HB3 ARG A  34     -19.953  27.147  32.950  1.00 75.44           H  
ATOM    518  O   ARG A  34     -22.502  26.214  31.305  1.00 75.44           O  
ATOM    519  CG  ARG A  34     -20.159  28.662  34.447  1.00 75.44           C  
ATOM    520  HG2 ARG A  34     -20.084  27.959  35.277  1.00 75.44           H  
ATOM    521  HG3 ARG A  34     -20.851  29.462  34.709  1.00 75.44           H  
ATOM    522  CD  ARG A  34     -18.777  29.254  34.150  1.00 75.44           C  
ATOM    523  HD2 ARG A  34     -18.854  29.938  33.305  1.00 75.44           H  
ATOM    524  HD3 ARG A  34     -18.114  28.436  33.868  1.00 75.44           H  
ATOM    525  NE  ARG A  34     -18.225  29.976  35.314  1.00 75.44           N  
ATOM    526  HE  ARG A  34     -18.884  30.347  35.983  1.00 75.44           H  
ATOM    527  NH1 ARG A  34     -16.005  29.792  34.737  1.00 75.44           N  
ATOM    528 HH11 ARG A  34     -15.031  30.007  34.900  1.00 75.44           H  
ATOM    529 HH12 ARG A  34     -16.256  29.293  33.896  1.00 75.44           H  
ATOM    530  NH2 ARG A  34     -16.572  30.886  36.593  1.00 75.44           N  
ATOM    531 HH21 ARG A  34     -17.255  31.287  37.219  1.00 75.44           H  
ATOM    532 HH22 ARG A  34     -15.591  31.093  36.718  1.00 75.44           H  
ATOM    533  CZ  ARG A  34     -16.942  30.211  35.541  1.00 75.44           C  
ATOM    534  N   ALA A  35     -23.744  28.007  31.823  1.00 77.38           N  
ATOM    535  H   ALA A  35     -23.889  28.767  32.473  1.00 77.38           H  
ATOM    536  CA  ALA A  35     -24.653  27.882  30.680  1.00 77.38           C  
ATOM    537  HA  ALA A  35     -25.170  26.927  30.767  1.00 77.38           H  
ATOM    538  C   ALA A  35     -23.926  27.910  29.322  1.00 77.38           C  
ATOM    539  CB  ALA A  35     -25.685  29.013  30.761  1.00 77.38           C  
ATOM    540  HB1 ALA A  35     -25.241  29.947  30.416  1.00 77.38           H  
ATOM    541  HB2 ALA A  35     -26.035  29.157  31.783  1.00 77.38           H  
ATOM    542  HB3 ALA A  35     -26.532  28.770  30.120  1.00 77.38           H  
ATOM    543  O   ALA A  35     -24.364  27.285  28.364  1.00 77.38           O  
ATOM    544  N   THR A  36     -22.811  28.633  29.264  1.00 74.00           N  
ATOM    545  H   THR A  36     -22.507  29.141  30.082  1.00 74.00           H  
ATOM    546  CA  THR A  36     -22.020  28.872  28.057  1.00 74.00           C  
ATOM    547  HA  THR A  36     -22.641  28.728  27.174  1.00 74.00           H  
ATOM    548  C   THR A  36     -20.828  27.930  27.906  1.00 74.00           C  
ATOM    549  CB  THR A  36     -21.525  30.325  28.060  1.00 74.00           C  
ATOM    550  HB  THR A  36     -20.802  30.471  27.257  1.00 74.00           H  
ATOM    551  O   THR A  36     -20.233  27.913  26.833  1.00 74.00           O  
ATOM    552  CG2 THR A  36     -22.685  31.305  27.875  1.00 74.00           C  
ATOM    553 HG21 THR A  36     -22.293  32.321  27.825  1.00 74.00           H  
ATOM    554 HG22 THR A  36     -23.388  31.233  28.705  1.00 74.00           H  
ATOM    555 HG23 THR A  36     -23.199  31.087  26.939  1.00 74.00           H  
ATOM    556  OG1 THR A  36     -20.929  30.627  29.307  1.00 74.00           O  
ATOM    557  HG1 THR A  36     -20.285  31.318  29.135  1.00 74.00           H  
ATOM    558  N   THR A  37     -20.480  27.135  28.927  1.00 76.03           N  
ATOM    559  H   THR A  37     -21.049  27.104  29.760  1.00 76.03           H  
ATOM    560  CA  THR A  37     -19.342  26.210  28.832  1.00 76.03           C  
ATOM    561  HA  THR A  37     -18.485  26.780  28.476  1.00 76.03           H  
ATOM    562  C   THR A  37     -19.668  25.085  27.851  1.00 76.03           C  
ATOM    563  CB  THR A  37     -18.937  25.622  30.187  1.00 76.03           C  
ATOM    564  HB  THR A  37     -19.762  25.055  30.619  1.00 76.03           H  
ATOM    565  O   THR A  37     -20.721  24.452  28.001  1.00 76.03           O  
ATOM    566  CG2 THR A  37     -17.678  24.760  30.107  1.00 76.03           C  
ATOM    567 HG21 THR A  37     -17.839  23.906  29.450  1.00 76.03           H  
ATOM    568 HG22 THR A  37     -16.842  25.332  29.704  1.00 76.03           H  
ATOM    569 HG23 THR A  37     -17.412  24.389  31.096  1.00 76.03           H  
ATOM    570  OG1 THR A  37     -18.578  26.684  31.038  1.00 76.03           O  
ATOM    571  HG1 THR A  37     -17.687  26.913  30.762  1.00 76.03           H  
ATOM    572  N   PRO A  38     -18.799  24.828  26.860  1.00 74.90           N  
ATOM    573  CA  PRO A  38     -18.996  23.743  25.920  1.00 74.90           C  
ATOM    574  HA  PRO A  38     -19.917  23.978  25.387  1.00 74.90           H  
ATOM    575  C   PRO A  38     -19.088  22.375  26.607  1.00 74.90           C  
ATOM    576  CB  PRO A  38     -17.830  23.807  24.931  1.00 74.90           C  
ATOM    577  HB2 PRO A  38     -18.138  23.522  23.925  1.00 74.90           H  
ATOM    578  HB3 PRO A  38     -17.011  23.175  25.274  1.00 74.90           H  
ATOM    579  O   PRO A  38     -18.333  22.075  27.528  1.00 74.90           O  
ATOM    580  CG  PRO A  38     -17.392  25.266  24.998  1.00 74.90           C  
ATOM    581  HG2 PRO A  38     -16.342  25.389  24.733  1.00 74.90           H  
ATOM    582  HG3 PRO A  38     -18.028  25.873  24.353  1.00 74.90           H  
ATOM    583  CD  PRO A  38     -17.649  25.626  26.457  1.00 74.90           C  
ATOM    584  HD2 PRO A  38     -16.784  25.351  27.062  1.00 74.90           H  
ATOM    585  HD3 PRO A  38     -17.837  26.697  26.527  1.00 74.90           H  
ATOM    586  N   PHE A  39     -19.957  21.495  26.125  1.00 80.20           N  
ATOM    587  H   PHE A  39     -20.573  21.800  25.385  1.00 80.20           H  
ATOM    588  CA  PHE A  39     -20.141  20.147  26.649  1.00 80.20           C  
ATOM    589  HA  PHE A  39     -20.428  20.212  27.698  1.00 80.20           H  
ATOM    590  C   PHE A  39     -18.848  19.328  26.600  1.00 80.20           C  
ATOM    591  CB  PHE A  39     -21.269  19.474  25.861  1.00 80.20           C  
ATOM    592  HB2 PHE A  39     -21.319  18.424  26.149  1.00 80.20           H  
ATOM    593  HB3 PHE A  39     -21.030  19.509  24.798  1.00 80.20           H  
ATOM    594  O   PHE A  39     -18.547  18.623  27.560  1.00 80.20           O  
ATOM    595  CG  PHE A  39     -22.642  20.073  26.097  1.00 80.20           C  
ATOM    596  CD1 PHE A  39     -23.162  20.142  27.400  1.00 80.20           C  
ATOM    597  HD1 PHE A  39     -22.580  19.776  28.233  1.00 80.20           H  
ATOM    598  CD2 PHE A  39     -23.429  20.515  25.018  1.00 80.20           C  
ATOM    599  HD2 PHE A  39     -23.057  20.446  24.006  1.00 80.20           H  
ATOM    600  CE1 PHE A  39     -24.434  20.690  27.622  1.00 80.20           C  
ATOM    601  HE1 PHE A  39     -24.804  20.776  28.633  1.00 80.20           H  
ATOM    602  CE2 PHE A  39     -24.723  21.003  25.246  1.00 80.20           C  
ATOM    603  HE2 PHE A  39     -25.337  21.297  24.408  1.00 80.20           H  
ATOM    604  CZ  PHE A  39     -25.226  21.111  26.546  1.00 80.20           C  
ATOM    605  HZ  PHE A  39     -26.219  21.504  26.710  1.00 80.20           H  
ATOM    606  N   LYS A  40     -18.040  19.480  25.540  1.00 64.34           N  
ATOM    607  H   LYS A  40     -18.353  20.085  24.795  1.00 64.34           H  
ATOM    608  CA  LYS A  40     -16.738  18.802  25.410  1.00 64.34           C  
ATOM    609  HA  LYS A  40     -16.907  17.727  25.473  1.00 64.34           H  
ATOM    610  C   LYS A  40     -15.787  19.151  26.564  1.00 64.34           C  
ATOM    611  CB  LYS A  40     -16.125  19.122  24.031  1.00 64.34           C  
ATOM    612  HB2 LYS A  40     -16.884  18.967  23.265  1.00 64.34           H  
ATOM    613  HB3 LYS A  40     -15.813  20.166  24.002  1.00 64.34           H  
ATOM    614  O   LYS A  40     -15.143  18.261  27.105  1.00 64.34           O  
ATOM    615  CG  LYS A  40     -14.921  18.217  23.706  1.00 64.34           C  
ATOM    616  HG2 LYS A  40     -14.140  18.376  24.450  1.00 64.34           H  
ATOM    617  HG3 LYS A  40     -15.241  17.176  23.762  1.00 64.34           H  
ATOM    618  CD  LYS A  40     -14.326  18.480  22.309  1.00 64.34           C  
ATOM    619  HD2 LYS A  40     -15.106  18.356  21.558  1.00 64.34           H  
ATOM    620  HD3 LYS A  40     -13.947  19.501  22.267  1.00 64.34           H  
ATOM    621  CE  LYS A  40     -13.182  17.483  22.040  1.00 64.34           C  
ATOM    622  HE2 LYS A  40     -12.418  17.616  22.805  1.00 64.34           H  
ATOM    623  HE3 LYS A  40     -13.579  16.475  22.155  1.00 64.34           H  
ATOM    624  NZ  LYS A  40     -12.571  17.622  20.687  1.00 64.34           N  
ATOM    625  HZ1 LYS A  40     -13.271  17.594  19.960  1.00 64.34           H  
ATOM    626  HZ2 LYS A  40     -11.936  16.857  20.508  1.00 64.34           H  
ATOM    627  HZ3 LYS A  40     -12.050  18.483  20.606  1.00 64.34           H  
ATOM    628  N   GLU A  41     -15.749  20.415  26.990  1.00 68.10           N  
ATOM    629  H   GLU A  41     -16.353  21.097  26.555  1.00 68.10           H  
ATOM    630  CA  GLU A  41     -14.942  20.857  28.142  1.00 68.10           C  
ATOM    631  HA  GLU A  41     -13.934  20.450  28.070  1.00 68.10           H  
ATOM    632  C   GLU A  41     -15.518  20.398  29.482  1.00 68.10           C  
ATOM    633  CB  GLU A  41     -14.855  22.384  28.177  1.00 68.10           C  
ATOM    634  HB2 GLU A  41     -15.858  22.805  28.108  1.00 68.10           H  
ATOM    635  HB3 GLU A  41     -14.423  22.678  29.134  1.00 68.10           H  
ATOM    636  O   GLU A  41     -14.778  20.183  30.438  1.00 68.10           O  
ATOM    637  CG  GLU A  41     -13.979  22.957  27.063  1.00 68.10           C  
ATOM    638  HG2 GLU A  41     -12.980  22.527  27.143  1.00 68.10           H  
ATOM    639  HG3 GLU A  41     -14.401  22.670  26.100  1.00 68.10           H  
ATOM    640  CD  GLU A  41     -13.888  24.488  27.142  1.00 68.10           C  
ATOM    641  OE1 GLU A  41     -13.292  25.053  26.204  1.00 68.10           O  
ATOM    642  OE2 GLU A  41     -14.458  25.083  28.090  1.00 68.10           O  
ATOM    643  N   LEU A  42     -16.836  20.202  29.552  1.00 70.63           N  
ATOM    644  H   LEU A  42     -17.395  20.425  28.740  1.00 70.63           H  
ATOM    645  CA  LEU A  42     -17.491  19.611  30.717  1.00 70.63           C  
ATOM    646  HA  LEU A  42     -17.040  20.035  31.614  1.00 70.63           H  
ATOM    647  C   LEU A  42     -17.270  18.089  30.826  1.00 70.63           C  
ATOM    648  CB  LEU A  42     -18.985  19.966  30.705  1.00 70.63           C  
ATOM    649  HB2 LEU A  42     -19.438  19.559  29.801  1.00 70.63           H  
ATOM    650  HB3 LEU A  42     -19.429  19.466  31.566  1.00 70.63           H  
ATOM    651  O   LEU A  42     -17.797  17.471  31.747  1.00 70.63           O  
ATOM    652  CG  LEU A  42     -19.327  21.458  30.821  1.00 70.63           C  
ATOM    653  HG  LEU A  42     -18.788  22.020  30.059  1.00 70.63           H  
ATOM    654  CD1 LEU A  42     -20.826  21.666  30.595  1.00 70.63           C  
ATOM    655 HD11 LEU A  42     -21.395  21.106  31.338  1.00 70.63           H  
ATOM    656 HD12 LEU A  42     -21.089  21.321  29.595  1.00 70.63           H  
ATOM    657 HD13 LEU A  42     -21.058  22.729  30.655  1.00 70.63           H  
ATOM    658  CD2 LEU A  42     -18.978  22.021  32.202  1.00 70.63           C  
ATOM    659 HD21 LEU A  42     -17.899  21.976  32.347  1.00 70.63           H  
ATOM    660 HD22 LEU A  42     -19.290  23.063  32.266  1.00 70.63           H  
ATOM    661 HD23 LEU A  42     -19.468  21.437  32.981  1.00 70.63           H  
ATOM    662  N   GLY A  43     -16.510  17.481  29.907  1.00 64.82           N  
ATOM    663  H   GLY A  43     -16.080  18.049  29.191  1.00 64.82           H  
ATOM    664  CA  GLY A  43     -16.228  16.046  29.900  1.00 64.82           C  
ATOM    665  HA2 GLY A  43     -16.075  15.695  30.920  1.00 64.82           H  
ATOM    666  HA3 GLY A  43     -15.311  15.877  29.335  1.00 64.82           H  
ATOM    667  C   GLY A  43     -17.330  15.205  29.261  1.00 64.82           C  
ATOM    668  O   GLY A  43     -17.459  14.028  29.589  1.00 64.82           O  
ATOM    669  N   PHE A  44     -18.142  15.783  28.368  1.00 69.73           N  
ATOM    670  H   PHE A  44     -18.013  16.758  28.136  1.00 69.73           H  
ATOM    671  CA  PHE A  44     -19.107  14.994  27.608  1.00 69.73           C  
ATOM    672  HA  PHE A  44     -19.669  14.380  28.311  1.00 69.73           H  
ATOM    673  C   PHE A  44     -18.396  14.054  26.643  1.00 69.73           C  
ATOM    674  CB  PHE A  44     -20.111  15.860  26.845  1.00 69.73           C  
ATOM    675  HB2 PHE A  44     -20.454  15.287  25.984  1.00 69.73           H  
ATOM    676  HB3 PHE A  44     -19.622  16.743  26.433  1.00 69.73           H  
ATOM    677  O   PHE A  44     -17.840  14.472  25.626  1.00 69.73           O  
ATOM    678  CG  PHE A  44     -21.329  16.237  27.655  1.00 69.73           C  
ATOM    679  CD1 PHE A  44     -22.586  15.797  27.219  1.00 69.73           C  
ATOM    680  HD1 PHE A  44     -22.663  15.238  26.299  1.00 69.73           H  
ATOM    681  CD2 PHE A  44     -21.225  16.974  28.847  1.00 69.73           C  
ATOM    682  HD2 PHE A  44     -20.261  17.321  29.187  1.00 69.73           H  
ATOM    683  CE1 PHE A  44     -23.730  16.043  27.984  1.00 69.73           C  
ATOM    684  HE1 PHE A  44     -24.679  15.663  27.635  1.00 69.73           H  
ATOM    685  CE2 PHE A  44     -22.378  17.221  29.610  1.00 69.73           C  
ATOM    686  HE2 PHE A  44     -22.304  17.774  30.534  1.00 69.73           H  
ATOM    687  CZ  PHE A  44     -23.628  16.735  29.197  1.00 69.73           C  
ATOM    688  HZ  PHE A  44     -24.506  16.889  29.807  1.00 69.73           H  
ATOM    689  N   ASP A  45     -18.493  12.771  26.949  1.00 51.03           N  
ATOM    690  H   ASP A  45     -18.887  12.520  27.844  1.00 51.03           H  
ATOM    691  CA  ASP A  45     -18.340  11.702  25.981  1.00 51.03           C  
ATOM    692  HA  ASP A  45     -17.601  12.001  25.237  1.00 51.03           H  
ATOM    693  C   ASP A  45     -19.665  11.447  25.229  1.00 51.03           C  
ATOM    694  CB  ASP A  45     -17.782  10.462  26.704  1.00 51.03           C  
ATOM    695  HB2 ASP A  45     -16.824  10.727  27.152  1.00 51.03           H  
ATOM    696  HB3 ASP A  45     -17.590   9.684  25.965  1.00 51.03           H  
ATOM    697  O   ASP A  45     -20.699  12.085  25.474  1.00 51.03           O  
ATOM    698  CG  ASP A  45     -18.696   9.881  27.793  1.00 51.03           C  
ATOM    699  OD1 ASP A  45     -19.926  10.112  27.733  1.00 51.03           O  
ATOM    700  OD2 ASP A  45     -18.182   9.139  28.653  1.00 51.03           O  
ATOM    701  N   SER A  46     -19.652  10.496  24.292  1.00 51.17           N  
ATOM    702  H   SER A  46     -18.778  10.048  24.056  1.00 51.17           H  
ATOM    703  CA  SER A  46     -20.836  10.136  23.500  1.00 51.17           C  
ATOM    704  HA  SER A  46     -21.163  11.014  22.944  1.00 51.17           H  
ATOM    705  C   SER A  46     -22.010   9.661  24.367  1.00 51.17           C  
ATOM    706  CB  SER A  46     -20.480   9.037  22.491  1.00 51.17           C  
ATOM    707  HB2 SER A  46     -21.322   8.884  21.816  1.00 51.17           H  
ATOM    708  HB3 SER A  46     -20.280   8.105  23.020  1.00 51.17           H  
ATOM    709  O   SER A  46     -23.169   9.936  24.050  1.00 51.17           O  
ATOM    710  OG  SER A  46     -19.333   9.404  21.745  1.00 51.17           O  
ATOM    711  HG  SER A  46     -19.205   8.763  21.041  1.00 51.17           H  
ATOM    712  N   LEU A  47     -21.740   8.990  25.493  1.00 56.35           N  
ATOM    713  H   LEU A  47     -20.783   8.955  25.816  1.00 56.35           H  
ATOM    714  CA  LEU A  47     -22.788   8.492  26.384  1.00 56.35           C  
ATOM    715  HA  LEU A  47     -23.546   8.008  25.768  1.00 56.35           H  
ATOM    716  C   LEU A  47     -23.460   9.639  27.140  1.00 56.35           C  
ATOM    717  CB  LEU A  47     -22.183   7.460  27.351  1.00 56.35           C  
ATOM    718  HB2 LEU A  47     -21.688   6.680  26.773  1.00 56.35           H  
ATOM    719  HB3 LEU A  47     -21.426   7.953  27.960  1.00 56.35           H  
ATOM    720  O   LEU A  47     -24.690   9.669  27.258  1.00 56.35           O  
ATOM    721  CG  LEU A  47     -23.222   6.812  28.284  1.00 56.35           C  
ATOM    722  HG  LEU A  47     -23.757   7.582  28.840  1.00 56.35           H  
ATOM    723  CD1 LEU A  47     -24.240   5.965  27.514  1.00 56.35           C  
ATOM    724 HD11 LEU A  47     -23.720   5.236  26.892  1.00 56.35           H  
ATOM    725 HD12 LEU A  47     -24.850   6.605  26.876  1.00 56.35           H  
ATOM    726 HD13 LEU A  47     -24.897   5.442  28.208  1.00 56.35           H  
ATOM    727  CD2 LEU A  47     -22.525   5.913  29.303  1.00 56.35           C  
ATOM    728 HD21 LEU A  47     -23.254   5.480  29.988  1.00 56.35           H  
ATOM    729 HD22 LEU A  47     -21.806   6.504  29.871  1.00 56.35           H  
ATOM    730 HD23 LEU A  47     -21.987   5.118  28.787  1.00 56.35           H  
ATOM    731  N   ALA A  48     -22.671  10.594  27.629  1.00 70.90           N  
ATOM    732  H   ALA A  48     -21.670  10.486  27.541  1.00 70.90           H  
ATOM    733  CA  ALA A  48     -23.169  11.821  28.226  1.00 70.90           C  
ATOM    734  HA  ALA A  48     -23.805  11.563  29.073  1.00 70.90           H  
ATOM    735  C   ALA A  48     -24.013  12.605  27.214  1.00 70.90           C  
ATOM    736  CB  ALA A  48     -21.975  12.632  28.737  1.00 70.90           C  
ATOM    737  HB1 ALA A  48     -22.317  13.557  29.202  1.00 70.90           H  
ATOM    738  HB2 ALA A  48     -21.413  12.049  29.467  1.00 70.90           H  
ATOM    739  HB3 ALA A  48     -21.315  12.876  27.904  1.00 70.90           H  
ATOM    740  O   ALA A  48     -25.115  13.054  27.546  1.00 70.90           O  
ATOM    741  N   ALA A  49     -23.562  12.691  25.958  1.00 70.35           N  
ATOM    742  H   ALA A  49     -22.644  12.324  25.750  1.00 70.35           H  
ATOM    743  CA  ALA A  49     -24.298  13.377  24.903  1.00 70.35           C  
ATOM    744  HA  ALA A  49     -24.459  14.401  25.239  1.00 70.35           H  
ATOM    745  C   ALA A  49     -25.687  12.762  24.663  1.00 70.35           C  
ATOM    746  CB  ALA A  49     -23.440  13.412  23.633  1.00 70.35           C  
ATOM    747  HB1 ALA A  49     -23.229  12.400  23.288  1.00 70.35           H  
ATOM    748  HB2 ALA A  49     -22.496  13.919  23.833  1.00 70.35           H  
ATOM    749  HB3 ALA A  49     -23.972  13.942  22.842  1.00 70.35           H  
ATOM    750  O   ALA A  49     -26.703  13.465  24.706  1.00 70.35           O  
ATOM    751  N   VAL A  50     -25.752  11.437  24.509  1.00 66.96           N  
ATOM    752  H   VAL A  50     -24.884  10.924  24.451  1.00 66.96           H  
ATOM    753  CA  VAL A  50     -27.015  10.708  24.317  1.00 66.96           C  
ATOM    754  HA  VAL A  50     -27.558  11.170  23.493  1.00 66.96           H  
ATOM    755  C   VAL A  50     -27.920  10.807  25.546  1.00 66.96           C  
ATOM    756  CB  VAL A  50     -26.726   9.244  23.934  1.00 66.96           C  
ATOM    757  HB  VAL A  50     -25.988   8.825  24.618  1.00 66.96           H  
ATOM    758  O   VAL A  50     -29.126  11.032  25.408  1.00 66.96           O  
ATOM    759  CG1 VAL A  50     -27.981   8.364  23.982  1.00 66.96           C  
ATOM    760 HG11 VAL A  50     -28.775   8.832  23.400  1.00 66.96           H  
ATOM    761 HG12 VAL A  50     -28.312   8.226  25.012  1.00 66.96           H  
ATOM    762 HG13 VAL A  50     -27.764   7.382  23.561  1.00 66.96           H  
ATOM    763  CG2 VAL A  50     -26.178   9.201  22.505  1.00 66.96           C  
ATOM    764 HG21 VAL A  50     -26.905   9.607  21.802  1.00 66.96           H  
ATOM    765 HG22 VAL A  50     -25.962   8.170  22.223  1.00 66.96           H  
ATOM    766 HG23 VAL A  50     -25.253   9.771  22.429  1.00 66.96           H  
ATOM    767  N   ARG A  51     -27.369  10.696  26.762  1.00 73.35           N  
ATOM    768  H   ARG A  51     -26.376  10.520  26.819  1.00 73.35           H  
ATOM    769  CA  ARG A  51     -28.151  10.847  27.999  1.00 73.35           C  
ATOM    770  HA  ARG A  51     -28.999  10.163  27.968  1.00 73.35           H  
ATOM    771  C   ARG A  51     -28.754  12.239  28.134  1.00 73.35           C  
ATOM    772  CB  ARG A  51     -27.295  10.538  29.231  1.00 73.35           C  
ATOM    773  HB2 ARG A  51     -27.760  11.009  30.097  1.00 73.35           H  
ATOM    774  HB3 ARG A  51     -26.295  10.956  29.108  1.00 73.35           H  
ATOM    775  O   ARG A  51     -29.925  12.341  28.498  1.00 73.35           O  
ATOM    776  CG  ARG A  51     -27.217   9.038  29.519  1.00 73.35           C  
ATOM    777  HG2 ARG A  51     -28.224   8.646  29.659  1.00 73.35           H  
ATOM    778  HG3 ARG A  51     -26.739   8.520  28.687  1.00 73.35           H  
ATOM    779  CD  ARG A  51     -26.404   8.824  30.797  1.00 73.35           C  
ATOM    780  HD2 ARG A  51     -26.795   9.474  31.580  1.00 73.35           H  
ATOM    781  HD3 ARG A  51     -25.368   9.101  30.598  1.00 73.35           H  
ATOM    782  NE  ARG A  51     -26.471   7.425  31.252  1.00 73.35           N  
ATOM    783  HE  ARG A  51     -26.965   6.776  30.656  1.00 73.35           H  
ATOM    784  NH1 ARG A  51     -25.161   7.690  33.119  1.00 73.35           N  
ATOM    785 HH11 ARG A  51     -24.996   8.653  32.862  1.00 73.35           H  
ATOM    786 HH12 ARG A  51     -24.667   7.305  33.911  1.00 73.35           H  
ATOM    787  NH2 ARG A  51     -26.012   5.681  32.638  1.00 73.35           N  
ATOM    788 HH21 ARG A  51     -25.520   5.311  33.439  1.00 73.35           H  
ATOM    789 HH22 ARG A  51     -26.524   5.061  32.027  1.00 73.35           H  
ATOM    790  CZ  ARG A  51     -25.884   6.941  32.332  1.00 73.35           C  
ATOM    791  N   LEU A  52     -27.998  13.291  27.822  1.00 80.97           N  
ATOM    792  H   LEU A  52     -27.039  13.136  27.542  1.00 80.97           H  
ATOM    793  CA  LEU A  52     -28.508  14.659  27.872  1.00 80.97           C  
ATOM    794  HA  LEU A  52     -28.916  14.837  28.867  1.00 80.97           H  
ATOM    795  C   LEU A  52     -29.652  14.846  26.882  1.00 80.97           C  
ATOM    796  CB  LEU A  52     -27.364  15.651  27.625  1.00 80.97           C  
ATOM    797  HB2 LEU A  52     -26.871  15.401  26.685  1.00 80.97           H  
ATOM    798  HB3 LEU A  52     -26.646  15.539  28.438  1.00 80.97           H  
ATOM    799  O   LEU A  52     -30.726  15.293  27.278  1.00 80.97           O  
ATOM    800  CG  LEU A  52     -27.815  17.121  27.568  1.00 80.97           C  
ATOM    801  HG  LEU A  52     -28.521  17.257  26.749  1.00 80.97           H  
ATOM    802  CD1 LEU A  52     -28.475  17.557  28.877  1.00 80.97           C  
ATOM    803 HD11 LEU A  52     -29.439  17.060  28.989  1.00 80.97           H  
ATOM    804 HD12 LEU A  52     -28.637  18.635  28.869  1.00 80.97           H  
ATOM    805 HD13 LEU A  52     -27.827  17.299  29.715  1.00 80.97           H  
ATOM    806  CD2 LEU A  52     -26.627  18.040  27.315  1.00 80.97           C  
ATOM    807 HD21 LEU A  52     -26.088  17.727  26.420  1.00 80.97           H  
ATOM    808 HD22 LEU A  52     -25.944  18.026  28.164  1.00 80.97           H  
ATOM    809 HD23 LEU A  52     -26.987  19.057  27.163  1.00 80.97           H  
ATOM    810  N   ARG A  53     -29.463  14.430  25.626  1.00 78.61           N  
ATOM    811  H   ARG A  53     -28.553  14.077  25.366  1.00 78.61           H  
ATOM    812  CA  ARG A  53     -30.531  14.447  24.620  1.00 78.61           C  
ATOM    813  HA  ARG A  53     -30.828  15.477  24.423  1.00 78.61           H  
ATOM    814  C   ARG A  53     -31.778  13.708  25.113  1.00 78.61           C  
ATOM    815  CB  ARG A  53     -29.990  13.823  23.330  1.00 78.61           C  
ATOM    816  HB2 ARG A  53     -29.653  12.812  23.560  1.00 78.61           H  
ATOM    817  HB3 ARG A  53     -29.121  14.385  22.988  1.00 78.61           H  
ATOM    818  O   ARG A  53     -32.877  14.244  25.020  1.00 78.61           O  
ATOM    819  CG  ARG A  53     -31.034  13.786  22.198  1.00 78.61           C  
ATOM    820  HG2 ARG A  53     -31.004  14.733  21.658  1.00 78.61           H  
ATOM    821  HG3 ARG A  53     -32.048  13.641  22.572  1.00 78.61           H  
ATOM    822  CD  ARG A  53     -30.724  12.644  21.231  1.00 78.61           C  
ATOM    823  HD2 ARG A  53     -29.675  12.748  20.955  1.00 78.61           H  
ATOM    824  HD3 ARG A  53     -31.342  12.763  20.341  1.00 78.61           H  
ATOM    825  NE  ARG A  53     -30.949  11.301  21.820  1.00 78.61           N  
ATOM    826  HE  ARG A  53     -31.309  11.243  22.762  1.00 78.61           H  
ATOM    827  NH1 ARG A  53     -30.231  10.027  20.035  1.00 78.61           N  
ATOM    828 HH11 ARG A  53     -30.038   9.111  19.655  1.00 78.61           H  
ATOM    829 HH12 ARG A  53     -30.213  10.848  19.448  1.00 78.61           H  
ATOM    830  NH2 ARG A  53     -30.854   9.025  21.892  1.00 78.61           N  
ATOM    831 HH21 ARG A  53     -30.635   8.141  21.454  1.00 78.61           H  
ATOM    832 HH22 ARG A  53     -31.286   9.064  22.804  1.00 78.61           H  
ATOM    833  CZ  ARG A  53     -30.670  10.137  21.252  1.00 78.61           C  
ATOM    834  N   ASN A  54     -31.628  12.505  25.672  1.00 75.49           N  
ATOM    835  H   ASN A  54     -30.700  12.107  25.693  1.00 75.49           H  
ATOM    836  CA  ASN A  54     -32.758  11.703  26.156  1.00 75.49           C  
ATOM    837  HA  ASN A  54     -33.480  11.597  25.347  1.00 75.49           H  
ATOM    838  C   ASN A  54     -33.511  12.379  27.312  1.00 75.49           C  
ATOM    839  CB  ASN A  54     -32.261  10.301  26.556  1.00 75.49           C  
ATOM    840  HB2 ASN A  54     -33.052   9.788  27.104  1.00 75.49           H  
ATOM    841  HB3 ASN A  54     -31.394  10.389  27.211  1.00 75.49           H  
ATOM    842  O   ASN A  54     -34.744  12.375  27.324  1.00 75.49           O  
ATOM    843  CG  ASN A  54     -31.900   9.430  25.366  1.00 75.49           C  
ATOM    844  ND2 ASN A  54     -31.367   8.253  25.603  1.00 75.49           N  
ATOM    845 HD21 ASN A  54     -31.209   7.936  26.549  1.00 75.49           H  
ATOM    846 HD22 ASN A  54     -31.175   7.639  24.824  1.00 75.49           H  
ATOM    847  OD1 ASN A  54     -32.117   9.783  24.216  1.00 75.49           O  
ATOM    848  N   LEU A  55     -32.795  12.995  28.257  1.00 83.79           N  
ATOM    849  H   LEU A  55     -31.787  12.958  28.203  1.00 83.79           H  
ATOM    850  CA  LEU A  55     -33.412  13.769  29.338  1.00 83.79           C  
ATOM    851  HA  LEU A  55     -34.138  13.143  29.856  1.00 83.79           H  
ATOM    852  C   LEU A  55     -34.189  14.974  28.800  1.00 83.79           C  
ATOM    853  CB  LEU A  55     -32.326  14.231  30.322  1.00 83.79           C  
ATOM    854  HB2 LEU A  55     -31.480  14.616  29.753  1.00 83.79           H  
ATOM    855  HB3 LEU A  55     -32.714  15.053  30.924  1.00 83.79           H  
ATOM    856  O   LEU A  55     -35.295  15.253  29.262  1.00 83.79           O  
ATOM    857  CG  LEU A  55     -31.847  13.122  31.272  1.00 83.79           C  
ATOM    858  HG  LEU A  55     -31.615  12.219  30.707  1.00 83.79           H  
ATOM    859  CD1 LEU A  55     -30.583  13.591  31.980  1.00 83.79           C  
ATOM    860 HD11 LEU A  55     -30.200  12.805  32.631  1.00 83.79           H  
ATOM    861 HD12 LEU A  55     -29.841  13.812  31.213  1.00 83.79           H  
ATOM    862 HD13 LEU A  55     -30.780  14.490  32.564  1.00 83.79           H  
ATOM    863  CD2 LEU A  55     -32.892  12.790  32.340  1.00 83.79           C  
ATOM    864 HD21 LEU A  55     -33.149  13.688  32.902  1.00 83.79           H  
ATOM    865 HD22 LEU A  55     -33.791  12.385  31.875  1.00 83.79           H  
ATOM    866 HD23 LEU A  55     -32.490  12.042  33.023  1.00 83.79           H  
ATOM    867  N   LEU A  56     -33.645  15.661  27.798  1.00 84.23           N  
ATOM    868  H   LEU A  56     -32.729  15.392  27.468  1.00 84.23           H  
ATOM    869  CA  LEU A  56     -34.293  16.821  27.196  1.00 84.23           C  
ATOM    870  HA  LEU A  56     -34.678  17.456  27.993  1.00 84.23           H  
ATOM    871  C   LEU A  56     -35.509  16.438  26.349  1.00 84.23           C  
ATOM    872  CB  LEU A  56     -33.256  17.610  26.395  1.00 84.23           C  
ATOM    873  HB2 LEU A  56     -32.791  16.942  25.669  1.00 84.23           H  
ATOM    874  HB3 LEU A  56     -33.765  18.408  25.855  1.00 84.23           H  
ATOM    875  O   LEU A  56     -36.528  17.124  26.442  1.00 84.23           O  
ATOM    876  CG  LEU A  56     -32.163  18.238  27.269  1.00 84.23           C  
ATOM    877  HG  LEU A  56     -31.673  17.483  27.883  1.00 84.23           H  
ATOM    878  CD1 LEU A  56     -31.126  18.863  26.351  1.00 84.23           C  
ATOM    879 HD11 LEU A  56     -30.346  19.344  26.942  1.00 84.23           H  
ATOM    880 HD12 LEU A  56     -31.610  19.587  25.697  1.00 84.23           H  
ATOM    881 HD13 LEU A  56     -30.666  18.081  25.746  1.00 84.23           H  
ATOM    882  CD2 LEU A  56     -32.716  19.306  28.211  1.00 84.23           C  
ATOM    883 HD21 LEU A  56     -33.352  18.847  28.967  1.00 84.23           H  
ATOM    884 HD22 LEU A  56     -33.283  20.052  27.654  1.00 84.23           H  
ATOM    885 HD23 LEU A  56     -31.879  19.779  28.724  1.00 84.23           H  
ATOM    886  N   ASN A  57     -35.459  15.320  25.619  1.00 81.02           N  
ATOM    887  H   ASN A  57     -34.569  14.852  25.525  1.00 81.02           H  
ATOM    888  CA  ASN A  57     -36.627  14.748  24.941  1.00 81.02           C  
ATOM    889  HA  ASN A  57     -36.991  15.446  24.186  1.00 81.02           H  
ATOM    890  C   ASN A  57     -37.766  14.518  25.940  1.00 81.02           C  
ATOM    891  CB  ASN A  57     -36.249  13.413  24.262  1.00 81.02           C  
ATOM    892  HB2 ASN A  57     -35.676  12.791  24.949  1.00 81.02           H  
ATOM    893  HB3 ASN A  57     -37.166  12.884  24.004  1.00 81.02           H  
ATOM    894  O   ASN A  57     -38.882  14.993  25.742  1.00 81.02           O  
ATOM    895  CG  ASN A  57     -35.472  13.572  22.972  1.00 81.02           C  
ATOM    896  ND2 ASN A  57     -34.900  12.520  22.435  1.00 81.02           N  
ATOM    897 HD21 ASN A  57     -34.973  11.608  22.863  1.00 81.02           H  
ATOM    898 HD22 ASN A  57     -34.412  12.681  21.565  1.00 81.02           H  
ATOM    899  OD1 ASN A  57     -35.376  14.629  22.398  1.00 81.02           O  
ATOM    900  N   ALA A  58     -37.476  13.849  27.060  1.00 81.54           N  
ATOM    901  H   ALA A  58     -36.539  13.492  27.183  1.00 81.54           H  
ATOM    902  CA  ALA A  58     -38.478  13.550  28.079  1.00 81.54           C  
ATOM    903  HA  ALA A  58     -39.310  13.028  27.606  1.00 81.54           H  
ATOM    904  C   ALA A  58     -39.051  14.816  28.740  1.00 81.54           C  
ATOM    905  CB  ALA A  58     -37.844  12.616  29.115  1.00 81.54           C  
ATOM    906  HB1 ALA A  58     -36.999  13.109  29.598  1.00 81.54           H  
ATOM    907  HB2 ALA A  58     -38.584  12.351  29.870  1.00 81.54           H  
ATOM    908  HB3 ALA A  58     -37.493  11.707  28.626  1.00 81.54           H  
ATOM    909  O   ALA A  58     -40.250  14.893  29.000  1.00 81.54           O  
ATOM    910  N   ALA A  59     -38.208  15.817  29.006  1.00 85.88           N  
ATOM    911  H   ALA A  59     -37.224  15.681  28.820  1.00 85.88           H  
ATOM    912  CA  ALA A  59     -38.628  17.037  29.687  1.00 85.88           C  
ATOM    913  HA  ALA A  59     -39.295  16.767  30.505  1.00 85.88           H  
ATOM    914  C   ALA A  59     -39.396  18.019  28.787  1.00 85.88           C  
ATOM    915  CB  ALA A  59     -37.384  17.691  30.283  1.00 85.88           C  
ATOM    916  HB1 ALA A  59     -36.897  17.003  30.974  1.00 85.88           H  
ATOM    917  HB2 ALA A  59     -36.684  17.954  29.489  1.00 85.88           H  
ATOM    918  HB3 ALA A  59     -37.686  18.589  30.822  1.00 85.88           H  
ATOM    919  O   ALA A  59     -40.208  18.801  29.287  1.00 85.88           O  
ATOM    920  N   THR A  60     -39.140  18.004  27.477  1.00 80.48           N  
ATOM    921  H   THR A  60     -38.439  17.364  27.133  1.00 80.48           H  
ATOM    922  CA  THR A  60     -39.756  18.943  26.525  1.00 80.48           C  
ATOM    923  HA  THR A  60     -40.241  19.746  27.079  1.00 80.48           H  
ATOM    924  C   THR A  60     -40.858  18.324  25.672  1.00 80.48           C  
ATOM    925  CB  THR A  60     -38.706  19.609  25.631  1.00 80.48           C  
ATOM    926  HB  THR A  60     -39.216  20.309  24.969  1.00 80.48           H  
ATOM    927  O   THR A  60     -41.685  19.064  25.148  1.00 80.48           O  
ATOM    928  CG2 THR A  60     -37.682  20.392  26.454  1.00 80.48           C  
ATOM    929 HG21 THR A  60     -38.189  20.974  27.223  1.00 80.48           H  
ATOM    930 HG22 THR A  60     -37.160  21.085  25.793  1.00 80.48           H  
ATOM    931 HG23 THR A  60     -36.964  19.719  26.923  1.00 80.48           H  
ATOM    932  OG1 THR A  60     -38.036  18.649  24.853  1.00 80.48           O  
ATOM    933  HG1 THR A  60     -37.443  18.148  25.417  1.00 80.48           H  
ATOM    934  N   GLY A  61     -40.906  16.993  25.556  1.00 75.73           N  
ATOM    935  H   GLY A  61     -40.175  16.443  25.983  1.00 75.73           H  
ATOM    936  CA  GLY A  61     -41.788  16.285  24.623  1.00 75.73           C  
ATOM    937  HA2 GLY A  61     -42.792  16.705  24.679  1.00 75.73           H  
ATOM    938  HA3 GLY A  61     -41.829  15.233  24.907  1.00 75.73           H  
ATOM    939  C   GLY A  61     -41.325  16.359  23.164  1.00 75.73           C  
ATOM    940  O   GLY A  61     -42.003  15.829  22.288  1.00 75.73           O  
ATOM    941  N   LEU A  62     -40.182  16.999  22.901  1.00 75.26           N  
ATOM    942  H   LEU A  62     -39.647  17.367  23.675  1.00 75.26           H  
ATOM    943  CA  LEU A  62     -39.605  17.135  21.569  1.00 75.26           C  
ATOM    944  HA  LEU A  62     -40.411  17.263  20.847  1.00 75.26           H  
ATOM    945  C   LEU A  62     -38.825  15.873  21.173  1.00 75.26           C  
ATOM    946  CB  LEU A  62     -38.707  18.383  21.531  1.00 75.26           C  
ATOM    947  HB2 LEU A  62     -37.899  18.242  22.249  1.00 75.26           H  
ATOM    948  HB3 LEU A  62     -38.252  18.456  20.543  1.00 75.26           H  
ATOM    949  O   LEU A  62     -38.356  15.114  22.025  1.00 75.26           O  
ATOM    950  CG  LEU A  62     -39.424  19.713  21.835  1.00 75.26           C  
ATOM    951  HG  LEU A  62     -39.929  19.658  22.799  1.00 75.26           H  
ATOM    952  CD1 LEU A  62     -38.373  20.817  21.921  1.00 75.26           C  
ATOM    953 HD11 LEU A  62     -37.745  20.798  21.030  1.00 75.26           H  
ATOM    954 HD12 LEU A  62     -38.850  21.794  21.995  1.00 75.26           H  
ATOM    955 HD13 LEU A  62     -37.753  20.652  22.802  1.00 75.26           H  
ATOM    956  CD2 LEU A  62     -40.460  20.064  20.768  1.00 75.26           C  
ATOM    957 HD21 LEU A  62     -41.292  19.361  20.806  1.00 75.26           H  
ATOM    958 HD22 LEU A  62     -40.011  20.029  19.776  1.00 75.26           H  
ATOM    959 HD23 LEU A  62     -40.854  21.066  20.940  1.00 75.26           H  
ATOM    960  N   ARG A  63     -38.648  15.673  19.864  1.00 72.65           N  
ATOM    961  H   ARG A  63     -39.042  16.356  19.233  1.00 72.65           H  
ATOM    962  CA  ARG A  63     -37.679  14.720  19.303  1.00 72.65           C  
ATOM    963  HA  ARG A  63     -37.361  14.013  20.069  1.00 72.65           H  
ATOM    964  C   ARG A  63     -36.435  15.480  18.862  1.00 72.65           C  
ATOM    965  CB  ARG A  63     -38.284  13.947  18.124  1.00 72.65           C  
ATOM    966  HB2 ARG A  63     -38.925  14.604  17.536  1.00 72.65           H  
ATOM    967  HB3 ARG A  63     -37.470  13.612  17.482  1.00 72.65           H  
ATOM    968  O   ARG A  63     -36.423  16.077  17.794  1.00 72.65           O  
ATOM    969  CG  ARG A  63     -39.061  12.707  18.572  1.00 72.65           C  
ATOM    970  HG2 ARG A  63     -39.933  13.005  19.154  1.00 72.65           H  
ATOM    971  HG3 ARG A  63     -38.414  12.077  19.182  1.00 72.65           H  
ATOM    972  CD  ARG A  63     -39.497  11.932  17.325  1.00 72.65           C  
ATOM    973  HD2 ARG A  63     -40.208  12.540  16.766  1.00 72.65           H  
ATOM    974  HD3 ARG A  63     -38.620  11.761  16.701  1.00 72.65           H  
ATOM    975  NE  ARG A  63     -40.107  10.635  17.666  1.00 72.65           N  
ATOM    976  HE  ARG A  63     -40.250  10.443  18.648  1.00 72.65           H  
ATOM    977  NH1 ARG A  63     -40.290   9.857  15.514  1.00 72.65           N  
ATOM    978 HH11 ARG A  63     -39.869  10.713  15.182  1.00 72.65           H  
ATOM    979 HH12 ARG A  63     -40.468   9.106  14.862  1.00 72.65           H  
ATOM    980  NH2 ARG A  63     -40.911   8.552  17.214  1.00 72.65           N  
ATOM    981 HH21 ARG A  63     -40.978   8.362  18.204  1.00 72.65           H  
ATOM    982 HH22 ARG A  63     -41.097   7.818  16.545  1.00 72.65           H  
ATOM    983  CZ  ARG A  63     -40.435   9.693  16.800  1.00 72.65           C  
ATOM    984  N   LEU A  64     -35.408  15.462  19.700  1.00 72.28           N  
ATOM    985  H   LEU A  64     -35.525  15.008  20.595  1.00 72.28           H  
ATOM    986  CA  LEU A  64     -34.163  16.185  19.475  1.00 72.28           C  
ATOM    987  HA  LEU A  64     -34.407  17.072  18.890  1.00 72.28           H  
ATOM    988  C   LEU A  64     -33.152  15.330  18.689  1.00 72.28           C  
ATOM    989  CB  LEU A  64     -33.586  16.642  20.824  1.00 72.28           C  
ATOM    990  HB2 LEU A  64     -32.694  17.241  20.641  1.00 72.28           H  
ATOM    991  HB3 LEU A  64     -33.276  15.753  21.374  1.00 72.28           H  
ATOM    992  O   LEU A  64     -33.127  14.107  18.878  1.00 72.28           O  
ATOM    993  CG  LEU A  64     -34.571  17.448  21.694  1.00 72.28           C  
ATOM    994  HG  LEU A  64     -35.525  16.927  21.788  1.00 72.28           H  
ATOM    995  CD1 LEU A  64     -33.997  17.614  23.097  1.00 72.28           C  
ATOM    996 HD11 LEU A  64     -34.754  18.076  23.729  1.00 72.28           H  
ATOM    997 HD12 LEU A  64     -33.098  18.231  23.068  1.00 72.28           H  
ATOM    998 HD13 LEU A  64     -33.758  16.630  23.501  1.00 72.28           H  
ATOM    999  CD2 LEU A  64     -34.902  18.816  21.126  1.00 72.28           C  
ATOM   1000 HD21 LEU A  64     -35.742  19.230  21.685  1.00 72.28           H  
ATOM   1001 HD22 LEU A  64     -35.221  18.734  20.087  1.00 72.28           H  
ATOM   1002 HD23 LEU A  64     -34.040  19.476  21.218  1.00 72.28           H  
ATOM   1003  N   PRO A  65     -32.284  15.951  17.868  1.00 63.49           N  
ATOM   1004  CA  PRO A  65     -31.262  15.247  17.091  1.00 63.49           C  
ATOM   1005  HA  PRO A  65     -31.758  14.597  16.370  1.00 63.49           H  
ATOM   1006  C   PRO A  65     -30.318  14.415  17.971  1.00 63.49           C  
ATOM   1007  CB  PRO A  65     -30.488  16.338  16.338  1.00 63.49           C  
ATOM   1008  HB2 PRO A  65     -29.598  16.626  16.898  1.00 63.49           H  
ATOM   1009  HB3 PRO A  65     -30.205  16.014  15.336  1.00 63.49           H  
ATOM   1010  O   PRO A  65     -29.989  14.810  19.092  1.00 63.49           O  
ATOM   1011  CG  PRO A  65     -31.447  17.524  16.297  1.00 63.49           C  
ATOM   1012  HG2 PRO A  65     -32.123  17.416  15.448  1.00 63.49           H  
ATOM   1013  HG3 PRO A  65     -30.915  18.474  16.245  1.00 63.49           H  
ATOM   1014  CD  PRO A  65     -32.231  17.382  17.594  1.00 63.49           C  
ATOM   1015  HD2 PRO A  65     -33.219  17.820  17.450  1.00 63.49           H  
ATOM   1016  HD3 PRO A  65     -31.701  17.890  18.399  1.00 63.49           H  
ATOM   1017  N   SER A  66     -29.823  13.275  17.474  1.00 53.98           N  
ATOM   1018  H   SER A  66     -30.053  13.012  16.527  1.00 53.98           H  
ATOM   1019  CA  SER A  66     -28.772  12.492  18.158  1.00 53.98           C  
ATOM   1020  HA  SER A  66     -29.125  12.199  19.147  1.00 53.98           H  
ATOM   1021  C   SER A  66     -27.491  13.294  18.386  1.00 53.98           C  
ATOM   1022  CB  SER A  66     -28.446  11.211  17.384  1.00 53.98           C  
ATOM   1023  HB2 SER A  66     -27.578  10.720  17.825  1.00 53.98           H  
ATOM   1024  HB3 SER A  66     -29.297  10.532  17.420  1.00 53.98           H  
ATOM   1025  O   SER A  66     -26.819  13.108  19.398  1.00 53.98           O  
ATOM   1026  OG  SER A  66     -28.187  11.541  16.041  1.00 53.98           O  
ATOM   1027  HG  SER A  66     -27.405  11.079  15.727  1.00 53.98           H  
ATOM   1028  N   THR A  67     -27.205  14.229  17.486  1.00 54.35           N  
ATOM   1029  H   THR A  67     -27.777  14.289  16.656  1.00 54.35           H  
ATOM   1030  CA  THR A  67     -26.053  15.129  17.499  1.00 54.35           C  
ATOM   1031  HA  THR A  67     -25.218  14.617  17.977  1.00 54.35           H  
ATOM   1032  C   THR A  67     -26.284  16.414  18.288  1.00 54.35           C  
ATOM   1033  CB  THR A  67     -25.641  15.457  16.055  1.00 54.35           C  
ATOM   1034  HB  THR A  67     -24.907  16.263  16.030  1.00 54.35           H  
ATOM   1035  O   THR A  67     -25.411  17.271  18.272  1.00 54.35           O  
ATOM   1036  CG2 THR A  67     -25.041  14.220  15.383  1.00 54.35           C  
ATOM   1037 HG21 THR A  67     -24.728  14.487  14.373  1.00 54.35           H  
ATOM   1038 HG22 THR A  67     -24.167  13.879  15.939  1.00 54.35           H  
ATOM   1039 HG23 THR A  67     -25.777  13.419  15.322  1.00 54.35           H  
ATOM   1040  OG1 THR A  67     -26.790  15.819  15.327  1.00 54.35           O  
ATOM   1041  HG1 THR A  67     -26.885  16.772  15.393  1.00 54.35           H  
ATOM   1042  N   LEU A  68     -27.386  16.541  19.045  1.00 68.83           N  
ATOM   1043  H   LEU A  68     -28.070  15.801  18.990  1.00 68.83           H  
ATOM   1044  CA  LEU A  68     -27.777  17.769  19.761  1.00 68.83           C  
ATOM   1045  HA  LEU A  68     -28.192  18.465  19.033  1.00 68.83           H  
ATOM   1046  C   LEU A  68     -26.610  18.480  20.468  1.00 68.83           C  
ATOM   1047  CB  LEU A  68     -28.854  17.389  20.801  1.00 68.83           C  
ATOM   1048  HB2 LEU A  68     -28.432  16.638  21.469  1.00 68.83           H  
ATOM   1049  HB3 LEU A  68     -29.705  16.942  20.286  1.00 68.83           H  
ATOM   1050  O   LEU A  68     -26.509  19.699  20.427  1.00 68.83           O  
ATOM   1051  CG  LEU A  68     -29.382  18.564  21.646  1.00 68.83           C  
ATOM   1052  HG  LEU A  68     -28.557  19.173  22.014  1.00 68.83           H  
ATOM   1053  CD1 LEU A  68     -30.340  19.445  20.846  1.00 68.83           C  
ATOM   1054 HD11 LEU A  68     -29.938  19.629  19.849  1.00 68.83           H  
ATOM   1055 HD12 LEU A  68     -30.479  20.400  21.353  1.00 68.83           H  
ATOM   1056 HD13 LEU A  68     -31.307  18.956  20.725  1.00 68.83           H  
ATOM   1057  CD2 LEU A  68     -30.130  18.028  22.866  1.00 68.83           C  
ATOM   1058 HD21 LEU A  68     -30.916  17.343  22.547  1.00 68.83           H  
ATOM   1059 HD22 LEU A  68     -30.569  18.861  23.416  1.00 68.83           H  
ATOM   1060 HD23 LEU A  68     -29.430  17.500  23.514  1.00 68.83           H  
ATOM   1061  N   VAL A  69     -25.746  17.715  21.136  1.00 72.64           N  
ATOM   1062  H   VAL A  69     -25.879  16.716  21.067  1.00 72.64           H  
ATOM   1063  CA  VAL A  69     -24.619  18.214  21.945  1.00 72.64           C  
ATOM   1064  HA  VAL A  69     -24.948  19.073  22.530  1.00 72.64           H  
ATOM   1065  C   VAL A  69     -23.445  18.692  21.087  1.00 72.64           C  
ATOM   1066  CB  VAL A  69     -24.195  17.087  22.905  1.00 72.64           C  
ATOM   1067  HB  VAL A  69     -23.908  16.221  22.309  1.00 72.64           H  
ATOM   1068  O   VAL A  69     -22.677  19.543  21.521  1.00 72.64           O  
ATOM   1069  CG1 VAL A  69     -23.034  17.397  23.848  1.00 72.64           C  
ATOM   1070 HG11 VAL A  69     -22.670  16.464  24.280  1.00 72.64           H  
ATOM   1071 HG12 VAL A  69     -22.201  17.862  23.321  1.00 72.64           H  
ATOM   1072 HG13 VAL A  69     -23.390  18.029  24.662  1.00 72.64           H  
ATOM   1073  CG2 VAL A  69     -25.403  16.710  23.782  1.00 72.64           C  
ATOM   1074 HG21 VAL A  69     -26.056  16.020  23.246  1.00 72.64           H  
ATOM   1075 HG22 VAL A  69     -25.965  17.607  24.043  1.00 72.64           H  
ATOM   1076 HG23 VAL A  69     -25.080  16.244  24.713  1.00 72.64           H  
ATOM   1077  N   PHE A  70     -23.314  18.168  19.871  1.00 61.04           N  
ATOM   1078  H   PHE A  70     -24.042  17.553  19.535  1.00 61.04           H  
ATOM   1079  CA  PHE A  70     -22.351  18.634  18.878  1.00 61.04           C  
ATOM   1080  HA  PHE A  70     -21.447  18.973  19.383  1.00 61.04           H  
ATOM   1081  C   PHE A  70     -22.903  19.836  18.096  1.00 61.04           C  
ATOM   1082  CB  PHE A  70     -21.972  17.462  17.958  1.00 61.04           C  
ATOM   1083  HB2 PHE A  70     -21.257  17.823  17.219  1.00 61.04           H  
ATOM   1084  HB3 PHE A  70     -22.856  17.132  17.413  1.00 61.04           H  
ATOM   1085  O   PHE A  70     -22.168  20.794  17.873  1.00 61.04           O  
ATOM   1086  CG  PHE A  70     -21.353  16.279  18.685  1.00 61.04           C  
ATOM   1087  CD1 PHE A  70     -20.024  16.353  19.141  1.00 61.04           C  
ATOM   1088  HD1 PHE A  70     -19.447  17.248  18.965  1.00 61.04           H  
ATOM   1089  CD2 PHE A  70     -22.100  15.107  18.914  1.00 61.04           C  
ATOM   1090  HD2 PHE A  70     -23.118  15.042  18.558  1.00 61.04           H  
ATOM   1091  CE1 PHE A  70     -19.445  15.264  19.819  1.00 61.04           C  
ATOM   1092  HE1 PHE A  70     -18.424  15.323  20.165  1.00 61.04           H  
ATOM   1093  CE2 PHE A  70     -21.523  14.017  19.592  1.00 61.04           C  
ATOM   1094  HE2 PHE A  70     -22.096  13.117  19.755  1.00 61.04           H  
ATOM   1095  CZ  PHE A  70     -20.194  14.095  20.045  1.00 61.04           C  
ATOM   1096  HZ  PHE A  70     -19.749  13.257  20.560  1.00 61.04           H  
ATOM   1097  N   ASP A  71     -24.199  19.824  17.765  1.00 64.93           N  
ATOM   1098  H   ASP A  71     -24.710  18.963  17.901  1.00 64.93           H  
ATOM   1099  CA  ASP A  71     -24.887  20.901  17.036  1.00 64.93           C  
ATOM   1100  HA  ASP A  71     -24.310  21.160  16.148  1.00 64.93           H  
ATOM   1101  C   ASP A  71     -25.050  22.166  17.894  1.00 64.93           C  
ATOM   1102  CB  ASP A  71     -26.280  20.414  16.593  1.00 64.93           C  
ATOM   1103  HB2 ASP A  71     -26.770  21.214  16.038  1.00 64.93           H  
ATOM   1104  HB3 ASP A  71     -26.879  20.210  17.481  1.00 64.93           H  
ATOM   1105  O   ASP A  71     -24.914  23.297  17.424  1.00 64.93           O  
ATOM   1106  CG  ASP A  71     -26.259  19.159  15.715  1.00 64.93           C  
ATOM   1107  OD1 ASP A  71     -25.286  18.970  14.957  1.00 64.93           O  
ATOM   1108  OD2 ASP A  71     -27.211  18.353  15.837  1.00 64.93           O  
ATOM   1109  N   HIS A  72     -25.328  21.977  19.185  1.00 72.74           N  
ATOM   1110  H   HIS A  72     -25.474  21.026  19.491  1.00 72.74           H  
ATOM   1111  CA  HIS A  72     -25.515  23.035  20.167  1.00 72.74           C  
ATOM   1112  HA  HIS A  72     -25.309  24.003  19.711  1.00 72.74           H  
ATOM   1113  C   HIS A  72     -24.551  22.802  21.329  1.00 72.74           C  
ATOM   1114  CB  HIS A  72     -26.969  23.055  20.623  1.00 72.74           C  
ATOM   1115  HB2 HIS A  72     -27.210  22.092  21.073  1.00 72.74           H  
ATOM   1116  HB3 HIS A  72     -27.092  23.836  21.373  1.00 72.74           H  
ATOM   1117  O   HIS A  72     -24.905  22.156  22.311  1.00 72.74           O  
ATOM   1118  CG  HIS A  72     -27.936  23.297  19.506  1.00 72.74           C  
ATOM   1119  CD2 HIS A  72     -28.787  22.369  18.980  1.00 72.74           C  
ATOM   1120  HD2 HIS A  72     -28.878  21.344  19.306  1.00 72.74           H  
ATOM   1121  ND1 HIS A  72     -28.033  24.428  18.731  1.00 72.74           N  
ATOM   1122  HD1 HIS A  72     -27.394  25.210  18.736  1.00 72.74           H  
ATOM   1123  CE1 HIS A  72     -28.936  24.184  17.768  1.00 72.74           C  
ATOM   1124  HE1 HIS A  72     -29.185  24.859  16.962  1.00 72.74           H  
ATOM   1125  NE2 HIS A  72     -29.440  22.951  17.896  1.00 72.74           N  
ATOM   1126  N   PRO A  73     -23.322  23.328  21.253  1.00 71.72           N  
ATOM   1127  CA  PRO A  73     -22.218  22.855  22.074  1.00 71.72           C  
ATOM   1128  HA  PRO A  73     -22.190  21.766  22.035  1.00 71.72           H  
ATOM   1129  C   PRO A  73     -22.304  23.232  23.548  1.00 71.72           C  
ATOM   1130  CB  PRO A  73     -20.946  23.376  21.397  1.00 71.72           C  
ATOM   1131  HB2 PRO A  73     -20.161  23.632  22.108  1.00 71.72           H  
ATOM   1132  HB3 PRO A  73     -20.584  22.628  20.691  1.00 71.72           H  
ATOM   1133  O   PRO A  73     -21.446  22.799  24.293  1.00 71.72           O  
ATOM   1134  CG  PRO A  73     -21.429  24.600  20.626  1.00 71.72           C  
ATOM   1135  HG2 PRO A  73     -20.794  24.815  19.766  1.00 71.72           H  
ATOM   1136  HG3 PRO A  73     -21.477  25.460  21.294  1.00 71.72           H  
ATOM   1137  CD  PRO A  73     -22.835  24.201  20.202  1.00 71.72           C  
ATOM   1138  HD2 PRO A  73     -22.790  23.650  19.263  1.00 71.72           H  
ATOM   1139  HD3 PRO A  73     -23.458  25.089  20.091  1.00 71.72           H  
ATOM   1140  N   ASN A  74     -23.286  24.006  24.009  1.00 81.53           N  
ATOM   1141  H   ASN A  74     -24.051  24.214  23.382  1.00 81.53           H  
ATOM   1142  CA  ASN A  74     -23.447  24.354  25.421  1.00 81.53           C  
ATOM   1143  HA  ASN A  74     -23.018  23.556  26.027  1.00 81.53           H  
ATOM   1144  C   ASN A  74     -24.926  24.451  25.819  1.00 81.53           C  
ATOM   1145  CB  ASN A  74     -22.660  25.644  25.720  1.00 81.53           C  
ATOM   1146  HB2 ASN A  74     -21.611  25.473  25.477  1.00 81.53           H  
ATOM   1147  HB3 ASN A  74     -22.709  25.871  26.785  1.00 81.53           H  
ATOM   1148  O   ASN A  74     -25.833  24.412  24.983  1.00 81.53           O  
ATOM   1149  CG  ASN A  74     -23.148  26.857  24.953  1.00 81.53           C  
ATOM   1150  ND2 ASN A  74     -22.251  27.612  24.367  1.00 81.53           N  
ATOM   1151 HD21 ASN A  74     -21.268  27.418  24.498  1.00 81.53           H  
ATOM   1152 HD22 ASN A  74     -22.571  28.395  23.815  1.00 81.53           H  
ATOM   1153  OD1 ASN A  74     -24.329  27.166  24.898  1.00 81.53           O  
ATOM   1154  N   ALA A  75     -25.185  24.606  27.118  1.00 85.50           N  
ATOM   1155  H   ALA A  75     -24.408  24.705  27.755  1.00 85.50           H  
ATOM   1156  CA  ALA A  75     -26.545  24.607  27.640  1.00 85.50           C  
ATOM   1157  HA  ALA A  75     -27.022  23.698  27.274  1.00 85.50           H  
ATOM   1158  C   ALA A  75     -27.402  25.787  27.140  1.00 85.50           C  
ATOM   1159  CB  ALA A  75     -26.487  24.545  29.169  1.00 85.50           C  
ATOM   1160  HB1 ALA A  75     -25.961  25.421  29.548  1.00 85.50           H  
ATOM   1161  HB2 ALA A  75     -25.960  23.644  29.482  1.00 85.50           H  
ATOM   1162  HB3 ALA A  75     -27.499  24.531  29.572  1.00 85.50           H  
ATOM   1163  O   ALA A  75     -28.600  25.610  26.925  1.00 85.50           O  
ATOM   1164  N   SER A  76     -26.812  26.968  26.932  1.00 81.64           N  
ATOM   1165  H   SER A  76     -25.825  27.053  27.130  1.00 81.64           H  
ATOM   1166  CA  SER A  76     -27.508  28.131  26.365  1.00 81.64           C  
ATOM   1167  HA  SER A  76     -28.411  28.328  26.943  1.00 81.64           H  
ATOM   1168  C   SER A  76     -27.931  27.889  24.915  1.00 81.64           C  
ATOM   1169  CB  SER A  76     -26.622  29.379  26.412  1.00 81.64           C  
ATOM   1170  HB2 SER A  76     -25.642  29.153  25.993  1.00 81.64           H  
ATOM   1171  HB3 SER A  76     -27.085  30.162  25.811  1.00 81.64           H  
ATOM   1172  O   SER A  76     -29.064  28.206  24.556  1.00 81.64           O  
ATOM   1173  OG  SER A  76     -26.476  29.860  27.736  1.00 81.64           O  
ATOM   1174  HG  SER A  76     -25.957  30.666  27.683  1.00 81.64           H  
ATOM   1175  N   ALA A  77     -27.055  27.296  24.100  1.00 82.38           N  
ATOM   1176  H   ALA A  77     -26.139  27.062  24.456  1.00 82.38           H  
ATOM   1177  CA  ALA A  77     -27.339  26.972  22.705  1.00 82.38           C  
ATOM   1178  HA  ALA A  77     -27.673  27.875  22.193  1.00 82.38           H  
ATOM   1179  C   ALA A  77     -28.468  25.939  22.597  1.00 82.38           C  
ATOM   1180  CB  ALA A  77     -26.044  26.489  22.038  1.00 82.38           C  
ATOM   1181  HB1 ALA A  77     -26.235  26.264  20.989  1.00 82.38           H  
ATOM   1182  HB2 ALA A  77     -25.674  25.592  22.534  1.00 82.38           H  
ATOM   1183  HB3 ALA A  77     -25.284  27.267  22.097  1.00 82.38           H  
ATOM   1184  O   ALA A  77     -29.438  26.158  21.872  1.00 82.38           O  
ATOM   1185  N   VAL A  78     -28.398  24.865  23.391  1.00 89.88           N  
ATOM   1186  H   VAL A  78     -27.560  24.721  23.936  1.00 89.88           H  
ATOM   1187  CA  VAL A  78     -29.464  23.855  23.439  1.00 89.88           C  
ATOM   1188  HA  VAL A  78     -29.633  23.465  22.436  1.00 89.88           H  
ATOM   1189  C   VAL A  78     -30.776  24.479  23.918  1.00 89.88           C  
ATOM   1190  CB  VAL A  78     -29.064  22.693  24.355  1.00 89.88           C  
ATOM   1191  HB  VAL A  78     -28.759  23.115  25.313  1.00 89.88           H  
ATOM   1192  O   VAL A  78     -31.823  24.221  23.341  1.00 89.88           O  
ATOM   1193  CG1 VAL A  78     -30.196  21.691  24.578  1.00 89.88           C  
ATOM   1194 HG11 VAL A  78     -29.812  20.865  25.177  1.00 89.88           H  
ATOM   1195 HG12 VAL A  78     -31.031  22.152  25.104  1.00 89.88           H  
ATOM   1196 HG13 VAL A  78     -30.549  21.311  23.620  1.00 89.88           H  
ATOM   1197  CG2 VAL A  78     -27.899  21.882  23.800  1.00 89.88           C  
ATOM   1198 HG21 VAL A  78     -27.596  21.123  24.520  1.00 89.88           H  
ATOM   1199 HG22 VAL A  78     -28.198  21.384  22.877  1.00 89.88           H  
ATOM   1200 HG23 VAL A  78     -27.053  22.539  23.598  1.00 89.88           H  
ATOM   1201  N   ALA A  79     -30.758  25.335  24.943  1.00 86.92           N  
ATOM   1202  H   ALA A  79     -29.884  25.530  25.409  1.00 86.92           H  
ATOM   1203  CA  ALA A  79     -31.977  25.979  25.432  1.00 86.92           C  
ATOM   1204  HA  ALA A  79     -32.708  25.208  25.673  1.00 86.92           H  
ATOM   1205  C   ALA A  79     -32.623  26.906  24.390  1.00 86.92           C  
ATOM   1206  CB  ALA A  79     -31.641  26.743  26.708  1.00 86.92           C  
ATOM   1207  HB1 ALA A  79     -30.871  27.486  26.500  1.00 86.92           H  
ATOM   1208  HB2 ALA A  79     -31.278  26.042  27.459  1.00 86.92           H  
ATOM   1209  HB3 ALA A  79     -32.535  27.247  27.075  1.00 86.92           H  
ATOM   1210  O   ALA A  79     -33.848  26.939  24.283  1.00 86.92           O  
ATOM   1211  N   GLY A  80     -31.812  27.630  23.611  1.00 81.63           N  
ATOM   1212  H   GLY A  80     -30.816  27.575  23.768  1.00 81.63           H  
ATOM   1213  CA  GLY A  80     -32.288  28.433  22.485  1.00 81.63           C  
ATOM   1214  HA2 GLY A  80     -31.438  28.940  22.028  1.00 81.63           H  
ATOM   1215  HA3 GLY A  80     -33.001  29.177  22.838  1.00 81.63           H  
ATOM   1216  C   GLY A  80     -32.965  27.580  21.411  1.00 81.63           C  
ATOM   1217  O   GLY A  80     -34.034  27.948  20.926  1.00 81.63           O  
ATOM   1218  N   PHE A  81     -32.398  26.409  21.107  1.00 81.01           N  
ATOM   1219  H   PHE A  81     -31.502  26.180  21.513  1.00 81.01           H  
ATOM   1220  CA  PHE A  81     -33.003  25.438  20.195  1.00 81.01           C  
ATOM   1221  HA  PHE A  81     -33.187  25.921  19.235  1.00 81.01           H  
ATOM   1222  C   PHE A  81     -34.362  24.932  20.704  1.00 81.01           C  
ATOM   1223  CB  PHE A  81     -32.012  24.290  19.969  1.00 81.01           C  
ATOM   1224  HB2 PHE A  81     -31.120  24.692  19.488  1.00 81.01           H  
ATOM   1225  HB3 PHE A  81     -31.700  23.868  20.924  1.00 81.01           H  
ATOM   1226  O   PHE A  81     -35.362  25.002  19.992  1.00 81.01           O  
ATOM   1227  CG  PHE A  81     -32.566  23.178  19.109  1.00 81.01           C  
ATOM   1228  CD1 PHE A  81     -32.835  21.910  19.659  1.00 81.01           C  
ATOM   1229  HD1 PHE A  81     -32.627  21.712  20.700  1.00 81.01           H  
ATOM   1230  CD2 PHE A  81     -32.817  23.417  17.747  1.00 81.01           C  
ATOM   1231  HD2 PHE A  81     -32.604  24.383  17.315  1.00 81.01           H  
ATOM   1232  CE1 PHE A  81     -33.335  20.888  18.833  1.00 81.01           C  
ATOM   1233  HE1 PHE A  81     -33.481  19.886  19.210  1.00 81.01           H  
ATOM   1234  CE2 PHE A  81     -33.352  22.403  16.938  1.00 81.01           C  
ATOM   1235  HE2 PHE A  81     -33.567  22.593  15.897  1.00 81.01           H  
ATOM   1236  CZ  PHE A  81     -33.614  21.137  17.481  1.00 81.01           C  
ATOM   1237  HZ  PHE A  81     -34.017  20.357  16.852  1.00 81.01           H  
ATOM   1238  N   LEU A  82     -34.438  24.521  21.973  1.00 83.57           N  
ATOM   1239  H   LEU A  82     -33.581  24.482  22.507  1.00 83.57           H  
ATOM   1240  CA  LEU A  82     -35.690  24.056  22.582  1.00 83.57           C  
ATOM   1241  HA  LEU A  82     -36.087  23.238  21.981  1.00 83.57           H  
ATOM   1242  C   LEU A  82     -36.781  25.144  22.606  1.00 83.57           C  
ATOM   1243  CB  LEU A  82     -35.412  23.560  24.014  1.00 83.57           C  
ATOM   1244  HB2 LEU A  82     -36.361  23.271  24.465  1.00 83.57           H  
ATOM   1245  HB3 LEU A  82     -35.006  24.394  24.585  1.00 83.57           H  
ATOM   1246  O   LEU A  82     -37.965  24.830  22.477  1.00 83.57           O  
ATOM   1247  CG  LEU A  82     -34.442  22.373  24.130  1.00 83.57           C  
ATOM   1248  HG  LEU A  82     -33.509  22.599  23.614  1.00 83.57           H  
ATOM   1249  CD1 LEU A  82     -34.118  22.093  25.598  1.00 83.57           C  
ATOM   1250 HD11 LEU A  82     -33.396  21.278  25.651  1.00 83.57           H  
ATOM   1251 HD12 LEU A  82     -33.675  22.984  26.043  1.00 83.57           H  
ATOM   1252 HD13 LEU A  82     -35.021  21.820  26.145  1.00 83.57           H  
ATOM   1253  CD2 LEU A  82     -34.983  21.101  23.509  1.00 83.57           C  
ATOM   1254 HD21 LEU A  82     -35.224  21.288  22.462  1.00 83.57           H  
ATOM   1255 HD22 LEU A  82     -34.205  20.338  23.552  1.00 83.57           H  
ATOM   1256 HD23 LEU A  82     -35.869  20.747  24.036  1.00 83.57           H  
ATOM   1257  N   ASP A  83     -36.410  26.420  22.777  1.00 76.45           N  
ATOM   1258  H   ASP A  83     -35.428  26.619  22.900  1.00 76.45           H  
ATOM   1259  CA  ASP A  83     -37.365  27.541  22.782  1.00 76.45           C  
ATOM   1260  HA  ASP A  83     -38.169  27.309  23.480  1.00 76.45           H  
ATOM   1261  C   ASP A  83     -38.004  27.756  21.407  1.00 76.45           C  
ATOM   1262  CB  ASP A  83     -36.679  28.846  23.237  1.00 76.45           C  
ATOM   1263  HB2 ASP A  83     -36.157  28.679  24.179  1.00 76.45           H  
ATOM   1264  HB3 ASP A  83     -35.941  29.146  22.494  1.00 76.45           H  
ATOM   1265  O   ASP A  83     -39.191  28.087  21.321  1.00 76.45           O  
ATOM   1266  CG  ASP A  83     -37.692  29.985  23.438  1.00 76.45           C  
ATOM   1267  OD1 ASP A  83     -38.694  29.766  24.153  1.00 76.45           O  
ATOM   1268  OD2 ASP A  83     -37.509  31.114  22.926  1.00 76.45           O  
ATOM   1269  N   ALA A  84     -37.217  27.564  20.345  1.00 74.80           N  
ATOM   1270  H   ALA A  84     -36.264  27.266  20.497  1.00 74.80           H  
ATOM   1271  CA  ALA A  84     -37.688  27.653  18.972  1.00 74.80           C  
ATOM   1272  HA  ALA A  84     -38.226  28.592  18.846  1.00 74.80           H  
ATOM   1273  C   ALA A  84     -38.670  26.517  18.653  1.00 74.80           C  
ATOM   1274  CB  ALA A  84     -36.472  27.665  18.036  1.00 74.80           C  
ATOM   1275  HB1 ALA A  84     -35.929  26.722  18.110  1.00 74.80           H  
ATOM   1276  HB2 ALA A  84     -35.802  28.482  18.303  1.00 74.80           H  
ATOM   1277  HB3 ALA A  84     -36.804  27.793  17.006  1.00 74.80           H  
ATOM   1278  O   ALA A  84     -39.776  26.789  18.184  1.00 74.80           O  
ATOM   1279  N   GLU A  85     -38.311  25.279  18.999  1.00 75.98           N  
ATOM   1280  H   GLU A  85     -37.373  25.133  19.344  1.00 75.98           H  
ATOM   1281  CA  GLU A  85     -39.130  24.087  18.743  1.00 75.98           C  
ATOM   1282  HA  GLU A  85     -39.365  24.026  17.681  1.00 75.98           H  
ATOM   1283  C   GLU A  85     -40.481  24.105  19.482  1.00 75.98           C  
ATOM   1284  CB  GLU A  85     -38.318  22.847  19.147  1.00 75.98           C  
ATOM   1285  HB2 GLU A  85     -37.848  23.029  20.113  1.00 75.98           H  
ATOM   1286  HB3 GLU A  85     -38.999  22.004  19.257  1.00 75.98           H  
ATOM   1287  O   GLU A  85     -41.510  23.722  18.932  1.00 75.98           O  
ATOM   1288  CG  GLU A  85     -37.234  22.462  18.129  1.00 75.98           C  
ATOM   1289  HG2 GLU A  85     -36.516  23.278  18.048  1.00 75.98           H  
ATOM   1290  HG3 GLU A  85     -36.704  21.586  18.504  1.00 75.98           H  
ATOM   1291  CD  GLU A  85     -37.839  22.143  16.754  1.00 75.98           C  
ATOM   1292  OE1 GLU A  85     -37.350  22.714  15.755  1.00 75.98           O  
ATOM   1293  OE2 GLU A  85     -38.831  21.381  16.722  1.00 75.98           O  
ATOM   1294  N   LEU A  86     -40.535  24.622  20.713  1.00 70.02           N  
ATOM   1295  H   LEU A  86     -39.665  24.903  21.143  1.00 70.02           H  
ATOM   1296  CA  LEU A  86     -41.791  24.708  21.476  1.00 70.02           C  
ATOM   1297  HA  LEU A  86     -42.334  23.772  21.347  1.00 70.02           H  
ATOM   1298  C   LEU A  86     -42.749  25.817  20.997  1.00 70.02           C  
ATOM   1299  CB  LEU A  86     -41.449  24.902  22.963  1.00 70.02           C  
ATOM   1300  HB2 LEU A  86     -42.331  25.262  23.492  1.00 70.02           H  
ATOM   1301  HB3 LEU A  86     -40.681  25.672  23.038  1.00 70.02           H  
ATOM   1302  O   LEU A  86     -43.912  25.844  21.406  1.00 70.02           O  
ATOM   1303  CG  LEU A  86     -40.960  23.619  23.654  1.00 70.02           C  
ATOM   1304  HG  LEU A  86     -40.210  23.122  23.039  1.00 70.02           H  
ATOM   1305  CD1 LEU A  86     -40.322  23.990  24.993  1.00 70.02           C  
ATOM   1306 HD11 LEU A  86     -41.012  24.599  25.578  1.00 70.02           H  
ATOM   1307 HD12 LEU A  86     -39.415  24.559  24.791  1.00 70.02           H  
ATOM   1308 HD13 LEU A  86     -40.045  23.084  25.532  1.00 70.02           H  
ATOM   1309  CD2 LEU A  86     -42.109  22.646  23.936  1.00 70.02           C  
ATOM   1310 HD21 LEU A  86     -41.722  21.754  24.428  1.00 70.02           H  
ATOM   1311 HD22 LEU A  86     -42.873  23.116  24.556  1.00 70.02           H  
ATOM   1312 HD23 LEU A  86     -42.556  22.325  22.995  1.00 70.02           H  
ATOM   1313  N   GLY A  87     -42.279  26.785  20.205  1.00 56.69           N  
ATOM   1314  H   GLY A  87     -41.337  26.686  19.854  1.00 56.69           H  
ATOM   1315  CA  GLY A  87     -43.065  27.955  19.802  1.00 56.69           C  
ATOM   1316  HA2 GLY A  87     -43.663  28.299  20.646  1.00 56.69           H  
ATOM   1317  HA3 GLY A  87     -42.367  28.743  19.522  1.00 56.69           H  
ATOM   1318  C   GLY A  87     -44.003  27.729  18.610  1.00 56.69           C  
ATOM   1319  O   GLY A  87     -44.988  28.458  18.468  1.00 56.69           O  
ATOM   1320  N   THR A  88     -43.716  26.756  17.749  1.00 46.69           N  
ATOM   1321  H   THR A  88     -42.897  26.185  17.905  1.00 46.69           H  
ATOM   1322  CA  THR A  88     -44.386  26.558  16.451  1.00 46.69           C  
ATOM   1323  HA  THR A  88     -44.567  27.542  16.017  1.00 46.69           H  
ATOM   1324  C   THR A  88     -45.764  25.896  16.549  1.00 46.69           C  
ATOM   1325  CB  THR A  88     -43.479  25.772  15.473  1.00 46.69           C  
ATOM   1326  HB  THR A  88     -44.060  25.015  14.948  1.00 46.69           H  
ATOM   1327  O   THR A  88     -46.662  26.285  15.803  1.00 46.69           O  
ATOM   1328  CG2 THR A  88     -42.833  26.707  14.450  1.00 46.69           C  
ATOM   1329 HG21 THR A  88     -43.606  27.196  13.858  1.00 46.69           H  
ATOM   1330 HG22 THR A  88     -42.190  26.127  13.787  1.00 46.69           H  
ATOM   1331 HG23 THR A  88     -42.229  27.454  14.965  1.00 46.69           H  
ATOM   1332  OG1 THR A  88     -42.424  25.156  16.173  1.00 46.69           O  
ATOM   1333  HG1 THR A  88     -42.027  24.448  15.660  1.00 46.69           H  
ATOM   1334  N   GLU A  89     -45.990  24.958  17.475  1.00 38.40           N  
ATOM   1335  H   GLU A  89     -45.211  24.644  18.036  1.00 38.40           H  
ATOM   1336  CA  GLU A  89     -47.241  24.173  17.528  1.00 38.40           C  
ATOM   1337  HA  GLU A  89     -47.436  23.753  16.541  1.00 38.40           H  
ATOM   1338  C   GLU A  89     -48.505  24.972  17.902  1.00 38.40           C  
ATOM   1339  CB  GLU A  89     -47.099  23.005  18.517  1.00 38.40           C  
ATOM   1340  HB2 GLU A  89     -46.584  23.351  19.413  1.00 38.40           H  
ATOM   1341  HB3 GLU A  89     -48.098  22.682  18.809  1.00 38.40           H  
ATOM   1342  O   GLU A  89     -49.613  24.574  17.551  1.00 38.40           O  
ATOM   1343  CG  GLU A  89     -46.381  21.783  17.929  1.00 38.40           C  
ATOM   1344  HG2 GLU A  89     -46.820  21.555  16.958  1.00 38.40           H  
ATOM   1345  HG3 GLU A  89     -45.329  22.026  17.780  1.00 38.40           H  
ATOM   1346  CD  GLU A  89     -46.514  20.557  18.851  1.00 38.40           C  
ATOM   1347  OE1 GLU A  89     -46.576  19.430  18.312  1.00 38.40           O  
ATOM   1348  OE2 GLU A  89     -46.607  20.759  20.086  1.00 38.40           O  
ATOM   1349  N   VAL A  90     -48.397  26.114  18.594  1.00 35.42           N  
ATOM   1350  H   VAL A  90     -47.469  26.421  18.847  1.00 35.42           H  
ATOM   1351  CA  VAL A  90     -49.586  26.822  19.129  1.00 35.42           C  
ATOM   1352  HA  VAL A  90     -50.269  26.052  19.486  1.00 35.42           H  
ATOM   1353  C   VAL A  90     -50.373  27.588  18.049  1.00 35.42           C  
ATOM   1354  CB  VAL A  90     -49.240  27.700  20.355  1.00 35.42           C  
ATOM   1355  HB  VAL A  90     -48.641  28.550  20.028  1.00 35.42           H  
ATOM   1356  O   VAL A  90     -51.436  28.142  18.335  1.00 35.42           O  
ATOM   1357  CG1 VAL A  90     -50.477  28.227  21.106  1.00 35.42           C  
ATOM   1358 HG11 VAL A  90     -50.183  28.664  22.060  1.00 35.42           H  
ATOM   1359 HG12 VAL A  90     -50.967  29.014  20.533  1.00 35.42           H  
ATOM   1360 HG13 VAL A  90     -51.180  27.413  21.285  1.00 35.42           H  
ATOM   1361  CG2 VAL A  90     -48.426  26.911  21.393  1.00 35.42           C  
ATOM   1362 HG21 VAL A  90     -48.975  26.020  21.701  1.00 35.42           H  
ATOM   1363 HG22 VAL A  90     -47.467  26.605  20.975  1.00 35.42           H  
ATOM   1364 HG23 VAL A  90     -48.218  27.530  22.266  1.00 35.42           H  
ATOM   1365  N   ARG A  91     -49.926  27.610  16.783  1.00 31.49           N  
ATOM   1366  H   ARG A  91     -49.099  27.067  16.580  1.00 31.49           H  
ATOM   1367  CA  ARG A  91     -50.768  28.060  15.657  1.00 31.49           C  
ATOM   1368  HA  ARG A  91     -51.320  28.951  15.956  1.00 31.49           H  
ATOM   1369  C   ARG A  91     -51.846  27.008  15.356  1.00 31.49           C  
ATOM   1370  CB  ARG A  91     -49.922  28.410  14.420  1.00 31.49           C  
ATOM   1371  HB2 ARG A  91     -49.146  27.657  14.281  1.00 31.49           H  
ATOM   1372  HB3 ARG A  91     -50.567  28.398  13.542  1.00 31.49           H  
ATOM   1373  O   ARG A  91     -51.818  26.353  14.322  1.00 31.49           O  
ATOM   1374  CG  ARG A  91     -49.296  29.808  14.504  1.00 31.49           C  
ATOM   1375  HG2 ARG A  91     -50.084  30.545  14.659  1.00 31.49           H  
ATOM   1376  HG3 ARG A  91     -48.593  29.848  15.335  1.00 31.49           H  
ATOM   1377  CD  ARG A  91     -48.568  30.110  13.189  1.00 31.49           C  
ATOM   1378  HD2 ARG A  91     -49.258  29.951  12.361  1.00 31.49           H  
ATOM   1379  HD3 ARG A  91     -47.740  29.408  13.090  1.00 31.49           H  
ATOM   1380  NE  ARG A  91     -48.060  31.496  13.137  1.00 31.49           N  
ATOM   1381  HE  ARG A  91     -48.299  32.094  13.915  1.00 31.49           H  
ATOM   1382  NH1 ARG A  91     -46.909  31.286  11.161  1.00 31.49           N  
ATOM   1383 HH11 ARG A  91     -46.291  31.660  10.456  1.00 31.49           H  
ATOM   1384 HH12 ARG A  91     -47.175  30.312  11.128  1.00 31.49           H  
ATOM   1385  NH2 ARG A  91     -46.903  33.242  12.233  1.00 31.49           N  
ATOM   1386 HH21 ARG A  91     -47.159  33.822  13.020  1.00 31.49           H  
ATOM   1387 HH22 ARG A  91     -46.297  33.603  11.510  1.00 31.49           H  
ATOM   1388  CZ  ARG A  91     -47.298  32.000  12.181  1.00 31.49           C  
ATOM   1389  N   GLY A  92     -52.796  26.856  16.276  1.00 30.46           N  
ATOM   1390  H   GLY A  92     -52.700  27.384  17.132  1.00 30.46           H  
ATOM   1391  CA  GLY A  92     -53.998  26.058  16.067  1.00 30.46           C  
ATOM   1392  HA2 GLY A  92     -53.706  25.031  15.847  1.00 30.46           H  
ATOM   1393  HA3 GLY A  92     -54.612  26.061  16.968  1.00 30.46           H  
ATOM   1394  C   GLY A  92     -54.830  26.599  14.903  1.00 30.46           C  
ATOM   1395  O   GLY A  92     -54.809  27.800  14.612  1.00 30.46           O  
ATOM   1396  N   GLU A  93     -55.558  25.702  14.237  1.00 32.08           N  
ATOM   1397  H   GLU A  93     -55.507  24.731  14.509  1.00 32.08           H  
ATOM   1398  CA  GLU A  93     -56.415  26.031  13.098  1.00 32.08           C  
ATOM   1399  HA  GLU A  93     -55.789  26.426  12.298  1.00 32.08           H  
ATOM   1400  C   GLU A  93     -57.443  27.103  13.472  1.00 32.08           C  
ATOM   1401  CB  GLU A  93     -57.125  24.774  12.568  1.00 32.08           C  
ATOM   1402  HB2 GLU A  93     -57.526  24.209  13.410  1.00 32.08           H  
ATOM   1403  HB3 GLU A  93     -57.954  25.084  11.933  1.00 32.08           H  
ATOM   1404  O   GLU A  93     -58.249  26.945  14.394  1.00 32.08           O  
ATOM   1405  CG  GLU A  93     -56.189  23.893  11.728  1.00 32.08           C  
ATOM   1406  HG2 GLU A  93     -55.803  24.491  10.902  1.00 32.08           H  
ATOM   1407  HG3 GLU A  93     -55.344  23.586  12.345  1.00 32.08           H  
ATOM   1408  CD  GLU A  93     -56.890  22.641  11.178  1.00 32.08           C  
ATOM   1409  OE1 GLU A  93     -56.528  22.225  10.055  1.00 32.08           O  
ATOM   1410  OE2 GLU A  93     -57.784  22.112  11.878  1.00 32.08           O  
ATOM   1411  N   ALA A  94     -57.415  28.217  12.738  1.00 38.38           N  
ATOM   1412  H   ALA A  94     -56.726  28.295  12.004  1.00 38.38           H  
ATOM   1413  CA  ALA A  94     -58.430  29.249  12.856  1.00 38.38           C  
ATOM   1414  HA  ALA A  94     -58.411  29.601  13.888  1.00 38.38           H  
ATOM   1415  C   ALA A  94     -59.811  28.641  12.523  1.00 38.38           C  
ATOM   1416  CB  ALA A  94     -58.070  30.421  11.937  1.00 38.38           C  
ATOM   1417  HB1 ALA A  94     -58.818  31.207  12.037  1.00 38.38           H  
ATOM   1418  HB2 ALA A  94     -58.047  30.083  10.900  1.00 38.38           H  
ATOM   1419  HB3 ALA A  94     -57.093  30.819  12.211  1.00 38.38           H  
ATOM   1420  O   ALA A  94     -59.926  27.923  11.526  1.00 38.38           O  
ATOM   1421  N   PRO A  95     -60.857  28.909  13.328  1.00 42.06           N  
ATOM   1422  CA  PRO A  95     -62.159  28.283  13.144  1.00 42.06           C  
ATOM   1423  HA  PRO A  95     -62.044  27.211  13.308  1.00 42.06           H  
ATOM   1424  C   PRO A  95     -62.695  28.519  11.728  1.00 42.06           C  
ATOM   1425  CB  PRO A  95     -63.089  28.853  14.220  1.00 42.06           C  
ATOM   1426  HB2 PRO A  95     -63.477  28.046  14.841  1.00 42.06           H  
ATOM   1427  HB3 PRO A  95     -63.919  29.396  13.768  1.00 42.06           H  
ATOM   1428  O   PRO A  95     -62.655  29.638  11.214  1.00 42.06           O  
ATOM   1429  CG  PRO A  95     -62.243  29.810  15.062  1.00 42.06           C  
ATOM   1430  HG2 PRO A  95     -62.229  29.485  16.102  1.00 42.06           H  
ATOM   1431  HG3 PRO A  95     -62.646  30.821  14.996  1.00 42.06           H  
ATOM   1432  CD  PRO A  95     -60.830  29.777  14.488  1.00 42.06           C  
ATOM   1433  HD2 PRO A  95     -60.523  30.782  14.199  1.00 42.06           H  
ATOM   1434  HD3 PRO A  95     -60.145  29.374  15.234  1.00 42.06           H  
ATOM   1435  N   SER A  96     -63.204  27.453  11.107  1.00 50.46           N  
ATOM   1436  H   SER A  96     -63.135  26.564  11.582  1.00 50.46           H  
ATOM   1437  CA  SER A  96     -63.756  27.475   9.750  1.00 50.46           C  
ATOM   1438  HA  SER A  96     -62.940  27.661   9.052  1.00 50.46           H  
ATOM   1439  C   SER A  96     -64.805  28.580   9.577  1.00 50.46           C  
ATOM   1440  CB  SER A  96     -64.355  26.098   9.437  1.00 50.46           C  
ATOM   1441  HB2 SER A  96     -63.548  25.405   9.199  1.00 50.46           H  
ATOM   1442  HB3 SER A  96     -64.881  25.730  10.318  1.00 50.46           H  
ATOM   1443  O   SER A  96     -65.721  28.723  10.390  1.00 50.46           O  
ATOM   1444  OG  SER A  96     -65.278  26.144   8.365  1.00 50.46           O  
ATOM   1445  HG  SER A  96     -65.537  25.240   8.170  1.00 50.46           H  
ATOM   1446  N   ALA A  97     -64.711  29.326   8.471  1.00 59.94           N  
ATOM   1447  H   ALA A  97     -63.918  29.174   7.864  1.00 59.94           H  
ATOM   1448  CA  ALA A  97     -65.659  30.384   8.121  1.00 59.94           C  
ATOM   1449  HA  ALA A  97     -65.618  31.153   8.893  1.00 59.94           H  
ATOM   1450  C   ALA A  97     -67.120  29.888   8.041  1.00 59.94           C  
ATOM   1451  CB  ALA A  97     -65.209  30.996   6.788  1.00 59.94           C  
ATOM   1452  HB1 ALA A  97     -65.234  30.242   6.001  1.00 59.94           H  
ATOM   1453  HB2 ALA A  97     -65.879  31.812   6.519  1.00 59.94           H  
ATOM   1454  HB3 ALA A  97     -64.196  31.389   6.883  1.00 59.94           H  
ATOM   1455  O   ALA A  97     -68.040  30.659   8.311  1.00 59.94           O  
ATOM   1456  N   LEU A  98     -67.336  28.605   7.714  1.00 64.33           N  
ATOM   1457  H   LEU A  98     -66.531  28.008   7.588  1.00 64.33           H  
ATOM   1458  CA  LEU A  98     -68.669  27.993   7.622  1.00 64.33           C  
ATOM   1459  HA  LEU A  98     -69.311  28.628   7.012  1.00 64.33           H  
ATOM   1460  C   LEU A  98     -69.357  27.877   8.989  1.00 64.33           C  
ATOM   1461  CB  LEU A  98     -68.557  26.607   6.958  1.00 64.33           C  
ATOM   1462  HB2 LEU A  98     -69.494  26.070   7.109  1.00 64.33           H  
ATOM   1463  HB3 LEU A  98     -67.778  26.038   7.465  1.00 64.33           H  
ATOM   1464  O   LEU A  98     -70.541  28.171   9.095  1.00 64.33           O  
ATOM   1465  CG  LEU A  98     -68.266  26.650   5.447  1.00 64.33           C  
ATOM   1466  HG  LEU A  98     -67.464  27.362   5.248  1.00 64.33           H  
ATOM   1467  CD1 LEU A  98     -67.811  25.275   4.959  1.00 64.33           C  
ATOM   1468 HD11 LEU A  98     -68.590  24.536   5.152  1.00 64.33           H  
ATOM   1469 HD12 LEU A  98     -66.899  24.981   5.478  1.00 64.33           H  
ATOM   1470 HD13 LEU A  98     -67.607  25.311   3.889  1.00 64.33           H  
ATOM   1471  CD2 LEU A  98     -69.506  27.055   4.647  1.00 64.33           C  
ATOM   1472 HD21 LEU A  98     -69.827  28.057   4.931  1.00 64.33           H  
ATOM   1473 HD22 LEU A  98     -70.321  26.357   4.841  1.00 64.33           H  
ATOM   1474 HD23 LEU A  98     -69.276  27.052   3.582  1.00 64.33           H  
ATOM   1475  N   ALA A  99     -68.619  27.548  10.053  1.00 60.96           N  
ATOM   1476  H   ALA A  99     -67.626  27.403   9.939  1.00 60.96           H  
ATOM   1477  CA  ALA A  99     -69.196  27.450  11.397  1.00 60.96           C  
ATOM   1478  HA  ALA A  99     -70.067  26.796  11.359  1.00 60.96           H  
ATOM   1479  C   ALA A  99     -69.673  28.818  11.927  1.00 60.96           C  
ATOM   1480  CB  ALA A  99     -68.148  26.817  12.320  1.00 60.96           C  
ATOM   1481  HB1 ALA A  99     -68.569  26.704  13.319  1.00 60.96           H  
ATOM   1482  HB2 ALA A  99     -67.872  25.833  11.942  1.00 60.96           H  
ATOM   1483  HB3 ALA A  99     -67.262  27.449  12.374  1.00 60.96           H  
ATOM   1484  O   ALA A  99     -70.626  28.903  12.702  1.00 60.96           O  
ATOM   1485  N   GLY A 100     -69.042  29.910  11.475  1.00 59.70           N  
ATOM   1486  H   GLY A 100     -68.268  29.781  10.839  1.00 59.70           H  
ATOM   1487  CA  GLY A 100     -69.511  31.271  11.748  1.00 59.70           C  
ATOM   1488  HA2 GLY A 100     -69.638  31.401  12.823  1.00 59.70           H  
ATOM   1489  HA3 GLY A 100     -68.761  31.977  11.392  1.00 59.70           H  
ATOM   1490  C   GLY A 100     -70.842  31.604  11.062  1.00 59.70           C  
ATOM   1491  O   GLY A 100     -71.626  32.388  11.596  1.00 59.70           O  
ATOM   1492  N   LEU A 101     -71.118  30.990   9.907  1.00 68.65           N  
ATOM   1493  H   LEU A 101     -70.469  30.292   9.571  1.00 68.65           H  
ATOM   1494  CA  LEU A 101     -72.369  31.144   9.162  1.00 68.65           C  
ATOM   1495  HA  LEU A 101     -72.631  32.202   9.143  1.00 68.65           H  
ATOM   1496  C   LEU A 101     -73.544  30.440   9.862  1.00 68.65           C  
ATOM   1497  CB  LEU A 101     -72.149  30.654   7.712  1.00 68.65           C  
ATOM   1498  HB2 LEU A 101     -71.231  30.068   7.665  1.00 68.65           H  
ATOM   1499  HB3 LEU A 101     -72.956  29.982   7.421  1.00 68.65           H  
ATOM   1500  O   LEU A 101     -74.604  31.050   9.981  1.00 68.65           O  
ATOM   1501  CG  LEU A 101     -72.048  31.804   6.694  1.00 68.65           C  
ATOM   1502  HG  LEU A 101     -71.666  32.701   7.182  1.00 68.65           H  
ATOM   1503  CD1 LEU A 101     -71.083  31.450   5.561  1.00 68.65           C  
ATOM   1504 HD11 LEU A 101     -71.422  30.542   5.061  1.00 68.65           H  
ATOM   1505 HD12 LEU A 101     -71.037  32.268   4.842  1.00 68.65           H  
ATOM   1506 HD13 LEU A 101     -70.088  31.281   5.973  1.00 68.65           H  
ATOM   1507  CD2 LEU A 101     -73.416  32.114   6.087  1.00 68.65           C  
ATOM   1508 HD21 LEU A 101     -74.120  32.359   6.882  1.00 68.65           H  
ATOM   1509 HD22 LEU A 101     -73.791  31.243   5.549  1.00 68.65           H  
ATOM   1510 HD23 LEU A 101     -73.337  32.962   5.406  1.00 68.65           H  
ATOM   1511  N   ASP A 102     -73.345  29.238  10.413  1.00 65.07           N  
ATOM   1512  H   ASP A 102     -72.489  28.748  10.193  1.00 65.07           H  
ATOM   1513  CA  ASP A 102     -74.396  28.491  11.130  1.00 65.07           C  
ATOM   1514  HA  ASP A 102     -75.235  28.313  10.457  1.00 65.07           H  
ATOM   1515  C   ASP A 102     -74.921  29.254  12.361  1.00 65.07           C  
ATOM   1516  CB  ASP A 102     -73.849  27.131  11.603  1.00 65.07           C  
ATOM   1517  HB2 ASP A 102     -72.960  27.300  12.209  1.00 65.07           H  
ATOM   1518  HB3 ASP A 102     -74.598  26.664  12.242  1.00 65.07           H  
ATOM   1519  O   ASP A 102     -76.128  29.335  12.607  1.00 65.07           O  
ATOM   1520  CG  ASP A 102     -73.512  26.139  10.485  1.00 65.07           C  
ATOM   1521  OD1 ASP A 102     -74.063  26.274   9.374  1.00 65.07           O  
ATOM   1522  OD2 ASP A 102     -72.699  25.230  10.771  1.00 65.07           O  
ATOM   1523  N   ALA A 103     -74.015  29.863  13.137  1.00 65.40           N  
ATOM   1524  H   ALA A 103     -73.040  29.749  12.901  1.00 65.40           H  
ATOM   1525  CA  ALA A 103     -74.387  30.655  14.312  1.00 65.40           C  
ATOM   1526  HA  ALA A 103     -75.013  30.043  14.960  1.00 65.40           H  
ATOM   1527  C   ALA A 103     -75.197  31.903  13.927  1.00 65.40           C  
ATOM   1528  CB  ALA A 103     -73.112  31.036  15.072  1.00 65.40           C  
ATOM   1529  HB1 ALA A 103     -72.563  30.135  15.344  1.00 65.40           H  
ATOM   1530  HB2 ALA A 103     -73.377  31.582  15.977  1.00 65.40           H  
ATOM   1531  HB3 ALA A 103     -72.477  31.663  14.446  1.00 65.40           H  
ATOM   1532  O   ALA A 103     -76.143  32.278  14.627  1.00 65.40           O  
ATOM   1533  N   LEU A 104     -74.847  32.527  12.798  1.00 69.21           N  
ATOM   1534  H   LEU A 104     -74.094  32.140  12.248  1.00 69.21           H  
ATOM   1535  CA  LEU A 104     -75.618  33.630  12.243  1.00 69.21           C  
ATOM   1536  HA  LEU A 104     -75.750  34.377  13.026  1.00 69.21           H  
ATOM   1537  C   LEU A 104     -77.015  33.149  11.823  1.00 69.21           C  
ATOM   1538  CB  LEU A 104     -74.833  34.249  11.076  1.00 69.21           C  
ATOM   1539  HB2 LEU A 104     -74.807  33.530  10.258  1.00 69.21           H  
ATOM   1540  HB3 LEU A 104     -73.806  34.442  11.384  1.00 69.21           H  
ATOM   1541  O   LEU A 104     -77.999  33.791  12.182  1.00 69.21           O  
ATOM   1542  CG  LEU A 104     -75.465  35.552  10.567  1.00 69.21           C  
ATOM   1543  HG  LEU A 104     -76.544  35.432  10.470  1.00 69.21           H  
ATOM   1544  CD1 LEU A 104     -75.176  36.736  11.495  1.00 69.21           C  
ATOM   1545 HD11 LEU A 104     -74.100  36.863  11.615  1.00 69.21           H  
ATOM   1546 HD12 LEU A 104     -75.609  37.645  11.078  1.00 69.21           H  
ATOM   1547 HD13 LEU A 104     -75.627  36.554  12.470  1.00 69.21           H  
ATOM   1548  CD2 LEU A 104     -74.918  35.889   9.187  1.00 69.21           C  
ATOM   1549 HD21 LEU A 104     -73.848  36.091   9.239  1.00 69.21           H  
ATOM   1550 HD22 LEU A 104     -75.100  35.058   8.506  1.00 69.21           H  
ATOM   1551 HD23 LEU A 104     -75.460  36.763   8.825  1.00 69.21           H  
ATOM   1552  N   GLU A 105     -77.116  32.008  11.134  1.00 71.63           N  
ATOM   1553  H   GLU A 105     -76.270  31.518  10.881  1.00 71.63           H  
ATOM   1554  CA  GLU A 105     -78.390  31.430  10.687  1.00 71.63           C  
ATOM   1555  HA  GLU A 105     -78.881  32.173  10.060  1.00 71.63           H  
ATOM   1556  C   GLU A 105     -79.357  31.139  11.842  1.00 71.63           C  
ATOM   1557  CB  GLU A 105     -78.155  30.160   9.842  1.00 71.63           C  
ATOM   1558  HB2 GLU A 105     -77.104  29.872   9.874  1.00 71.63           H  
ATOM   1559  HB3 GLU A 105     -78.744  29.341  10.254  1.00 71.63           H  
ATOM   1560  O   GLU A 105     -80.544  31.453  11.746  1.00 71.63           O  
ATOM   1561  CG  GLU A 105     -78.576  30.385   8.381  1.00 71.63           C  
ATOM   1562  HG2 GLU A 105     -77.949  31.170   7.956  1.00 71.63           H  
ATOM   1563  HG3 GLU A 105     -79.606  30.745   8.372  1.00 71.63           H  
ATOM   1564  CD  GLU A 105     -78.490  29.127   7.499  1.00 71.63           C  
ATOM   1565  OE1 GLU A 105     -78.827  29.261   6.298  1.00 71.63           O  
ATOM   1566  OE2 GLU A 105     -78.157  28.043   8.020  1.00 71.63           O  
ATOM   1567  N   ALA A 106     -78.854  30.611  12.961  1.00 68.32           N  
ATOM   1568  H   ALA A 106     -77.886  30.321  12.951  1.00 68.32           H  
ATOM   1569  CA  ALA A 106     -79.662  30.337  14.148  1.00 68.32           C  
ATOM   1570  HA  ALA A 106     -80.556  29.794  13.839  1.00 68.32           H  
ATOM   1571  C   ALA A 106     -80.131  31.611  14.875  1.00 68.32           C  
ATOM   1572  CB  ALA A 106     -78.850  29.436  15.084  1.00 68.32           C  
ATOM   1573  HB1 ALA A 106     -77.947  29.955  15.405  1.00 68.32           H  
ATOM   1574  HB2 ALA A 106     -78.566  28.523  14.560  1.00 68.32           H  
ATOM   1575  HB3 ALA A 106     -79.448  29.178  15.957  1.00 68.32           H  
ATOM   1576  O   ALA A 106     -81.201  31.606  15.483  1.00 68.32           O  
ATOM   1577  N   ALA A 107     -79.355  32.699  14.812  1.00 70.44           N  
ATOM   1578  H   ALA A 107     -78.475  32.626  14.322  1.00 70.44           H  
ATOM   1579  CA  ALA A 107     -79.699  33.980  15.428  1.00 70.44           C  
ATOM   1580  HA  ALA A 107     -80.226  33.789  16.363  1.00 70.44           H  
ATOM   1581  C   ALA A 107     -80.633  34.841  14.555  1.00 70.44           C  
ATOM   1582  CB  ALA A 107     -78.398  34.716  15.765  1.00 70.44           C  
ATOM   1583  HB1 ALA A 107     -77.783  34.096  16.417  1.00 70.44           H  
ATOM   1584  HB2 ALA A 107     -77.844  34.927  14.850  1.00 70.44           H  
ATOM   1585  HB3 ALA A 107     -78.627  35.652  16.273  1.00 70.44           H  
ATOM   1586  O   ALA A 107     -81.371  35.676  15.085  1.00 70.44           O  
ATOM   1587  N   LEU A 108     -80.649  34.626  13.231  1.00 72.56           N  
ATOM   1588  H   LEU A 108     -79.990  33.955  12.862  1.00 72.56           H  
ATOM   1589  CA  LEU A 108     -81.485  35.371  12.276  1.00 72.56           C  
ATOM   1590  HA  LEU A 108     -81.110  36.394  12.251  1.00 72.56           H  
ATOM   1591  C   LEU A 108     -82.978  35.486  12.663  1.00 72.56           C  
ATOM   1592  CB  LEU A 108     -81.362  34.763  10.859  1.00 72.56           C  
ATOM   1593  HB2 LEU A 108     -81.350  33.676  10.944  1.00 72.56           H  
ATOM   1594  HB3 LEU A 108     -82.251  35.023  10.286  1.00 72.56           H  
ATOM   1595  O   LEU A 108     -83.533  36.576  12.483  1.00 72.56           O  
ATOM   1596  CG  LEU A 108     -80.139  35.214  10.040  1.00 72.56           C  
ATOM   1597  HG  LEU A 108     -79.228  35.105  10.628  1.00 72.56           H  
ATOM   1598  CD1 LEU A 108     -80.011  34.385   8.760  1.00 72.56           C  
ATOM   1599 HD11 LEU A 108     -80.770  34.681   8.036  1.00 72.56           H  
ATOM   1600 HD12 LEU A 108     -79.021  34.527   8.328  1.00 72.56           H  
ATOM   1601 HD13 LEU A 108     -80.157  33.326   8.972  1.00 72.56           H  
ATOM   1602  CD2 LEU A 108     -80.255  36.676   9.607  1.00 72.56           C  
ATOM   1603 HD21 LEU A 108     -80.309  37.315  10.489  1.00 72.56           H  
ATOM   1604 HD22 LEU A 108     -79.374  36.952   9.027  1.00 72.56           H  
ATOM   1605 HD23 LEU A 108     -81.150  36.823   9.003  1.00 72.56           H  
ATOM   1606  N   PRO A 109     -83.665  34.445  13.188  1.00 72.67           N  
ATOM   1607  CA  PRO A 109     -85.093  34.522  13.500  1.00 72.67           C  
ATOM   1608  HA  PRO A 109     -85.633  34.780  12.589  1.00 72.67           H  
ATOM   1609  C   PRO A 109     -85.431  35.551  14.585  1.00 72.67           C  
ATOM   1610  CB  PRO A 109     -85.502  33.111  13.947  1.00 72.67           C  
ATOM   1611  HB2 PRO A 109     -86.495  32.846  13.582  1.00 72.67           H  
ATOM   1612  HB3 PRO A 109     -85.470  33.037  15.034  1.00 72.67           H  
ATOM   1613  O   PRO A 109     -86.499  36.168  14.527  1.00 72.67           O  
ATOM   1614  CG  PRO A 109     -84.426  32.202  13.361  1.00 72.67           C  
ATOM   1615  HG2 PRO A 109     -84.293  31.294  13.948  1.00 72.67           H  
ATOM   1616  HG3 PRO A 109     -84.664  31.965  12.324  1.00 72.67           H  
ATOM   1617  CD  PRO A 109     -83.192  33.089  13.411  1.00 72.67           C  
ATOM   1618  HD2 PRO A 109     -82.474  32.766  12.658  1.00 72.67           H  
ATOM   1619  HD3 PRO A 109     -82.756  33.041  14.409  1.00 72.67           H  
ATOM   1620  N   GLU A 110     -84.529  35.755  15.551  1.00 68.46           N  
ATOM   1621  H   GLU A 110     -83.647  35.264  15.506  1.00 68.46           H  
ATOM   1622  CA  GLU A 110     -84.744  36.641  16.703  1.00 68.46           C  
ATOM   1623  HA  GLU A 110     -85.811  36.661  16.927  1.00 68.46           H  
ATOM   1624  C   GLU A 110     -84.356  38.100  16.432  1.00 68.46           C  
ATOM   1625  CB  GLU A 110     -84.040  36.102  17.959  1.00 68.46           C  
ATOM   1626  HB2 GLU A 110     -82.965  36.042  17.790  1.00 68.46           H  
ATOM   1627  HB3 GLU A 110     -84.223  36.823  18.756  1.00 68.46           H  
ATOM   1628  O   GLU A 110     -84.622  38.970  17.262  1.00 68.46           O  
ATOM   1629  CG  GLU A 110     -84.577  34.722  18.391  1.00 68.46           C  
ATOM   1630  HG2 GLU A 110     -85.583  34.601  17.990  1.00 68.46           H  
ATOM   1631  HG3 GLU A 110     -83.955  33.947  17.944  1.00 68.46           H  
ATOM   1632  CD  GLU A 110     -84.651  34.523  19.917  1.00 68.46           C  
ATOM   1633  OE1 GLU A 110     -85.429  33.632  20.331  1.00 68.46           O  
ATOM   1634  OE2 GLU A 110     -83.985  35.270  20.670  1.00 68.46           O  
ATOM   1635  N   VAL A 111     -83.787  38.404  15.257  1.00 70.89           N  
ATOM   1636  H   VAL A 111     -83.574  37.651  14.618  1.00 70.89           H  
ATOM   1637  CA  VAL A 111     -83.376  39.771  14.913  1.00 70.89           C  
ATOM   1638  HA  VAL A 111     -82.680  40.088  15.689  1.00 70.89           H  
ATOM   1639  C   VAL A 111     -84.605  40.697  14.886  1.00 70.89           C  
ATOM   1640  CB  VAL A 111     -82.593  39.842  13.592  1.00 70.89           C  
ATOM   1641  HB  VAL A 111     -83.213  39.462  12.780  1.00 70.89           H  
ATOM   1642  O   VAL A 111     -85.548  40.436  14.114  1.00 70.89           O  
ATOM   1643  CG1 VAL A 111     -82.178  41.285  13.263  1.00 70.89           C  
ATOM   1644 HG11 VAL A 111     -81.621  41.306  12.326  1.00 70.89           H  
ATOM   1645 HG12 VAL A 111     -81.550  41.689  14.057  1.00 70.89           H  
ATOM   1646 HG13 VAL A 111     -83.052  41.925  13.142  1.00 70.89           H  
ATOM   1647  CG2 VAL A 111     -81.313  39.002  13.684  1.00 70.89           C  
ATOM   1648 HG21 VAL A 111     -81.557  37.968  13.927  1.00 70.89           H  
ATOM   1649 HG22 VAL A 111     -80.654  39.396  14.457  1.00 70.89           H  
ATOM   1650 HG23 VAL A 111     -80.793  39.006  12.726  1.00 70.89           H  
ATOM   1651  N   PRO A 112     -84.614  41.786  15.687  1.00 76.96           N  
ATOM   1652  CA  PRO A 112     -85.714  42.741  15.745  1.00 76.96           C  
ATOM   1653  HA  PRO A 112     -86.590  42.224  16.138  1.00 76.96           H  
ATOM   1654  C   PRO A 112     -86.033  43.341  14.374  1.00 76.96           C  
ATOM   1655  CB  PRO A 112     -85.285  43.834  16.733  1.00 76.96           C  
ATOM   1656  HB2 PRO A 112     -86.126  44.203  17.320  1.00 76.96           H  
ATOM   1657  HB3 PRO A 112     -84.806  44.655  16.200  1.00 76.96           H  
ATOM   1658  O   PRO A 112     -85.147  43.608  13.563  1.00 76.96           O  
ATOM   1659  CG  PRO A 112     -84.244  43.148  17.610  1.00 76.96           C  
ATOM   1660  HG2 PRO A 112     -84.742  42.604  18.413  1.00 76.96           H  
ATOM   1661  HG3 PRO A 112     -83.521  43.856  18.014  1.00 76.96           H  
ATOM   1662  CD  PRO A 112     -83.589  42.157  16.657  1.00 76.96           C  
ATOM   1663  HD2 PRO A 112     -82.754  42.636  16.144  1.00 76.96           H  
ATOM   1664  HD3 PRO A 112     -83.238  41.300  17.233  1.00 76.96           H  
ATOM   1665  N   ALA A 113     -87.316  43.605  14.116  1.00 76.90           N  
ATOM   1666  H   ALA A 113     -87.999  43.374  14.823  1.00 76.90           H  
ATOM   1667  CA  ALA A 113     -87.790  44.071  12.811  1.00 76.90           C  
ATOM   1668  HA  ALA A 113     -87.589  43.293  12.074  1.00 76.90           H  
ATOM   1669  C   ALA A 113     -87.094  45.353  12.315  1.00 76.90           C  
ATOM   1670  CB  ALA A 113     -89.306  44.281  12.904  1.00 76.90           C  
ATOM   1671  HB1 ALA A 113     -89.533  45.053  13.639  1.00 76.90           H  
ATOM   1672  HB2 ALA A 113     -89.794  43.349  13.191  1.00 76.90           H  
ATOM   1673  HB3 ALA A 113     -89.688  44.595  11.933  1.00 76.90           H  
ATOM   1674  O   ALA A 113     -86.876  45.493  11.116  1.00 76.90           O  
ATOM   1675  N   THR A 114     -86.732  46.258  13.229  1.00 72.74           N  
ATOM   1676  H   THR A 114     -86.868  46.047  14.208  1.00 72.74           H  
ATOM   1677  CA  THR A 114     -86.083  47.545  12.930  1.00 72.74           C  
ATOM   1678  HA  THR A 114     -86.641  48.055  12.145  1.00 72.74           H  
ATOM   1679  C   THR A 114     -84.651  47.412  12.418  1.00 72.74           C  
ATOM   1680  CB  THR A 114     -86.069  48.435  14.184  1.00 72.74           C  
ATOM   1681  HB  THR A 114     -85.401  49.283  14.034  1.00 72.74           H  
ATOM   1682  O   THR A 114     -84.181  48.310  11.735  1.00 72.74           O  
ATOM   1683  CG2 THR A 114     -87.468  48.965  14.503  1.00 72.74           C  
ATOM   1684 HG21 THR A 114     -87.837  49.548  13.659  1.00 72.74           H  
ATOM   1685 HG22 THR A 114     -88.150  48.138  14.701  1.00 72.74           H  
ATOM   1686 HG23 THR A 114     -87.416  49.607  15.382  1.00 72.74           H  
ATOM   1687  OG1 THR A 114     -85.655  47.694  15.316  1.00 72.74           O  
ATOM   1688  HG1 THR A 114     -84.697  47.723  15.362  1.00 72.74           H  
ATOM   1689  N   GLU A 115     -83.963  46.311  12.731  1.00 75.05           N  
ATOM   1690  H   GLU A 115     -84.409  45.600  13.293  1.00 75.05           H  
ATOM   1691  CA  GLU A 115     -82.557  46.085  12.358  1.00 75.05           C  
ATOM   1692  HA  GLU A 115     -82.084  47.027  12.081  1.00 75.05           H  
ATOM   1693  C   GLU A 115     -82.413  45.147  11.154  1.00 75.05           C  
ATOM   1694  CB  GLU A 115     -81.798  45.516  13.564  1.00 75.05           C  
ATOM   1695  HB2 GLU A 115     -82.312  44.621  13.916  1.00 75.05           H  
ATOM   1696  HB3 GLU A 115     -80.793  45.239  13.246  1.00 75.05           H  
ATOM   1697  O   GLU A 115     -81.376  45.136  10.491  1.00 75.05           O  
ATOM   1698  CG  GLU A 115     -81.690  46.534  14.711  1.00 75.05           C  
ATOM   1699  HG2 GLU A 115     -81.140  47.405  14.356  1.00 75.05           H  
ATOM   1700  HG3 GLU A 115     -82.691  46.862  14.992  1.00 75.05           H  
ATOM   1701  CD  GLU A 115     -80.995  45.965  15.956  1.00 75.05           C  
ATOM   1702  OE1 GLU A 115     -81.120  46.625  17.013  1.00 75.05           O  
ATOM   1703  OE2 GLU A 115     -80.394  44.872  15.864  1.00 75.05           O  
ATOM   1704  N   ARG A 116     -83.465  44.378  10.826  1.00 76.47           N  
ATOM   1705  H   ARG A 116     -84.278  44.432  11.423  1.00 76.47           H  
ATOM   1706  CA  ARG A 116     -83.452  43.417   9.709  1.00 76.47           C  
ATOM   1707  HA  ARG A 116     -82.692  42.659   9.899  1.00 76.47           H  
ATOM   1708  C   ARG A 116     -83.078  44.051   8.383  1.00 76.47           C  
ATOM   1709  CB  ARG A 116     -84.820  42.753   9.530  1.00 76.47           C  
ATOM   1710  HB2 ARG A 116     -84.892  42.346   8.522  1.00 76.47           H  
ATOM   1711  HB3 ARG A 116     -85.611  43.491   9.662  1.00 76.47           H  
ATOM   1712  O   ARG A 116     -82.358  43.432   7.613  1.00 76.47           O  
ATOM   1713  CG  ARG A 116     -84.998  41.599  10.506  1.00 76.47           C  
ATOM   1714  HG2 ARG A 116     -84.944  41.989  11.523  1.00 76.47           H  
ATOM   1715  HG3 ARG A 116     -84.208  40.860  10.370  1.00 76.47           H  
ATOM   1716  CD  ARG A 116     -86.356  40.941  10.285  1.00 76.47           C  
ATOM   1717  HD2 ARG A 116     -86.312  40.323   9.388  1.00 76.47           H  
ATOM   1718  HD3 ARG A 116     -87.112  41.716  10.158  1.00 76.47           H  
ATOM   1719  NE  ARG A 116     -86.693  40.131  11.458  1.00 76.47           N  
ATOM   1720  HE  ARG A 116     -86.053  40.168  12.238  1.00 76.47           H  
ATOM   1721  NH1 ARG A 116     -88.703  39.295  10.747  1.00 76.47           N  
ATOM   1722 HH11 ARG A 116     -88.571  39.784   9.873  1.00 76.47           H  
ATOM   1723 HH12 ARG A 116     -89.481  38.671  10.903  1.00 76.47           H  
ATOM   1724  NH2 ARG A 116     -87.856  38.710  12.751  1.00 76.47           N  
ATOM   1725 HH21 ARG A 116     -87.087  38.752  13.404  1.00 76.47           H  
ATOM   1726 HH22 ARG A 116     -88.548  37.988  12.893  1.00 76.47           H  
ATOM   1727  CZ  ARG A 116     -87.754  39.382  11.642  1.00 76.47           C  
ATOM   1728  N   GLU A 117     -83.582  45.247   8.105  1.00 77.60           N  
ATOM   1729  H   GLU A 117     -84.150  45.707   8.801  1.00 77.60           H  
ATOM   1730  CA  GLU A 117     -83.360  45.916   6.821  1.00 77.60           C  
ATOM   1731  HA  GLU A 117     -83.639  45.231   6.020  1.00 77.60           H  
ATOM   1732  C   GLU A 117     -81.874  46.258   6.632  1.00 77.60           C  
ATOM   1733  CB  GLU A 117     -84.282  47.145   6.767  1.00 77.60           C  
ATOM   1734  HB2 GLU A 117     -83.804  47.990   7.261  1.00 77.60           H  
ATOM   1735  HB3 GLU A 117     -85.196  46.906   7.311  1.00 77.60           H  
ATOM   1736  O   GLU A 117     -81.294  45.994   5.578  1.00 77.60           O  
ATOM   1737  CG  GLU A 117     -84.694  47.528   5.339  1.00 77.60           C  
ATOM   1738  HG2 GLU A 117     -84.996  46.623   4.812  1.00 77.60           H  
ATOM   1739  HG3 GLU A 117     -83.833  47.950   4.821  1.00 77.60           H  
ATOM   1740  CD  GLU A 117     -85.865  48.529   5.316  1.00 77.60           C  
ATOM   1741  OE1 GLU A 117     -86.570  48.564   4.281  1.00 77.60           O  
ATOM   1742  OE2 GLU A 117     -86.062  49.251   6.319  1.00 77.60           O  
ATOM   1743  N   GLU A 118     -81.221  46.737   7.693  1.00 76.64           N  
ATOM   1744  H   GLU A 118     -81.729  46.876   8.556  1.00 76.64           H  
ATOM   1745  CA  GLU A 118     -79.789  47.030   7.690  1.00 76.64           C  
ATOM   1746  HA  GLU A 118     -79.559  47.570   6.771  1.00 76.64           H  
ATOM   1747  C   GLU A 118     -78.946  45.745   7.689  1.00 76.64           C  
ATOM   1748  CB  GLU A 118     -79.462  47.948   8.877  1.00 76.64           C  
ATOM   1749  HB2 GLU A 118     -79.461  47.370   9.801  1.00 76.64           H  
ATOM   1750  HB3 GLU A 118     -80.231  48.718   8.943  1.00 76.64           H  
ATOM   1751  O   GLU A 118     -77.945  45.670   6.974  1.00 76.64           O  
ATOM   1752  CG  GLU A 118     -78.105  48.640   8.683  1.00 76.64           C  
ATOM   1753  HG2 GLU A 118     -77.322  47.881   8.674  1.00 76.64           H  
ATOM   1754  HG3 GLU A 118     -78.101  49.130   7.710  1.00 76.64           H  
ATOM   1755  CD  GLU A 118     -77.773  49.682   9.762  1.00 76.64           C  
ATOM   1756  OE1 GLU A 118     -76.728  50.351   9.578  1.00 76.64           O  
ATOM   1757  OE2 GLU A 118     -78.521  49.791  10.757  1.00 76.64           O  
ATOM   1758  N   LEU A 119     -79.376  44.702   8.413  1.00 73.71           N  
ATOM   1759  H   LEU A 119     -80.178  44.842   9.011  1.00 73.71           H  
ATOM   1760  CA  LEU A 119     -78.733  43.385   8.408  1.00 73.71           C  
ATOM   1761  HA  LEU A 119     -77.688  43.524   8.682  1.00 73.71           H  
ATOM   1762  C   LEU A 119     -78.765  42.741   7.017  1.00 73.71           C  
ATOM   1763  CB  LEU A 119     -79.406  42.479   9.457  1.00 73.71           C  
ATOM   1764  HB2 LEU A 119     -80.456  42.362   9.191  1.00 73.71           H  
ATOM   1765  HB3 LEU A 119     -79.358  42.967  10.431  1.00 73.71           H  
ATOM   1766  O   LEU A 119     -77.733  42.257   6.557  1.00 73.71           O  
ATOM   1767  CG  LEU A 119     -78.771  41.079   9.563  1.00 73.71           C  
ATOM   1768  HG  LEU A 119     -78.782  40.596   8.585  1.00 73.71           H  
ATOM   1769  CD1 LEU A 119     -77.332  41.125  10.081  1.00 73.71           C  
ATOM   1770 HD11 LEU A 119     -77.297  41.640  11.041  1.00 73.71           H  
ATOM   1771 HD12 LEU A 119     -76.693  41.638   9.362  1.00 73.71           H  
ATOM   1772 HD13 LEU A 119     -76.954  40.110  10.205  1.00 73.71           H  
ATOM   1773  CD2 LEU A 119     -79.581  40.210  10.514  1.00 73.71           C  
ATOM   1774 HD21 LEU A 119     -79.121  39.224  10.580  1.00 73.71           H  
ATOM   1775 HD22 LEU A 119     -79.580  40.661  11.506  1.00 73.71           H  
ATOM   1776 HD23 LEU A 119     -80.604  40.106  10.151  1.00 73.71           H  
ATOM   1777  N   VAL A 120     -79.909  42.782   6.327  1.00 77.04           N  
ATOM   1778  H   VAL A 120     -80.716  43.195   6.772  1.00 77.04           H  
ATOM   1779  CA  VAL A 120     -80.050  42.296   4.946  1.00 77.04           C  
ATOM   1780  HA  VAL A 120     -79.741  41.252   4.907  1.00 77.04           H  
ATOM   1781  C   VAL A 120     -79.110  43.067   4.026  1.00 77.04           C  
ATOM   1782  CB  VAL A 120     -81.514  42.377   4.465  1.00 77.04           C  
ATOM   1783  HB  VAL A 120     -81.914  43.365   4.691  1.00 77.04           H  
ATOM   1784  O   VAL A 120     -78.311  42.442   3.337  1.00 77.04           O  
ATOM   1785  CG1 VAL A 120     -81.659  42.125   2.958  1.00 77.04           C  
ATOM   1786 HG11 VAL A 120     -81.191  41.181   2.681  1.00 77.04           H  
ATOM   1787 HG12 VAL A 120     -81.193  42.929   2.388  1.00 77.04           H  
ATOM   1788 HG13 VAL A 120     -82.713  42.097   2.682  1.00 77.04           H  
ATOM   1789  CG2 VAL A 120     -82.370  41.317   5.174  1.00 77.04           C  
ATOM   1790 HG21 VAL A 120     -82.244  41.375   6.255  1.00 77.04           H  
ATOM   1791 HG22 VAL A 120     -82.072  40.320   4.848  1.00 77.04           H  
ATOM   1792 HG23 VAL A 120     -83.421  41.476   4.932  1.00 77.04           H  
ATOM   1793  N   GLN A 121     -79.088  44.404   4.090  1.00 76.64           N  
ATOM   1794  H   GLN A 121     -79.763  44.875   4.676  1.00 76.64           H  
ATOM   1795  CA  GLN A 121     -78.158  45.211   3.286  1.00 76.64           C  
ATOM   1796  HA  GLN A 121     -78.340  45.018   2.228  1.00 76.64           H  
ATOM   1797  C   GLN A 121     -76.683  44.898   3.573  1.00 76.64           C  
ATOM   1798  CB  GLN A 121     -78.370  46.700   3.578  1.00 76.64           C  
ATOM   1799  HB2 GLN A 121     -77.510  47.252   3.200  1.00 76.64           H  
ATOM   1800  HB3 GLN A 121     -78.427  46.857   4.655  1.00 76.64           H  
ATOM   1801  O   GLN A 121     -75.818  45.028   2.699  1.00 76.64           O  
ATOM   1802  CG  GLN A 121     -79.618  47.280   2.911  1.00 76.64           C  
ATOM   1803  HG2 GLN A 121     -79.543  47.156   1.831  1.00 76.64           H  
ATOM   1804  HG3 GLN A 121     -80.504  46.746   3.253  1.00 76.64           H  
ATOM   1805  CD  GLN A 121     -79.781  48.764   3.224  1.00 76.64           C  
ATOM   1806  NE2 GLN A 121     -80.885  49.361   2.836  1.00 76.64           N  
ATOM   1807 HE21 GLN A 121     -81.008  50.310   3.158  1.00 76.64           H  
ATOM   1808 HE22 GLN A 121     -81.645  48.810   2.464  1.00 76.64           H  
ATOM   1809  OE1 GLN A 121     -78.921  49.423   3.791  1.00 76.64           O  
ATOM   1810  N   ARG A 122     -76.348  44.547   4.818  1.00 75.72           N  
ATOM   1811  H   ARG A 122     -77.079  44.525   5.515  1.00 75.72           H  
ATOM   1812  CA  ARG A 122     -74.981  44.181   5.203  1.00 75.72           C  
ATOM   1813  HA  ARG A 122     -74.290  44.852   4.692  1.00 75.72           H  
ATOM   1814  C   ARG A 122     -74.619  42.783   4.705  1.00 75.72           C  
ATOM   1815  CB  ARG A 122     -74.803  44.340   6.721  1.00 75.72           C  
ATOM   1816  HB2 ARG A 122     -75.672  44.834   7.158  1.00 75.72           H  
ATOM   1817  HB3 ARG A 122     -74.713  43.361   7.191  1.00 75.72           H  
ATOM   1818  O   ARG A 122     -73.538  42.625   4.142  1.00 75.72           O  
ATOM   1819  CG  ARG A 122     -73.568  45.184   7.045  1.00 75.72           C  
ATOM   1820  HG2 ARG A 122     -72.679  44.635   6.737  1.00 75.72           H  
ATOM   1821  HG3 ARG A 122     -73.612  46.133   6.510  1.00 75.72           H  
ATOM   1822  CD  ARG A 122     -73.515  45.464   8.548  1.00 75.72           C  
ATOM   1823  HD2 ARG A 122     -73.734  44.541   9.084  1.00 75.72           H  
ATOM   1824  HD3 ARG A 122     -74.278  46.200   8.798  1.00 75.72           H  
ATOM   1825  NE  ARG A 122     -72.182  45.943   8.957  1.00 75.72           N  
ATOM   1826  HE  ARG A 122     -71.452  45.919   8.260  1.00 75.72           H  
ATOM   1827  NH1 ARG A 122     -72.696  46.325  11.162  1.00 75.72           N  
ATOM   1828 HH11 ARG A 122     -73.670  46.146  10.963  1.00 75.72           H  
ATOM   1829 HH12 ARG A 122     -72.427  46.593  12.098  1.00 75.72           H  
ATOM   1830  NH2 ARG A 122     -70.590  46.566  10.459  1.00 75.72           N  
ATOM   1831 HH21 ARG A 122     -70.333  46.798  11.408  1.00 75.72           H  
ATOM   1832 HH22 ARG A 122     -69.879  46.501   9.745  1.00 75.72           H  
ATOM   1833  CZ  ARG A 122     -71.832  46.277  10.186  1.00 75.72           C  
ATOM   1834  N   LEU A 123     -75.528  41.817   4.830  1.00 74.22           N  
ATOM   1835  H   LEU A 123     -76.396  42.039   5.297  1.00 74.22           H  
ATOM   1836  CA  LEU A 123     -75.363  40.459   4.308  1.00 74.22           C  
ATOM   1837  HA  LEU A 123     -74.415  40.066   4.674  1.00 74.22           H  
ATOM   1838  C   LEU A 123     -75.272  40.443   2.782  1.00 74.22           C  
ATOM   1839  CB  LEU A 123     -76.524  39.569   4.795  1.00 74.22           C  
ATOM   1840  HB2 LEU A 123     -77.462  40.108   4.664  1.00 74.22           H  
ATOM   1841  HB3 LEU A 123     -76.572  38.669   4.182  1.00 74.22           H  
ATOM   1842  O   LEU A 123     -74.396  39.782   2.234  1.00 74.22           O  
ATOM   1843  CG  LEU A 123     -76.373  39.144   6.263  1.00 74.22           C  
ATOM   1844  HG  LEU A 123     -76.126  40.020   6.864  1.00 74.22           H  
ATOM   1845  CD1 LEU A 123     -77.681  38.552   6.788  1.00 74.22           C  
ATOM   1846 HD11 LEU A 123     -78.479  39.288   6.694  1.00 74.22           H  
ATOM   1847 HD12 LEU A 123     -77.949  37.662   6.218  1.00 74.22           H  
ATOM   1848 HD13 LEU A 123     -77.564  38.285   7.839  1.00 74.22           H  
ATOM   1849  CD2 LEU A 123     -75.256  38.107   6.426  1.00 74.22           C  
ATOM   1850 HD21 LEU A 123     -74.822  38.216   7.420  1.00 74.22           H  
ATOM   1851 HD22 LEU A 123     -74.450  38.256   5.707  1.00 74.22           H  
ATOM   1852 HD23 LEU A 123     -75.643  37.097   6.293  1.00 74.22           H  
ATOM   1853  N   GLU A 124     -76.096  41.235   2.096  1.00 77.29           N  
ATOM   1854  H   GLU A 124     -76.842  41.698   2.596  1.00 77.29           H  
ATOM   1855  CA  GLU A 124     -76.034  41.423   0.645  1.00 77.29           C  
ATOM   1856  HA  GLU A 124     -76.149  40.461   0.147  1.00 77.29           H  
ATOM   1857  C   GLU A 124     -74.686  42.007   0.208  1.00 77.29           C  
ATOM   1858  CB  GLU A 124     -77.165  42.354   0.188  1.00 77.29           C  
ATOM   1859  HB2 GLU A 124     -76.945  42.701  -0.822  1.00 77.29           H  
ATOM   1860  HB3 GLU A 124     -77.195  43.221   0.848  1.00 77.29           H  
ATOM   1861  O   GLU A 124     -74.095  41.524  -0.759  1.00 77.29           O  
ATOM   1862  CG  GLU A 124     -78.532  41.654   0.159  1.00 77.29           C  
ATOM   1863  HG2 GLU A 124     -78.471  40.826  -0.547  1.00 77.29           H  
ATOM   1864  HG3 GLU A 124     -78.756  41.231   1.138  1.00 77.29           H  
ATOM   1865  CD  GLU A 124     -79.667  42.601  -0.262  1.00 77.29           C  
ATOM   1866  OE1 GLU A 124     -80.697  42.074  -0.742  1.00 77.29           O  
ATOM   1867  OE2 GLU A 124     -79.498  43.836  -0.132  1.00 77.29           O  
ATOM   1868  N   ARG A 125     -74.149  42.994   0.943  1.00 74.57           N  
ATOM   1869  H   ARG A 125     -74.698  43.363   1.707  1.00 74.57           H  
ATOM   1870  CA  ARG A 125     -72.805  43.538   0.681  1.00 74.57           C  
ATOM   1871  HA  ARG A 125     -72.740  43.799  -0.375  1.00 74.57           H  
ATOM   1872  C   ARG A 125     -71.704  42.499   0.892  1.00 74.57           C  
ATOM   1873  CB  ARG A 125     -72.542  44.793   1.528  1.00 74.57           C  
ATOM   1874  HB2 ARG A 125     -72.995  44.684   2.514  1.00 74.57           H  
ATOM   1875  HB3 ARG A 125     -71.467  44.912   1.658  1.00 74.57           H  
ATOM   1876  O   ARG A 125     -70.773  42.451   0.092  1.00 74.57           O  
ATOM   1877  CG  ARG A 125     -73.075  46.050   0.828  1.00 74.57           C  
ATOM   1878  HG2 ARG A 125     -74.152  45.969   0.681  1.00 74.57           H  
ATOM   1879  HG3 ARG A 125     -72.601  46.128  -0.151  1.00 74.57           H  
ATOM   1880  CD  ARG A 125     -72.751  47.323   1.618  1.00 74.57           C  
ATOM   1881  HD2 ARG A 125     -71.701  47.311   1.908  1.00 74.57           H  
ATOM   1882  HD3 ARG A 125     -72.922  48.174   0.958  1.00 74.57           H  
ATOM   1883  NE  ARG A 125     -73.610  47.459   2.809  1.00 74.57           N  
ATOM   1884  HE  ARG A 125     -74.262  46.706   2.973  1.00 74.57           H  
ATOM   1885  NH1 ARG A 125     -73.007  49.608   3.362  1.00 74.57           N  
ATOM   1886 HH11 ARG A 125     -72.357  49.616   2.589  1.00 74.57           H  
ATOM   1887 HH12 ARG A 125     -73.140  50.422   3.944  1.00 74.57           H  
ATOM   1888  NH2 ARG A 125     -74.565  48.555   4.565  1.00 74.57           N  
ATOM   1889 HH21 ARG A 125     -75.209  47.789   4.696  1.00 74.57           H  
ATOM   1890 HH22 ARG A 125     -74.721  49.393   5.107  1.00 74.57           H  
ATOM   1891  CZ  ARG A 125     -73.720  48.534   3.572  1.00 74.57           C  
ATOM   1892  N   MET A 126     -71.813  41.658   1.920  1.00 71.48           N  
ATOM   1893  H   MET A 126     -72.599  41.763   2.545  1.00 71.48           H  
ATOM   1894  CA  MET A 126     -70.853  40.573   2.164  1.00 71.48           C  
ATOM   1895  HA  MET A 126     -69.844  40.985   2.156  1.00 71.48           H  
ATOM   1896  C   MET A 126     -70.901  39.513   1.055  1.00 71.48           C  
ATOM   1897  CB  MET A 126     -71.102  39.941   3.541  1.00 71.48           C  
ATOM   1898  HB2 MET A 126     -70.514  39.027   3.615  1.00 71.48           H  
ATOM   1899  HB3 MET A 126     -72.155  39.681   3.648  1.00 71.48           H  
ATOM   1900  O   MET A 126     -69.859  39.130   0.529  1.00 71.48           O  
ATOM   1901  CG  MET A 126     -70.690  40.881   4.680  1.00 71.48           C  
ATOM   1902  HG2 MET A 126     -69.620  41.075   4.606  1.00 71.48           H  
ATOM   1903  HG3 MET A 126     -71.209  41.832   4.561  1.00 71.48           H  
ATOM   1904  SD  MET A 126     -71.048  40.260   6.346  1.00 71.48           S  
ATOM   1905  CE  MET A 126     -69.894  38.861   6.441  1.00 71.48           C  
ATOM   1906  HE1 MET A 126     -69.943  38.420   7.436  1.00 71.48           H  
ATOM   1907  HE2 MET A 126     -68.877  39.205   6.250  1.00 71.48           H  
ATOM   1908  HE3 MET A 126     -70.167  38.102   5.708  1.00 71.48           H  
ATOM   1909  N   LEU A 127     -72.101  39.106   0.629  1.00 72.68           N  
ATOM   1910  H   LEU A 127     -72.915  39.440   1.124  1.00 72.68           H  
ATOM   1911  CA  LEU A 127     -72.314  38.194  -0.501  1.00 72.68           C  
ATOM   1912  HA  LEU A 127     -71.765  37.271  -0.317  1.00 72.68           H  
ATOM   1913  C   LEU A 127     -71.780  38.766  -1.821  1.00 72.68           C  
ATOM   1914  CB  LEU A 127     -73.825  37.891  -0.606  1.00 72.68           C  
ATOM   1915  HB2 LEU A 127     -74.386  38.642  -0.051  1.00 72.68           H  
ATOM   1916  HB3 LEU A 127     -74.152  37.979  -1.641  1.00 72.68           H  
ATOM   1917  O   LEU A 127     -71.179  38.039  -2.615  1.00 72.68           O  
ATOM   1918  CG  LEU A 127     -74.183  36.488  -0.085  1.00 72.68           C  
ATOM   1919  HG  LEU A 127     -73.475  36.186   0.687  1.00 72.68           H  
ATOM   1920  CD1 LEU A 127     -75.581  36.474   0.527  1.00 72.68           C  
ATOM   1921 HD11 LEU A 127     -76.323  36.786  -0.208  1.00 72.68           H  
ATOM   1922 HD12 LEU A 127     -75.611  37.154   1.378  1.00 72.68           H  
ATOM   1923 HD13 LEU A 127     -75.818  35.471   0.881  1.00 72.68           H  
ATOM   1924  CD2 LEU A 127     -74.141  35.479  -1.237  1.00 72.68           C  
ATOM   1925 HD21 LEU A 127     -74.892  35.729  -1.986  1.00 72.68           H  
ATOM   1926 HD22 LEU A 127     -73.149  35.482  -1.688  1.00 72.68           H  
ATOM   1927 HD23 LEU A 127     -74.342  34.481  -0.846  1.00 72.68           H  
ATOM   1928  N   ALA A 128     -71.968  40.068  -2.053  1.00 71.85           N  
ATOM   1929  H   ALA A 128     -72.529  40.597  -1.401  1.00 71.85           H  
ATOM   1930  CA  ALA A 128     -71.445  40.752  -3.231  1.00 71.85           C  
ATOM   1931  HA  ALA A 128     -71.784  40.220  -4.120  1.00 71.85           H  
ATOM   1932  C   ALA A 128     -69.908  40.757  -3.262  1.00 71.85           C  
ATOM   1933  CB  ALA A 128     -72.015  42.175  -3.274  1.00 71.85           C  
ATOM   1934  HB1 ALA A 128     -73.104  42.138  -3.287  1.00 71.85           H  
ATOM   1935  HB2 ALA A 128     -71.686  42.738  -2.401  1.00 71.85           H  
ATOM   1936  HB3 ALA A 128     -71.666  42.681  -4.174  1.00 71.85           H  
ATOM   1937  O   ALA A 128     -69.328  40.564  -4.329  1.00 71.85           O  
ATOM   1938  N   ALA A 129     -69.260  40.925  -2.105  1.00 66.37           N  
ATOM   1939  H   ALA A 129     -69.800  41.107  -1.271  1.00 66.37           H  
ATOM   1940  CA  ALA A 129     -67.803  40.916  -1.985  1.00 66.37           C  
ATOM   1941  HA  ALA A 129     -67.384  41.538  -2.775  1.00 66.37           H  
ATOM   1942  C   ALA A 129     -67.185  39.513  -2.143  1.00 66.37           C  
ATOM   1943  CB  ALA A 129     -67.433  41.542  -0.636  1.00 66.37           C  
ATOM   1944  HB1 ALA A 129     -67.826  40.935   0.179  1.00 66.37           H  
ATOM   1945  HB2 ALA A 129     -66.348  41.596  -0.546  1.00 66.37           H  
ATOM   1946  HB3 ALA A 129     -67.847  42.548  -0.568  1.00 66.37           H  
ATOM   1947  O   ALA A 129     -66.062  39.397  -2.622  1.00 66.37           O  
ATOM   1948  N   LEU A 130     -67.912  38.452  -1.775  1.00 62.14           N  
ATOM   1949  H   LEU A 130     -68.790  38.627  -1.308  1.00 62.14           H  
ATOM   1950  CA  LEU A 130     -67.434  37.063  -1.845  1.00 62.14           C  
ATOM   1951  HA  LEU A 130     -66.390  37.045  -1.531  1.00 62.14           H  
ATOM   1952  C   LEU A 130     -67.450  36.475  -3.265  1.00 62.14           C  
ATOM   1953  CB  LEU A 130     -68.274  36.215  -0.863  1.00 62.14           C  
ATOM   1954  HB2 LEU A 130     -69.107  36.811  -0.489  1.00 62.14           H  
ATOM   1955  HB3 LEU A 130     -68.718  35.368  -1.385  1.00 62.14           H  
ATOM   1956  O   LEU A 130     -66.615  35.637  -3.598  1.00 62.14           O  
ATOM   1957  CG  LEU A 130     -67.448  35.700   0.331  1.00 62.14           C  
ATOM   1958  HG  LEU A 130     -66.641  36.398   0.553  1.00 62.14           H  
ATOM   1959  CD1 LEU A 130     -68.318  35.591   1.582  1.00 62.14           C  
ATOM   1960 HD11 LEU A 130     -69.146  34.904   1.405  1.00 62.14           H  
ATOM   1961 HD12 LEU A 130     -67.718  35.220   2.413  1.00 62.14           H  
ATOM   1962 HD13 LEU A 130     -68.710  36.574   1.843  1.00 62.14           H  
ATOM   1963  CD2 LEU A 130     -66.855  34.325   0.022  1.00 62.14           C  
ATOM   1964 HD21 LEU A 130     -66.235  34.384  -0.873  1.00 62.14           H  
ATOM   1965 HD22 LEU A 130     -66.233  33.997   0.855  1.00 62.14           H  
ATOM   1966 HD23 LEU A 130     -67.648  33.595  -0.140  1.00 62.14           H  
ATOM   1967  N   ARG A 131     -68.379  36.915  -4.124  1.00 67.70           N  
ATOM   1968  H   ARG A 131     -69.029  37.607  -3.779  1.00 67.70           H  
ATOM   1969  CA  ARG A 131     -68.560  36.363  -5.482  1.00 67.70           C  
ATOM   1970  HA  ARG A 131     -68.806  35.306  -5.385  1.00 67.70           H  
ATOM   1971  C   ARG A 131     -67.315  36.376  -6.379  1.00 67.70           C  
ATOM   1972  CB  ARG A 131     -69.698  37.086  -6.212  1.00 67.70           C  
ATOM   1973  HB2 ARG A 131     -69.730  38.136  -5.920  1.00 67.70           H  
ATOM   1974  HB3 ARG A 131     -69.521  37.037  -7.287  1.00 67.70           H  
ATOM   1975  O   ARG A 131     -67.075  35.353  -7.017  1.00 67.70           O  
ATOM   1976  CG  ARG A 131     -71.048  36.437  -5.933  1.00 67.70           C  
ATOM   1977  HG2 ARG A 131     -71.026  35.389  -6.233  1.00 67.70           H  
ATOM   1978  HG3 ARG A 131     -71.275  36.506  -4.869  1.00 67.70           H  
ATOM   1979  CD  ARG A 131     -72.110  37.180  -6.742  1.00 67.70           C  
ATOM   1980  HD2 ARG A 131     -72.064  38.237  -6.478  1.00 67.70           H  
ATOM   1981  HD3 ARG A 131     -71.891  37.067  -7.804  1.00 67.70           H  
ATOM   1982  NE  ARG A 131     -73.453  36.659  -6.452  1.00 67.70           N  
ATOM   1983  HE  ARG A 131     -73.499  35.825  -5.885  1.00 67.70           H  
ATOM   1984  NH1 ARG A 131     -74.631  38.301  -7.536  1.00 67.70           N  
ATOM   1985 HH11 ARG A 131     -73.755  38.717  -7.817  1.00 67.70           H  
ATOM   1986 HH12 ARG A 131     -75.512  38.735  -7.773  1.00 67.70           H  
ATOM   1987  NH2 ARG A 131     -75.725  36.696  -6.430  1.00 67.70           N  
ATOM   1988 HH21 ARG A 131     -75.726  35.876  -5.841  1.00 67.70           H  
ATOM   1989 HH22 ARG A 131     -76.600  37.140  -6.669  1.00 67.70           H  
ATOM   1990  CZ  ARG A 131     -74.593  37.218  -6.809  1.00 67.70           C  
ATOM   1991  N   PRO A 132     -66.558  37.482  -6.499  1.00 57.82           N  
ATOM   1992  CA  PRO A 132     -65.492  37.569  -7.494  1.00 57.82           C  
ATOM   1993  HA  PRO A 132     -65.910  37.375  -8.482  1.00 57.82           H  
ATOM   1994  C   PRO A 132     -64.359  36.569  -7.239  1.00 57.82           C  
ATOM   1995  CB  PRO A 132     -64.984  39.015  -7.438  1.00 57.82           C  
ATOM   1996  HB2 PRO A 132     -64.104  39.080  -6.798  1.00 57.82           H  
ATOM   1997  HB3 PRO A 132     -64.752  39.396  -8.433  1.00 57.82           H  
ATOM   1998  O   PRO A 132     -63.778  36.050  -8.185  1.00 57.82           O  
ATOM   1999  CG  PRO A 132     -66.127  39.792  -6.790  1.00 57.82           C  
ATOM   2000  HG2 PRO A 132     -66.862  40.066  -7.547  1.00 57.82           H  
ATOM   2001  HG3 PRO A 132     -65.771  40.674  -6.258  1.00 57.82           H  
ATOM   2002  CD  PRO A 132     -66.728  38.767  -5.842  1.00 57.82           C  
ATOM   2003  HD2 PRO A 132     -67.772  39.014  -5.646  1.00 57.82           H  
ATOM   2004  HD3 PRO A 132     -66.157  38.757  -4.914  1.00 57.82           H  
ATOM   2005  N   VAL A 133     -64.073  36.265  -5.969  1.00 53.90           N  
ATOM   2006  H   VAL A 133     -64.626  36.683  -5.235  1.00 53.90           H  
ATOM   2007  CA  VAL A 133     -62.940  35.413  -5.571  1.00 53.90           C  
ATOM   2008  HA  VAL A 133     -62.031  35.811  -6.023  1.00 53.90           H  
ATOM   2009  C   VAL A 133     -63.096  33.978  -6.087  1.00 53.90           C  
ATOM   2010  CB  VAL A 133     -62.764  35.437  -4.037  1.00 53.90           C  
ATOM   2011  HB  VAL A 133     -63.646  34.998  -3.570  1.00 53.90           H  
ATOM   2012  O   VAL A 133     -62.114  33.361  -6.485  1.00 53.90           O  
ATOM   2013  CG1 VAL A 133     -61.531  34.644  -3.588  1.00 53.90           C  
ATOM   2014 HG11 VAL A 133     -61.643  33.590  -3.840  1.00 53.90           H  
ATOM   2015 HG12 VAL A 133     -61.410  34.719  -2.507  1.00 53.90           H  
ATOM   2016 HG13 VAL A 133     -60.636  35.030  -4.076  1.00 53.90           H  
ATOM   2017  CG2 VAL A 133     -62.605  36.875  -3.515  1.00 53.90           C  
ATOM   2018 HG21 VAL A 133     -62.420  36.857  -2.441  1.00 53.90           H  
ATOM   2019 HG22 VAL A 133     -63.514  37.450  -3.685  1.00 53.90           H  
ATOM   2020 HG23 VAL A 133     -61.765  37.362  -4.011  1.00 53.90           H  
ATOM   2021  N   ALA A 134     -64.326  33.461  -6.155  1.00 47.09           N  
ATOM   2022  H   ALA A 134     -65.108  34.029  -5.864  1.00 47.09           H  
ATOM   2023  CA  ALA A 134     -64.589  32.087  -6.586  1.00 47.09           C  
ATOM   2024  HA  ALA A 134     -63.967  31.413  -5.996  1.00 47.09           H  
ATOM   2025  C   ALA A 134     -64.255  31.820  -8.069  1.00 47.09           C  
ATOM   2026  CB  ALA A 134     -66.060  31.777  -6.284  1.00 47.09           C  
ATOM   2027  HB1 ALA A 134     -66.257  31.913  -5.220  1.00 47.09           H  
ATOM   2028  HB2 ALA A 134     -66.274  30.743  -6.552  1.00 47.09           H  
ATOM   2029  HB3 ALA A 134     -66.708  32.438  -6.861  1.00 47.09           H  
ATOM   2030  O   ALA A 134     -63.979  30.682  -8.431  1.00 47.09           O  
ATOM   2031  N   GLN A 135     -64.276  32.839  -8.937  1.00 44.20           N  
ATOM   2032  H   GLN A 135     -64.414  33.776  -8.586  1.00 44.20           H  
ATOM   2033  CA  GLN A 135     -64.135  32.638 -10.387  1.00 44.20           C  
ATOM   2034  HA  GLN A 135     -64.726  31.771 -10.682  1.00 44.20           H  
ATOM   2035  C   GLN A 135     -62.704  32.340 -10.849  1.00 44.20           C  
ATOM   2036  CB  GLN A 135     -64.666  33.870 -11.138  1.00 44.20           C  
ATOM   2037  HB2 GLN A 135     -64.273  34.777 -10.680  1.00 44.20           H  
ATOM   2038  HB3 GLN A 135     -64.320  33.832 -12.171  1.00 44.20           H  
ATOM   2039  O   GLN A 135     -62.525  31.754 -11.912  1.00 44.20           O  
ATOM   2040  CG  GLN A 135     -66.199  33.908 -11.160  1.00 44.20           C  
ATOM   2041  HG2 GLN A 135     -66.578  33.971 -10.141  1.00 44.20           H  
ATOM   2042  HG3 GLN A 135     -66.566  32.985 -11.608  1.00 44.20           H  
ATOM   2043  CD  GLN A 135     -66.757  35.088 -11.952  1.00 44.20           C  
ATOM   2044  NE2 GLN A 135     -68.002  35.018 -12.369  1.00 44.20           N  
ATOM   2045 HE21 GLN A 135     -68.526  34.164 -12.240  1.00 44.20           H  
ATOM   2046 HE22 GLN A 135     -68.309  35.795 -12.937  1.00 44.20           H  
ATOM   2047  OE1 GLN A 135     -66.126  36.100 -12.202  1.00 44.20           O  
ATOM   2048  N   ALA A 136     -61.681  32.747 -10.096  1.00 38.35           N  
ATOM   2049  H   ALA A 136     -61.867  33.177  -9.201  1.00 38.35           H  
ATOM   2050  CA  ALA A 136     -60.299  32.705 -10.580  1.00 38.35           C  
ATOM   2051  HA  ALA A 136     -60.280  33.115 -11.590  1.00 38.35           H  
ATOM   2052  C   ALA A 136     -59.695  31.287 -10.682  1.00 38.35           C  
ATOM   2053  CB  ALA A 136     -59.457  33.625  -9.688  1.00 38.35           C  
ATOM   2054  HB1 ALA A 136     -58.434  33.658 -10.063  1.00 38.35           H  
ATOM   2055  HB2 ALA A 136     -59.870  34.633  -9.694  1.00 38.35           H  
ATOM   2056  HB3 ALA A 136     -59.446  33.244  -8.666  1.00 38.35           H  
ATOM   2057  O   ALA A 136     -58.646  31.130 -11.299  1.00 38.35           O  
ATOM   2058  N   ALA A 137     -60.317  30.262 -10.088  1.00 34.77           N  
ATOM   2059  H   ALA A 137     -61.205  30.430  -9.638  1.00 34.77           H  
ATOM   2060  CA  ALA A 137     -59.701  28.942  -9.922  1.00 34.77           C  
ATOM   2061  HA  ALA A 137     -58.682  29.085  -9.560  1.00 34.77           H  
ATOM   2062  C   ALA A 137     -59.589  28.090 -11.208  1.00 34.77           C  
ATOM   2063  CB  ALA A 137     -60.486  28.198  -8.833  1.00 34.77           C  
ATOM   2064  HB1 ALA A 137     -61.512  28.029  -9.162  1.00 34.77           H  
ATOM   2065  HB2 ALA A 137     -60.490  28.777  -7.910  1.00 34.77           H  
ATOM   2066  HB3 ALA A 137     -60.015  27.233  -8.644  1.00 34.77           H  
ATOM   2067  O   ALA A 137     -58.689  27.262 -11.300  1.00 34.77           O  
ATOM   2068  N   ASP A 138     -60.480  28.257 -12.192  1.00 29.10           N  
ATOM   2069  H   ASP A 138     -61.192  28.963 -12.070  1.00 29.10           H  
ATOM   2070  CA  ASP A 138     -60.698  27.244 -13.249  1.00 29.10           C  
ATOM   2071  HA  ASP A 138     -60.653  26.258 -12.786  1.00 29.10           H  
ATOM   2072  C   ASP A 138     -59.648  27.199 -14.382  1.00 29.10           C  
ATOM   2073  CB  ASP A 138     -62.104  27.447 -13.861  1.00 29.10           C  
ATOM   2074  HB2 ASP A 138     -62.406  28.487 -13.741  1.00 29.10           H  
ATOM   2075  HB3 ASP A 138     -62.058  27.261 -14.934  1.00 29.10           H  
ATOM   2076  O   ASP A 138     -59.605  26.234 -15.155  1.00 29.10           O  
ATOM   2077  CG  ASP A 138     -63.203  26.530 -13.304  1.00 29.10           C  
ATOM   2078  OD1 ASP A 138     -62.878  25.516 -12.649  1.00 29.10           O  
ATOM   2079  OD2 ASP A 138     -64.383  26.849 -13.573  1.00 29.10           O  
ATOM   2080  N   ALA A 139     -58.818  28.232 -14.551  1.00 28.25           N  
ATOM   2081  H   ALA A 139     -58.811  28.955 -13.845  1.00 28.25           H  
ATOM   2082  CA  ALA A 139     -57.945  28.369 -15.722  1.00 28.25           C  
ATOM   2083  HA  ALA A 139     -58.508  28.058 -16.602  1.00 28.25           H  
ATOM   2084  C   ALA A 139     -56.702  27.450 -15.637  1.00 28.25           C  
ATOM   2085  CB  ALA A 139     -57.605  29.854 -15.909  1.00 28.25           C  
ATOM   2086  HB1 ALA A 139     -57.060  30.220 -15.039  1.00 28.25           H  
ATOM   2087  HB2 ALA A 139     -56.981  29.977 -16.794  1.00 28.25           H  
ATOM   2088  HB3 ALA A 139     -58.521  30.432 -16.030  1.00 28.25           H  
ATOM   2089  O   ALA A 139     -55.626  27.885 -15.243  1.00 28.25           O  
ATOM   2090  N   SER A 140     -56.864  26.172 -15.995  1.00 24.37           N  
ATOM   2091  H   SER A 140     -57.812  25.893 -16.204  1.00 24.37           H  
ATOM   2092  CA  SER A 140     -55.884  25.094 -15.769  1.00 24.37           C  
ATOM   2093  HA  SER A 140     -55.217  25.423 -14.972  1.00 24.37           H  
ATOM   2094  C   SER A 140     -54.950  24.738 -16.949  1.00 24.37           C  
ATOM   2095  CB  SER A 140     -56.604  23.853 -15.224  1.00 24.37           C  
ATOM   2096  HB2 SER A 140     -55.901  23.022 -15.157  1.00 24.37           H  
ATOM   2097  HB3 SER A 140     -56.985  24.069 -14.226  1.00 24.37           H  
ATOM   2098  O   SER A 140     -53.776  25.089 -16.924  1.00 24.37           O  
ATOM   2099  OG  SER A 140     -57.691  23.501 -16.068  1.00 24.37           O  
ATOM   2100  HG  SER A 140     -58.483  23.885 -15.685  1.00 24.37           H  
ATOM   2101  N   GLY A 141     -55.390  23.913 -17.914  1.00 23.08           N  
ATOM   2102  H   GLY A 141     -56.375  23.699 -17.862  1.00 23.08           H  
ATOM   2103  CA  GLY A 141     -54.513  22.803 -18.350  1.00 23.08           C  
ATOM   2104  HA2 GLY A 141     -55.078  21.881 -18.210  1.00 23.08           H  
ATOM   2105  HA3 GLY A 141     -53.664  22.737 -17.669  1.00 23.08           H  
ATOM   2106  C   GLY A 141     -53.918  22.723 -19.770  1.00 23.08           C  
ATOM   2107  O   GLY A 141     -53.210  21.756 -20.033  1.00 23.08           O  
ATOM   2108  N   THR A 142     -54.218  23.594 -20.738  1.00 23.44           N  
ATOM   2109  H   THR A 142     -54.763  24.416 -20.518  1.00 23.44           H  
ATOM   2110  CA  THR A 142     -53.981  23.245 -22.167  1.00 23.44           C  
ATOM   2111  HA  THR A 142     -54.336  22.222 -22.290  1.00 23.44           H  
ATOM   2112  C   THR A 142     -52.507  23.217 -22.623  1.00 23.44           C  
ATOM   2113  CB  THR A 142     -54.823  24.105 -23.118  1.00 23.44           C  
ATOM   2114  HB  THR A 142     -54.355  24.133 -24.102  1.00 23.44           H  
ATOM   2115  O   THR A 142     -51.767  24.178 -22.431  1.00 23.44           O  
ATOM   2116  CG2 THR A 142     -56.230  23.527 -23.272  1.00 23.44           C  
ATOM   2117 HG21 THR A 142     -56.862  24.243 -23.798  1.00 23.44           H  
ATOM   2118 HG22 THR A 142     -56.188  22.601 -23.846  1.00 23.44           H  
ATOM   2119 HG23 THR A 142     -56.662  23.328 -22.291  1.00 23.44           H  
ATOM   2120  OG1 THR A 142     -54.952  25.421 -22.634  1.00 23.44           O  
ATOM   2121  HG1 THR A 142     -54.067  25.747 -22.457  1.00 23.44           H  
ATOM   2122  N   GLY A 143     -52.115  22.121 -23.298  1.00 22.20           N  
ATOM   2123  H   GLY A 143     -52.802  21.391 -23.416  1.00 22.20           H  
ATOM   2124  CA  GLY A 143     -50.728  21.736 -23.617  1.00 22.20           C  
ATOM   2125  HA2 GLY A 143     -50.082  22.037 -22.793  1.00 22.20           H  
ATOM   2126  HA3 GLY A 143     -50.673  20.650 -23.690  1.00 22.20           H  
ATOM   2127  C   GLY A 143     -50.149  22.315 -24.909  1.00 22.20           C  
ATOM   2128  O   GLY A 143     -50.135  21.649 -25.942  1.00 22.20           O  
ATOM   2129  N   ALA A 144     -49.662  23.554 -24.851  1.00 23.57           N  
ATOM   2130  H   ALA A 144     -49.697  24.042 -23.968  1.00 23.57           H  
ATOM   2131  CA  ALA A 144     -49.095  24.245 -26.008  1.00 23.57           C  
ATOM   2132  HA  ALA A 144     -49.866  24.302 -26.776  1.00 23.57           H  
ATOM   2133  C   ALA A 144     -47.889  23.482 -26.603  1.00 23.57           C  
ATOM   2134  CB  ALA A 144     -48.748  25.678 -25.594  1.00 23.57           C  
ATOM   2135  HB1 ALA A 144     -49.636  26.186 -25.218  1.00 23.57           H  
ATOM   2136  HB2 ALA A 144     -48.361  26.223 -26.455  1.00 23.57           H  
ATOM   2137  HB3 ALA A 144     -47.984  25.664 -24.816  1.00 23.57           H  
ATOM   2138  O   ALA A 144     -46.849  23.340 -25.964  1.00 23.57           O  
ATOM   2139  N   ASN A 145     -48.065  22.975 -27.827  1.00 22.02           N  
ATOM   2140  H   ASN A 145     -48.951  23.149 -28.280  1.00 22.02           H  
ATOM   2141  CA  ASN A 145     -47.163  22.032 -28.488  1.00 22.02           C  
ATOM   2142  HA  ASN A 145     -46.851  21.309 -27.734  1.00 22.02           H  
ATOM   2143  C   ASN A 145     -45.931  22.764 -29.081  1.00 22.02           C  
ATOM   2144  CB  ASN A 145     -47.989  21.271 -29.550  1.00 22.02           C  
ATOM   2145  HB2 ASN A 145     -48.049  21.866 -30.462  1.00 22.02           H  
ATOM   2146  HB3 ASN A 145     -48.999  21.113 -29.173  1.00 22.02           H  
ATOM   2147  O   ASN A 145     -46.130  23.664 -29.904  1.00 22.02           O  
ATOM   2148  CG  ASN A 145     -47.445  19.895 -29.893  1.00 22.02           C  
ATOM   2149  ND2 ASN A 145     -48.066  19.203 -30.818  1.00 22.02           N  
ATOM   2150 HD21 ASN A 145     -47.641  18.312 -31.032  1.00 22.02           H  
ATOM   2151 HD22 ASN A 145     -48.831  19.603 -31.342  1.00 22.02           H  
ATOM   2152  OD1 ASN A 145     -46.502  19.392 -29.317  1.00 22.02           O  
ATOM   2153  N   PRO A 146     -44.687  22.420 -28.693  1.00 26.18           N  
ATOM   2154  CA  PRO A 146     -43.471  23.050 -29.212  1.00 26.18           C  
ATOM   2155  HA  PRO A 146     -43.552  24.132 -29.101  1.00 26.18           H  
ATOM   2156  C   PRO A 146     -43.278  22.708 -30.699  1.00 26.18           C  
ATOM   2157  CB  PRO A 146     -42.310  22.542 -28.343  1.00 26.18           C  
ATOM   2158  HB2 PRO A 146     -41.832  23.376 -27.828  1.00 26.18           H  
ATOM   2159  HB3 PRO A 146     -41.570  22.020 -28.949  1.00 26.18           H  
ATOM   2160  O   PRO A 146     -43.249  21.538 -31.069  1.00 26.18           O  
ATOM   2161  CG  PRO A 146     -42.919  21.578 -27.323  1.00 26.18           C  
ATOM   2162  HG2 PRO A 146     -42.371  20.636 -27.299  1.00 26.18           H  
ATOM   2163  HG3 PRO A 146     -42.910  22.039 -26.336  1.00 26.18           H  
ATOM   2164  CD  PRO A 146     -44.357  21.353 -27.764  1.00 26.18           C  
ATOM   2165  HD2 PRO A 146     -44.432  20.392 -28.273  1.00 26.18           H  
ATOM   2166  HD3 PRO A 146     -44.997  21.368 -26.882  1.00 26.18           H  
ATOM   2167  N   SER A 147     -43.205  23.724 -31.563  1.00 22.40           N  
ATOM   2168  H   SER A 147     -43.228  24.664 -31.195  1.00 22.40           H  
ATOM   2169  CA  SER A 147     -43.160  23.574 -33.031  1.00 22.40           C  
ATOM   2170  HA  SER A 147     -43.678  22.651 -33.292  1.00 22.40           H  
ATOM   2171  C   SER A 147     -41.735  23.439 -33.621  1.00 22.40           C  
ATOM   2172  CB  SER A 147     -43.952  24.721 -33.668  1.00 22.40           C  
ATOM   2173  HB2 SER A 147     -43.997  24.582 -34.748  1.00 22.40           H  
ATOM   2174  HB3 SER A 147     -44.972  24.700 -33.284  1.00 22.40           H  
ATOM   2175  O   SER A 147     -40.768  23.395 -32.873  1.00 22.40           O  
ATOM   2176  OG  SER A 147     -43.383  25.984 -33.373  1.00 22.40           O  
ATOM   2177  HG  SER A 147     -42.433  25.957 -33.510  1.00 22.40           H  
ATOM   2178  N   GLY A 148     -41.636  23.377 -34.963  1.00 23.09           N  
ATOM   2179  H   GLY A 148     -42.484  23.563 -35.479  1.00 23.09           H  
ATOM   2180  CA  GLY A 148     -40.614  22.631 -35.736  1.00 23.09           C  
ATOM   2181  HA2 GLY A 148     -41.115  22.199 -36.602  1.00 23.09           H  
ATOM   2182  HA3 GLY A 148     -40.287  21.783 -35.134  1.00 23.09           H  
ATOM   2183  C   GLY A 148     -39.317  23.307 -36.248  1.00 23.09           C  
ATOM   2184  O   GLY A 148     -38.690  24.093 -35.548  1.00 23.09           O  
ATOM   2185  N   ASP A 149     -38.931  22.959 -37.492  1.00 26.49           N  
ATOM   2186  H   ASP A 149     -39.689  22.598 -38.053  1.00 26.49           H  
ATOM   2187  CA  ASP A 149     -37.686  22.220 -37.844  1.00 26.49           C  
ATOM   2188  HA  ASP A 149     -37.312  21.710 -36.956  1.00 26.49           H  
ATOM   2189  C   ASP A 149     -36.471  22.966 -38.462  1.00 26.49           C  
ATOM   2190  CB  ASP A 149     -38.089  21.146 -38.895  1.00 26.49           C  
ATOM   2191  HB2 ASP A 149     -38.661  21.630 -39.687  1.00 26.49           H  
ATOM   2192  HB3 ASP A 149     -37.204  20.719 -39.365  1.00 26.49           H  
ATOM   2193  O   ASP A 149     -35.486  22.303 -38.770  1.00 26.49           O  
ATOM   2194  CG  ASP A 149     -38.872  19.952 -38.356  1.00 26.49           C  
ATOM   2195  OD1 ASP A 149     -38.611  19.550 -37.204  1.00 26.49           O  
ATOM   2196  OD2 ASP A 149     -39.758  19.472 -39.100  1.00 26.49           O  
ATOM   2197  N   ASP A 150     -36.516  24.263 -38.784  1.00 30.86           N  
ATOM   2198  H   ASP A 150     -37.293  24.806 -38.433  1.00 30.86           H  
ATOM   2199  CA  ASP A 150     -35.813  24.762 -39.995  1.00 30.86           C  
ATOM   2200  HA  ASP A 150     -36.217  24.153 -40.804  1.00 30.86           H  
ATOM   2201  C   ASP A 150     -34.261  24.561 -40.063  1.00 30.86           C  
ATOM   2202  CB  ASP A 150     -36.264  26.205 -40.303  1.00 30.86           C  
ATOM   2203  HB2 ASP A 150     -37.270  26.349 -39.909  1.00 30.86           H  
ATOM   2204  HB3 ASP A 150     -35.609  26.916 -39.799  1.00 30.86           H  
ATOM   2205  O   ASP A 150     -33.475  25.343 -39.525  1.00 30.86           O  
ATOM   2206  CG  ASP A 150     -36.314  26.517 -41.807  1.00 30.86           C  
ATOM   2207  OD1 ASP A 150     -35.802  25.698 -42.608  1.00 30.86           O  
ATOM   2208  OD2 ASP A 150     -36.921  27.558 -42.150  1.00 30.86           O  
ATOM   2209  N   LEU A 151     -33.852  23.489 -40.773  1.00 31.50           N  
ATOM   2210  H   LEU A 151     -34.620  22.917 -41.093  1.00 31.50           H  
ATOM   2211  CA  LEU A 151     -32.511  22.890 -40.995  1.00 31.50           C  
ATOM   2212  HA  LEU A 151     -31.849  23.167 -40.175  1.00 31.50           H  
ATOM   2213  C   LEU A 151     -31.823  23.327 -42.324  1.00 31.50           C  
ATOM   2214  CB  LEU A 151     -32.720  21.344 -41.017  1.00 31.50           C  
ATOM   2215  HB2 LEU A 151     -32.024  20.881 -41.716  1.00 31.50           H  
ATOM   2216  HB3 LEU A 151     -33.712  21.143 -41.420  1.00 31.50           H  
ATOM   2217  O   LEU A 151     -30.787  22.779 -42.694  1.00 31.50           O  
ATOM   2218  CG  LEU A 151     -32.574  20.602 -39.674  1.00 31.50           C  
ATOM   2219  HG  LEU A 151     -32.964  21.219 -38.864  1.00 31.50           H  
ATOM   2220  CD1 LEU A 151     -33.350  19.281 -39.710  1.00 31.50           C  
ATOM   2221 HD11 LEU A 151     -32.996  18.654 -40.528  1.00 31.50           H  
ATOM   2222 HD12 LEU A 151     -34.411  19.494 -39.842  1.00 31.50           H  
ATOM   2223 HD13 LEU A 151     -33.225  18.757 -38.763  1.00 31.50           H  
ATOM   2224  CD2 LEU A 151     -31.106  20.264 -39.392  1.00 31.50           C  
ATOM   2225 HD21 LEU A 151     -31.025  19.773 -38.422  1.00 31.50           H  
ATOM   2226 HD22 LEU A 151     -30.713  19.607 -40.167  1.00 31.50           H  
ATOM   2227 HD23 LEU A 151     -30.522  21.184 -39.372  1.00 31.50           H  
ATOM   2228  N   GLY A 152     -32.438  24.223 -43.103  1.00 34.41           N  
ATOM   2229  H   GLY A 152     -33.200  24.714 -42.658  1.00 34.41           H  
ATOM   2230  CA  GLY A 152     -32.573  24.090 -44.569  1.00 34.41           C  
ATOM   2231  HA2 GLY A 152     -33.133  23.174 -44.758  1.00 34.41           H  
ATOM   2232  HA3 GLY A 152     -33.210  24.911 -44.900  1.00 34.41           H  
ATOM   2233  C   GLY A 152     -31.358  24.066 -45.530  1.00 34.41           C  
ATOM   2234  O   GLY A 152     -31.202  23.103 -46.282  1.00 34.41           O  
ATOM   2235  N   GLU A 153     -30.606  25.163 -45.687  1.00 37.84           N  
ATOM   2236  H   GLU A 153     -30.739  25.924 -45.035  1.00 37.84           H  
ATOM   2237  CA  GLU A 153     -29.786  25.429 -46.898  1.00 37.84           C  
ATOM   2238  HA  GLU A 153     -30.294  24.975 -47.749  1.00 37.84           H  
ATOM   2239  C   GLU A 153     -28.377  24.773 -46.863  1.00 37.84           C  
ATOM   2240  CB  GLU A 153     -29.733  26.950 -47.192  1.00 37.84           C  
ATOM   2241  HB2 GLU A 153     -29.056  27.107 -48.032  1.00 37.84           H  
ATOM   2242  HB3 GLU A 153     -29.333  27.470 -46.322  1.00 37.84           H  
ATOM   2243  O   GLU A 153     -27.375  25.448 -46.634  1.00 37.84           O  
ATOM   2244  CG  GLU A 153     -31.101  27.559 -47.570  1.00 37.84           C  
ATOM   2245  HG2 GLU A 153     -31.533  26.952 -48.366  1.00 37.84           H  
ATOM   2246  HG3 GLU A 153     -31.765  27.497 -46.707  1.00 37.84           H  
ATOM   2247  CD  GLU A 153     -31.029  29.028 -48.045  1.00 37.84           C  
ATOM   2248  OE1 GLU A 153     -31.987  29.463 -48.728  1.00 37.84           O  
ATOM   2249  OE2 GLU A 153     -30.026  29.718 -47.752  1.00 37.84           O  
ATOM   2250  N   ALA A 154     -28.312  23.447 -47.080  1.00 33.47           N  
ATOM   2251  H   ALA A 154     -29.203  22.984 -47.192  1.00 33.47           H  
ATOM   2252  CA  ALA A 154     -27.193  22.561 -46.695  1.00 33.47           C  
ATOM   2253  HA  ALA A 154     -26.502  23.110 -46.055  1.00 33.47           H  
ATOM   2254  C   ALA A 154     -26.355  21.956 -47.857  1.00 33.47           C  
ATOM   2255  CB  ALA A 154     -27.825  21.445 -45.848  1.00 33.47           C  
ATOM   2256  HB1 ALA A 154     -28.337  21.877 -44.988  1.00 33.47           H  
ATOM   2257  HB2 ALA A 154     -27.041  20.778 -45.489  1.00 33.47           H  
ATOM   2258  HB3 ALA A 154     -28.538  20.873 -46.441  1.00 33.47           H  
ATOM   2259  O   ALA A 154     -26.694  20.908 -48.409  1.00 33.47           O  
ATOM   2260  N   GLY A 155     -25.224  22.548 -48.246  1.00 38.77           N  
ATOM   2261  H   GLY A 155     -24.830  23.227 -47.610  1.00 38.77           H  
ATOM   2262  CA  GLY A 155     -24.328  21.943 -49.246  1.00 38.77           C  
ATOM   2263  HA2 GLY A 155     -24.913  21.577 -50.089  1.00 38.77           H  
ATOM   2264  HA3 GLY A 155     -23.653  22.716 -49.612  1.00 38.77           H  
ATOM   2265  C   GLY A 155     -23.463  20.792 -48.700  1.00 38.77           C  
ATOM   2266  O   GLY A 155     -22.327  21.046 -48.317  1.00 38.77           O  
ATOM   2267  N   VAL A 156     -23.976  19.551 -48.771  1.00 33.67           N  
ATOM   2268  H   VAL A 156     -24.935  19.557 -49.088  1.00 33.67           H  
ATOM   2269  CA  VAL A 156     -23.606  18.306 -48.032  1.00 33.67           C  
ATOM   2270  HA  VAL A 156     -24.007  18.419 -47.025  1.00 33.67           H  
ATOM   2271  C   VAL A 156     -22.132  17.938 -47.832  1.00 33.67           C  
ATOM   2272  CB  VAL A 156     -24.316  17.085 -48.664  1.00 33.67           C  
ATOM   2273  HB  VAL A 156     -24.075  17.049 -49.726  1.00 33.67           H  
ATOM   2274  O   VAL A 156     -21.847  17.244 -46.853  1.00 33.67           O  
ATOM   2275  CG1 VAL A 156     -23.972  15.711 -48.054  1.00 33.67           C  
ATOM   2276 HG11 VAL A 156     -24.104  15.739 -46.973  1.00 33.67           H  
ATOM   2277 HG12 VAL A 156     -22.942  15.443 -48.288  1.00 33.67           H  
ATOM   2278 HG13 VAL A 156     -24.614  14.938 -48.477  1.00 33.67           H  
ATOM   2279  CG2 VAL A 156     -25.837  17.239 -48.520  1.00 33.67           C  
ATOM   2280 HG21 VAL A 156     -26.106  17.306 -47.466  1.00 33.67           H  
ATOM   2281 HG22 VAL A 156     -26.346  16.385 -48.967  1.00 33.67           H  
ATOM   2282 HG23 VAL A 156     -26.185  18.140 -49.027  1.00 33.67           H  
ATOM   2283  N   ASP A 157     -21.195  18.385 -48.654  1.00 36.25           N  
ATOM   2284  H   ASP A 157     -21.412  19.085 -49.349  1.00 36.25           H  
ATOM   2285  CA  ASP A 157     -19.816  17.953 -48.441  1.00 36.25           C  
ATOM   2286  HA  ASP A 157     -19.818  16.863 -48.401  1.00 36.25           H  
ATOM   2287  C   ASP A 157     -19.236  18.382 -47.061  1.00 36.25           C  
ATOM   2288  CB  ASP A 157     -18.931  18.336 -49.650  1.00 36.25           C  
ATOM   2289  HB2 ASP A 157     -19.102  19.383 -49.900  1.00 36.25           H  
ATOM   2290  HB3 ASP A 157     -17.886  18.235 -49.358  1.00 36.25           H  
ATOM   2291  O   ASP A 157     -18.324  17.713 -46.600  1.00 36.25           O  
ATOM   2292  CG  ASP A 157     -19.146  17.453 -50.901  1.00 36.25           C  
ATOM   2293  OD1 ASP A 157     -19.448  16.246 -50.757  1.00 36.25           O  
ATOM   2294  OD2 ASP A 157     -18.977  17.989 -52.024  1.00 36.25           O  
ATOM   2295  N   GLU A 158     -19.655  19.454 -46.361  1.00 38.21           N  
ATOM   2296  H   GLU A 158     -18.789  19.916 -46.119  1.00 38.21           H  
ATOM   2297  CA  GLU A 158     -20.490  19.506 -45.123  1.00 38.21           C  
ATOM   2298  HA  GLU A 158     -19.972  20.275 -44.549  1.00 38.21           H  
ATOM   2299  C   GLU A 158     -20.402  18.364 -44.092  1.00 38.21           C  
ATOM   2300  CB  GLU A 158     -21.917  20.083 -45.295  1.00 38.21           C  
ATOM   2301  HB2 GLU A 158     -22.358  19.727 -46.226  1.00 38.21           H  
ATOM   2302  HB3 GLU A 158     -22.565  19.752 -44.484  1.00 38.21           H  
ATOM   2303  O   GLU A 158     -19.386  18.247 -43.431  1.00 38.21           O  
ATOM   2304  CG  GLU A 158     -21.983  21.607 -45.286  1.00 38.21           C  
ATOM   2305  HG2 GLU A 158     -21.870  21.916 -44.247  1.00 38.21           H  
ATOM   2306  HG3 GLU A 158     -21.175  22.007 -45.899  1.00 38.21           H  
ATOM   2307  CD  GLU A 158     -23.313  22.184 -45.762  1.00 38.21           C  
ATOM   2308  OE1 GLU A 158     -23.311  23.391 -46.100  1.00 38.21           O  
ATOM   2309  OE2 GLU A 158     -24.323  21.453 -45.722  1.00 38.21           O  
ATOM   2310  N   LEU A 159     -21.482  17.642 -43.760  1.00 35.89           N  
ATOM   2311  H   LEU A 159     -22.265  17.668 -44.398  1.00 35.89           H  
ATOM   2312  CA  LEU A 159     -21.680  17.072 -42.406  1.00 35.89           C  
ATOM   2313  HA  LEU A 159     -21.519  17.896 -41.711  1.00 35.89           H  
ATOM   2314  C   LEU A 159     -20.654  16.001 -41.993  1.00 35.89           C  
ATOM   2315  CB  LEU A 159     -23.141  16.592 -42.236  1.00 35.89           C  
ATOM   2316  HB2 LEU A 159     -23.180  15.503 -42.262  1.00 35.89           H  
ATOM   2317  HB3 LEU A 159     -23.711  16.946 -43.095  1.00 35.89           H  
ATOM   2318  O   LEU A 159     -20.579  15.665 -40.816  1.00 35.89           O  
ATOM   2319  CG  LEU A 159     -23.852  17.108 -40.963  1.00 35.89           C  
ATOM   2320  HG  LEU A 159     -23.559  18.142 -40.785  1.00 35.89           H  
ATOM   2321  CD1 LEU A 159     -25.365  17.107 -41.169  1.00 35.89           C  
ATOM   2322 HD11 LEU A 159     -25.715  16.096 -41.377  1.00 35.89           H  
ATOM   2323 HD12 LEU A 159     -25.863  17.482 -40.275  1.00 35.89           H  
ATOM   2324 HD13 LEU A 159     -25.626  17.757 -42.004  1.00 35.89           H  
ATOM   2325  CD2 LEU A 159     -23.590  16.271 -39.708  1.00 35.89           C  
ATOM   2326 HD21 LEU A 159     -22.522  16.220 -39.499  1.00 35.89           H  
ATOM   2327 HD22 LEU A 159     -24.095  16.713 -38.849  1.00 35.89           H  
ATOM   2328 HD23 LEU A 159     -23.956  15.255 -39.854  1.00 35.89           H  
ATOM   2329  N   LEU A 160     -19.791  15.545 -42.900  1.00 36.78           N  
ATOM   2330  H   LEU A 160     -19.834  15.955 -43.822  1.00 36.78           H  
ATOM   2331  CA  LEU A 160     -18.570  14.828 -42.520  1.00 36.78           C  
ATOM   2332  HA  LEU A 160     -18.839  13.867 -42.083  1.00 36.78           H  
ATOM   2333  C   LEU A 160     -17.752  15.571 -41.450  1.00 36.78           C  
ATOM   2334  CB  LEU A 160     -17.716  14.633 -43.782  1.00 36.78           C  
ATOM   2335  HB2 LEU A 160     -17.641  15.586 -44.305  1.00 36.78           H  
ATOM   2336  HB3 LEU A 160     -16.709  14.341 -43.486  1.00 36.78           H  
ATOM   2337  O   LEU A 160     -17.121  14.951 -40.599  1.00 36.78           O  
ATOM   2338  CG  LEU A 160     -18.276  13.567 -44.735  1.00 36.78           C  
ATOM   2339  HG  LEU A 160     -19.322  13.776 -44.957  1.00 36.78           H  
ATOM   2340  CD1 LEU A 160     -17.492  13.589 -46.046  1.00 36.78           C  
ATOM   2341 HD11 LEU A 160     -17.584  14.576 -46.500  1.00 36.78           H  
ATOM   2342 HD12 LEU A 160     -16.438  13.379 -45.862  1.00 36.78           H  
ATOM   2343 HD13 LEU A 160     -17.905  12.855 -46.738  1.00 36.78           H  
ATOM   2344  CD2 LEU A 160     -18.157  12.158 -44.141  1.00 36.78           C  
ATOM   2345 HD21 LEU A 160     -18.796  12.066 -43.263  1.00 36.78           H  
ATOM   2346 HD22 LEU A 160     -18.486  11.426 -44.878  1.00 36.78           H  
ATOM   2347 HD23 LEU A 160     -17.123  11.957 -43.860  1.00 36.78           H  
ATOM   2348  N   GLU A 161     -17.787  16.896 -41.469  1.00 37.27           N  
ATOM   2349  H   GLU A 161     -18.272  17.345 -42.233  1.00 37.27           H  
ATOM   2350  CA  GLU A 161     -17.165  17.736 -40.466  1.00 37.27           C  
ATOM   2351  HA  GLU A 161     -16.217  17.293 -40.158  1.00 37.27           H  
ATOM   2352  C   GLU A 161     -18.024  17.909 -39.216  1.00 37.27           C  
ATOM   2353  CB  GLU A 161     -16.891  19.054 -41.168  1.00 37.27           C  
ATOM   2354  HB2 GLU A 161     -16.374  18.831 -42.102  1.00 37.27           H  
ATOM   2355  HB3 GLU A 161     -17.822  19.544 -41.454  1.00 37.27           H  
ATOM   2356  O   GLU A 161     -17.541  17.731 -38.103  1.00 37.27           O  
ATOM   2357  CG  GLU A 161     -15.987  19.953 -40.351  1.00 37.27           C  
ATOM   2358  HG2 GLU A 161     -15.473  19.392 -39.570  1.00 37.27           H  
ATOM   2359  HG3 GLU A 161     -15.242  20.303 -41.066  1.00 37.27           H  
ATOM   2360  CD  GLU A 161     -16.719  21.168 -39.809  1.00 37.27           C  
ATOM   2361  OE1 GLU A 161     -17.943  21.156 -39.652  1.00 37.27           O  
ATOM   2362  OE2 GLU A 161     -16.107  22.200 -39.542  1.00 37.27           O  
ATOM   2363  N   ALA A 162     -19.303  18.229 -39.384  1.00 32.24           N  
ATOM   2364  H   ALA A 162     -19.640  18.332 -40.331  1.00 32.24           H  
ATOM   2365  CA  ALA A 162     -20.094  18.717 -38.273  1.00 32.24           C  
ATOM   2366  HA  ALA A 162     -19.572  19.586 -37.872  1.00 32.24           H  
ATOM   2367  C   ALA A 162     -20.206  17.692 -37.152  1.00 32.24           C  
ATOM   2368  CB  ALA A 162     -21.462  19.157 -38.778  1.00 32.24           C  
ATOM   2369  HB1 ALA A 162     -21.358  20.051 -39.393  1.00 32.24           H  
ATOM   2370  HB2 ALA A 162     -21.881  18.361 -39.392  1.00 32.24           H  
ATOM   2371  HB3 ALA A 162     -22.140  19.343 -37.944  1.00 32.24           H  
ATOM   2372  O   ALA A 162     -19.819  18.014 -36.046  1.00 32.24           O  
ATOM   2373  N   LEU A 163     -20.719  16.496 -37.430  1.00 36.31           N  
ATOM   2374  H   LEU A 163     -20.934  16.320 -38.401  1.00 36.31           H  
ATOM   2375  CA  LEU A 163     -20.640  15.306 -36.583  1.00 36.31           C  
ATOM   2376  HA  LEU A 163     -20.459  15.582 -35.544  1.00 36.31           H  
ATOM   2377  C   LEU A 163     -19.458  14.466 -37.109  1.00 36.31           C  
ATOM   2378  CB  LEU A 163     -21.975  14.554 -36.598  1.00 36.31           C  
ATOM   2379  HB2 LEU A 163     -22.514  14.753 -37.524  1.00 36.31           H  
ATOM   2380  HB3 LEU A 163     -21.747  13.488 -36.595  1.00 36.31           H  
ATOM   2381  O   LEU A 163     -19.632  13.456 -37.772  1.00 36.31           O  
ATOM   2382  CG  LEU A 163     -22.891  14.797 -35.391  1.00 36.31           C  
ATOM   2383  HG  LEU A 163     -22.319  14.682 -34.470  1.00 36.31           H  
ATOM   2384  CD1 LEU A 163     -23.609  16.138 -35.346  1.00 36.31           C  
ATOM   2385 HD11 LEU A 163     -22.875  16.944 -35.317  1.00 36.31           H  
ATOM   2386 HD12 LEU A 163     -24.240  16.252 -36.227  1.00 36.31           H  
ATOM   2387 HD13 LEU A 163     -24.228  16.183 -34.450  1.00 36.31           H  
ATOM   2388  CD2 LEU A 163     -23.958  13.732 -35.498  1.00 36.31           C  
ATOM   2389 HD21 LEU A 163     -23.502  12.742 -35.485  1.00 36.31           H  
ATOM   2390 HD22 LEU A 163     -24.493  13.828 -36.443  1.00 36.31           H  
ATOM   2391 HD23 LEU A 163     -24.698  13.825 -34.703  1.00 36.31           H  
ATOM   2392  N   GLY A 164     -18.255  15.023 -37.098  1.00 36.39           N  
ATOM   2393  H   GLY A 164     -17.842  15.058 -38.019  1.00 36.39           H  
ATOM   2394  CA  GLY A 164     -17.255  14.827 -36.046  1.00 36.39           C  
ATOM   2395  HA2 GLY A 164     -16.299  15.176 -36.436  1.00 36.39           H  
ATOM   2396  HA3 GLY A 164     -17.160  13.758 -35.858  1.00 36.39           H  
ATOM   2397  C   GLY A 164     -17.451  15.513 -34.680  1.00 36.39           C  
ATOM   2398  O   GLY A 164     -16.596  15.339 -33.825  1.00 36.39           O  
ATOM   2399  N   ARG A 165     -18.531  16.266 -34.433  1.00 32.47           N  
ATOM   2400  H   ARG A 165     -19.042  16.575 -35.248  1.00 32.47           H  
ATOM   2401  CA  ARG A 165     -19.038  16.728 -33.113  1.00 32.47           C  
ATOM   2402  HA  ARG A 165     -18.218  17.179 -32.553  1.00 32.47           H  
ATOM   2403  C   ARG A 165     -19.578  15.621 -32.210  1.00 32.47           C  
ATOM   2404  CB  ARG A 165     -20.212  17.737 -33.231  1.00 32.47           C  
ATOM   2405  HB2 ARG A 165     -20.824  17.657 -32.333  1.00 32.47           H  
ATOM   2406  HB3 ARG A 165     -20.884  17.439 -34.036  1.00 32.47           H  
ATOM   2407  O   ARG A 165     -19.344  15.710 -31.017  1.00 32.47           O  
ATOM   2408  CG  ARG A 165     -19.848  19.228 -33.311  1.00 32.47           C  
ATOM   2409  HG2 ARG A 165     -19.520  19.541 -32.320  1.00 32.47           H  
ATOM   2410  HG3 ARG A 165     -19.013  19.399 -33.991  1.00 32.47           H  
ATOM   2411  CD  ARG A 165     -21.035  20.113 -33.737  1.00 32.47           C  
ATOM   2412  HD2 ARG A 165     -21.971  19.626 -33.461  1.00 32.47           H  
ATOM   2413  HD3 ARG A 165     -20.959  21.053 -33.191  1.00 32.47           H  
ATOM   2414  NE  ARG A 165     -21.014  20.404 -35.182  1.00 32.47           N  
ATOM   2415  HE  ARG A 165     -20.263  19.942 -35.674  1.00 32.47           H  
ATOM   2416  NH1 ARG A 165     -22.663  21.975 -35.277  1.00 32.47           N  
ATOM   2417 HH11 ARG A 165     -22.952  21.668 -34.359  1.00 32.47           H  
ATOM   2418 HH12 ARG A 165     -23.190  22.669 -35.788  1.00 32.47           H  
ATOM   2419  NH2 ARG A 165     -21.331  21.698 -37.043  1.00 32.47           N  
ATOM   2420 HH21 ARG A 165     -20.543  21.243 -37.479  1.00 32.47           H  
ATOM   2421 HH22 ARG A 165     -21.829  22.427 -37.533  1.00 32.47           H  
ATOM   2422  CZ  ARG A 165     -21.665  21.350 -35.830  1.00 32.47           C  
ATOM   2423  N   GLU A 166     -20.404  14.693 -32.710  1.00 31.16           N  
ATOM   2424  H   GLU A 166     -20.613  14.688 -33.698  1.00 31.16           H  
ATOM   2425  CA  GLU A 166     -21.038  13.687 -31.830  1.00 31.16           C  
ATOM   2426  HA  GLU A 166     -21.460  14.174 -30.951  1.00 31.16           H  
ATOM   2427  C   GLU A 166     -20.021  12.665 -31.308  1.00 31.16           C  
ATOM   2428  CB  GLU A 166     -22.143  12.844 -32.502  1.00 31.16           C  
ATOM   2429  HB2 GLU A 166     -21.923  12.729 -33.563  1.00 31.16           H  
ATOM   2430  HB3 GLU A 166     -22.084  11.859 -32.038  1.00 31.16           H  
ATOM   2431  O   GLU A 166     -19.777  12.600 -30.112  1.00 31.16           O  
ATOM   2432  CG  GLU A 166     -23.617  13.141 -32.255  1.00 31.16           C  
ATOM   2433  HG2 GLU A 166     -23.777  13.202 -31.179  1.00 31.16           H  
ATOM   2434  HG3 GLU A 166     -23.872  14.114 -32.676  1.00 31.16           H  
ATOM   2435  CD  GLU A 166     -24.506  12.013 -32.845  1.00 31.16           C  
ATOM   2436  OE1 GLU A 166     -25.668  11.903 -32.405  1.00 31.16           O  
ATOM   2437  OE2 GLU A 166     -24.052  11.285 -33.758  1.00 31.16           O  
ATOM   2438  N   LEU A 167     -19.585  11.754 -32.197  1.00 28.50           N  
ATOM   2439  H   LEU A 167     -19.821  11.922 -33.164  1.00 28.50           H  
ATOM   2440  CA  LEU A 167     -19.436  10.335 -31.820  1.00 28.50           C  
ATOM   2441  HA  LEU A 167     -20.031  10.156 -30.924  1.00 28.50           H  
ATOM   2442  C   LEU A 167     -18.027   9.921 -31.420  1.00 28.50           C  
ATOM   2443  CB  LEU A 167     -19.948   9.405 -32.940  1.00 28.50           C  
ATOM   2444  HB2 LEU A 167     -19.481   9.705 -33.878  1.00 28.50           H  
ATOM   2445  HB3 LEU A 167     -19.621   8.388 -32.726  1.00 28.50           H  
ATOM   2446  O   LEU A 167     -17.835   8.798 -30.964  1.00 28.50           O  
ATOM   2447  CG  LEU A 167     -21.469   9.352 -33.131  1.00 28.50           C  
ATOM   2448  HG  LEU A 167     -21.804  10.348 -33.420  1.00 28.50           H  
ATOM   2449  CD1 LEU A 167     -21.813   8.435 -34.301  1.00 28.50           C  
ATOM   2450 HD11 LEU A 167     -22.890   8.474 -34.468  1.00 28.50           H  
ATOM   2451 HD12 LEU A 167     -21.312   8.789 -35.203  1.00 28.50           H  
ATOM   2452 HD13 LEU A 167     -21.511   7.412 -34.079  1.00 28.50           H  
ATOM   2453  CD2 LEU A 167     -22.217   8.853 -31.889  1.00 28.50           C  
ATOM   2454 HD21 LEU A 167     -23.282   8.795 -32.114  1.00 28.50           H  
ATOM   2455 HD22 LEU A 167     -22.098   9.557 -31.066  1.00 28.50           H  
ATOM   2456 HD23 LEU A 167     -21.847   7.872 -31.590  1.00 28.50           H  
ATOM   2457  N   ASP A 168     -17.066  10.825 -31.535  1.00 30.96           N  
ATOM   2458  H   ASP A 168     -17.335  11.720 -31.918  1.00 30.96           H  
ATOM   2459  CA  ASP A 168     -16.056  10.872 -30.489  1.00 30.96           C  
ATOM   2460  HA  ASP A 168     -15.840   9.877 -30.100  1.00 30.96           H  
ATOM   2461  C   ASP A 168     -16.674  11.730 -29.361  1.00 30.96           C  
ATOM   2462  CB  ASP A 168     -14.742  11.446 -31.049  1.00 30.96           C  
ATOM   2463  HB2 ASP A 168     -14.960  12.293 -31.699  1.00 30.96           H  
ATOM   2464  HB3 ASP A 168     -14.155  11.819 -30.209  1.00 30.96           H  
ATOM   2465  O   ASP A 168     -16.492  12.942 -29.340  1.00 30.96           O  
ATOM   2466  CG  ASP A 168     -13.851  10.441 -31.800  1.00 30.96           C  
ATOM   2467  OD1 ASP A 168     -14.154   9.228 -31.862  1.00 30.96           O  
ATOM   2468  OD2 ASP A 168     -12.780  10.892 -32.265  1.00 30.96           O  
ATOM   2469  N   GLY A 169     -17.476  11.212 -28.429  1.00 31.24           N  
ATOM   2470  H   GLY A 169     -17.976  11.904 -27.889  1.00 31.24           H  
ATOM   2471  CA  GLY A 169     -17.701   9.817 -28.045  1.00 31.24           C  
ATOM   2472  HA2 GLY A 169     -17.133   9.126 -28.668  1.00 31.24           H  
ATOM   2473  HA3 GLY A 169     -18.758   9.577 -28.153  1.00 31.24           H  
ATOM   2474  C   GLY A 169     -17.257   9.576 -26.605  1.00 31.24           C  
ATOM   2475  O   GLY A 169     -16.060   9.691 -26.299  1.00 31.24           O  
ATOM   2476  N   ASP A 170     -18.248   9.273 -25.765  1.00 25.70           N  
ATOM   2477  H   ASP A 170     -19.181   9.268 -26.152  1.00 25.70           H  
ATOM   2478  CA  ASP A 170     -18.127   8.536 -24.498  1.00 25.70           C  
ATOM   2479  HA  ASP A 170     -17.479   9.084 -23.813  1.00 25.70           H  
ATOM   2480  C   ASP A 170     -17.482   7.142 -24.710  1.00 25.70           C  
ATOM   2481  CB  ASP A 170     -19.543   8.438 -23.865  1.00 25.70           C  
ATOM   2482  HB2 ASP A 170     -19.514   7.662 -23.100  1.00 25.70           H  
ATOM   2483  HB3 ASP A 170     -20.251   8.110 -24.626  1.00 25.70           H  
ATOM   2484  O   ASP A 170     -16.825   6.621 -23.772  1.00 25.70           O  
ATOM   2485  CG  ASP A 170     -20.062   9.725 -23.185  1.00 25.70           C  
ATOM   2486  OD1 ASP A 170     -19.254  10.407 -22.510  1.00 25.70           O  
ATOM   2487  OD2 ASP A 170     -21.280  10.004 -23.305  1.00 25.70           O  
ATOM   2488  OXT ASP A 170     -17.532   6.635 -25.854  1.00 25.70           O  
TER    2489      ASP A 170                                                       
ATOM   2489  N   MET B   1      -5.698  12.818 -54.659  1.00 72.33           N  
ATOM   2490  H   MET B   1      -6.071  13.029 -55.574  1.00 72.33           H  
ATOM   2491  H2  MET B   1      -5.512  11.827 -54.588  1.00 72.33           H  
ATOM   2492  H3  MET B   1      -4.852  13.349 -54.509  1.00 72.33           H  
ATOM   2493  CA  MET B   1      -6.680  13.201 -53.643  1.00 72.33           C  
ATOM   2494  HA  MET B   1      -7.614  12.690 -53.875  1.00 72.33           H  
ATOM   2495  C   MET B   1      -6.916  14.693 -53.696  1.00 72.33           C  
ATOM   2496  CB  MET B   1      -6.250  12.812 -52.232  1.00 72.33           C  
ATOM   2497  HB2 MET B   1      -6.782  13.444 -51.519  1.00 72.33           H  
ATOM   2498  HB3 MET B   1      -5.180  12.974 -52.107  1.00 72.33           H  
ATOM   2499  O   MET B   1      -5.944  15.440 -53.816  1.00 72.33           O  
ATOM   2500  CG  MET B   1      -6.606  11.374 -51.886  1.00 72.33           C  
ATOM   2501  HG2 MET B   1      -6.113  10.692 -52.579  1.00 72.33           H  
ATOM   2502  HG3 MET B   1      -7.684  11.235 -51.966  1.00 72.33           H  
ATOM   2503  SD  MET B   1      -6.090  10.996 -50.201  1.00 72.33           S  
ATOM   2504  CE  MET B   1      -4.885   9.680 -50.507  1.00 72.33           C  
ATOM   2505  HE1 MET B   1      -4.066  10.056 -51.121  1.00 72.33           H  
ATOM   2506  HE2 MET B   1      -4.491   9.335 -49.552  1.00 72.33           H  
ATOM   2507  HE3 MET B   1      -5.376   8.841 -51.001  1.00 72.33           H  
ATOM   2508  N   THR B   2      -8.173  15.112 -53.619  1.00 82.42           N  
ATOM   2509  H   THR B   2      -8.893  14.415 -53.493  1.00 82.42           H  
ATOM   2510  CA  THR B   2      -8.543  16.501 -53.325  1.00 82.42           C  
ATOM   2511  HA  THR B   2      -8.095  17.155 -54.073  1.00 82.42           H  
ATOM   2512  C   THR B   2      -7.997  16.912 -51.955  1.00 82.42           C  
ATOM   2513  CB  THR B   2     -10.069  16.694 -53.376  1.00 82.42           C  
ATOM   2514  HB  THR B   2     -10.302  17.745 -53.208  1.00 82.42           H  
ATOM   2515  O   THR B   2      -7.516  16.078 -51.182  1.00 82.42           O  
ATOM   2516  CG2 THR B   2     -10.656  16.273 -54.723  1.00 82.42           C  
ATOM   2517 HG21 THR B   2     -10.560  15.196 -54.859  1.00 82.42           H  
ATOM   2518 HG22 THR B   2     -11.714  16.534 -54.752  1.00 82.42           H  
ATOM   2519 HG23 THR B   2     -10.141  16.792 -55.531  1.00 82.42           H  
ATOM   2520  OG1 THR B   2     -10.680  15.932 -52.373  1.00 82.42           O  
ATOM   2521  HG1 THR B   2     -11.581  15.737 -52.641  1.00 82.42           H  
ATOM   2522  N   ASP B   3      -8.011  18.209 -51.649  1.00 72.40           N  
ATOM   2523  H   ASP B   3      -8.423  18.886 -52.274  1.00 72.40           H  
ATOM   2524  CA  ASP B   3      -7.596  18.646 -50.316  1.00 72.40           C  
ATOM   2525  HA  ASP B   3      -6.613  18.215 -50.127  1.00 72.40           H  
ATOM   2526  C   ASP B   3      -8.519  18.071 -49.233  1.00 72.40           C  
ATOM   2527  CB  ASP B   3      -7.450  20.170 -50.267  1.00 72.40           C  
ATOM   2528  HB2 ASP B   3      -7.166  20.540 -51.253  1.00 72.40           H  
ATOM   2529  HB3 ASP B   3      -8.401  20.627 -49.992  1.00 72.40           H  
ATOM   2530  O   ASP B   3      -8.025  17.494 -48.268  1.00 72.40           O  
ATOM   2531  CG  ASP B   3      -6.346  20.571 -49.287  1.00 72.40           C  
ATOM   2532  OD1 ASP B   3      -5.213  20.044 -49.471  1.00 72.40           O  
ATOM   2533  OD2 ASP B   3      -6.617  21.416 -48.416  1.00 72.40           O  
ATOM   2534  N   SER B   4      -9.834  18.071 -49.484  1.00 72.72           N  
ATOM   2535  H   SER B   4     -10.191  18.605 -50.264  1.00 72.72           H  
ATOM   2536  CA  SER B   4     -10.836  17.441 -48.617  1.00 72.72           C  
ATOM   2537  HA  SER B   4     -10.821  17.943 -47.649  1.00 72.72           H  
ATOM   2538  C   SER B   4     -10.558  15.954 -48.363  1.00 72.72           C  
ATOM   2539  CB  SER B   4     -12.240  17.611 -49.210  1.00 72.72           C  
ATOM   2540  HB2 SER B   4     -12.312  17.070 -50.154  1.00 72.72           H  
ATOM   2541  HB3 SER B   4     -12.974  17.202 -48.515  1.00 72.72           H  
ATOM   2542  O   SER B   4     -10.583  15.528 -47.213  1.00 72.72           O  
ATOM   2543  OG  SER B   4     -12.522  18.981 -49.433  1.00 72.72           O  
ATOM   2544  HG  SER B   4     -13.367  19.161 -49.014  1.00 72.72           H  
ATOM   2545  N   GLU B   5     -10.214  15.166 -49.391  1.00 76.93           N  
ATOM   2546  H   GLU B   5     -10.216  15.549 -50.325  1.00 76.93           H  
ATOM   2547  CA  GLU B   5      -9.895  13.736 -49.221  1.00 76.93           C  
ATOM   2548  HA  GLU B   5     -10.731  13.232 -48.737  1.00 76.93           H  
ATOM   2549  C   GLU B   5      -8.664  13.511 -48.326  1.00 76.93           C  
ATOM   2550  CB  GLU B   5      -9.653  13.085 -50.590  1.00 76.93           C  
ATOM   2551  HB2 GLU B   5      -9.001  13.747 -51.160  1.00 76.93           H  
ATOM   2552  HB3 GLU B   5      -9.136  12.137 -50.442  1.00 76.93           H  
ATOM   2553  O   GLU B   5      -8.690  12.649 -47.448  1.00 76.93           O  
ATOM   2554  CG  GLU B   5     -10.932  12.799 -51.395  1.00 76.93           C  
ATOM   2555  HG2 GLU B   5     -11.555  13.693 -51.423  1.00 76.93           H  
ATOM   2556  HG3 GLU B   5     -11.496  12.022 -50.877  1.00 76.93           H  
ATOM   2557  CD  GLU B   5     -10.631  12.349 -52.838  1.00 76.93           C  
ATOM   2558  OE1 GLU B   5     -11.481  11.675 -53.450  1.00 76.93           O  
ATOM   2559  OE2 GLU B   5      -9.549  12.705 -53.370  1.00 76.93           O  
ATOM   2560  N   LYS B   6      -7.600  14.313 -48.491  1.00 79.94           N  
ATOM   2561  H   LYS B   6      -7.668  15.050 -49.177  1.00 79.94           H  
ATOM   2562  CA  LYS B   6      -6.400  14.203 -47.640  1.00 79.94           C  
ATOM   2563  HA  LYS B   6      -6.061  13.166 -47.631  1.00 79.94           H  
ATOM   2564  C   LYS B   6      -6.711  14.563 -46.190  1.00 79.94           C  
ATOM   2565  CB  LYS B   6      -5.272  15.113 -48.139  1.00 79.94           C  
ATOM   2566  HB2 LYS B   6      -4.474  15.107 -47.396  1.00 79.94           H  
ATOM   2567  HB3 LYS B   6      -5.664  16.129 -48.197  1.00 79.94           H  
ATOM   2568  O   LYS B   6      -6.287  13.861 -45.276  1.00 79.94           O  
ATOM   2569  CG  LYS B   6      -4.666  14.684 -49.485  1.00 79.94           C  
ATOM   2570  HG2 LYS B   6      -5.456  14.613 -50.232  1.00 79.94           H  
ATOM   2571  HG3 LYS B   6      -4.204  13.703 -49.368  1.00 79.94           H  
ATOM   2572  CD  LYS B   6      -3.610  15.687 -49.976  1.00 79.94           C  
ATOM   2573  HD2 LYS B   6      -3.068  15.262 -50.821  1.00 79.94           H  
ATOM   2574  HD3 LYS B   6      -2.911  15.888 -49.165  1.00 79.94           H  
ATOM   2575  CE  LYS B   6      -4.318  16.976 -50.415  1.00 79.94           C  
ATOM   2576  HE2 LYS B   6      -5.133  17.154 -49.714  1.00 79.94           H  
ATOM   2577  HE3 LYS B   6      -4.782  16.835 -51.392  1.00 79.94           H  
ATOM   2578  NZ  LYS B   6      -3.458  18.180 -50.387  1.00 79.94           N  
ATOM   2579  HZ1 LYS B   6      -4.059  18.986 -50.298  1.00 79.94           H  
ATOM   2580  HZ2 LYS B   6      -2.874  18.276 -51.205  1.00 79.94           H  
ATOM   2581  HZ3 LYS B   6      -2.920  18.216 -49.533  1.00 79.94           H  
ATOM   2582  N   VAL B   7      -7.424  15.669 -45.964  1.00 80.37           N  
ATOM   2583  H   VAL B   7      -7.765  16.201 -46.752  1.00 80.37           H  
ATOM   2584  CA  VAL B   7      -7.751  16.118 -44.604  1.00 80.37           C  
ATOM   2585  HA  VAL B   7      -6.834  16.124 -44.015  1.00 80.37           H  
ATOM   2586  C   VAL B   7      -8.692  15.117 -43.921  1.00 80.37           C  
ATOM   2587  CB  VAL B   7      -8.302  17.556 -44.595  1.00 80.37           C  
ATOM   2588  HB  VAL B   7      -9.242  17.596 -45.144  1.00 80.37           H  
ATOM   2589  O   VAL B   7      -8.505  14.839 -42.738  1.00 80.37           O  
ATOM   2590  CG1 VAL B   7      -8.517  18.035 -43.159  1.00 80.37           C  
ATOM   2591 HG11 VAL B   7      -8.998  19.014 -43.165  1.00 80.37           H  
ATOM   2592 HG12 VAL B   7      -9.142  17.327 -42.615  1.00 80.37           H  
ATOM   2593 HG13 VAL B   7      -7.563  18.111 -42.638  1.00 80.37           H  
ATOM   2594  CG2 VAL B   7      -7.304  18.561 -45.194  1.00 80.37           C  
ATOM   2595 HG21 VAL B   7      -6.387  18.587 -44.605  1.00 80.37           H  
ATOM   2596 HG22 VAL B   7      -7.044  18.297 -46.219  1.00 80.37           H  
ATOM   2597 HG23 VAL B   7      -7.750  19.556 -45.210  1.00 80.37           H  
ATOM   2598  N   ALA B   8      -9.614  14.491 -44.659  1.00 78.55           N  
ATOM   2599  H   ALA B   8      -9.759  14.780 -45.616  1.00 78.55           H  
ATOM   2600  CA  ALA B   8     -10.473  13.428 -44.137  1.00 78.55           C  
ATOM   2601  HA  ALA B   8     -11.017  13.818 -43.277  1.00 78.55           H  
ATOM   2602  C   ALA B   8      -9.676  12.198 -43.657  1.00 78.55           C  
ATOM   2603  CB  ALA B   8     -11.494  13.051 -45.216  1.00 78.55           C  
ATOM   2604  HB1 ALA B   8     -10.986  12.664 -46.099  1.00 78.55           H  
ATOM   2605  HB2 ALA B   8     -12.077  13.929 -45.495  1.00 78.55           H  
ATOM   2606  HB3 ALA B   8     -12.172  12.291 -44.828  1.00 78.55           H  
ATOM   2607  O   ALA B   8      -9.982  11.643 -42.600  1.00 78.55           O  
ATOM   2608  N   GLU B   9      -8.625  11.781 -44.375  1.00 83.45           N  
ATOM   2609  H   GLU B   9      -8.427  12.225 -45.260  1.00 83.45           H  
ATOM   2610  CA  GLU B   9      -7.741  10.700 -43.909  1.00 83.45           C  
ATOM   2611  HA  GLU B   9      -8.352   9.839 -43.639  1.00 83.45           H  
ATOM   2612  C   GLU B   9      -6.961  11.083 -42.644  1.00 83.45           C  
ATOM   2613  CB  GLU B   9      -6.760  10.265 -45.007  1.00 83.45           C  
ATOM   2614  HB2 GLU B   9      -6.305  11.141 -45.468  1.00 83.45           H  
ATOM   2615  HB3 GLU B   9      -5.973   9.674 -44.537  1.00 83.45           H  
ATOM   2616  O   GLU B   9      -6.876  10.281 -41.709  1.00 83.45           O  
ATOM   2617  CG  GLU B   9      -7.427   9.391 -46.078  1.00 83.45           C  
ATOM   2618  HG2 GLU B   9      -8.151   9.991 -46.629  1.00 83.45           H  
ATOM   2619  HG3 GLU B   9      -7.971   8.590 -45.578  1.00 83.45           H  
ATOM   2620  CD  GLU B   9      -6.419   8.769 -47.060  1.00 83.45           C  
ATOM   2621  OE1 GLU B   9      -6.843   7.835 -47.779  1.00 83.45           O  
ATOM   2622  OE2 GLU B   9      -5.235   9.182 -47.070  1.00 83.45           O  
ATOM   2623  N   TYR B  10      -6.439  12.314 -42.570  1.00 83.75           N  
ATOM   2624  H   TYR B  10      -6.513  12.919 -43.375  1.00 83.75           H  
ATOM   2625  CA  TYR B  10      -5.763  12.801 -41.363  1.00 83.75           C  
ATOM   2626  HA  TYR B  10      -4.987  12.084 -41.095  1.00 83.75           H  
ATOM   2627  C   TYR B  10      -6.709  12.885 -40.160  1.00 83.75           C  
ATOM   2628  CB  TYR B  10      -5.102  14.163 -41.618  1.00 83.75           C  
ATOM   2629  HB2 TYR B  10      -4.803  14.584 -40.658  1.00 83.75           H  
ATOM   2630  HB3 TYR B  10      -5.836  14.842 -42.052  1.00 83.75           H  
ATOM   2631  O   TYR B  10      -6.330  12.468 -39.064  1.00 83.75           O  
ATOM   2632  CG  TYR B  10      -3.862  14.109 -42.490  1.00 83.75           C  
ATOM   2633  CD1 TYR B  10      -2.750  13.345 -42.085  1.00 83.75           C  
ATOM   2634  HD1 TYR B  10      -2.783  12.792 -41.158  1.00 83.75           H  
ATOM   2635  CD2 TYR B  10      -3.807  14.841 -43.691  1.00 83.75           C  
ATOM   2636  HD2 TYR B  10      -4.660  15.428 -44.000  1.00 83.75           H  
ATOM   2637  CE1 TYR B  10      -1.595  13.296 -42.888  1.00 83.75           C  
ATOM   2638  HE1 TYR B  10      -0.742  12.704 -42.591  1.00 83.75           H  
ATOM   2639  CE2 TYR B  10      -2.657  14.794 -44.500  1.00 83.75           C  
ATOM   2640  HE2 TYR B  10      -2.630  15.348 -45.427  1.00 83.75           H  
ATOM   2641  OH  TYR B  10      -0.434  13.970 -44.873  1.00 83.75           O  
ATOM   2642  HH  TYR B  10      -0.555  14.468 -45.685  1.00 83.75           H  
ATOM   2643  CZ  TYR B  10      -1.549  14.016 -44.099  1.00 83.75           C  
ATOM   2644  N   LEU B  11      -7.943  13.364 -40.356  1.00 84.14           N  
ATOM   2645  H   LEU B  11      -8.184  13.717 -41.271  1.00 84.14           H  
ATOM   2646  CA  LEU B  11      -8.956  13.426 -39.302  1.00 84.14           C  
ATOM   2647  HA  LEU B  11      -8.524  13.955 -38.452  1.00 84.14           H  
ATOM   2648  C   LEU B  11      -9.335  12.027 -38.810  1.00 84.14           C  
ATOM   2649  CB  LEU B  11     -10.178  14.214 -39.810  1.00 84.14           C  
ATOM   2650  HB2 LEU B  11     -10.611  13.682 -40.657  1.00 84.14           H  
ATOM   2651  HB3 LEU B  11      -9.846  15.190 -40.164  1.00 84.14           H  
ATOM   2652  O   LEU B  11      -9.393  11.805 -37.601  1.00 84.14           O  
ATOM   2653  CG  LEU B  11     -11.274  14.422 -38.745  1.00 84.14           C  
ATOM   2654  HG  LEU B  11     -11.626  13.454 -38.388  1.00 84.14           H  
ATOM   2655  CD1 LEU B  11     -10.772  15.244 -37.555  1.00 84.14           C  
ATOM   2656 HD11 LEU B  11     -10.006  14.697 -37.006  1.00 84.14           H  
ATOM   2657 HD12 LEU B  11     -11.600  15.433 -36.872  1.00 84.14           H  
ATOM   2658 HD13 LEU B  11     -10.379  16.199 -37.905  1.00 84.14           H  
ATOM   2659  CD2 LEU B  11     -12.456  15.165 -39.362  1.00 84.14           C  
ATOM   2660 HD21 LEU B  11     -12.153  16.165 -39.673  1.00 84.14           H  
ATOM   2661 HD22 LEU B  11     -13.260  15.253 -38.631  1.00 84.14           H  
ATOM   2662 HD23 LEU B  11     -12.839  14.616 -40.223  1.00 84.14           H  
ATOM   2663  N   ARG B  12      -9.497  11.058 -39.724  1.00 84.09           N  
ATOM   2664  H   ARG B  12      -9.471  11.320 -40.699  1.00 84.09           H  
ATOM   2665  CA  ARG B  12      -9.738   9.651 -39.369  1.00 84.09           C  
ATOM   2666  HA  ARG B  12     -10.629   9.597 -38.743  1.00 84.09           H  
ATOM   2667  C   ARG B  12      -8.592   9.068 -38.542  1.00 84.09           C  
ATOM   2668  CB  ARG B  12      -9.980   8.833 -40.646  1.00 84.09           C  
ATOM   2669  HB2 ARG B  12      -9.061   8.791 -41.231  1.00 84.09           H  
ATOM   2670  HB3 ARG B  12     -10.744   9.334 -41.240  1.00 84.09           H  
ATOM   2671  O   ARG B  12      -8.832   8.342 -37.583  1.00 84.09           O  
ATOM   2672  CG  ARG B  12     -10.454   7.403 -40.326  1.00 84.09           C  
ATOM   2673  HG2 ARG B  12      -9.738   6.914 -39.667  1.00 84.09           H  
ATOM   2674  HG3 ARG B  12     -11.416   7.446 -39.816  1.00 84.09           H  
ATOM   2675  CD  ARG B  12     -10.582   6.545 -41.590  1.00 84.09           C  
ATOM   2676  HD2 ARG B  12     -10.876   5.538 -41.294  1.00 84.09           H  
ATOM   2677  HD3 ARG B  12      -9.600   6.486 -42.060  1.00 84.09           H  
ATOM   2678  NE  ARG B  12     -11.589   7.084 -42.526  1.00 84.09           N  
ATOM   2679  HE  ARG B  12     -12.452   7.406 -42.112  1.00 84.09           H  
ATOM   2680  NH1 ARG B  12     -10.394   6.889 -44.489  1.00 84.09           N  
ATOM   2681 HH11 ARG B  12     -10.292   7.099 -45.472  1.00 84.09           H  
ATOM   2682 HH12 ARG B  12      -9.614   6.494 -43.984  1.00 84.09           H  
ATOM   2683  NH2 ARG B  12     -12.436   7.781 -44.518  1.00 84.09           N  
ATOM   2684 HH21 ARG B  12     -13.269   8.111 -44.050  1.00 84.09           H  
ATOM   2685 HH22 ARG B  12     -12.325   7.942 -45.509  1.00 84.09           H  
ATOM   2686  CZ  ARG B  12     -11.466   7.244 -43.834  1.00 84.09           C  
ATOM   2687  N   ARG B  13      -7.334   9.372 -38.883  1.00 85.01           N  
ATOM   2688  H   ARG B  13      -7.183   9.940 -39.704  1.00 85.01           H  
ATOM   2689  CA  ARG B  13      -6.188   8.901 -38.089  1.00 85.01           C  
ATOM   2690  HA  ARG B  13      -6.338   7.836 -37.913  1.00 85.01           H  
ATOM   2691  C   ARG B  13      -6.156   9.541 -36.701  1.00 85.01           C  
ATOM   2692  CB  ARG B  13      -4.871   9.121 -38.855  1.00 85.01           C  
ATOM   2693  HB2 ARG B  13      -4.738  10.188 -39.033  1.00 85.01           H  
ATOM   2694  HB3 ARG B  13      -4.929   8.624 -39.823  1.00 85.01           H  
ATOM   2695  O   ARG B  13      -5.924   8.833 -35.726  1.00 85.01           O  
ATOM   2696  CG  ARG B  13      -3.639   8.597 -38.092  1.00 85.01           C  
ATOM   2697  HG2 ARG B  13      -2.738   8.877 -38.638  1.00 85.01           H  
ATOM   2698  HG3 ARG B  13      -3.587   9.070 -37.112  1.00 85.01           H  
ATOM   2699  CD  ARG B  13      -3.659   7.071 -37.931  1.00 85.01           C  
ATOM   2700  HD2 ARG B  13      -4.662   6.734 -37.671  1.00 85.01           H  
ATOM   2701  HD3 ARG B  13      -3.376   6.620 -38.882  1.00 85.01           H  
ATOM   2702  NE  ARG B  13      -2.764   6.625 -36.856  1.00 85.01           N  
ATOM   2703  HE  ARG B  13      -2.622   7.261 -36.085  1.00 85.01           H  
ATOM   2704  NH1 ARG B  13      -2.606   4.413 -37.480  1.00 85.01           N  
ATOM   2705 HH11 ARG B  13      -3.126   4.621 -38.320  1.00 85.01           H  
ATOM   2706 HH12 ARG B  13      -2.315   3.472 -37.258  1.00 85.01           H  
ATOM   2707  NH2 ARG B  13      -1.746   5.100 -35.542  1.00 85.01           N  
ATOM   2708 HH21 ARG B  13      -1.971   5.735 -34.790  1.00 85.01           H  
ATOM   2709 HH22 ARG B  13      -1.528   4.145 -35.296  1.00 85.01           H  
ATOM   2710  CZ  ARG B  13      -2.367   5.386 -36.641  1.00 85.01           C  
ATOM   2711  N   ALA B  14      -6.401  10.848 -36.611  1.00 88.26           N  
ATOM   2712  H   ALA B  14      -6.573  11.366 -37.461  1.00 88.26           H  
ATOM   2713  CA  ALA B  14      -6.395  11.578 -35.346  1.00 88.26           C  
ATOM   2714  HA  ALA B  14      -5.431  11.424 -34.860  1.00 88.26           H  
ATOM   2715  C   ALA B  14      -7.476  11.073 -34.377  1.00 88.26           C  
ATOM   2716  CB  ALA B  14      -6.557  13.074 -35.640  1.00 88.26           C  
ATOM   2717  HB1 ALA B  14      -7.513  13.259 -36.130  1.00 88.26           H  
ATOM   2718  HB2 ALA B  14      -5.751  13.415 -36.290  1.00 88.26           H  
ATOM   2719  HB3 ALA B  14      -6.525  13.635 -34.706  1.00 88.26           H  
ATOM   2720  O   ALA B  14      -7.179  10.862 -33.205  1.00 88.26           O  
ATOM   2721  N   THR B  15      -8.692  10.828 -34.873  1.00 85.76           N  
ATOM   2722  H   THR B  15      -8.867  11.035 -35.846  1.00 85.76           H  
ATOM   2723  CA  THR B  15      -9.808  10.263 -34.090  1.00 85.76           C  
ATOM   2724  HA  THR B  15      -9.941  10.844 -33.178  1.00 85.76           H  
ATOM   2725  C   THR B  15      -9.515   8.827 -33.637  1.00 85.76           C  
ATOM   2726  CB  THR B  15     -11.137  10.346 -34.867  1.00 85.76           C  
ATOM   2727  HB  THR B  15     -11.872   9.683 -34.409  1.00 85.76           H  
ATOM   2728  O   THR B  15      -9.673   8.506 -32.460  1.00 85.76           O  
ATOM   2729  CG2 THR B  15     -11.684  11.772 -34.912  1.00 85.76           C  
ATOM   2730 HG21 THR B  15     -12.725  11.745 -35.233  1.00 85.76           H  
ATOM   2731 HG22 THR B  15     -11.642  12.230 -33.923  1.00 85.76           H  
ATOM   2732 HG23 THR B  15     -11.104  12.395 -35.592  1.00 85.76           H  
ATOM   2733  OG1 THR B  15     -10.943  10.001 -36.223  1.00 85.76           O  
ATOM   2734  HG1 THR B  15     -10.633  10.796 -36.661  1.00 85.76           H  
ATOM   2735  N   LEU B  16      -8.942   7.976 -34.503  1.00 90.07           N  
ATOM   2736  H   LEU B  16      -8.873   8.257 -35.470  1.00 90.07           H  
ATOM   2737  CA  LEU B  16      -8.484   6.634 -34.103  1.00 90.07           C  
ATOM   2738  HA  LEU B  16      -9.330   6.101 -33.670  1.00 90.07           H  
ATOM   2739  C   LEU B  16      -7.405   6.668 -33.005  1.00 90.07           C  
ATOM   2740  CB  LEU B  16      -7.959   5.863 -35.328  1.00 90.07           C  
ATOM   2741  HB2 LEU B  16      -7.282   6.515 -35.881  1.00 90.07           H  
ATOM   2742  HB3 LEU B  16      -7.377   5.010 -34.979  1.00 90.07           H  
ATOM   2743  O   LEU B  16      -7.500   5.921 -32.029  1.00 90.07           O  
ATOM   2744  CG  LEU B  16      -9.047   5.342 -36.282  1.00 90.07           C  
ATOM   2745  HG  LEU B  16      -9.709   6.154 -36.581  1.00 90.07           H  
ATOM   2746  CD1 LEU B  16      -8.383   4.759 -37.533  1.00 90.07           C  
ATOM   2747 HD11 LEU B  16      -7.812   5.542 -38.031  1.00 90.07           H  
ATOM   2748 HD12 LEU B  16      -9.150   4.396 -38.217  1.00 90.07           H  
ATOM   2749 HD13 LEU B  16      -7.720   3.938 -37.258  1.00 90.07           H  
ATOM   2750  CD2 LEU B  16      -9.894   4.238 -35.644  1.00 90.07           C  
ATOM   2751 HD21 LEU B  16     -10.592   3.843 -36.381  1.00 90.07           H  
ATOM   2752 HD22 LEU B  16      -9.251   3.437 -35.277  1.00 90.07           H  
ATOM   2753 HD23 LEU B  16     -10.472   4.658 -34.821  1.00 90.07           H  
ATOM   2754  N   ASP B  17      -6.394   7.530 -33.146  1.00 90.95           N  
ATOM   2755  H   ASP B  17      -6.364   8.102 -33.978  1.00 90.95           H  
ATOM   2756  CA  ASP B  17      -5.330   7.680 -32.148  1.00 90.95           C  
ATOM   2757  HA  ASP B  17      -4.930   6.695 -31.908  1.00 90.95           H  
ATOM   2758  C   ASP B  17      -5.864   8.279 -30.831  1.00 90.95           C  
ATOM   2759  CB  ASP B  17      -4.184   8.547 -32.712  1.00 90.95           C  
ATOM   2760  HB2 ASP B  17      -4.601   9.457 -33.144  1.00 90.95           H  
ATOM   2761  HB3 ASP B  17      -3.542   8.843 -31.883  1.00 90.95           H  
ATOM   2762  O   ASP B  17      -5.406   7.894 -29.753  1.00 90.95           O  
ATOM   2763  CG  ASP B  17      -3.284   7.854 -33.750  1.00 90.95           C  
ATOM   2764  OD1 ASP B  17      -3.178   6.609 -33.772  1.00 90.95           O  
ATOM   2765  OD2 ASP B  17      -2.556   8.555 -34.489  1.00 90.95           O  
ATOM   2766  N   LEU B  18      -6.838   9.196 -30.897  1.00 90.66           N  
ATOM   2767  H   LEU B  18      -7.151   9.498 -31.809  1.00 90.66           H  
ATOM   2768  CA  LEU B  18      -7.502   9.779 -29.727  1.00 90.66           C  
ATOM   2769  HA  LEU B  18      -6.742  10.154 -29.042  1.00 90.66           H  
ATOM   2770  C   LEU B  18      -8.303   8.722 -28.969  1.00 90.66           C  
ATOM   2771  CB  LEU B  18      -8.393  10.955 -30.171  1.00 90.66           C  
ATOM   2772  HB2 LEU B  18      -9.061  10.611 -30.961  1.00 90.66           H  
ATOM   2773  HB3 LEU B  18      -7.758  11.736 -30.588  1.00 90.66           H  
ATOM   2774  O   LEU B  18      -8.167   8.616 -27.749  1.00 90.66           O  
ATOM   2775  CG  LEU B  18      -9.265  11.562 -29.053  1.00 90.66           C  
ATOM   2776  HG  LEU B  18      -9.943  10.805 -28.657  1.00 90.66           H  
ATOM   2777  CD1 LEU B  18      -8.424  12.116 -27.901  1.00 90.66           C  
ATOM   2778 HD11 LEU B  18      -9.077  12.581 -27.163  1.00 90.66           H  
ATOM   2779 HD12 LEU B  18      -7.737  12.867 -28.292  1.00 90.66           H  
ATOM   2780 HD13 LEU B  18      -7.865  11.317 -27.416  1.00 90.66           H  
ATOM   2781  CD2 LEU B  18     -10.107  12.704 -29.618  1.00 90.66           C  
ATOM   2782 HD21 LEU B  18     -10.754  12.319 -30.407  1.00 90.66           H  
ATOM   2783 HD22 LEU B  18     -10.743  13.125 -28.840  1.00 90.66           H  
ATOM   2784 HD23 LEU B  18      -9.468  13.485 -30.030  1.00 90.66           H  
ATOM   2785  N   ARG B  19      -9.083   7.905 -29.682  1.00 90.64           N  
ATOM   2786  H   ARG B  19      -9.196   8.094 -30.667  1.00 90.64           H  
ATOM   2787  CA  ARG B  19      -9.837   6.799 -29.088  1.00 90.64           C  
ATOM   2788  HA  ARG B  19     -10.507   7.205 -28.330  1.00 90.64           H  
ATOM   2789  C   ARG B  19      -8.912   5.808 -28.382  1.00 90.64           C  
ATOM   2790  CB  ARG B  19     -10.680   6.133 -30.180  1.00 90.64           C  
ATOM   2791  HB2 ARG B  19     -10.024   5.661 -30.911  1.00 90.64           H  
ATOM   2792  HB3 ARG B  19     -11.266   6.899 -30.687  1.00 90.64           H  
ATOM   2793  O   ARG B  19      -9.177   5.449 -27.238  1.00 90.64           O  
ATOM   2794  CG  ARG B  19     -11.643   5.098 -29.582  1.00 90.64           C  
ATOM   2795  HG2 ARG B  19     -11.090   4.309 -29.071  1.00 90.64           H  
ATOM   2796  HG3 ARG B  19     -12.290   5.595 -28.859  1.00 90.64           H  
ATOM   2797  CD  ARG B  19     -12.519   4.477 -30.669  1.00 90.64           C  
ATOM   2798  HD2 ARG B  19     -13.001   5.282 -31.224  1.00 90.64           H  
ATOM   2799  HD3 ARG B  19     -13.295   3.882 -30.186  1.00 90.64           H  
ATOM   2800  NE  ARG B  19     -11.735   3.613 -31.574  1.00 90.64           N  
ATOM   2801  HE  ARG B  19     -10.829   3.317 -31.240  1.00 90.64           H  
ATOM   2802  NH1 ARG B  19     -13.307   3.471 -33.233  1.00 90.64           N  
ATOM   2803 HH11 ARG B  19     -13.878   4.124 -32.715  1.00 90.64           H  
ATOM   2804 HH12 ARG B  19     -13.642   3.101 -34.111  1.00 90.64           H  
ATOM   2805  NH2 ARG B  19     -11.393   2.330 -33.418  1.00 90.64           N  
ATOM   2806 HH21 ARG B  19     -11.733   1.946 -34.288  1.00 90.64           H  
ATOM   2807 HH22 ARG B  19     -10.516   2.020 -33.022  1.00 90.64           H  
ATOM   2808  CZ  ARG B  19     -12.146   3.147 -32.736  1.00 90.64           C  
ATOM   2809  N   ALA B  20      -7.803   5.427 -29.020  1.00 93.56           N  
ATOM   2810  H   ALA B  20      -7.652   5.762 -29.961  1.00 93.56           H  
ATOM   2811  CA  ALA B  20      -6.803   4.548 -28.413  1.00 93.56           C  
ATOM   2812  HA  ALA B  20      -7.288   3.621 -28.109  1.00 93.56           H  
ATOM   2813  C   ALA B  20      -6.175   5.169 -27.151  1.00 93.56           C  
ATOM   2814  CB  ALA B  20      -5.741   4.218 -29.467  1.00 93.56           C  
ATOM   2815  HB1 ALA B  20      -5.008   3.532 -29.041  1.00 93.56           H  
ATOM   2816  HB2 ALA B  20      -6.210   3.743 -30.329  1.00 93.56           H  
ATOM   2817  HB3 ALA B  20      -5.235   5.128 -29.791  1.00 93.56           H  
ATOM   2818  O   ALA B  20      -6.026   4.493 -26.136  1.00 93.56           O  
ATOM   2819  N   ALA B  21      -5.860   6.469 -27.176  1.00 94.28           N  
ATOM   2820  H   ALA B  21      -5.976   6.984 -28.037  1.00 94.28           H  
ATOM   2821  CA  ALA B  21      -5.321   7.164 -26.010  1.00 94.28           C  
ATOM   2822  HA  ALA B  21      -4.467   6.594 -25.645  1.00 94.28           H  
ATOM   2823  C   ALA B  21      -6.337   7.243 -24.853  1.00 94.28           C  
ATOM   2824  CB  ALA B  21      -4.825   8.549 -26.445  1.00 94.28           C  
ATOM   2825  HB1 ALA B  21      -4.093   8.443 -27.245  1.00 94.28           H  
ATOM   2826  HB2 ALA B  21      -5.661   9.151 -26.802  1.00 94.28           H  
ATOM   2827  HB3 ALA B  21      -4.357   9.049 -25.597  1.00 94.28           H  
ATOM   2828  O   ALA B  21      -5.986   6.968 -23.710  1.00 94.28           O  
ATOM   2829  N   ARG B  22      -7.608   7.564 -25.131  1.00 91.91           N  
ATOM   2830  H   ARG B  22      -7.846   7.780 -26.089  1.00 91.91           H  
ATOM   2831  CA  ARG B  22      -8.675   7.581 -24.112  1.00 91.91           C  
ATOM   2832  HA  ARG B  22      -8.371   8.209 -23.274  1.00 91.91           H  
ATOM   2833  C   ARG B  22      -8.920   6.200 -23.513  1.00 91.91           C  
ATOM   2834  CB  ARG B  22      -9.982   8.125 -24.704  1.00 91.91           C  
ATOM   2835  HB2 ARG B  22     -10.796   7.879 -24.021  1.00 91.91           H  
ATOM   2836  HB3 ARG B  22     -10.185   7.638 -25.658  1.00 91.91           H  
ATOM   2837  O   ARG B  22      -9.101   6.088 -22.304  1.00 91.91           O  
ATOM   2838  CG  ARG B  22      -9.966   9.647 -24.891  1.00 91.91           C  
ATOM   2839  HG2 ARG B  22      -9.741  10.124 -23.937  1.00 91.91           H  
ATOM   2840  HG3 ARG B  22      -9.205   9.926 -25.620  1.00 91.91           H  
ATOM   2841  CD  ARG B  22     -11.346  10.110 -25.377  1.00 91.91           C  
ATOM   2842  HD2 ARG B  22     -12.106   9.756 -24.681  1.00 91.91           H  
ATOM   2843  HD3 ARG B  22     -11.541   9.666 -26.354  1.00 91.91           H  
ATOM   2844  NE  ARG B  22     -11.440  11.577 -25.477  1.00 91.91           N  
ATOM   2845  HE  ARG B  22     -10.651  12.119 -25.153  1.00 91.91           H  
ATOM   2846  NH1 ARG B  22     -13.575  11.679 -26.371  1.00 91.91           N  
ATOM   2847 HH11 ARG B  22     -14.350  12.208 -26.744  1.00 91.91           H  
ATOM   2848 HH12 ARG B  22     -13.762  10.698 -26.219  1.00 91.91           H  
ATOM   2849  NH2 ARG B  22     -12.409  13.549 -26.071  1.00 91.91           N  
ATOM   2850 HH21 ARG B  22     -11.587  14.066 -25.794  1.00 91.91           H  
ATOM   2851 HH22 ARG B  22     -13.193  14.031 -26.486  1.00 91.91           H  
ATOM   2852  CZ  ARG B  22     -12.471  12.250 -25.968  1.00 91.91           C  
ATOM   2853  N   GLN B  23      -8.893   5.155 -24.338  1.00 92.73           N  
ATOM   2854  H   GLN B  23      -8.782   5.314 -25.329  1.00 92.73           H  
ATOM   2855  CA  GLN B  23      -8.987   3.783 -23.853  1.00 92.73           C  
ATOM   2856  HA  GLN B  23      -9.902   3.684 -23.271  1.00 92.73           H  
ATOM   2857  C   GLN B  23      -7.825   3.450 -22.909  1.00 92.73           C  
ATOM   2858  CB  GLN B  23      -9.074   2.825 -25.046  1.00 92.73           C  
ATOM   2859  HB2 GLN B  23      -8.174   2.903 -25.655  1.00 92.73           H  
ATOM   2860  HB3 GLN B  23      -9.939   3.091 -25.654  1.00 92.73           H  
ATOM   2861  O   GLN B  23      -8.076   2.984 -21.803  1.00 92.73           O  
ATOM   2862  CG  GLN B  23      -9.227   1.384 -24.550  1.00 92.73           C  
ATOM   2863  HG2 GLN B  23     -10.106   1.301 -23.910  1.00 92.73           H  
ATOM   2864  HG3 GLN B  23      -8.352   1.122 -23.956  1.00 92.73           H  
ATOM   2865  CD  GLN B  23      -9.348   0.362 -25.666  1.00 92.73           C  
ATOM   2866  NE2 GLN B  23      -9.120  -0.887 -25.341  1.00 92.73           N  
ATOM   2867 HE21 GLN B  23      -9.141  -1.587 -26.069  1.00 92.73           H  
ATOM   2868 HE22 GLN B  23      -8.664  -1.068 -24.458  1.00 92.73           H  
ATOM   2869  OE1 GLN B  23      -9.646   0.667 -26.816  1.00 92.73           O  
ATOM   2870  N   ARG B  24      -6.584   3.786 -23.286  1.00 93.16           N  
ATOM   2871  H   ARG B  24      -6.440   4.129 -24.225  1.00 93.16           H  
ATOM   2872  CA  ARG B  24      -5.410   3.557 -22.433  1.00 93.16           C  
ATOM   2873  HA  ARG B  24      -5.381   2.492 -22.206  1.00 93.16           H  
ATOM   2874  C   ARG B  24      -5.507   4.276 -21.083  1.00 93.16           C  
ATOM   2875  CB  ARG B  24      -4.135   3.950 -23.199  1.00 93.16           C  
ATOM   2876  HB2 ARG B  24      -4.191   5.005 -23.470  1.00 93.16           H  
ATOM   2877  HB3 ARG B  24      -4.089   3.369 -24.120  1.00 93.16           H  
ATOM   2878  O   ARG B  24      -5.132   3.703 -20.070  1.00 93.16           O  
ATOM   2879  CG  ARG B  24      -2.833   3.721 -22.410  1.00 93.16           C  
ATOM   2880  HG2 ARG B  24      -1.988   3.987 -23.044  1.00 93.16           H  
ATOM   2881  HG3 ARG B  24      -2.814   4.366 -21.531  1.00 93.16           H  
ATOM   2882  CD  ARG B  24      -2.683   2.261 -21.970  1.00 93.16           C  
ATOM   2883  HD2 ARG B  24      -3.517   2.000 -21.318  1.00 93.16           H  
ATOM   2884  HD3 ARG B  24      -2.720   1.613 -22.845  1.00 93.16           H  
ATOM   2885  NE  ARG B  24      -1.431   2.025 -21.234  1.00 93.16           N  
ATOM   2886  HE  ARG B  24      -0.741   2.759 -21.149  1.00 93.16           H  
ATOM   2887  NH1 ARG B  24      -2.022  -0.038 -20.402  1.00 93.16           N  
ATOM   2888 HH11 ARG B  24      -1.857  -0.771 -19.727  1.00 93.16           H  
ATOM   2889 HH12 ARG B  24      -2.916   0.008 -20.869  1.00 93.16           H  
ATOM   2890  NH2 ARG B  24      -0.063   0.908 -19.845  1.00 93.16           N  
ATOM   2891 HH21 ARG B  24       0.505   1.744 -19.848  1.00 93.16           H  
ATOM   2892 HH22 ARG B  24       0.115   0.186 -19.161  1.00 93.16           H  
ATOM   2893  CZ  ARG B  24      -1.182   0.959 -20.500  1.00 93.16           C  
ATOM   2894  N   ILE B  25      -6.031   5.503 -21.046  1.00 93.95           N  
ATOM   2895  H   ILE B  25      -6.281   5.940 -21.921  1.00 93.95           H  
ATOM   2896  CA  ILE B  25      -6.267   6.225 -19.780  1.00 93.95           C  
ATOM   2897  HA  ILE B  25      -5.332   6.276 -19.222  1.00 93.95           H  
ATOM   2898  C   ILE B  25      -7.261   5.462 -18.900  1.00 93.95           C  
ATOM   2899  CB  ILE B  25      -6.753   7.667 -20.045  1.00 93.95           C  
ATOM   2900  HB  ILE B  25      -7.611   7.624 -20.716  1.00 93.95           H  
ATOM   2901  O   ILE B  25      -7.001   5.271 -17.717  1.00 93.95           O  
ATOM   2902  CG1 ILE B  25      -5.634   8.487 -20.716  1.00 93.95           C  
ATOM   2903 HG12 ILE B  25      -4.851   8.705 -19.990  1.00 93.95           H  
ATOM   2904 HG13 ILE B  25      -5.185   7.901 -21.519  1.00 93.95           H  
ATOM   2905  CG2 ILE B  25      -7.191   8.369 -18.746  1.00 93.95           C  
ATOM   2906 HG21 ILE B  25      -6.376   8.372 -18.023  1.00 93.95           H  
ATOM   2907 HG22 ILE B  25      -8.042   7.862 -18.292  1.00 93.95           H  
ATOM   2908 HG23 ILE B  25      -7.502   9.397 -18.934  1.00 93.95           H  
ATOM   2909  CD1 ILE B  25      -6.133   9.795 -21.336  1.00 93.95           C  
ATOM   2910 HD11 ILE B  25      -6.440  10.499 -20.563  1.00 93.95           H  
ATOM   2911 HD12 ILE B  25      -5.319  10.237 -21.911  1.00 93.95           H  
ATOM   2912 HD13 ILE B  25      -6.968   9.597 -22.007  1.00 93.95           H  
ATOM   2913  N   ARG B  26      -8.376   4.985 -19.469  1.00 92.06           N  
ATOM   2914  H   ARG B  26      -8.517   5.139 -20.458  1.00 92.06           H  
ATOM   2915  CA  ARG B  26      -9.374   4.211 -18.713  1.00 92.06           C  
ATOM   2916  HA  ARG B  26      -9.666   4.785 -17.833  1.00 92.06           H  
ATOM   2917  C   ARG B  26      -8.806   2.907 -18.157  1.00 92.06           C  
ATOM   2918  CB  ARG B  26     -10.616   3.930 -19.567  1.00 92.06           C  
ATOM   2919  HB2 ARG B  26     -11.230   3.192 -19.052  1.00 92.06           H  
ATOM   2920  HB3 ARG B  26     -10.317   3.514 -20.530  1.00 92.06           H  
ATOM   2921  O   ARG B  26      -9.155   2.563 -17.033  1.00 92.06           O  
ATOM   2922  CG  ARG B  26     -11.457   5.196 -19.772  1.00 92.06           C  
ATOM   2923  HG2 ARG B  26     -10.888   5.941 -20.327  1.00 92.06           H  
ATOM   2924  HG3 ARG B  26     -11.703   5.611 -18.794  1.00 92.06           H  
ATOM   2925  CD  ARG B  26     -12.768   4.896 -20.508  1.00 92.06           C  
ATOM   2926  HD2 ARG B  26     -13.289   4.090 -19.991  1.00 92.06           H  
ATOM   2927  HD3 ARG B  26     -13.394   5.786 -20.443  1.00 92.06           H  
ATOM   2928  NE  ARG B  26     -12.546   4.514 -21.919  1.00 92.06           N  
ATOM   2929  HE  ARG B  26     -11.908   3.746 -22.073  1.00 92.06           H  
ATOM   2930  NH1 ARG B  26     -14.003   6.010 -22.913  1.00 92.06           N  
ATOM   2931 HH11 ARG B  26     -14.276   6.364 -22.007  1.00 92.06           H  
ATOM   2932 HH12 ARG B  26     -14.719   6.162 -23.609  1.00 92.06           H  
ATOM   2933  NH2 ARG B  26     -12.945   4.510 -24.163  1.00 92.06           N  
ATOM   2934 HH21 ARG B  26     -12.400   3.667 -24.275  1.00 92.06           H  
ATOM   2935 HH22 ARG B  26     -13.527   4.858 -24.911  1.00 92.06           H  
ATOM   2936  CZ  ARG B  26     -13.157   5.017 -22.983  1.00 92.06           C  
ATOM   2937  N   GLU B  27      -7.939   2.232 -18.911  1.00 91.98           N  
ATOM   2938  H   GLU B  27      -7.763   2.562 -19.849  1.00 91.98           H  
ATOM   2939  CA  GLU B  27      -7.222   1.028 -18.464  1.00 91.98           C  
ATOM   2940  HA  GLU B  27      -7.943   0.296 -18.101  1.00 91.98           H  
ATOM   2941  C   GLU B  27      -6.239   1.337 -17.315  1.00 91.98           C  
ATOM   2942  CB  GLU B  27      -6.463   0.407 -19.652  1.00 91.98           C  
ATOM   2943  HB2 GLU B  27      -5.788  -0.362 -19.279  1.00 91.98           H  
ATOM   2944  HB3 GLU B  27      -5.860   1.188 -20.115  1.00 91.98           H  
ATOM   2945  O   GLU B  27      -6.126   0.586 -16.354  1.00 91.98           O  
ATOM   2946  CG  GLU B  27      -7.381  -0.231 -20.714  1.00 91.98           C  
ATOM   2947  HG2 GLU B  27      -8.199   0.454 -20.938  1.00 91.98           H  
ATOM   2948  HG3 GLU B  27      -7.819  -1.138 -20.297  1.00 91.98           H  
ATOM   2949  CD  GLU B  27      -6.657  -0.568 -22.034  1.00 91.98           C  
ATOM   2950  OE1 GLU B  27      -7.366  -0.973 -22.994  1.00 91.98           O  
ATOM   2951  OE2 GLU B  27      -5.421  -0.350 -22.125  1.00 91.98           O  
ATOM   2952  N   LEU B  28      -5.546   2.475 -17.362  1.00 92.42           N  
ATOM   2953  H   LEU B  28      -5.633   3.068 -18.175  1.00 92.42           H  
ATOM   2954  CA  LEU B  28      -4.623   2.866 -16.291  1.00 92.42           C  
ATOM   2955  HA  LEU B  28      -4.012   2.008 -16.013  1.00 92.42           H  
ATOM   2956  C   LEU B  28      -5.351   3.300 -15.010  1.00 92.42           C  
ATOM   2957  CB  LEU B  28      -3.714   3.985 -16.816  1.00 92.42           C  
ATOM   2958  HB2 LEU B  28      -4.339   4.747 -17.282  1.00 92.42           H  
ATOM   2959  HB3 LEU B  28      -3.202   4.449 -15.973  1.00 92.42           H  
ATOM   2960  O   LEU B  28      -4.899   3.001 -13.911  1.00 92.42           O  
ATOM   2961  CG  LEU B  28      -2.660   3.497 -17.824  1.00 92.42           C  
ATOM   2962  HG  LEU B  28      -3.120   2.867 -18.584  1.00 92.42           H  
ATOM   2963  CD1 LEU B  28      -2.040   4.709 -18.521  1.00 92.42           C  
ATOM   2964 HD11 LEU B  28      -2.819   5.271 -19.036  1.00 92.42           H  
ATOM   2965 HD12 LEU B  28      -1.555   5.346 -17.782  1.00 92.42           H  
ATOM   2966 HD13 LEU B  28      -1.300   4.370 -19.246  1.00 92.42           H  
ATOM   2967  CD2 LEU B  28      -1.548   2.704 -17.136  1.00 92.42           C  
ATOM   2968 HD21 LEU B  28      -0.733   2.511 -17.833  1.00 92.42           H  
ATOM   2969 HD22 LEU B  28      -1.152   3.268 -16.292  1.00 92.42           H  
ATOM   2970 HD23 LEU B  28      -1.935   1.753 -16.770  1.00 92.42           H  
ATOM   2971  N   GLU B  29      -6.475   4.007 -15.136  1.00 90.07           N  
ATOM   2972  H   GLU B  29      -6.756   4.285 -16.065  1.00 90.07           H  
ATOM   2973  CA  GLU B  29      -7.171   4.592 -13.983  1.00 90.07           C  
ATOM   2974  HA  GLU B  29      -6.451   4.812 -13.195  1.00 90.07           H  
ATOM   2975  C   GLU B  29      -8.209   3.645 -13.371  1.00 90.07           C  
ATOM   2976  CB  GLU B  29      -7.835   5.920 -14.395  1.00 90.07           C  
ATOM   2977  HB2 GLU B  29      -8.452   6.272 -13.569  1.00 90.07           H  
ATOM   2978  HB3 GLU B  29      -8.482   5.742 -15.254  1.00 90.07           H  
ATOM   2979  O   GLU B  29      -8.308   3.537 -12.153  1.00 90.07           O  
ATOM   2980  CG  GLU B  29      -6.812   7.020 -14.736  1.00 90.07           C  
ATOM   2981  HG2 GLU B  29      -6.187   6.684 -15.563  1.00 90.07           H  
ATOM   2982  HG3 GLU B  29      -6.167   7.170 -13.870  1.00 90.07           H  
ATOM   2983  CD  GLU B  29      -7.453   8.367 -15.125  1.00 90.07           C  
ATOM   2984  OE1 GLU B  29      -6.731   9.400 -15.063  1.00 90.07           O  
ATOM   2985  OE2 GLU B  29      -8.642   8.399 -15.532  1.00 90.07           O  
ATOM   2986  N   SER B  30      -8.990   2.956 -14.205  1.00 86.89           N  
ATOM   2987  H   SER B  30      -8.776   2.998 -15.191  1.00 86.89           H  
ATOM   2988  CA  SER B  30     -10.278   2.368 -13.809  1.00 86.89           C  
ATOM   2989  HA  SER B  30     -10.252   2.166 -12.738  1.00 86.89           H  
ATOM   2990  C   SER B  30     -10.568   1.014 -14.472  1.00 86.89           C  
ATOM   2991  CB  SER B  30     -11.407   3.392 -14.036  1.00 86.89           C  
ATOM   2992  HB2 SER B  30     -12.373   2.934 -13.824  1.00 86.89           H  
ATOM   2993  HB3 SER B  30     -11.272   4.218 -13.339  1.00 86.89           H  
ATOM   2994  O   SER B  30     -11.733   0.655 -14.644  1.00 86.89           O  
ATOM   2995  OG  SER B  30     -11.393   3.908 -15.365  1.00 86.89           O  
ATOM   2996  HG  SER B  30     -10.866   3.293 -15.880  1.00 86.89           H  
ATOM   2997  N   ASP B  31      -9.536   0.257 -14.866  1.00 92.50           N  
ATOM   2998  H   ASP B  31      -8.593   0.609 -14.780  1.00 92.50           H  
ATOM   2999  CA  ASP B  31      -9.740  -1.082 -15.439  1.00 92.50           C  
ATOM   3000  HA  ASP B  31     -10.371  -0.946 -16.318  1.00 92.50           H  
ATOM   3001  C   ASP B  31     -10.420  -2.006 -14.410  1.00 92.50           C  
ATOM   3002  CB  ASP B  31      -8.425  -1.700 -15.934  1.00 92.50           C  
ATOM   3003  HB2 ASP B  31      -7.846  -2.082 -15.093  1.00 92.50           H  
ATOM   3004  HB3 ASP B  31      -7.855  -0.901 -16.408  1.00 92.50           H  
ATOM   3005  O   ASP B  31      -9.949  -2.070 -13.259  1.00 92.50           O  
ATOM   3006  CG  ASP B  31      -8.579  -2.779 -17.013  1.00 92.50           C  
ATOM   3007  OD1 ASP B  31      -9.696  -2.957 -17.545  1.00 92.50           O  
ATOM   3008  OD2 ASP B  31      -7.552  -3.396 -17.363  1.00 92.50           O  
ATOM   3009  N   PRO B  32     -11.522  -2.694 -14.770  1.00 95.45           N  
ATOM   3010  CA  PRO B  32     -12.188  -3.636 -13.883  1.00 95.45           C  
ATOM   3011  HA  PRO B  32     -12.361  -3.154 -12.921  1.00 95.45           H  
ATOM   3012  C   PRO B  32     -11.344  -4.898 -13.684  1.00 95.45           C  
ATOM   3013  CB  PRO B  32     -13.537  -3.961 -14.536  1.00 95.45           C  
ATOM   3014  HB2 PRO B  32     -14.346  -3.877 -13.810  1.00 95.45           H  
ATOM   3015  HB3 PRO B  32     -13.522  -4.958 -14.978  1.00 95.45           H  
ATOM   3016  O   PRO B  32     -10.879  -5.511 -14.649  1.00 95.45           O  
ATOM   3017  CG  PRO B  32     -13.713  -2.922 -15.638  1.00 95.45           C  
ATOM   3018  HG2 PRO B  32     -14.262  -3.321 -16.491  1.00 95.45           H  
ATOM   3019  HG3 PRO B  32     -14.213  -2.043 -15.232  1.00 95.45           H  
ATOM   3020  CD  PRO B  32     -12.285  -2.562 -16.003  1.00 95.45           C  
ATOM   3021  HD2 PRO B  32     -12.268  -1.550 -16.407  1.00 95.45           H  
ATOM   3022  HD3 PRO B  32     -11.919  -3.279 -16.738  1.00 95.45           H  
ATOM   3023  N   MET B  33     -11.208  -5.336 -12.434  1.00 98.29           N  
ATOM   3024  H   MET B  33     -11.645  -4.820 -11.684  1.00 98.29           H  
ATOM   3025  CA  MET B  33     -10.434  -6.535 -12.095  1.00 98.29           C  
ATOM   3026  HA  MET B  33      -9.834  -6.837 -12.954  1.00 98.29           H  
ATOM   3027  C   MET B  33     -11.363  -7.702 -11.781  1.00 98.29           C  
ATOM   3028  CB  MET B  33      -9.457  -6.242 -10.951  1.00 98.29           C  
ATOM   3029  HB2 MET B  33      -8.919  -7.154 -10.695  1.00 98.29           H  
ATOM   3030  HB3 MET B  33     -10.011  -5.905 -10.074  1.00 98.29           H  
ATOM   3031  O   MET B  33     -12.284  -7.567 -10.982  1.00 98.29           O  
ATOM   3032  CG  MET B  33      -8.442  -5.166 -11.355  1.00 98.29           C  
ATOM   3033  HG2 MET B  33      -8.972  -4.239 -11.573  1.00 98.29           H  
ATOM   3034  HG3 MET B  33      -7.765  -4.978 -10.521  1.00 98.29           H  
ATOM   3035  SD  MET B  33      -7.404  -5.594 -12.768  1.00 98.29           S  
ATOM   3036  CE  MET B  33      -6.621  -3.989 -13.010  1.00 98.29           C  
ATOM   3037  HE1 MET B  33      -5.956  -4.018 -13.873  1.00 98.29           H  
ATOM   3038  HE2 MET B  33      -7.387  -3.229 -13.167  1.00 98.29           H  
ATOM   3039  HE3 MET B  33      -6.041  -3.751 -12.119  1.00 98.29           H  
ATOM   3040  N   ALA B  34     -11.139  -8.848 -12.410  1.00 98.72           N  
ATOM   3041  H   ALA B  34     -10.281  -8.939 -12.936  1.00 98.72           H  
ATOM   3042  CA  ALA B  34     -11.896 -10.065 -12.166  1.00 98.72           C  
ATOM   3043  HA  ALA B  34     -12.935  -9.813 -11.954  1.00 98.72           H  
ATOM   3044  C   ALA B  34     -11.325 -10.817 -10.960  1.00 98.72           C  
ATOM   3045  CB  ALA B  34     -11.858 -10.926 -13.432  1.00 98.72           C  
ATOM   3046  HB1 ALA B  34     -12.298 -11.901 -13.222  1.00 98.72           H  
ATOM   3047  HB2 ALA B  34     -10.826 -11.077 -13.748  1.00 98.72           H  
ATOM   3048  HB3 ALA B  34     -12.419 -10.438 -14.229  1.00 98.72           H  
ATOM   3049  O   ALA B  34     -10.125 -11.071 -10.898  1.00 98.72           O  
ATOM   3050  N   ILE B  35     -12.197 -11.233 -10.041  1.00 98.86           N  
ATOM   3051  H   ILE B  35     -13.165 -10.965 -10.148  1.00 98.86           H  
ATOM   3052  CA  ILE B  35     -11.889 -12.286  -9.069  1.00 98.86           C  
ATOM   3053  HA  ILE B  35     -10.838 -12.234  -8.783  1.00 98.86           H  
ATOM   3054  C   ILE B  35     -12.125 -13.619  -9.778  1.00 98.86           C  
ATOM   3055  CB  ILE B  35     -12.750 -12.140  -7.791  1.00 98.86           C  
ATOM   3056  HB  ILE B  35     -13.802 -12.188  -8.072  1.00 98.86           H  
ATOM   3057  O   ILE B  35     -13.266 -13.923 -10.129  1.00 98.86           O  
ATOM   3058  CG1 ILE B  35     -12.488 -10.792  -7.081  1.00 98.86           C  
ATOM   3059 HG12 ILE B  35     -11.507 -10.837  -6.608  1.00 98.86           H  
ATOM   3060 HG13 ILE B  35     -12.484  -9.982  -7.811  1.00 98.86           H  
ATOM   3061  CG2 ILE B  35     -12.439 -13.295  -6.820  1.00 98.86           C  
ATOM   3062 HG21 ILE B  35     -12.645 -14.258  -7.287  1.00 98.86           H  
ATOM   3063 HG22 ILE B  35     -11.390 -13.271  -6.526  1.00 98.86           H  
ATOM   3064 HG23 ILE B  35     -13.061 -13.222  -5.928  1.00 98.86           H  
ATOM   3065  CD1 ILE B  35     -13.508 -10.421  -5.999  1.00 98.86           C  
ATOM   3066 HD11 ILE B  35     -14.504 -10.356  -6.438  1.00 98.86           H  
ATOM   3067 HD12 ILE B  35     -13.504 -11.156  -5.194  1.00 98.86           H  
ATOM   3068 HD13 ILE B  35     -13.247  -9.450  -5.579  1.00 98.86           H  
ATOM   3069  N   VAL B  36     -11.068 -14.400 -10.004  1.00 98.55           N  
ATOM   3070  H   VAL B  36     -10.161 -14.066  -9.711  1.00 98.55           H  
ATOM   3071  CA  VAL B  36     -11.138 -15.685 -10.733  1.00 98.55           C  
ATOM   3072  HA  VAL B  36     -12.122 -15.775 -11.194  1.00 98.55           H  
ATOM   3073  C   VAL B  36     -11.018 -16.905  -9.820  1.00 98.55           C  
ATOM   3074  CB  VAL B  36     -10.119 -15.746 -11.887  1.00 98.55           C  
ATOM   3075  HB  VAL B  36     -10.201 -16.724 -12.361  1.00 98.55           H  
ATOM   3076  O   VAL B  36     -11.522 -17.975 -10.147  1.00 98.55           O  
ATOM   3077  CG1 VAL B  36     -10.449 -14.686 -12.946  1.00 98.55           C  
ATOM   3078 HG11 VAL B  36      -9.787 -14.817 -13.802  1.00 98.55           H  
ATOM   3079 HG12 VAL B  36     -11.479 -14.809 -13.283  1.00 98.55           H  
ATOM   3080 HG13 VAL B  36     -10.309 -13.683 -12.543  1.00 98.55           H  
ATOM   3081  CG2 VAL B  36      -8.669 -15.557 -11.428  1.00 98.55           C  
ATOM   3082 HG21 VAL B  36      -8.513 -14.549 -11.043  1.00 98.55           H  
ATOM   3083 HG22 VAL B  36      -8.421 -16.289 -10.659  1.00 98.55           H  
ATOM   3084 HG23 VAL B  36      -8.001 -15.708 -12.276  1.00 98.55           H  
ATOM   3085  N   GLY B  37     -10.429 -16.736  -8.637  1.00 98.69           N  
ATOM   3086  H   GLY B  37     -10.049 -15.826  -8.420  1.00 98.69           H  
ATOM   3087  CA  GLY B  37     -10.317 -17.772  -7.610  1.00 98.69           C  
ATOM   3088  HA2 GLY B  37     -11.093 -18.524  -7.750  1.00 98.69           H  
ATOM   3089  HA3 GLY B  37      -9.347 -18.264  -7.685  1.00 98.69           H  
ATOM   3090  C   GLY B  37     -10.442 -17.179  -6.212  1.00 98.69           C  
ATOM   3091  O   GLY B  37     -10.129 -16.008  -6.000  1.00 98.69           O  
ATOM   3092  N   MET B  38     -10.917 -17.981  -5.260  1.00 98.82           N  
ATOM   3093  H   MET B  38     -11.123 -18.942  -5.494  1.00 98.82           H  
ATOM   3094  CA  MET B  38     -10.993 -17.621  -3.841  1.00 98.82           C  
ATOM   3095  HA  MET B  38     -10.222 -16.884  -3.614  1.00 98.82           H  
ATOM   3096  C   MET B  38     -10.768 -18.864  -2.986  1.00 98.82           C  
ATOM   3097  CB  MET B  38     -12.365 -17.041  -3.468  1.00 98.82           C  
ATOM   3098  HB2 MET B  38     -12.329 -16.711  -2.430  1.00 98.82           H  
ATOM   3099  HB3 MET B  38     -13.110 -17.833  -3.551  1.00 98.82           H  
ATOM   3100  O   MET B  38     -11.326 -19.911  -3.304  1.00 98.82           O  
ATOM   3101  CG  MET B  38     -12.818 -15.870  -4.340  1.00 98.82           C  
ATOM   3102  HG2 MET B  38     -12.007 -15.144  -4.395  1.00 98.82           H  
ATOM   3103  HG3 MET B  38     -13.003 -16.237  -5.349  1.00 98.82           H  
ATOM   3104  SD  MET B  38     -14.314 -15.025  -3.757  1.00 98.82           S  
ATOM   3105  CE  MET B  38     -15.528 -16.373  -3.811  1.00 98.82           C  
ATOM   3106  HE1 MET B  38     -15.626 -16.746  -4.831  1.00 98.82           H  
ATOM   3107  HE2 MET B  38     -15.215 -17.184  -3.154  1.00 98.82           H  
ATOM   3108  HE3 MET B  38     -16.494 -16.006  -3.468  1.00 98.82           H  
ATOM   3109  N   SER B  39     -10.028 -18.747  -1.891  1.00 98.76           N  
ATOM   3110  H   SER B  39      -9.585 -17.861  -1.692  1.00 98.76           H  
ATOM   3111  CA  SER B  39      -9.887 -19.784  -0.866  1.00 98.76           C  
ATOM   3112  HA  SER B  39     -10.718 -20.485  -0.946  1.00 98.76           H  
ATOM   3113  C   SER B  39      -9.947 -19.140   0.515  1.00 98.76           C  
ATOM   3114  CB  SER B  39      -8.589 -20.580  -1.039  1.00 98.76           C  
ATOM   3115  HB2 SER B  39      -8.500 -20.923  -2.070  1.00 98.76           H  
ATOM   3116  HB3 SER B  39      -8.595 -21.446  -0.376  1.00 98.76           H  
ATOM   3117  O   SER B  39      -9.648 -17.953   0.689  1.00 98.76           O  
ATOM   3118  OG  SER B  39      -7.502 -19.754  -0.710  1.00 98.76           O  
ATOM   3119  HG  SER B  39      -6.691 -20.182  -0.992  1.00 98.76           H  
ATOM   3120  N   CYS B  40     -10.386 -19.903   1.508  1.00 98.79           N  
ATOM   3121  H   CYS B  40     -10.580 -20.883   1.356  1.00 98.79           H  
ATOM   3122  CA  CYS B  40     -10.421 -19.420   2.876  1.00 98.79           C  
ATOM   3123  HA  CYS B  40      -9.480 -18.906   3.072  1.00 98.79           H  
ATOM   3124  C   CYS B  40     -10.542 -20.557   3.878  1.00 98.79           C  
ATOM   3125  CB  CYS B  40     -11.583 -18.434   3.070  1.00 98.79           C  
ATOM   3126  HB2 CYS B  40     -11.568 -18.102   4.108  1.00 98.79           H  
ATOM   3127  HB3 CYS B  40     -11.432 -17.561   2.435  1.00 98.79           H  
ATOM   3128  O   CYS B  40     -11.137 -21.594   3.582  1.00 98.79           O  
ATOM   3129  SG  CYS B  40     -13.192 -19.196   2.688  1.00 98.79           S  
ATOM   3130  HG  CYS B  40     -12.977 -20.348   3.329  1.00 98.79           H  
ATOM   3131  N   ARG B  41     -10.073 -20.300   5.097  1.00 98.70           N  
ATOM   3132  H   ARG B  41      -9.629 -19.406   5.251  1.00 98.70           H  
ATOM   3133  CA  ARG B  41     -10.390 -21.106   6.275  1.00 98.70           C  
ATOM   3134  HA  ARG B  41     -11.245 -21.741   6.040  1.00 98.70           H  
ATOM   3135  C   ARG B  41     -10.795 -20.195   7.413  1.00 98.70           C  
ATOM   3136  CB  ARG B  41      -9.225 -22.011   6.682  1.00 98.70           C  
ATOM   3137  HB2 ARG B  41      -9.511 -22.577   7.568  1.00 98.70           H  
ATOM   3138  HB3 ARG B  41      -8.356 -21.403   6.934  1.00 98.70           H  
ATOM   3139  O   ARG B  41     -10.143 -19.176   7.647  1.00 98.70           O  
ATOM   3140  CG  ARG B  41      -8.867 -22.996   5.568  1.00 98.70           C  
ATOM   3141  HG2 ARG B  41      -9.691 -23.691   5.409  1.00 98.70           H  
ATOM   3142  HG3 ARG B  41      -8.655 -22.465   4.640  1.00 98.70           H  
ATOM   3143  CD  ARG B  41      -7.631 -23.782   5.947  1.00 98.70           C  
ATOM   3144  HD2 ARG B  41      -6.826 -23.068   6.119  1.00 98.70           H  
ATOM   3145  HD3 ARG B  41      -7.815 -24.343   6.863  1.00 98.70           H  
ATOM   3146  NE  ARG B  41      -7.250 -24.700   4.865  1.00 98.70           N  
ATOM   3147  HE  ARG B  41      -7.871 -24.847   4.082  1.00 98.70           H  
ATOM   3148  NH1 ARG B  41      -5.140 -25.020   5.644  1.00 98.70           N  
ATOM   3149 HH11 ARG B  41      -5.230 -24.295   6.341  1.00 98.70           H  
ATOM   3150 HH12 ARG B  41      -4.298 -25.573   5.571  1.00 98.70           H  
ATOM   3151  NH2 ARG B  41      -5.814 -26.169   3.880  1.00 98.70           N  
ATOM   3152 HH21 ARG B  41      -6.303 -26.169   2.997  1.00 98.70           H  
ATOM   3153 HH22 ARG B  41      -4.893 -26.578   3.936  1.00 98.70           H  
ATOM   3154  CZ  ARG B  41      -6.082 -25.291   4.793  1.00 98.70           C  
ATOM   3155  N   PHE B  42     -11.856 -20.578   8.106  1.00 98.55           N  
ATOM   3156  H   PHE B  42     -12.241 -21.490   7.907  1.00 98.55           H  
ATOM   3157  CA  PHE B  42     -12.408 -19.863   9.255  1.00 98.55           C  
ATOM   3158  HA  PHE B  42     -11.631 -19.254   9.717  1.00 98.55           H  
ATOM   3159  C   PHE B  42     -12.884 -20.869  10.307  1.00 98.55           C  
ATOM   3160  CB  PHE B  42     -13.549 -18.935   8.801  1.00 98.55           C  
ATOM   3161  HB2 PHE B  42     -13.952 -18.417   9.672  1.00 98.55           H  
ATOM   3162  HB3 PHE B  42     -14.355 -19.540   8.385  1.00 98.55           H  
ATOM   3163  O   PHE B  42     -12.825 -22.081  10.096  1.00 98.55           O  
ATOM   3164  CG  PHE B  42     -13.146 -17.879   7.792  1.00 98.55           C  
ATOM   3165  CD1 PHE B  42     -12.238 -16.870   8.158  1.00 98.55           C  
ATOM   3166  HD1 PHE B  42     -11.841 -16.853   9.163  1.00 98.55           H  
ATOM   3167  CD2 PHE B  42     -13.668 -17.905   6.487  1.00 98.55           C  
ATOM   3168  HD2 PHE B  42     -14.358 -18.681   6.191  1.00 98.55           H  
ATOM   3169  CE1 PHE B  42     -11.837 -15.903   7.219  1.00 98.55           C  
ATOM   3170  HE1 PHE B  42     -11.115 -15.148   7.494  1.00 98.55           H  
ATOM   3171  CE2 PHE B  42     -13.292 -16.924   5.559  1.00 98.55           C  
ATOM   3172  HE2 PHE B  42     -13.683 -16.949   4.552  1.00 98.55           H  
ATOM   3173  CZ  PHE B  42     -12.371 -15.933   5.920  1.00 98.55           C  
ATOM   3174  HZ  PHE B  42     -12.078 -15.196   5.186  1.00 98.55           H  
ATOM   3175  N   ALA B  43     -13.338 -20.359  11.449  1.00 97.60           N  
ATOM   3176  H   ALA B  43     -13.332 -19.357  11.577  1.00 97.60           H  
ATOM   3177  CA  ALA B  43     -13.854 -21.179  12.537  1.00 97.60           C  
ATOM   3178  HA  ALA B  43     -13.055 -21.843  12.866  1.00 97.60           H  
ATOM   3179  C   ALA B  43     -15.034 -22.072  12.124  1.00 97.60           C  
ATOM   3180  CB  ALA B  43     -14.247 -20.246  13.684  1.00 97.60           C  
ATOM   3181  HB1 ALA B  43     -13.391 -19.626  13.952  1.00 97.60           H  
ATOM   3182  HB2 ALA B  43     -15.083 -19.615  13.383  1.00 97.60           H  
ATOM   3183  HB3 ALA B  43     -14.541 -20.833  14.554  1.00 97.60           H  
ATOM   3184  O   ALA B  43     -15.725 -21.798  11.140  1.00 97.60           O  
ATOM   3185  N   GLY B  44     -15.285 -23.127  12.902  1.00 96.23           N  
ATOM   3186  H   GLY B  44     -14.619 -23.365  13.623  1.00 96.23           H  
ATOM   3187  CA  GLY B  44     -16.418 -24.028  12.690  1.00 96.23           C  
ATOM   3188  HA2 GLY B  44     -16.540 -24.645  13.580  1.00 96.23           H  
ATOM   3189  HA3 GLY B  44     -17.323 -23.440  12.535  1.00 96.23           H  
ATOM   3190  C   GLY B  44     -16.238 -24.960  11.494  1.00 96.23           C  
ATOM   3191  O   GLY B  44     -17.218 -25.308  10.830  1.00 96.23           O  
ATOM   3192  N   GLY B  45     -14.991 -25.327  11.198  1.00 95.89           N  
ATOM   3193  H   GLY B  45     -14.283 -25.136  11.893  1.00 95.89           H  
ATOM   3194  CA  GLY B  45     -14.645 -26.251  10.122  1.00 95.89           C  
ATOM   3195  HA2 GLY B  45     -15.267 -27.142  10.210  1.00 95.89           H  
ATOM   3196  HA3 GLY B  45     -13.605 -26.549  10.254  1.00 95.89           H  
ATOM   3197  C   GLY B  45     -14.803 -25.693   8.706  1.00 95.89           C  
ATOM   3198  O   GLY B  45     -14.824 -26.481   7.762  1.00 95.89           O  
ATOM   3199  N   ILE B  46     -14.903 -24.370   8.529  1.00 97.88           N  
ATOM   3200  H   ILE B  46     -14.842 -23.773   9.342  1.00 97.88           H  
ATOM   3201  CA  ILE B  46     -14.962 -23.747   7.200  1.00 97.88           C  
ATOM   3202  HA  ILE B  46     -15.720 -24.260   6.608  1.00 97.88           H  
ATOM   3203  C   ILE B  46     -13.612 -23.923   6.500  1.00 97.88           C  
ATOM   3204  CB  ILE B  46     -15.355 -22.256   7.304  1.00 97.88           C  
ATOM   3205  HB  ILE B  46     -14.718 -21.788   8.054  1.00 97.88           H  
ATOM   3206  O   ILE B  46     -12.598 -23.412   6.978  1.00 97.88           O  
ATOM   3207  CG1 ILE B  46     -16.827 -22.118   7.753  1.00 97.88           C  
ATOM   3208 HG12 ILE B  46     -17.480 -22.471   6.955  1.00 97.88           H  
ATOM   3209 HG13 ILE B  46     -17.000 -22.743   8.629  1.00 97.88           H  
ATOM   3210  CG2 ILE B  46     -15.135 -21.533   5.957  1.00 97.88           C  
ATOM   3211 HG21 ILE B  46     -15.691 -22.030   5.162  1.00 97.88           H  
ATOM   3212 HG22 ILE B  46     -14.077 -21.506   5.696  1.00 97.88           H  
ATOM   3213 HG23 ILE B  46     -15.478 -20.500   6.015  1.00 97.88           H  
ATOM   3214  CD1 ILE B  46     -17.230 -20.686   8.129  1.00 97.88           C  
ATOM   3215 HD11 ILE B  46     -17.081 -19.994   7.300  1.00 97.88           H  
ATOM   3216 HD12 ILE B  46     -18.290 -20.675   8.380  1.00 97.88           H  
ATOM   3217 HD13 ILE B  46     -16.647 -20.348   8.986  1.00 97.88           H  
ATOM   3218  N   ARG B  47     -13.602 -24.606   5.346  1.00 96.66           N  
ATOM   3219  H   ARG B  47     -14.456 -25.051   5.041  1.00 96.66           H  
ATOM   3220  CA  ARG B  47     -12.388 -24.870   4.550  1.00 96.66           C  
ATOM   3221  HA  ARG B  47     -11.557 -24.312   4.981  1.00 96.66           H  
ATOM   3222  C   ARG B  47     -12.474 -24.369   3.110  1.00 96.66           C  
ATOM   3223  CB  ARG B  47     -12.051 -26.367   4.596  1.00 96.66           C  
ATOM   3224  HB2 ARG B  47     -11.171 -26.556   3.981  1.00 96.66           H  
ATOM   3225  HB3 ARG B  47     -12.889 -26.931   4.185  1.00 96.66           H  
ATOM   3226  O   ARG B  47     -11.559 -24.583   2.321  1.00 96.66           O  
ATOM   3227  CG  ARG B  47     -11.758 -26.849   6.021  1.00 96.66           C  
ATOM   3228  HG2 ARG B  47     -12.621 -26.665   6.661  1.00 96.66           H  
ATOM   3229  HG3 ARG B  47     -10.902 -26.306   6.421  1.00 96.66           H  
ATOM   3230  CD  ARG B  47     -11.462 -28.348   6.026  1.00 96.66           C  
ATOM   3231  HD2 ARG B  47     -10.551 -28.518   5.452  1.00 96.66           H  
ATOM   3232  HD3 ARG B  47     -12.290 -28.871   5.547  1.00 96.66           H  
ATOM   3233  NE  ARG B  47     -11.308 -28.845   7.405  1.00 96.66           N  
ATOM   3234  HE  ARG B  47     -11.723 -28.278   8.130  1.00 96.66           H  
ATOM   3235  NH1 ARG B  47     -10.130 -30.750   6.917  1.00 96.66           N  
ATOM   3236 HH11 ARG B  47     -10.173 -30.497   5.941  1.00 96.66           H  
ATOM   3237 HH12 ARG B  47      -9.535 -31.503   7.232  1.00 96.66           H  
ATOM   3238  NH2 ARG B  47     -10.526 -30.209   9.049  1.00 96.66           N  
ATOM   3239 HH21 ARG B  47      -9.904 -30.947   9.347  1.00 96.66           H  
ATOM   3240 HH22 ARG B  47     -10.878 -29.566   9.744  1.00 96.66           H  
ATOM   3241  CZ  ARG B  47     -10.663 -29.932   7.783  1.00 96.66           C  
ATOM   3242  N   SER B  48     -13.578 -23.725   2.750  1.00 97.71           N  
ATOM   3243  H   SER B  48     -14.330 -23.659   3.420  1.00 97.71           H  
ATOM   3244  CA  SER B  48     -13.809 -23.201   1.412  1.00 97.71           C  
ATOM   3245  HA  SER B  48     -12.854 -22.853   1.018  1.00 97.71           H  
ATOM   3246  C   SER B  48     -14.797 -22.028   1.422  1.00 97.71           C  
ATOM   3247  CB  SER B  48     -14.324 -24.331   0.514  1.00 97.71           C  
ATOM   3248  HB2 SER B  48     -14.388 -23.968  -0.512  1.00 97.71           H  
ATOM   3249  HB3 SER B  48     -13.628 -25.169   0.542  1.00 97.71           H  
ATOM   3250  O   SER B  48     -15.541 -21.850   2.392  1.00 97.71           O  
ATOM   3251  OG  SER B  48     -15.604 -24.770   0.912  1.00 97.71           O  
ATOM   3252  HG  SER B  48     -15.526 -25.276   1.724  1.00 97.71           H  
ATOM   3253  N   PRO B  49     -14.850 -21.226   0.341  1.00 98.66           N  
ATOM   3254  CA  PRO B  49     -15.871 -20.192   0.184  1.00 98.66           C  
ATOM   3255  HA  PRO B  49     -15.737 -19.442   0.964  1.00 98.66           H  
ATOM   3256  C   PRO B  49     -17.306 -20.732   0.248  1.00 98.66           C  
ATOM   3257  CB  PRO B  49     -15.591 -19.566  -1.186  1.00 98.66           C  
ATOM   3258  HB2 PRO B  49     -16.139 -20.098  -1.963  1.00 98.66           H  
ATOM   3259  HB3 PRO B  49     -15.848 -18.507  -1.204  1.00 98.66           H  
ATOM   3260  O   PRO B  49     -18.220 -20.018   0.657  1.00 98.66           O  
ATOM   3261  CG  PRO B  49     -14.097 -19.799  -1.390  1.00 98.66           C  
ATOM   3262  HG2 PRO B  49     -13.523 -19.045  -0.852  1.00 98.66           H  
ATOM   3263  HG3 PRO B  49     -13.838 -19.811  -2.449  1.00 98.66           H  
ATOM   3264  CD  PRO B  49     -13.888 -21.166  -0.750  1.00 98.66           C  
ATOM   3265  HD2 PRO B  49     -12.861 -21.253  -0.395  1.00 98.66           H  
ATOM   3266  HD3 PRO B  49     -14.112 -21.948  -1.476  1.00 98.66           H  
ATOM   3267  N   GLU B  50     -17.538 -21.960  -0.206  1.00 97.48           N  
ATOM   3268  H   GLU B  50     -16.785 -22.442  -0.675  1.00 97.48           H  
ATOM   3269  CA  GLU B  50     -18.832 -22.640  -0.199  1.00 97.48           C  
ATOM   3270  HA  GLU B  50     -19.609 -21.960  -0.547  1.00 97.48           H  
ATOM   3271  C   GLU B  50     -19.226 -23.033   1.227  1.00 97.48           C  
ATOM   3272  CB  GLU B  50     -18.809 -23.855  -1.147  1.00 97.48           C  
ATOM   3273  HB2 GLU B  50     -19.718 -24.428  -0.964  1.00 97.48           H  
ATOM   3274  HB3 GLU B  50     -17.962 -24.500  -0.915  1.00 97.48           H  
ATOM   3275  O   GLU B  50     -20.341 -22.722   1.636  1.00 97.48           O  
ATOM   3276  CG  GLU B  50     -18.799 -23.489  -2.648  1.00 97.48           C  
ATOM   3277  HG2 GLU B  50     -19.534 -22.703  -2.825  1.00 97.48           H  
ATOM   3278  HG3 GLU B  50     -19.127 -24.368  -3.203  1.00 97.48           H  
ATOM   3279  CD  GLU B  50     -17.442 -23.048  -3.225  1.00 97.48           C  
ATOM   3280  OE1 GLU B  50     -17.323 -22.900  -4.461  1.00 97.48           O  
ATOM   3281  OE2 GLU B  50     -16.465 -22.850  -2.471  1.00 97.48           O  
ATOM   3282  N   ASP B  51     -18.297 -23.567   2.029  1.00 98.09           N  
ATOM   3283  H   ASP B  51     -17.409 -23.844   1.635  1.00 98.09           H  
ATOM   3284  CA  ASP B  51     -18.552 -23.823   3.456  1.00 98.09           C  
ATOM   3285  HA  ASP B  51     -19.404 -24.497   3.546  1.00 98.09           H  
ATOM   3286  C   ASP B  51     -18.879 -22.520   4.207  1.00 98.09           C  
ATOM   3287  CB  ASP B  51     -17.338 -24.468   4.140  1.00 98.09           C  
ATOM   3288  HB2 ASP B  51     -17.588 -24.659   5.184  1.00 98.09           H  
ATOM   3289  HB3 ASP B  51     -16.512 -23.757   4.119  1.00 98.09           H  
ATOM   3290  O   ASP B  51     -19.773 -22.486   5.057  1.00 98.09           O  
ATOM   3291  CG  ASP B  51     -16.855 -25.772   3.518  1.00 98.09           C  
ATOM   3292  OD1 ASP B  51     -17.688 -26.610   3.126  1.00 98.09           O  
ATOM   3293  OD2 ASP B  51     -15.611 -25.888   3.404  1.00 98.09           O  
ATOM   3294  N   LEU B  52     -18.177 -21.424   3.875  1.00 98.69           N  
ATOM   3295  H   LEU B  52     -17.432 -21.529   3.200  1.00 98.69           H  
ATOM   3296  CA  LEU B  52     -18.476 -20.097   4.418  1.00 98.69           C  
ATOM   3297  HA  LEU B  52     -18.429 -20.160   5.505  1.00 98.69           H  
ATOM   3298  C   LEU B  52     -19.896 -19.667   4.050  1.00 98.69           C  
ATOM   3299  CB  LEU B  52     -17.444 -19.064   3.922  1.00 98.69           C  
ATOM   3300  HB2 LEU B  52     -17.431 -19.078   2.832  1.00 98.69           H  
ATOM   3301  HB3 LEU B  52     -16.450 -19.353   4.263  1.00 98.69           H  
ATOM   3302  O   LEU B  52     -20.626 -19.189   4.919  1.00 98.69           O  
ATOM   3303  CG  LEU B  52     -17.742 -17.620   4.378  1.00 98.69           C  
ATOM   3304  HG  LEU B  52     -18.750 -17.331   4.078  1.00 98.69           H  
ATOM   3305  CD1 LEU B  52     -17.619 -17.456   5.890  1.00 98.69           C  
ATOM   3306 HD11 LEU B  52     -16.631 -17.770   6.225  1.00 98.69           H  
ATOM   3307 HD12 LEU B  52     -17.768 -16.408   6.149  1.00 98.69           H  
ATOM   3308 HD13 LEU B  52     -18.383 -18.049   6.394  1.00 98.69           H  
ATOM   3309  CD2 LEU B  52     -16.785 -16.644   3.699  1.00 98.69           C  
ATOM   3310 HD21 LEU B  52     -16.960 -15.629   4.056  1.00 98.69           H  
ATOM   3311 HD22 LEU B  52     -15.755 -16.934   3.907  1.00 98.69           H  
ATOM   3312 HD23 LEU B  52     -16.955 -16.676   2.623  1.00 98.69           H  
ATOM   3313  N   TRP B  53     -20.280 -19.827   2.779  1.00 98.59           N  
ATOM   3314  H   TRP B  53     -19.638 -20.275   2.140  1.00 98.59           H  
ATOM   3315  CA  TRP B  53     -21.617 -19.492   2.299  1.00 98.59           C  
ATOM   3316  HA  TRP B  53     -21.806 -18.436   2.491  1.00 98.59           H  
ATOM   3317  C   TRP B  53     -22.696 -20.284   3.039  1.00 98.59           C  
ATOM   3318  CB  TRP B  53     -21.733 -19.709   0.790  1.00 98.59           C  
ATOM   3319  HB2 TRP B  53     -21.048 -19.032   0.278  1.00 98.59           H  
ATOM   3320  HB3 TRP B  53     -21.447 -20.730   0.539  1.00 98.59           H  
ATOM   3321  O   TRP B  53     -23.622 -19.680   3.580  1.00 98.59           O  
ATOM   3322  CG  TRP B  53     -23.126 -19.474   0.302  1.00 98.59           C  
ATOM   3323  CD1 TRP B  53     -23.996 -20.443  -0.057  1.00 98.59           C  
ATOM   3324  HD1 TRP B  53     -23.773 -21.500  -0.076  1.00 98.59           H  
ATOM   3325  CD2 TRP B  53     -23.884 -18.228   0.292  1.00 98.59           C  
ATOM   3326  CE2 TRP B  53     -25.223 -18.521  -0.104  1.00 98.59           C  
ATOM   3327  CE3 TRP B  53     -23.585 -16.889   0.626  1.00 98.59           C  
ATOM   3328  HE3 TRP B  53     -22.587 -16.640   0.955  1.00 98.59           H  
ATOM   3329  NE1 TRP B  53     -25.227 -19.881  -0.322  1.00 98.59           N  
ATOM   3330  HE1 TRP B  53     -26.022 -20.437  -0.603  1.00 98.59           H  
ATOM   3331  CH2 TRP B  53     -25.879 -16.211   0.153  1.00 98.59           C  
ATOM   3332  HH2 TRP B  53     -26.634 -15.439   0.118  1.00 98.59           H  
ATOM   3333  CZ2 TRP B  53     -26.215 -17.534  -0.175  1.00 98.59           C  
ATOM   3334  HZ2 TRP B  53     -27.222 -17.792  -0.467  1.00 98.59           H  
ATOM   3335  CZ3 TRP B  53     -24.571 -15.890   0.555  1.00 98.59           C  
ATOM   3336  HZ3 TRP B  53     -24.324 -14.872   0.815  1.00 98.59           H  
ATOM   3337  N   ASP B  54     -22.544 -21.605   3.137  1.00 98.25           N  
ATOM   3338  H   ASP B  54     -21.777 -22.044   2.647  1.00 98.25           H  
ATOM   3339  CA  ASP B  54     -23.489 -22.474   3.839  1.00 98.25           C  
ATOM   3340  HA  ASP B  54     -24.470 -22.390   3.371  1.00 98.25           H  
ATOM   3341  C   ASP B  54     -23.644 -22.063   5.307  1.00 98.25           C  
ATOM   3342  CB  ASP B  54     -23.013 -23.933   3.749  1.00 98.25           C  
ATOM   3343  HB2 ASP B  54     -23.540 -24.512   4.508  1.00 98.25           H  
ATOM   3344  HB3 ASP B  54     -21.948 -23.985   3.976  1.00 98.25           H  
ATOM   3345  O   ASP B  54     -24.754 -22.049   5.848  1.00 98.25           O  
ATOM   3346  CG  ASP B  54     -23.287 -24.598   2.395  1.00 98.25           C  
ATOM   3347  OD1 ASP B  54     -24.029 -24.005   1.576  1.00 98.25           O  
ATOM   3348  OD2 ASP B  54     -22.834 -25.751   2.239  1.00 98.25           O  
ATOM   3349  N   ALA B  55     -22.548 -21.670   5.961  1.00 98.45           N  
ATOM   3350  H   ALA B  55     -21.660 -21.722   5.484  1.00 98.45           H  
ATOM   3351  CA  ALA B  55     -22.588 -21.199   7.337  1.00 98.45           C  
ATOM   3352  HA  ALA B  55     -23.132 -21.937   7.926  1.00 98.45           H  
ATOM   3353  C   ALA B  55     -23.336 -19.865   7.499  1.00 98.45           C  
ATOM   3354  CB  ALA B  55     -21.161 -21.120   7.875  1.00 98.45           C  
ATOM   3355  HB1 ALA B  55     -20.580 -20.398   7.303  1.00 98.45           H  
ATOM   3356  HB2 ALA B  55     -21.206 -20.802   8.917  1.00 98.45           H  
ATOM   3357  HB3 ALA B  55     -20.677 -22.095   7.809  1.00 98.45           H  
ATOM   3358  O   ALA B  55     -24.206 -19.761   8.371  1.00 98.45           O  
ATOM   3359  N   VAL B  56     -23.041 -18.853   6.672  1.00 98.44           N  
ATOM   3360  H   VAL B  56     -22.334 -19.001   5.966  1.00 98.44           H  
ATOM   3361  CA  VAL B  56     -23.698 -17.535   6.779  1.00 98.44           C  
ATOM   3362  HA  VAL B  56     -23.734 -17.272   7.836  1.00 98.44           H  
ATOM   3363  C   VAL B  56     -25.149 -17.568   6.304  1.00 98.44           C  
ATOM   3364  CB  VAL B  56     -22.927 -16.401   6.075  1.00 98.44           C  
ATOM   3365  HB  VAL B  56     -23.485 -15.477   6.229  1.00 98.44           H  
ATOM   3366  O   VAL B  56     -25.998 -16.928   6.923  1.00 98.44           O  
ATOM   3367  CG1 VAL B  56     -21.546 -16.194   6.702  1.00 98.44           C  
ATOM   3368 HG11 VAL B  56     -20.922 -17.073   6.544  1.00 98.44           H  
ATOM   3369 HG12 VAL B  56     -21.063 -15.330   6.246  1.00 98.44           H  
ATOM   3370 HG13 VAL B  56     -21.648 -16.017   7.773  1.00 98.44           H  
ATOM   3371  CG2 VAL B  56     -22.771 -16.588   4.563  1.00 98.44           C  
ATOM   3372 HG21 VAL B  56     -23.745 -16.604   4.073  1.00 98.44           H  
ATOM   3373 HG22 VAL B  56     -22.185 -15.771   4.141  1.00 98.44           H  
ATOM   3374 HG23 VAL B  56     -22.260 -17.529   4.360  1.00 98.44           H  
ATOM   3375  N   ALA B  57     -25.467 -18.347   5.267  1.00 98.24           N  
ATOM   3376  H   ALA B  57     -24.731 -18.847   4.790  1.00 98.24           H  
ATOM   3377  CA  ALA B  57     -26.832 -18.526   4.773  1.00 98.24           C  
ATOM   3378  HA  ALA B  57     -27.272 -17.546   4.589  1.00 98.24           H  
ATOM   3379  C   ALA B  57     -27.714 -19.248   5.803  1.00 98.24           C  
ATOM   3380  CB  ALA B  57     -26.777 -19.288   3.444  1.00 98.24           C  
ATOM   3381  HB1 ALA B  57     -26.339 -20.275   3.592  1.00 98.24           H  
ATOM   3382  HB2 ALA B  57     -27.784 -19.400   3.041  1.00 98.24           H  
ATOM   3383  HB3 ALA B  57     -26.169 -18.737   2.727  1.00 98.24           H  
ATOM   3384  O   ALA B  57     -28.873 -18.878   5.993  1.00 98.24           O  
ATOM   3385  N   ALA B  58     -27.153 -20.220   6.531  1.00 98.06           N  
ATOM   3386  H   ALA B  58     -26.224 -20.532   6.288  1.00 98.06           H  
ATOM   3387  CA  ALA B  58     -27.824 -20.868   7.657  1.00 98.06           C  
ATOM   3388  HA  ALA B  58     -28.858 -21.063   7.373  1.00 98.06           H  
ATOM   3389  C   ALA B  58     -27.870 -20.001   8.933  1.00 98.06           C  
ATOM   3390  CB  ALA B  58     -27.141 -22.216   7.911  1.00 98.06           C  
ATOM   3391  HB1 ALA B  58     -27.192 -22.828   7.010  1.00 98.06           H  
ATOM   3392  HB2 ALA B  58     -27.641 -22.737   8.727  1.00 98.06           H  
ATOM   3393  HB3 ALA B  58     -26.094 -22.053   8.168  1.00 98.06           H  
ATOM   3394  O   ALA B  58     -28.488 -20.402   9.920  1.00 98.06           O  
ATOM   3395  N   GLY B  59     -27.221 -18.831   8.939  1.00 98.01           N  
ATOM   3396  H   GLY B  59     -26.752 -18.539   8.094  1.00 98.01           H  
ATOM   3397  CA  GLY B  59     -27.158 -17.940  10.096  1.00 98.01           C  
ATOM   3398  HA2 GLY B  59     -26.639 -17.030   9.796  1.00 98.01           H  
ATOM   3399  HA3 GLY B  59     -28.170 -17.682  10.408  1.00 98.01           H  
ATOM   3400  C   GLY B  59     -26.416 -18.540  11.294  1.00 98.01           C  
ATOM   3401  O   GLY B  59     -26.828 -18.309  12.431  1.00 98.01           O  
ATOM   3402  N   LYS B  60     -25.360 -19.333  11.057  1.00 98.29           N  
ATOM   3403  H   LYS B  60     -25.061 -19.457  10.101  1.00 98.29           H  
ATOM   3404  CA  LYS B  60     -24.565 -19.957  12.126  1.00 98.29           C  
ATOM   3405  HA  LYS B  60     -25.249 -20.366  12.869  1.00 98.29           H  
ATOM   3406  C   LYS B  60     -23.677 -18.933  12.841  1.00 98.29           C  
ATOM   3407  CB  LYS B  60     -23.696 -21.100  11.581  1.00 98.29           C  
ATOM   3408  HB2 LYS B  60     -23.072 -20.721  10.771  1.00 98.29           H  
ATOM   3409  HB3 LYS B  60     -23.038 -21.431  12.385  1.00 98.29           H  
ATOM   3410  O   LYS B  60     -22.971 -18.165  12.187  1.00 98.29           O  
ATOM   3411  CG  LYS B  60     -24.498 -22.315  11.090  1.00 98.29           C  
ATOM   3412  HG2 LYS B  60     -25.114 -22.023  10.240  1.00 98.29           H  
ATOM   3413  HG3 LYS B  60     -25.142 -22.676  11.892  1.00 98.29           H  
ATOM   3414  CD  LYS B  60     -23.530 -23.429  10.670  1.00 98.29           C  
ATOM   3415  HD2 LYS B  60     -22.935 -23.728  11.533  1.00 98.29           H  
ATOM   3416  HD3 LYS B  60     -22.855 -23.034   9.911  1.00 98.29           H  
ATOM   3417  CE  LYS B  60     -24.264 -24.651  10.108  1.00 98.29           C  
ATOM   3418  HE2 LYS B  60     -24.936 -24.313   9.319  1.00 98.29           H  
ATOM   3419  HE3 LYS B  60     -24.864 -25.098  10.902  1.00 98.29           H  
ATOM   3420  NZ  LYS B  60     -23.296 -25.635   9.558  1.00 98.29           N  
ATOM   3421  HZ1 LYS B  60     -22.632 -25.929  10.260  1.00 98.29           H  
ATOM   3422  HZ2 LYS B  60     -22.764 -25.214   8.810  1.00 98.29           H  
ATOM   3423  HZ3 LYS B  60     -23.762 -26.444   9.173  1.00 98.29           H  
ATOM   3424  N   ASP B  61     -23.702 -18.979  14.170  1.00 98.25           N  
ATOM   3425  H   ASP B  61     -24.314 -19.656  14.602  1.00 98.25           H  
ATOM   3426  CA  ASP B  61     -22.703 -18.385  15.067  1.00 98.25           C  
ATOM   3427  HA  ASP B  61     -22.262 -17.496  14.617  1.00 98.25           H  
ATOM   3428  C   ASP B  61     -21.599 -19.431  15.289  1.00 98.25           C  
ATOM   3429  CB  ASP B  61     -23.404 -17.972  16.380  1.00 98.25           C  
ATOM   3430  HB2 ASP B  61     -23.921 -18.840  16.788  1.00 98.25           H  
ATOM   3431  HB3 ASP B  61     -24.158 -17.219  16.149  1.00 98.25           H  
ATOM   3432  O   ASP B  61     -21.895 -20.550  15.716  1.00 98.25           O  
ATOM   3433  CG  ASP B  61     -22.479 -17.407  17.469  1.00 98.25           C  
ATOM   3434  OD1 ASP B  61     -21.260 -17.305  17.222  1.00 98.25           O  
ATOM   3435  OD2 ASP B  61     -23.009 -17.124  18.577  1.00 98.25           O  
ATOM   3436  N   LEU B  62     -20.360 -19.098  14.921  1.00 97.80           N  
ATOM   3437  H   LEU B  62     -20.190 -18.147  14.627  1.00 97.80           H  
ATOM   3438  CA  LEU B  62     -19.205 -20.004  14.931  1.00 97.80           C  
ATOM   3439  HA  LEU B  62     -19.548 -21.009  15.175  1.00 97.80           H  
ATOM   3440  C   LEU B  62     -18.199 -19.656  16.038  1.00 97.80           C  
ATOM   3441  CB  LEU B  62     -18.565 -20.050  13.530  1.00 97.80           C  
ATOM   3442  HB2 LEU B  62     -18.156 -19.065  13.307  1.00 97.80           H  
ATOM   3443  HB3 LEU B  62     -17.737 -20.759  13.541  1.00 97.80           H  
ATOM   3444  O   LEU B  62     -17.054 -20.105  16.004  1.00 97.80           O  
ATOM   3445  CG  LEU B  62     -19.540 -20.453  12.410  1.00 97.80           C  
ATOM   3446  HG  LEU B  62     -20.371 -19.748  12.366  1.00 97.80           H  
ATOM   3447  CD1 LEU B  62     -18.849 -20.428  11.058  1.00 97.80           C  
ATOM   3448 HD11 LEU B  62     -18.054 -21.173  11.035  1.00 97.80           H  
ATOM   3449 HD12 LEU B  62     -19.571 -20.666  10.276  1.00 97.80           H  
ATOM   3450 HD13 LEU B  62     -18.435 -19.441  10.852  1.00 97.80           H  
ATOM   3451  CD2 LEU B  62     -20.101 -21.867  12.587  1.00 97.80           C  
ATOM   3452 HD21 LEU B  62     -20.698 -22.141  11.717  1.00 97.80           H  
ATOM   3453 HD22 LEU B  62     -20.730 -21.900  13.476  1.00 97.80           H  
ATOM   3454 HD23 LEU B  62     -19.283 -22.579  12.703  1.00 97.80           H  
ATOM   3455  N   VAL B  63     -18.619 -18.857  17.020  1.00 97.22           N  
ATOM   3456  H   VAL B  63     -19.558 -18.488  16.973  1.00 97.22           H  
ATOM   3457  CA  VAL B  63     -17.863 -18.615  18.249  1.00 97.22           C  
ATOM   3458  HA  VAL B  63     -16.825 -18.406  17.989  1.00 97.22           H  
ATOM   3459  C   VAL B  63     -17.890 -19.873  19.130  1.00 97.22           C  
ATOM   3460  CB  VAL B  63     -18.439 -17.381  18.969  1.00 97.22           C  
ATOM   3461  HB  VAL B  63     -19.510 -17.517  19.115  1.00 97.22           H  
ATOM   3462  O   VAL B  63     -18.951 -20.433  19.408  1.00 97.22           O  
ATOM   3463  CG1 VAL B  63     -17.821 -17.172  20.351  1.00 97.22           C  
ATOM   3464 HG11 VAL B  63     -16.737 -17.093  20.267  1.00 97.22           H  
ATOM   3465 HG12 VAL B  63     -18.221 -16.264  20.801  1.00 97.22           H  
ATOM   3466 HG13 VAL B  63     -18.092 -18.016  20.985  1.00 97.22           H  
ATOM   3467  CG2 VAL B  63     -18.205 -16.108  18.142  1.00 97.22           C  
ATOM   3468 HG21 VAL B  63     -18.693 -16.201  17.172  1.00 97.22           H  
ATOM   3469 HG22 VAL B  63     -18.643 -15.253  18.656  1.00 97.22           H  
ATOM   3470 HG23 VAL B  63     -17.137 -15.941  17.999  1.00 97.22           H  
ATOM   3471  N   SER B  64     -16.724 -20.298  19.612  1.00 94.84           N  
ATOM   3472  H   SER B  64     -15.887 -19.789  19.364  1.00 94.84           H  
ATOM   3473  CA  SER B  64     -16.524 -21.448  20.500  1.00 94.84           C  
ATOM   3474  HA  SER B  64     -17.490 -21.813  20.849  1.00 94.84           H  
ATOM   3475  C   SER B  64     -15.701 -21.063  21.731  1.00 94.84           C  
ATOM   3476  CB  SER B  64     -15.837 -22.585  19.728  1.00 94.84           C  
ATOM   3477  HB2 SER B  64     -15.853 -23.496  20.326  1.00 94.84           H  
ATOM   3478  HB3 SER B  64     -16.389 -22.772  18.806  1.00 94.84           H  
ATOM   3479  O   SER B  64     -15.195 -19.947  21.829  1.00 94.84           O  
ATOM   3480  OG  SER B  64     -14.494 -22.271  19.408  1.00 94.84           O  
ATOM   3481  HG  SER B  64     -13.947 -22.331  20.195  1.00 94.84           H  
ATOM   3482  N   GLU B  65     -15.535 -21.994  22.672  1.00 90.48           N  
ATOM   3483  H   GLU B  65     -15.952 -22.906  22.551  1.00 90.48           H  
ATOM   3484  CA  GLU B  65     -14.489 -21.868  23.694  1.00 90.48           C  
ATOM   3485  HA  GLU B  65     -14.571 -20.886  24.160  1.00 90.48           H  
ATOM   3486  C   GLU B  65     -13.090 -21.942  23.057  1.00 90.48           C  
ATOM   3487  CB  GLU B  65     -14.668 -22.928  24.802  1.00 90.48           C  
ATOM   3488  HB2 GLU B  65     -14.897 -23.893  24.350  1.00 90.48           H  
ATOM   3489  HB3 GLU B  65     -13.739 -23.019  25.364  1.00 90.48           H  
ATOM   3490  O   GLU B  65     -12.922 -22.385  21.915  1.00 90.48           O  
ATOM   3491  CG  GLU B  65     -15.776 -22.518  25.789  1.00 90.48           C  
ATOM   3492  HG2 GLU B  65     -16.720 -22.440  25.251  1.00 90.48           H  
ATOM   3493  HG3 GLU B  65     -15.526 -21.533  26.182  1.00 90.48           H  
ATOM   3494  CD  GLU B  65     -15.956 -23.480  26.977  1.00 90.48           C  
ATOM   3495  OE1 GLU B  65     -16.444 -23.011  28.037  1.00 90.48           O  
ATOM   3496  OE2 GLU B  65     -15.670 -24.687  26.823  1.00 90.48           O  
ATOM   3497  N   VAL B  66     -12.088 -21.478  23.805  1.00 85.41           N  
ATOM   3498  H   VAL B  66     -12.312 -21.121  24.723  1.00 85.41           H  
ATOM   3499  CA  VAL B  66     -10.673 -21.563  23.426  1.00 85.41           C  
ATOM   3500  HA  VAL B  66     -10.544 -21.032  22.483  1.00 85.41           H  
ATOM   3501  C   VAL B  66     -10.234 -23.034  23.272  1.00 85.41           C  
ATOM   3502  CB  VAL B  66      -9.798 -20.870  24.482  1.00 85.41           C  
ATOM   3503  HB  VAL B  66      -9.992 -21.335  25.449  1.00 85.41           H  
ATOM   3504  O   VAL B  66     -10.515 -23.833  24.166  1.00 85.41           O  
ATOM   3505  CG1 VAL B  66      -8.303 -20.983  24.173  1.00 85.41           C  
ATOM   3506 HG11 VAL B  66      -8.053 -20.419  23.274  1.00 85.41           H  
ATOM   3507 HG12 VAL B  66      -7.999 -22.021  24.035  1.00 85.41           H  
ATOM   3508 HG13 VAL B  66      -7.743 -20.610  25.031  1.00 85.41           H  
ATOM   3509  CG2 VAL B  66     -10.113 -19.373  24.616  1.00 85.41           C  
ATOM   3510 HG21 VAL B  66      -9.947 -18.870  23.663  1.00 85.41           H  
ATOM   3511 HG22 VAL B  66      -9.471 -18.928  25.376  1.00 85.41           H  
ATOM   3512 HG23 VAL B  66     -11.150 -19.233  24.918  1.00 85.41           H  
ATOM   3513  N   PRO B  67      -9.488 -23.401  22.209  1.00 82.44           N  
ATOM   3514  CA  PRO B  67      -8.948 -24.750  22.041  1.00 82.44           C  
ATOM   3515  HA  PRO B  67      -9.777 -25.458  22.052  1.00 82.44           H  
ATOM   3516  C   PRO B  67      -7.938 -25.122  23.138  1.00 82.44           C  
ATOM   3517  CB  PRO B  67      -8.289 -24.774  20.654  1.00 82.44           C  
ATOM   3518  HB2 PRO B  67      -7.214 -24.615  20.740  1.00 82.44           H  
ATOM   3519  HB3 PRO B  67      -8.485 -25.712  20.134  1.00 82.44           H  
ATOM   3520  O   PRO B  67      -6.961 -24.404  23.362  1.00 82.44           O  
ATOM   3521  CG  PRO B  67      -8.906 -23.587  19.919  1.00 82.44           C  
ATOM   3522  HG2 PRO B  67      -9.840 -23.896  19.450  1.00 82.44           H  
ATOM   3523  HG3 PRO B  67      -8.227 -23.168  19.177  1.00 82.44           H  
ATOM   3524  CD  PRO B  67      -9.206 -22.595  21.034  1.00 82.44           C  
ATOM   3525  HD2 PRO B  67      -8.341 -21.958  21.218  1.00 82.44           H  
ATOM   3526  HD3 PRO B  67     -10.073 -22.001  20.746  1.00 82.44           H  
ATOM   3527  N   GLU B  68      -8.123 -26.279  23.778  1.00 84.03           N  
ATOM   3528  H   GLU B  68      -8.959 -26.809  23.580  1.00 84.03           H  
ATOM   3529  CA  GLU B  68      -7.259 -26.744  24.878  1.00 84.03           C  
ATOM   3530  HA  GLU B  68      -7.160 -25.944  25.612  1.00 84.03           H  
ATOM   3531  C   GLU B  68      -5.834 -27.110  24.415  1.00 84.03           C  
ATOM   3532  CB  GLU B  68      -7.902 -27.959  25.575  1.00 84.03           C  
ATOM   3533  HB2 GLU B  68      -7.200 -28.324  26.324  1.00 84.03           H  
ATOM   3534  HB3 GLU B  68      -8.059 -28.747  24.839  1.00 84.03           H  
ATOM   3535  O   GLU B  68      -4.868 -26.994  25.172  1.00 84.03           O  
ATOM   3536  CG  GLU B  68      -9.236 -27.646  26.281  1.00 84.03           C  
ATOM   3537  HG2 GLU B  68      -9.079 -26.803  26.954  1.00 84.03           H  
ATOM   3538  HG3 GLU B  68      -9.970 -27.349  25.531  1.00 84.03           H  
ATOM   3539  CD  GLU B  68      -9.797 -28.837  27.090  1.00 84.03           C  
ATOM   3540  OE1 GLU B  68     -10.795 -28.633  27.818  1.00 84.03           O  
ATOM   3541  OE2 GLU B  68      -9.236 -29.956  27.002  1.00 84.03           O  
ATOM   3542  N   GLU B  69      -5.661 -27.517  23.155  1.00 85.41           N  
ATOM   3543  H   GLU B  69      -6.483 -27.612  22.576  1.00 85.41           H  
ATOM   3544  CA  GLU B  69      -4.381 -28.018  22.632  1.00 85.41           C  
ATOM   3545  HA  GLU B  69      -3.940 -28.640  23.411  1.00 85.41           H  
ATOM   3546  C   GLU B  69      -3.313 -26.947  22.346  1.00 85.41           C  
ATOM   3547  CB  GLU B  69      -4.612 -28.949  21.432  1.00 85.41           C  
ATOM   3548  HB2 GLU B  69      -5.013 -29.881  21.829  1.00 85.41           H  
ATOM   3549  HB3 GLU B  69      -3.645 -29.208  21.000  1.00 85.41           H  
ATOM   3550  O   GLU B  69      -2.177 -27.289  22.020  1.00 85.41           O  
ATOM   3551  CG  GLU B  69      -5.506 -28.379  20.308  1.00 85.41           C  
ATOM   3552  HG2 GLU B  69      -5.698 -27.322  20.491  1.00 85.41           H  
ATOM   3553  HG3 GLU B  69      -4.943 -28.434  19.376  1.00 85.41           H  
ATOM   3554  CD  GLU B  69      -6.839 -29.127  20.107  1.00 85.41           C  
ATOM   3555  OE1 GLU B  69      -7.731 -28.510  19.492  1.00 85.41           O  
ATOM   3556  OE2 GLU B  69      -6.969 -30.285  20.566  1.00 85.41           O  
ATOM   3557  N   ARG B  70      -3.620 -25.654  22.520  1.00 85.67           N  
ATOM   3558  H   ARG B  70      -4.560 -25.437  22.818  1.00 85.67           H  
ATOM   3559  CA  ARG B  70      -2.647 -24.556  22.326  1.00 85.67           C  
ATOM   3560  HA  ARG B  70      -1.962 -24.841  21.527  1.00 85.67           H  
ATOM   3561  C   ARG B  70      -1.742 -24.295  23.528  1.00 85.67           C  
ATOM   3562  CB  ARG B  70      -3.365 -23.274  21.898  1.00 85.67           C  
ATOM   3563  HB2 ARG B  70      -2.636 -22.468  21.805  1.00 85.67           H  
ATOM   3564  HB3 ARG B  70      -4.105 -22.992  22.647  1.00 85.67           H  
ATOM   3565  O   ARG B  70      -0.868 -23.436  23.458  1.00 85.67           O  
ATOM   3566  CG  ARG B  70      -4.040 -23.478  20.546  1.00 85.67           C  
ATOM   3567  HG2 ARG B  70      -4.859 -24.190  20.648  1.00 85.67           H  
ATOM   3568  HG3 ARG B  70      -3.317 -23.863  19.826  1.00 85.67           H  
ATOM   3569  CD  ARG B  70      -4.583 -22.151  20.046  1.00 85.67           C  
ATOM   3570  HD2 ARG B  70      -3.752 -21.464  19.886  1.00 85.67           H  
ATOM   3571  HD3 ARG B  70      -5.255 -21.730  20.794  1.00 85.67           H  
ATOM   3572  NE  ARG B  70      -5.319 -22.366  18.797  1.00 85.67           N  
ATOM   3573  HE  ARG B  70      -5.613 -23.307  18.581  1.00 85.67           H  
ATOM   3574  NH1 ARG B  70      -5.410 -20.179  18.188  1.00 85.67           N  
ATOM   3575 HH11 ARG B  70      -5.639 -19.514  17.464  1.00 85.67           H  
ATOM   3576 HH12 ARG B  70      -4.741 -19.884  18.885  1.00 85.67           H  
ATOM   3577  NH2 ARG B  70      -6.412 -21.725  16.936  1.00 85.67           N  
ATOM   3578 HH21 ARG B  70      -6.744 -20.974  16.347  1.00 85.67           H  
ATOM   3579 HH22 ARG B  70      -6.771 -22.654  16.766  1.00 85.67           H  
ATOM   3580  CZ  ARG B  70      -5.708 -21.420  17.980  1.00 85.67           C  
ATOM   3581  N   GLY B  71      -1.955 -25.003  24.638  1.00 85.07           N  
ATOM   3582  H   GLY B  71      -2.697 -25.688  24.624  1.00 85.07           H  
ATOM   3583  CA  GLY B  71      -1.178 -24.822  25.868  1.00 85.07           C  
ATOM   3584  HA2 GLY B  71      -0.117 -24.789  25.623  1.00 85.07           H  
ATOM   3585  HA3 GLY B  71      -1.360 -25.674  26.522  1.00 85.07           H  
ATOM   3586  C   GLY B  71      -1.526 -23.550  26.649  1.00 85.07           C  
ATOM   3587  O   GLY B  71      -0.754 -23.135  27.511  1.00 85.07           O  
ATOM   3588  N   TRP B  72      -2.670 -22.922  26.362  1.00 86.55           N  
ATOM   3589  H   TRP B  72      -3.287 -23.327  25.672  1.00 86.55           H  
ATOM   3590  CA  TRP B  72      -3.156 -21.770  27.120  1.00 86.55           C  
ATOM   3591  HA  TRP B  72      -2.319 -21.108  27.342  1.00 86.55           H  
ATOM   3592  C   TRP B  72      -3.766 -22.247  28.441  1.00 86.55           C  
ATOM   3593  CB  TRP B  72      -4.188 -20.984  26.299  1.00 86.55           C  
ATOM   3594  HB2 TRP B  72      -4.574 -20.182  26.928  1.00 86.55           H  
ATOM   3595  HB3 TRP B  72      -5.025 -21.645  26.074  1.00 86.55           H  
ATOM   3596  O   TRP B  72      -4.658 -23.092  28.446  1.00 86.55           O  
ATOM   3597  CG  TRP B  72      -3.739 -20.365  25.006  1.00 86.55           C  
ATOM   3598  CD1 TRP B  72      -2.552 -20.541  24.373  1.00 86.55           C  
ATOM   3599  HD1 TRP B  72      -1.735 -21.158  24.715  1.00 86.55           H  
ATOM   3600  CD2 TRP B  72      -4.507 -19.464  24.151  1.00 86.55           C  
ATOM   3601  CE2 TRP B  72      -3.727 -19.160  23.001  1.00 86.55           C  
ATOM   3602  CE3 TRP B  72      -5.776 -18.851  24.240  1.00 86.55           C  
ATOM   3603  HE3 TRP B  72      -6.370 -19.010  25.128  1.00 86.55           H  
ATOM   3604  NE1 TRP B  72      -2.544 -19.834  23.188  1.00 86.55           N  
ATOM   3605  HE1 TRP B  72      -1.770 -19.835  22.539  1.00 86.55           H  
ATOM   3606  CH2 TRP B  72      -5.471 -17.754  22.085  1.00 86.55           C  
ATOM   3607  HH2 TRP B  72      -5.831 -17.105  21.300  1.00 86.55           H  
ATOM   3608  CZ2 TRP B  72      -4.187 -18.310  21.995  1.00 86.55           C  
ATOM   3609  HZ2 TRP B  72      -3.538 -18.067  21.166  1.00 86.55           H  
ATOM   3610  CZ3 TRP B  72      -6.266 -18.023  23.211  1.00 86.55           C  
ATOM   3611  HZ3 TRP B  72      -7.248 -17.581  23.296  1.00 86.55           H  
ATOM   3612  N   ASP B  73      -3.333 -21.681  29.568  1.00 85.13           N  
ATOM   3613  H   ASP B  73      -2.566 -21.025  29.527  1.00 85.13           H  
ATOM   3614  CA  ASP B  73      -3.925 -21.975  30.879  1.00 85.13           C  
ATOM   3615  HA  ASP B  73      -4.184 -23.033  30.918  1.00 85.13           H  
ATOM   3616  C   ASP B  73      -5.232 -21.186  31.073  1.00 85.13           C  
ATOM   3617  CB  ASP B  73      -2.890 -21.734  31.985  1.00 85.13           C  
ATOM   3618  HB2 ASP B  73      -2.622 -20.678  32.008  1.00 85.13           H  
ATOM   3619  HB3 ASP B  73      -1.992 -22.306  31.754  1.00 85.13           H  
ATOM   3620  O   ASP B  73      -5.276 -20.180  31.781  1.00 85.13           O  
ATOM   3621  CG  ASP B  73      -3.390 -22.160  33.369  1.00 85.13           C  
ATOM   3622  OD1 ASP B  73      -4.554 -22.594  33.508  1.00 85.13           O  
ATOM   3623  OD2 ASP B  73      -2.604 -22.004  34.331  1.00 85.13           O  
ATOM   3624  N   ILE B  74      -6.291 -21.621  30.382  1.00 83.08           N  
ATOM   3625  H   ILE B  74      -6.134 -22.418  29.781  1.00 83.08           H  
ATOM   3626  CA  ILE B  74      -7.608 -20.959  30.318  1.00 83.08           C  
ATOM   3627  HA  ILE B  74      -7.487 -19.978  29.860  1.00 83.08           H  
ATOM   3628  C   ILE B  74      -8.220 -20.733  31.709  1.00 83.08           C  
ATOM   3629  CB  ILE B  74      -8.549 -21.807  29.427  1.00 83.08           C  
ATOM   3630  HB  ILE B  74      -8.472 -22.842  29.760  1.00 83.08           H  
ATOM   3631  O   ILE B  74      -8.867 -19.706  31.936  1.00 83.08           O  
ATOM   3632  CG1 ILE B  74      -8.110 -21.728  27.946  1.00 83.08           C  
ATOM   3633 HG12 ILE B  74      -7.023 -21.684  27.880  1.00 83.08           H  
ATOM   3634 HG13 ILE B  74      -8.506 -20.823  27.484  1.00 83.08           H  
ATOM   3635  CG2 ILE B  74     -10.030 -21.394  29.549  1.00 83.08           C  
ATOM   3636 HG21 ILE B  74     -10.636 -21.963  28.844  1.00 83.08           H  
ATOM   3637 HG22 ILE B  74     -10.141 -20.331  29.337  1.00 83.08           H  
ATOM   3638 HG23 ILE B  74     -10.404 -21.614  30.549  1.00 83.08           H  
ATOM   3639  CD1 ILE B  74      -8.555 -22.960  27.146  1.00 83.08           C  
ATOM   3640 HD11 ILE B  74      -9.641 -23.000  27.065  1.00 83.08           H  
ATOM   3641 HD12 ILE B  74      -8.202 -23.867  27.638  1.00 83.08           H  
ATOM   3642 HD13 ILE B  74      -8.119 -22.932  26.147  1.00 83.08           H  
ATOM   3643  N   ASP B  75      -8.017 -21.662  32.648  1.00 87.14           N  
ATOM   3644  H   ASP B  75      -7.418 -22.446  32.432  1.00 87.14           H  
ATOM   3645  CA  ASP B  75      -8.557 -21.554  34.006  1.00 87.14           C  
ATOM   3646  HA  ASP B  75      -9.617 -21.306  33.948  1.00 87.14           H  
ATOM   3647  C   ASP B  75      -7.896 -20.423  34.795  1.00 87.14           C  
ATOM   3648  CB  ASP B  75      -8.399 -22.887  34.753  1.00 87.14           C  
ATOM   3649  HB2 ASP B  75      -8.475 -22.696  35.824  1.00 87.14           H  
ATOM   3650  HB3 ASP B  75      -7.410 -23.300  34.559  1.00 87.14           H  
ATOM   3651  O   ASP B  75      -8.587 -19.676  35.490  1.00 87.14           O  
ATOM   3652  CG  ASP B  75      -9.480 -23.913  34.400  1.00 87.14           C  
ATOM   3653  OD1 ASP B  75     -10.628 -23.484  34.108  1.00 87.14           O  
ATOM   3654  OD2 ASP B  75      -9.181 -25.119  34.542  1.00 87.14           O  
ATOM   3655  N   SER B  76      -6.581 -20.260  34.651  1.00 88.69           N  
ATOM   3656  H   SER B  76      -6.064 -20.942  34.113  1.00 88.69           H  
ATOM   3657  CA  SER B  76      -5.839 -19.146  35.246  1.00 88.69           C  
ATOM   3658  HA  SER B  76      -6.164 -19.006  36.277  1.00 88.69           H  
ATOM   3659  C   SER B  76      -6.044 -17.829  34.498  1.00 88.69           C  
ATOM   3660  CB  SER B  76      -4.346 -19.462  35.240  1.00 88.69           C  
ATOM   3661  HB2 SER B  76      -4.004 -19.577  34.211  1.00 88.69           H  
ATOM   3662  HB3 SER B  76      -3.800 -18.639  35.701  1.00 88.69           H  
ATOM   3663  O   SER B  76      -5.971 -16.760  35.107  1.00 88.69           O  
ATOM   3664  OG  SER B  76      -4.087 -20.646  35.956  1.00 88.69           O  
ATOM   3665  HG  SER B  76      -3.603 -21.237  35.374  1.00 88.69           H  
ATOM   3666  N   LEU B  77      -6.266 -17.891  33.180  1.00 89.72           N  
ATOM   3667  H   LEU B  77      -6.231 -18.799  32.741  1.00 89.72           H  
ATOM   3668  CA  LEU B  77      -6.401 -16.709  32.331  1.00 89.72           C  
ATOM   3669  HA  LEU B  77      -5.636 -15.997  32.640  1.00 89.72           H  
ATOM   3670  C   LEU B  77      -7.743 -16.007  32.505  1.00 89.72           C  
ATOM   3671  CB  LEU B  77      -6.216 -17.083  30.845  1.00 89.72           C  
ATOM   3672  HB2 LEU B  77      -7.152 -16.912  30.315  1.00 89.72           H  
ATOM   3673  HB3 LEU B  77      -6.018 -18.149  30.733  1.00 89.72           H  
ATOM   3674  O   LEU B  77      -7.809 -14.791  32.341  1.00 89.72           O  
ATOM   3675  CG  LEU B  77      -5.090 -16.278  30.175  1.00 89.72           C  
ATOM   3676  HG  LEU B  77      -4.712 -15.507  30.845  1.00 89.72           H  
ATOM   3677  CD1 LEU B  77      -3.922 -17.184  29.788  1.00 89.72           C  
ATOM   3678 HD11 LEU B  77      -4.245 -17.920  29.053  1.00 89.72           H  
ATOM   3679 HD12 LEU B  77      -3.109 -16.583  29.380  1.00 89.72           H  
ATOM   3680 HD13 LEU B  77      -3.564 -17.706  30.675  1.00 89.72           H  
ATOM   3681  CD2 LEU B  77      -5.602 -15.575  28.927  1.00 89.72           C  
ATOM   3682 HD21 LEU B  77      -4.782 -14.993  28.506  1.00 89.72           H  
ATOM   3683 HD22 LEU B  77      -6.394 -14.879  29.202  1.00 89.72           H  
ATOM   3684 HD23 LEU B  77      -5.975 -16.301  28.203  1.00 89.72           H  
ATOM   3685  N   TYR B  78      -8.809 -16.754  32.787  1.00 91.73           N  
ATOM   3686  H   TYR B  78      -8.692 -17.752  32.890  1.00 91.73           H  
ATOM   3687  CA  TYR B  78     -10.140 -16.178  32.884  1.00 91.73           C  
ATOM   3688  HA  TYR B  78     -10.230 -15.425  32.102  1.00 91.73           H  
ATOM   3689  C   TYR B  78     -10.384 -15.505  34.237  1.00 91.73           C  
ATOM   3690  CB  TYR B  78     -11.203 -17.230  32.591  1.00 91.73           C  
ATOM   3691  HB2 TYR B  78     -11.075 -18.061  33.285  1.00 91.73           H  
ATOM   3692  HB3 TYR B  78     -11.049 -17.611  31.581  1.00 91.73           H  
ATOM   3693  O   TYR B  78     -10.379 -16.154  35.283  1.00 91.73           O  
ATOM   3694  CG  TYR B  78     -12.615 -16.686  32.705  1.00 91.73           C  
ATOM   3695  CD1 TYR B  78     -13.401 -17.002  33.830  1.00 91.73           C  
ATOM   3696  HD1 TYR B  78     -12.969 -17.580  34.633  1.00 91.73           H  
ATOM   3697  CD2 TYR B  78     -13.145 -15.875  31.684  1.00 91.73           C  
ATOM   3698  HD2 TYR B  78     -12.528 -15.589  30.845  1.00 91.73           H  
ATOM   3699  CE1 TYR B  78     -14.735 -16.559  33.907  1.00 91.73           C  
ATOM   3700  HE1 TYR B  78     -15.335 -16.810  34.769  1.00 91.73           H  
ATOM   3701  CE2 TYR B  78     -14.489 -15.463  31.741  1.00 91.73           C  
ATOM   3702  HE2 TYR B  78     -14.924 -14.884  30.940  1.00 91.73           H  
ATOM   3703  OH  TYR B  78     -16.580 -15.396  32.909  1.00 91.73           O  
ATOM   3704  HH  TYR B  78     -17.013 -15.694  33.712  1.00 91.73           H  
ATOM   3705  CZ  TYR B  78     -15.284 -15.798  32.852  1.00 91.73           C  
ATOM   3706  N   ASP B  79     -10.722 -14.220  34.206  1.00 92.01           N  
ATOM   3707  H   ASP B  79     -10.713 -13.746  33.314  1.00 92.01           H  
ATOM   3708  CA  ASP B  79     -11.277 -13.504  35.345  1.00 92.01           C  
ATOM   3709  HA  ASP B  79     -11.649 -14.246  36.052  1.00 92.01           H  
ATOM   3710  C   ASP B  79     -12.420 -12.584  34.899  1.00 92.01           C  
ATOM   3711  CB  ASP B  79     -10.200 -12.698  36.066  1.00 92.01           C  
ATOM   3712  HB2 ASP B  79      -9.294 -13.298  36.148  1.00 92.01           H  
ATOM   3713  HB3 ASP B  79      -9.967 -11.788  35.514  1.00 92.01           H  
ATOM   3714  O   ASP B  79     -12.201 -11.685  34.088  1.00 92.01           O  
ATOM   3715  CG  ASP B  79     -10.693 -12.345  37.463  1.00 92.01           C  
ATOM   3716  OD1 ASP B  79     -11.724 -11.656  37.622  1.00 92.01           O  
ATOM   3717  OD2 ASP B  79     -10.043 -12.796  38.428  1.00 92.01           O  
ATOM   3718  N   PRO B  80     -13.645 -12.754  35.428  1.00 88.25           N  
ATOM   3719  CA  PRO B  80     -14.787 -11.941  35.026  1.00 88.25           C  
ATOM   3720  HA  PRO B  80     -14.882 -11.956  33.940  1.00 88.25           H  
ATOM   3721  C   PRO B  80     -14.682 -10.476  35.472  1.00 88.25           C  
ATOM   3722  CB  PRO B  80     -15.998 -12.638  35.650  1.00 88.25           C  
ATOM   3723  HB2 PRO B  80     -16.356 -13.411  34.970  1.00 88.25           H  
ATOM   3724  HB3 PRO B  80     -16.804 -11.943  35.888  1.00 88.25           H  
ATOM   3725  O   PRO B  80     -15.511  -9.672  35.049  1.00 88.25           O  
ATOM   3726  CG  PRO B  80     -15.420 -13.292  36.904  1.00 88.25           C  
ATOM   3727  HG2 PRO B  80     -16.013 -14.148  37.226  1.00 88.25           H  
ATOM   3728  HG3 PRO B  80     -15.343 -12.552  37.702  1.00 88.25           H  
ATOM   3729  CD  PRO B  80     -14.024 -13.707  36.457  1.00 88.25           C  
ATOM   3730  HD2 PRO B  80     -14.051 -14.708  36.027  1.00 88.25           H  
ATOM   3731  HD3 PRO B  80     -13.340 -13.678  37.306  1.00 88.25           H  
ATOM   3732  N   VAL B  81     -13.730 -10.114  36.344  1.00 85.77           N  
ATOM   3733  H   VAL B  81     -13.053 -10.807  36.633  1.00 85.77           H  
ATOM   3734  CA  VAL B  81     -13.470  -8.731  36.756  1.00 85.77           C  
ATOM   3735  HA  VAL B  81     -14.416  -8.191  36.759  1.00 85.77           H  
ATOM   3736  C   VAL B  81     -12.508  -8.085  35.756  1.00 85.77           C  
ATOM   3737  CB  VAL B  81     -12.912  -8.636  38.189  1.00 85.77           C  
ATOM   3738  HB  VAL B  81     -11.942  -9.129  38.255  1.00 85.77           H  
ATOM   3739  O   VAL B  81     -11.309  -8.384  35.771  1.00 85.77           O  
ATOM   3740  CG1 VAL B  81     -12.736  -7.168  38.610  1.00 85.77           C  
ATOM   3741 HG11 VAL B  81     -13.682  -6.633  38.521  1.00 85.77           H  
ATOM   3742 HG12 VAL B  81     -11.993  -6.685  37.976  1.00 85.77           H  
ATOM   3743 HG13 VAL B  81     -12.384  -7.118  39.640  1.00 85.77           H  
ATOM   3744  CG2 VAL B  81     -13.868  -9.290  39.198  1.00 85.77           C  
ATOM   3745 HG21 VAL B  81     -14.861  -8.845  39.118  1.00 85.77           H  
ATOM   3746 HG22 VAL B  81     -13.931 -10.358  38.990  1.00 85.77           H  
ATOM   3747 HG23 VAL B  81     -13.482  -9.163  40.209  1.00 85.77           H  
ATOM   3748  N   PRO B  82     -12.983  -7.144  34.919  1.00 77.16           N  
ATOM   3749  CA  PRO B  82     -12.109  -6.465  33.978  1.00 77.16           C  
ATOM   3750  HA  PRO B  82     -11.654  -7.214  33.330  1.00 77.16           H  
ATOM   3751  C   PRO B  82     -11.010  -5.691  34.715  1.00 77.16           C  
ATOM   3752  CB  PRO B  82     -13.009  -5.548  33.146  1.00 77.16           C  
ATOM   3753  HB2 PRO B  82     -12.725  -5.578  32.094  1.00 77.16           H  
ATOM   3754  HB3 PRO B  82     -12.962  -4.529  33.530  1.00 77.16           H  
ATOM   3755  O   PRO B  82     -11.238  -5.132  35.788  1.00 77.16           O  
ATOM   3756  CG  PRO B  82     -14.415  -6.109  33.362  1.00 77.16           C  
ATOM   3757  HG2 PRO B  82     -14.592  -6.938  32.677  1.00 77.16           H  
ATOM   3758  HG3 PRO B  82     -15.189  -5.349  33.255  1.00 77.16           H  
ATOM   3759  CD  PRO B  82     -14.338  -6.634  34.787  1.00 77.16           C  
ATOM   3760  HD2 PRO B  82     -15.107  -7.393  34.934  1.00 77.16           H  
ATOM   3761  HD3 PRO B  82     -14.484  -5.816  35.492  1.00 77.16           H  
ATOM   3762  N   GLY B  83      -9.813  -5.644  34.134  1.00 69.06           N  
ATOM   3763  H   GLY B  83      -9.692  -6.118  33.250  1.00 69.06           H  
ATOM   3764  CA  GLY B  83      -8.671  -4.921  34.697  1.00 69.06           C  
ATOM   3765  HA2 GLY B  83      -9.026  -4.051  35.249  1.00 69.06           H  
ATOM   3766  HA3 GLY B  83      -8.052  -4.561  33.875  1.00 69.06           H  
ATOM   3767  C   GLY B  83      -7.771  -5.736  35.633  1.00 69.06           C  
ATOM   3768  O   GLY B  83      -6.721  -5.227  36.033  1.00 69.06           O  
ATOM   3769  N   ARG B  84      -8.094  -7.001  35.956  1.00 79.24           N  
ATOM   3770  H   ARG B  84      -8.962  -7.393  35.621  1.00 79.24           H  
ATOM   3771  CA  ARG B  84      -7.106  -7.890  36.592  1.00 79.24           C  
ATOM   3772  HA  ARG B  84      -6.686  -7.352  37.443  1.00 79.24           H  
ATOM   3773  C   ARG B  84      -5.954  -8.151  35.618  1.00 79.24           C  
ATOM   3774  CB  ARG B  84      -7.740  -9.194  37.106  1.00 79.24           C  
ATOM   3775  HB2 ARG B  84      -8.754  -9.303  36.721  1.00 79.24           H  
ATOM   3776  HB3 ARG B  84      -7.151 -10.044  36.759  1.00 79.24           H  
ATOM   3777  O   ARG B  84      -6.139  -8.665  34.516  1.00 79.24           O  
ATOM   3778  CG  ARG B  84      -7.746  -9.247  38.638  1.00 79.24           C  
ATOM   3779  HG2 ARG B  84      -8.309  -8.400  39.030  1.00 79.24           H  
ATOM   3780  HG3 ARG B  84      -6.721  -9.209  39.007  1.00 79.24           H  
ATOM   3781  CD  ARG B  84      -8.402 -10.547  39.090  1.00 79.24           C  
ATOM   3782  HD2 ARG B  84      -9.438 -10.507  38.754  1.00 79.24           H  
ATOM   3783  HD3 ARG B  84      -7.902 -11.386  38.605  1.00 79.24           H  
ATOM   3784  NE  ARG B  84      -8.395 -10.719  40.555  1.00 79.24           N  
ATOM   3785  HE  ARG B  84      -8.361  -9.870  41.101  1.00 79.24           H  
ATOM   3786  NH1 ARG B  84      -8.628 -13.019  40.611  1.00 79.24           N  
ATOM   3787 HH11 ARG B  84      -8.786 -13.896  41.086  1.00 79.24           H  
ATOM   3788 HH12 ARG B  84      -8.909 -12.986  39.641  1.00 79.24           H  
ATOM   3789  NH2 ARG B  84      -8.569 -11.883  42.502  1.00 79.24           N  
ATOM   3790 HH21 ARG B  84      -8.510 -11.013  43.011  1.00 79.24           H  
ATOM   3791 HH22 ARG B  84      -8.675 -12.778  42.959  1.00 79.24           H  
ATOM   3792  CZ  ARG B  84      -8.532 -11.868  41.199  1.00 79.24           C  
ATOM   3793  N   LYS B  85      -4.748  -7.753  36.026  1.00 78.05           N  
ATOM   3794  H   LYS B  85      -4.690  -7.307  36.930  1.00 78.05           H  
ATOM   3795  CA  LYS B  85      -3.545  -7.794  35.185  1.00 78.05           C  
ATOM   3796  HA  LYS B  85      -3.744  -7.188  34.301  1.00 78.05           H  
ATOM   3797  C   LYS B  85      -3.260  -9.229  34.726  1.00 78.05           C  
ATOM   3798  CB  LYS B  85      -2.371  -7.179  35.972  1.00 78.05           C  
ATOM   3799  HB2 LYS B  85      -2.746  -6.355  36.579  1.00 78.05           H  
ATOM   3800  HB3 LYS B  85      -1.948  -7.928  36.642  1.00 78.05           H  
ATOM   3801  O   LYS B  85      -3.269 -10.139  35.548  1.00 78.05           O  
ATOM   3802  CG  LYS B  85      -1.272  -6.615  35.058  1.00 78.05           C  
ATOM   3803  HG2 LYS B  85      -0.875  -7.415  34.432  1.00 78.05           H  
ATOM   3804  HG3 LYS B  85      -1.708  -5.852  34.414  1.00 78.05           H  
ATOM   3805  CD  LYS B  85      -0.119  -5.990  35.868  1.00 78.05           C  
ATOM   3806  HD2 LYS B  85       0.377  -6.774  36.440  1.00 78.05           H  
ATOM   3807  HD3 LYS B  85      -0.524  -5.250  36.558  1.00 78.05           H  
ATOM   3808  CE  LYS B  85       0.891  -5.310  34.925  1.00 78.05           C  
ATOM   3809  HE2 LYS B  85       1.224  -6.039  34.187  1.00 78.05           H  
ATOM   3810  HE3 LYS B  85       0.377  -4.516  34.383  1.00 78.05           H  
ATOM   3811  NZ  LYS B  85       2.072  -4.752  35.640  1.00 78.05           N  
ATOM   3812  HZ1 LYS B  85       2.633  -5.493  36.036  1.00 78.05           H  
ATOM   3813  HZ2 LYS B  85       2.678  -4.243  35.012  1.00 78.05           H  
ATOM   3814  HZ3 LYS B  85       1.795  -4.121  36.379  1.00 78.05           H  
ATOM   3815  N   GLY B  86      -2.986  -9.413  33.435  1.00 82.00           N  
ATOM   3816  H   GLY B  86      -3.046  -8.627  32.803  1.00 82.00           H  
ATOM   3817  CA  GLY B  86      -2.652 -10.724  32.864  1.00 82.00           C  
ATOM   3818  HA2 GLY B  86      -2.160 -10.582  31.902  1.00 82.00           H  
ATOM   3819  HA3 GLY B  86      -1.948 -11.233  33.523  1.00 82.00           H  
ATOM   3820  C   GLY B  86      -3.839 -11.671  32.649  1.00 82.00           C  
ATOM   3821  O   GLY B  86      -3.612 -12.826  32.314  1.00 82.00           O  
ATOM   3822  N   THR B  87      -5.078 -11.204  32.837  1.00 90.10           N  
ATOM   3823  H   THR B  87      -5.206 -10.227  33.057  1.00 90.10           H  
ATOM   3824  CA  THR B  87      -6.295 -12.021  32.688  1.00 90.10           C  
ATOM   3825  HA  THR B  87      -6.017 -13.024  32.365  1.00 90.10           H  
ATOM   3826  C   THR B  87      -7.225 -11.458  31.614  1.00 90.10           C  
ATOM   3827  CB  THR B  87      -7.051 -12.179  34.020  1.00 90.10           C  
ATOM   3828  HB  THR B  87      -7.878 -12.876  33.882  1.00 90.10           H  
ATOM   3829  O   THR B  87      -7.070 -10.317  31.174  1.00 90.10           O  
ATOM   3830  CG2 THR B  87      -6.172 -12.713  35.151  1.00 90.10           C  
ATOM   3831 HG21 THR B  87      -5.728 -13.660  34.843  1.00 90.10           H  
ATOM   3832 HG22 THR B  87      -5.384 -12.002  35.398  1.00 90.10           H  
ATOM   3833 HG23 THR B  87      -6.791 -12.891  36.031  1.00 90.10           H  
ATOM   3834  OG1 THR B  87      -7.601 -10.952  34.438  1.00 90.10           O  
ATOM   3835  HG1 THR B  87      -6.977 -10.246  34.256  1.00 90.10           H  
ATOM   3836  N   THR B  88      -8.207 -12.252  31.199  1.00 92.25           N  
ATOM   3837  H   THR B  88      -8.268 -13.172  31.612  1.00 92.25           H  
ATOM   3838  CA  THR B  88      -9.292 -11.868  30.294  1.00 92.25           C  
ATOM   3839  HA  THR B  88      -9.260 -10.788  30.151  1.00 92.25           H  
ATOM   3840  C   THR B  88     -10.644 -12.215  30.907  1.00 92.25           C  
ATOM   3841  CB  THR B  88      -9.129 -12.529  28.916  1.00 92.25           C  
ATOM   3842  HB  THR B  88      -8.183 -12.204  28.481  1.00 92.25           H  
ATOM   3843  O   THR B  88     -10.790 -13.252  31.544  1.00 92.25           O  
ATOM   3844  CG2 THR B  88      -9.156 -14.058  28.960  1.00 92.25           C  
ATOM   3845 HG21 THR B  88      -8.907 -14.457  27.977  1.00 92.25           H  
ATOM   3846 HG22 THR B  88     -10.148 -14.410  29.241  1.00 92.25           H  
ATOM   3847 HG23 THR B  88      -8.446 -14.435  29.696  1.00 92.25           H  
ATOM   3848  OG1 THR B  88     -10.188 -12.129  28.076  1.00 92.25           O  
ATOM   3849  HG1 THR B  88     -10.151 -11.176  27.973  1.00 92.25           H  
ATOM   3850  N   TYR B  89     -11.659 -11.382  30.686  1.00 93.35           N  
ATOM   3851  H   TYR B  89     -11.507 -10.559  30.120  1.00 93.35           H  
ATOM   3852  CA  TYR B  89     -13.041 -11.704  31.068  1.00 93.35           C  
ATOM   3853  HA  TYR B  89     -13.025 -12.390  31.914  1.00 93.35           H  
ATOM   3854  C   TYR B  89     -13.804 -12.447  29.965  1.00 93.35           C  
ATOM   3855  CB  TYR B  89     -13.773 -10.438  31.531  1.00 93.35           C  
ATOM   3856  HB2 TYR B  89     -14.794 -10.692  31.819  1.00 93.35           H  
ATOM   3857  HB3 TYR B  89     -13.281 -10.053  32.424  1.00 93.35           H  
ATOM   3858  O   TYR B  89     -15.015 -12.623  30.078  1.00 93.35           O  
ATOM   3859  CG  TYR B  89     -13.813  -9.346  30.488  1.00 93.35           C  
ATOM   3860  CD1 TYR B  89     -12.892  -8.291  30.574  1.00 93.35           C  
ATOM   3861  HD1 TYR B  89     -12.189  -8.256  31.393  1.00 93.35           H  
ATOM   3862  CD2 TYR B  89     -14.740  -9.392  29.428  1.00 93.35           C  
ATOM   3863  HD2 TYR B  89     -15.455 -10.200  29.370  1.00 93.35           H  
ATOM   3864  CE1 TYR B  89     -12.891  -7.292  29.591  1.00 93.35           C  
ATOM   3865  HE1 TYR B  89     -12.217  -6.453  29.675  1.00 93.35           H  
ATOM   3866  CE2 TYR B  89     -14.709  -8.411  28.418  1.00 93.35           C  
ATOM   3867  HE2 TYR B  89     -15.382  -8.456  27.575  1.00 93.35           H  
ATOM   3868  OH  TYR B  89     -13.641  -6.452  27.502  1.00 93.35           O  
ATOM   3869  HH  TYR B  89     -12.849  -5.925  27.626  1.00 93.35           H  
ATOM   3870  CZ  TYR B  89     -13.761  -7.373  28.489  1.00 93.35           C  
ATOM   3871  N   VAL B  90     -13.124 -12.873  28.897  1.00 93.00           N  
ATOM   3872  H   VAL B  90     -12.125 -12.729  28.862  1.00 93.00           H  
ATOM   3873  CA  VAL B  90     -13.734 -13.553  27.752  1.00 93.00           C  
ATOM   3874  HA  VAL B  90     -14.811 -13.625  27.910  1.00 93.00           H  
ATOM   3875  C   VAL B  90     -13.184 -14.969  27.640  1.00 93.00           C  
ATOM   3876  CB  VAL B  90     -13.528 -12.747  26.460  1.00 93.00           C  
ATOM   3877  HB  VAL B  90     -12.462 -12.667  26.246  1.00 93.00           H  
ATOM   3878  O   VAL B  90     -11.979 -15.187  27.678  1.00 93.00           O  
ATOM   3879  CG1 VAL B  90     -14.220 -13.420  25.272  1.00 93.00           C  
ATOM   3880 HG11 VAL B  90     -14.128 -12.801  24.379  1.00 93.00           H  
ATOM   3881 HG12 VAL B  90     -15.279 -13.568  25.481  1.00 93.00           H  
ATOM   3882 HG13 VAL B  90     -13.740 -14.375  25.058  1.00 93.00           H  
ATOM   3883  CG2 VAL B  90     -14.114 -11.339  26.627  1.00 93.00           C  
ATOM   3884 HG21 VAL B  90     -13.461 -10.739  27.261  1.00 93.00           H  
ATOM   3885 HG22 VAL B  90     -14.226 -10.840  25.665  1.00 93.00           H  
ATOM   3886 HG23 VAL B  90     -15.104 -11.406  27.078  1.00 93.00           H  
ATOM   3887  N   ARG B  91     -14.086 -15.944  27.501  1.00 90.81           N  
ATOM   3888  H   ARG B  91     -15.060 -15.679  27.532  1.00 90.81           H  
ATOM   3889  CA  ARG B  91     -13.756 -17.369  27.306  1.00 90.81           C  
ATOM   3890  HA  ARG B  91     -12.687 -17.525  27.450  1.00 90.81           H  
ATOM   3891  C   ARG B  91     -14.013 -17.878  25.894  1.00 90.81           C  
ATOM   3892  CB  ARG B  91     -14.531 -18.216  28.329  1.00 90.81           C  
ATOM   3893  HB2 ARG B  91     -14.820 -19.171  27.890  1.00 90.81           H  
ATOM   3894  HB3 ARG B  91     -15.441 -17.698  28.634  1.00 90.81           H  
ATOM   3895  O   ARG B  91     -13.561 -18.968  25.563  1.00 90.81           O  
ATOM   3896  CG  ARG B  91     -13.649 -18.503  29.542  1.00 90.81           C  
ATOM   3897  HG2 ARG B  91     -13.168 -17.579  29.864  1.00 90.81           H  
ATOM   3898  HG3 ARG B  91     -12.868 -19.202  29.244  1.00 90.81           H  
ATOM   3899  CD  ARG B  91     -14.458 -19.113  30.688  1.00 90.81           C  
ATOM   3900  HD2 ARG B  91     -15.199 -18.389  31.029  1.00 90.81           H  
ATOM   3901  HD3 ARG B  91     -14.970 -19.995  30.305  1.00 90.81           H  
ATOM   3902  NE  ARG B  91     -13.566 -19.475  31.806  1.00 90.81           N  
ATOM   3903  HE  ARG B  91     -12.750 -18.891  31.922  1.00 90.81           H  
ATOM   3904  NH1 ARG B  91     -14.669 -21.333  32.558  1.00 90.81           N  
ATOM   3905 HH11 ARG B  91     -15.297 -21.238  31.772  1.00 90.81           H  
ATOM   3906 HH12 ARG B  91     -14.582 -22.228  33.017  1.00 90.81           H  
ATOM   3907  NH2 ARG B  91     -12.669 -20.804  33.419  1.00 90.81           N  
ATOM   3908 HH21 ARG B  91     -12.550 -21.740  33.780  1.00 90.81           H  
ATOM   3909 HH22 ARG B  91     -11.817 -20.263  33.376  1.00 90.81           H  
ATOM   3910  CZ  ARG B  91     -13.646 -20.527  32.597  1.00 90.81           C  
ATOM   3911  N   ASN B  92     -14.728 -17.096  25.088  1.00 93.34           N  
ATOM   3912  H   ASN B  92     -14.963 -16.162  25.391  1.00 93.34           H  
ATOM   3913  CA  ASN B  92     -15.197 -17.522  23.780  1.00 93.34           C  
ATOM   3914  HA  ASN B  92     -14.813 -18.525  23.593  1.00 93.34           H  
ATOM   3915  C   ASN B  92     -14.671 -16.604  22.674  1.00 93.34           C  
ATOM   3916  CB  ASN B  92     -16.730 -17.589  23.761  1.00 93.34           C  
ATOM   3917  HB2 ASN B  92     -17.133 -16.577  23.741  1.00 93.34           H  
ATOM   3918  HB3 ASN B  92     -17.033 -18.102  22.849  1.00 93.34           H  
ATOM   3919  O   ASN B  92     -14.617 -15.385  22.844  1.00 93.34           O  
ATOM   3920  CG  ASN B  92     -17.345 -18.353  24.913  1.00 93.34           C  
ATOM   3921  ND2 ASN B  92     -18.426 -17.847  25.459  1.00 93.34           N  
ATOM   3922 HD21 ASN B  92     -18.812 -18.377  26.227  1.00 93.34           H  
ATOM   3923 HD22 ASN B  92     -18.807 -16.986  25.092  1.00 93.34           H  
ATOM   3924  OD1 ASN B  92     -16.882 -19.384  25.354  1.00 93.34           O  
ATOM   3925  N   ALA B  93     -14.311 -17.193  21.542  1.00 96.09           N  
ATOM   3926  H   ALA B  93     -14.436 -18.193  21.469  1.00 96.09           H  
ATOM   3927  CA  ALA B  93     -13.923 -16.507  20.312  1.00 96.09           C  
ATOM   3928  HA  ALA B  93     -14.583 -15.655  20.150  1.00 96.09           H  
ATOM   3929  C   ALA B  93     -14.090 -17.472  19.127  1.00 96.09           C  
ATOM   3930  CB  ALA B  93     -12.478 -16.002  20.444  1.00 96.09           C  
ATOM   3931  HB1 ALA B  93     -11.823 -16.511  19.737  1.00 96.09           H  
ATOM   3932  HB2 ALA B  93     -12.449 -14.931  20.242  1.00 96.09           H  
ATOM   3933  HB3 ALA B  93     -12.103 -16.181  21.452  1.00 96.09           H  
ATOM   3934  O   ALA B  93     -14.460 -18.628  19.312  1.00 96.09           O  
ATOM   3935  N   ALA B  94     -13.831 -17.027  17.904  1.00 97.91           N  
ATOM   3936  H   ALA B  94     -13.498 -16.081  17.784  1.00 97.91           H  
ATOM   3937  CA  ALA B  94     -13.865 -17.905  16.738  1.00 97.91           C  
ATOM   3938  HA  ALA B  94     -14.490 -18.777  16.932  1.00 97.91           H  
ATOM   3939  C   ALA B  94     -12.449 -18.407  16.405  1.00 97.91           C  
ATOM   3940  CB  ALA B  94     -14.531 -17.126  15.610  1.00 97.91           C  
ATOM   3941  HB1 ALA B  94     -14.009 -16.178  15.485  1.00 97.91           H  
ATOM   3942  HB2 ALA B  94     -15.574 -16.933  15.862  1.00 97.91           H  
ATOM   3943  HB3 ALA B  94     -14.487 -17.685  14.675  1.00 97.91           H  
ATOM   3944  O   ALA B  94     -11.587 -17.622  16.013  1.00 97.91           O  
ATOM   3945  N   PHE B  95     -12.207 -19.710  16.546  1.00 97.14           N  
ATOM   3946  H   PHE B  95     -12.956 -20.317  16.847  1.00 97.14           H  
ATOM   3947  CA  PHE B  95     -10.893 -20.327  16.330  1.00 97.14           C  
ATOM   3948  HA  PHE B  95     -10.152 -19.557  16.115  1.00 97.14           H  
ATOM   3949  C   PHE B  95     -10.905 -21.290  15.146  1.00 97.14           C  
ATOM   3950  CB  PHE B  95     -10.452 -21.049  17.605  1.00 97.14           C  
ATOM   3951  HB2 PHE B  95     -11.207 -21.784  17.883  1.00 97.14           H  
ATOM   3952  HB3 PHE B  95      -9.530 -21.591  17.399  1.00 97.14           H  
ATOM   3953  O   PHE B  95     -11.901 -21.966  14.909  1.00 97.14           O  
ATOM   3954  CG  PHE B  95     -10.205 -20.114  18.769  1.00 97.14           C  
ATOM   3955  CD1 PHE B  95      -8.961 -19.469  18.888  1.00 97.14           C  
ATOM   3956  HD1 PHE B  95      -8.195 -19.637  18.145  1.00 97.14           H  
ATOM   3957  CD2 PHE B  95     -11.210 -19.885  19.727  1.00 97.14           C  
ATOM   3958  HD2 PHE B  95     -12.168 -20.375  19.641  1.00 97.14           H  
ATOM   3959  CE1 PHE B  95      -8.712 -18.610  19.971  1.00 97.14           C  
ATOM   3960  HE1 PHE B  95      -7.751 -18.126  20.061  1.00 97.14           H  
ATOM   3961  CE2 PHE B  95     -10.960 -19.028  20.812  1.00 97.14           C  
ATOM   3962  HE2 PHE B  95     -11.730 -18.870  21.553  1.00 97.14           H  
ATOM   3963  CZ  PHE B  95      -9.711 -18.393  20.934  1.00 97.14           C  
ATOM   3964  HZ  PHE B  95      -9.516 -17.737  21.769  1.00 97.14           H  
ATOM   3965  N   LEU B  96      -9.785 -21.384  14.427  1.00 96.92           N  
ATOM   3966  H   LEU B  96      -8.988 -20.833  14.712  1.00 96.92           H  
ATOM   3967  CA  LEU B  96      -9.583 -22.433  13.428  1.00 96.92           C  
ATOM   3968  HA  LEU B  96     -10.440 -22.461  12.755  1.00 96.92           H  
ATOM   3969  C   LEU B  96      -9.483 -23.802  14.116  1.00 96.92           C  
ATOM   3970  CB  LEU B  96      -8.295 -22.157  12.628  1.00 96.92           C  
ATOM   3971  HB2 LEU B  96      -8.055 -23.042  12.039  1.00 96.92           H  
ATOM   3972  HB3 LEU B  96      -7.488 -22.004  13.344  1.00 96.92           H  
ATOM   3973  O   LEU B  96      -8.638 -23.983  14.995  1.00 96.92           O  
ATOM   3974  CG  LEU B  96      -8.323 -20.942  11.691  1.00 96.92           C  
ATOM   3975  HG  LEU B  96      -8.561 -20.042  12.258  1.00 96.92           H  
ATOM   3976  CD1 LEU B  96      -6.952 -20.758  11.036  1.00 96.92           C  
ATOM   3977 HD11 LEU B  96      -6.193 -20.649  11.811  1.00 96.92           H  
ATOM   3978 HD12 LEU B  96      -6.712 -21.622  10.417  1.00 96.92           H  
ATOM   3979 HD13 LEU B  96      -6.955 -19.859  10.420  1.00 96.92           H  
ATOM   3980  CD2 LEU B  96      -9.358 -21.114  10.585  1.00 96.92           C  
ATOM   3981 HD21 LEU B  96      -9.288 -20.282   9.885  1.00 96.92           H  
ATOM   3982 HD22 LEU B  96     -10.353 -21.119  11.030  1.00 96.92           H  
ATOM   3983 HD23 LEU B  96      -9.193 -22.051  10.054  1.00 96.92           H  
ATOM   3984  N   ASP B  97     -10.282 -24.767  13.653  1.00 89.21           N  
ATOM   3985  H   ASP B  97     -11.091 -24.485  13.117  1.00 89.21           H  
ATOM   3986  CA  ASP B  97     -10.315 -26.145  14.168  1.00 89.21           C  
ATOM   3987  HA  ASP B  97     -10.631 -26.133  15.211  1.00 89.21           H  
ATOM   3988  C   ASP B  97      -8.949 -26.853  14.090  1.00 89.21           C  
ATOM   3989  CB  ASP B  97     -11.317 -26.984  13.348  1.00 89.21           C  
ATOM   3990  HB2 ASP B  97     -10.984 -27.002  12.310  1.00 89.21           H  
ATOM   3991  HB3 ASP B  97     -11.276 -28.009  13.717  1.00 89.21           H  
ATOM   3992  O   ASP B  97      -8.627 -27.675  14.938  1.00 89.21           O  
ATOM   3993  CG  ASP B  97     -12.788 -26.541  13.362  1.00 89.21           C  
ATOM   3994  OD1 ASP B  97     -13.088 -25.351  13.607  1.00 89.21           O  
ATOM   3995  OD2 ASP B  97     -13.625 -27.382  12.970  1.00 89.21           O  
ATOM   3996  N   ASP B  98      -8.145 -26.551  13.065  1.00 90.12           N  
ATOM   3997  H   ASP B  98      -8.472 -25.856  12.410  1.00 90.12           H  
ATOM   3998  CA  ASP B  98      -6.837 -27.178  12.826  1.00 90.12           C  
ATOM   3999  HA  ASP B  98      -6.504 -27.636  13.757  1.00 90.12           H  
ATOM   4000  C   ASP B  98      -5.778 -26.128  12.458  1.00 90.12           C  
ATOM   4001  CB  ASP B  98      -6.969 -28.309  11.791  1.00 90.12           C  
ATOM   4002  HB2 ASP B  98      -7.794 -28.958  12.082  1.00 90.12           H  
ATOM   4003  HB3 ASP B  98      -7.205 -27.882  10.816  1.00 90.12           H  
ATOM   4004  O   ASP B  98      -5.153 -26.158  11.399  1.00 90.12           O  
ATOM   4005  CG  ASP B  98      -5.701 -29.168  11.689  1.00 90.12           C  
ATOM   4006  OD1 ASP B  98      -4.850 -29.094  12.607  1.00 90.12           O  
ATOM   4007  OD2 ASP B  98      -5.609 -29.926  10.696  1.00 90.12           O  
ATOM   4008  N   ALA B  99      -5.599 -25.133  13.333  1.00 92.66           N  
ATOM   4009  H   ALA B  99      -6.206 -25.097  14.140  1.00 92.66           H  
ATOM   4010  CA  ALA B  99      -4.599 -24.080  13.128  1.00 92.66           C  
ATOM   4011  HA  ALA B  99      -4.821 -23.569  12.191  1.00 92.66           H  
ATOM   4012  C   ALA B  99      -3.160 -24.629  13.040  1.00 92.66           C  
ATOM   4013  CB  ALA B  99      -4.704 -23.071  14.277  1.00 92.66           C  
ATOM   4014  HB1 ALA B  99      -4.044 -22.226  14.084  1.00 92.66           H  
ATOM   4015  HB2 ALA B  99      -5.727 -22.706  14.366  1.00 92.66           H  
ATOM   4016  HB3 ALA B  99      -4.416 -23.542  15.217  1.00 92.66           H  
ATOM   4017  O   ALA B  99      -2.308 -24.029  12.382  1.00 92.66           O  
ATOM   4018  N   ALA B 100      -2.887 -25.749  13.723  1.00 91.45           N  
ATOM   4019  H   ALA B 100      -3.659 -26.221  14.171  1.00 91.45           H  
ATOM   4020  CA  ALA B 100      -1.571 -26.376  13.794  1.00 91.45           C  
ATOM   4021  HA  ALA B 100      -0.816 -25.594  13.720  1.00 91.45           H  
ATOM   4022  C   ALA B 100      -1.296 -27.370  12.652  1.00 91.45           C  
ATOM   4023  CB  ALA B 100      -1.429 -27.046  15.167  1.00 91.45           C  
ATOM   4024  HB1 ALA B 100      -0.433 -27.478  15.265  1.00 91.45           H  
ATOM   4025  HB2 ALA B 100      -1.578 -26.311  15.958  1.00 91.45           H  
ATOM   4026  HB3 ALA B 100      -2.170 -27.838  15.270  1.00 91.45           H  
ATOM   4027  O   ALA B 100      -0.123 -27.681  12.421  1.00 91.45           O  
ATOM   4028  N   GLY B 101      -2.326 -27.860  11.958  1.00 94.56           N  
ATOM   4029  H   GLY B 101      -3.272 -27.648  12.241  1.00 94.56           H  
ATOM   4030  CA  GLY B 101      -2.206 -28.753  10.810  1.00 94.56           C  
ATOM   4031  HA2 GLY B 101      -3.198 -29.078  10.498  1.00 94.56           H  
ATOM   4032  HA3 GLY B 101      -1.641 -29.638  11.105  1.00 94.56           H  
ATOM   4033  C   GLY B 101      -1.534 -28.086   9.613  1.00 94.56           C  
ATOM   4034  O   GLY B 101      -1.742 -26.903   9.342  1.00 94.56           O  
ATOM   4035  N   PHE B 102      -0.671 -28.844   8.934  1.00 96.81           N  
ATOM   4036  H   PHE B 102      -0.548 -29.805   9.218  1.00 96.81           H  
ATOM   4037  CA  PHE B 102       0.029 -28.415   7.723  1.00 96.81           C  
ATOM   4038  HA  PHE B 102      -0.684 -27.933   7.054  1.00 96.81           H  
ATOM   4039  C   PHE B 102       0.666 -29.612   7.004  1.00 96.81           C  
ATOM   4040  CB  PHE B 102       1.129 -27.417   8.115  1.00 96.81           C  
ATOM   4041  HB2 PHE B 102       0.669 -26.573   8.629  1.00 96.81           H  
ATOM   4042  HB3 PHE B 102       1.808 -27.901   8.816  1.00 96.81           H  
ATOM   4043  O   PHE B 102       1.378 -30.397   7.643  1.00 96.81           O  
ATOM   4044  CG  PHE B 102       1.922 -26.858   6.952  1.00 96.81           C  
ATOM   4045  CD1 PHE B 102       3.324 -26.981   6.917  1.00 96.81           C  
ATOM   4046  HD1 PHE B 102       3.841 -27.505   7.707  1.00 96.81           H  
ATOM   4047  CD2 PHE B 102       1.255 -26.182   5.915  1.00 96.81           C  
ATOM   4048  HD2 PHE B 102       0.180 -26.079   5.936  1.00 96.81           H  
ATOM   4049  CE1 PHE B 102       4.052 -26.431   5.847  1.00 96.81           C  
ATOM   4050  HE1 PHE B 102       5.127 -26.527   5.815  1.00 96.81           H  
ATOM   4051  CE2 PHE B 102       1.979 -25.646   4.842  1.00 96.81           C  
ATOM   4052  HE2 PHE B 102       1.458 -25.146   4.038  1.00 96.81           H  
ATOM   4053  CZ  PHE B 102       3.375 -25.774   4.805  1.00 96.81           C  
ATOM   4054  HZ  PHE B 102       3.916 -25.372   3.961  1.00 96.81           H  
ATOM   4055  N   ASP B 103       0.495 -29.732   5.686  1.00 97.40           N  
ATOM   4056  H   ASP B 103      -0.115 -29.077   5.217  1.00 97.40           H  
ATOM   4057  CA  ASP B 103       1.216 -30.728   4.881  1.00 97.40           C  
ATOM   4058  HA  ASP B 103       1.355 -31.614   5.501  1.00 97.40           H  
ATOM   4059  C   ASP B 103       2.621 -30.230   4.507  1.00 97.40           C  
ATOM   4060  CB  ASP B 103       0.403 -31.210   3.671  1.00 97.40           C  
ATOM   4061  HB2 ASP B 103      -0.612 -31.430   3.999  1.00 97.40           H  
ATOM   4062  HB3 ASP B 103       0.355 -30.425   2.916  1.00 97.40           H  
ATOM   4063  O   ASP B 103       2.904 -29.778   3.396  1.00 97.40           O  
ATOM   4064  CG  ASP B 103       1.007 -32.491   3.061  1.00 97.40           C  
ATOM   4065  OD1 ASP B 103       2.215 -32.776   3.286  1.00 97.40           O  
ATOM   4066  OD2 ASP B 103       0.260 -33.214   2.366  1.00 97.40           O  
ATOM   4067  N   ALA B 104       3.540 -30.321   5.469  1.00 96.48           N  
ATOM   4068  H   ALA B 104       3.221 -30.610   6.382  1.00 96.48           H  
ATOM   4069  CA  ALA B 104       4.913 -29.859   5.287  1.00 96.48           C  
ATOM   4070  HA  ALA B 104       4.886 -28.791   5.068  1.00 96.48           H  
ATOM   4071  C   ALA B 104       5.620 -30.539   4.097  1.00 96.48           C  
ATOM   4072  CB  ALA B 104       5.665 -30.079   6.605  1.00 96.48           C  
ATOM   4073  HB1 ALA B 104       6.645 -29.605   6.547  1.00 96.48           H  
ATOM   4074  HB2 ALA B 104       5.106 -29.632   7.427  1.00 96.48           H  
ATOM   4075  HB3 ALA B 104       5.789 -31.146   6.792  1.00 96.48           H  
ATOM   4076  O   ALA B 104       6.315 -29.876   3.325  1.00 96.48           O  
ATOM   4077  N   ALA B 105       5.419 -31.849   3.913  1.00 93.47           N  
ATOM   4078  H   ALA B 105       4.672 -32.289   4.432  1.00 93.47           H  
ATOM   4079  CA  ALA B 105       6.091 -32.622   2.870  1.00 93.47           C  
ATOM   4080  HA  ALA B 105       7.160 -32.417   2.921  1.00 93.47           H  
ATOM   4081  C   ALA B 105       5.617 -32.232   1.463  1.00 93.47           C  
ATOM   4082  CB  ALA B 105       5.865 -34.113   3.139  1.00 93.47           C  
ATOM   4083  HB1 ALA B 105       6.382 -34.703   2.381  1.00 93.47           H  
ATOM   4084  HB2 ALA B 105       6.252 -34.375   4.124  1.00 93.47           H  
ATOM   4085  HB3 ALA B 105       4.799 -34.337   3.099  1.00 93.47           H  
ATOM   4086  O   ALA B 105       6.426 -32.206   0.531  1.00 93.47           O  
ATOM   4087  N   PHE B 106       4.339 -31.874   1.312  1.00 96.43           N  
ATOM   4088  H   PHE B 106       3.706 -31.958   2.094  1.00 96.43           H  
ATOM   4089  CA  PHE B 106       3.792 -31.378   0.054  1.00 96.43           C  
ATOM   4090  HA  PHE B 106       3.841 -32.174  -0.688  1.00 96.43           H  
ATOM   4091  C   PHE B 106       4.582 -30.176  -0.485  1.00 96.43           C  
ATOM   4092  CB  PHE B 106       2.324 -31.031   0.276  1.00 96.43           C  
ATOM   4093  HB2 PHE B 106       2.231 -30.220   0.998  1.00 96.43           H  
ATOM   4094  HB3 PHE B 106       1.823 -31.910   0.680  1.00 96.43           H  
ATOM   4095  O   PHE B 106       5.025 -30.197  -1.639  1.00 96.43           O  
ATOM   4096  CG  PHE B 106       1.610 -30.645  -0.988  1.00 96.43           C  
ATOM   4097  CD1 PHE B 106       1.533 -29.297  -1.379  1.00 96.43           C  
ATOM   4098  HD1 PHE B 106       1.980 -28.523  -0.771  1.00 96.43           H  
ATOM   4099  CD2 PHE B 106       1.010 -31.648  -1.765  1.00 96.43           C  
ATOM   4100  HD2 PHE B 106       1.041 -32.676  -1.436  1.00 96.43           H  
ATOM   4101  CE1 PHE B 106       0.850 -28.954  -2.554  1.00 96.43           C  
ATOM   4102  HE1 PHE B 106       0.770 -27.918  -2.848  1.00 96.43           H  
ATOM   4103  CE2 PHE B 106       0.320 -31.303  -2.933  1.00 96.43           C  
ATOM   4104  HE2 PHE B 106      -0.189 -32.070  -3.498  1.00 96.43           H  
ATOM   4105  CZ  PHE B 106       0.240 -29.957  -3.326  1.00 96.43           C  
ATOM   4106  HZ  PHE B 106      -0.327 -29.691  -4.207  1.00 96.43           H  
ATOM   4107  N   PHE B 107       4.866 -29.198   0.381  1.00 95.84           N  
ATOM   4108  H   PHE B 107       4.460 -29.266   1.303  1.00 95.84           H  
ATOM   4109  CA  PHE B 107       5.640 -27.991   0.060  1.00 95.84           C  
ATOM   4110  HA  PHE B 107       5.437 -27.721  -0.976  1.00 95.84           H  
ATOM   4111  C   PHE B 107       7.164 -28.169   0.164  1.00 95.84           C  
ATOM   4112  CB  PHE B 107       5.153 -26.831   0.940  1.00 95.84           C  
ATOM   4113  HB2 PHE B 107       5.758 -25.947   0.742  1.00 95.84           H  
ATOM   4114  HB3 PHE B 107       5.293 -27.102   1.986  1.00 95.84           H  
ATOM   4115  O   PHE B 107       7.907 -27.207  -0.007  1.00 95.84           O  
ATOM   4116  CG  PHE B 107       3.704 -26.467   0.700  1.00 95.84           C  
ATOM   4117  CD1 PHE B 107       3.341 -25.718  -0.436  1.00 95.84           C  
ATOM   4118  HD1 PHE B 107       4.098 -25.374  -1.124  1.00 95.84           H  
ATOM   4119  CD2 PHE B 107       2.713 -26.915   1.588  1.00 95.84           C  
ATOM   4120  HD2 PHE B 107       2.977 -27.496   2.460  1.00 95.84           H  
ATOM   4121  CE1 PHE B 107       1.987 -25.428  -0.684  1.00 95.84           C  
ATOM   4122  HE1 PHE B 107       1.701 -24.861  -1.558  1.00 95.84           H  
ATOM   4123  CE2 PHE B 107       1.363 -26.636   1.334  1.00 95.84           C  
ATOM   4124  HE2 PHE B 107       0.611 -27.022   2.007  1.00 95.84           H  
ATOM   4125  CZ  PHE B 107       0.997 -25.894   0.197  1.00 95.84           C  
ATOM   4126  HZ  PHE B 107      -0.044 -25.698  -0.011  1.00 95.84           H  
ATOM   4127  N   GLY B 108       7.658 -29.380   0.447  1.00 91.56           N  
ATOM   4128  H   GLY B 108       7.011 -30.143   0.585  1.00 91.56           H  
ATOM   4129  CA  GLY B 108       9.094 -29.635   0.616  1.00 91.56           C  
ATOM   4130  HA2 GLY B 108       9.635 -29.226  -0.237  1.00 91.56           H  
ATOM   4131  HA3 GLY B 108       9.254 -30.713   0.647  1.00 91.56           H  
ATOM   4132  C   GLY B 108       9.698 -29.034   1.893  1.00 91.56           C  
ATOM   4133  O   GLY B 108      10.911 -28.860   1.974  1.00 91.56           O  
ATOM   4134  N   ILE B 109       8.870 -28.728   2.895  1.00 93.45           N  
ATOM   4135  H   ILE B 109       7.895 -28.968   2.786  1.00 93.45           H  
ATOM   4136  CA  ILE B 109       9.273 -28.157   4.182  1.00 93.45           C  
ATOM   4137  HA  ILE B 109      10.197 -27.596   4.046  1.00 93.45           H  
ATOM   4138  C   ILE B 109       9.556 -29.292   5.171  1.00 93.45           C  
ATOM   4139  CB  ILE B 109       8.195 -27.160   4.668  1.00 93.45           C  
ATOM   4140  HB  ILE B 109       7.222 -27.649   4.618  1.00 93.45           H  
ATOM   4141  O   ILE B 109       8.780 -30.238   5.319  1.00 93.45           O  
ATOM   4142  CG1 ILE B 109       8.189 -25.922   3.739  1.00 93.45           C  
ATOM   4143 HG12 ILE B 109       9.079 -25.322   3.928  1.00 93.45           H  
ATOM   4144 HG13 ILE B 109       8.223 -26.240   2.697  1.00 93.45           H  
ATOM   4145  CG2 ILE B 109       8.436 -26.718   6.121  1.00 93.45           C  
ATOM   4146 HG21 ILE B 109       8.416 -27.578   6.790  1.00 93.45           H  
ATOM   4147 HG22 ILE B 109       7.652 -26.034   6.446  1.00 93.45           H  
ATOM   4148 HG23 ILE B 109       9.399 -26.213   6.191  1.00 93.45           H  
ATOM   4149  CD1 ILE B 109       6.949 -25.038   3.885  1.00 93.45           C  
ATOM   4150 HD11 ILE B 109       6.064 -25.629   3.653  1.00 93.45           H  
ATOM   4151 HD12 ILE B 109       6.869 -24.636   4.895  1.00 93.45           H  
ATOM   4152 HD13 ILE B 109       7.014 -24.209   3.180  1.00 93.45           H  
ATOM   4153  N   SER B 110      10.682 -29.214   5.884  1.00 89.75           N  
ATOM   4154  H   SER B 110      11.266 -28.400   5.754  1.00 89.75           H  
ATOM   4155  CA  SER B 110      11.013 -30.233   6.888  1.00 89.75           C  
ATOM   4156  HA  SER B 110      10.863 -31.201   6.411  1.00 89.75           H  
ATOM   4157  C   SER B 110      10.083 -30.136   8.110  1.00 89.75           C  
ATOM   4158  CB  SER B 110      12.486 -30.154   7.302  1.00 89.75           C  
ATOM   4159  HB2 SER B 110      12.755 -31.083   7.806  1.00 89.75           H  
ATOM   4160  HB3 SER B 110      13.110 -30.054   6.415  1.00 89.75           H  
ATOM   4161  O   SER B 110       9.687 -29.030   8.477  1.00 89.75           O  
ATOM   4162  OG  SER B 110      12.733 -29.077   8.188  1.00 89.75           O  
ATOM   4163  HG  SER B 110      12.667 -28.264   7.682  1.00 89.75           H  
ATOM   4164  N   PRO B 111       9.804 -31.233   8.841  1.00 88.66           N  
ATOM   4165  CA  PRO B 111       8.983 -31.170  10.058  1.00 88.66           C  
ATOM   4166  HA  PRO B 111       7.967 -30.887   9.785  1.00 88.66           H  
ATOM   4167  C   PRO B 111       9.520 -30.179  11.101  1.00 88.66           C  
ATOM   4168  CB  PRO B 111       8.988 -32.596  10.619  1.00 88.66           C  
ATOM   4169  HB2 PRO B 111       8.044 -32.836  11.107  1.00 88.66           H  
ATOM   4170  HB3 PRO B 111       9.818 -32.730  11.313  1.00 88.66           H  
ATOM   4171  O   PRO B 111       8.762 -29.547  11.831  1.00 88.66           O  
ATOM   4172  CG  PRO B 111       9.223 -33.466   9.385  1.00 88.66           C  
ATOM   4173  HG2 PRO B 111       8.277 -33.623   8.867  1.00 88.66           H  
ATOM   4174  HG3 PRO B 111       9.681 -34.421   9.642  1.00 88.66           H  
ATOM   4175  CD  PRO B 111      10.142 -32.611   8.517  1.00 88.66           C  
ATOM   4176  HD2 PRO B 111      11.184 -32.803   8.773  1.00 88.66           H  
ATOM   4177  HD3 PRO B 111       9.959 -32.832   7.465  1.00 88.66           H  
ATOM   4178  N   ARG B 112      10.848 -30.028  11.156  1.00 85.44           N  
ATOM   4179  H   ARG B 112      11.397 -30.522  10.467  1.00 85.44           H  
ATOM   4180  CA  ARG B 112      11.529 -29.128  12.086  1.00 85.44           C  
ATOM   4181  HA  ARG B 112      11.059 -29.225  13.064  1.00 85.44           H  
ATOM   4182  C   ARG B 112      11.363 -27.656  11.691  1.00 85.44           C  
ATOM   4183  CB  ARG B 112      12.994 -29.575  12.173  1.00 85.44           C  
ATOM   4184  HB2 ARG B 112      13.029 -30.652  12.340  1.00 85.44           H  
ATOM   4185  HB3 ARG B 112      13.497 -29.349  11.233  1.00 85.44           H  
ATOM   4186  O   ARG B 112      11.222 -26.813  12.568  1.00 85.44           O  
ATOM   4187  CG  ARG B 112      13.705 -28.884  13.334  1.00 85.44           C  
ATOM   4188  HG2 ARG B 112      13.160 -29.067  14.259  1.00 85.44           H  
ATOM   4189  HG3 ARG B 112      13.713 -27.817  13.108  1.00 85.44           H  
ATOM   4190  CD  ARG B 112      15.155 -29.335  13.506  1.00 85.44           C  
ATOM   4191  HD2 ARG B 112      15.546 -28.909  14.430  1.00 85.44           H  
ATOM   4192  HD3 ARG B 112      15.189 -30.422  13.581  1.00 85.44           H  
ATOM   4193  NE  ARG B 112      15.972 -28.879  12.370  1.00 85.44           N  
ATOM   4194  HE  ARG B 112      15.485 -28.427  11.610  1.00 85.44           H  
ATOM   4195  NH1 ARG B 112      18.018 -29.486  13.210  1.00 85.44           N  
ATOM   4196 HH11 ARG B 112      19.018 -29.564  13.092  1.00 85.44           H  
ATOM   4197 HH12 ARG B 112      17.609 -29.634  14.121  1.00 85.44           H  
ATOM   4198  NH2 ARG B 112      17.877 -28.583  11.167  1.00 85.44           N  
ATOM   4199 HH21 ARG B 112      18.885 -28.540  11.130  1.00 85.44           H  
ATOM   4200 HH22 ARG B 112      17.355 -28.102  10.449  1.00 85.44           H  
ATOM   4201  CZ  ARG B 112      17.281 -28.984  12.255  1.00 85.44           C  
ATOM   4202  N   GLU B 113      11.364 -27.362  10.394  1.00 87.32           N  
ATOM   4203  H   GLU B 113      11.433 -28.114   9.724  1.00 87.32           H  
ATOM   4204  CA  GLU B 113      11.034 -26.031   9.878  1.00 87.32           C  
ATOM   4205  HA  GLU B 113      11.583 -25.276  10.440  1.00 87.32           H  
ATOM   4206  C   GLU B 113       9.543 -25.731  10.062  1.00 87.32           C  
ATOM   4207  CB  GLU B 113      11.469 -25.938   8.413  1.00 87.32           C  
ATOM   4208  HB2 GLU B 113      10.957 -26.714   7.843  1.00 87.32           H  
ATOM   4209  HB3 GLU B 113      12.541 -26.128   8.362  1.00 87.32           H  
ATOM   4210  O   GLU B 113       9.212 -24.680  10.594  1.00 87.32           O  
ATOM   4211  CG  GLU B 113      11.175 -24.563   7.790  1.00 87.32           C  
ATOM   4212  HG2 GLU B 113      10.101 -24.382   7.818  1.00 87.32           H  
ATOM   4213  HG3 GLU B 113      11.662 -23.793   8.390  1.00 87.32           H  
ATOM   4214  CD  GLU B 113      11.651 -24.456   6.335  1.00 87.32           C  
ATOM   4215  OE1 GLU B 113      11.561 -23.328   5.788  1.00 87.32           O  
ATOM   4216  OE2 GLU B 113      12.091 -25.497   5.788  1.00 87.32           O  
ATOM   4217  N   ALA B 114       8.651 -26.677   9.747  1.00 92.55           N  
ATOM   4218  H   ALA B 114       8.978 -27.516   9.289  1.00 92.55           H  
ATOM   4219  CA  ALA B 114       7.207 -26.515   9.931  1.00 92.55           C  
ATOM   4220  HA  ALA B 114       6.873 -25.673   9.325  1.00 92.55           H  
ATOM   4221  C   ALA B 114       6.818 -26.216  11.389  1.00 92.55           C  
ATOM   4222  CB  ALA B 114       6.505 -27.784   9.435  1.00 92.55           C  
ATOM   4223  HB1 ALA B 114       5.428 -27.675   9.562  1.00 92.55           H  
ATOM   4224  HB2 ALA B 114       6.723 -27.933   8.378  1.00 92.55           H  
ATOM   4225  HB3 ALA B 114       6.845 -28.650  10.003  1.00 92.55           H  
ATOM   4226  O   ALA B 114       5.926 -25.409  11.627  1.00 92.55           O  
ATOM   4227  N   LEU B 115       7.507 -26.825  12.363  1.00 88.64           N  
ATOM   4228  H   LEU B 115       8.166 -27.545  12.104  1.00 88.64           H  
ATOM   4229  CA  LEU B 115       7.314 -26.523  13.785  1.00 88.64           C  
ATOM   4230  HA  LEU B 115       6.250 -26.595  14.010  1.00 88.64           H  
ATOM   4231  C   LEU B 115       7.769 -25.096  14.140  1.00 88.64           C  
ATOM   4232  CB  LEU B 115       8.091 -27.559  14.619  1.00 88.64           C  
ATOM   4233  HB2 LEU B 115       9.153 -27.324  14.548  1.00 88.64           H  
ATOM   4234  HB3 LEU B 115       7.944 -28.553  14.197  1.00 88.64           H  
ATOM   4235  O   LEU B 115       7.140 -24.436  14.962  1.00 88.64           O  
ATOM   4236  CG  LEU B 115       7.664 -27.584  16.100  1.00 88.64           C  
ATOM   4237  HG  LEU B 115       7.466 -26.574  16.456  1.00 88.64           H  
ATOM   4238  CD1 LEU B 115       6.409 -28.440  16.290  1.00 88.64           C  
ATOM   4239 HD11 LEU B 115       5.589 -28.022  15.707  1.00 88.64           H  
ATOM   4240 HD12 LEU B 115       6.591 -29.466  15.970  1.00 88.64           H  
ATOM   4241 HD13 LEU B 115       6.117 -28.431  17.340  1.00 88.64           H  
ATOM   4242  CD2 LEU B 115       8.782 -28.171  16.963  1.00 88.64           C  
ATOM   4243 HD21 LEU B 115       8.463 -28.181  18.005  1.00 88.64           H  
ATOM   4244 HD22 LEU B 115       9.670 -27.545  16.877  1.00 88.64           H  
ATOM   4245 HD23 LEU B 115       9.010 -29.187  16.639  1.00 88.64           H  
ATOM   4246  N   ALA B 116       8.863 -24.625  13.535  1.00 87.08           N  
ATOM   4247  H   ALA B 116       9.295 -25.189  12.818  1.00 87.08           H  
ATOM   4248  CA  ALA B 116       9.406 -23.285  13.759  1.00 87.08           C  
ATOM   4249  HA  ALA B 116       9.322 -23.044  14.819  1.00 87.08           H  
ATOM   4250  C   ALA B 116       8.645 -22.185  12.992  1.00 87.08           C  
ATOM   4251  CB  ALA B 116      10.892 -23.311  13.387  1.00 87.08           C  
ATOM   4252  HB1 ALA B 116      10.998 -23.538  12.326  1.00 87.08           H  
ATOM   4253  HB2 ALA B 116      11.411 -24.069  13.975  1.00 87.08           H  
ATOM   4254  HB3 ALA B 116      11.333 -22.335  13.588  1.00 87.08           H  
ATOM   4255  O   ALA B 116       8.762 -21.011  13.341  1.00 87.08           O  
ATOM   4256  N   MET B 117       7.869 -22.554  11.970  1.00 91.69           N  
ATOM   4257  H   MET B 117       7.865 -23.530  11.708  1.00 91.69           H  
ATOM   4258  CA  MET B 117       7.044 -21.644  11.182  1.00 91.69           C  
ATOM   4259  HA  MET B 117       7.618 -20.743  10.963  1.00 91.69           H  
ATOM   4260  C   MET B 117       5.786 -21.213  11.931  1.00 91.69           C  
ATOM   4261  CB  MET B 117       6.637 -22.290   9.853  1.00 91.69           C  
ATOM   4262  HB2 MET B 117       6.304 -23.313  10.028  1.00 91.69           H  
ATOM   4263  HB3 MET B 117       5.801 -21.726   9.440  1.00 91.69           H  
ATOM   4264  O   MET B 117       4.993 -22.050  12.374  1.00 91.69           O  
ATOM   4265  CG  MET B 117       7.765 -22.284   8.819  1.00 91.69           C  
ATOM   4266  HG2 MET B 117       8.664 -22.713   9.260  1.00 91.69           H  
ATOM   4267  HG3 MET B 117       7.987 -21.252   8.548  1.00 91.69           H  
ATOM   4268  SD  MET B 117       7.374 -23.205   7.308  1.00 91.69           S  
ATOM   4269  CE  MET B 117       5.987 -22.225   6.673  1.00 91.69           C  
ATOM   4270  HE1 MET B 117       5.134 -22.304   7.347  1.00 91.69           H  
ATOM   4271  HE2 MET B 117       6.280 -21.178   6.601  1.00 91.69           H  
ATOM   4272  HE3 MET B 117       5.696 -22.596   5.690  1.00 91.69           H  
ATOM   4273  N   ASP B 118       5.560 -19.901  11.954  1.00 92.85           N  
ATOM   4274  H   ASP B 118       6.248 -19.272  11.566  1.00 92.85           H  
ATOM   4275  CA  ASP B 118       4.286 -19.306  12.333  1.00 92.85           C  
ATOM   4276  HA  ASP B 118       4.157 -19.450  13.406  1.00 92.85           H  
ATOM   4277  C   ASP B 118       3.150 -20.003  11.552  1.00 92.85           C  
ATOM   4278  CB  ASP B 118       4.339 -17.787  12.073  1.00 92.85           C  
ATOM   4279  HB2 ASP B 118       4.532 -17.617  11.014  1.00 92.85           H  
ATOM   4280  HB3 ASP B 118       5.172 -17.367  12.638  1.00 92.85           H  
ATOM   4281  O   ASP B 118       3.220 -20.095  10.315  1.00 92.85           O  
ATOM   4282  CG  ASP B 118       3.064 -17.024  12.456  1.00 92.85           C  
ATOM   4283  OD1 ASP B 118       2.040 -17.675  12.750  1.00 92.85           O  
ATOM   4284  OD2 ASP B 118       3.069 -15.779  12.362  1.00 92.85           O  
ATOM   4285  N   PRO B 119       2.111 -20.532  12.231  1.00 95.40           N  
ATOM   4286  CA  PRO B 119       0.935 -21.089  11.566  1.00 95.40           C  
ATOM   4287  HA  PRO B 119       1.212 -22.008  11.049  1.00 95.40           H  
ATOM   4288  C   PRO B 119       0.321 -20.145  10.525  1.00 95.40           C  
ATOM   4289  CB  PRO B 119      -0.056 -21.433  12.683  1.00 95.40           C  
ATOM   4290  HB2 PRO B 119      -1.084 -21.197  12.407  1.00 95.40           H  
ATOM   4291  HB3 PRO B 119       0.024 -22.493  12.925  1.00 95.40           H  
ATOM   4292  O   PRO B 119      -0.220 -20.633   9.537  1.00 95.40           O  
ATOM   4293  CG  PRO B 119       0.414 -20.605  13.879  1.00 95.40           C  
ATOM   4294  HG2 PRO B 119      -0.003 -19.600  13.816  1.00 95.40           H  
ATOM   4295  HG3 PRO B 119       0.153 -21.072  14.828  1.00 95.40           H  
ATOM   4296  CD  PRO B 119       1.919 -20.537  13.676  1.00 95.40           C  
ATOM   4297  HD2 PRO B 119       2.296 -19.640  14.166  1.00 95.40           H  
ATOM   4298  HD3 PRO B 119       2.396 -21.419  14.103  1.00 95.40           H  
ATOM   4299  N   GLN B 120       0.473 -18.823  10.653  1.00 97.20           N  
ATOM   4300  H   GLN B 120       0.945 -18.462  11.469  1.00 97.20           H  
ATOM   4301  CA  GLN B 120       0.049 -17.873   9.622  1.00 97.20           C  
ATOM   4302  HA  GLN B 120      -1.028 -17.972   9.489  1.00 97.20           H  
ATOM   4303  C   GLN B 120       0.706 -18.149   8.255  1.00 97.20           C  
ATOM   4304  CB  GLN B 120       0.356 -16.441  10.081  1.00 97.20           C  
ATOM   4305  HB2 GLN B 120       1.423 -16.342  10.278  1.00 97.20           H  
ATOM   4306  HB3 GLN B 120       0.110 -15.753   9.271  1.00 97.20           H  
ATOM   4307  O   GLN B 120       0.011 -18.172   7.240  1.00 97.20           O  
ATOM   4308  CG  GLN B 120      -0.443 -16.028  11.328  1.00 97.20           C  
ATOM   4309  HG2 GLN B 120      -0.111 -16.595  12.197  1.00 97.20           H  
ATOM   4310  HG3 GLN B 120      -1.499 -16.247  11.165  1.00 97.20           H  
ATOM   4311  CD  GLN B 120      -0.306 -14.545  11.642  1.00 97.20           C  
ATOM   4312  NE2 GLN B 120       0.879 -14.052  11.922  1.00 97.20           N  
ATOM   4313 HE21 GLN B 120       0.949 -13.057  12.074  1.00 97.20           H  
ATOM   4314 HE22 GLN B 120       1.673 -14.665  12.040  1.00 97.20           H  
ATOM   4315  OE1 GLN B 120      -1.290 -13.819  11.641  1.00 97.20           O  
ATOM   4316  N   GLN B 121       2.016 -18.431   8.209  1.00 97.30           N  
ATOM   4317  H   GLN B 121       2.521 -18.507   9.081  1.00 97.30           H  
ATOM   4318  CA  GLN B 121       2.710 -18.771   6.956  1.00 97.30           C  
ATOM   4319  HA  GLN B 121       2.492 -18.004   6.213  1.00 97.30           H  
ATOM   4320  C   GLN B 121       2.227 -20.114   6.384  1.00 97.30           C  
ATOM   4321  CB  GLN B 121       4.237 -18.836   7.156  1.00 97.30           C  
ATOM   4322  HB2 GLN B 121       4.674 -19.104   6.195  1.00 97.30           H  
ATOM   4323  HB3 GLN B 121       4.479 -19.625   7.868  1.00 97.30           H  
ATOM   4324  O   GLN B 121       2.102 -20.266   5.170  1.00 97.30           O  
ATOM   4325  CG  GLN B 121       4.889 -17.525   7.632  1.00 97.30           C  
ATOM   4326  HG2 GLN B 121       4.624 -17.351   8.675  1.00 97.30           H  
ATOM   4327  HG3 GLN B 121       4.496 -16.693   7.047  1.00 97.30           H  
ATOM   4328  CD  GLN B 121       6.420 -17.527   7.511  1.00 97.30           C  
ATOM   4329  NE2 GLN B 121       7.091 -16.473   7.919  1.00 97.30           N  
ATOM   4330 HE21 GLN B 121       8.099 -16.522   7.881  1.00 97.30           H  
ATOM   4331 HE22 GLN B 121       6.628 -15.685   8.348  1.00 97.30           H  
ATOM   4332  OE1 GLN B 121       7.052 -18.457   7.017  1.00 97.30           O  
ATOM   4333  N   ARG B 122       1.940 -21.086   7.259  1.00 97.93           N  
ATOM   4334  H   ARG B 122       2.025 -20.861   8.240  1.00 97.93           H  
ATOM   4335  CA  ARG B 122       1.460 -22.426   6.882  1.00 97.93           C  
ATOM   4336  HA  ARG B 122       2.097 -22.837   6.099  1.00 97.93           H  
ATOM   4337  C   ARG B 122       0.058 -22.373   6.271  1.00 97.93           C  
ATOM   4338  CB  ARG B 122       1.520 -23.357   8.107  1.00 97.93           C  
ATOM   4339  HB2 ARG B 122       0.959 -22.926   8.936  1.00 97.93           H  
ATOM   4340  HB3 ARG B 122       1.054 -24.308   7.849  1.00 97.93           H  
ATOM   4341  O   ARG B 122      -0.151 -22.888   5.176  1.00 97.93           O  
ATOM   4342  CG  ARG B 122       2.976 -23.603   8.534  1.00 97.93           C  
ATOM   4343  HG2 ARG B 122       3.428 -22.671   8.873  1.00 97.93           H  
ATOM   4344  HG3 ARG B 122       3.527 -23.959   7.664  1.00 97.93           H  
ATOM   4345  CD  ARG B 122       3.129 -24.655   9.635  1.00 97.93           C  
ATOM   4346  HD2 ARG B 122       2.513 -25.516   9.374  1.00 97.93           H  
ATOM   4347  HD3 ARG B 122       4.170 -24.978   9.649  1.00 97.93           H  
ATOM   4348  NE  ARG B 122       2.789 -24.148  10.978  1.00 97.93           N  
ATOM   4349  HE  ARG B 122       3.111 -23.220  11.213  1.00 97.93           H  
ATOM   4350  NH1 ARG B 122       2.058 -26.137  11.829  1.00 97.93           N  
ATOM   4351 HH11 ARG B 122       1.428 -26.618  12.455  1.00 97.93           H  
ATOM   4352 HH12 ARG B 122       2.146 -26.527  10.901  1.00 97.93           H  
ATOM   4353  NH2 ARG B 122       2.118 -24.334  13.145  1.00 97.93           N  
ATOM   4354 HH21 ARG B 122       1.844 -24.921  13.919  1.00 97.93           H  
ATOM   4355 HH22 ARG B 122       2.472 -23.404  13.314  1.00 97.93           H  
ATOM   4356  CZ  ARG B 122       2.319 -24.871  11.977  1.00 97.93           C  
ATOM   4357  N   GLN B 123      -0.864 -21.669   6.929  1.00 98.08           N  
ATOM   4358  H   GLN B 123      -0.607 -21.268   7.820  1.00 98.08           H  
ATOM   4359  CA  GLN B 123      -2.227 -21.450   6.434  1.00 98.08           C  
ATOM   4360  HA  GLN B 123      -2.692 -22.416   6.234  1.00 98.08           H  
ATOM   4361  C   GLN B 123      -2.232 -20.671   5.111  1.00 98.08           C  
ATOM   4362  CB  GLN B 123      -3.053 -20.705   7.500  1.00 98.08           C  
ATOM   4363  HB2 GLN B 123      -2.538 -19.782   7.766  1.00 98.08           H  
ATOM   4364  HB3 GLN B 123      -4.020 -20.434   7.074  1.00 98.08           H  
ATOM   4365  O   GLN B 123      -2.987 -21.011   4.202  1.00 98.08           O  
ATOM   4366  CG  GLN B 123      -3.303 -21.515   8.786  1.00 98.08           C  
ATOM   4367  HG2 GLN B 123      -3.827 -20.882   9.503  1.00 98.08           H  
ATOM   4368  HG3 GLN B 123      -2.351 -21.798   9.234  1.00 98.08           H  
ATOM   4369  CD  GLN B 123      -4.126 -22.786   8.592  1.00 98.08           C  
ATOM   4370  NE2 GLN B 123      -3.993 -23.741   9.489  1.00 98.08           N  
ATOM   4371 HE21 GLN B 123      -4.487 -24.612   9.356  1.00 98.08           H  
ATOM   4372 HE22 GLN B 123      -3.302 -23.685  10.223  1.00 98.08           H  
ATOM   4373  OE1 GLN B 123      -4.896 -22.936   7.652  1.00 98.08           O  
ATOM   4374  N   LEU B 124      -1.362 -19.662   4.971  1.00 98.40           N  
ATOM   4375  H   LEU B 124      -0.796 -19.394   5.763  1.00 98.40           H  
ATOM   4376  CA  LEU B 124      -1.209 -18.916   3.721  1.00 98.40           C  
ATOM   4377  HA  LEU B 124      -2.182 -18.524   3.425  1.00 98.40           H  
ATOM   4378  C   LEU B 124      -0.733 -19.791   2.558  1.00 98.40           C  
ATOM   4379  CB  LEU B 124      -0.227 -17.754   3.923  1.00 98.40           C  
ATOM   4380  HB2 LEU B 124       0.184 -17.482   2.951  1.00 98.40           H  
ATOM   4381  HB3 LEU B 124       0.606 -18.102   4.535  1.00 98.40           H  
ATOM   4382  O   LEU B 124      -1.255 -19.632   1.457  1.00 98.40           O  
ATOM   4383  CG  LEU B 124      -0.834 -16.491   4.549  1.00 98.40           C  
ATOM   4384  HG  LEU B 124      -1.388 -16.755   5.450  1.00 98.40           H  
ATOM   4385  CD1 LEU B 124       0.309 -15.546   4.922  1.00 98.40           C  
ATOM   4386 HD11 LEU B 124       0.940 -16.020   5.674  1.00 98.40           H  
ATOM   4387 HD12 LEU B 124       0.912 -15.319   4.042  1.00 98.40           H  
ATOM   4388 HD13 LEU B 124      -0.089 -14.620   5.338  1.00 98.40           H  
ATOM   4389  CD2 LEU B 124      -1.773 -15.755   3.586  1.00 98.40           C  
ATOM   4390 HD21 LEU B 124      -2.611 -16.394   3.308  1.00 98.40           H  
ATOM   4391 HD22 LEU B 124      -1.233 -15.465   2.684  1.00 98.40           H  
ATOM   4392 HD23 LEU B 124      -2.169 -14.864   4.074  1.00 98.40           H  
ATOM   4393  N   LEU B 125       0.227 -20.698   2.768  1.00 98.19           N  
ATOM   4394  H   LEU B 125       0.634 -20.770   3.689  1.00 98.19           H  
ATOM   4395  CA  LEU B 125       0.724 -21.582   1.706  1.00 98.19           C  
ATOM   4396  HA  LEU B 125       1.053 -20.968   0.867  1.00 98.19           H  
ATOM   4397  C   LEU B 125      -0.372 -22.493   1.152  1.00 98.19           C  
ATOM   4398  CB  LEU B 125       1.895 -22.433   2.229  1.00 98.19           C  
ATOM   4399  HB2 LEU B 125       1.680 -22.742   3.252  1.00 98.19           H  
ATOM   4400  HB3 LEU B 125       1.962 -23.340   1.627  1.00 98.19           H  
ATOM   4401  O   LEU B 125      -0.570 -22.540  -0.061  1.00 98.19           O  
ATOM   4402  CG  LEU B 125       3.264 -21.742   2.183  1.00 98.19           C  
ATOM   4403  HG  LEU B 125       3.232 -20.800   2.730  1.00 98.19           H  
ATOM   4404  CD1 LEU B 125       4.289 -22.668   2.838  1.00 98.19           C  
ATOM   4405 HD11 LEU B 125       5.287 -22.236   2.755  1.00 98.19           H  
ATOM   4406 HD12 LEU B 125       4.286 -23.633   2.331  1.00 98.19           H  
ATOM   4407 HD13 LEU B 125       4.034 -22.806   3.889  1.00 98.19           H  
ATOM   4408  CD2 LEU B 125       3.725 -21.475   0.747  1.00 98.19           C  
ATOM   4409 HD21 LEU B 125       3.061 -20.760   0.260  1.00 98.19           H  
ATOM   4410 HD22 LEU B 125       3.727 -22.405   0.179  1.00 98.19           H  
ATOM   4411 HD23 LEU B 125       4.731 -21.055   0.749  1.00 98.19           H  
ATOM   4412  N   GLU B 126      -1.109 -23.172   2.031  1.00 98.49           N  
ATOM   4413  H   GLU B 126      -0.899 -23.090   3.015  1.00 98.49           H  
ATOM   4414  CA  GLU B 126      -2.195 -24.062   1.612  1.00 98.49           C  
ATOM   4415  HA  GLU B 126      -1.822 -24.760   0.862  1.00 98.49           H  
ATOM   4416  C   GLU B 126      -3.325 -23.288   0.931  1.00 98.49           C  
ATOM   4417  CB  GLU B 126      -2.706 -24.880   2.803  1.00 98.49           C  
ATOM   4418  HB2 GLU B 126      -3.627 -25.378   2.501  1.00 98.49           H  
ATOM   4419  HB3 GLU B 126      -2.913 -24.220   3.646  1.00 98.49           H  
ATOM   4420  O   GLU B 126      -3.715 -23.632  -0.183  1.00 98.49           O  
ATOM   4421  CG  GLU B 126      -1.680 -25.953   3.202  1.00 98.49           C  
ATOM   4422  HG2 GLU B 126      -1.499 -26.574   2.325  1.00 98.49           H  
ATOM   4423  HG3 GLU B 126      -0.747 -25.464   3.483  1.00 98.49           H  
ATOM   4424  CD  GLU B 126      -2.131 -26.866   4.347  1.00 98.49           C  
ATOM   4425  OE1 GLU B 126      -1.344 -27.751   4.744  1.00 98.49           O  
ATOM   4426  OE2 GLU B 126      -3.266 -26.688   4.836  1.00 98.49           O  
ATOM   4427  N   ALA B 127      -3.774 -22.176   1.523  1.00 98.52           N  
ATOM   4428  H   ALA B 127      -3.414 -21.920   2.432  1.00 98.52           H  
ATOM   4429  CA  ALA B 127      -4.798 -21.333   0.912  1.00 98.52           C  
ATOM   4430  HA  ALA B 127      -5.692 -21.936   0.757  1.00 98.52           H  
ATOM   4431  C   ALA B 127      -4.355 -20.787  -0.461  1.00 98.52           C  
ATOM   4432  CB  ALA B 127      -5.136 -20.201   1.890  1.00 98.52           C  
ATOM   4433  HB1 ALA B 127      -4.253 -19.586   2.071  1.00 98.52           H  
ATOM   4434  HB2 ALA B 127      -5.478 -20.625   2.834  1.00 98.52           H  
ATOM   4435  HB3 ALA B 127      -5.929 -19.578   1.477  1.00 98.52           H  
ATOM   4436  O   ALA B 127      -5.163 -20.708  -1.388  1.00 98.52           O  
ATOM   4437  N   SER B 128      -3.074 -20.442  -0.621  1.00 98.48           N  
ATOM   4438  H   SER B 128      -2.453 -20.534   0.169  1.00 98.48           H  
ATOM   4439  CA  SER B 128      -2.521 -19.962  -1.894  1.00 98.48           C  
ATOM   4440  HA  SER B 128      -3.165 -19.175  -2.286  1.00 98.48           H  
ATOM   4441  C   SER B 128      -2.446 -21.060  -2.954  1.00 98.48           C  
ATOM   4442  CB  SER B 128      -1.122 -19.375  -1.702  1.00 98.48           C  
ATOM   4443  HB2 SER B 128      -0.736 -19.035  -2.663  1.00 98.48           H  
ATOM   4444  HB3 SER B 128      -0.451 -20.138  -1.307  1.00 98.48           H  
ATOM   4445  O   SER B 128      -2.655 -20.771  -4.124  1.00 98.48           O  
ATOM   4446  OG  SER B 128      -1.172 -18.284  -0.809  1.00 98.48           O  
ATOM   4447  HG  SER B 128      -1.253 -18.660   0.071  1.00 98.48           H  
ATOM   4448  N   TRP B 129      -2.192 -22.316  -2.579  1.00 98.45           N  
ATOM   4449  H   TRP B 129      -2.011 -22.513  -1.605  1.00 98.45           H  
ATOM   4450  CA  TRP B 129      -2.277 -23.441  -3.516  1.00 98.45           C  
ATOM   4451  HA  TRP B 129      -1.688 -23.218  -4.405  1.00 98.45           H  
ATOM   4452  C   TRP B 129      -3.724 -23.668  -3.973  1.00 98.45           C  
ATOM   4453  CB  TRP B 129      -1.704 -24.701  -2.858  1.00 98.45           C  
ATOM   4454  HB2 TRP B 129      -0.692 -24.487  -2.515  1.00 98.45           H  
ATOM   4455  HB3 TRP B 129      -2.299 -24.965  -1.984  1.00 98.45           H  
ATOM   4456  O   TRP B 129      -4.020 -23.694  -5.169  1.00 98.45           O  
ATOM   4457  CG  TRP B 129      -1.653 -25.880  -3.777  1.00 98.45           C  
ATOM   4458  CD1 TRP B 129      -2.678 -26.722  -4.048  1.00 98.45           C  
ATOM   4459  HD1 TRP B 129      -3.669 -26.661  -3.622  1.00 98.45           H  
ATOM   4460  CD2 TRP B 129      -0.544 -26.320  -4.614  1.00 98.45           C  
ATOM   4461  CE2 TRP B 129      -0.978 -27.442  -5.381  1.00 98.45           C  
ATOM   4462  CE3 TRP B 129       0.781 -25.870  -4.810  1.00 98.45           C  
ATOM   4463  HE3 TRP B 129       1.132 -25.010  -4.259  1.00 98.45           H  
ATOM   4464  NE1 TRP B 129      -2.292 -27.636  -5.007  1.00 98.45           N  
ATOM   4465  HE1 TRP B 129      -2.945 -28.275  -5.439  1.00 98.45           H  
ATOM   4466  CH2 TRP B 129       1.181 -27.624  -6.463  1.00 98.45           C  
ATOM   4467  HH2 TRP B 129       1.826 -28.094  -7.190  1.00 98.45           H  
ATOM   4468  CZ2 TRP B 129      -0.139 -28.080  -6.305  1.00 98.45           C  
ATOM   4469  HZ2 TRP B 129      -0.517 -28.891  -6.909  1.00 98.45           H  
ATOM   4470  CZ3 TRP B 129       1.639 -26.522  -5.717  1.00 98.45           C  
ATOM   4471  HZ3 TRP B 129       2.646 -26.158  -5.862  1.00 98.45           H  
ATOM   4472  N   GLU B 130      -4.644 -23.749  -3.009  1.00 98.28           N  
ATOM   4473  H   GLU B 130      -4.327 -23.719  -2.051  1.00 98.28           H  
ATOM   4474  CA  GLU B 130      -6.068 -23.992  -3.247  1.00 98.28           C  
ATOM   4475  HA  GLU B 130      -6.196 -24.956  -3.739  1.00 98.28           H  
ATOM   4476  C   GLU B 130      -6.703 -22.916  -4.145  1.00 98.28           C  
ATOM   4477  CB  GLU B 130      -6.803 -24.016  -1.895  1.00 98.28           C  
ATOM   4478  HB2 GLU B 130      -7.876 -23.999  -2.081  1.00 98.28           H  
ATOM   4479  HB3 GLU B 130      -6.543 -23.102  -1.360  1.00 98.28           H  
ATOM   4480  O   GLU B 130      -7.594 -23.220  -4.940  1.00 98.28           O  
ATOM   4481  CG  GLU B 130      -6.492 -25.238  -1.004  1.00 98.28           C  
ATOM   4482  HG2 GLU B 130      -6.948 -26.117  -1.459  1.00 98.28           H  
ATOM   4483  HG3 GLU B 130      -5.416 -25.406  -0.972  1.00 98.28           H  
ATOM   4484  CD  GLU B 130      -7.024 -25.075   0.438  1.00 98.28           C  
ATOM   4485  OE1 GLU B 130      -6.763 -25.960   1.290  1.00 98.28           O  
ATOM   4486  OE2 GLU B 130      -7.718 -24.067   0.711  1.00 98.28           O  
ATOM   4487  N   VAL B 131      -6.263 -21.652  -4.058  1.00 98.23           N  
ATOM   4488  H   VAL B 131      -5.542 -21.443  -3.382  1.00 98.23           H  
ATOM   4489  CA  VAL B 131      -6.860 -20.560  -4.846  1.00 98.23           C  
ATOM   4490  HA  VAL B 131      -7.934 -20.604  -4.664  1.00 98.23           H  
ATOM   4491  C   VAL B 131      -6.670 -20.757  -6.355  1.00 98.23           C  
ATOM   4492  CB  VAL B 131      -6.367 -19.173  -4.375  1.00 98.23           C  
ATOM   4493  HB  VAL B 131      -6.151 -19.219  -3.307  1.00 98.23           H  
ATOM   4494  O   VAL B 131      -7.599 -20.483  -7.119  1.00 98.23           O  
ATOM   4495  CG1 VAL B 131      -5.125 -18.639  -5.094  1.00 98.23           C  
ATOM   4496 HG11 VAL B 131      -5.335 -18.428  -6.143  1.00 98.23           H  
ATOM   4497 HG12 VAL B 131      -4.322 -19.375  -5.050  1.00 98.23           H  
ATOM   4498 HG13 VAL B 131      -4.782 -17.726  -4.607  1.00 98.23           H  
ATOM   4499  CG2 VAL B 131      -7.470 -18.133  -4.564  1.00 98.23           C  
ATOM   4500 HG21 VAL B 131      -7.126 -17.159  -4.216  1.00 98.23           H  
ATOM   4501 HG22 VAL B 131      -8.331 -18.428  -3.965  1.00 98.23           H  
ATOM   4502 HG23 VAL B 131      -7.749 -18.066  -5.616  1.00 98.23           H  
ATOM   4503  N   PHE B 132      -5.510 -21.269  -6.785  1.00 98.01           N  
ATOM   4504  H   PHE B 132      -4.813 -21.521  -6.099  1.00 98.01           H  
ATOM   4505  CA  PHE B 132      -5.231 -21.574  -8.192  1.00 98.01           C  
ATOM   4506  HA  PHE B 132      -5.504 -20.720  -8.811  1.00 98.01           H  
ATOM   4507  C   PHE B 132      -6.063 -22.763  -8.668  1.00 98.01           C  
ATOM   4508  CB  PHE B 132      -3.737 -21.862  -8.380  1.00 98.01           C  
ATOM   4509  HB2 PHE B 132      -3.415 -22.552  -7.600  1.00 98.01           H  
ATOM   4510  HB3 PHE B 132      -3.590 -22.355  -9.342  1.00 98.01           H  
ATOM   4511  O   PHE B 132      -6.742 -22.673  -9.692  1.00 98.01           O  
ATOM   4512  CG  PHE B 132      -2.856 -20.636  -8.353  1.00 98.01           C  
ATOM   4513  CD1 PHE B 132      -2.888 -19.721  -9.421  1.00 98.01           C  
ATOM   4514  HD1 PHE B 132      -3.541 -19.897 -10.263  1.00 98.01           H  
ATOM   4515  CD2 PHE B 132      -1.989 -20.416  -7.270  1.00 98.01           C  
ATOM   4516  HD2 PHE B 132      -1.948 -21.125  -6.456  1.00 98.01           H  
ATOM   4517  CE1 PHE B 132      -2.060 -18.585  -9.403  1.00 98.01           C  
ATOM   4518  HE1 PHE B 132      -2.075 -17.889 -10.228  1.00 98.01           H  
ATOM   4519  CE2 PHE B 132      -1.170 -19.278  -7.249  1.00 98.01           C  
ATOM   4520  HE2 PHE B 132      -0.522 -19.097  -6.404  1.00 98.01           H  
ATOM   4521  CZ  PHE B 132      -1.197 -18.368  -8.316  1.00 98.01           C  
ATOM   4522  HZ  PHE B 132      -0.544 -17.508  -8.300  1.00 98.01           H  
ATOM   4523  N   GLU B 133      -6.116 -23.835  -7.873  1.00 96.78           N  
ATOM   4524  H   GLU B 133      -5.535 -23.859  -7.048  1.00 96.78           H  
ATOM   4525  CA  GLU B 133      -6.924 -25.012  -8.200  1.00 96.78           C  
ATOM   4526  HA  GLU B 133      -6.575 -25.425  -9.147  1.00 96.78           H  
ATOM   4527  C   GLU B 133      -8.413 -24.670  -8.351  1.00 96.78           C  
ATOM   4528  CB  GLU B 133      -6.777 -26.074  -7.106  1.00 96.78           C  
ATOM   4529  HB2 GLU B 133      -6.970 -25.621  -6.134  1.00 96.78           H  
ATOM   4530  HB3 GLU B 133      -7.530 -26.845  -7.274  1.00 96.78           H  
ATOM   4531  O   GLU B 133      -9.093 -25.213  -9.229  1.00 96.78           O  
ATOM   4532  CG  GLU B 133      -5.398 -26.743  -7.102  1.00 96.78           C  
ATOM   4533  HG2 GLU B 133      -4.644 -26.016  -6.803  1.00 96.78           H  
ATOM   4534  HG3 GLU B 133      -5.173 -27.077  -8.115  1.00 96.78           H  
ATOM   4535  CD  GLU B 133      -5.358 -27.949  -6.153  1.00 96.78           C  
ATOM   4536  OE1 GLU B 133      -4.538 -28.862  -6.411  1.00 96.78           O  
ATOM   4537  OE2 GLU B 133      -6.157 -27.977  -5.191  1.00 96.78           O  
ATOM   4538  N   ARG B 134      -8.927 -23.752  -7.520  1.00 97.33           N  
ATOM   4539  H   ARG B 134      -8.318 -23.399  -6.796  1.00 97.33           H  
ATOM   4540  CA  ARG B 134     -10.315 -23.262  -7.581  1.00 97.33           C  
ATOM   4541  HA  ARG B 134     -10.975 -24.108  -7.776  1.00 97.33           H  
ATOM   4542  C   ARG B 134     -10.567 -22.287  -8.730  1.00 97.33           C  
ATOM   4543  CB  ARG B 134     -10.705 -22.634  -6.237  1.00 97.33           C  
ATOM   4544  HB2 ARG B 134      -9.976 -21.869  -5.967  1.00 97.33           H  
ATOM   4545  HB3 ARG B 134     -11.683 -22.163  -6.333  1.00 97.33           H  
ATOM   4546  O   ARG B 134     -11.711 -22.180  -9.171  1.00 97.33           O  
ATOM   4547  CG  ARG B 134     -10.779 -23.698  -5.133  1.00 97.33           C  
ATOM   4548  HG2 ARG B 134     -11.478 -24.482  -5.426  1.00 97.33           H  
ATOM   4549  HG3 ARG B 134      -9.807 -24.172  -4.999  1.00 97.33           H  
ATOM   4550  CD  ARG B 134     -11.209 -23.084  -3.800  1.00 97.33           C  
ATOM   4551  HD2 ARG B 134     -10.711 -23.621  -2.993  1.00 97.33           H  
ATOM   4552  HD3 ARG B 134     -10.839 -22.059  -3.753  1.00 97.33           H  
ATOM   4553  NE  ARG B 134     -12.677 -23.152  -3.638  1.00 97.33           N  
ATOM   4554  HE  ARG B 134     -13.237 -22.400  -4.012  1.00 97.33           H  
ATOM   4555  NH1 ARG B 134     -12.685 -25.199  -2.597  1.00 97.33           N  
ATOM   4556 HH11 ARG B 134     -13.192 -25.997  -2.242  1.00 97.33           H  
ATOM   4557 HH12 ARG B 134     -11.694 -25.113  -2.420  1.00 97.33           H  
ATOM   4558  NH2 ARG B 134     -14.580 -24.380  -3.335  1.00 97.33           N  
ATOM   4559 HH21 ARG B 134     -15.180 -23.577  -3.462  1.00 97.33           H  
ATOM   4560 HH22 ARG B 134     -15.049 -25.157  -2.890  1.00 97.33           H  
ATOM   4561  CZ  ARG B 134     -13.309 -24.223  -3.192  1.00 97.33           C  
ATOM   4562  N   ALA B 135      -9.529 -21.621  -9.235  1.00 97.35           N  
ATOM   4563  H   ALA B 135      -8.627 -21.731  -8.794  1.00 97.35           H  
ATOM   4564  CA  ALA B 135      -9.588 -20.830 -10.464  1.00 97.35           C  
ATOM   4565  HA  ALA B 135     -10.532 -20.286 -10.483  1.00 97.35           H  
ATOM   4566  C   ALA B 135      -9.546 -21.696 -11.740  1.00 97.35           C  
ATOM   4567  CB  ALA B 135      -8.452 -19.799 -10.444  1.00 97.35           C  
ATOM   4568  HB1 ALA B 135      -8.502 -19.200  -9.535  1.00 97.35           H  
ATOM   4569  HB2 ALA B 135      -8.543 -19.141 -11.308  1.00 97.35           H  
ATOM   4570  HB3 ALA B 135      -7.485 -20.302 -10.488  1.00 97.35           H  
ATOM   4571  O   ALA B 135      -9.771 -21.179 -12.833  1.00 97.35           O  
ATOM   4572  N   GLY B 136      -9.289 -23.004 -11.612  1.00 96.65           N  
ATOM   4573  H   GLY B 136      -9.077 -23.360 -10.690  1.00 96.65           H  
ATOM   4574  CA  GLY B 136      -9.094 -23.904 -12.750  1.00 96.65           C  
ATOM   4575  HA2 GLY B 136      -9.826 -23.686 -13.527  1.00 96.65           H  
ATOM   4576  HA3 GLY B 136      -9.238 -24.931 -12.413  1.00 96.65           H  
ATOM   4577  C   GLY B 136      -7.697 -23.798 -13.366  1.00 96.65           C  
ATOM   4578  O   GLY B 136      -7.540 -24.084 -14.547  1.00 96.65           O  
ATOM   4579  N   ILE B 137      -6.698 -23.387 -12.580  1.00 97.10           N  
ATOM   4580  H   ILE B 137      -6.888 -23.207 -11.605  1.00 97.10           H  
ATOM   4581  CA  ILE B 137      -5.310 -23.203 -13.012  1.00 97.10           C  
ATOM   4582  HA  ILE B 137      -5.236 -23.348 -14.090  1.00 97.10           H  
ATOM   4583  C   ILE B 137      -4.439 -24.257 -12.321  1.00 97.10           C  
ATOM   4584  CB  ILE B 137      -4.850 -21.761 -12.687  1.00 97.10           C  
ATOM   4585  HB  ILE B 137      -4.959 -21.603 -11.614  1.00 97.10           H  
ATOM   4586  O   ILE B 137      -4.515 -24.401 -11.102  1.00 97.10           O  
ATOM   4587  CG1 ILE B 137      -5.731 -20.718 -13.421  1.00 97.10           C  
ATOM   4588 HG12 ILE B 137      -5.574 -20.801 -14.497  1.00 97.10           H  
ATOM   4589 HG13 ILE B 137      -6.783 -20.922 -13.223  1.00 97.10           H  
ATOM   4590  CG2 ILE B 137      -3.365 -21.565 -13.047  1.00 97.10           C  
ATOM   4591 HG21 ILE B 137      -3.204 -21.766 -14.106  1.00 97.10           H  
ATOM   4592 HG22 ILE B 137      -3.044 -20.548 -12.823  1.00 97.10           H  
ATOM   4593 HG23 ILE B 137      -2.738 -22.235 -12.459  1.00 97.10           H  
ATOM   4594  CD1 ILE B 137      -5.479 -19.270 -12.985  1.00 97.10           C  
ATOM   4595 HD11 ILE B 137      -4.511 -18.922 -13.345  1.00 97.10           H  
ATOM   4596 HD12 ILE B 137      -5.515 -19.204 -11.898  1.00 97.10           H  
ATOM   4597 HD13 ILE B 137      -6.258 -18.629 -13.400  1.00 97.10           H  
ATOM   4598  N   ASP B 138      -3.591 -24.964 -13.075  1.00 96.79           N  
ATOM   4599  H   ASP B 138      -3.588 -24.830 -14.076  1.00 96.79           H  
ATOM   4600  CA  ASP B 138      -2.553 -25.831 -12.498  1.00 96.79           C  
ATOM   4601  HA  ASP B 138      -3.026 -26.519 -11.797  1.00 96.79           H  
ATOM   4602  C   ASP B 138      -1.497 -24.972 -11.765  1.00 96.79           C  
ATOM   4603  CB  ASP B 138      -1.904 -26.692 -13.602  1.00 96.79           C  
ATOM   4604  HB2 ASP B 138      -1.579 -26.041 -14.414  1.00 96.79           H  
ATOM   4605  HB3 ASP B 138      -2.652 -27.378 -13.998  1.00 96.79           H  
ATOM   4606  O   ASP B 138      -0.796 -24.196 -12.424  1.00 96.79           O  
ATOM   4607  CG  ASP B 138      -0.691 -27.504 -13.116  1.00 96.79           C  
ATOM   4608  OD1 ASP B 138      -0.471 -27.588 -11.886  1.00 96.79           O  
ATOM   4609  OD2 ASP B 138       0.070 -28.019 -13.955  1.00 96.79           O  
ATOM   4610  N   PRO B 139      -1.314 -25.106 -10.437  1.00 96.48           N  
ATOM   4611  CA  PRO B 139      -0.317 -24.335  -9.690  1.00 96.48           C  
ATOM   4612  HA  PRO B 139      -0.581 -23.279  -9.751  1.00 96.48           H  
ATOM   4613  C   PRO B 139       1.128 -24.520 -10.182  1.00 96.48           C  
ATOM   4614  CB  PRO B 139      -0.446 -24.801  -8.239  1.00 96.48           C  
ATOM   4615  HB2 PRO B 139      -0.271 -23.987  -7.535  1.00 96.48           H  
ATOM   4616  HB3 PRO B 139       0.249 -25.620  -8.055  1.00 96.48           H  
ATOM   4617  O   PRO B 139       1.959 -23.634  -9.999  1.00 96.48           O  
ATOM   4618  CG  PRO B 139      -1.875 -25.328  -8.154  1.00 96.48           C  
ATOM   4619  HG2 PRO B 139      -2.004 -26.068  -7.365  1.00 96.48           H  
ATOM   4620  HG3 PRO B 139      -2.570 -24.500  -8.012  1.00 96.48           H  
ATOM   4621  CD  PRO B 139      -2.097 -25.934  -9.530  1.00 96.48           C  
ATOM   4622  HD2 PRO B 139      -3.162 -25.923  -9.761  1.00 96.48           H  
ATOM   4623  HD3 PRO B 139      -1.722 -26.957  -9.549  1.00 96.48           H  
ATOM   4624  N   ALA B 140       1.459 -25.639 -10.832  1.00 93.41           N  
ATOM   4625  H   ALA B 140       0.753 -26.344 -10.993  1.00 93.41           H  
ATOM   4626  CA  ALA B 140       2.782 -25.824 -11.426  1.00 93.41           C  
ATOM   4627  HA  ALA B 140       3.534 -25.502 -10.705  1.00 93.41           H  
ATOM   4628  C   ALA B 140       2.988 -24.980 -12.696  1.00 93.41           C  
ATOM   4629  CB  ALA B 140       2.993 -27.312 -11.696  1.00 93.41           C  
ATOM   4630  HB1 ALA B 140       3.984 -27.470 -12.123  1.00 93.41           H  
ATOM   4631  HB2 ALA B 140       2.242 -27.676 -12.396  1.00 93.41           H  
ATOM   4632  HB3 ALA B 140       2.914 -27.860 -10.757  1.00 93.41           H  
ATOM   4633  O   ALA B 140       4.121 -24.609 -13.009  1.00 93.41           O  
ATOM   4634  N   SER B 141       1.907 -24.639 -13.406  1.00 94.95           N  
ATOM   4635  H   SER B 141       1.007 -24.956 -13.075  1.00 94.95           H  
ATOM   4636  CA  SER B 141       1.951 -23.844 -14.641  1.00 94.95           C  
ATOM   4637  HA  SER B 141       2.752 -24.236 -15.267  1.00 94.95           H  
ATOM   4638  C   SER B 141       2.259 -22.362 -14.409  1.00 94.95           C  
ATOM   4639  CB  SER B 141       0.640 -23.999 -15.421  1.00 94.95           C  
ATOM   4640  HB2 SER B 141       0.791 -23.636 -16.437  1.00 94.95           H  
ATOM   4641  HB3 SER B 141       0.368 -25.054 -15.468  1.00 94.95           H  
ATOM   4642  O   SER B 141       2.708 -21.681 -15.328  1.00 94.95           O  
ATOM   4643  OG  SER B 141      -0.413 -23.253 -14.839  1.00 94.95           O  
ATOM   4644  HG  SER B 141      -0.591 -23.600 -13.962  1.00 94.95           H  
ATOM   4645  N   VAL B 142       2.066 -21.859 -13.183  1.00 96.15           N  
ATOM   4646  H   VAL B 142       1.681 -22.463 -12.471  1.00 96.15           H  
ATOM   4647  CA  VAL B 142       2.345 -20.455 -12.834  1.00 96.15           C  
ATOM   4648  HA  VAL B 142       2.211 -19.859 -13.738  1.00 96.15           H  
ATOM   4649  C   VAL B 142       3.797 -20.212 -12.411  1.00 96.15           C  
ATOM   4650  CB  VAL B 142       1.339 -19.898 -11.811  1.00 96.15           C  
ATOM   4651  HB  VAL B 142       1.591 -18.855 -11.618  1.00 96.15           H  
ATOM   4652  O   VAL B 142       4.182 -19.075 -12.132  1.00 96.15           O  
ATOM   4653  CG1 VAL B 142      -0.082 -19.931 -12.389  1.00 96.15           C  
ATOM   4654 HG11 VAL B 142      -0.106 -19.378 -13.328  1.00 96.15           H  
ATOM   4655 HG12 VAL B 142      -0.400 -20.957 -12.575  1.00 96.15           H  
ATOM   4656 HG13 VAL B 142      -0.774 -19.466 -11.688  1.00 96.15           H  
ATOM   4657  CG2 VAL B 142       1.337 -20.637 -10.473  1.00 96.15           C  
ATOM   4658 HG21 VAL B 142       2.354 -20.808 -10.121  1.00 96.15           H  
ATOM   4659 HG22 VAL B 142       0.804 -20.041  -9.732  1.00 96.15           H  
ATOM   4660 HG23 VAL B 142       0.814 -21.587 -10.582  1.00 96.15           H  
ATOM   4661  N   ARG B 143       4.639 -21.248 -12.395  1.00 94.26           N  
ATOM   4662  H   ARG B 143       4.286 -22.155 -12.667  1.00 94.26           H  
ATOM   4663  CA  ARG B 143       6.063 -21.109 -12.084  1.00 94.26           C  
ATOM   4664  HA  ARG B 143       6.137 -20.598 -11.124  1.00 94.26           H  
ATOM   4665  C   ARG B 143       6.778 -20.263 -13.144  1.00 94.26           C  
ATOM   4666  CB  ARG B 143       6.675 -22.507 -11.962  1.00 94.26           C  
ATOM   4667  HB2 ARG B 143       5.980 -23.150 -11.421  1.00 94.26           H  
ATOM   4668  HB3 ARG B 143       6.839 -22.929 -12.954  1.00 94.26           H  
ATOM   4669  O   ARG B 143       6.639 -20.514 -14.337  1.00 94.26           O  
ATOM   4670  CG  ARG B 143       7.986 -22.456 -11.179  1.00 94.26           C  
ATOM   4671  HG2 ARG B 143       8.701 -21.787 -11.657  1.00 94.26           H  
ATOM   4672  HG3 ARG B 143       7.754 -22.087 -10.179  1.00 94.26           H  
ATOM   4673  CD  ARG B 143       8.586 -23.856 -11.061  1.00 94.26           C  
ATOM   4674  HD2 ARG B 143       7.772 -24.569 -10.930  1.00 94.26           H  
ATOM   4675  HD3 ARG B 143       9.120 -24.093 -11.981  1.00 94.26           H  
ATOM   4676  NE  ARG B 143       9.485 -23.942  -9.898  1.00 94.26           N  
ATOM   4677  HE  ARG B 143       9.665 -23.080  -9.404  1.00 94.26           H  
ATOM   4678  NH1 ARG B 143       9.787 -26.210  -9.946  1.00 94.26           N  
ATOM   4679 HH11 ARG B 143       9.243 -26.235 -10.797  1.00 94.26           H  
ATOM   4680 HH12 ARG B 143      10.133 -27.059  -9.522  1.00 94.26           H  
ATOM   4681  NH2 ARG B 143      10.630 -25.014  -8.253  1.00 94.26           N  
ATOM   4682 HH21 ARG B 143      10.726 -24.137  -7.761  1.00 94.26           H  
ATOM   4683 HH22 ARG B 143      10.980 -25.862  -7.831  1.00 94.26           H  
ATOM   4684  CZ  ARG B 143       9.966 -25.051  -9.373  1.00 94.26           C  
ATOM   4685  N   GLY B 144       7.576 -19.290 -12.713  1.00 94.22           N  
ATOM   4686  H   GLY B 144       7.624 -19.117 -11.719  1.00 94.22           H  
ATOM   4687  CA  GLY B 144       8.281 -18.349 -13.589  1.00 94.22           C  
ATOM   4688  HA2 GLY B 144       8.745 -18.889 -14.415  1.00 94.22           H  
ATOM   4689  HA3 GLY B 144       9.070 -17.859 -13.018  1.00 94.22           H  
ATOM   4690  C   GLY B 144       7.383 -17.256 -14.180  1.00 94.22           C  
ATOM   4691  O   GLY B 144       7.773 -16.599 -15.142  1.00 94.22           O  
ATOM   4692  N   THR B 145       6.167 -17.077 -13.652  1.00 96.31           N  
ATOM   4693  H   THR B 145       5.896 -17.642 -12.860  1.00 96.31           H  
ATOM   4694  CA  THR B 145       5.241 -16.025 -14.100  1.00 96.31           C  
ATOM   4695  HA  THR B 145       5.583 -15.651 -15.065  1.00 96.31           H  
ATOM   4696  C   THR B 145       5.248 -14.830 -13.152  1.00 96.31           C  
ATOM   4697  CB  THR B 145       3.813 -16.539 -14.327  1.00 96.31           C  
ATOM   4698  HB  THR B 145       3.240 -15.736 -14.791  1.00 96.31           H  
ATOM   4699  O   THR B 145       5.563 -14.951 -11.969  1.00 96.31           O  
ATOM   4700  CG2 THR B 145       3.747 -17.755 -15.252  1.00 96.31           C  
ATOM   4701 HG21 THR B 145       4.289 -18.599 -14.826  1.00 96.31           H  
ATOM   4702 HG22 THR B 145       4.191 -17.504 -16.215  1.00 96.31           H  
ATOM   4703 HG23 THR B 145       2.706 -18.042 -15.403  1.00 96.31           H  
ATOM   4704  OG1 THR B 145       3.179 -16.866 -13.119  1.00 96.31           O  
ATOM   4705  HG1 THR B 145       3.623 -17.629 -12.742  1.00 96.31           H  
ATOM   4706  N   ASP B 146       4.866 -13.660 -13.656  1.00 97.30           N  
ATOM   4707  H   ASP B 146       4.492 -13.627 -14.594  1.00 97.30           H  
ATOM   4708  CA  ASP B 146       4.846 -12.384 -12.935  1.00 97.30           C  
ATOM   4709  HA  ASP B 146       5.728 -12.353 -12.295  1.00 97.30           H  
ATOM   4710  C   ASP B 146       3.623 -12.228 -12.008  1.00 97.30           C  
ATOM   4711  CB  ASP B 146       4.981 -11.228 -13.944  1.00 97.30           C  
ATOM   4712  HB2 ASP B 146       5.854 -11.404 -14.572  1.00 97.30           H  
ATOM   4713  HB3 ASP B 146       5.153 -10.304 -13.393  1.00 97.30           H  
ATOM   4714  O   ASP B 146       3.048 -11.145 -11.899  1.00 97.30           O  
ATOM   4715  CG  ASP B 146       3.750 -11.052 -14.843  1.00 97.30           C  
ATOM   4716  OD1 ASP B 146       3.038 -12.050 -15.112  1.00 97.30           O  
ATOM   4717  OD2 ASP B 146       3.490  -9.917 -15.292  1.00 97.30           O  
ATOM   4718  N   VAL B 147       3.197 -13.304 -11.338  1.00 98.45           N  
ATOM   4719  H   VAL B 147       3.715 -14.165 -11.444  1.00 98.45           H  
ATOM   4720  CA  VAL B 147       2.113 -13.237 -10.348  1.00 98.45           C  
ATOM   4721  HA  VAL B 147       1.290 -12.685 -10.801  1.00 98.45           H  
ATOM   4722  C   VAL B 147       2.608 -12.484  -9.111  1.00 98.45           C  
ATOM   4723  CB  VAL B 147       1.583 -14.625  -9.950  1.00 98.45           C  
ATOM   4724  HB  VAL B 147       2.412 -15.192  -9.528  1.00 98.45           H  
ATOM   4725  O   VAL B 147       3.541 -12.931  -8.446  1.00 98.45           O  
ATOM   4726  CG1 VAL B 147       0.472 -14.511  -8.895  1.00 98.45           C  
ATOM   4727 HG11 VAL B 147      -0.324 -13.859  -9.253  1.00 98.45           H  
ATOM   4728 HG12 VAL B 147       0.871 -14.111  -7.963  1.00 98.45           H  
ATOM   4729 HG13 VAL B 147       0.060 -15.499  -8.687  1.00 98.45           H  
ATOM   4730  CG2 VAL B 147       1.008 -15.422 -11.129  1.00 98.45           C  
ATOM   4731 HG21 VAL B 147       1.059 -16.486 -10.900  1.00 98.45           H  
ATOM   4732 HG22 VAL B 147      -0.035 -15.163 -11.308  1.00 98.45           H  
ATOM   4733 HG23 VAL B 147       1.580 -15.234 -12.038  1.00 98.45           H  
ATOM   4734  N   GLY B 148       1.982 -11.352  -8.787  1.00 98.68           N  
ATOM   4735  H   GLY B 148       1.208 -11.062  -9.367  1.00 98.68           H  
ATOM   4736  CA  GLY B 148       2.260 -10.601  -7.559  1.00 98.68           C  
ATOM   4737  HA2 GLY B 148       3.336 -10.565  -7.390  1.00 98.68           H  
ATOM   4738  HA3 GLY B 148       1.898  -9.579  -7.661  1.00 98.68           H  
ATOM   4739  C   GLY B 148       1.594 -11.237  -6.336  1.00 98.68           C  
ATOM   4740  O   GLY B 148       0.531 -11.843  -6.452  1.00 98.68           O  
ATOM   4741  N   VAL B 149       2.188 -11.076  -5.155  1.00 98.85           N  
ATOM   4742  H   VAL B 149       3.038 -10.532  -5.126  1.00 98.85           H  
ATOM   4743  CA  VAL B 149       1.669 -11.597  -3.881  1.00 98.85           C  
ATOM   4744  HA  VAL B 149       0.680 -12.028  -4.039  1.00 98.85           H  
ATOM   4745  C   VAL B 149       1.529 -10.446  -2.886  1.00 98.85           C  
ATOM   4746  CB  VAL B 149       2.574 -12.717  -3.327  1.00 98.85           C  
ATOM   4747  HB  VAL B 149       3.575 -12.325  -3.151  1.00 98.85           H  
ATOM   4748  O   VAL B 149       2.526  -9.900  -2.426  1.00 98.85           O  
ATOM   4749  CG1 VAL B 149       2.035 -13.261  -1.999  1.00 98.85           C  
ATOM   4750 HG11 VAL B 149       2.672 -14.077  -1.659  1.00 98.85           H  
ATOM   4751 HG12 VAL B 149       1.014 -13.621  -2.122  1.00 98.85           H  
ATOM   4752 HG13 VAL B 149       2.065 -12.476  -1.243  1.00 98.85           H  
ATOM   4753  CG2 VAL B 149       2.698 -13.899  -4.296  1.00 98.85           C  
ATOM   4754 HG21 VAL B 149       3.322 -14.677  -3.855  1.00 98.85           H  
ATOM   4755 HG22 VAL B 149       3.169 -13.574  -5.224  1.00 98.85           H  
ATOM   4756 HG23 VAL B 149       1.713 -14.308  -4.522  1.00 98.85           H  
ATOM   4757  N   TYR B 150       0.302 -10.089  -2.512  1.00 98.71           N  
ATOM   4758  H   TYR B 150      -0.480 -10.600  -2.896  1.00 98.71           H  
ATOM   4759  CA  TYR B 150       0.019  -8.983  -1.590  1.00 98.71           C  
ATOM   4760  HA  TYR B 150       0.952  -8.558  -1.220  1.00 98.71           H  
ATOM   4761  C   TYR B 150      -0.775  -9.496  -0.391  1.00 98.71           C  
ATOM   4762  CB  TYR B 150      -0.732  -7.861  -2.317  1.00 98.71           C  
ATOM   4763  HB2 TYR B 150      -0.967  -7.078  -1.596  1.00 98.71           H  
ATOM   4764  HB3 TYR B 150      -1.679  -8.252  -2.689  1.00 98.71           H  
ATOM   4765  O   TYR B 150      -1.931  -9.902  -0.526  1.00 98.71           O  
ATOM   4766  CG  TYR B 150       0.027  -7.233  -3.469  1.00 98.71           C  
ATOM   4767  CD1 TYR B 150       0.771  -6.054  -3.264  1.00 98.71           C  
ATOM   4768  HD1 TYR B 150       0.817  -5.611  -2.280  1.00 98.71           H  
ATOM   4769  CD2 TYR B 150      -0.026  -7.819  -4.749  1.00 98.71           C  
ATOM   4770  HD2 TYR B 150      -0.587  -8.728  -4.905  1.00 98.71           H  
ATOM   4771  CE1 TYR B 150       1.452  -5.452  -4.341  1.00 98.71           C  
ATOM   4772  HE1 TYR B 150       2.017  -4.545  -4.186  1.00 98.71           H  
ATOM   4773  CE2 TYR B 150       0.651  -7.219  -5.827  1.00 98.71           C  
ATOM   4774  HE2 TYR B 150       0.610  -7.653  -6.815  1.00 98.71           H  
ATOM   4775  OH  TYR B 150       2.012  -5.449  -6.682  1.00 98.71           O  
ATOM   4776  HH  TYR B 150       2.480  -4.646  -6.440  1.00 98.71           H  
ATOM   4777  CZ  TYR B 150       1.387  -6.034  -5.627  1.00 98.71           C  
ATOM   4778  N   VAL B 151      -0.171  -9.481   0.798  1.00 98.27           N  
ATOM   4779  H   VAL B 151       0.765  -9.106   0.863  1.00 98.27           H  
ATOM   4780  CA  VAL B 151      -0.758 -10.127   1.981  1.00 98.27           C  
ATOM   4781  HA  VAL B 151      -1.787 -10.409   1.759  1.00 98.27           H  
ATOM   4782  C   VAL B 151      -0.801  -9.175   3.167  1.00 98.27           C  
ATOM   4783  CB  VAL B 151      -0.017 -11.430   2.337  1.00 98.27           C  
ATOM   4784  HB  VAL B 151       1.004 -11.196   2.640  1.00 98.27           H  
ATOM   4785  O   VAL B 151       0.213  -8.601   3.555  1.00 98.27           O  
ATOM   4786  CG1 VAL B 151      -0.719 -12.167   3.482  1.00 98.27           C  
ATOM   4787 HG11 VAL B 151      -1.752 -12.386   3.215  1.00 98.27           H  
ATOM   4788 HG12 VAL B 151      -0.691 -11.572   4.396  1.00 98.27           H  
ATOM   4789 HG13 VAL B 151      -0.192 -13.102   3.673  1.00 98.27           H  
ATOM   4790  CG2 VAL B 151       0.037 -12.402   1.150  1.00 98.27           C  
ATOM   4791 HG21 VAL B 151      -0.971 -12.641   0.811  1.00 98.27           H  
ATOM   4792 HG22 VAL B 151       0.547 -13.320   1.441  1.00 98.27           H  
ATOM   4793 HG23 VAL B 151       0.590 -11.950   0.326  1.00 98.27           H  
ATOM   4794  N   GLY B 152      -1.975  -9.053   3.784  1.00 98.02           N  
ATOM   4795  H   GLY B 152      -2.774  -9.521   3.380  1.00 98.02           H  
ATOM   4796  CA  GLY B 152      -2.125  -8.440   5.098  1.00 98.02           C  
ATOM   4797  HA2 GLY B 152      -1.498  -7.550   5.153  1.00 98.02           H  
ATOM   4798  HA3 GLY B 152      -3.165  -8.146   5.238  1.00 98.02           H  
ATOM   4799  C   GLY B 152      -1.750  -9.416   6.213  1.00 98.02           C  
ATOM   4800  O   GLY B 152      -2.438 -10.423   6.389  1.00 98.02           O  
ATOM   4801  N   CYS B 153      -0.698  -9.130   6.979  1.00 95.05           N  
ATOM   4802  H   CYS B 153      -0.180  -8.279   6.808  1.00 95.05           H  
ATOM   4803  CA  CYS B 153      -0.247  -9.993   8.076  1.00 95.05           C  
ATOM   4804  HA  CYS B 153      -1.097 -10.536   8.487  1.00 95.05           H  
ATOM   4805  C   CYS B 153       0.381  -9.159   9.199  1.00 95.05           C  
ATOM   4806  CB  CYS B 153       0.752 -11.018   7.521  1.00 95.05           C  
ATOM   4807  HB2 CYS B 153       0.318 -11.522   6.657  1.00 95.05           H  
ATOM   4808  HB3 CYS B 153       1.664 -10.503   7.221  1.00 95.05           H  
ATOM   4809  O   CYS B 153       1.252  -8.333   8.939  1.00 95.05           O  
ATOM   4810  SG  CYS B 153       1.147 -12.249   8.792  1.00 95.05           S  
ATOM   4811  HG  CYS B 153       2.048 -12.951   8.097  1.00 95.05           H  
ATOM   4812  N   GLY B 154      -0.061  -9.391  10.437  1.00 89.48           N  
ATOM   4813  H   GLY B 154      -0.680 -10.177  10.573  1.00 89.48           H  
ATOM   4814  CA  GLY B 154       0.522  -8.799  11.641  1.00 89.48           C  
ATOM   4815  HA2 GLY B 154       1.189  -7.978  11.378  1.00 89.48           H  
ATOM   4816  HA3 GLY B 154      -0.268  -8.397  12.275  1.00 89.48           H  
ATOM   4817  C   GLY B 154       1.307  -9.838  12.444  1.00 89.48           C  
ATOM   4818  O   GLY B 154       1.059 -11.040  12.333  1.00 89.48           O  
ATOM   4819  N   TYR B 155       2.243  -9.381  13.272  1.00 77.42           N  
ATOM   4820  H   TYR B 155       2.400  -8.385  13.334  1.00 77.42           H  
ATOM   4821  CA  TYR B 155       3.000 -10.258  14.167  1.00 77.42           C  
ATOM   4822  HA  TYR B 155       3.337 -11.121  13.593  1.00 77.42           H  
ATOM   4823  C   TYR B 155       2.124 -10.766  15.328  1.00 77.42           C  
ATOM   4824  CB  TYR B 155       4.240  -9.506  14.660  1.00 77.42           C  
ATOM   4825  HB2 TYR B 155       4.771  -9.097  13.801  1.00 77.42           H  
ATOM   4826  HB3 TYR B 155       3.927  -8.668  15.283  1.00 77.42           H  
ATOM   4827  O   TYR B 155       1.410  -9.978  15.945  1.00 77.42           O  
ATOM   4828  CG  TYR B 155       5.204 -10.378  15.431  1.00 77.42           C  
ATOM   4829  CD1 TYR B 155       5.354 -10.209  16.818  1.00 77.42           C  
ATOM   4830  HD1 TYR B 155       4.790  -9.455  17.348  1.00 77.42           H  
ATOM   4831  CD2 TYR B 155       5.968 -11.350  14.754  1.00 77.42           C  
ATOM   4832  HD2 TYR B 155       5.870 -11.477  13.686  1.00 77.42           H  
ATOM   4833  CE1 TYR B 155       6.291 -10.988  17.517  1.00 77.42           C  
ATOM   4834  HE1 TYR B 155       6.463 -10.803  18.568  1.00 77.42           H  
ATOM   4835  CE2 TYR B 155       6.875 -12.158  15.466  1.00 77.42           C  
ATOM   4836  HE2 TYR B 155       7.469 -12.898  14.949  1.00 77.42           H  
ATOM   4837  OH  TYR B 155       7.941 -12.717  17.549  1.00 77.42           O  
ATOM   4838  HH  TYR B 155       8.081 -12.322  18.413  1.00 77.42           H  
ATOM   4839  CZ  TYR B 155       7.044 -11.972  16.852  1.00 77.42           C  
ATOM   4840  N   GLN B 156       2.170 -12.075  15.617  1.00 73.82           N  
ATOM   4841  H   GLN B 156       2.762 -12.661  15.048  1.00 73.82           H  
ATOM   4842  CA  GLN B 156       1.277 -12.753  16.582  1.00 73.82           C  
ATOM   4843  HA  GLN B 156       0.699 -11.998  17.115  1.00 73.82           H  
ATOM   4844  C   GLN B 156       2.022 -13.534  17.687  1.00 73.82           C  
ATOM   4845  CB  GLN B 156       0.273 -13.652  15.830  1.00 73.82           C  
ATOM   4846  HB2 GLN B 156      -0.303 -14.244  16.541  1.00 73.82           H  
ATOM   4847  HB3 GLN B 156       0.830 -14.346  15.200  1.00 73.82           H  
ATOM   4848  O   GLN B 156       1.454 -14.440  18.296  1.00 73.82           O  
ATOM   4849  CG  GLN B 156      -0.723 -12.882  14.951  1.00 73.82           C  
ATOM   4850  HG2 GLN B 156      -1.244 -13.601  14.319  1.00 73.82           H  
ATOM   4851  HG3 GLN B 156      -0.184 -12.206  14.288  1.00 73.82           H  
ATOM   4852  CD  GLN B 156      -1.788 -12.091  15.710  1.00 73.82           C  
ATOM   4853  NE2 GLN B 156      -2.531 -11.271  14.997  1.00 73.82           N  
ATOM   4854 HE21 GLN B 156      -3.245 -10.735  15.469  1.00 73.82           H  
ATOM   4855 HE22 GLN B 156      -2.331 -11.164  14.013  1.00 73.82           H  
ATOM   4856  OE1 GLN B 156      -2.004 -12.211  16.907  1.00 73.82           O  
ATOM   4857  N   ASP B 157       3.286 -13.195  17.971  1.00 74.76           N  
ATOM   4858  H   ASP B 157       3.685 -12.401  17.489  1.00 74.76           H  
ATOM   4859  CA  ASP B 157       4.063 -13.759  19.092  1.00 74.76           C  
ATOM   4860  HA  ASP B 157       5.087 -13.405  18.974  1.00 74.76           H  
ATOM   4861  C   ASP B 157       4.183 -15.307  19.095  1.00 74.76           C  
ATOM   4862  CB  ASP B 157       3.548 -13.201  20.449  1.00 74.76           C  
ATOM   4863  HB2 ASP B 157       3.932 -13.816  21.263  1.00 74.76           H  
ATOM   4864  HB3 ASP B 157       2.461 -13.271  20.488  1.00 74.76           H  
ATOM   4865  O   ASP B 157       4.215 -15.925  20.157  1.00 74.76           O  
ATOM   4866  CG  ASP B 157       3.977 -11.777  20.809  1.00 74.76           C  
ATOM   4867  OD1 ASP B 157       5.000 -11.309  20.273  1.00 74.76           O  
ATOM   4868  OD2 ASP B 157       3.362 -11.203  21.741  1.00 74.76           O  
ATOM   4869  N   TYR B 158       4.283 -15.978  17.939  1.00 82.13           N  
ATOM   4870  H   TYR B 158       4.181 -15.475  17.069  1.00 82.13           H  
ATOM   4871  CA  TYR B 158       4.517 -17.438  17.911  1.00 82.13           C  
ATOM   4872  HA  TYR B 158       3.834 -17.907  18.619  1.00 82.13           H  
ATOM   4873  C   TYR B 158       5.946 -17.818  18.366  1.00 82.13           C  
ATOM   4874  CB  TYR B 158       4.183 -17.988  16.513  1.00 82.13           C  
ATOM   4875  HB2 TYR B 158       4.811 -17.487  15.776  1.00 82.13           H  
ATOM   4876  HB3 TYR B 158       3.152 -17.727  16.277  1.00 82.13           H  
ATOM   4877  O   TYR B 158       6.142 -18.816  19.058  1.00 82.13           O  
ATOM   4878  CG  TYR B 158       4.332 -19.497  16.356  1.00 82.13           C  
ATOM   4879  CD1 TYR B 158       5.374 -20.035  15.575  1.00 82.13           C  
ATOM   4880  HD1 TYR B 158       6.082 -19.378  15.092  1.00 82.13           H  
ATOM   4881  CD2 TYR B 158       3.410 -20.370  16.964  1.00 82.13           C  
ATOM   4882  HD2 TYR B 158       2.614 -19.969  17.575  1.00 82.13           H  
ATOM   4883  CE1 TYR B 158       5.484 -21.426  15.390  1.00 82.13           C  
ATOM   4884  HE1 TYR B 158       6.281 -21.829  14.783  1.00 82.13           H  
ATOM   4885  CE2 TYR B 158       3.525 -21.764  16.800  1.00 82.13           C  
ATOM   4886  HE2 TYR B 158       2.835 -22.432  17.293  1.00 82.13           H  
ATOM   4887  OH  TYR B 158       4.709 -23.642  15.893  1.00 82.13           O  
ATOM   4888  HH  TYR B 158       5.539 -23.855  15.460  1.00 82.13           H  
ATOM   4889  CZ  TYR B 158       4.567 -22.296  16.014  1.00 82.13           C  
ATOM   4890  N   ALA B 159       6.956 -17.005  18.034  1.00 66.80           N  
ATOM   4891  H   ALA B 159       6.740 -16.216  17.442  1.00 66.80           H  
ATOM   4892  CA  ALA B 159       8.370 -17.302  18.297  1.00 66.80           C  
ATOM   4893  HA  ALA B 159       8.571 -18.289  17.879  1.00 66.80           H  
ATOM   4894  C   ALA B 159       8.814 -17.353  19.782  1.00 66.80           C  
ATOM   4895  CB  ALA B 159       9.240 -16.292  17.535  1.00 66.80           C  
ATOM   4896  HB1 ALA B 159       9.126 -15.289  17.946  1.00 66.80           H  
ATOM   4897  HB2 ALA B 159      10.288 -16.586  17.607  1.00 66.80           H  
ATOM   4898  HB3 ALA B 159       8.956 -16.267  16.483  1.00 66.80           H  
ATOM   4899  O   ALA B 159       9.614 -18.236  20.113  1.00 66.80           O  
ATOM   4900  N   PRO B 160       8.400 -16.433  20.682  1.00 58.06           N  
ATOM   4901  CA  PRO B 160       8.975 -16.319  22.027  1.00 58.06           C  
ATOM   4902  HA  PRO B 160      10.029 -16.060  21.926  1.00 58.06           H  
ATOM   4903  C   PRO B 160       8.869 -17.598  22.863  1.00 58.06           C  
ATOM   4904  CB  PRO B 160       8.246 -15.147  22.697  1.00 58.06           C  
ATOM   4905  HB2 PRO B 160       7.351 -15.499  23.211  1.00 58.06           H  
ATOM   4906  HB3 PRO B 160       8.895 -14.610  23.388  1.00 58.06           H  
ATOM   4907  O   PRO B 160       9.863 -18.015  23.461  1.00 58.06           O  
ATOM   4908  CG  PRO B 160       7.832 -14.274  21.516  1.00 58.06           C  
ATOM   4909  HG2 PRO B 160       6.969 -13.650  21.750  1.00 58.06           H  
ATOM   4910  HG3 PRO B 160       8.674 -13.663  21.190  1.00 58.06           H  
ATOM   4911  CD  PRO B 160       7.504 -15.311  20.450  1.00 58.06           C  
ATOM   4912  HD2 PRO B 160       7.611 -14.870  19.459  1.00 58.06           H  
ATOM   4913  HD3 PRO B 160       6.482 -15.659  20.605  1.00 58.06           H  
ATOM   4914  N   ASP B 161       7.715 -18.265  22.838  1.00 54.62           N  
ATOM   4915  H   ASP B 161       6.932 -17.873  22.336  1.00 54.62           H  
ATOM   4916  CA  ASP B 161       7.481 -19.494  23.609  1.00 54.62           C  
ATOM   4917  HA  ASP B 161       7.912 -19.368  24.603  1.00 54.62           H  
ATOM   4918  C   ASP B 161       8.184 -20.721  23.002  1.00 54.62           C  
ATOM   4919  CB  ASP B 161       5.968 -19.715  23.779  1.00 54.62           C  
ATOM   4920  HB2 ASP B 161       5.479 -19.629  22.809  1.00 54.62           H  
ATOM   4921  HB3 ASP B 161       5.801 -20.726  24.152  1.00 54.62           H  
ATOM   4922  O   ASP B 161       8.400 -21.729  23.678  1.00 54.62           O  
ATOM   4923  CG  ASP B 161       5.329 -18.738  24.780  1.00 54.62           C  
ATOM   4924  OD1 ASP B 161       6.044 -18.285  25.706  1.00 54.62           O  
ATOM   4925  OD2 ASP B 161       4.122 -18.454  24.629  1.00 54.62           O  
ATOM   4926  N   ILE B 162       8.638 -20.621  21.748  1.00 47.95           N  
ATOM   4927  H   ILE B 162       8.431 -19.771  21.243  1.00 47.95           H  
ATOM   4928  CA  ILE B 162       9.434 -21.655  21.077  1.00 47.95           C  
ATOM   4929  HA  ILE B 162       9.116 -22.628  21.452  1.00 47.95           H  
ATOM   4930  C   ILE B 162      10.915 -21.523  21.410  1.00 47.95           C  
ATOM   4931  CB  ILE B 162       9.189 -21.643  19.551  1.00 47.95           C  
ATOM   4932  HB  ILE B 162       9.420 -20.649  19.168  1.00 47.95           H  
ATOM   4933  O   ILE B 162      11.642 -22.482  21.188  1.00 47.95           O  
ATOM   4934  CG1 ILE B 162       7.702 -21.935  19.301  1.00 47.95           C  
ATOM   4935 HG12 ILE B 162       7.083 -21.268  19.900  1.00 47.95           H  
ATOM   4936 HG13 ILE B 162       7.465 -22.959  19.589  1.00 47.95           H  
ATOM   4937  CG2 ILE B 162      10.052 -22.666  18.774  1.00 47.95           C
[truncated: 1,793,593 more chars]
