# Supplementary material for: Module-Based Polyketide Synthase Engineering for de Novo Polyketide Biosynthesis
Source: ACS Synth Biol. 2023 Oct 23;12(11):3148–55. doi: 10.1021/acssynbio.3c00282 (PMC10661043; doi:10.1021/acssynbio.3c00282)
Supplement: Supplementary file 2 — sb3c00282_si_002.zip [file sb3c00282_si_002.zip › Final_PKS_Structures/menzella_pdbs/eryM3_ACP_gelM3_KSAT_dimer.pdb]

ATOM      1  N   LEU A   1      -5.186  19.015  71.334  1.00 63.87           N  
ATOM      2  H   LEU A   1      -4.546  19.580  71.872  1.00 63.87           H  
ATOM      3  H2  LEU A   1      -5.423  18.180  71.850  1.00 63.87           H  
ATOM      4  H3  LEU A   1      -4.714  18.748  70.482  1.00 63.87           H  
ATOM      5  CA  LEU A   1      -6.399  19.803  71.003  1.00 63.87           C  
ATOM      6  HA  LEU A   1      -6.059  20.687  70.463  1.00 63.87           H  
ATOM      7  C   LEU A   1      -7.089  20.394  72.231  1.00 63.87           C  
ATOM      8  CB  LEU A   1      -7.359  19.069  70.055  1.00 63.87           C  
ATOM      9  HB2 LEU A   1      -7.557  18.069  70.442  1.00 63.87           H  
ATOM     10  HB3 LEU A   1      -8.303  19.611  70.007  1.00 63.87           H  
ATOM     11  O   LEU A   1      -7.006  21.598  72.367  1.00 63.87           O  
ATOM     12  CG  LEU A   1      -6.772  18.978  68.632  1.00 63.87           C  
ATOM     13  HG  LEU A   1      -5.779  18.531  68.689  1.00 63.87           H  
ATOM     14  CD1 LEU A   1      -7.646  18.084  67.768  1.00 63.87           C  
ATOM     15 HD11 LEU A   1      -7.198  17.981  66.780  1.00 63.87           H  
ATOM     16 HD12 LEU A   1      -8.641  18.517  67.663  1.00 63.87           H  
ATOM     17 HD13 LEU A   1      -7.725  17.092  68.214  1.00 63.87           H  
ATOM     18  CD2 LEU A   1      -6.657  20.346  67.956  1.00 63.87           C  
ATOM     19 HD21 LEU A   1      -5.965  21.003  68.482  1.00 63.87           H  
ATOM     20 HD22 LEU A   1      -7.635  20.822  67.885  1.00 63.87           H  
ATOM     21 HD23 LEU A   1      -6.269  20.219  66.945  1.00 63.87           H  
ATOM     22  N   ALA A   2      -7.705  19.626  73.142  1.00 66.50           N  
ATOM     23  H   ALA A   2      -7.816  18.636  72.974  1.00 66.50           H  
ATOM     24  CA  ALA A   2      -8.543  20.195  74.221  1.00 66.50           C  
ATOM     25  HA  ALA A   2      -9.389  20.700  73.755  1.00 66.50           H  
ATOM     26  C   ALA A   2      -7.878  21.247  75.149  1.00 66.50           C  
ATOM     27  CB  ALA A   2      -9.097  19.028  75.051  1.00 66.50           C  
ATOM     28  HB1 ALA A   2      -8.286  18.493  75.543  1.00 66.50           H  
ATOM     29  HB2 ALA A   2      -9.776  19.415  75.811  1.00 66.50           H  
ATOM     30  HB3 ALA A   2      -9.653  18.343  74.411  1.00 66.50           H  
ATOM     31  O   ALA A   2      -8.584  22.074  75.715  1.00 66.50           O  
ATOM     32  N   GLY A   3      -6.548  21.226  75.306  1.00 68.84           N  
ATOM     33  H   GLY A   3      -6.023  20.503  74.836  1.00 68.84           H  
ATOM     34  CA  GLY A   3      -5.788  22.230  76.072  1.00 68.84           C  
ATOM     35  HA2 GLY A   3      -4.933  21.744  76.543  1.00 68.84           H  
ATOM     36  HA3 GLY A   3      -6.417  22.635  76.865  1.00 68.84           H  
ATOM     37  C   GLY A   3      -5.252  23.422  75.262  1.00 68.84           C  
ATOM     38  O   GLY A   3      -4.530  24.234  75.824  1.00 68.84           O  
ATOM     39  N   LEU A   4      -5.556  23.504  73.964  1.00 70.99           N  
ATOM     40  H   LEU A   4      -6.242  22.859  73.596  1.00 70.99           H  
ATOM     41  CA  LEU A   4      -5.167  24.602  73.071  1.00 70.99           C  
ATOM     42  HA  LEU A   4      -4.321  25.148  73.487  1.00 70.99           H  
ATOM     43  C   LEU A   4      -6.327  25.595  72.926  1.00 70.99           C  
ATOM     44  CB  LEU A   4      -4.769  24.033  71.694  1.00 70.99           C  
ATOM     45  HB2 LEU A   4      -4.564  24.867  71.023  1.00 70.99           H  
ATOM     46  HB3 LEU A   4      -5.623  23.493  71.287  1.00 70.99           H  
ATOM     47  O   LEU A   4      -7.494  25.191  72.986  1.00 70.99           O  
ATOM     48  CG  LEU A   4      -3.553  23.094  71.677  1.00 70.99           C  
ATOM     49  HG  LEU A   4      -3.733  22.257  72.351  1.00 70.99           H  
ATOM     50  CD1 LEU A   4      -3.374  22.522  70.268  1.00 70.99           C  
ATOM     51 HD11 LEU A   4      -3.158  23.335  69.574  1.00 70.99           H  
ATOM     52 HD12 LEU A   4      -4.281  22.019  69.935  1.00 70.99           H  
ATOM     53 HD13 LEU A   4      -2.530  21.832  70.245  1.00 70.99           H  
ATOM     54  CD2 LEU A   4      -2.265  23.798  72.091  1.00 70.99           C  
ATOM     55 HD21 LEU A   4      -1.414  23.124  71.992  1.00 70.99           H  
ATOM     56 HD22 LEU A   4      -2.329  24.132  73.126  1.00 70.99           H  
ATOM     57 HD23 LEU A   4      -2.094  24.671  71.460  1.00 70.99           H  
ATOM     58  N   SER A   5      -6.027  26.870  72.684  1.00 74.49           N  
ATOM     59  H   SER A   5      -5.057  27.135  72.593  1.00 74.49           H  
ATOM     60  CA  SER A   5      -7.036  27.875  72.327  1.00 74.49           C  
ATOM     61  HA  SER A   5      -7.778  27.888  73.125  1.00 74.49           H  
ATOM     62  C   SER A   5      -7.739  27.525  71.001  1.00 74.49           C  
ATOM     63  CB  SER A   5      -6.404  29.268  72.244  1.00 74.49           C  
ATOM     64  HB2 SER A   5      -5.862  29.483  73.165  1.00 74.49           H  
ATOM     65  HB3 SER A   5      -7.184  30.018  72.113  1.00 74.49           H  
ATOM     66  O   SER A   5      -7.201  26.757  70.201  1.00 74.49           O  
ATOM     67  OG  SER A   5      -5.522  29.332  71.154  1.00 74.49           O  
ATOM     68  HG  SER A   5      -4.716  28.897  71.440  1.00 74.49           H  
ATOM     69  N   PRO A   6      -8.946  28.059  70.722  1.00 67.50           N  
ATOM     70  CA  PRO A   6      -9.676  27.734  69.495  1.00 67.50           C  
ATOM     71  HA  PRO A   6      -9.933  26.675  69.518  1.00 67.50           H  
ATOM     72  C   PRO A   6      -8.893  28.018  68.205  1.00 67.50           C  
ATOM     73  CB  PRO A   6     -10.960  28.566  69.554  1.00 67.50           C  
ATOM     74  HB2 PRO A   6     -11.796  28.050  69.082  1.00 67.50           H  
ATOM     75  HB3 PRO A   6     -10.800  29.539  69.089  1.00 67.50           H  
ATOM     76  O   PRO A   6      -9.089  27.301  67.220  1.00 67.50           O  
ATOM     77  CG  PRO A   6     -11.185  28.754  71.052  1.00 67.50           C  
ATOM     78  HG2 PRO A   6     -11.648  27.860  71.470  1.00 67.50           H  
ATOM     79  HG3 PRO A   6     -11.787  29.638  71.265  1.00 67.50           H  
ATOM     80  CD  PRO A   6      -9.763  28.895  71.587  1.00 67.50           C  
ATOM     81  HD2 PRO A   6      -9.438  29.932  71.499  1.00 67.50           H  
ATOM     82  HD3 PRO A   6      -9.727  28.571  72.627  1.00 67.50           H  
ATOM     83  N   ASP A   7      -8.016  29.021  68.211  1.00 73.02           N  
ATOM     84  H   ASP A   7      -7.904  29.580  69.045  1.00 73.02           H  
ATOM     85  CA  ASP A   7      -7.204  29.393  67.052  1.00 73.02           C  
ATOM     86  HA  ASP A   7      -7.800  29.257  66.149  1.00 73.02           H  
ATOM     87  C   ASP A   7      -5.990  28.468  66.908  1.00 73.02           C  
ATOM     88  CB  ASP A   7      -6.847  30.885  67.123  1.00 73.02           C  
ATOM     89  HB2 ASP A   7      -6.280  31.074  68.035  1.00 73.02           H  
ATOM     90  HB3 ASP A   7      -6.218  31.138  66.268  1.00 73.02           H  
ATOM     91  O   ASP A   7      -5.816  27.886  65.843  1.00 73.02           O  
ATOM     92  CG  ASP A   7      -8.100  31.775  67.092  1.00 73.02           C  
ATOM     93  OD1 ASP A   7      -9.110  31.363  66.466  1.00 73.02           O  
ATOM     94  OD2 ASP A   7      -8.076  32.831  67.761  1.00 73.02           O  
ATOM     95  N   GLU A   8      -5.259  28.166  67.990  1.00 79.55           N  
ATOM     96  H   GLU A   8      -5.427  28.671  68.848  1.00 79.55           H  
ATOM     97  CA  GLU A   8      -4.200  27.135  67.983  1.00 79.55           C  
ATOM     98  HA  GLU A   8      -3.416  27.415  67.280  1.00 79.55           H  
ATOM     99  C   GLU A   8      -4.740  25.746  67.583  1.00 79.55           C  
ATOM    100  CB  GLU A   8      -3.599  27.001  69.388  1.00 79.55           C  
ATOM    101  HB2 GLU A   8      -2.983  26.103  69.427  1.00 79.55           H  
ATOM    102  HB3 GLU A   8      -4.434  26.863  70.075  1.00 79.55           H  
ATOM    103  O   GLU A   8      -4.045  24.966  66.928  1.00 79.55           O  
ATOM    104  CG  GLU A   8      -2.739  28.181  69.864  1.00 79.55           C  
ATOM    105  HG2 GLU A   8      -3.251  29.118  69.649  1.00 79.55           H  
ATOM    106  HG3 GLU A   8      -1.794  28.173  69.322  1.00 79.55           H  
ATOM    107  CD  GLU A   8      -2.498  28.080  71.379  1.00 79.55           C  
ATOM    108  OE1 GLU A   8      -1.333  28.106  71.823  1.00 79.55           O  
ATOM    109  OE2 GLU A   8      -3.516  27.960  72.109  1.00 79.55           O  
ATOM    110  N   GLN A   9      -5.989  25.420  67.953  1.00 78.70           N  
ATOM    111  H   GLN A   9      -6.482  26.080  68.537  1.00 78.70           H  
ATOM    112  CA  GLN A   9      -6.683  24.214  67.485  1.00 78.70           C  
ATOM    113  HA  GLN A   9      -6.059  23.343  67.688  1.00 78.70           H  
ATOM    114  C   GLN A   9      -6.940  24.252  65.975  1.00 78.70           C  
ATOM    115  CB  GLN A   9      -8.045  24.042  68.178  1.00 78.70           C  
ATOM    116  HB2 GLN A   9      -8.599  23.267  67.650  1.00 78.70           H  
ATOM    117  HB3 GLN A   9      -8.608  24.971  68.091  1.00 78.70           H  
ATOM    118  O   GLN A   9      -6.787  23.227  65.313  1.00 78.70           O  
ATOM    119  CG  GLN A   9      -7.989  23.642  69.655  1.00 78.70           C  
ATOM    120  HG2 GLN A   9      -7.373  24.354  70.205  1.00 78.70           H  
ATOM    121  HG3 GLN A   9      -7.531  22.657  69.750  1.00 78.70           H  
ATOM    122  CD  GLN A   9      -9.377  23.600  70.289  1.00 78.70           C  
ATOM    123  NE2 GLN A   9      -9.483  23.741  71.589  1.00 78.70           N  
ATOM    124 HE21 GLN A   9      -8.689  24.064  72.123  1.00 78.70           H  
ATOM    125 HE22 GLN A   9     -10.418  23.761  71.970  1.00 78.70           H  
ATOM    126  OE1 GLN A   9     -10.396  23.415  69.641  1.00 78.70           O  
ATOM    127  N   GLN A  10      -7.360  25.402  65.436  1.00 79.19           N  
ATOM    128  H   GLN A  10      -7.379  26.227  66.018  1.00 79.19           H  
ATOM    129  CA  GLN A  10      -7.588  25.575  64.002  1.00 79.19           C  
ATOM    130  HA  GLN A  10      -8.224  24.763  63.649  1.00 79.19           H  
ATOM    131  C   GLN A  10      -6.269  25.485  63.232  1.00 79.19           C  
ATOM    132  CB  GLN A  10      -8.302  26.915  63.743  1.00 79.19           C  
ATOM    133  HB2 GLN A  10      -7.671  27.733  64.091  1.00 79.19           H  
ATOM    134  HB3 GLN A  10      -9.230  26.949  64.314  1.00 79.19           H  
ATOM    135  O   GLN A  10      -6.230  24.820  62.205  1.00 79.19           O  
ATOM    136  CG  GLN A  10      -8.618  27.163  62.258  1.00 79.19           C  
ATOM    137  HG2 GLN A  10      -7.693  27.155  61.682  1.00 79.19           H  
ATOM    138  HG3 GLN A  10      -9.048  28.160  62.157  1.00 79.19           H  
ATOM    139  CD  GLN A  10      -9.604  26.165  61.656  1.00 79.19           C  
ATOM    140  NE2 GLN A  10      -9.467  25.841  60.388  1.00 79.19           N  
ATOM    141 HE21 GLN A  10      -8.665  26.170  59.871  1.00 79.19           H  
ATOM    142 HE22 GLN A  10     -10.112  25.168  59.999  1.00 79.19           H  
ATOM    143  OE1 GLN A  10     -10.540  25.697  62.294  1.00 79.19           O  
ATOM    144  N   GLU A  11      -5.206  26.104  63.739  1.00 82.90           N  
ATOM    145  H   GLU A  11      -5.336  26.671  64.565  1.00 82.90           H  
ATOM    146  CA  GLU A  11      -3.879  26.153  63.125  1.00 82.90           C  
ATOM    147  HA  GLU A  11      -3.983  26.486  62.092  1.00 82.90           H  
ATOM    148  C   GLU A  11      -3.224  24.763  63.094  1.00 82.90           C  
ATOM    149  CB  GLU A  11      -3.069  27.213  63.887  1.00 82.90           C  
ATOM    150  HB2 GLU A  11      -3.725  28.065  64.069  1.00 82.90           H  
ATOM    151  HB3 GLU A  11      -2.761  26.812  64.852  1.00 82.90           H  
ATOM    152  O   GLU A  11      -2.867  24.288  62.018  1.00 82.90           O  
ATOM    153  CG  GLU A  11      -1.850  27.743  63.125  1.00 82.90           C  
ATOM    154  HG2 GLU A  11      -1.073  26.979  63.115  1.00 82.90           H  
ATOM    155  HG3 GLU A  11      -2.144  27.948  62.095  1.00 82.90           H  
ATOM    156  CD  GLU A  11      -1.322  29.033  63.778  1.00 82.90           C  
ATOM    157  OE1 GLU A  11      -1.014  29.982  63.021  1.00 82.90           O  
ATOM    158  OE2 GLU A  11      -1.275  29.074  65.029  1.00 82.90           O  
ATOM    159  N   ASN A  12      -3.232  24.027  64.218  1.00 84.44           N  
ATOM    160  H   ASN A  12      -3.556  24.469  65.067  1.00 84.44           H  
ATOM    161  CA  ASN A  12      -2.789  22.623  64.269  1.00 84.44           C  
ATOM    162  HA  ASN A  12      -1.738  22.564  63.984  1.00 84.44           H  
ATOM    163  C   ASN A  12      -3.567  21.720  63.297  1.00 84.44           C  
ATOM    164  CB  ASN A  12      -2.977  22.058  65.693  1.00 84.44           C  
ATOM    165  HB2 ASN A  12      -3.182  20.990  65.623  1.00 84.44           H  
ATOM    166  HB3 ASN A  12      -3.832  22.526  66.182  1.00 84.44           H  
ATOM    167  O   ASN A  12      -3.006  20.790  62.722  1.00 84.44           O  
ATOM    168  CG  ASN A  12      -1.747  22.189  66.566  1.00 84.44           C  
ATOM    169  ND2 ASN A  12      -1.455  23.368  67.054  1.00 84.44           N  
ATOM    170 HD21 ASN A  12      -2.016  24.168  66.797  1.00 84.44           H  
ATOM    171 HD22 ASN A  12      -0.546  23.472  67.483  1.00 84.44           H  
ATOM    172  OD1 ASN A  12      -1.089  21.210  66.877  1.00 84.44           O  
ATOM    173  N   LEU A  13      -4.875  21.944  63.132  1.00 87.66           N  
ATOM    174  H   LEU A  13      -5.299  22.715  63.627  1.00 87.66           H  
ATOM    175  CA  LEU A  13      -5.692  21.145  62.215  1.00 87.66           C  
ATOM    176  HA  LEU A  13      -5.349  20.111  62.261  1.00 87.66           H  
ATOM    177  C   LEU A  13      -5.510  21.563  60.755  1.00 87.66           C  
ATOM    178  CB  LEU A  13      -7.162  21.189  62.654  1.00 87.66           C  
ATOM    179  HB2 LEU A  13      -7.791  20.826  61.842  1.00 87.66           H  
ATOM    180  HB3 LEU A  13      -7.439  22.225  62.851  1.00 87.66           H  
ATOM    181  O   LEU A  13      -5.593  20.708  59.876  1.00 87.66           O  
ATOM    182  CG  LEU A  13      -7.416  20.327  63.904  1.00 87.66           C  
ATOM    183  HG  LEU A  13      -6.684  20.556  64.678  1.00 87.66           H  
ATOM    184  CD1 LEU A  13      -8.804  20.622  64.449  1.00 87.66           C  
ATOM    185 HD11 LEU A  13      -8.853  21.671  64.739  1.00 87.66           H  
ATOM    186 HD12 LEU A  13      -9.006  20.002  65.322  1.00 87.66           H  
ATOM    187 HD13 LEU A  13      -9.532  20.421  63.663  1.00 87.66           H  
ATOM    188  CD2 LEU A  13      -7.362  18.826  63.596  1.00 87.66           C  
ATOM    189 HD21 LEU A  13      -8.010  18.592  62.751  1.00 87.66           H  
ATOM    190 HD22 LEU A  13      -6.339  18.538  63.354  1.00 87.66           H  
ATOM    191 HD23 LEU A  13      -7.679  18.250  64.465  1.00 87.66           H  
ATOM    192  N   LEU A  14      -5.229  22.839  60.488  1.00 87.41           N  
ATOM    193  H   LEU A  14      -5.186  23.493  61.257  1.00 87.41           H  
ATOM    194  CA  LEU A  14      -4.858  23.327  59.164  1.00 87.41           C  
ATOM    195  HA  LEU A  14      -5.622  23.027  58.447  1.00 87.41           H  
ATOM    196  C   LEU A  14      -3.535  22.694  58.725  1.00 87.41           C  
ATOM    197  CB  LEU A  14      -4.762  24.862  59.192  1.00 87.41           C  
ATOM    198  HB2 LEU A  14      -3.800  25.145  59.620  1.00 87.41           H  
ATOM    199  HB3 LEU A  14      -5.535  25.276  59.839  1.00 87.41           H  
ATOM    200  O   LEU A  14      -3.460  22.149  57.630  1.00 87.41           O  
ATOM    201  CG  LEU A  14      -4.912  25.476  57.789  1.00 87.41           C  
ATOM    202  HG  LEU A  14      -4.636  24.750  57.025  1.00 87.41           H  
ATOM    203  CD1 LEU A  14      -6.358  25.921  57.559  1.00 87.41           C  
ATOM    204 HD11 LEU A  14      -6.454  26.307  56.544  1.00 87.41           H  
ATOM    205 HD12 LEU A  14      -6.626  26.704  58.268  1.00 87.41           H  
ATOM    206 HD13 LEU A  14      -7.018  25.062  57.685  1.00 87.41           H  
ATOM    207  CD2 LEU A  14      -4.013  26.696  57.635  1.00 87.41           C  
ATOM    208 HD21 LEU A  14      -4.166  27.150  56.656  1.00 87.41           H  
ATOM    209 HD22 LEU A  14      -2.970  26.390  57.718  1.00 87.41           H  
ATOM    210 HD23 LEU A  14      -4.229  27.427  58.414  1.00 87.41           H  
ATOM    211  N   GLU A  15      -2.540  22.690  59.613  1.00 87.09           N  
ATOM    212  H   GLU A  15      -2.670  23.196  60.478  1.00 87.09           H  
ATOM    213  CA  GLU A  15      -1.241  22.051  59.411  1.00 87.09           C  
ATOM    214  HA  GLU A  15      -0.800  22.428  58.488  1.00 87.09           H  
ATOM    215  C   GLU A  15      -1.365  20.525  59.272  1.00 87.09           C  
ATOM    216  CB  GLU A  15      -0.325  22.457  60.576  1.00 87.09           C  
ATOM    217  HB2 GLU A  15      -0.751  22.092  61.510  1.00 87.09           H  
ATOM    218  HB3 GLU A  15      -0.273  23.545  60.614  1.00 87.09           H  
ATOM    219  O   GLU A  15      -0.754  19.942  58.377  1.00 87.09           O  
ATOM    220  CG  GLU A  15       1.094  21.902  60.409  1.00 87.09           C  
ATOM    221  HG2 GLU A  15       1.465  22.183  59.423  1.00 87.09           H  
ATOM    222  HG3 GLU A  15       1.044  20.814  60.460  1.00 87.09           H  
ATOM    223  CD  GLU A  15       2.073  22.386  61.487  1.00 87.09           C  
ATOM    224  OE1 GLU A  15       3.289  22.332  61.200  1.00 87.09           O  
ATOM    225  OE2 GLU A  15       1.611  22.739  62.596  1.00 87.09           O  
ATOM    226  N   LEU A  16      -2.204  19.864  60.081  1.00 88.62           N  
ATOM    227  H   LEU A  16      -2.608  20.368  60.857  1.00 88.62           H  
ATOM    228  CA  LEU A  16      -2.474  18.426  59.953  1.00 88.62           C  
ATOM    229  HA  LEU A  16      -1.524  17.899  60.042  1.00 88.62           H  
ATOM    230  C   LEU A  16      -3.073  18.071  58.584  1.00 88.62           C  
ATOM    231  CB  LEU A  16      -3.414  17.972  61.088  1.00 88.62           C  
ATOM    232  HB2 LEU A  16      -2.949  18.205  62.046  1.00 88.62           H  
ATOM    233  HB3 LEU A  16      -4.338  18.543  61.011  1.00 88.62           H  
ATOM    234  O   LEU A  16      -2.654  17.089  57.972  1.00 88.62           O  
ATOM    235  CG  LEU A  16      -3.770  16.471  61.057  1.00 88.62           C  
ATOM    236  HG  LEU A  16      -4.177  16.203  60.082  1.00 88.62           H  
ATOM    237  CD1 LEU A  16      -2.556  15.586  61.344  1.00 88.62           C  
ATOM    238 HD11 LEU A  16      -2.851  14.537  61.346  1.00 88.62           H  
ATOM    239 HD12 LEU A  16      -1.807  15.725  60.565  1.00 88.62           H  
ATOM    240 HD13 LEU A  16      -2.120  15.848  62.308  1.00 88.62           H  
ATOM    241  CD2 LEU A  16      -4.850  16.161  62.095  1.00 88.62           C  
ATOM    242 HD21 LEU A  16      -5.749  16.729  61.857  1.00 88.62           H  
ATOM    243 HD22 LEU A  16      -4.496  16.436  63.089  1.00 88.62           H  
ATOM    244 HD23 LEU A  16      -5.089  15.098  62.074  1.00 88.62           H  
ATOM    245  N   VAL A  17      -4.055  18.843  58.101  1.00 91.47           N  
ATOM    246  H   VAL A  17      -4.356  19.639  58.644  1.00 91.47           H  
ATOM    247  CA  VAL A  17      -4.675  18.589  56.791  1.00 91.47           C  
ATOM    248  HA  VAL A  17      -4.839  17.515  56.697  1.00 91.47           H  
ATOM    249  C   VAL A  17      -3.724  18.963  55.657  1.00 91.47           C  
ATOM    250  CB  VAL A  17      -6.047  19.276  56.644  1.00 91.47           C  
ATOM    251  HB  VAL A  17      -5.931  20.352  56.772  1.00 91.47           H  
ATOM    252  O   VAL A  17      -3.614  18.192  54.711  1.00 91.47           O  
ATOM    253  CG1 VAL A  17      -6.701  18.989  55.282  1.00 91.47           C  
ATOM    254 HG11 VAL A  17      -6.877  17.920  55.166  1.00 91.47           H  
ATOM    255 HG12 VAL A  17      -6.059  19.311  54.462  1.00 91.47           H  
ATOM    256 HG13 VAL A  17      -7.644  19.530  55.209  1.00 91.47           H  
ATOM    257  CG2 VAL A  17      -7.054  18.751  57.676  1.00 91.47           C  
ATOM    258 HG21 VAL A  17      -6.658  18.852  58.687  1.00 91.47           H  
ATOM    259 HG22 VAL A  17      -7.266  17.697  57.492  1.00 91.47           H  
ATOM    260 HG23 VAL A  17      -7.979  19.323  57.604  1.00 91.47           H  
ATOM    261  N   ALA A  18      -2.999  20.080  55.749  1.00 88.11           N  
ATOM    262  H   ALA A  18      -3.116  20.680  56.554  1.00 88.11           H  
ATOM    263  CA  ALA A  18      -2.029  20.491  54.735  1.00 88.11           C  
ATOM    264  HA  ALA A  18      -2.535  20.547  53.771  1.00 88.11           H  
ATOM    265  C   ALA A  18      -0.884  19.474  54.589  1.00 88.11           C  
ATOM    266  CB  ALA A  18      -1.509  21.890  55.081  1.00 88.11           C  
ATOM    267  HB1 ALA A  18      -2.338  22.594  55.164  1.00 88.11           H  
ATOM    268  HB2 ALA A  18      -0.837  22.234  54.295  1.00 88.11           H  
ATOM    269  HB3 ALA A  18      -0.973  21.866  56.030  1.00 88.11           H  
ATOM    270  O   ALA A  18      -0.574  19.080  53.467  1.00 88.11           O  
ATOM    271  N   ASN A  19      -0.323  18.976  55.700  1.00 87.02           N  
ATOM    272  H   ASN A  19      -0.593  19.357  56.595  1.00 87.02           H  
ATOM    273  CA  ASN A  19       0.679  17.905  55.675  1.00 87.02           C  
ATOM    274  HA  ASN A  19       1.499  18.192  55.016  1.00 87.02           H  
ATOM    275  C   ASN A  19       0.094  16.613  55.100  1.00 87.02           C  
ATOM    276  CB  ASN A  19       1.242  17.657  57.086  1.00 87.02           C  
ATOM    277  HB2 ASN A  19       0.440  17.668  57.824  1.00 87.02           H  
ATOM    278  HB3 ASN A  19       1.703  16.669  57.112  1.00 87.02           H  
ATOM    279  O   ASN A  19       0.697  16.015  54.215  1.00 87.02           O  
ATOM    280  CG  ASN A  19       2.337  18.636  57.470  1.00 87.02           C  
ATOM    281  ND2 ASN A  19       2.201  19.314  58.582  1.00 87.02           N  
ATOM    282 HD21 ASN A  19       2.931  19.974  58.811  1.00 87.02           H  
ATOM    283 HD22 ASN A  19       1.307  19.337  59.050  1.00 87.02           H  
ATOM    284  OD1 ASN A  19       3.323  18.799  56.775  1.00 87.02           O  
ATOM    285  N   ALA A  20      -1.103  16.205  55.540  1.00 88.96           N  
ATOM    286  H   ALA A  20      -1.563  16.718  56.278  1.00 88.96           H  
ATOM    287  CA  ALA A  20      -1.740  15.003  55.010  1.00 88.96           C  
ATOM    288  HA  ALA A  20      -1.069  14.161  55.184  1.00 88.96           H  
ATOM    289  C   ALA A  20      -1.969  15.090  53.493  1.00 88.96           C  
ATOM    290  CB  ALA A  20      -3.052  14.743  55.761  1.00 88.96           C  
ATOM    291  HB1 ALA A  20      -3.742  15.572  55.600  1.00 88.96           H  
ATOM    292  HB2 ALA A  20      -3.504  13.822  55.393  1.00 88.96           H  
ATOM    293  HB3 ALA A  20      -2.851  14.641  56.827  1.00 88.96           H  
ATOM    294  O   ALA A  20      -1.786  14.082  52.824  1.00 88.96           O  
ATOM    295  N   VAL A  21      -2.344  16.267  52.969  1.00 84.62           N  
ATOM    296  H   VAL A  21      -2.481  17.032  53.614  1.00 84.62           H  
ATOM    297  CA  VAL A  21      -2.558  16.551  51.537  1.00 84.62           C  
ATOM    298  HA  VAL A  21      -3.179  15.765  51.107  1.00 84.62           H  
ATOM    299  C   VAL A  21      -1.245  16.543  50.756  1.00 84.62           C  
ATOM    300  CB  VAL A  21      -3.314  17.884  51.370  1.00 84.62           C  
ATOM    301  HB  VAL A  21      -2.846  18.642  51.997  1.00 84.62           H  
ATOM    302  O   VAL A  21      -1.168  15.850  49.742  1.00 84.62           O  
ATOM    303  CG1 VAL A  21      -3.352  18.414  49.932  1.00 84.62           C  
ATOM    304 HG11 VAL A  21      -2.349  18.708  49.621  1.00 84.62           H  
ATOM    305 HG12 VAL A  21      -3.717  17.643  49.255  1.00 84.62           H  
ATOM    306 HG13 VAL A  21      -3.996  19.291  49.868  1.00 84.62           H  
ATOM    307  CG2 VAL A  21      -4.769  17.706  51.819  1.00 84.62           C  
ATOM    308 HG21 VAL A  21      -5.215  18.687  51.986  1.00 84.62           H  
ATOM    309 HG22 VAL A  21      -4.816  17.161  52.762  1.00 84.62           H  
ATOM    310 HG23 VAL A  21      -5.332  17.163  51.061  1.00 84.62           H  
ATOM    311  N   ALA A  22      -0.209  17.231  51.249  1.00 79.88           N  
ATOM    312  H   ALA A  22      -0.338  17.771  52.093  1.00 79.88           H  
ATOM    313  CA  ALA A  22       1.139  17.201  50.677  1.00 79.88           C  
ATOM    314  HA  ALA A  22       1.124  17.657  49.687  1.00 79.88           H  
ATOM    315  C   ALA A  22       1.637  15.757  50.509  1.00 79.88           C  
ATOM    316  CB  ALA A  22       2.075  18.011  51.588  1.00 79.88           C  
ATOM    317  HB1 ALA A  22       1.744  19.048  51.645  1.00 79.88           H  
ATOM    318  HB2 ALA A  22       3.090  17.988  51.191  1.00 79.88           H  
ATOM    319  HB3 ALA A  22       2.092  17.588  52.592  1.00 79.88           H  
ATOM    320  O   ALA A  22       2.022  15.347  49.416  1.00 79.88           O  
ATOM    321  N   GLU A  23       1.497  14.952  51.564  1.00 79.23           N  
ATOM    322  H   GLU A  23       1.180  15.369  52.427  1.00 79.23           H  
ATOM    323  CA  GLU A  23       1.952  13.562  51.625  1.00 79.23           C  
ATOM    324  HA  GLU A  23       2.987  13.532  51.283  1.00 79.23           H  
ATOM    325  C   GLU A  23       1.135  12.594  50.733  1.00 79.23           C  
ATOM    326  CB  GLU A  23       1.904  13.123  53.105  1.00 79.23           C  
ATOM    327  HB2 GLU A  23       2.121  13.978  53.746  1.00 79.23           H  
ATOM    328  HB3 GLU A  23       0.885  12.798  53.317  1.00 79.23           H  
ATOM    329  O   GLU A  23       1.536  11.437  50.576  1.00 79.23           O  
ATOM    330  CG  GLU A  23       2.906  12.025  53.508  1.00 79.23           C  
ATOM    331  HG2 GLU A  23       3.884  12.481  53.664  1.00 79.23           H  
ATOM    332  HG3 GLU A  23       3.006  11.314  52.688  1.00 79.23           H  
ATOM    333  CD  GLU A  23       2.487  11.250  54.777  1.00 79.23           C  
ATOM    334  OE1 GLU A  23       2.945  10.091  54.928  1.00 79.23           O  
ATOM    335  OE2 GLU A  23       1.531  11.645  55.482  1.00 79.23           O  
ATOM    336  N   VAL A  24      -0.036  12.982  50.191  1.00 70.80           N  
ATOM    337  H   VAL A  24      -0.339  13.930  50.359  1.00 70.80           H  
ATOM    338  CA  VAL A  24      -0.748  12.178  49.160  1.00 70.80           C  
ATOM    339  HA  VAL A  24      -0.375  11.154  49.207  1.00 70.80           H  
ATOM    340  C   VAL A  24      -0.447  12.638  47.742  1.00 70.80           C  
ATOM    341  CB  VAL A  24      -2.289  12.114  49.287  1.00 70.80           C  
ATOM    342  HB  VAL A  24      -2.747  12.717  48.503  1.00 70.80           H  
ATOM    343  O   VAL A  24      -0.409  11.809  46.843  1.00 70.80           O  
ATOM    344  CG1 VAL A  24      -2.752  10.672  49.097  1.00 70.80           C  
ATOM    345 HG11 VAL A  24      -2.357  10.035  49.887  1.00 70.80           H  
ATOM    346 HG12 VAL A  24      -2.408  10.306  48.130  1.00 70.80           H  
ATOM    347 HG13 VAL A  24      -3.842  10.655  49.101  1.00 70.80           H  
ATOM    348  CG2 VAL A  24      -2.897  12.584  50.599  1.00 70.80           C  
ATOM    349 HG21 VAL A  24      -2.432  12.074  51.442  1.00 70.80           H  
ATOM    350 HG22 VAL A  24      -2.749  13.662  50.660  1.00 70.80           H  
ATOM    351 HG23 VAL A  24      -3.970  12.388  50.600  1.00 70.80           H  
ATOM    352  N   LEU A  25      -0.248  13.941  47.543  1.00 67.77           N  
ATOM    353  H   LEU A  25      -0.305  14.569  48.332  1.00 67.77           H  
ATOM    354  CA  LEU A  25       0.061  14.522  46.235  1.00 67.77           C  
ATOM    355  HA  LEU A  25      -0.477  13.978  45.459  1.00 67.77           H  
ATOM    356  C   LEU A  25       1.552  14.414  45.864  1.00 67.77           C  
ATOM    357  CB  LEU A  25      -0.412  15.981  46.242  1.00 67.77           C  
ATOM    358  HB2 LEU A  25      -0.044  16.473  45.342  1.00 67.77           H  
ATOM    359  HB3 LEU A  25       0.041  16.467  47.107  1.00 67.77           H  
ATOM    360  O   LEU A  25       1.900  14.599  44.704  1.00 67.77           O  
ATOM    361  CG  LEU A  25      -1.934  16.183  46.324  1.00 67.77           C  
ATOM    362  HG  LEU A  25      -2.327  15.702  47.220  1.00 67.77           H  
ATOM    363  CD1 LEU A  25      -2.204  17.683  46.436  1.00 67.77           C  
ATOM    364 HD11 LEU A  25      -3.277  17.876  46.437  1.00 67.77           H  
ATOM    365 HD12 LEU A  25      -1.752  18.198  45.589  1.00 67.77           H  
ATOM    366 HD13 LEU A  25      -1.758  18.066  47.355  1.00 67.77           H  
ATOM    367  CD2 LEU A  25      -2.680  15.622  45.112  1.00 67.77           C  
ATOM    368 HD21 LEU A  25      -2.601  14.535  45.090  1.00 67.77           H  
ATOM    369 HD22 LEU A  25      -2.250  16.028  44.197  1.00 67.77           H  
ATOM    370 HD23 LEU A  25      -3.732  15.902  45.160  1.00 67.77           H  
ATOM    371  N   GLY A  26       2.424  14.096  46.828  1.00 68.39           N  
ATOM    372  H   GLY A  26       2.079  14.052  47.776  1.00 68.39           H  
ATOM    373  CA  GLY A  26       3.862  13.902  46.612  1.00 68.39           C  
ATOM    374  HA2 GLY A  26       4.037  13.568  45.589  1.00 68.39           H  
ATOM    375  HA3 GLY A  26       4.211  13.121  47.286  1.00 68.39           H  
ATOM    376  C   GLY A  26       4.734  15.141  46.854  1.00 68.39           C  
ATOM    377  O   GLY A  26       5.883  15.151  46.426  1.00 68.39           O  
ATOM    378  N   HIS A  27       4.217  16.165  47.541  1.00 68.87           N  
ATOM    379  H   HIS A  27       3.296  16.044  47.938  1.00 68.87           H  
ATOM    380  CA  HIS A  27       4.986  17.352  47.942  1.00 68.87           C  
ATOM    381  HA  HIS A  27       5.667  17.627  47.136  1.00 68.87           H  
ATOM    382  C   HIS A  27       5.833  17.080  49.199  1.00 68.87           C  
ATOM    383  CB  HIS A  27       4.030  18.527  48.181  1.00 68.87           C  
ATOM    384  HB2 HIS A  27       4.598  19.362  48.591  1.00 68.87           H  
ATOM    385  HB3 HIS A  27       3.279  18.238  48.916  1.00 68.87           H  
ATOM    386  O   HIS A  27       5.409  16.318  50.072  1.00 68.87           O  
ATOM    387  CG  HIS A  27       3.336  19.006  46.934  1.00 68.87           C  
ATOM    388  CD2 HIS A  27       2.062  18.720  46.535  1.00 68.87           C  
ATOM    389  HD2 HIS A  27       1.367  18.086  47.067  1.00 68.87           H  
ATOM    390  ND1 HIS A  27       3.868  19.854  45.999  1.00 68.87           N  
ATOM    391  HD1 HIS A  27       4.779  20.286  46.057  1.00 68.87           H  
ATOM    392  CE1 HIS A  27       2.937  20.073  45.057  1.00 68.87           C  
ATOM    393  HE1 HIS A  27       3.072  20.714  44.198  1.00 68.87           H  
ATOM    394  NE2 HIS A  27       1.802  19.415  45.349  1.00 68.87           N  
ATOM    395  N   GLU A  28       6.993  17.738  49.344  1.00 71.24           N  
ATOM    396  H   GLU A  28       7.277  18.412  48.648  1.00 71.24           H  
ATOM    397  CA  GLU A  28       7.880  17.525  50.506  1.00 71.24           C  
ATOM    398  HA  GLU A  28       8.017  16.454  50.657  1.00 71.24           H  
ATOM    399  C   GLU A  28       7.303  18.087  51.816  1.00 71.24           C  
ATOM    400  CB  GLU A  28       9.266  18.165  50.287  1.00 71.24           C  
ATOM    401  HB2 GLU A  28       9.146  19.214  50.017  1.00 71.24           H  
ATOM    402  HB3 GLU A  28       9.791  18.125  51.242  1.00 71.24           H  
ATOM    403  O   GLU A  28       7.641  17.620  52.905  1.00 71.24           O  
ATOM    404  CG  GLU A  28      10.151  17.459  49.247  1.00 71.24           C  
ATOM    405  HG2 GLU A  28       9.798  17.710  48.247  1.00 71.24           H  
ATOM    406  HG3 GLU A  28      10.043  16.383  49.382  1.00 71.24           H  
ATOM    407  CD  GLU A  28      11.645  17.829  49.387  1.00 71.24           C  
ATOM    408  OE1 GLU A  28      12.487  16.991  48.984  1.00 71.24           O  
ATOM    409  OE2 GLU A  28      11.964  18.912  49.934  1.00 71.24           O  
ATOM    410  N   SER A  29       6.458  19.119  51.730  1.00 76.13           N  
ATOM    411  H   SER A  29       6.239  19.460  50.805  1.00 76.13           H  
ATOM    412  CA  SER A  29       6.034  19.919  52.880  1.00 76.13           C  
ATOM    413  HA  SER A  29       6.002  19.288  53.768  1.00 76.13           H  
ATOM    414  C   SER A  29       4.648  20.535  52.683  1.00 76.13           C  
ATOM    415  CB  SER A  29       7.099  21.004  53.092  1.00 76.13           C  
ATOM    416  HB2 SER A  29       7.429  21.364  52.117  1.00 76.13           H  
ATOM    417  HB3 SER A  29       7.957  20.558  53.594  1.00 76.13           H  
ATOM    418  O   SER A  29       4.281  20.957  51.586  1.00 76.13           O  
ATOM    419  OG  SER A  29       6.640  22.121  53.835  1.00 76.13           O  
ATOM    420  HG  SER A  29       7.369  22.744  53.863  1.00 76.13           H  
ATOM    421  N   ALA A  30       3.896  20.687  53.781  1.00 77.28           N  
ATOM    422  H   ALA A  30       4.237  20.301  54.650  1.00 77.28           H  
ATOM    423  CA  ALA A  30       2.639  21.441  53.812  1.00 77.28           C  
ATOM    424  HA  ALA A  30       1.890  20.909  53.226  1.00 77.28           H  
ATOM    425  C   ALA A  30       2.742  22.870  53.246  1.00 77.28           C  
ATOM    426  CB  ALA A  30       2.173  21.522  55.268  1.00 77.28           C  
ATOM    427  HB1 ALA A  30       1.320  22.195  55.349  1.00 77.28           H  
ATOM    428  HB2 ALA A  30       2.976  21.899  55.903  1.00 77.28           H  
ATOM    429  HB3 ALA A  30       1.874  20.531  55.610  1.00 77.28           H  
ATOM    430  O   ALA A  30       1.732  23.413  52.805  1.00 77.28           O  
ATOM    431  N   ALA A  31       3.932  23.482  53.254  1.00 76.01           N  
ATOM    432  H   ALA A  31       4.736  22.959  53.571  1.00 76.01           H  
ATOM    433  CA  ALA A  31       4.144  24.843  52.760  1.00 76.01           C  
ATOM    434  HA  ALA A  31       3.424  25.500  53.249  1.00 76.01           H  
ATOM    435  C   ALA A  31       3.922  24.991  51.241  1.00 76.01           C  
ATOM    436  CB  ALA A  31       5.555  25.288  53.163  1.00 76.01           C  
ATOM    437  HB1 ALA A  31       5.684  25.189  54.241  1.00 76.01           H  
ATOM    438  HB2 ALA A  31       6.296  24.679  52.646  1.00 76.01           H  
ATOM    439  HB3 ALA A  31       5.698  26.331  52.881  1.00 76.01           H  
ATOM    440  O   ALA A  31       3.645  26.095  50.778  1.00 76.01           O  
ATOM    441  N   GLU A  32       4.008  23.900  50.473  1.00 69.07           N  
ATOM    442  H   GLU A  32       4.261  23.018  50.897  1.00 69.07           H  
ATOM    443  CA  GLU A  32       3.706  23.893  49.034  1.00 69.07           C  
ATOM    444  HA  GLU A  32       4.093  24.803  48.575  1.00 69.07           H  
ATOM    445  C   GLU A  32       2.194  23.859  48.747  1.00 69.07           C  
ATOM    446  CB  GLU A  32       4.398  22.693  48.375  1.00 69.07           C  
ATOM    447  HB2 GLU A  32       4.064  22.627  47.339  1.00 69.07           H  
ATOM    448  HB3 GLU A  32       4.101  21.780  48.890  1.00 69.07           H  
ATOM    449  O   GLU A  32       1.746  24.224  47.658  1.00 69.07           O  
ATOM    450  CG  GLU A  32       5.929  22.824  48.392  1.00 69.07           C  
ATOM    451  HG2 GLU A  32       6.217  23.706  47.820  1.00 69.07           H  
ATOM    452  HG3 GLU A  32       6.268  22.962  49.419  1.00 69.07           H  
ATOM    453  CD  GLU A  32       6.597  21.582  47.794  1.00 69.07           C  
ATOM    454  OE1 GLU A  32       7.488  21.026  48.468  1.00 69.07           O  
ATOM    455  OE2 GLU A  32       6.173  21.162  46.692  1.00 69.07           O  
ATOM    456  N   ILE A  33       1.377  23.464  49.729  1.00 77.55           N  
ATOM    457  H   ILE A  33       1.778  23.268  50.635  1.00 77.55           H  
ATOM    458  CA  ILE A  33      -0.070  23.341  49.567  1.00 77.55           C  
ATOM    459  HA  ILE A  33      -0.273  23.063  48.533  1.00 77.55           H  
ATOM    460  C   ILE A  33      -0.750  24.687  49.815  1.00 77.55           C  
ATOM    461  CB  ILE A  33      -0.632  22.216  50.462  1.00 77.55           C  
ATOM    462  HB  ILE A  33      -0.415  22.458  51.503  1.00 77.55           H  
ATOM    463  O   ILE A  33      -0.895  25.148  50.949  1.00 77.55           O  
ATOM    464  CG1 ILE A  33       0.014  20.846  50.161  1.00 77.55           C  
ATOM    465 HG12 ILE A  33      -0.447  20.097  50.804  1.00 77.55           H  
ATOM    466 HG13 ILE A  33       1.072  20.889  50.422  1.00 77.55           H  
ATOM    467  CG2 ILE A  33      -2.162  22.114  50.322  1.00 77.55           C  
ATOM    468 HG21 ILE A  33      -2.445  22.007  49.275  1.00 77.55           H  
ATOM    469 HG22 ILE A  33      -2.520  21.252  50.883  1.00 77.55           H  
ATOM    470 HG23 ILE A  33      -2.630  23.012  50.726  1.00 77.55           H  
ATOM    471  CD1 ILE A  33      -0.098  20.374  48.703  1.00 77.55           C  
ATOM    472 HD11 ILE A  33       0.256  19.345  48.634  1.00 77.55           H  
ATOM    473 HD12 ILE A  33       0.520  20.995  48.054  1.00 77.55           H  
ATOM    474 HD13 ILE A  33      -1.132  20.402  48.359  1.00 77.55           H  
ATOM    475  N   ASN A  34      -1.281  25.292  48.750  1.00 70.14           N  
ATOM    476  H   ASN A  34      -1.074  24.913  47.837  1.00 70.14           H  
ATOM    477  CA  ASN A  34      -2.171  26.441  48.886  1.00 70.14           C  
ATOM    478  HA  ASN A  34      -1.688  27.161  49.547  1.00 70.14           H  
ATOM    479  C   ASN A  34      -3.492  26.011  49.549  1.00 70.14           C  
ATOM    480  CB  ASN A  34      -2.366  27.130  47.528  1.00 70.14           C  
ATOM    481  HB2 ASN A  34      -2.826  26.435  46.827  1.00 70.14           H  
ATOM    482  HB3 ASN A  34      -1.387  27.412  47.140  1.00 70.14           H  
ATOM    483  O   ASN A  34      -4.414  25.519  48.899  1.00 70.14           O  
ATOM    484  CG  ASN A  34      -3.233  28.381  47.618  1.00 70.14           C  
ATOM    485  ND2 ASN A  34      -3.138  29.247  46.638  1.00 70.14           N  
ATOM    486 HD21 ASN A  34      -2.492  29.088  45.879  1.00 70.14           H  
ATOM    487 HD22 ASN A  34      -3.718  30.072  46.689  1.00 70.14           H  
ATOM    488  OD1 ASN A  34      -4.003  28.607  48.546  1.00 70.14           O  
ATOM    489  N   VAL A  35      -3.596  26.257  50.856  1.00 77.03           N  
ATOM    490  H   VAL A  35      -2.737  26.525  51.315  1.00 77.03           H  
ATOM    491  CA  VAL A  35      -4.705  25.816  51.719  1.00 77.03           C  
ATOM    492  HA  VAL A  35      -4.758  24.734  51.598  1.00 77.03           H  
ATOM    493  C   VAL A  35      -6.095  26.368  51.358  1.00 77.03           C  
ATOM    494  CB  VAL A  35      -4.394  26.119  53.200  1.00 77.03           C  
ATOM    495  HB  VAL A  35      -5.195  25.707  53.814  1.00 77.03           H  
ATOM    496  O   VAL A  35      -7.102  25.930  51.928  1.00 77.03           O  
ATOM    497  CG1 VAL A  35      -3.087  25.459  53.649  1.00 77.03           C  
ATOM    498 HG11 VAL A  35      -3.065  24.414  53.340  1.00 77.03           H  
ATOM    499 HG12 VAL A  35      -2.225  25.961  53.210  1.00 77.03           H  
ATOM    500 HG13 VAL A  35      -3.001  25.508  54.735  1.00 77.03           H  
ATOM    501  CG2 VAL A  35      -4.306  27.628  53.478  1.00 77.03           C  
ATOM    502 HG21 VAL A  35      -5.273  28.100  53.304  1.00 77.03           H  
ATOM    503 HG22 VAL A  35      -3.549  28.091  52.844  1.00 77.03           H  
ATOM    504 HG23 VAL A  35      -4.026  27.792  54.518  1.00 77.03           H  
ATOM    505  N   ARG A  36      -6.171  27.345  50.445  1.00 71.57           N  
ATOM    506  H   ARG A  36      -5.305  27.637  50.014  1.00 71.57           H  
ATOM    507  CA  ARG A  36      -7.422  27.930  49.930  1.00 71.57           C  
ATOM    508  HA  ARG A  36      -8.249  27.677  50.594  1.00 71.57           H  
ATOM    509  C   ARG A  36      -7.829  27.391  48.559  1.00 71.57           C  
ATOM    510  CB  ARG A  36      -7.300  29.459  49.863  1.00 71.57           C  
ATOM    511  HB2 ARG A  36      -6.476  29.725  49.200  1.00 71.57           H  
ATOM    512  HB3 ARG A  36      -8.219  29.864  49.441  1.00 71.57           H  
ATOM    513  O   ARG A  36      -8.959  27.636  48.150  1.00 71.57           O  
ATOM    514  CG  ARG A  36      -7.074  30.094  51.239  1.00 71.57           C  
ATOM    515  HG2 ARG A  36      -7.868  29.785  51.919  1.00 71.57           H  
ATOM    516  HG3 ARG A  36      -6.111  29.774  51.637  1.00 71.57           H  
ATOM    517  CD  ARG A  36      -7.081  31.619  51.103  1.00 71.57           C  
ATOM    518  HD2 ARG A  36      -6.317  31.906  50.381  1.00 71.57           H  
ATOM    519  HD3 ARG A  36      -8.055  31.935  50.730  1.00 71.57           H  
ATOM    520  NE  ARG A  36      -6.807  32.274  52.394  1.00 71.57           N  
ATOM    521  HE  ARG A  36      -6.678  31.668  53.192  1.00 71.57           H  
ATOM    522  NH1 ARG A  36      -6.811  34.438  51.622  1.00 71.57           N  
ATOM    523 HH11 ARG A  36      -7.021  34.098  50.695  1.00 71.57           H  
ATOM    524 HH12 ARG A  36      -6.688  35.428  51.779  1.00 71.57           H  
ATOM    525  NH2 ARG A  36      -6.389  34.034  53.777  1.00 71.57           N  
ATOM    526 HH21 ARG A  36      -6.262  35.027  53.914  1.00 71.57           H  
ATOM    527 HH22 ARG A  36      -6.237  33.397  54.545  1.00 71.57           H  
ATOM    528  CZ  ARG A  36      -6.672  33.574  52.591  1.00 71.57           C  
ATOM    529  N   ARG A  37      -6.939  26.682  47.861  1.00 69.91           N  
ATOM    530  H   ARG A  37      -6.058  26.451  48.297  1.00 69.91           H  
ATOM    531  CA  ARG A  37      -7.215  26.107  46.541  1.00 69.91           C  
ATOM    532  HA  ARG A  37      -7.755  26.851  45.957  1.00 69.91           H  
ATOM    533  C   ARG A  37      -8.127  24.885  46.662  1.00 69.91           C  
ATOM    534  CB  ARG A  37      -5.884  25.791  45.840  1.00 69.91           C  
ATOM    535  HB2 ARG A  37      -5.557  24.783  46.097  1.00 69.91           H  
ATOM    536  HB3 ARG A  37      -5.125  26.501  46.168  1.00 69.91           H  
ATOM    537  O   ARG A  37      -8.106  24.193  47.684  1.00 69.91           O  
ATOM    538  CG  ARG A  37      -6.038  25.938  44.327  1.00 69.91           C  
ATOM    539  HG2 ARG A  37      -6.360  26.958  44.117  1.00 69.91           H  
ATOM    540  HG3 ARG A  37      -6.806  25.251  43.972  1.00 69.91           H  
ATOM    541  CD  ARG A  37      -4.737  25.663  43.572  1.00 69.91           C  
ATOM    542  HD2 ARG A  37      -4.611  24.587  43.455  1.00 69.91           H  
ATOM    543  HD3 ARG A  37      -3.900  26.066  44.142  1.00 69.91           H  
ATOM    544  NE  ARG A  37      -4.789  26.315  42.257  1.00 69.91           N  
ATOM    545  HE  ARG A  37      -5.716  26.539  41.925  1.00 69.91           H  
ATOM    546  NH1 ARG A  37      -2.583  26.051  41.678  1.00 69.91           N  
ATOM    547 HH11 ARG A  37      -1.838  26.190  41.010  1.00 69.91           H  
ATOM    548 HH12 ARG A  37      -2.510  25.315  42.366  1.00 69.91           H  
ATOM    549  NH2 ARG A  37      -3.912  27.348  40.435  1.00 69.91           N  
ATOM    550 HH21 ARG A  37      -4.842  27.683  40.227  1.00 69.91           H  
ATOM    551 HH22 ARG A  37      -3.158  27.498  39.779  1.00 69.91           H  
ATOM    552  CZ  ARG A  37      -3.763  26.567  41.465  1.00 69.91           C  
ATOM    553  N   ALA A  38      -8.937  24.636  45.635  1.00 69.70           N  
ATOM    554  H   ALA A  38      -8.891  25.219  44.812  1.00 69.70           H  
ATOM    555  CA  ALA A  38      -9.819  23.477  45.604  1.00 69.70           C  
ATOM    556  HA  ALA A  38     -10.361  23.450  46.550  1.00 69.70           H  
ATOM    557  C   ALA A  38      -9.015  22.173  45.460  1.00 69.70           C  
ATOM    558  CB  ALA A  38     -10.849  23.653  44.484  1.00 69.70           C  
ATOM    559  HB1 ALA A  38     -11.414  24.572  44.637  1.00 69.70           H  
ATOM    560  HB2 ALA A  38     -10.346  23.705  43.519  1.00 69.70           H  
ATOM    561  HB3 ALA A  38     -11.539  22.809  44.479  1.00 69.70           H  
ATOM    562  O   ALA A  38      -8.036  22.129  44.718  1.00 69.70           O  
ATOM    563  N   PHE A  39      -9.441  21.087  46.109  1.00 72.95           N  
ATOM    564  H   PHE A  39     -10.210  21.188  46.756  1.00 72.95           H  
ATOM    565  CA  PHE A  39      -8.784  19.779  45.991  1.00 72.95           C  
ATOM    566  HA  PHE A  39      -7.743  19.890  46.296  1.00 72.95           H  
ATOM    567  C   PHE A  39      -8.728  19.269  44.541  1.00 72.95           C  
ATOM    568  CB  PHE A  39      -9.481  18.768  46.921  1.00 72.95           C  
ATOM    569  HB2 PHE A  39     -10.553  18.792  46.728  1.00 72.95           H  
ATOM    570  HB3 PHE A  39      -9.133  17.767  46.665  1.00 72.95           H  
ATOM    571  O   PHE A  39      -7.718  18.698  44.136  1.00 72.95           O  
ATOM    572  CG  PHE A  39      -9.226  18.956  48.409  1.00 72.95           C  
ATOM    573  CD1 PHE A  39      -7.917  19.173  48.881  1.00 72.95           C  
ATOM    574  HD1 PHE A  39      -7.087  19.229  48.193  1.00 72.95           H  
ATOM    575  CD2 PHE A  39     -10.281  18.850  49.336  1.00 72.95           C  
ATOM    576  HD2 PHE A  39     -11.290  18.682  48.990  1.00 72.95           H  
ATOM    577  CE1 PHE A  39      -7.669  19.304  50.255  1.00 72.95           C  
ATOM    578  HE1 PHE A  39      -6.658  19.485  50.587  1.00 72.95           H  
ATOM    579  CE2 PHE A  39     -10.023  18.952  50.716  1.00 72.95           C  
ATOM    580  HE2 PHE A  39     -10.831  18.853  51.426  1.00 72.95           H  
ATOM    581  CZ  PHE A  39      -8.719  19.189  51.178  1.00 72.95           C  
ATOM    582  HZ  PHE A  39      -8.525  19.281  52.236  1.00 72.95           H  
ATOM    583  N   SER A  40      -9.748  19.562  43.732  1.00 56.86           N  
ATOM    584  H   SER A  40     -10.534  20.080  44.100  1.00 56.86           H  
ATOM    585  CA  SER A  40      -9.765  19.269  42.293  1.00 56.86           C  
ATOM    586  HA  SER A  40      -9.578  18.205  42.150  1.00 56.86           H  
ATOM    587  C   SER A  40      -8.694  20.026  41.494  1.00 56.86           C  
ATOM    588  CB  SER A  40     -11.154  19.591  41.732  1.00 56.86           C  
ATOM    589  HB2 SER A  40     -11.867  18.867  42.126  1.00 56.86           H  
ATOM    590  HB3 SER A  40     -11.142  19.510  40.645  1.00 56.86           H  
ATOM    591  O   SER A  40      -8.184  19.492  40.518  1.00 56.86           O  
ATOM    592  OG  SER A  40     -11.566  20.893  42.121  1.00 56.86           O  
ATOM    593  HG  SER A  40     -11.376  21.502  41.403  1.00 56.86           H  
ATOM    594  N   GLU A  41      -8.314  21.239  41.909  1.00 54.50           N  
ATOM    595  H   GLU A  41      -8.727  21.610  42.753  1.00 54.50           H  
ATOM    596  CA  GLU A  41      -7.228  22.023  41.290  1.00 54.50           C  
ATOM    597  HA  GLU A  41      -7.225  21.873  40.211  1.00 54.50           H  
ATOM    598  C   GLU A  41      -5.832  21.645  41.809  1.00 54.50           C  
ATOM    599  CB  GLU A  41      -7.424  23.512  41.586  1.00 54.50           C  
ATOM    600  HB2 GLU A  41      -6.523  24.040  41.276  1.00 54.50           H  
ATOM    601  HB3 GLU A  41      -7.537  23.635  42.663  1.00 54.50           H  
ATOM    602  O   GLU A  41      -4.826  22.034  41.220  1.00 54.50           O  
ATOM    603  CG  GLU A  41      -8.615  24.177  40.892  1.00 54.50           C  
ATOM    604  HG2 GLU A  41      -8.480  24.111  39.812  1.00 54.50           H  
ATOM    605  HG3 GLU A  41      -9.527  23.644  41.161  1.00 54.50           H  
ATOM    606  CD  GLU A  41      -8.729  25.653  41.311  1.00 54.50           C  
ATOM    607  OE1 GLU A  41      -9.863  26.170  41.257  1.00 54.50           O  
ATOM    608  OE2 GLU A  41      -7.701  26.248  41.736  1.00 54.50           O  
ATOM    609  N   LEU A  42      -5.758  20.920  42.928  1.00 64.86           N  
ATOM    610  H   LEU A  42      -6.626  20.666  43.378  1.00 64.86           H  
ATOM    611  CA  LEU A  42      -4.511  20.421  43.513  1.00 64.86           C  
ATOM    612  HA  LEU A  42      -3.693  21.078  43.218  1.00 64.86           H  
ATOM    613  C   LEU A  42      -4.119  19.029  42.976  1.00 64.86           C  
ATOM    614  CB  LEU A  42      -4.626  20.450  45.054  1.00 64.86           C  
ATOM    615  HB2 LEU A  42      -5.508  19.877  45.341  1.00 64.86           H  
ATOM    616  HB3 LEU A  42      -3.757  19.947  45.477  1.00 64.86           H  
ATOM    617  O   LEU A  42      -3.134  18.469  43.436  1.00 64.86           O  
ATOM    618  CG  LEU A  42      -4.702  21.854  45.687  1.00 64.86           C  
ATOM    619  HG  LEU A  42      -5.480  22.443  45.201  1.00 64.86           H  
ATOM    620  CD1 LEU A  42      -5.043  21.741  47.176  1.00 64.86           C  
ATOM    621 HD11 LEU A  42      -5.068  22.732  47.627  1.00 64.86           H  
ATOM    622 HD12 LEU A  42      -4.298  21.127  47.682  1.00 64.86           H  
ATOM    623 HD13 LEU A  42      -6.029  21.289  47.286  1.00 64.86           H  
ATOM    624  CD2 LEU A  42      -3.375  22.613  45.572  1.00 64.86           C  
ATOM    625 HD21 LEU A  42      -2.573  22.022  46.015  1.00 64.86           H  
ATOM    626 HD22 LEU A  42      -3.141  22.789  44.522  1.00 64.86           H  
ATOM    627 HD23 LEU A  42      -3.444  23.570  46.088  1.00 64.86           H  
ATOM    628  N   GLY A  43      -4.873  18.453  42.030  1.00 52.67           N  
ATOM    629  H   GLY A  43      -5.651  18.977  41.655  1.00 52.67           H  
ATOM    630  CA  GLY A  43      -4.606  17.110  41.486  1.00 52.67           C  
ATOM    631  HA2 GLY A  43      -5.091  17.023  40.514  1.00 52.67           H  
ATOM    632  HA3 GLY A  43      -3.533  16.982  41.342  1.00 52.67           H  
ATOM    633  C   GLY A  43      -5.110  15.957  42.366  1.00 52.67           C  
ATOM    634  O   GLY A  43      -4.652  14.821  42.245  1.00 52.67           O  
ATOM    635  N   LEU A  44      -6.048  16.228  43.278  1.00 58.67           N  
ATOM    636  H   LEU A  44      -6.411  17.169  43.334  1.00 58.67           H  
ATOM    637  CA  LEU A  44      -6.538  15.245  44.242  1.00 58.67           C  
ATOM    638  HA  LEU A  44      -5.708  14.568  44.446  1.00 58.67           H  
ATOM    639  C   LEU A  44      -7.657  14.381  43.626  1.00 58.67           C  
ATOM    640  CB  LEU A  44      -6.867  15.986  45.557  1.00 58.67           C  
ATOM    641  HB2 LEU A  44      -6.353  16.947  45.543  1.00 58.67           H  
ATOM    642  HB3 LEU A  44      -7.934  16.202  45.607  1.00 58.67           H  
ATOM    643  O   LEU A  44      -8.848  14.628  43.817  1.00 58.67           O  
ATOM    644  CG  LEU A  44      -6.396  15.239  46.819  1.00 58.67           C  
ATOM    645  HG  LEU A  44      -5.632  14.504  46.565  1.00 58.67           H  
ATOM    646  CD1 LEU A  44      -5.788  16.196  47.843  1.00 58.67           C  
ATOM    647 HD11 LEU A  44      -5.394  15.628  48.686  1.00 58.67           H  
ATOM    648 HD12 LEU A  44      -6.540  16.905  48.189  1.00 58.67           H  
ATOM    649 HD13 LEU A  44      -4.961  16.736  47.382  1.00 58.67           H  
ATOM    650  CD2 LEU A  44      -7.554  14.532  47.506  1.00 58.67           C  
ATOM    651 HD21 LEU A  44      -8.041  13.883  46.778  1.00 58.67           H  
ATOM    652 HD22 LEU A  44      -8.272  15.271  47.861  1.00 58.67           H  
ATOM    653 HD23 LEU A  44      -7.176  13.942  48.341  1.00 58.67           H  
ATOM    654  N   ASP A  45      -7.242  13.375  42.852  1.00 45.59           N  
ATOM    655  H   ASP A  45      -6.255  13.333  42.645  1.00 45.59           H  
ATOM    656  CA  ASP A  45      -8.108  12.375  42.214  1.00 45.59           C  
ATOM    657  HA  ASP A  45      -8.906  12.915  41.704  1.00 45.59           H  
ATOM    658  C   ASP A  45      -8.795  11.407  43.209  1.00 45.59           C  
ATOM    659  CB  ASP A  45      -7.301  11.632  41.128  1.00 45.59           C  
ATOM    660  HB2 ASP A  45      -7.988  11.040  40.524  1.00 45.59           H  
ATOM    661  HB3 ASP A  45      -6.851  12.373  40.466  1.00 45.59           H  
ATOM    662  O   ASP A  45      -8.691  11.537  44.431  1.00 45.59           O  
ATOM    663  CG  ASP A  45      -6.204  10.701  41.665  1.00 45.59           C  
ATOM    664  OD1 ASP A  45      -6.428  10.066  42.724  1.00 45.59           O  
ATOM    665  OD2 ASP A  45      -5.162  10.598  40.997  1.00 45.59           O  
ATOM    666  N   SER A  46      -9.512  10.401  42.691  1.00 44.22           N  
ATOM    667  H   SER A  46      -9.486  10.280  41.689  1.00 44.22           H  
ATOM    668  CA  SER A  46     -10.240   9.422  43.517  1.00 44.22           C  
ATOM    669  HA  SER A  46     -10.927   9.965  44.167  1.00 44.22           H  
ATOM    670  C   SER A  46      -9.340   8.568  44.424  1.00 44.22           C  
ATOM    671  CB  SER A  46     -11.067   8.485  42.633  1.00 44.22           C  
ATOM    672  HB2 SER A  46     -10.426   8.011  41.889  1.00 44.22           H  
ATOM    673  HB3 SER A  46     -11.511   7.709  43.256  1.00 44.22           H  
ATOM    674  O   SER A  46      -9.752   8.225  45.537  1.00 44.22           O  
ATOM    675  OG  SER A  46     -12.109   9.196  41.995  1.00 44.22           O  
ATOM    676  HG  SER A  46     -11.737   9.750  41.304  1.00 44.22           H  
ATOM    677  N   LEU A  47      -8.124   8.227  43.984  1.00 46.79           N  
ATOM    678  H   LEU A  47      -7.753   8.705  43.176  1.00 46.79           H  
ATOM    679  CA  LEU A  47      -7.166   7.438  44.762  1.00 46.79           C  
ATOM    680  HA  LEU A  47      -7.687   6.591  45.208  1.00 46.79           H  
ATOM    681  C   LEU A  47      -6.583   8.300  45.891  1.00 46.79           C  
ATOM    682  CB  LEU A  47      -6.062   6.919  43.815  1.00 46.79           C  
ATOM    683  HB2 LEU A  47      -5.391   7.743  43.578  1.00 46.79           H  
ATOM    684  HB3 LEU A  47      -6.504   6.588  42.875  1.00 46.79           H  
ATOM    685  O   LEU A  47      -6.600   7.904  47.063  1.00 46.79           O  
ATOM    686  CG  LEU A  47      -5.248   5.760  44.418  1.00 46.79           C  
ATOM    687  HG  LEU A  47      -5.104   5.929  45.485  1.00 46.79           H  
ATOM    688  CD1 LEU A  47      -5.972   4.423  44.223  1.00 46.79           C  
ATOM    689 HD11 LEU A  47      -6.089   4.219  43.159  1.00 46.79           H  
ATOM    690 HD12 LEU A  47      -5.386   3.620  44.671  1.00 46.79           H  
ATOM    691 HD13 LEU A  47      -6.955   4.455  44.692  1.00 46.79           H  
ATOM    692  CD2 LEU A  47      -3.871   5.657  43.770  1.00 46.79           C  
ATOM    693 HD21 LEU A  47      -3.974   5.500  42.696  1.00 46.79           H  
ATOM    694 HD22 LEU A  47      -3.308   4.830  44.203  1.00 46.79           H  
ATOM    695 HD23 LEU A  47      -3.320   6.582  43.934  1.00 46.79           H  
ATOM    696  N   ASN A  48      -6.171   9.522  45.551  1.00 56.74           N  
ATOM    697  H   ASN A  48      -6.189   9.762  44.570  1.00 56.74           H  
ATOM    698  CA  ASN A  48      -5.611  10.490  46.487  1.00 56.74           C  
ATOM    699  HA  ASN A  48      -4.827   9.995  47.060  1.00 56.74           H  
ATOM    700  C   ASN A  48      -6.659  10.968  47.508  1.00 56.74           C  
ATOM    701  CB  ASN A  48      -4.961  11.625  45.672  1.00 56.74           C  
ATOM    702  HB2 ASN A  48      -4.660  12.431  46.342  1.00 56.74           H  
ATOM    703  HB3 ASN A  48      -5.671  12.012  44.942  1.00 56.74           H  
ATOM    704  O   ASN A  48      -6.362  11.067  48.701  1.00 56.74           O  
ATOM    705  CG  ASN A  48      -3.703  11.154  44.952  1.00 56.74           C  
ATOM    706  ND2 ASN A  48      -3.285  11.823  43.904  1.00 56.74           N  
ATOM    707 HD21 ASN A  48      -3.826  12.561  43.476  1.00 56.74           H  
ATOM    708 HD22 ASN A  48      -2.490  11.431  43.421  1.00 56.74           H  
ATOM    709  OD1 ASN A  48      -3.074  10.188  45.355  1.00 56.74           O  
ATOM    710  N   ALA A  49      -7.919  11.146  47.105  1.00 57.27           N  
ATOM    711  H   ALA A  49      -8.105  11.114  46.112  1.00 57.27           H  
ATOM    712  CA  ALA A  49      -9.036  11.442  48.006  1.00 57.27           C  
ATOM    713  HA  ALA A  49      -8.802  12.335  48.585  1.00 57.27           H  
ATOM    714  C   ALA A  49      -9.302  10.303  49.004  1.00 57.27           C  
ATOM    715  CB  ALA A  49     -10.279  11.722  47.156  1.00 57.27           C  
ATOM    716  HB1 ALA A  49     -10.095  12.577  46.505  1.00 57.27           H  
ATOM    717  HB2 ALA A  49     -10.514  10.857  46.536  1.00 57.27           H  
ATOM    718  HB3 ALA A  49     -11.127  11.937  47.805  1.00 57.27           H  
ATOM    719  O   ALA A  49      -9.505  10.539  50.202  1.00 57.27           O  
ATOM    720  N   MET A  50      -9.264   9.053  48.532  1.00 57.44           N  
ATOM    721  H   MET A  50      -9.102   8.927  47.543  1.00 57.44           H  
ATOM    722  CA  MET A  50      -9.403   7.861  49.371  1.00 57.44           C  
ATOM    723  HA  MET A  50     -10.331   7.949  49.937  1.00 57.44           H  
ATOM    724  C   MET A  50      -8.269   7.745  50.398  1.00 57.44           C  
ATOM    725  CB  MET A  50      -9.479   6.614  48.468  1.00 57.44           C  
ATOM    726  HB2 MET A  50      -8.882   6.778  47.570  1.00 57.44           H  
ATOM    727  HB3 MET A  50      -9.051   5.746  48.968  1.00 57.44           H  
ATOM    728  O   MET A  50      -8.534   7.473  51.576  1.00 57.44           O  
ATOM    729  CG  MET A  50     -10.925   6.304  48.051  1.00 57.44           C  
ATOM    730  HG2 MET A  50     -11.505   7.226  48.067  1.00 57.44           H  
ATOM    731  HG3 MET A  50     -10.904   5.971  47.013  1.00 57.44           H  
ATOM    732  SD  MET A  50     -11.809   5.023  49.008  1.00 57.44           S  
ATOM    733  CE  MET A  50     -11.207   5.281  50.695  1.00 57.44           C  
ATOM    734  HE1 MET A  50     -11.397   6.309  51.003  1.00 57.44           H  
ATOM    735  HE2 MET A  50     -10.136   5.085  50.742  1.00 57.44           H  
ATOM    736  HE3 MET A  50     -11.712   4.586  51.365  1.00 57.44           H  
ATOM    737  N   ALA A  51      -7.025   7.988  49.983  1.00 70.23           N  
ATOM    738  H   ALA A  51      -6.872   8.171  49.001  1.00 70.23           H  
ATOM    739  CA  ALA A  51      -5.859   7.964  50.859  1.00 70.23           C  
ATOM    740  HA  ALA A  51      -5.892   7.048  51.450  1.00 70.23           H  
ATOM    741  C   ALA A  51      -5.849   9.135  51.864  1.00 70.23           C  
ATOM    742  CB  ALA A  51      -4.612   7.887  49.976  1.00 70.23           C  
ATOM    743  HB1 ALA A  51      -3.711   8.004  50.579  1.00 70.23           H  
ATOM    744  HB2 ALA A  51      -4.579   6.924  49.467  1.00 70.23           H  
ATOM    745  HB3 ALA A  51      -4.651   8.662  49.211  1.00 70.23           H  
ATOM    746  O   ALA A  51      -5.637   8.894  53.058  1.00 70.23           O  
ATOM    747  N   LEU A  52      -6.208  10.359  51.447  1.00 77.16           N  
ATOM    748  H   LEU A  52      -6.325  10.508  50.455  1.00 77.16           H  
ATOM    749  CA  LEU A  52      -6.387  11.516  52.336  1.00 77.16           C  
ATOM    750  HA  LEU A  52      -5.430  11.724  52.815  1.00 77.16           H  
ATOM    751  C   LEU A  52      -7.419  11.227  53.433  1.00 77.16           C  
ATOM    752  CB  LEU A  52      -6.814  12.749  51.511  1.00 77.16           C  
ATOM    753  HB2 LEU A  52      -7.743  12.520  50.989  1.00 77.16           H  
ATOM    754  HB3 LEU A  52      -6.063  12.958  50.749  1.00 77.16           H  
ATOM    755  O   LEU A  52      -7.135  11.392  54.623  1.00 77.16           O  
ATOM    756  CG  LEU A  52      -7.030  14.024  52.353  1.00 77.16           C  
ATOM    757  HG  LEU A  52      -7.825  13.847  53.077  1.00 77.16           H  
ATOM    758  CD1 LEU A  52      -5.770  14.446  53.108  1.00 77.16           C  
ATOM    759 HD11 LEU A  52      -4.946  14.585  52.408  1.00 77.16           H  
ATOM    760 HD12 LEU A  52      -5.952  15.382  53.636  1.00 77.16           H  
ATOM    761 HD13 LEU A  52      -5.492  13.691  53.844  1.00 77.16           H  
ATOM    762  CD2 LEU A  52      -7.477  15.168  51.449  1.00 77.16           C  
ATOM    763 HD21 LEU A  52      -6.718  15.362  50.692  1.00 77.16           H  
ATOM    764 HD22 LEU A  52      -7.640  16.073  52.035  1.00 77.16           H  
ATOM    765 HD23 LEU A  52      -8.407  14.901  50.946  1.00 77.16           H  
ATOM    766  N   ARG A  53      -8.606  10.724  53.054  1.00 69.77           N  
ATOM    767  H   ARG A  53      -8.780  10.636  52.063  1.00 69.77           H  
ATOM    768  CA  ARG A  53      -9.659  10.338  54.010  1.00 69.77           C  
ATOM    769  HA  ARG A  53      -9.960  11.227  54.564  1.00 69.77           H  
ATOM    770  C   ARG A  53      -9.140   9.318  55.022  1.00 69.77           C  
ATOM    771  CB  ARG A  53     -10.871   9.770  53.248  1.00 69.77           C  
ATOM    772  HB2 ARG A  53     -11.135  10.444  52.434  1.00 69.77           H  
ATOM    773  HB3 ARG A  53     -10.604   8.805  52.816  1.00 69.77           H  
ATOM    774  O   ARG A  53      -9.467   9.408  56.208  1.00 69.77           O  
ATOM    775  CG  ARG A  53     -12.099   9.611  54.162  1.00 69.77           C  
ATOM    776  HG2 ARG A  53     -11.827   9.156  55.114  1.00 69.77           H  
ATOM    777  HG3 ARG A  53     -12.500  10.603  54.367  1.00 69.77           H  
ATOM    778  CD  ARG A  53     -13.210   8.773  53.522  1.00 69.77           C  
ATOM    779  HD2 ARG A  53     -14.138   9.028  54.032  1.00 69.77           H  
ATOM    780  HD3 ARG A  53     -13.303   9.042  52.470  1.00 69.77           H  
ATOM    781  NE  ARG A  53     -13.012   7.322  53.713  1.00 69.77           N  
ATOM    782  HE  ARG A  53     -12.569   7.054  54.580  1.00 69.77           H  
ATOM    783  NH1 ARG A  53     -14.065   6.582  51.803  1.00 69.77           N  
ATOM    784 HH11 ARG A  53     -14.327   5.828  51.185  1.00 69.77           H  
ATOM    785 HH12 ARG A  53     -14.024   7.517  51.423  1.00 69.77           H  
ATOM    786  NH2 ARG A  53     -13.475   5.120  53.373  1.00 69.77           N  
ATOM    787 HH21 ARG A  53     -13.061   4.898  54.266  1.00 69.77           H  
ATOM    788 HH22 ARG A  53     -13.869   4.398  52.787  1.00 69.77           H  
ATOM    789  CZ  ARG A  53     -13.521   6.358  52.966  1.00 69.77           C  
ATOM    790  N   LYS A  54      -8.352   8.339  54.566  1.00 71.14           N  
ATOM    791  H   LYS A  54      -8.124   8.354  53.582  1.00 71.14           H  
ATOM    792  CA  LYS A  54      -7.806   7.259  55.399  1.00 71.14           C  
ATOM    793  HA  LYS A  54      -8.619   6.853  56.002  1.00 71.14           H  
ATOM    794  C   LYS A  54      -6.760   7.782  56.392  1.00 71.14           C  
ATOM    795  CB  LYS A  54      -7.277   6.145  54.480  1.00 71.14           C  
ATOM    796  HB2 LYS A  54      -7.973   6.023  53.650  1.00 71.14           H  
ATOM    797  HB3 LYS A  54      -6.312   6.442  54.068  1.00 71.14           H  
ATOM    798  O   LYS A  54      -6.876   7.455  57.573  1.00 71.14           O  
ATOM    799  CG  LYS A  54      -7.148   4.780  55.175  1.00 71.14           C  
ATOM    800  HG2 LYS A  54      -8.121   4.478  55.563  1.00 71.14           H  
ATOM    801  HG3 LYS A  54      -6.438   4.851  55.999  1.00 71.14           H  
ATOM    802  CD  LYS A  54      -6.656   3.737  54.157  1.00 71.14           C  
ATOM    803  HD2 LYS A  54      -7.329   3.729  53.300  1.00 71.14           H  
ATOM    804  HD3 LYS A  54      -5.666   4.035  53.811  1.00 71.14           H  
ATOM    805  CE  LYS A  54      -6.582   2.324  54.751  1.00 71.14           C  
ATOM    806  HE2 LYS A  54      -7.584   2.013  55.047  1.00 71.14           H  
ATOM    807  HE3 LYS A  54      -5.960   2.358  55.645  1.00 71.14           H  
ATOM    808  NZ  LYS A  54      -6.008   1.363  53.771  1.00 71.14           N  
ATOM    809  HZ1 LYS A  54      -6.561   1.325  52.926  1.00 71.14           H  
ATOM    810  HZ2 LYS A  54      -5.949   0.431  54.156  1.00 71.14           H  
ATOM    811  HZ3 LYS A  54      -5.076   1.645  53.504  1.00 71.14           H  
ATOM    812  N   ARG A  55      -5.827   8.645  55.956  1.00 81.64           N  
ATOM    813  H   ARG A  55      -5.805   8.858  54.969  1.00 81.64           H  
ATOM    814  CA  ARG A  55      -4.869   9.343  56.840  1.00 81.64           C  
ATOM    815  HA  ARG A  55      -4.296   8.609  57.407  1.00 81.64           H  
ATOM    816  C   ARG A  55      -5.595  10.186  57.890  1.00 81.64           C  
ATOM    817  CB  ARG A  55      -3.879  10.214  56.032  1.00 81.64           C  
ATOM    818  HB2 ARG A  55      -3.485  10.983  56.697  1.00 81.64           H  
ATOM    819  HB3 ARG A  55      -4.402  10.717  55.219  1.00 81.64           H  
ATOM    820  O   ARG A  55      -5.406   9.959  59.080  1.00 81.64           O  
ATOM    821  CG  ARG A  55      -2.673   9.436  55.470  1.00 81.64           C  
ATOM    822  HG2 ARG A  55      -2.200   8.878  56.278  1.00 81.64           H  
ATOM    823  HG3 ARG A  55      -3.009   8.738  54.703  1.00 81.64           H  
ATOM    824  CD  ARG A  55      -1.640  10.406  54.870  1.00 81.64           C  
ATOM    825  HD2 ARG A  55      -1.380  11.156  55.617  1.00 81.64           H  
ATOM    826  HD3 ARG A  55      -2.095  10.930  54.029  1.00 81.64           H  
ATOM    827  NE  ARG A  55      -0.385   9.733  54.467  1.00 81.64           N  
ATOM    828  HE  ARG A  55       0.309   9.616  55.191  1.00 81.64           H  
ATOM    829  NH1 ARG A  55      -0.367  10.340  52.253  1.00 81.64           N  
ATOM    830 HH11 ARG A  55       0.219  10.489  51.444  1.00 81.64           H  
ATOM    831 HH12 ARG A  55      -1.081  11.030  52.436  1.00 81.64           H  
ATOM    832  NH2 ARG A  55       1.299   9.137  53.041  1.00 81.64           N  
ATOM    833 HH21 ARG A  55       1.729   9.292  52.141  1.00 81.64           H  
ATOM    834 HH22 ARG A  55       1.939   9.116  53.822  1.00 81.64           H  
ATOM    835  CZ  ARG A  55       0.163   9.725  53.264  1.00 81.64           C  
ATOM    836  N   LEU A  56      -6.497  11.081  57.481  1.00 84.71           N  
ATOM    837  H   LEU A  56      -6.617  11.220  56.488  1.00 84.71           H  
ATOM    838  CA  LEU A  56      -7.203  11.967  58.417  1.00 84.71           C  
ATOM    839  HA  LEU A  56      -6.461  12.494  59.017  1.00 84.71           H  
ATOM    840  C   LEU A  56      -8.084  11.210  59.420  1.00 84.71           C  
ATOM    841  CB  LEU A  56      -8.034  12.994  57.633  1.00 84.71           C  
ATOM    842  HB2 LEU A  56      -8.667  13.538  58.333  1.00 84.71           H  
ATOM    843  HB3 LEU A  56      -8.682  12.461  56.937  1.00 84.71           H  
ATOM    844  O   LEU A  56      -8.135  11.591  60.589  1.00 84.71           O  
ATOM    845  CG  LEU A  56      -7.193  14.018  56.853  1.00 84.71           C  
ATOM    846  HG  LEU A  56      -6.526  13.503  56.161  1.00 84.71           H  
ATOM    847  CD1 LEU A  56      -8.139  14.905  56.051  1.00 84.71           C  
ATOM    848 HD11 LEU A  56      -8.812  15.445  56.717  1.00 84.71           H  
ATOM    849 HD12 LEU A  56      -7.559  15.622  55.470  1.00 84.71           H  
ATOM    850 HD13 LEU A  56      -8.717  14.291  55.361  1.00 84.71           H  
ATOM    851  CD2 LEU A  56      -6.355  14.906  57.774  1.00 84.71           C  
ATOM    852 HD21 LEU A  56      -5.851  15.665  57.176  1.00 84.71           H  
ATOM    853 HD22 LEU A  56      -6.985  15.393  58.519  1.00 84.71           H  
ATOM    854 HD23 LEU A  56      -5.580  14.322  58.270  1.00 84.71           H  
ATOM    855  N   SER A  57      -8.732  10.116  59.004  1.00 75.16           N  
ATOM    856  H   SER A  57      -8.662   9.860  58.030  1.00 75.16           H  
ATOM    857  CA  SER A  57      -9.505   9.261  59.922  1.00 75.16           C  
ATOM    858  HA  SER A  57     -10.237   9.875  60.447  1.00 75.16           H  
ATOM    859  C   SER A  57      -8.610   8.602  60.979  1.00 75.16           C  
ATOM    860  CB  SER A  57     -10.260   8.159  59.169  1.00 75.16           C  
ATOM    861  HB2 SER A  57     -10.854   7.592  59.885  1.00 75.16           H  
ATOM    862  HB3 SER A  57      -9.540   7.485  58.705  1.00 75.16           H  
ATOM    863  O   SER A  57      -9.011   8.494  62.134  1.00 75.16           O  
ATOM    864  OG  SER A  57     -11.118   8.674  58.165  1.00 75.16           O  
ATOM    865  HG  SER A  57     -10.557   9.064  57.491  1.00 75.16           H  
ATOM    866  N   ALA A  58      -7.388   8.192  60.614  1.00 80.40           N  
ATOM    867  H   ALA A  58      -7.083   8.330  59.661  1.00 80.40           H  
ATOM    868  CA  ALA A  58      -6.421   7.630  61.557  1.00 80.40           C  
ATOM    869  HA  ALA A  58      -6.927   6.882  62.168  1.00 80.40           H  
ATOM    870  C   ALA A  58      -5.868   8.696  62.520  1.00 80.40           C  
ATOM    871  CB  ALA A  58      -5.311   6.924  60.768  1.00 80.40           C  
ATOM    872  HB1 ALA A  58      -4.760   7.642  60.160  1.00 80.40           H  
ATOM    873  HB2 ALA A  58      -5.742   6.161  60.119  1.00 80.40           H  
ATOM    874  HB3 ALA A  58      -4.618   6.449  61.463  1.00 80.40           H  
ATOM    875  O   ALA A  58      -5.872   8.480  63.729  1.00 80.40           O  
ATOM    876  N   SER A  59      -5.465   9.864  62.007  1.00 86.39           N  
ATOM    877  H   SER A  59      -5.404   9.953  61.003  1.00 86.39           H  
ATOM    878  CA  SER A  59      -4.874  10.944  62.814  1.00 86.39           C  
ATOM    879  HA  SER A  59      -4.077  10.523  63.426  1.00 86.39           H  
ATOM    880  C   SER A  59      -5.864  11.629  63.762  1.00 86.39           C  
ATOM    881  CB  SER A  59      -4.253  12.007  61.902  1.00 86.39           C  
ATOM    882  HB2 SER A  59      -5.039  12.515  61.342  1.00 86.39           H  
ATOM    883  HB3 SER A  59      -3.726  12.736  62.518  1.00 86.39           H  
ATOM    884  O   SER A  59      -5.452  12.187  64.775  1.00 86.39           O  
ATOM    885  OG  SER A  59      -3.346  11.410  60.998  1.00 86.39           O  
ATOM    886  HG  SER A  59      -2.796  12.086  60.596  1.00 86.39           H  
ATOM    887  N   THR A  60      -7.166  11.609  63.450  1.00 80.94           N  
ATOM    888  H   THR A  60      -7.432  11.185  62.573  1.00 80.94           H  
ATOM    889  CA  THR A  60      -8.211  12.251  64.274  1.00 80.94           C  
ATOM    890  HA  THR A  60      -7.735  12.866  65.038  1.00 80.94           H  
ATOM    891  C   THR A  60      -9.101  11.271  65.040  1.00 80.94           C  
ATOM    892  CB  THR A  60      -9.095  13.190  63.441  1.00 80.94           C  
ATOM    893  HB  THR A  60      -9.816  13.662  64.108  1.00 80.94           H  
ATOM    894  O   THR A  60      -9.875  11.700  65.891  1.00 80.94           O  
ATOM    895  CG2 THR A  60      -8.296  14.295  62.749  1.00 80.94           C  
ATOM    896 HG21 THR A  60      -7.645  13.880  61.979  1.00 80.94           H  
ATOM    897 HG22 THR A  60      -8.984  15.007  62.295  1.00 80.94           H  
ATOM    898 HG23 THR A  60      -7.686  14.822  63.483  1.00 80.94           H  
ATOM    899  OG1 THR A  60      -9.806  12.474  62.457  1.00 80.94           O  
ATOM    900  HG1 THR A  60      -9.181  12.230  61.771  1.00 80.94           H  
ATOM    901  N   GLY A  61      -9.050   9.971  64.730  1.00 76.18           N  
ATOM    902  H   GLY A  61      -8.388   9.667  64.030  1.00 76.18           H  
ATOM    903  CA  GLY A  61      -9.990   8.966  65.243  1.00 76.18           C  
ATOM    904  HA2 GLY A  61     -10.028   9.035  66.330  1.00 76.18           H  
ATOM    905  HA3 GLY A  61      -9.623   7.977  64.970  1.00 76.18           H  
ATOM    906  C   GLY A  61     -11.426   9.101  64.707  1.00 76.18           C  
ATOM    907  O   GLY A  61     -12.296   8.307  65.067  1.00 76.18           O  
ATOM    908  N   LEU A  62     -11.701  10.088  63.847  1.00 77.08           N  
ATOM    909  H   LEU A  62     -10.942  10.686  63.553  1.00 77.08           H  
ATOM    910  CA  LEU A  62     -13.037  10.366  63.331  1.00 77.08           C  
ATOM    911  HA  LEU A  62     -13.751  10.207  64.139  1.00 77.08           H  
ATOM    912  C   LEU A  62     -13.414   9.425  62.184  1.00 77.08           C  
ATOM    913  CB  LEU A  62     -13.134  11.829  62.869  1.00 77.08           C  
ATOM    914  HB2 LEU A  62     -12.377  11.992  62.102  1.00 77.08           H  
ATOM    915  HB3 LEU A  62     -14.106  11.985  62.401  1.00 77.08           H  
ATOM    916  O   LEU A  62     -12.625   9.139  61.284  1.00 77.08           O  
ATOM    917  CG  LEU A  62     -12.955  12.879  63.981  1.00 77.08           C  
ATOM    918  HG  LEU A  62     -12.020  12.709  64.515  1.00 77.08           H  
ATOM    919  CD1 LEU A  62     -12.893  14.257  63.326  1.00 77.08           C  
ATOM    920 HD11 LEU A  62     -13.759  14.425  62.686  1.00 77.08           H  
ATOM    921 HD12 LEU A  62     -11.984  14.315  62.727  1.00 77.08           H  
ATOM    922 HD13 LEU A  62     -12.845  15.033  64.090  1.00 77.08           H  
ATOM    923  CD2 LEU A  62     -14.111  12.860  64.982  1.00 77.08           C  
ATOM    924 HD21 LEU A  62     -14.099  11.925  65.543  1.00 77.08           H  
ATOM    925 HD22 LEU A  62     -15.068  12.975  64.472  1.00 77.08           H  
ATOM    926 HD23 LEU A  62     -13.985  13.670  65.701  1.00 77.08           H  
ATOM    927  N   ARG A  63     -14.688   9.023  62.145  1.00 68.99           N  
ATOM    928  H   ARG A  63     -15.281   9.278  62.921  1.00 68.99           H  
ATOM    929  CA  ARG A  63     -15.276   8.334  60.989  1.00 68.99           C  
ATOM    930  HA  ARG A  63     -14.487   7.736  60.532  1.00 68.99           H  
ATOM    931  C   ARG A  63     -15.714   9.372  59.947  1.00 68.99           C  
ATOM    932  CB  ARG A  63     -16.394   7.384  61.463  1.00 68.99           C  
ATOM    933  HB2 ARG A  63     -16.301   7.221  62.536  1.00 68.99           H  
ATOM    934  HB3 ARG A  63     -17.375   7.822  61.277  1.00 68.99           H  
ATOM    935  O   ARG A  63     -16.771   9.991  60.088  1.00 68.99           O  
ATOM    936  CG  ARG A  63     -16.295   6.018  60.773  1.00 68.99           C  
ATOM    937  HG2 ARG A  63     -16.392   6.142  59.694  1.00 68.99           H  
ATOM    938  HG3 ARG A  63     -15.324   5.576  60.997  1.00 68.99           H  
ATOM    939  CD  ARG A  63     -17.402   5.090  61.286  1.00 68.99           C  
ATOM    940  HD2 ARG A  63     -18.365   5.492  60.972  1.00 68.99           H  
ATOM    941  HD3 ARG A  63     -17.366   5.073  62.375  1.00 68.99           H  
ATOM    942  NE  ARG A  63     -17.242   3.713  60.778  1.00 68.99           N  
ATOM    943  HE  ARG A  63     -16.397   3.517  60.261  1.00 68.99           H  
ATOM    944  NH1 ARG A  63     -19.190   2.852  61.638  1.00 68.99           N  
ATOM    945 HH11 ARG A  63     -19.411   3.759  62.023  1.00 68.99           H  
ATOM    946 HH12 ARG A  63     -19.819   2.074  61.776  1.00 68.99           H  
ATOM    947  NH2 ARG A  63     -17.808   1.523  60.500  1.00 68.99           N  
ATOM    948 HH21 ARG A  63     -18.451   0.759  60.649  1.00 68.99           H  
ATOM    949 HH22 ARG A  63     -16.954   1.362  59.986  1.00 68.99           H  
ATOM    950  CZ  ARG A  63     -18.078   2.707  60.973  1.00 68.99           C  
ATOM    951  N   LEU A  64     -14.876   9.590  58.934  1.00 70.15           N  
ATOM    952  H   LEU A  64     -13.990   9.106  58.942  1.00 70.15           H  
ATOM    953  CA  LEU A  64     -15.089  10.597  57.887  1.00 70.15           C  
ATOM    954  HA  LEU A  64     -15.691  11.398  58.316  1.00 70.15           H  
ATOM    955  C   LEU A  64     -15.877  10.023  56.683  1.00 70.15           C  
ATOM    956  CB  LEU A  64     -13.728  11.199  57.483  1.00 70.15           C  
ATOM    957  HB2 LEU A  64     -13.891  11.930  56.691  1.00 70.15           H  
ATOM    958  HB3 LEU A  64     -13.106  10.403  57.074  1.00 70.15           H  
ATOM    959  O   LEU A  64     -15.652   8.865  56.315  1.00 70.15           O  
ATOM    960  CG  LEU A  64     -12.959  11.882  58.638  1.00 70.15           C  
ATOM    961  HG  LEU A  64     -12.781  11.154  59.430  1.00 70.15           H  
ATOM    962  CD1 LEU A  64     -11.599  12.386  58.160  1.00 70.15           C  
ATOM    963 HD11 LEU A  64     -11.725  13.204  57.451  1.00 70.15           H  
ATOM    964 HD12 LEU A  64     -11.047  11.573  57.688  1.00 70.15           H  
ATOM    965 HD13 LEU A  64     -11.026  12.742  59.016  1.00 70.15           H  
ATOM    966  CD2 LEU A  64     -13.722  13.071  59.232  1.00 70.15           C  
ATOM    967 HD21 LEU A  64     -14.646  12.734  59.701  1.00 70.15           H  
ATOM    968 HD22 LEU A  64     -13.943  13.802  58.454  1.00 70.15           H  
ATOM    969 HD23 LEU A  64     -13.107  13.541  60.000  1.00 70.15           H  
ATOM    970  N   PRO A  65     -16.808  10.793  56.075  1.00 57.77           N  
ATOM    971  CA  PRO A  65     -17.630  10.348  54.944  1.00 57.77           C  
ATOM    972  HA  PRO A  65     -18.152   9.428  55.208  1.00 57.77           H  
ATOM    973  C   PRO A  65     -16.802  10.095  53.679  1.00 57.77           C  
ATOM    974  CB  PRO A  65     -18.658  11.463  54.714  1.00 57.77           C  
ATOM    975  HB2 PRO A  65     -18.950  11.557  53.668  1.00 57.77           H  
ATOM    976  HB3 PRO A  65     -19.536  11.289  55.336  1.00 57.77           H  
ATOM    977  O   PRO A  65     -15.726  10.660  53.504  1.00 57.77           O  
ATOM    978  CG  PRO A  65     -17.928  12.711  55.203  1.00 57.77           C  
ATOM    979  HG2 PRO A  65     -18.621  13.503  55.490  1.00 57.77           H  
ATOM    980  HG3 PRO A  65     -17.242  13.064  54.433  1.00 57.77           H  
ATOM    981  CD  PRO A  65     -17.142  12.176  56.399  1.00 57.77           C  
ATOM    982  HD2 PRO A  65     -17.772  12.195  57.289  1.00 57.77           H  
ATOM    983  HD3 PRO A  65     -16.251  12.782  56.562  1.00 57.77           H  
ATOM    984  N   ALA A  66     -17.301   9.253  52.769  1.00 51.12           N  
ATOM    985  H   ALA A  66     -18.216   8.851  52.913  1.00 51.12           H  
ATOM    986  CA  ALA A  66     -16.579   8.930  51.535  1.00 51.12           C  
ATOM    987  HA  ALA A  66     -15.568   8.631  51.814  1.00 51.12           H  
ATOM    988  C   ALA A  66     -16.416  10.135  50.590  1.00 51.12           C  
ATOM    989  CB  ALA A  66     -17.265   7.743  50.850  1.00 51.12           C  
ATOM    990  HB1 ALA A  66     -18.278   8.018  50.555  1.00 51.12           H  
ATOM    991  HB2 ALA A  66     -16.707   7.469  49.955  1.00 51.12           H  
ATOM    992  HB3 ALA A  66     -17.302   6.888  51.524  1.00 51.12           H  
ATOM    993  O   ALA A  66     -15.391  10.241  49.927  1.00 51.12           O  
ATOM    994  N   SER A  67     -17.380  11.055  50.612  1.00 52.43           N  
ATOM    995  H   SER A  67     -18.184  10.900  51.202  1.00 52.43           H  
ATOM    996  CA  SER A  67     -17.448  12.317  49.868  1.00 52.43           C  
ATOM    997  HA  SER A  67     -17.093  12.150  48.851  1.00 52.43           H  
ATOM    998  C   SER A  67     -16.604  13.460  50.455  1.00 52.43           C  
ATOM    999  CB  SER A  67     -18.927  12.732  49.802  1.00 52.43           C  
ATOM   1000  HB2 SER A  67     -19.035  13.758  49.449  1.00 52.43           H  
ATOM   1001  HB3 SER A  67     -19.445  12.073  49.105  1.00 52.43           H  
ATOM   1002  O   SER A  67     -16.718  14.583  49.978  1.00 52.43           O  
ATOM   1003  OG  SER A  67     -19.518  12.586  51.085  1.00 52.43           O  
ATOM   1004  HG  SER A  67     -19.436  13.436  51.523  1.00 52.43           H  
ATOM   1005  N   LEU A  68     -15.744  13.203  51.453  1.00 64.76           N  
ATOM   1006  H   LEU A  68     -15.694  12.247  51.777  1.00 64.76           H  
ATOM   1007  CA  LEU A  68     -15.055  14.222  52.269  1.00 64.76           C  
ATOM   1008  HA  LEU A  68     -15.784  14.628  52.970  1.00 64.76           H  
ATOM   1009  C   LEU A  68     -14.471  15.412  51.484  1.00 64.76           C  
ATOM   1010  CB  LEU A  68     -13.916  13.521  53.040  1.00 64.76           C  
ATOM   1011  HB2 LEU A  68     -14.318  12.654  53.564  1.00 64.76           H  
ATOM   1012  HB3 LEU A  68     -13.185  13.161  52.316  1.00 64.76           H  
ATOM   1013  O   LEU A  68     -14.594  16.552  51.925  1.00 64.76           O  
ATOM   1014  CG  LEU A  68     -13.196  14.406  54.074  1.00 64.76           C  
ATOM   1015  HG  LEU A  68     -12.845  15.329  53.613  1.00 64.76           H  
ATOM   1016  CD1 LEU A  68     -14.131  14.736  55.240  1.00 64.76           C  
ATOM   1017 HD11 LEU A  68     -14.919  15.404  54.893  1.00 64.76           H  
ATOM   1018 HD12 LEU A  68     -13.584  15.234  56.041  1.00 64.76           H  
ATOM   1019 HD13 LEU A  68     -14.583  13.822  55.627  1.00 64.76           H  
ATOM   1020  CD2 LEU A  68     -11.974  13.656  54.610  1.00 64.76           C  
ATOM   1021 HD21 LEU A  68     -12.284  12.742  55.116  1.00 64.76           H  
ATOM   1022 HD22 LEU A  68     -11.428  14.293  55.305  1.00 64.76           H  
ATOM   1023 HD23 LEU A  68     -11.308  13.412  53.782  1.00 64.76           H  
ATOM   1024  N   VAL A  69     -13.825  15.141  50.345  1.00 69.10           N  
ATOM   1025  H   VAL A  69     -13.804  14.182  50.031  1.00 69.10           H  
ATOM   1026  CA  VAL A  69     -13.159  16.154  49.505  1.00 69.10           C  
ATOM   1027  HA  VAL A  69     -12.676  16.880  50.159  1.00 69.10           H  
ATOM   1028  C   VAL A  69     -14.120  16.961  48.627  1.00 69.10           C  
ATOM   1029  CB  VAL A  69     -12.062  15.523  48.627  1.00 69.10           C  
ATOM   1030  HB  VAL A  69     -11.597  16.311  48.034  1.00 69.10           H  
ATOM   1031  O   VAL A  69     -13.748  18.028  48.163  1.00 69.10           O  
ATOM   1032  CG1 VAL A  69     -10.967  14.892  49.497  1.00 69.10           C  
ATOM   1033 HG11 VAL A  69     -11.369  14.082  50.106  1.00 69.10           H  
ATOM   1034 HG12 VAL A  69     -10.535  15.659  50.140  1.00 69.10           H  
ATOM   1035 HG13 VAL A  69     -10.184  14.491  48.854  1.00 69.10           H  
ATOM   1036  CG2 VAL A  69     -12.611  14.463  47.663  1.00 69.10           C  
ATOM   1037 HG21 VAL A  69     -11.813  14.145  46.992  1.00 69.10           H  
ATOM   1038 HG22 VAL A  69     -12.999  13.599  48.203  1.00 69.10           H  
ATOM   1039 HG23 VAL A  69     -13.399  14.887  47.041  1.00 69.10           H  
ATOM   1040  N   PHE A  70     -15.347  16.483  48.417  1.00 54.61           N  
ATOM   1041  H   PHE A  70     -15.602  15.612  48.859  1.00 54.61           H  
ATOM   1042  CA  PHE A  70     -16.422  17.234  47.764  1.00 54.61           C  
ATOM   1043  HA  PHE A  70     -15.994  17.957  47.068  1.00 54.61           H  
ATOM   1044  C   PHE A  70     -17.240  18.028  48.792  1.00 54.61           C  
ATOM   1045  CB  PHE A  70     -17.313  16.269  46.966  1.00 54.61           C  
ATOM   1046  HB2 PHE A  70     -17.768  15.553  47.650  1.00 54.61           H  
ATOM   1047  HB3 PHE A  70     -18.123  16.843  46.517  1.00 54.61           H  
ATOM   1048  O   PHE A  70     -17.598  19.174  48.540  1.00 54.61           O  
ATOM   1049  CG  PHE A  70     -16.595  15.520  45.856  1.00 54.61           C  
ATOM   1050  CD1 PHE A  70     -16.224  16.199  44.680  1.00 54.61           C  
ATOM   1051  HD1 PHE A  70     -16.444  17.250  44.569  1.00 54.61           H  
ATOM   1052  CD2 PHE A  70     -16.299  14.149  45.991  1.00 54.61           C  
ATOM   1053  HD2 PHE A  70     -16.580  13.623  46.891  1.00 54.61           H  
ATOM   1054  CE1 PHE A  70     -15.561  15.514  43.646  1.00 54.61           C  
ATOM   1055  HE1 PHE A  70     -15.274  16.039  42.747  1.00 54.61           H  
ATOM   1056  CE2 PHE A  70     -15.636  13.463  44.955  1.00 54.61           C  
ATOM   1057  HE2 PHE A  70     -15.406  12.413  45.057  1.00 54.61           H  
ATOM   1058  CZ  PHE A  70     -15.268  14.146  43.783  1.00 54.61           C  
ATOM   1059  HZ  PHE A  70     -14.755  13.623  42.990  1.00 54.61           H  
ATOM   1060  N   ASP A  71     -17.476  17.449  49.977  1.00 62.47           N  
ATOM   1061  H   ASP A  71     -17.214  16.479  50.086  1.00 62.47           H  
ATOM   1062  CA  ASP A  71     -18.190  18.101  51.085  1.00 62.47           C  
ATOM   1063  HA  ASP A  71     -19.158  18.453  50.728  1.00 62.47           H  
ATOM   1064  C   ASP A  71     -17.410  19.312  51.639  1.00 62.47           C  
ATOM   1065  CB  ASP A  71     -18.421  17.086  52.223  1.00 62.47           C  
ATOM   1066  HB2 ASP A  71     -18.940  17.591  53.038  1.00 62.47           H  
ATOM   1067  HB3 ASP A  71     -17.451  16.765  52.604  1.00 62.47           H  
ATOM   1068  O   ASP A  71     -17.993  20.316  52.058  1.00 62.47           O  
ATOM   1069  CG  ASP A  71     -19.235  15.842  51.841  1.00 62.47           C  
ATOM   1070  OD1 ASP A  71     -20.160  15.943  51.011  1.00 62.47           O  
ATOM   1071  OD2 ASP A  71     -18.946  14.757  52.407  1.00 62.47           O  
ATOM   1072  N   HIS A  72     -16.075  19.221  51.645  1.00 75.09           N  
ATOM   1073  H   HIS A  72     -15.670  18.351  51.331  1.00 75.09           H  
ATOM   1074  CA  HIS A  72     -15.161  20.260  52.120  1.00 75.09           C  
ATOM   1075  HA  HIS A  72     -15.703  21.199  52.231  1.00 75.09           H  
ATOM   1076  C   HIS A  72     -14.039  20.486  51.095  1.00 75.09           C  
ATOM   1077  CB  HIS A  72     -14.625  19.869  53.506  1.00 75.09           C  
ATOM   1078  HB2 HIS A  72     -13.947  20.650  53.851  1.00 75.09           H  
ATOM   1079  HB3 HIS A  72     -14.066  18.937  53.428  1.00 75.09           H  
ATOM   1080  O   HIS A  72     -12.945  19.959  51.276  1.00 75.09           O  
ATOM   1081  CG  HIS A  72     -15.721  19.700  54.523  1.00 75.09           C  
ATOM   1082  CD2 HIS A  72     -15.978  18.574  55.253  1.00 75.09           C  
ATOM   1083  HD2 HIS A  72     -15.380  17.675  55.252  1.00 75.09           H  
ATOM   1084  ND1 HIS A  72     -16.779  20.558  54.711  1.00 75.09           N  
ATOM   1085  HD1 HIS A  72     -17.038  21.289  54.063  1.00 75.09           H  
ATOM   1086  CE1 HIS A  72     -17.658  19.954  55.521  1.00 75.09           C  
ATOM   1087  HE1 HIS A  72     -18.647  20.330  55.740  1.00 75.09           H  
ATOM   1088  NE2 HIS A  72     -17.208  18.748  55.898  1.00 75.09           N  
ATOM   1089  N   PRO A  73     -14.278  21.265  50.024  1.00 67.77           N  
ATOM   1090  CA  PRO A  73     -13.422  21.275  48.836  1.00 67.77           C  
ATOM   1091  HA  PRO A  73     -13.212  20.246  48.547  1.00 67.77           H  
ATOM   1092  C   PRO A  73     -12.050  21.937  48.993  1.00 67.77           C  
ATOM   1093  CB  PRO A  73     -14.268  21.912  47.726  1.00 67.77           C  
ATOM   1094  HB2 PRO A  73     -13.672  22.479  47.010  1.00 67.77           H  
ATOM   1095  HB3 PRO A  73     -14.829  21.133  47.210  1.00 67.77           H  
ATOM   1096  O   PRO A  73     -11.295  21.949  48.030  1.00 67.77           O  
ATOM   1097  CG  PRO A  73     -15.236  22.810  48.491  1.00 67.77           C  
ATOM   1098  HG2 PRO A  73     -14.744  23.748  48.748  1.00 67.77           H  
ATOM   1099  HG3 PRO A  73     -16.151  22.994  47.927  1.00 67.77           H  
ATOM   1100  CD  PRO A  73     -15.506  22.003  49.757  1.00 67.77           C  
ATOM   1101  HD2 PRO A  73     -16.321  21.302  49.576  1.00 67.77           H  
ATOM   1102  HD3 PRO A  73     -15.761  22.672  50.579  1.00 67.77           H  
ATOM   1103  N   THR A  74     -11.691  22.474  50.162  1.00 79.97           N  
ATOM   1104  H   THR A  74     -12.293  22.319  50.958  1.00 79.97           H  
ATOM   1105  CA  THR A  74     -10.371  23.079  50.420  1.00 79.97           C  
ATOM   1106  HA  THR A  74      -9.684  22.783  49.627  1.00 79.97           H  
ATOM   1107  C   THR A  74      -9.785  22.574  51.737  1.00 79.97           C  
ATOM   1108  CB  THR A  74     -10.416  24.621  50.432  1.00 79.97           C  
ATOM   1109  HB  THR A  74      -9.392  24.994  50.449  1.00 79.97           H  
ATOM   1110  O   THR A  74     -10.521  22.211  52.661  1.00 79.97           O  
ATOM   1111  CG2 THR A  74     -11.125  25.236  49.227  1.00 79.97           C  
ATOM   1112 HG21 THR A  74     -12.179  24.957  49.213  1.00 79.97           H  
ATOM   1113 HG22 THR A  74     -11.038  26.322  49.257  1.00 79.97           H  
ATOM   1114 HG23 THR A  74     -10.654  24.881  48.310  1.00 79.97           H  
ATOM   1115  OG1 THR A  74     -11.089  25.123  51.569  1.00 79.97           O  
ATOM   1116  HG1 THR A  74     -11.551  25.903  51.253  1.00 79.97           H  
ATOM   1117  N   VAL A  75      -8.454  22.627  51.871  1.00 88.04           N  
ATOM   1118  H   VAL A  75      -7.908  22.897  51.065  1.00 88.04           H  
ATOM   1119  CA  VAL A  75      -7.737  22.317  53.128  1.00 88.04           C  
ATOM   1120  HA  VAL A  75      -7.834  21.254  53.350  1.00 88.04           H  
ATOM   1121  C   VAL A  75      -8.318  23.105  54.303  1.00 88.04           C  
ATOM   1122  CB  VAL A  75      -6.244  22.667  52.997  1.00 88.04           C  
ATOM   1123  HB  VAL A  75      -6.177  23.727  52.749  1.00 88.04           H  
ATOM   1124  O   VAL A  75      -8.578  22.539  55.364  1.00 88.04           O  
ATOM   1125  CG1 VAL A  75      -5.444  22.455  54.287  1.00 88.04           C  
ATOM   1126 HG11 VAL A  75      -4.391  22.671  54.107  1.00 88.04           H  
ATOM   1127 HG12 VAL A  75      -5.790  23.120  55.078  1.00 88.04           H  
ATOM   1128 HG13 VAL A  75      -5.529  21.421  54.623  1.00 88.04           H  
ATOM   1129  CG2 VAL A  75      -5.567  21.873  51.882  1.00 88.04           C  
ATOM   1130 HG21 VAL A  75      -4.522  22.174  51.806  1.00 88.04           H  
ATOM   1131 HG22 VAL A  75      -6.044  22.054  50.919  1.00 88.04           H  
ATOM   1132 HG23 VAL A  75      -5.607  20.810  52.122  1.00 88.04           H  
ATOM   1133  N   THR A  76      -8.572  24.402  54.098  1.00 85.48           N  
ATOM   1134  H   THR A  76      -8.321  24.790  53.199  1.00 85.48           H  
ATOM   1135  CA  THR A  76      -9.130  25.293  55.125  1.00 85.48           C  
ATOM   1136  HA  THR A  76      -8.478  25.259  55.998  1.00 85.48           H  
ATOM   1137  C   THR A  76     -10.514  24.834  55.587  1.00 85.48           C  
ATOM   1138  CB  THR A  76      -9.187  26.749  54.632  1.00 85.48           C  
ATOM   1139  HB  THR A  76      -9.895  26.832  53.807  1.00 85.48           H  
ATOM   1140  O   THR A  76     -10.749  24.725  56.793  1.00 85.48           O  
ATOM   1141  CG2 THR A  76      -9.595  27.717  55.744  1.00 85.48           C  
ATOM   1142 HG21 THR A  76      -9.560  28.738  55.366  1.00 85.48           H  
ATOM   1143 HG22 THR A  76      -8.910  27.622  56.586  1.00 85.48           H  
ATOM   1144 HG23 THR A  76     -10.611  27.505  56.075  1.00 85.48           H  
ATOM   1145  OG1 THR A  76      -7.920  27.181  54.192  1.00 85.48           O  
ATOM   1146  HG1 THR A  76      -7.679  26.679  53.410  1.00 85.48           H  
ATOM   1147  N   ALA A  77     -11.415  24.513  54.650  1.00 81.27           N  
ATOM   1148  H   ALA A  77     -11.147  24.554  53.677  1.00 81.27           H  
ATOM   1149  CA  ALA A  77     -12.758  24.026  54.969  1.00 81.27           C  
ATOM   1150  HA  ALA A  77     -13.252  24.750  55.616  1.00 81.27           H  
ATOM   1151  C   ALA A  77     -12.712  22.685  55.722  1.00 81.27           C  
ATOM   1152  CB  ALA A  77     -13.558  23.911  53.665  1.00 81.27           C  
ATOM   1153  HB1 ALA A  77     -13.081  23.201  52.989  1.00 81.27           H  
ATOM   1154  HB2 ALA A  77     -14.569  23.568  53.887  1.00 81.27           H  
ATOM   1155  HB3 ALA A  77     -13.617  24.885  53.177  1.00 81.27           H  
ATOM   1156  O   ALA A  77     -13.411  22.500  56.722  1.00 81.27           O  
ATOM   1157  N   LEU A  78     -11.843  21.768  55.287  1.00 88.63           N  
ATOM   1158  H   LEU A  78     -11.305  21.972  54.457  1.00 88.63           H  
ATOM   1159  CA  LEU A  78     -11.695  20.451  55.898  1.00 88.63           C  
ATOM   1160  HA  LEU A  78     -12.692  20.018  55.983  1.00 88.63           H  
ATOM   1161  C   LEU A  78     -11.121  20.538  57.323  1.00 88.63           C  
ATOM   1162  CB  LEU A  78     -10.871  19.579  54.937  1.00 88.63           C  
ATOM   1163  HB2 LEU A  78      -9.910  20.059  54.755  1.00 88.63           H  
ATOM   1164  HB3 LEU A  78     -11.403  19.542  53.986  1.00 88.63           H  
ATOM   1165  O   LEU A  78     -11.676  19.939  58.244  1.00 88.63           O  
ATOM   1166  CG  LEU A  78     -10.615  18.138  55.411  1.00 88.63           C  
ATOM   1167  HG  LEU A  78      -9.904  18.148  56.236  1.00 88.63           H  
ATOM   1168  CD1 LEU A  78     -11.883  17.419  55.871  1.00 88.63           C  
ATOM   1169 HD11 LEU A  78     -12.322  17.922  56.733  1.00 88.63           H  
ATOM   1170 HD12 LEU A  78     -12.607  17.393  55.057  1.00 88.63           H  
ATOM   1171 HD13 LEU A  78     -11.622  16.406  56.177  1.00 88.63           H  
ATOM   1172  CD2 LEU A  78     -10.027  17.327  54.255  1.00 88.63           C  
ATOM   1173 HD21 LEU A  78      -9.062  17.742  53.964  1.00 88.63           H  
ATOM   1174 HD22 LEU A  78      -9.890  16.286  54.549  1.00 88.63           H  
ATOM   1175 HD23 LEU A  78     -10.697  17.356  53.396  1.00 88.63           H  
ATOM   1176  N   ALA A  79     -10.085  21.348  57.549  1.00 88.42           N  
ATOM   1177  H   ALA A  79      -9.657  21.817  56.764  1.00 88.42           H  
ATOM   1178  CA  ALA A  79      -9.540  21.596  58.886  1.00 88.42           C  
ATOM   1179  HA  ALA A  79      -9.181  20.658  59.308  1.00 88.42           H  
ATOM   1180  C   ALA A  79     -10.592  22.176  59.849  1.00 88.42           C  
ATOM   1181  CB  ALA A  79      -8.354  22.547  58.733  1.00 88.42           C  
ATOM   1182  HB1 ALA A  79      -8.674  23.472  58.253  1.00 88.42           H  
ATOM   1183  HB2 ALA A  79      -7.939  22.778  59.714  1.00 88.42           H  
ATOM   1184  HB3 ALA A  79      -7.589  22.071  58.120  1.00 88.42           H  
ATOM   1185  O   ALA A  79     -10.718  21.732  60.994  1.00 88.42           O  
ATOM   1186  N   GLN A  80     -11.404  23.124  59.367  1.00 83.01           N  
ATOM   1187  H   GLN A  80     -11.274  23.425  58.411  1.00 83.01           H  
ATOM   1188  CA  GLN A  80     -12.477  23.739  60.149  1.00 83.01           C  
ATOM   1189  HA  GLN A  80     -12.040  24.095  61.082  1.00 83.01           H  
ATOM   1190  C   GLN A  80     -13.578  22.725  60.523  1.00 83.01           C  
ATOM   1191  CB  GLN A  80     -13.007  24.948  59.360  1.00 83.01           C  
ATOM   1192  HB2 GLN A  80     -12.178  25.409  58.823  1.00 83.01           H  
ATOM   1193  HB3 GLN A  80     -13.743  24.617  58.628  1.00 83.01           H  
ATOM   1194  O   GLN A  80     -14.077  22.747  61.653  1.00 83.01           O  
ATOM   1195  CG  GLN A  80     -13.604  26.040  60.255  1.00 83.01           C  
ATOM   1196  HG2 GLN A  80     -14.497  25.662  60.752  1.00 83.01           H  
ATOM   1197  HG3 GLN A  80     -12.873  26.317  61.015  1.00 83.01           H  
ATOM   1198  CD  GLN A  80     -13.976  27.283  59.446  1.00 83.01           C  
ATOM   1199  NE2 GLN A  80     -13.699  28.474  59.931  1.00 83.01           N  
ATOM   1200 HE21 GLN A  80     -13.145  28.584  60.768  1.00 83.01           H  
ATOM   1201 HE22 GLN A  80     -13.940  29.245  59.325  1.00 83.01           H  
ATOM   1202  OE1 GLN A  80     -14.531  27.215  58.366  1.00 83.01           O  
ATOM   1203  N   HIS A  81     -13.896  21.777  59.629  1.00 82.03           N  
ATOM   1204  H   HIS A  81     -13.491  21.832  58.705  1.00 82.03           H  
ATOM   1205  CA  HIS A  81     -14.803  20.661  59.923  1.00 82.03           C  
ATOM   1206  HA  HIS A  81     -15.737  21.073  60.306  1.00 82.03           H  
ATOM   1207  C   HIS A  81     -14.247  19.709  60.994  1.00 82.03           C  
ATOM   1208  CB  HIS A  81     -15.116  19.880  58.639  1.00 82.03           C  
ATOM   1209  HB2 HIS A  81     -14.212  19.406  58.257  1.00 82.03           H  
ATOM   1210  HB3 HIS A  81     -15.478  20.570  57.877  1.00 82.03           H  
ATOM   1211  O   HIS A  81     -14.968  19.330  61.921  1.00 82.03           O  
ATOM   1212  CG  HIS A  81     -16.168  18.823  58.872  1.00 82.03           C  
ATOM   1213  CD2 HIS A  81     -15.986  17.473  59.019  1.00 82.03           C  
ATOM   1214  HD2 HIS A  81     -15.034  16.963  58.995  1.00 82.03           H  
ATOM   1215  ND1 HIS A  81     -17.518  19.056  58.937  1.00 82.03           N  
ATOM   1216  HD1 HIS A  81     -17.964  19.926  58.683  1.00 82.03           H  
ATOM   1217  CE1 HIS A  81     -18.140  17.879  59.081  1.00 82.03           C  
ATOM   1218  HE1 HIS A  81     -19.213  17.757  59.072  1.00 82.03           H  
ATOM   1219  NE2 HIS A  81     -17.250  16.874  59.176  1.00 82.03           N  
ATOM   1220  N   LEU A  82     -12.962  19.342  60.907  1.00 85.71           N  
ATOM   1221  H   LEU A  82     -12.421  19.673  60.121  1.00 85.71           H  
ATOM   1222  CA  LEU A  82     -12.317  18.476  61.902  1.00 85.71           C  
ATOM   1223  HA  LEU A  82     -12.896  17.557  61.995  1.00 85.71           H  
ATOM   1224  C   LEU A  82     -12.317  19.126  63.295  1.00 85.71           C  
ATOM   1225  CB  LEU A  82     -10.888  18.118  61.452  1.00 85.71           C  
ATOM   1226  HB2 LEU A  82     -10.329  19.044  61.316  1.00 85.71           H  
ATOM   1227  HB3 LEU A  82     -10.405  17.556  62.252  1.00 85.71           H  
ATOM   1228  O   LEU A  82     -12.606  18.446  64.283  1.00 85.71           O  
ATOM   1229  CG  LEU A  82     -10.794  17.289  60.156  1.00 85.71           C  
ATOM   1230  HG  LEU A  82     -11.313  17.805  59.348  1.00 85.71           H  
ATOM   1231  CD1 LEU A  82      -9.328  17.130  59.762  1.00 85.71           C  
ATOM   1232 HD11 LEU A  82      -8.877  18.117  59.660  1.00 85.71           H  
ATOM   1233 HD12 LEU A  82      -9.258  16.616  58.804  1.00 85.71           H  
ATOM   1234 HD13 LEU A  82      -8.782  16.569  60.520  1.00 85.71           H  
ATOM   1235  CD2 LEU A  82     -11.406  15.893  60.272  1.00 85.71           C  
ATOM   1236 HD21 LEU A  82     -11.307  15.379  59.316  1.00 85.71           H  
ATOM   1237 HD22 LEU A  82     -12.466  15.967  60.516  1.00 85.71           H  
ATOM   1238 HD23 LEU A  82     -10.885  15.320  61.039  1.00 85.71           H  
ATOM   1239  N   ARG A  83     -12.092  20.448  63.382  1.00 81.20           N  
ATOM   1240  H   ARG A  83     -11.823  20.936  62.540  1.00 81.20           H  
ATOM   1241  CA  ARG A  83     -12.128  21.189  64.657  1.00 81.20           C  
ATOM   1242  HA  ARG A  83     -11.431  20.715  65.348  1.00 81.20           H  
ATOM   1243  C   ARG A  83     -13.504  21.106  65.314  1.00 81.20           C  
ATOM   1244  CB  ARG A  83     -11.694  22.652  64.437  1.00 81.20           C  
ATOM   1245  HB2 ARG A  83     -12.482  23.188  63.907  1.00 81.20           H  
ATOM   1246  HB3 ARG A  83     -10.797  22.681  63.819  1.00 81.20           H  
ATOM   1247  O   ARG A  83     -13.601  20.822  66.506  1.00 81.20           O  
ATOM   1248  CG  ARG A  83     -11.391  23.346  65.780  1.00 81.20           C  
ATOM   1249  HG2 ARG A  83     -12.259  23.289  66.436  1.00 81.20           H  
ATOM   1250  HG3 ARG A  83     -10.567  22.822  66.265  1.00 81.20           H  
ATOM   1251  CD  ARG A  83     -10.998  24.820  65.622  1.00 81.20           C  
ATOM   1252  HD2 ARG A  83     -10.666  25.188  66.593  1.00 81.20           H  
ATOM   1253  HD3 ARG A  83     -10.164  24.889  64.923  1.00 81.20           H  
ATOM   1254  NE  ARG A  83     -12.126  25.634  65.129  1.00 81.20           N  
ATOM   1255  HE  ARG A  83     -12.712  25.194  64.434  1.00 81.20           H  
ATOM   1256  NH1 ARG A  83     -11.560  27.659  66.084  1.00 81.20           N  
ATOM   1257 HH11 ARG A  83     -10.669  27.284  66.377  1.00 81.20           H  
ATOM   1258 HH12 ARG A  83     -11.653  28.664  66.123  1.00 81.20           H  
ATOM   1259  NH2 ARG A  83     -13.422  27.486  64.894  1.00 81.20           N  
ATOM   1260 HH21 ARG A  83     -14.059  26.960  64.313  1.00 81.20           H  
ATOM   1261 HH22 ARG A  83     -13.565  28.470  65.071  1.00 81.20           H  
ATOM   1262  CZ  ARG A  83     -12.355  26.912  65.375  1.00 81.20           C  
ATOM   1263  N   ALA A  84     -14.566  21.295  64.529  1.00 75.76           N  
ATOM   1264  H   ALA A  84     -14.407  21.506  63.554  1.00 75.76           H  
ATOM   1265  CA  ALA A  84     -15.941  21.222  65.016  1.00 75.76           C  
ATOM   1266  HA  ALA A  84     -16.056  21.934  65.833  1.00 75.76           H  
ATOM   1267  C   ALA A  84     -16.307  19.831  65.573  1.00 75.76           C  
ATOM   1268  CB  ALA A  84     -16.877  21.641  63.876  1.00 75.76           C  
ATOM   1269  HB1 ALA A  84     -16.612  22.638  63.524  1.00 75.76           H  
ATOM   1270  HB2 ALA A  84     -17.906  21.654  64.236  1.00 75.76           H  
ATOM   1271  HB3 ALA A  84     -16.800  20.938  63.047  1.00 75.76           H  
ATOM   1272  O   ALA A  84     -17.047  19.746  66.554  1.00 75.76           O  
ATOM   1273  N   ARG A  85     -15.768  18.746  64.995  1.00 77.03           N  
ATOM   1274  H   ARG A  85     -15.178  18.882  64.186  1.00 77.03           H  
ATOM   1275  CA  ARG A  85     -16.028  17.375  65.469  1.00 77.03           C  
ATOM   1276  HA  ARG A  85     -17.074  17.303  65.768  1.00 77.03           H  
ATOM   1277  C   ARG A  85     -15.253  16.968  66.726  1.00 77.03           C  
ATOM   1278  CB  ARG A  85     -15.774  16.352  64.354  1.00 77.03           C  
ATOM   1279  HB2 ARG A  85     -15.802  15.362  64.808  1.00 77.03           H  
ATOM   1280  HB3 ARG A  85     -14.781  16.504  63.931  1.00 77.03           H  
ATOM   1281  O   ARG A  85     -15.730  16.096  67.439  1.00 77.03           O  
ATOM   1282  CG  ARG A  85     -16.823  16.400  63.234  1.00 77.03           C  
ATOM   1283  HG2 ARG A  85     -17.804  16.631  63.649  1.00 77.03           H  
ATOM   1284  HG3 ARG A  85     -16.550  17.168  62.512  1.00 77.03           H  
ATOM   1285  CD  ARG A  85     -16.891  15.027  62.554  1.00 77.03           C  
ATOM   1286  HD2 ARG A  85     -17.278  14.305  63.273  1.00 77.03           H  
ATOM   1287  HD3 ARG A  85     -15.885  14.728  62.261  1.00 77.03           H  
ATOM   1288  NE  ARG A  85     -17.732  15.059  61.351  1.00 77.03           N  
ATOM   1289  HE  ARG A  85     -17.674  15.904  60.801  1.00 77.03           H  
ATOM   1290  NH1 ARG A  85     -18.409  12.863  61.296  1.00 77.03           N  
ATOM   1291 HH11 ARG A  85     -17.952  12.715  62.184  1.00 77.03           H  
ATOM   1292 HH12 ARG A  85     -18.764  12.081  60.764  1.00 77.03           H  
ATOM   1293  NH2 ARG A  85     -18.930  14.254  59.618  1.00 77.03           N  
ATOM   1294 HH21 ARG A  85     -19.444  13.524  59.147  1.00 77.03           H  
ATOM   1295 HH22 ARG A  85     -18.733  15.125  59.146  1.00 77.03           H  
ATOM   1296  CZ  ARG A  85     -18.363  14.057  60.772  1.00 77.03           C  
ATOM   1297  N   LEU A  86     -14.087  17.557  67.003  1.00 73.37           N  
ATOM   1298  H   LEU A  86     -13.733  18.236  66.345  1.00 73.37           H  
ATOM   1299  CA  LEU A  86     -13.211  17.121  68.108  1.00 73.37           C  
ATOM   1300  HA  LEU A  86     -13.431  16.078  68.336  1.00 73.37           H  
ATOM   1301  C   LEU A  86     -13.443  17.863  69.439  1.00 73.37           C  
ATOM   1302  CB  LEU A  86     -11.741  17.206  67.642  1.00 73.37           C  
ATOM   1303  HB2 LEU A  86     -11.079  17.060  68.496  1.00 73.37           H  
ATOM   1304  HB3 LEU A  86     -11.562  18.205  67.245  1.00 73.37           H  
ATOM   1305  O   LEU A  86     -12.944  17.429  70.474  1.00 73.37           O  
ATOM   1306  CG  LEU A  86     -11.393  16.158  66.567  1.00 73.37           C  
ATOM   1307  HG  LEU A  86     -12.165  16.175  65.798  1.00 73.37           H  
ATOM   1308  CD1 LEU A  86     -10.060  16.463  65.886  1.00 73.37           C  
ATOM   1309 HD11 LEU A  86     -10.045  17.498  65.545  1.00 73.37           H  
ATOM   1310 HD12 LEU A  86      -9.943  15.815  65.017  1.00 73.37           H  
ATOM   1311 HD13 LEU A  86      -9.236  16.278  66.575  1.00 73.37           H  
ATOM   1312  CD2 LEU A  86     -11.301  14.744  67.146  1.00 73.37           C  
ATOM   1313 HD21 LEU A  86     -10.560  14.705  67.945  1.00 73.37           H  
ATOM   1314 HD22 LEU A  86     -11.013  14.042  66.364  1.00 73.37           H  
ATOM   1315 HD23 LEU A  86     -12.267  14.428  67.540  1.00 73.37           H  
ATOM   1316  N   GLY A  87     -14.174  18.982  69.438  1.00 55.81           N  
ATOM   1317  H   GLY A  87     -14.527  19.313  68.552  1.00 55.81           H  
ATOM   1318  CA  GLY A  87     -14.298  19.857  70.615  1.00 55.81           C  
ATOM   1319  HA2 GLY A  87     -13.345  19.878  71.143  1.00 55.81           H  
ATOM   1320  HA3 GLY A  87     -14.498  20.868  70.262  1.00 55.81           H  
ATOM   1321  C   GLY A  87     -15.389  19.507  71.642  1.00 55.81           C  
ATOM   1322  O   GLY A  87     -15.424  20.128  72.703  1.00 55.81           O  
ATOM   1323  N   THR A  88     -16.309  18.580  71.355  1.00 45.61           N  
ATOM   1324  H   THR A  88     -16.239  18.074  70.484  1.00 45.61           H  
ATOM   1325  CA  THR A  88     -17.607  18.498  72.066  1.00 45.61           C  
ATOM   1326  HA  THR A  88     -17.793  19.477  72.510  1.00 45.61           H  
ATOM   1327  C   THR A  88     -17.689  17.536  73.263  1.00 45.61           C  
ATOM   1328  CB  THR A  88     -18.775  18.232  71.087  1.00 45.61           C  
ATOM   1329  HB  THR A  88     -19.438  17.474  71.504  1.00 45.61           H  
ATOM   1330  O   THR A  88     -18.572  17.724  74.096  1.00 45.61           O  
ATOM   1331  CG2 THR A  88     -19.595  19.496  70.825  1.00 45.61           C  
ATOM   1332 HG21 THR A  88     -18.957  20.278  70.412  1.00 45.61           H  
ATOM   1333 HG22 THR A  88     -20.032  19.842  71.761  1.00 45.61           H  
ATOM   1334 HG23 THR A  88     -20.401  19.271  70.127  1.00 45.61           H  
ATOM   1335  OG1 THR A  88     -18.327  17.791  69.823  1.00 45.61           O  
ATOM   1336  HG1 THR A  88     -18.509  18.476  69.175  1.00 45.61           H  
ATOM   1337  N   GLU A  89     -16.808  16.538  73.405  1.00 37.27           N  
ATOM   1338  H   GLU A  89     -16.114  16.411  72.682  1.00 37.27           H  
ATOM   1339  CA  GLU A  89     -17.045  15.400  74.328  1.00 37.27           C  
ATOM   1340  HA  GLU A  89     -18.118  15.214  74.374  1.00 37.27           H  
ATOM   1341  C   GLU A  89     -16.612  15.581  75.805  1.00 37.27           C  
ATOM   1342  CB  GLU A  89     -16.402  14.121  73.753  1.00 37.27           C  
ATOM   1343  HB2 GLU A  89     -15.357  14.321  73.518  1.00 37.27           H  
ATOM   1344  HB3 GLU A  89     -16.437  13.342  74.514  1.00 37.27           H  
ATOM   1345  O   GLU A  89     -17.064  14.834  76.667  1.00 37.27           O  
ATOM   1346  CG  GLU A  89     -17.131  13.588  72.507  1.00 37.27           C  
ATOM   1347  HG2 GLU A  89     -16.999  14.295  71.688  1.00 37.27           H  
ATOM   1348  HG3 GLU A  89     -18.196  13.526  72.729  1.00 37.27           H  
ATOM   1349  CD  GLU A  89     -16.615  12.202  72.076  1.00 37.27           C  
ATOM   1350  OE1 GLU A  89     -17.459  11.371  71.667  1.00 37.27           O  
ATOM   1351  OE2 GLU A  89     -15.384  11.989  72.150  1.00 37.27           O  
ATOM   1352  N   VAL A  90     -15.746  16.541  76.154  1.00 35.39           N  
ATOM   1353  H   VAL A  90     -15.431  17.155  75.416  1.00 35.39           H  
ATOM   1354  CA  VAL A  90     -14.933  16.460  77.402  1.00 35.39           C  
ATOM   1355  HA  VAL A  90     -14.701  15.406  77.554  1.00 35.39           H  
ATOM   1356  C   VAL A  90     -15.652  16.889  78.711  1.00 35.39           C  
ATOM   1357  CB  VAL A  90     -13.570  17.175  77.191  1.00 35.39           C  
ATOM   1358  HB  VAL A  90     -13.754  18.239  77.041  1.00 35.39           H  
ATOM   1359  O   VAL A  90     -15.101  16.737  79.801  1.00 35.39           O  
ATOM   1360  CG1 VAL A  90     -12.564  17.021  78.344  1.00 35.39           C  
ATOM   1361 HG11 VAL A  90     -11.587  17.409  78.054  1.00 35.39           H  
ATOM   1362 HG12 VAL A  90     -12.468  15.971  78.619  1.00 35.39           H  
ATOM   1363 HG13 VAL A  90     -12.891  17.594  79.212  1.00 35.39           H  
ATOM   1364  CG2 VAL A  90     -12.849  16.633  75.943  1.00 35.39           C  
ATOM   1365 HG21 VAL A  90     -11.884  17.126  75.818  1.00 35.39           H  
ATOM   1366 HG22 VAL A  90     -12.692  15.559  76.039  1.00 35.39           H  
ATOM   1367 HG23 VAL A  90     -13.431  16.826  75.042  1.00 35.39           H  
ATOM   1368  N   ARG A  91     -16.882  17.424  78.671  1.00 32.51           N  
ATOM   1369  H   ARG A  91     -17.369  17.382  77.787  1.00 32.51           H  
ATOM   1370  CA  ARG A  91     -17.572  17.994  79.860  1.00 32.51           C  
ATOM   1371  HA  ARG A  91     -16.820  18.452  80.504  1.00 32.51           H  
ATOM   1372  C   ARG A  91     -18.254  16.940  80.764  1.00 32.51           C  
ATOM   1373  CB  ARG A  91     -18.555  19.104  79.437  1.00 32.51           C  
ATOM   1374  HB2 ARG A  91     -19.177  19.355  80.296  1.00 32.51           H  
ATOM   1375  HB3 ARG A  91     -19.207  18.725  78.650  1.00 32.51           H  
ATOM   1376  O   ARG A  91     -19.478  16.877  80.814  1.00 32.51           O  
ATOM   1377  CG  ARG A  91     -17.877  20.401  78.971  1.00 32.51           C  
ATOM   1378  HG2 ARG A  91     -17.229  20.772  79.766  1.00 32.51           H  
ATOM   1379  HG3 ARG A  91     -17.281  20.209  78.078  1.00 32.51           H  
ATOM   1380  CD  ARG A  91     -18.959  21.445  78.660  1.00 32.51           C  
ATOM   1381  HD2 ARG A  91     -19.613  21.538  79.527  1.00 32.51           H  
ATOM   1382  HD3 ARG A  91     -19.548  21.084  77.816  1.00 32.51           H  
ATOM   1383  NE  ARG A  91     -18.390  22.770  78.342  1.00 32.51           N  
ATOM   1384  HE  ARG A  91     -17.389  22.866  78.436  1.00 32.51           H  
ATOM   1385  NH1 ARG A  91     -20.362  23.795  77.760  1.00 32.51           N  
ATOM   1386 HH11 ARG A  91     -20.843  22.922  77.923  1.00 32.51           H  
ATOM   1387 HH12 ARG A  91     -20.868  24.606  77.436  1.00 32.51           H  
ATOM   1388  NH2 ARG A  91     -18.462  24.962  77.714  1.00 32.51           N  
ATOM   1389 HH21 ARG A  91     -17.460  25.026  77.824  1.00 32.51           H  
ATOM   1390 HH22 ARG A  91     -18.984  25.766  77.395  1.00 32.51           H  
ATOM   1391  CZ  ARG A  91     -19.071  23.832  77.942  1.00 32.51           C  
ATOM   1392  N   GLY A  92     -17.469  16.141  81.491  1.00 31.08           N  
ATOM   1393  H   GLY A  92     -16.472  16.225  81.348  1.00 31.08           H  
ATOM   1394  CA  GLY A  92     -17.960  15.175  82.495  1.00 31.08           C  
ATOM   1395  HA2 GLY A  92     -17.186  14.430  82.681  1.00 31.08           H  
ATOM   1396  HA3 GLY A  92     -18.824  14.653  82.083  1.00 31.08           H  
ATOM   1397  C   GLY A  92     -18.372  15.779  83.855  1.00 31.08           C  
ATOM   1398  O   GLY A  92     -17.981  16.896  84.194  1.00 31.08           O  
ATOM   1399  N   GLU A  93     -19.154  15.029  84.644  1.00 32.15           N  
ATOM   1400  H   GLU A  93     -19.426  14.114  84.315  1.00 32.15           H  
ATOM   1401  CA  GLU A  93     -19.722  15.451  85.943  1.00 32.15           C  
ATOM   1402  HA  GLU A  93     -19.986  16.506  85.868  1.00 32.15           H  
ATOM   1403  C   GLU A  93     -18.746  15.312  87.138  1.00 32.15           C  
ATOM   1404  CB  GLU A  93     -21.017  14.668  86.237  1.00 32.15           C  
ATOM   1405  HB2 GLU A  93     -21.368  14.939  87.232  1.00 32.15           H  
ATOM   1406  HB3 GLU A  93     -20.790  13.603  86.233  1.00 32.15           H  
ATOM   1407  O   GLU A  93     -17.888  14.430  87.164  1.00 32.15           O  
ATOM   1408  CG  GLU A  93     -22.148  14.962  85.235  1.00 32.15           C  
ATOM   1409  HG2 GLU A  93     -22.332  16.036  85.229  1.00 32.15           H  
ATOM   1410  HG3 GLU A  93     -21.828  14.670  84.235  1.00 32.15           H  
ATOM   1411  CD  GLU A  93     -23.445  14.210  85.582  1.00 32.15           C  
ATOM   1412  OE1 GLU A  93     -24.519  14.852  85.527  1.00 32.15           O  
ATOM   1413  OE2 GLU A  93     -23.355  13.001  85.893  1.00 32.15           O  
ATOM   1414  N   ALA A  94     -18.894  16.173  88.158  1.00 39.60           N  
ATOM   1415  H   ALA A  94     -19.677  16.810  88.135  1.00 39.60           H  
ATOM   1416  CA  ALA A  94     -17.990  16.258  89.315  1.00 39.60           C  
ATOM   1417  HA  ALA A  94     -17.048  15.794  89.021  1.00 39.60           H  
ATOM   1418  C   ALA A  94     -18.526  15.535  90.585  1.00 39.60           C  
ATOM   1419  CB  ALA A  94     -17.688  17.738  89.586  1.00 39.60           C  
ATOM   1420  HB1 ALA A  94     -16.969  17.822  90.401  1.00 39.60           H  
ATOM   1421  HB2 ALA A  94     -18.605  18.256  89.867  1.00 39.60           H  
ATOM   1422  HB3 ALA A  94     -17.270  18.200  88.692  1.00 39.60           H  
ATOM   1423  O   ALA A  94     -19.717  15.640  90.883  1.00 39.60           O  
ATOM   1424  N   PRO A  95     -17.674  14.830  91.366  1.00 41.59           N  
ATOM   1425  CA  PRO A  95     -18.101  13.978  92.489  1.00 41.59           C  
ATOM   1426  HA  PRO A  95     -18.988  13.425  92.181  1.00 41.59           H  
ATOM   1427  C   PRO A  95     -18.455  14.720  93.801  1.00 41.59           C  
ATOM   1428  CB  PRO A  95     -16.957  12.974  92.680  1.00 41.59           C  
ATOM   1429  HB2 PRO A  95     -17.105  12.125  92.013  1.00 41.59           H  
ATOM   1430  HB3 PRO A  95     -16.867  12.634  93.711  1.00 41.59           H  
ATOM   1431  O   PRO A  95     -18.023  15.842  94.052  1.00 41.59           O  
ATOM   1432  CG  PRO A  95     -15.726  13.761  92.235  1.00 41.59           C  
ATOM   1433  HG2 PRO A  95     -15.393  14.409  93.046  1.00 41.59           H  
ATOM   1434  HG3 PRO A  95     -14.919  13.105  91.910  1.00 41.59           H  
ATOM   1435  CD  PRO A  95     -16.261  14.611  91.086  1.00 41.59           C  
ATOM   1436  HD2 PRO A  95     -15.718  15.555  91.030  1.00 41.59           H  
ATOM   1437  HD3 PRO A  95     -16.159  14.060  90.151  1.00 41.59           H  
ATOM   1438  N   SER A  96     -19.242  14.053  94.661  1.00 49.06           N  
ATOM   1439  H   SER A  96     -19.480  13.104  94.412  1.00 49.06           H  
ATOM   1440  CA  SER A  96     -19.904  14.620  95.857  1.00 49.06           C  
ATOM   1441  HA  SER A  96     -20.200  15.641  95.616  1.00 49.06           H  
ATOM   1442  C   SER A  96     -19.040  14.674  97.132  1.00 49.06           C  
ATOM   1443  CB  SER A  96     -21.184  13.823  96.136  1.00 49.06           C  
ATOM   1444  HB2 SER A  96     -21.835  13.882  95.263  1.00 49.06           H  
ATOM   1445  HB3 SER A  96     -20.926  12.779  96.312  1.00 49.06           H  
ATOM   1446  O   SER A  96     -18.264  13.764  97.414  1.00 49.06           O  
ATOM   1447  OG  SER A  96     -21.875  14.324  97.267  1.00 49.06           O  
ATOM   1448  HG  SER A  96     -22.723  13.877  97.321  1.00 49.06           H  
ATOM   1449  N   ALA A  97     -19.237  15.718  97.949  1.00 56.28           N  
ATOM   1450  H   ALA A  97     -19.929  16.398  97.667  1.00 56.28           H  
ATOM   1451  CA  ALA A  97     -18.405  16.041  99.115  1.00 56.28           C  
ATOM   1452  HA  ALA A  97     -17.373  15.780  98.880  1.00 56.28           H  
ATOM   1453  C   ALA A  97     -18.756  15.310 100.432  1.00 56.28           C  
ATOM   1454  CB  ALA A  97     -18.473  17.563  99.311  1.00 56.28           C  
ATOM   1455  HB1 ALA A  97     -19.491  17.867  99.554  1.00 56.28           H  
ATOM   1456  HB2 ALA A  97     -17.812  17.854 100.128  1.00 56.28           H  
ATOM   1457  HB3 ALA A  97     -18.149  18.069  98.402  1.00 56.28           H  
ATOM   1458  O   ALA A  97     -17.895  15.187 101.302  1.00 56.28           O  
ATOM   1459  N   LEU A  98     -19.999  14.841 100.616  1.00 58.20           N  
ATOM   1460  H   LEU A  98     -20.654  14.927  99.852  1.00 58.20           H  
ATOM   1461  CA  LEU A  98     -20.491  14.367 101.927  1.00 58.20           C  
ATOM   1462  HA  LEU A  98     -20.286  15.137 102.670  1.00 58.20           H  
ATOM   1463  C   LEU A  98     -19.781  13.103 102.446  1.00 58.20           C  
ATOM   1464  CB  LEU A  98     -22.015  14.140 101.850  1.00 58.20           C  
ATOM   1465  HB2 LEU A  98     -22.246  13.635 100.912  1.00 58.20           H  
ATOM   1466  HB3 LEU A  98     -22.317  13.473 102.658  1.00 58.20           H  
ATOM   1467  O   LEU A  98     -19.529  12.992 103.642  1.00 58.20           O  
ATOM   1468  CG  LEU A  98     -22.843  15.434 101.964  1.00 58.20           C  
ATOM   1469  HG  LEU A  98     -22.407  16.202 101.325  1.00 58.20           H  
ATOM   1470  CD1 LEU A  98     -24.277  15.183 101.497  1.00 58.20           C  
ATOM   1471 HD11 LEU A  98     -24.856  16.103 101.575  1.00 58.20           H  
ATOM   1472 HD12 LEU A  98     -24.739  14.415 102.117  1.00 58.20           H  
ATOM   1473 HD13 LEU A  98     -24.276  14.855 100.458  1.00 58.20           H  
ATOM   1474  CD2 LEU A  98     -22.901  15.949 103.404  1.00 58.20           C  
ATOM   1475 HD21 LEU A  98     -23.506  16.854 103.450  1.00 58.20           H  
ATOM   1476 HD22 LEU A  98     -21.900  16.184 103.764  1.00 58.20           H  
ATOM   1477 HD23 LEU A  98     -23.339  15.193 104.056  1.00 58.20           H  
ATOM   1478  N   ALA A  99     -19.406  12.181 101.555  1.00 56.81           N  
ATOM   1479  H   ALA A  99     -19.591  12.362 100.578  1.00 56.81           H  
ATOM   1480  CA  ALA A  99     -18.861  10.867 101.918  1.00 56.81           C  
ATOM   1481  HA  ALA A  99     -19.559  10.382 102.601  1.00 56.81           H  
ATOM   1482  C   ALA A  99     -17.496  10.910 102.642  1.00 56.81           C  
ATOM   1483  CB  ALA A  99     -18.780  10.032 100.634  1.00 56.81           C  
ATOM   1484  HB1 ALA A  99     -19.766   9.955 100.177  1.00 56.81           H  
ATOM   1485  HB2 ALA A  99     -18.085  10.491  99.931  1.00 56.81           H  
ATOM   1486  HB3 ALA A  99     -18.429   9.029 100.878  1.00 56.81           H  
ATOM   1487  O   ALA A  99     -17.061   9.905 103.198  1.00 56.81           O  
ATOM   1488  N   GLY A 100     -16.804  12.056 102.643  1.00 59.32           N  
ATOM   1489  H   GLY A 100     -17.215  12.865 102.200  1.00 59.32           H  
ATOM   1490  CA  GLY A 100     -15.530  12.213 103.352  1.00 59.32           C  
ATOM   1491  HA2 GLY A 100     -15.041  13.119 102.993  1.00 59.32           H  
ATOM   1492  HA3 GLY A 100     -14.885  11.363 103.130  1.00 59.32           H  
ATOM   1493  C   GLY A 100     -15.658  12.325 104.877  1.00 59.32           C  
ATOM   1494  O   GLY A 100     -14.661  12.143 105.574  1.00 59.32           O  
ATOM   1495  N   LEU A 101     -16.851  12.633 105.401  1.00 59.33           N  
ATOM   1496  H   LEU A 101     -17.643  12.716 104.780  1.00 59.33           H  
ATOM   1497  CA  LEU A 101     -17.070  12.904 106.828  1.00 59.33           C  
ATOM   1498  HA  LEU A 101     -16.174  13.386 107.219  1.00 59.33           H  
ATOM   1499  C   LEU A 101     -17.229  11.620 107.662  1.00 59.33           C  
ATOM   1500  CB  LEU A 101     -18.259  13.886 106.965  1.00 59.33           C  
ATOM   1501  HB2 LEU A 101     -19.031  13.447 107.596  1.00 59.33           H  
ATOM   1502  HB3 LEU A 101     -18.717  14.035 105.987  1.00 59.33           H  
ATOM   1503  O   LEU A 101     -16.589  11.500 108.708  1.00 59.33           O  
ATOM   1504  CG  LEU A 101     -17.842  15.259 107.533  1.00 59.33           C  
ATOM   1505  HG  LEU A 101     -16.795  15.454 107.301  1.00 59.33           H  
ATOM   1506  CD1 LEU A 101     -18.658  16.394 106.913  1.00 59.33           C  
ATOM   1507 HD11 LEU A 101     -19.717  16.237 107.113  1.00 59.33           H  
ATOM   1508 HD12 LEU A 101     -18.495  16.412 105.836  1.00 59.33           H  
ATOM   1509 HD13 LEU A 101     -18.345  17.349 107.336  1.00 59.33           H  
ATOM   1510  CD2 LEU A 101     -18.029  15.305 109.050  1.00 59.33           C  
ATOM   1511 HD21 LEU A 101     -19.080  15.166 109.303  1.00 59.33           H  
ATOM   1512 HD22 LEU A 101     -17.454  14.502 109.511  1.00 59.33           H  
ATOM   1513 HD23 LEU A 101     -17.684  16.262 109.442  1.00 59.33           H  
ATOM   1514  N   ASP A 102     -17.992  10.639 107.168  1.00 59.35           N  
ATOM   1515  H   ASP A 102     -18.535  10.838 106.340  1.00 59.35           H  
ATOM   1516  CA  ASP A 102     -18.321   9.391 107.885  1.00 59.35           C  
ATOM   1517  HA  ASP A 102     -18.896   9.632 108.780  1.00 59.35           H  
ATOM   1518  C   ASP A 102     -17.075   8.591 108.312  1.00 59.35           C  
ATOM   1519  CB  ASP A 102     -19.177   8.487 106.976  1.00 59.35           C  
ATOM   1520  HB2 ASP A 102     -19.396   7.565 107.515  1.00 59.35           H  
ATOM   1521  HB3 ASP A 102     -18.591   8.223 106.096  1.00 59.35           H  
ATOM   1522  O   ASP A 102     -17.010   8.024 109.405  1.00 59.35           O  
ATOM   1523  CG  ASP A 102     -20.508   9.094 106.518  1.00 59.35           C  
ATOM   1524  OD1 ASP A 102     -21.064   9.934 107.256  1.00 59.35           O  
ATOM   1525  OD2 ASP A 102     -20.950   8.718 105.408  1.00 59.35           O  
ATOM   1526  N   ALA A 103     -16.051   8.559 107.452  1.00 62.62           N  
ATOM   1527  H   ALA A 103     -16.159   9.057 106.579  1.00 62.62           H  
ATOM   1528  CA  ALA A 103     -14.825   7.799 107.690  1.00 62.62           C  
ATOM   1529  HA  ALA A 103     -15.097   6.766 107.908  1.00 62.62           H  
ATOM   1530  C   ALA A 103     -14.014   8.319 108.892  1.00 62.62           C  
ATOM   1531  CB  ALA A 103     -13.992   7.827 106.403  1.00 62.62           C  
ATOM   1532  HB1 ALA A 103     -13.088   7.233 106.541  1.00 62.62           H  
ATOM   1533  HB2 ALA A 103     -13.713   8.853 106.162  1.00 62.62           H  
ATOM   1534  HB3 ALA A 103     -14.570   7.408 105.579  1.00 62.62           H  
ATOM   1535  O   ALA A 103     -13.279   7.551 109.515  1.00 62.62           O  
ATOM   1536  N   LEU A 104     -14.141   9.610 109.226  1.00 62.03           N  
ATOM   1537  H   LEU A 104     -14.827  10.167 108.736  1.00 62.03           H  
ATOM   1538  CA  LEU A 104     -13.419  10.217 110.341  1.00 62.03           C  
ATOM   1539  HA  LEU A 104     -12.385   9.873 110.297  1.00 62.03           H  
ATOM   1540  C   LEU A 104     -13.992   9.765 111.690  1.00 62.03           C  
ATOM   1541  CB  LEU A 104     -13.446  11.749 110.183  1.00 62.03           C  
ATOM   1542  HB2 LEU A 104     -13.130  12.008 109.173  1.00 62.03           H  
ATOM   1543  HB3 LEU A 104     -14.476  12.085 110.305  1.00 62.03           H  
ATOM   1544  O   LEU A 104     -13.218   9.439 112.589  1.00 62.03           O  
ATOM   1545  CG  LEU A 104     -12.559  12.504 111.193  1.00 62.03           C  
ATOM   1546  HG  LEU A 104     -12.805  12.196 112.209  1.00 62.03           H  
ATOM   1547  CD1 LEU A 104     -11.065  12.267 110.947  1.00 62.03           C  
ATOM   1548 HD11 LEU A 104     -10.478  12.871 111.638  1.00 62.03           H  
ATOM   1549 HD12 LEU A 104     -10.827  11.218 111.124  1.00 62.03           H  
ATOM   1550 HD13 LEU A 104     -10.809  12.528 109.920  1.00 62.03           H  
ATOM   1551  CD2 LEU A 104     -12.816  14.007 111.080  1.00 62.03           C  
ATOM   1552 HD21 LEU A 104     -12.583  14.350 110.072  1.00 62.03           H  
ATOM   1553 HD22 LEU A 104     -13.866  14.209 111.292  1.00 62.03           H  
ATOM   1554 HD23 LEU A 104     -12.203  14.545 111.804  1.00 62.03           H  
ATOM   1555  N   GLU A 105     -15.322   9.711 111.830  1.00 63.00           N  
ATOM   1556  H   GLU A 105     -15.905   9.943 111.039  1.00 63.00           H  
ATOM   1557  CA  GLU A 105     -15.982   9.335 113.090  1.00 63.00           C  
ATOM   1558  HA  GLU A 105     -15.610   9.977 113.888  1.00 63.00           H  
ATOM   1559  C   GLU A 105     -15.673   7.890 113.504  1.00 63.00           C  
ATOM   1560  CB  GLU A 105     -17.507   9.523 113.002  1.00 63.00           C  
ATOM   1561  HB2 GLU A 105     -17.945   9.078 113.895  1.00 63.00           H  
ATOM   1562  HB3 GLU A 105     -17.893   8.996 112.130  1.00 63.00           H  
ATOM   1563  O   GLU A 105     -15.405   7.624 114.677  1.00 63.00           O  
ATOM   1564  CG  GLU A 105     -17.933  10.999 112.952  1.00 63.00           C  
ATOM   1565  HG2 GLU A 105     -17.349  11.550 113.688  1.00 63.00           H  
ATOM   1566  HG3 GLU A 105     -17.699  11.406 111.968  1.00 63.00           H  
ATOM   1567  CD  GLU A 105     -19.431  11.187 113.255  1.00 63.00           C  
ATOM   1568  OE1 GLU A 105     -19.760  12.229 113.870  1.00 63.00           O  
ATOM   1569  OE2 GLU A 105     -20.228  10.282 112.922  1.00 63.00           O  
ATOM   1570  N   ALA A 106     -15.641   6.964 112.540  1.00 60.15           N  
ATOM   1571  H   ALA A 106     -15.875   7.252 111.601  1.00 60.15           H  
ATOM   1572  CA  ALA A 106     -15.416   5.542 112.797  1.00 60.15           C  
ATOM   1573  HA  ALA A 106     -16.157   5.203 113.521  1.00 60.15           H  
ATOM   1574  C   ALA A 106     -14.027   5.224 113.387  1.00 60.15           C  
ATOM   1575  CB  ALA A 106     -15.646   4.790 111.481  1.00 60.15           C  
ATOM   1576  HB1 ALA A 106     -16.653   4.991 111.113  1.00 60.15           H  
ATOM   1577  HB2 ALA A 106     -14.922   5.117 110.735  1.00 60.15           H  
ATOM   1578  HB3 ALA A 106     -15.534   3.718 111.645  1.00 60.15           H  
ATOM   1579  O   ALA A 106     -13.887   4.243 114.116  1.00 60.15           O  
ATOM   1580  N   ALA A 107     -13.008   6.045 113.105  1.00 62.06           N  
ATOM   1581  H   ALA A 107     -13.193   6.844 112.515  1.00 62.06           H  
ATOM   1582  CA  ALA A 107     -11.638   5.841 113.587  1.00 62.06           C  
ATOM   1583  HA  ALA A 107     -11.442   4.770 113.644  1.00 62.06           H  
ATOM   1584  C   ALA A 107     -11.382   6.411 114.999  1.00 62.06           C  
ATOM   1585  CB  ALA A 107     -10.684   6.438 112.546  1.00 62.06           C  
ATOM   1586  HB1 ALA A 107     -10.863   7.509 112.450  1.00 62.06           H  
ATOM   1587  HB2 ALA A 107      -9.653   6.271 112.858  1.00 62.06           H  
ATOM   1588  HB3 ALA A 107     -10.846   5.961 111.579  1.00 62.06           H  
ATOM   1589  O   ALA A 107     -10.424   6.014 115.664  1.00 62.06           O  
ATOM   1590  N   LEU A 108     -12.240   7.315 115.489  1.00 65.42           N  
ATOM   1591  H   LEU A 108     -13.039   7.559 114.920  1.00 65.42           H  
ATOM   1592  CA  LEU A 108     -12.099   7.964 116.802  1.00 65.42           C  
ATOM   1593  HA  LEU A 108     -11.165   8.525 116.797  1.00 65.42           H  
ATOM   1594  C   LEU A 108     -12.008   7.011 118.016  1.00 65.42           C  
ATOM   1595  CB  LEU A 108     -13.263   8.952 117.027  1.00 65.42           C  
ATOM   1596  HB2 LEU A 108     -13.149   9.392 118.018  1.00 65.42           H  
ATOM   1597  HB3 LEU A 108     -14.203   8.401 117.016  1.00 65.42           H  
ATOM   1598  O   LEU A 108     -11.251   7.332 118.938  1.00 65.42           O  
ATOM   1599  CG  LEU A 108     -13.363  10.092 116.003  1.00 65.42           C  
ATOM   1600  HG  LEU A 108     -13.498   9.666 115.009  1.00 65.42           H  
ATOM   1601  CD1 LEU A 108     -14.570  10.977 116.314  1.00 65.42           C  
ATOM   1602 HD11 LEU A 108     -14.667  11.747 115.549  1.00 65.42           H  
ATOM   1603 HD12 LEU A 108     -15.477  10.373 116.305  1.00 65.42           H  
ATOM   1604 HD13 LEU A 108     -14.455  11.444 117.292  1.00 65.42           H  
ATOM   1605  CD2 LEU A 108     -12.118  10.973 116.013  1.00 65.42           C  
ATOM   1606 HD21 LEU A 108     -11.258  10.407 115.656  1.00 65.42           H  
ATOM   1607 HD22 LEU A 108     -11.932  11.337 117.024  1.00 65.42           H  
ATOM   1608 HD23 LEU A 108     -12.273  11.808 115.330  1.00 65.42           H  
ATOM   1609  N   PRO A 109     -12.741   5.875 118.092  1.00 62.55           N  
ATOM   1610  CA  PRO A 109     -12.784   5.060 119.308  1.00 62.55           C  
ATOM   1611  HA  PRO A 109     -13.110   5.693 120.133  1.00 62.55           H  
ATOM   1612  C   PRO A 109     -11.439   4.420 119.677  1.00 62.55           C  
ATOM   1613  CB  PRO A 109     -13.845   3.979 119.055  1.00 62.55           C  
ATOM   1614  HB2 PRO A 109     -14.394   3.740 119.966  1.00 62.55           H  
ATOM   1615  HB3 PRO A 109     -13.385   3.077 118.652  1.00 62.55           H  
ATOM   1616  O   PRO A 109     -11.105   4.324 120.864  1.00 62.55           O  
ATOM   1617  CG  PRO A 109     -14.741   4.591 117.982  1.00 62.55           C  
ATOM   1618  HG2 PRO A 109     -15.245   3.824 117.394  1.00 62.55           H  
ATOM   1619  HG3 PRO A 109     -15.464   5.269 118.434  1.00 62.55           H  
ATOM   1620  CD  PRO A 109     -13.738   5.383 117.151  1.00 62.55           C  
ATOM   1621  HD2 PRO A 109     -14.253   6.186 116.624  1.00 62.55           H  
ATOM   1622  HD3 PRO A 109     -13.242   4.720 116.442  1.00 62.55           H  
ATOM   1623  N   GLU A 110     -10.672   3.990 118.670  1.00 59.83           N  
ATOM   1624  H   GLU A 110     -10.989   4.140 117.723  1.00 59.83           H  
ATOM   1625  CA  GLU A 110      -9.433   3.222 118.857  1.00 59.83           C  
ATOM   1626  HA  GLU A 110      -9.558   2.578 119.727  1.00 59.83           H  
ATOM   1627  C   GLU A 110      -8.209   4.088 119.168  1.00 59.83           C  
ATOM   1628  CB  GLU A 110      -9.159   2.297 117.659  1.00 59.83           C  
ATOM   1629  HB2 GLU A 110      -9.019   2.886 116.753  1.00 59.83           H  
ATOM   1630  HB3 GLU A 110      -8.233   1.762 117.869  1.00 59.83           H  
ATOM   1631  O   GLU A 110      -7.162   3.550 119.526  1.00 59.83           O  
ATOM   1632  CG  GLU A 110     -10.289   1.273 117.443  1.00 59.83           C  
ATOM   1633  HG2 GLU A 110     -11.038   1.708 116.781  1.00 59.83           H  
ATOM   1634  HG3 GLU A 110     -10.772   1.084 118.402  1.00 59.83           H  
ATOM   1635  CD  GLU A 110      -9.806  -0.075 116.877  1.00 59.83           C  
ATOM   1636  OE1 GLU A 110     -10.497  -1.081 117.160  1.00 59.83           O  
ATOM   1637  OE2 GLU A 110      -8.752  -0.111 116.203  1.00 59.83           O  
ATOM   1638  N   VAL A 111      -8.328   5.420 119.097  1.00 59.50           N  
ATOM   1639  H   VAL A 111      -9.211   5.808 118.799  1.00 59.50           H  
ATOM   1640  CA  VAL A 111      -7.196   6.324 119.342  1.00 59.50           C  
ATOM   1641  HA  VAL A 111      -6.450   6.105 118.578  1.00 59.50           H  
ATOM   1642  C   VAL A 111      -6.610   6.066 120.742  1.00 59.50           C  
ATOM   1643  CB  VAL A 111      -7.575   7.801 119.152  1.00 59.50           C  
ATOM   1644  HB  VAL A 111      -8.376   8.067 119.842  1.00 59.50           H  
ATOM   1645  O   VAL A 111      -7.345   6.189 121.734  1.00 59.50           O  
ATOM   1646  CG1 VAL A 111      -6.357   8.700 119.425  1.00 59.50           C  
ATOM   1647 HG11 VAL A 111      -5.537   8.437 118.757  1.00 59.50           H  
ATOM   1648 HG12 VAL A 111      -6.614   9.748 119.270  1.00 59.50           H  
ATOM   1649 HG13 VAL A 111      -6.017   8.596 120.456  1.00 59.50           H  
ATOM   1650  CG2 VAL A 111      -8.051   8.029 117.709  1.00 59.50           C  
ATOM   1651 HG21 VAL A 111      -8.908   7.394 117.483  1.00 59.50           H  
ATOM   1652 HG22 VAL A 111      -7.251   7.798 117.006  1.00 59.50           H  
ATOM   1653 HG23 VAL A 111      -8.367   9.063 117.571  1.00 59.50           H  
ATOM   1654  N   PRO A 112      -5.312   5.712 120.861  1.00 67.88           N  
ATOM   1655  CA  PRO A 112      -4.695   5.352 122.134  1.00 67.88           C  
ATOM   1656  HA  PRO A 112      -5.220   4.481 122.526  1.00 67.88           H  
ATOM   1657  C   PRO A 112      -4.745   6.488 123.155  1.00 67.88           C  
ATOM   1658  CB  PRO A 112      -3.249   4.961 121.810  1.00 67.88           C  
ATOM   1659  HB2 PRO A 112      -2.600   5.834 121.867  1.00 67.88           H  
ATOM   1660  HB3 PRO A 112      -2.886   4.172 122.468  1.00 67.88           H  
ATOM   1661  O   PRO A 112      -4.584   7.658 122.815  1.00 67.88           O  
ATOM   1662  CG  PRO A 112      -3.328   4.496 120.360  1.00 67.88           C  
ATOM   1663  HG2 PRO A 112      -3.687   3.467 120.320  1.00 67.88           H  
ATOM   1664  HG3 PRO A 112      -2.372   4.595 119.848  1.00 67.88           H  
ATOM   1665  CD  PRO A 112      -4.380   5.429 119.773  1.00 67.88           C  
ATOM   1666  HD2 PRO A 112      -4.859   4.922 118.935  1.00 67.88           H  
ATOM   1667  HD3 PRO A 112      -3.912   6.355 119.439  1.00 67.88           H  
ATOM   1668  N   ALA A 113      -4.918   6.156 124.437  1.00 62.60           N  
ATOM   1669  H   ALA A 113      -5.024   5.178 124.666  1.00 62.60           H  
ATOM   1670  CA  ALA A 113      -5.104   7.150 125.500  1.00 62.60           C  
ATOM   1671  HA  ALA A 113      -6.012   7.713 125.281  1.00 62.60           H  
ATOM   1672  C   ALA A 113      -3.965   8.186 125.610  1.00 62.60           C  
ATOM   1673  CB  ALA A 113      -5.305   6.404 126.824  1.00 62.60           C  
ATOM   1674  HB1 ALA A 113      -5.479   7.126 127.622  1.00 62.60           H  
ATOM   1675  HB2 ALA A 113      -4.416   5.820 127.062  1.00 62.60           H  
ATOM   1676  HB3 ALA A 113      -6.168   5.742 126.751  1.00 62.60           H  
ATOM   1677  O   ALA A 113      -4.225   9.325 125.981  1.00 62.60           O  
ATOM   1678  N   THR A 114      -2.735   7.806 125.253  1.00 63.50           N  
ATOM   1679  H   THR A 114      -2.598   6.866 124.910  1.00 63.50           H  
ATOM   1680  CA  THR A 114      -1.550   8.679 125.201  1.00 63.50           C  
ATOM   1681  HA  THR A 114      -1.472   9.247 126.129  1.00 63.50           H  
ATOM   1682  C   THR A 114      -1.575   9.701 124.065  1.00 63.50           C  
ATOM   1683  CB  THR A 114      -0.287   7.820 125.029  1.00 63.50           C  
ATOM   1684  HB  THR A 114       0.555   8.444 124.730  1.00 63.50           H  
ATOM   1685  O   THR A 114      -0.912  10.724 124.166  1.00 63.50           O  
ATOM   1686  CG2 THR A 114       0.075   7.106 126.332  1.00 63.50           C  
ATOM   1687 HG21 THR A 114       0.262   7.844 127.112  1.00 63.50           H  
ATOM   1688 HG22 THR A 114      -0.736   6.447 126.641  1.00 63.50           H  
ATOM   1689 HG23 THR A 114       0.979   6.516 126.179  1.00 63.50           H  
ATOM   1690  OG1 THR A 114      -0.504   6.809 124.062  1.00 63.50           O  
ATOM   1691  HG1 THR A 114      -0.199   7.137 123.213  1.00 63.50           H  
ATOM   1692  N   GLU A 115      -2.323   9.434 122.994  1.00 67.69           N  
ATOM   1693  H   GLU A 115      -2.846   8.570 122.979  1.00 67.69           H  
ATOM   1694  CA  GLU A 115      -2.419  10.284 121.797  1.00 67.69           C  
ATOM   1695  HA  GLU A 115      -1.637  11.043 121.808  1.00 67.69           H  
ATOM   1696  C   GLU A 115      -3.761  11.026 121.723  1.00 67.69           C  
ATOM   1697  CB  GLU A 115      -2.218   9.414 120.549  1.00 67.69           C  
ATOM   1698  HB2 GLU A 115      -2.935   8.593 120.571  1.00 67.69           H  
ATOM   1699  HB3 GLU A 115      -2.409  10.020 119.663  1.00 67.69           H  
ATOM   1700  O   GLU A 115      -3.872  12.045 121.040  1.00 67.69           O  
ATOM   1701  CG  GLU A 115      -0.789   8.851 120.465  1.00 67.69           C  
ATOM   1702  HG2 GLU A 115      -0.090   9.681 120.358  1.00 67.69           H  
ATOM   1703  HG3 GLU A 115      -0.553   8.333 121.394  1.00 67.69           H  
ATOM   1704  CD  GLU A 115      -0.596   7.867 119.302  1.00 67.69           C  
ATOM   1705  OE1 GLU A 115       0.404   7.116 119.370  1.00 67.69           O  
ATOM   1706  OE2 GLU A 115      -1.457   7.831 118.395  1.00 67.69           O  
ATOM   1707  N   ARG A 116      -4.780  10.564 122.469  1.00 60.03           N  
ATOM   1708  H   ARG A 116      -4.628   9.688 122.947  1.00 60.03           H  
ATOM   1709  CA  ARG A 116      -6.105  11.204 122.554  1.00 60.03           C  
ATOM   1710  HA  ARG A 116      -6.594  11.137 121.583  1.00 60.03           H  
ATOM   1711  C   ARG A 116      -6.029  12.687 122.873  1.00 60.03           C  
ATOM   1712  CB  ARG A 116      -6.982  10.537 123.625  1.00 60.03           C  
ATOM   1713  HB2 ARG A 116      -7.775  11.225 123.917  1.00 60.03           H  
ATOM   1714  HB3 ARG A 116      -6.383  10.310 124.507  1.00 60.03           H  
ATOM   1715  O   ARG A 116      -6.833  13.434 122.341  1.00 60.03           O  
ATOM   1716  CG  ARG A 116      -7.643   9.269 123.093  1.00 60.03           C  
ATOM   1717  HG2 ARG A 116      -8.227   9.505 122.203  1.00 60.03           H  
ATOM   1718  HG3 ARG A 116      -6.868   8.554 122.817  1.00 60.03           H  
ATOM   1719  CD  ARG A 116      -8.562   8.640 124.142  1.00 60.03           C  
ATOM   1720  HD2 ARG A 116      -9.430   9.284 124.281  1.00 60.03           H  
ATOM   1721  HD3 ARG A 116      -8.025   8.552 125.086  1.00 60.03           H  
ATOM   1722  NE  ARG A 116      -8.983   7.311 123.685  1.00 60.03           N  
ATOM   1723  HE  ARG A 116      -8.547   6.977 122.837  1.00 60.03           H  
ATOM   1724  NH1 ARG A 116     -10.398   6.740 125.389  1.00 60.03           N  
ATOM   1725 HH11 ARG A 116     -11.078   6.100 125.772  1.00 60.03           H  
ATOM   1726 HH12 ARG A 116     -10.181   7.622 125.830  1.00 60.03           H  
ATOM   1727  NH2 ARG A 116     -10.151   5.378 123.621  1.00 60.03           N  
ATOM   1728 HH21 ARG A 116     -10.877   4.759 123.953  1.00 60.03           H  
ATOM   1729 HH22 ARG A 116      -9.822   5.228 122.678  1.00 60.03           H  
ATOM   1730  CZ  ARG A 116      -9.840   6.482 124.236  1.00 60.03           C  
ATOM   1731  N   GLU A 117      -5.104  13.115 123.723  1.00 69.56           N  
ATOM   1732  H   GLU A 117      -4.458  12.444 124.112  1.00 69.56           H  
ATOM   1733  CA  GLU A 117      -4.993  14.517 124.134  1.00 69.56           C  
ATOM   1734  HA  GLU A 117      -5.970  14.852 124.484  1.00 69.56           H  
ATOM   1735  C   GLU A 117      -4.604  15.423 122.949  1.00 69.56           C  
ATOM   1736  CB  GLU A 117      -4.010  14.575 125.315  1.00 69.56           C  
ATOM   1737  HB2 GLU A 117      -4.196  13.707 125.948  1.00 69.56           H  
ATOM   1738  HB3 GLU A 117      -2.987  14.511 124.945  1.00 69.56           H  
ATOM   1739  O   GLU A 117      -5.234  16.455 122.717  1.00 69.56           O  
ATOM   1740  CG  GLU A 117      -4.176  15.821 126.194  1.00 69.56           C  
ATOM   1741  HG2 GLU A 117      -3.776  16.687 125.666  1.00 69.56           H  
ATOM   1742  HG3 GLU A 117      -5.240  15.990 126.360  1.00 69.56           H  
ATOM   1743  CD  GLU A 117      -3.471  15.658 127.553  1.00 69.56           C  
ATOM   1744  OE1 GLU A 117      -4.038  16.143 128.559  1.00 69.56           O  
ATOM   1745  OE2 GLU A 117      -2.377  15.053 127.587  1.00 69.56           O  
ATOM   1746  N   GLU A 118      -3.650  14.990 122.119  1.00 71.73           N  
ATOM   1747  H   GLU A 118      -3.211  14.100 122.307  1.00 71.73           H  
ATOM   1748  CA  GLU A 118      -3.245  15.712 120.908  1.00 71.73           C  
ATOM   1749  HA  GLU A 118      -3.171  16.771 121.151  1.00 71.73           H  
ATOM   1750  C   GLU A 118      -4.282  15.574 119.780  1.00 71.73           C  
ATOM   1751  CB  GLU A 118      -1.850  15.229 120.473  1.00 71.73           C  
ATOM   1752  HB2 GLU A 118      -1.911  14.197 120.127  1.00 71.73           H  
ATOM   1753  HB3 GLU A 118      -1.184  15.275 121.334  1.00 71.73           H  
ATOM   1754  O   GLU A 118      -4.583  16.549 119.086  1.00 71.73           O  
ATOM   1755  CG  GLU A 118      -1.280  16.122 119.360  1.00 71.73           C  
ATOM   1756  HG2 GLU A 118      -1.900  16.015 118.470  1.00 71.73           H  
ATOM   1757  HG3 GLU A 118      -1.346  17.160 119.684  1.00 71.73           H  
ATOM   1758  CD  GLU A 118       0.176  15.816 118.978  1.00 71.73           C  
ATOM   1759  OE1 GLU A 118       0.728  16.648 118.218  1.00 71.73           O  
ATOM   1760  OE2 GLU A 118       0.711  14.767 119.396  1.00 71.73           O  
ATOM   1761  N   LEU A 119      -4.889  14.392 119.623  1.00 66.23           N  
ATOM   1762  H   LEU A 119      -4.580  13.621 120.199  1.00 66.23           H  
ATOM   1763  CA  LEU A 119      -5.944  14.154 118.637  1.00 66.23           C  
ATOM   1764  HA  LEU A 119      -5.579  14.494 117.668  1.00 66.23           H  
ATOM   1765  C   LEU A 119      -7.213  14.962 118.949  1.00 66.23           C  
ATOM   1766  CB  LEU A 119      -6.205  12.645 118.540  1.00 66.23           C  
ATOM   1767  HB2 LEU A 119      -5.258  12.152 118.318  1.00 66.23           H  
ATOM   1768  HB3 LEU A 119      -6.538  12.278 119.511  1.00 66.23           H  
ATOM   1769  O   LEU A 119      -7.774  15.565 118.036  1.00 66.23           O  
ATOM   1770  CG  LEU A 119      -7.240  12.291 117.449  1.00 66.23           C  
ATOM   1771  HG  LEU A 119      -7.475  13.174 116.854  1.00 66.23           H  
ATOM   1772  CD1 LEU A 119      -6.686  11.248 116.479  1.00 66.23           C  
ATOM   1773 HD11 LEU A 119      -7.444  10.987 115.741  1.00 66.23           H  
ATOM   1774 HD12 LEU A 119      -5.817  11.654 115.963  1.00 66.23           H  
ATOM   1775 HD13 LEU A 119      -6.384  10.349 117.016  1.00 66.23           H  
ATOM   1776  CD2 LEU A 119      -8.537  11.789 118.087  1.00 66.23           C  
ATOM   1777 HD21 LEU A 119      -8.345  10.951 118.757  1.00 66.23           H  
ATOM   1778 HD22 LEU A 119      -9.234  11.468 117.314  1.00 66.23           H  
ATOM   1779 HD23 LEU A 119      -8.986  12.590 118.675  1.00 66.23           H  
ATOM   1780  N   VAL A 120      -7.619  15.055 120.219  1.00 66.17           N  
ATOM   1781  H   VAL A 120      -7.111  14.539 120.923  1.00 66.17           H  
ATOM   1782  CA  VAL A 120      -8.705  15.938 120.669  1.00 66.17           C  
ATOM   1783  HA  VAL A 120      -9.593  15.716 120.076  1.00 66.17           H  
ATOM   1784  C   VAL A 120      -8.346  17.389 120.369  1.00 66.17           C  
ATOM   1785  CB  VAL A 120      -9.074  15.711 122.150  1.00 66.17           C  
ATOM   1786  HB  VAL A 120      -8.164  15.679 122.750  1.00 66.17           H  
ATOM   1787  O   VAL A 120      -9.114  18.025 119.666  1.00 66.17           O  
ATOM   1788  CG1 VAL A 120      -9.984  16.807 122.722  1.00 66.17           C  
ATOM   1789 HG11 VAL A 120      -9.450  17.756 122.769  1.00 66.17           H  
ATOM   1790 HG12 VAL A 120     -10.872  16.930 122.103  1.00 66.17           H  
ATOM   1791 HG13 VAL A 120     -10.286  16.551 123.737  1.00 66.17           H  
ATOM   1792  CG2 VAL A 120      -9.839  14.386 122.303  1.00 66.17           C  
ATOM   1793 HG21 VAL A 120     -10.812  14.458 121.816  1.00 66.17           H  
ATOM   1794 HG22 VAL A 120      -9.980  14.167 123.362  1.00 66.17           H  
ATOM   1795 HG23 VAL A 120      -9.283  13.568 121.847  1.00 66.17           H  
ATOM   1796  N   GLN A 121      -7.159  17.895 120.727  1.00 69.63           N  
ATOM   1797  H   GLN A 121      -6.543  17.340 121.304  1.00 69.63           H  
ATOM   1798  CA  GLN A 121      -6.751  19.267 120.362  1.00 69.63           C  
ATOM   1799  HA  GLN A 121      -7.439  19.977 120.821  1.00 69.63           H  
ATOM   1800  C   GLN A 121      -6.732  19.533 118.845  1.00 69.63           C  
ATOM   1801  CB  GLN A 121      -5.331  19.539 120.866  1.00 69.63           C  
ATOM   1802  HB2 GLN A 121      -4.682  18.712 120.580  1.00 69.63           H  
ATOM   1803  HB3 GLN A 121      -4.957  20.441 120.381  1.00 69.63           H  
ATOM   1804  O   GLN A 121      -6.854  20.676 118.386  1.00 69.63           O  
ATOM   1805  CG  GLN A 121      -5.228  19.759 122.376  1.00 69.63           C  
ATOM   1806  HG2 GLN A 121      -5.794  20.648 122.655  1.00 69.63           H  
ATOM   1807  HG3 GLN A 121      -5.655  18.910 122.909  1.00 69.63           H  
ATOM   1808  CD  GLN A 121      -3.774  19.946 122.799  1.00 69.63           C  
ATOM   1809  NE2 GLN A 121      -3.459  19.754 124.059  1.00 69.63           N  
ATOM   1810 HE21 GLN A 121      -4.145  19.370 124.694  1.00 69.63           H  
ATOM   1811 HE22 GLN A 121      -2.476  19.789 124.287  1.00 69.63           H  
ATOM   1812  OE1 GLN A 121      -2.899  20.287 122.014  1.00 69.63           O  
ATOM   1813  N   ARG A 122      -6.490  18.505 118.027  1.00 70.59           N  
ATOM   1814  H   ARG A 122      -6.305  17.608 118.451  1.00 70.59           H  
ATOM   1815  CA  ARG A 122      -6.439  18.626 116.564  1.00 70.59           C  
ATOM   1816  HA  ARG A 122      -6.032  19.605 116.314  1.00 70.59           H  
ATOM   1817  C   ARG A 122      -7.840  18.594 115.953  1.00 70.59           C  
ATOM   1818  CB  ARG A 122      -5.485  17.554 116.022  1.00 70.59           C  
ATOM   1819  HB2 ARG A 122      -4.678  17.406 116.740  1.00 70.59           H  
ATOM   1820  HB3 ARG A 122      -6.011  16.607 115.899  1.00 70.59           H  
ATOM   1821  O   ARG A 122      -8.144  19.448 115.121  1.00 70.59           O  
ATOM   1822  CG  ARG A 122      -4.833  17.983 114.707  1.00 70.59           C  
ATOM   1823  HG2 ARG A 122      -4.391  18.973 114.819  1.00 70.59           H  
ATOM   1824  HG3 ARG A 122      -5.588  18.010 113.922  1.00 70.59           H  
ATOM   1825  CD  ARG A 122      -3.731  16.985 114.340  1.00 70.59           C  
ATOM   1826  HD2 ARG A 122      -2.960  17.009 115.109  1.00 70.59           H  
ATOM   1827  HD3 ARG A 122      -4.162  15.985 114.309  1.00 70.59           H  
ATOM   1828  NE  ARG A 122      -3.140  17.304 113.028  1.00 70.59           N  
ATOM   1829  HE  ARG A 122      -3.547  18.074 112.518  1.00 70.59           H  
ATOM   1830  NH1 ARG A 122      -1.628  15.575 112.979  1.00 70.59           N  
ATOM   1831 HH11 ARG A 122      -0.903  15.049 112.513  1.00 70.59           H  
ATOM   1832 HH12 ARG A 122      -1.886  15.323 113.922  1.00 70.59           H  
ATOM   1833  NH2 ARG A 122      -1.818  16.930 111.214  1.00 70.59           N  
ATOM   1834 HH21 ARG A 122      -1.116  16.371 110.750  1.00 70.59           H  
ATOM   1835 HH22 ARG A 122      -2.266  17.689 110.722  1.00 70.59           H  
ATOM   1836  CZ  ARG A 122      -2.200  16.604 112.418  1.00 70.59           C  
ATOM   1837  N   LEU A 123      -8.708  17.707 116.434  1.00 63.35           N  
ATOM   1838  H   LEU A 123      -8.379  17.050 117.126  1.00 63.35           H  
ATOM   1839  CA  LEU A 123     -10.132  17.682 116.097  1.00 63.35           C  
ATOM   1840  HA  LEU A 123     -10.243  17.684 115.013  1.00 63.35           H  
ATOM   1841  C   LEU A 123     -10.864  18.909 116.623  1.00 63.35           C  
ATOM   1842  CB  LEU A 123     -10.784  16.422 116.672  1.00 63.35           C  
ATOM   1843  HB2 LEU A 123     -11.869  16.530 116.639  1.00 63.35           H  
ATOM   1844  HB3 LEU A 123     -10.492  16.329 117.718  1.00 63.35           H  
ATOM   1845  O   LEU A 123     -11.686  19.445 115.903  1.00 63.35           O  
ATOM   1846  CG  LEU A 123     -10.402  15.150 115.908  1.00 63.35           C  
ATOM   1847  HG  LEU A 123      -9.321  15.101 115.780  1.00 63.35           H  
ATOM   1848  CD1 LEU A 123     -10.846  13.957 116.733  1.00 63.35           C  
ATOM   1849 HD11 LEU A 123     -10.459  13.056 116.256  1.00 63.35           H  
ATOM   1850 HD12 LEU A 123     -11.933  13.913 116.787  1.00 63.35           H  
ATOM   1851 HD13 LEU A 123     -10.437  14.030 117.740  1.00 63.35           H  
ATOM   1852  CD2 LEU A 123     -11.077  15.060 114.536  1.00 63.35           C  
ATOM   1853 HD21 LEU A 123     -10.834  14.103 114.074  1.00 63.35           H  
ATOM   1854 HD22 LEU A 123     -10.720  15.856 113.882  1.00 63.35           H  
ATOM   1855 HD23 LEU A 123     -12.159  15.133 114.640  1.00 63.35           H  
ATOM   1856  N   GLU A 124     -10.540  19.413 117.811  1.00 66.11           N  
ATOM   1857  H   GLU A 124      -9.921  18.877 118.402  1.00 66.11           H  
ATOM   1858  CA  GLU A 124     -11.065  20.667 118.355  1.00 66.11           C  
ATOM   1859  HA  GLU A 124     -12.155  20.629 118.367  1.00 66.11           H  
ATOM   1860  C   GLU A 124     -10.659  21.860 117.497  1.00 66.11           C  
ATOM   1861  CB  GLU A 124     -10.569  20.899 119.787  1.00 66.11           C  
ATOM   1862  HB2 GLU A 124      -9.501  20.686 119.831  1.00 66.11           H  
ATOM   1863  HB3 GLU A 124     -10.714  21.949 120.040  1.00 66.11           H  
ATOM   1864  O   GLU A 124     -11.479  22.748 117.298  1.00 66.11           O  
ATOM   1865  CG  GLU A 124     -11.336  20.064 120.821  1.00 66.11           C  
ATOM   1866  HG2 GLU A 124     -11.261  19.003 120.581  1.00 66.11           H  
ATOM   1867  HG3 GLU A 124     -12.390  20.337 120.758  1.00 66.11           H  
ATOM   1868  CD  GLU A 124     -10.828  20.311 122.248  1.00 66.11           C  
ATOM   1869  OE1 GLU A 124     -11.669  20.203 123.169  1.00 66.11           O  
ATOM   1870  OE2 GLU A 124      -9.628  20.635 122.407  1.00 66.11           O  
ATOM   1871  N   ARG A 125      -9.448  21.879 116.920  1.00 67.66           N  
ATOM   1872  H   ARG A 125      -8.802  21.141 117.163  1.00 67.66           H  
ATOM   1873  CA  ARG A 125      -9.058  22.893 115.923  1.00 67.66           C  
ATOM   1874  HA  ARG A 125      -9.341  23.875 116.303  1.00 67.66           H  
ATOM   1875  C   ARG A 125      -9.825  22.745 114.609  1.00 67.66           C  
ATOM   1876  CB  ARG A 125      -7.541  22.873 115.689  1.00 67.66           C  
ATOM   1877  HB2 ARG A 125      -7.178  21.846 115.685  1.00 67.66           H  
ATOM   1878  HB3 ARG A 125      -7.324  23.316 114.717  1.00 67.66           H  
ATOM   1879  O   ARG A 125     -10.276  23.750 114.067  1.00 67.66           O  
ATOM   1880  CG  ARG A 125      -6.811  23.696 116.759  1.00 67.66           C  
ATOM   1881  HG2 ARG A 125      -7.140  24.733 116.684  1.00 67.66           H  
ATOM   1882  HG3 ARG A 125      -7.065  23.330 117.753  1.00 67.66           H  
ATOM   1883  CD  ARG A 125      -5.292  23.653 116.567  1.00 67.66           C  
ATOM   1884  HD2 ARG A 125      -4.853  24.434 117.189  1.00 67.66           H  
ATOM   1885  HD3 ARG A 125      -5.054  23.860 115.523  1.00 67.66           H  
ATOM   1886  NE  ARG A 125      -4.735  22.350 116.974  1.00 67.66           N  
ATOM   1887  HE  ARG A 125      -5.385  21.711 117.409  1.00 67.66           H  
ATOM   1888  NH1 ARG A 125      -2.524  22.807 116.536  1.00 67.66           N  
ATOM   1889 HH11 ARG A 125      -2.789  23.723 116.203  1.00 67.66           H  
ATOM   1890 HH12 ARG A 125      -1.554  22.535 116.606  1.00 67.66           H  
ATOM   1891  NH2 ARG A 125      -3.089  20.845 117.438  1.00 67.66           N  
ATOM   1892 HH21 ARG A 125      -3.766  20.248 117.892  1.00 67.66           H  
ATOM   1893 HH22 ARG A 125      -2.114  20.600 117.530  1.00 67.66           H  
ATOM   1894  CZ  ARG A 125      -3.458  22.007 116.977  1.00 67.66           C  
ATOM   1895  N   MET A 126     -10.020  21.521 114.115  1.00 63.62           N  
ATOM   1896  H   MET A 126      -9.606  20.736 114.597  1.00 63.62           H  
ATOM   1897  CA  MET A 126     -10.831  21.274 112.914  1.00 63.62           C  
ATOM   1898  HA  MET A 126     -10.475  21.919 112.110  1.00 63.62           H  
ATOM   1899  C   MET A 126     -12.304  21.635 113.141  1.00 63.62           C  
ATOM   1900  CB  MET A 126     -10.686  19.817 112.453  1.00 63.62           C  
ATOM   1901  HB2 MET A 126     -10.863  19.142 113.291  1.00 63.62           H  
ATOM   1902  HB3 MET A 126     -11.435  19.619 111.687  1.00 63.62           H  
ATOM   1903  O   MET A 126     -12.891  22.331 112.321  1.00 63.62           O  
ATOM   1904  CG  MET A 126      -9.297  19.555 111.860  1.00 63.62           C  
ATOM   1905  HG2 MET A 126      -8.543  19.833 112.596  1.00 63.62           H  
ATOM   1906  HG3 MET A 126      -9.163  20.194 110.987  1.00 63.62           H  
ATOM   1907  SD  MET A 126      -8.977  17.838 111.368  1.00 63.62           S  
ATOM   1908  CE  MET A 126     -10.192  17.626 110.035  1.00 63.62           C  
ATOM   1909  HE1 MET A 126     -11.203  17.688 110.437  1.00 63.62           H  
ATOM   1910  HE2 MET A 126     -10.059  16.645 109.578  1.00 63.62           H  
ATOM   1911  HE3 MET A 126     -10.051  18.396 109.277  1.00 63.62           H  
ATOM   1912  N   LEU A 127     -12.880  21.263 114.284  1.00 58.04           N  
ATOM   1913  H   LEU A 127     -12.345  20.667 114.901  1.00 58.04           H  
ATOM   1914  CA  LEU A 127     -14.206  21.673 114.740  1.00 58.04           C  
ATOM   1915  HA  LEU A 127     -14.921  21.485 113.939  1.00 58.04           H  
ATOM   1916  C   LEU A 127     -14.272  23.168 115.038  1.00 58.04           C  
ATOM   1917  CB  LEU A 127     -14.626  20.862 115.984  1.00 58.04           C  
ATOM   1918  HB2 LEU A 127     -13.744  20.634 116.584  1.00 58.04           H  
ATOM   1919  HB3 LEU A 127     -15.274  21.471 116.614  1.00 58.04           H  
ATOM   1920  O   LEU A 127     -15.319  23.747 114.815  1.00 58.04           O  
ATOM   1921  CG  LEU A 127     -15.380  19.570 115.623  1.00 58.04           C  
ATOM   1922  HG  LEU A 127     -14.951  19.131 114.723  1.00 58.04           H  
ATOM   1923  CD1 LEU A 127     -15.277  18.549 116.755  1.00 58.04           C  
ATOM   1924 HD11 LEU A 127     -15.688  18.956 117.679  1.00 58.04           H  
ATOM   1925 HD12 LEU A 127     -15.822  17.645 116.482  1.00 58.04           H  
ATOM   1926 HD13 LEU A 127     -14.231  18.284 116.910  1.00 58.04           H  
ATOM   1927  CD2 LEU A 127     -16.864  19.876 115.391  1.00 58.04           C  
ATOM   1928 HD21 LEU A 127     -16.975  20.603 114.587  1.00 58.04           H  
ATOM   1929 HD22 LEU A 127     -17.376  18.960 115.093  1.00 58.04           H  
ATOM   1930 HD23 LEU A 127     -17.325  20.260 116.300  1.00 58.04           H  
ATOM   1931  N   ALA A 128     -13.214  23.836 115.494  1.00 59.95           N  
ATOM   1932  H   ALA A 128     -12.395  23.324 115.789  1.00 59.95           H  
ATOM   1933  CA  ALA A 128     -13.216  25.292 115.645  1.00 59.95           C  
ATOM   1934  HA  ALA A 128     -14.117  25.586 116.183  1.00 59.95           H  
ATOM   1935  C   ALA A 128     -13.260  26.000 114.281  1.00 59.95           C  
ATOM   1936  CB  ALA A 128     -12.009  25.732 116.479  1.00 59.95           C  
ATOM   1937  HB1 ALA A 128     -12.052  25.276 117.468  1.00 59.95           H  
ATOM   1938  HB2 ALA A 128     -12.024  26.816 116.593  1.00 59.95           H  
ATOM   1939  HB3 ALA A 128     -11.083  25.443 115.983  1.00 59.95           H  
ATOM   1940  O   ALA A 128     -13.912  27.032 114.162  1.00 59.95           O  
ATOM   1941  N   ALA A 129     -12.631  25.423 113.252  1.00 58.27           N  
ATOM   1942  H   ALA A 129     -12.056  24.613 113.435  1.00 58.27           H  
ATOM   1943  CA  ALA A 129     -12.711  25.904 111.873  1.00 58.27           C  
ATOM   1944  HA  ALA A 129     -12.650  26.993 111.880  1.00 58.27           H  
ATOM   1945  C   ALA A 129     -14.039  25.536 111.173  1.00 58.27           C  
ATOM   1946  CB  ALA A 129     -11.490  25.368 111.115  1.00 58.27           C  
ATOM   1947  HB1 ALA A 129     -11.494  25.762 110.098  1.00 58.27           H  
ATOM   1948  HB2 ALA A 129     -10.575  25.683 111.615  1.00 58.27           H  
ATOM   1949  HB3 ALA A 129     -11.522  24.279 111.072  1.00 58.27           H  
ATOM   1950  O   ALA A 129     -14.546  26.325 110.383  1.00 58.27           O  
ATOM   1951  N   LEU A 130     -14.629  24.371 111.478  1.00 52.12           N  
ATOM   1952  H   LEU A 130     -14.100  23.728 112.050  1.00 52.12           H  
ATOM   1953  CA  LEU A 130     -15.888  23.883 110.889  1.00 52.12           C  
ATOM   1954  HA  LEU A 130     -15.981  24.290 109.883  1.00 52.12           H  
ATOM   1955  C   LEU A 130     -17.156  24.335 111.636  1.00 52.12           C  
ATOM   1956  CB  LEU A 130     -15.843  22.344 110.793  1.00 52.12           C  
ATOM   1957  HB2 LEU A 130     -16.860  21.961 110.705  1.00 52.12           H  
ATOM   1958  HB3 LEU A 130     -15.433  21.946 111.721  1.00 52.12           H  
ATOM   1959  O   LEU A 130     -18.205  24.475 111.015  1.00 52.12           O  
ATOM   1960  CG  LEU A 130     -15.032  21.818 109.595  1.00 52.12           C  
ATOM   1961  HG  LEU A 130     -14.098  22.374 109.509  1.00 52.12           H  
ATOM   1962  CD1 LEU A 130     -14.697  20.339 109.793  1.00 52.12           C  
ATOM   1963 HD11 LEU A 130     -14.122  19.975 108.942  1.00 52.12           H  
ATOM   1964 HD12 LEU A 130     -14.101  20.217 110.697  1.00 52.12           H  
ATOM   1965 HD13 LEU A 130     -15.613  19.756 109.882  1.00 52.12           H  
ATOM   1966  CD2 LEU A 130     -15.824  21.952 108.290  1.00 52.12           C  
ATOM   1967 HD21 LEU A 130     -16.757  21.393 108.355  1.00 52.12           H  
ATOM   1968 HD22 LEU A 130     -16.047  22.999 108.087  1.00 52.12           H  
ATOM   1969 HD23 LEU A 130     -15.234  21.560 107.461  1.00 52.12           H  
ATOM   1970  N   ARG A 131     -17.098  24.606 112.947  1.00 49.51           N  
ATOM   1971  H   ARG A 131     -16.218  24.449 113.417  1.00 49.51           H  
ATOM   1972  CA  ARG A 131     -18.224  25.140 113.741  1.00 49.51           C  
ATOM   1973  HA  ARG A 131     -19.024  24.400 113.734  1.00 49.51           H  
ATOM   1974  C   ARG A 131     -18.857  26.398 113.144  1.00 49.51           C  
ATOM   1975  CB  ARG A 131     -17.824  25.427 115.199  1.00 49.51           C  
ATOM   1976  HB2 ARG A 131     -18.438  26.240 115.586  1.00 49.51           H  
ATOM   1977  HB3 ARG A 131     -16.787  25.759 115.240  1.00 49.51           H  
ATOM   1978  O   ARG A 131     -20.082  26.394 113.065  1.00 49.51           O  
ATOM   1979  CG  ARG A 131     -18.052  24.215 116.114  1.00 49.51           C  
ATOM   1980  HG2 ARG A 131     -17.590  23.324 115.688  1.00 49.51           H  
ATOM   1981  HG3 ARG A 131     -19.123  24.034 116.207  1.00 49.51           H  
ATOM   1982  CD  ARG A 131     -17.459  24.498 117.498  1.00 49.51           C  
ATOM   1983  HD2 ARG A 131     -16.407  24.753 117.373  1.00 49.51           H  
ATOM   1984  HD3 ARG A 131     -17.981  25.349 117.935  1.00 49.51           H  
ATOM   1985  NE  ARG A 131     -17.571  23.328 118.390  1.00 49.51           N  
ATOM   1986  HE  ARG A 131     -18.009  22.506 118.001  1.00 49.51           H  
ATOM   1987  NH1 ARG A 131     -16.503  24.239 120.209  1.00 49.51           N  
ATOM   1988 HH11 ARG A 131     -16.083  24.126 121.121  1.00 49.51           H  
ATOM   1989 HH12 ARG A 131     -16.418  25.111 119.707  1.00 49.51           H  
ATOM   1990  NH2 ARG A 131     -17.144  22.105 120.266  1.00 49.51           N  
ATOM   1991 HH21 ARG A 131     -16.707  22.016 121.172  1.00 49.51           H  
ATOM   1992 HH22 ARG A 131     -17.555  21.290 119.834  1.00 49.51           H  
ATOM   1993  CZ  ARG A 131     -17.079  23.231 119.614  1.00 49.51           C  
ATOM   1994  N   PRO A 132     -18.108  27.432 112.701  1.00 44.94           N  
ATOM   1995  CA  PRO A 132     -18.727  28.596 112.066  1.00 44.94           C  
ATOM   1996  HA  PRO A 132     -19.472  29.023 112.737  1.00 44.94           H  
ATOM   1997  C   PRO A 132     -19.440  28.261 110.746  1.00 44.94           C  
ATOM   1998  CB  PRO A 132     -17.597  29.615 111.869  1.00 44.94           C  
ATOM   1999  HB2 PRO A 132     -17.726  30.207 110.964  1.00 44.94           H  
ATOM   2000  HB3 PRO A 132     -17.544  30.268 112.741  1.00 44.94           H  
ATOM   2001  O   PRO A 132     -20.258  29.056 110.303  1.00 44.94           O  
ATOM   2002  CG  PRO A 132     -16.342  28.752 111.805  1.00 44.94           C  
ATOM   2003  HG2 PRO A 132     -16.236  28.336 110.803  1.00 44.94           H  
ATOM   2004  HG3 PRO A 132     -15.447  29.305 112.093  1.00 44.94           H  
ATOM   2005  CD  PRO A 132     -16.666  27.641 112.798  1.00 44.94           C  
ATOM   2006  HD2 PRO A 132     -16.080  26.759 112.538  1.00 44.94           H  
ATOM   2007  HD3 PRO A 132     -16.417  27.967 113.808  1.00 44.94           H  
ATOM   2008  N   VAL A 133     -19.168  27.101 110.131  1.00 40.93           N  
ATOM   2009  H   VAL A 133     -18.487  26.480 110.545  1.00 40.93           H  
ATOM   2010  CA  VAL A 133     -19.906  26.602 108.958  1.00 40.93           C  
ATOM   2011  HA  VAL A 133     -20.199  27.452 108.341  1.00 40.93           H  
ATOM   2012  C   VAL A 133     -21.188  25.878 109.378  1.00 40.93           C  
ATOM   2013  CB  VAL A 133     -19.038  25.656 108.095  1.00 40.93           C  
ATOM   2014  HB  VAL A 133     -18.907  24.705 108.611  1.00 40.93           H  
ATOM   2015  O   VAL A 133     -22.244  26.104 108.801  1.00 40.93           O  
ATOM   2016  CG1 VAL A 133     -19.713  25.360 106.751  1.00 40.93           C  
ATOM   2017 HG11 VAL A 133     -19.873  26.288 106.201  1.00 40.93           H  
ATOM   2018 HG12 VAL A 133     -19.087  24.693 106.158  1.00 40.93           H  
ATOM   2019 HG13 VAL A 133     -20.675  24.873 106.910  1.00 40.93           H  
ATOM   2020  CG2 VAL A 133     -17.642  26.227 107.806  1.00 40.93           C  
ATOM   2021 HG21 VAL A 133     -17.073  26.331 108.730  1.00 40.93           H  
ATOM   2022 HG22 VAL A 133     -17.094  25.552 107.148  1.00 40.93           H  
ATOM   2023 HG23 VAL A 133     -17.732  27.202 107.327  1.00 40.93           H  
ATOM   2024  N   ALA A 134     -21.098  24.988 110.370  1.00 34.81           N  
ATOM   2025  H   ALA A 134     -20.191  24.845 110.792  1.00 34.81           H  
ATOM   2026  CA  ALA A 134     -22.174  24.055 110.710  1.00 34.81           C  
ATOM   2027  HA  ALA A 134     -22.690  23.778 109.791  1.00 34.81           H  
ATOM   2028  C   ALA A 134     -23.251  24.618 111.657  1.00 34.81           C  
ATOM   2029  CB  ALA A 134     -21.532  22.788 111.286  1.00 34.81           C  
ATOM   2030  HB1 ALA A 134     -20.822  22.374 110.571  1.00 34.81           H  
ATOM   2031  HB2 ALA A 134     -22.304  22.045 111.484  1.00 34.81           H  
ATOM   2032  HB3 ALA A 134     -21.014  23.023 112.216  1.00 34.81           H  
ATOM   2033  O   ALA A 134     -24.306  24.000 111.798  1.00 34.81           O  
ATOM   2034  N   GLN A 135     -23.003  25.740 112.344  1.00 33.62           N  
ATOM   2035  H   GLN A 135     -22.123  26.215 112.199  1.00 33.62           H  
ATOM   2036  CA  GLN A 135     -23.960  26.315 113.297  1.00 33.62           C  
ATOM   2037  HA  GLN A 135     -24.356  25.497 113.898  1.00 33.62           H  
ATOM   2038  C   GLN A 135     -25.190  26.925 112.598  1.00 33.62           C  
ATOM   2039  CB  GLN A 135     -23.258  27.275 114.277  1.00 33.62           C  
ATOM   2040  HB2 GLN A 135     -22.539  27.898 113.745  1.00 33.62           H  
ATOM   2041  HB3 GLN A 135     -24.004  27.921 114.741  1.00 33.62           H  
ATOM   2042  O   GLN A 135     -25.258  28.115 112.308  1.00 33.62           O  
ATOM   2043  CG  GLN A 135     -22.563  26.474 115.392  1.00 33.62           C  
ATOM   2044  HG2 GLN A 135     -21.805  25.820 114.960  1.00 33.62           H  
ATOM   2045  HG3 GLN A 135     -23.309  25.843 115.875  1.00 33.62           H  
ATOM   2046  CD  GLN A 135     -21.901  27.332 116.469  1.00 33.62           C  
ATOM   2047  NE2 GLN A 135     -21.801  26.836 117.684  1.00 33.62           N  
ATOM   2048 HE21 GLN A 135     -22.270  25.970 117.910  1.00 33.62           H  
ATOM   2049 HE22 GLN A 135     -21.447  27.483 118.373  1.00 33.62           H  
ATOM   2050  OE1 GLN A 135     -21.436  28.439 116.271  1.00 33.62           O  
ATOM   2051  N   ALA A 136     -26.178  26.060 112.381  1.00 30.61           N  
ATOM   2052  H   ALA A 136     -25.940  25.086 112.501  1.00 30.61           H  
ATOM   2053  CA  ALA A 136     -27.594  26.360 112.182  1.00 30.61           C  
ATOM   2054  HA  ALA A 136     -27.690  27.298 111.635  1.00 30.61           H  
ATOM   2055  C   ALA A 136     -28.297  26.524 113.570  1.00 30.61           C  
ATOM   2056  CB  ALA A 136     -28.107  25.210 111.297  1.00 30.61           C  
ATOM   2057  HB1 ALA A 136     -29.086  25.436 110.876  1.00 30.61           H  
ATOM   2058  HB2 ALA A 136     -27.428  25.060 110.457  1.00 30.61           H  
ATOM   2059  HB3 ALA A 136     -28.155  24.287 111.876  1.00 30.61           H  
ATOM   2060  O   ALA A 136     -27.631  26.472 114.603  1.00 30.61           O  
ATOM   2061  N   ALA A 137     -29.614  26.723 113.718  1.00 27.01           N  
ATOM   2062  H   ALA A 137     -29.900  26.780 114.684  1.00 27.01           H  
ATOM   2063  CA  ALA A 137     -30.687  26.687 112.716  1.00 27.01           C  
ATOM   2064  HA  ALA A 137     -30.301  26.957 111.733  1.00 27.01           H  
ATOM   2065  C   ALA A 137     -31.875  27.631 113.006  1.00 27.01           C  
ATOM   2066  CB  ALA A 137     -31.230  25.245 112.695  1.00 27.01           C  
ATOM   2067  HB1 ALA A 137     -31.962  25.138 111.894  1.00 27.01           H  
ATOM   2068  HB2 ALA A 137     -31.718  25.015 113.642  1.00 27.01           H  
ATOM   2069  HB3 ALA A 137     -30.430  24.519 112.547  1.00 27.01           H  
ATOM   2070  O   ALA A 137     -32.436  28.216 112.087  1.00 27.01           O  
ATOM   2071  N   ASP A 138     -32.291  27.734 114.270  1.00 25.02           N  
ATOM   2072  H   ASP A 138     -31.751  27.226 114.957  1.00 25.02           H  
ATOM   2073  CA  ASP A 138     -33.722  27.826 114.596  1.00 25.02           C  
ATOM   2074  HA  ASP A 138     -34.295  27.244 113.874  1.00 25.02           H  
ATOM   2075  C   ASP A 138     -34.345  29.231 114.665  1.00 25.02           C  
ATOM   2076  CB  ASP A 138     -33.919  27.194 115.985  1.00 25.02           C  
ATOM   2077  HB2 ASP A 138     -34.979  27.211 116.236  1.00 25.02           H  
ATOM   2078  HB3 ASP A 138     -33.392  27.793 116.729  1.00 25.02           H  
ATOM   2079  O   ASP A 138     -35.489  29.441 114.270  1.00 25.02           O  
ATOM   2080  CG  ASP A 138     -33.419  25.760 116.090  1.00 25.02           C  
ATOM   2081  OD1 ASP A 138     -34.003  24.896 115.407  1.00 25.02           O  
ATOM   2082  OD2 ASP A 138     -32.431  25.566 116.831  1.00 25.02           O  
ATOM   2083  N   ALA A 139     -33.673  30.156 115.354  1.00 24.07           N  
ATOM   2084  H   ALA A 139     -32.701  29.939 115.524  1.00 24.07           H  
ATOM   2085  CA  ALA A 139     -34.366  30.859 116.445  1.00 24.07           C  
ATOM   2086  HA  ALA A 139     -35.312  30.350 116.630  1.00 24.07           H  
ATOM   2087  C   ALA A 139     -34.735  32.337 116.206  1.00 24.07           C  
ATOM   2088  CB  ALA A 139     -33.513  30.700 117.714  1.00 24.07           C  
ATOM   2089  HB1 ALA A 139     -32.556  31.205 117.585  1.00 24.07           H  
ATOM   2090  HB2 ALA A 139     -34.033  31.137 118.567  1.00 24.07           H  
ATOM   2091  HB3 ALA A 139     -33.340  29.646 117.930  1.00 24.07           H  
ATOM   2092  O   ALA A 139     -35.146  33.016 117.150  1.00 24.07           O  
ATOM   2093  N   SER A 140     -34.537  32.885 115.006  1.00 24.79           N  
ATOM   2094  H   SER A 140     -34.287  32.279 114.238  1.00 24.79           H  
ATOM   2095  CA  SER A 140     -34.551  34.340 114.755  1.00 24.79           C  
ATOM   2096  HA  SER A 140     -33.968  34.824 115.539  1.00 24.79           H  
ATOM   2097  C   SER A 140     -35.964  34.960 114.801  1.00 24.79           C  
ATOM   2098  CB  SER A 140     -33.837  34.626 113.426  1.00 24.79           C  
ATOM   2099  HB2 SER A 140     -32.795  34.317 113.503  1.00 24.79           H  
ATOM   2100  HB3 SER A 140     -33.869  35.695 113.215  1.00 24.79           H  
ATOM   2101  O   SER A 140     -36.551  35.222 113.754  1.00 24.79           O  
ATOM   2102  OG  SER A 140     -34.449  33.917 112.370  1.00 24.79           O  
ATOM   2103  HG  SER A 140     -35.367  34.195 112.337  1.00 24.79           H  
ATOM   2104  N   GLY A 141     -36.532  35.146 116.004  1.00 23.48           N  
ATOM   2105  H   GLY A 141     -35.999  34.798 116.789  1.00 23.48           H  
ATOM   2106  CA  GLY A 141     -37.996  35.158 116.157  1.00 23.48           C  
ATOM   2107  HA2 GLY A 141     -38.248  34.334 116.825  1.00 23.48           H  
ATOM   2108  HA3 GLY A 141     -38.462  34.919 115.201  1.00 23.48           H  
ATOM   2109  C   GLY A 141     -38.735  36.392 116.705  1.00 23.48           C  
ATOM   2110  O   GLY A 141     -39.883  36.575 116.321  1.00 23.48           O  
ATOM   2111  N   THR A 142     -38.196  37.187 117.643  1.00 21.79           N  
ATOM   2112  H   THR A 142     -37.236  37.035 117.918  1.00 21.79           H  
ATOM   2113  CA  THR A 142     -39.078  37.888 118.621  1.00 21.79           C  
ATOM   2114  HA  THR A 142     -40.070  37.438 118.583  1.00 21.79           H  
ATOM   2115  C   THR A 142     -39.324  39.390 118.469  1.00 21.79           C  
ATOM   2116  CB  THR A 142     -38.560  37.703 120.054  1.00 21.79           C  
ATOM   2117  HB  THR A 142     -39.091  38.380 120.724  1.00 21.79           H  
ATOM   2118  O   THR A 142     -40.427  39.841 118.768  1.00 21.79           O  
ATOM   2119  CG2 THR A 142     -38.758  36.283 120.571  1.00 21.79           C  
ATOM   2120 HG21 THR A 142     -39.818  36.029 120.536  1.00 21.79           H  
ATOM   2121 HG22 THR A 142     -38.415  36.213 121.603  1.00 21.79           H  
ATOM   2122 HG23 THR A 142     -38.202  35.576 119.955  1.00 21.79           H  
ATOM   2123  OG1 THR A 142     -37.177  37.984 120.115  1.00 21.79           O  
ATOM   2124  HG1 THR A 142     -36.894  37.851 121.023  1.00 21.79           H  
ATOM   2125  N   GLY A 143     -38.280  40.177 118.203  1.00 21.17           N  
ATOM   2126  H   GLY A 143     -37.408  39.732 117.955  1.00 21.17           H  
ATOM   2127  CA  GLY A 143     -38.286  41.622 118.471  1.00 21.17           C  
ATOM   2128  HA2 GLY A 143     -38.847  41.818 119.385  1.00 21.17           H  
ATOM   2129  HA3 GLY A 143     -37.259  41.954 118.625  1.00 21.17           H  
ATOM   2130  C   GLY A 143     -38.896  42.465 117.347  1.00 21.17           C  
ATOM   2131  O   GLY A 143     -39.558  41.959 116.455  1.00 21.17           O  
ATOM   2132  N   ALA A 144     -38.669  43.772 117.311  1.00 21.96           N  
ATOM   2133  H   ALA A 144     -39.027  44.212 116.476  1.00 21.96           H  
ATOM   2134  CA  ALA A 144     -38.581  44.676 118.452  1.00 21.96           C  
ATOM   2135  HA  ALA A 144     -38.812  44.139 119.372  1.00 21.96           H  
ATOM   2136  C   ALA A 144     -39.672  45.734 118.234  1.00 21.96           C  
ATOM   2137  CB  ALA A 144     -37.175  45.280 118.566  1.00 21.96           C  
ATOM   2138  HB1 ALA A 144     -36.441  44.486 118.706  1.00 21.96           H  
ATOM   2139  HB2 ALA A 144     -36.936  45.830 117.656  1.00 21.96           H  
ATOM   2140  HB3 ALA A 144     -37.131  45.962 119.415  1.00 21.96           H  
ATOM   2141  O   ALA A 144     -40.062  45.994 117.099  1.00 21.96           O  
ATOM   2142  N   ASN A 145     -40.184  46.319 119.313  1.00 21.43           N  
ATOM   2143  H   ASN A 145     -39.787  46.103 120.215  1.00 21.43           H  
ATOM   2144  CA  ASN A 145     -41.467  47.022 119.292  1.00 21.43           C  
ATOM   2145  HA  ASN A 145     -42.028  46.712 118.411  1.00 21.43           H  
ATOM   2146  C   ASN A 145     -41.390  48.569 119.231  1.00 21.43           C  
ATOM   2147  CB  ASN A 145     -42.226  46.520 120.545  1.00 21.43           C  
ATOM   2148  HB2 ASN A 145     -42.105  45.440 120.635  1.00 21.43           H  
ATOM   2149  HB3 ASN A 145     -41.804  46.987 121.434  1.00 21.43           H  
ATOM   2150  O   ASN A 145     -42.343  49.162 119.726  1.00 21.43           O  
ATOM   2151  CG  ASN A 145     -43.727  46.765 120.507  1.00 21.43           C  
ATOM   2152  ND2 ASN A 145     -44.292  47.386 121.515  1.00 21.43           N  
ATOM   2153 HD21 ASN A 145     -43.716  47.913 122.156  1.00 21.43           H  
ATOM   2154 HD22 ASN A 145     -45.266  47.610 121.371  1.00 21.43           H  
ATOM   2155  OD1 ASN A 145     -44.420  46.346 119.601  1.00 21.43           O  
ATOM   2156  N   PRO A 146     -40.294  49.256 118.817  1.00 23.46           N  
ATOM   2157  CA  PRO A 146     -40.076  50.657 119.188  1.00 23.46           C  
ATOM   2158  HA  PRO A 146     -40.127  50.759 120.272  1.00 23.46           H  
ATOM   2159  C   PRO A 146     -41.146  51.562 118.566  1.00 23.46           C  
ATOM   2160  CB  PRO A 146     -38.653  51.001 118.740  1.00 23.46           C  
ATOM   2161  HB2 PRO A 146     -38.542  52.054 118.482  1.00 23.46           H  
ATOM   2162  HB3 PRO A 146     -37.947  50.726 119.523  1.00 23.46           H  
ATOM   2163  O   PRO A 146     -41.077  51.935 117.402  1.00 23.46           O  
ATOM   2164  CG  PRO A 146     -38.447  50.095 117.530  1.00 23.46           C  
ATOM   2165  HG2 PRO A 146     -37.392  49.883 117.357  1.00 23.46           H  
ATOM   2166  HG3 PRO A 146     -38.895  50.548 116.645  1.00 23.46           H  
ATOM   2167  CD  PRO A 146     -39.223  48.837 117.917  1.00 23.46           C  
ATOM   2168  HD2 PRO A 146     -39.629  48.379 117.015  1.00 23.46           H  
ATOM   2169  HD3 PRO A 146     -38.545  48.158 118.434  1.00 23.46           H  
ATOM   2170  N   SER A 147     -42.146  51.880 119.382  1.00 22.63           N  
ATOM   2171  H   SER A 147     -42.139  51.460 120.301  1.00 22.63           H  
ATOM   2172  CA  SER A 147     -43.440  52.441 118.990  1.00 22.63           C  
ATOM   2173  HA  SER A 147     -43.634  52.236 117.937  1.00 22.63           H  
ATOM   2174  C   SER A 147     -43.523  53.948 119.203  1.00 22.63           C  
ATOM   2175  CB  SER A 147     -44.513  51.763 119.852  1.00 22.63           C  
ATOM   2176  HB2 SER A 147     -44.447  50.681 119.737  1.00 22.63           H  
ATOM   2177  HB3 SER A 147     -45.503  52.082 119.526  1.00 22.63           H  
ATOM   2178  O   SER A 147     -44.620  54.486 119.309  1.00 22.63           O  
ATOM   2179  OG  SER A 147     -44.322  52.115 121.218  1.00 22.63           O  
ATOM   2180  HG  SER A 147     -44.608  53.028 121.289  1.00 22.63           H  
ATOM   2181  N   GLY A 148     -42.391  54.588 119.490  1.00 22.69           N  
ATOM   2182  H   GLY A 148     -41.518  54.116 119.303  1.00 22.69           H  
ATOM   2183  CA  GLY A 148     -42.351  55.957 119.986  1.00 22.69           C  
ATOM   2184  HA2 GLY A 148     -43.097  56.097 120.768  1.00 22.69           H  
ATOM   2185  HA3 GLY A 148     -41.366  56.173 120.400  1.00 22.69           H  
ATOM   2186  C   GLY A 148     -42.624  56.947 118.867  1.00 22.69           C  
ATOM   2187  O   GLY A 148     -41.674  57.506 118.332  1.00 22.69           O  
ATOM   2188  N   ASP A 149     -43.902  57.161 118.552  1.00 25.91           N  
ATOM   2189  H   ASP A 149     -44.583  56.520 118.933  1.00 25.91           H  
ATOM   2190  CA  ASP A 149     -44.416  58.170 117.611  1.00 25.91           C  
ATOM   2191  HA  ASP A 149     -43.861  58.101 116.675  1.00 25.91           H  
ATOM   2192  C   ASP A 149     -44.239  59.606 118.171  1.00 25.91           C  
ATOM   2193  CB  ASP A 149     -45.914  57.891 117.321  1.00 25.91           C  
ATOM   2194  HB2 ASP A 149     -46.278  58.651 116.629  1.00 25.91           H  
ATOM   2195  HB3 ASP A 149     -46.468  57.999 118.253  1.00 25.91           H  
ATOM   2196  O   ASP A 149     -45.194  60.380 118.194  1.00 25.91           O  
ATOM   2197  CG  ASP A 149     -46.262  56.530 116.708  1.00 25.91           C  
ATOM   2198  OD1 ASP A 149     -45.432  55.977 115.953  1.00 25.91           O  
ATOM   2199  OD2 ASP A 149     -47.393  56.057 116.981  1.00 25.91           O  
ATOM   2200  N   ASP A 150     -43.087  59.916 118.782  1.00 23.68           N  
ATOM   2201  H   ASP A 150     -42.306  59.288 118.656  1.00 23.68           H  
ATOM   2202  CA  ASP A 150     -43.047  60.858 119.908  1.00 23.68           C  
ATOM   2203  HA  ASP A 150     -43.826  60.501 120.582  1.00 23.68           H  
ATOM   2204  C   ASP A 150     -43.446  62.306 119.561  1.00 23.68           C  
ATOM   2205  CB  ASP A 150     -41.723  60.762 120.695  1.00 23.68           C  
ATOM   2206  HB2 ASP A 150     -41.401  59.721 120.711  1.00 23.68           H  
ATOM   2207  HB3 ASP A 150     -40.957  61.344 120.182  1.00 23.68           H  
ATOM   2208  O   ASP A 150     -43.278  62.802 118.450  1.00 23.68           O  
ATOM   2209  CG  ASP A 150     -41.840  61.233 122.161  1.00 23.68           C  
ATOM   2210  OD1 ASP A 150     -42.984  61.407 122.651  1.00 23.68           O  
ATOM   2211  OD2 ASP A 150     -40.784  61.365 122.817  1.00 23.68           O  
ATOM   2212  N   LEU A 151     -44.013  62.971 120.567  1.00 19.92           N  
ATOM   2213  H   LEU A 151     -43.948  62.511 121.464  1.00 19.92           H  
ATOM   2214  CA  LEU A 151     -44.900  64.134 120.474  1.00 19.92           C  
ATOM   2215  HA  LEU A 151     -45.686  63.925 119.748  1.00 19.92           H  
ATOM   2216  C   LEU A 151     -44.252  65.465 120.057  1.00 19.92           C  
ATOM   2217  CB  LEU A 151     -45.506  64.313 121.880  1.00 19.92           C  
ATOM   2218  HB2 LEU A 151     -45.921  65.316 121.977  1.00 19.92           H  
ATOM   2219  HB3 LEU A 151     -44.697  64.237 122.607  1.00 19.92           H  
ATOM   2220  O   LEU A 151     -44.982  66.408 119.749  1.00 19.92           O  
ATOM   2221  CG  LEU A 151     -46.603  63.291 122.218  1.00 19.92           C  
ATOM   2222  HG  LEU A 151     -46.409  62.342 121.718  1.00 19.92           H  
ATOM   2223  CD1 LEU A 151     -46.647  63.035 123.725  1.00 19.92           C  
ATOM   2224 HD11 LEU A 151     -46.819  63.970 124.259  1.00 19.92           H  
ATOM   2225 HD12 LEU A 151     -45.693  62.610 124.035  1.00 19.92           H  
ATOM   2226 HD13 LEU A 151     -47.438  62.321 123.953  1.00 19.92           H  
ATOM   2227  CD2 LEU A 151     -47.974  63.819 121.785  1.00 19.92           C  
ATOM   2228 HD21 LEU A 151     -47.957  64.013 120.712  1.00 19.92           H  
ATOM   2229 HD22 LEU A 151     -48.209  64.744 122.311  1.00 19.92           H  
ATOM   2230 HD23 LEU A 151     -48.738  63.068 121.991  1.00 19.92           H  
ATOM   2231  N   GLY A 152     -42.930  65.598 120.158  1.00 24.83           N  
ATOM   2232  H   GLY A 152     -42.385  64.751 120.243  1.00 24.83           H  
ATOM   2233  CA  GLY A 152     -42.208  66.868 119.997  1.00 24.83           C  
ATOM   2234  HA2 GLY A 152     -41.825  67.189 120.965  1.00 24.83           H  
ATOM   2235  HA3 GLY A 152     -42.881  67.637 119.617  1.00 24.83           H  
ATOM   2236  C   GLY A 152     -41.029  66.760 119.026  1.00 24.83           C  
ATOM   2237  O   GLY A 152     -40.749  65.689 118.508  1.00 24.83           O  
ATOM   2238  N   GLU A 153     -40.275  67.822 118.748  1.00 27.21           N  
ATOM   2239  H   GLU A 153     -39.557  67.642 118.061  1.00 27.21           H  
ATOM   2240  CA  GLU A 153     -40.509  69.243 119.045  1.00 27.21           C  
ATOM   2241  HA  GLU A 153     -41.262  69.344 119.827  1.00 27.21           H  
ATOM   2242  C   GLU A 153     -41.057  69.903 117.761  1.00 27.21           C  
ATOM   2243  CB  GLU A 153     -39.208  69.899 119.556  1.00 27.21           C  
ATOM   2244  HB2 GLU A 153     -39.389  70.964 119.702  1.00 27.21           H  
ATOM   2245  HB3 GLU A 153     -38.432  69.779 118.800  1.00 27.21           H  
ATOM   2246  O   GLU A 153     -40.568  69.636 116.670  1.00 27.21           O  
ATOM   2247  CG  GLU A 153     -38.729  69.290 120.893  1.00 27.21           C  
ATOM   2248  HG2 GLU A 153     -39.526  69.419 121.625  1.00 27.21           H  
ATOM   2249  HG3 GLU A 153     -38.573  68.219 120.765  1.00 27.21           H  
ATOM   2250  CD  GLU A 153     -37.425  69.904 121.440  1.00 27.21           C  
ATOM   2251  OE1 GLU A 153     -37.311  69.997 122.687  1.00 27.21           O  
ATOM   2252  OE2 GLU A 153     -36.538  70.258 120.632  1.00 27.21           O  
ATOM   2253  N   ALA A 154     -42.144  70.670 117.873  1.00 23.47           N  
ATOM   2254  H   ALA A 154     -42.350  71.037 118.791  1.00 23.47           H  
ATOM   2255  CA  ALA A 154     -43.343  70.349 117.083  1.00 23.47           C  
ATOM   2256  HA  ALA A 154     -43.462  69.267 117.150  1.00 23.47           H  
ATOM   2257  C   ALA A 154     -43.361  70.602 115.544  1.00 23.47           C  
ATOM   2258  CB  ALA A 154     -44.545  70.931 117.834  1.00 23.47           C  
ATOM   2259  HB1 ALA A 154     -44.748  70.324 118.716  1.00 23.47           H  
ATOM   2260  HB2 ALA A 154     -44.340  71.951 118.156  1.00 23.47           H  
ATOM   2261  HB3 ALA A 154     -45.425  70.916 117.191  1.00 23.47           H  
ATOM   2262  O   ALA A 154     -43.709  69.671 114.823  1.00 23.47           O  
ATOM   2263  N   GLY A 155     -43.043  71.769 114.971  1.00 26.25           N  
ATOM   2264  H   GLY A 155     -43.011  71.759 113.962  1.00 26.25           H  
ATOM   2265  CA  GLY A 155     -42.785  73.068 115.594  1.00 26.25           C  
ATOM   2266  HA2 GLY A 155     -42.083  73.611 114.962  1.00 26.25           H  
ATOM   2267  HA3 GLY A 155     -42.284  72.918 116.550  1.00 26.25           H  
ATOM   2268  C   GLY A 155     -44.017  73.965 115.846  1.00 26.25           C  
ATOM   2269  O   GLY A 155     -44.994  73.538 116.441  1.00 26.25           O  
ATOM   2270  N   VAL A 156     -43.901  75.279 115.610  1.00 30.37           N  
ATOM   2271  H   VAL A 156     -43.165  75.528 114.965  1.00 30.37           H  
ATOM   2272  CA  VAL A 156     -44.192  76.279 116.677  1.00 30.37           C  
ATOM   2273  HA  VAL A 156     -44.522  75.725 117.556  1.00 30.37           H  
ATOM   2274  C   VAL A 156     -45.350  77.287 116.406  1.00 30.37           C  
ATOM   2275  CB  VAL A 156     -42.861  76.993 117.077  1.00 30.37           C  
ATOM   2276  HB  VAL A 156     -42.665  77.767 116.336  1.00 30.37           H  
ATOM   2277  O   VAL A 156     -45.260  78.406 116.886  1.00 30.37           O  
ATOM   2278  CG1 VAL A 156     -42.838  77.649 118.472  1.00 30.37           C  
ATOM   2279 HG11 VAL A 156     -41.845  78.045 118.684  1.00 30.37           H  
ATOM   2280 HG12 VAL A 156     -43.111  76.927 119.241  1.00 30.37           H  
ATOM   2281 HG13 VAL A 156     -43.526  78.494 118.514  1.00 30.37           H  
ATOM   2282  CG2 VAL A 156     -41.630  76.062 117.067  1.00 30.37           C  
ATOM   2283 HG21 VAL A 156     -41.789  75.223 117.746  1.00 30.37           H  
ATOM   2284 HG22 VAL A 156     -41.431  75.690 116.062  1.00 30.37           H  
ATOM   2285 HG23 VAL A 156     -40.739  76.608 117.378  1.00 30.37           H  
ATOM   2286  N   ASP A 157     -46.428  76.941 115.688  1.00 34.52           N  
ATOM   2287  H   ASP A 157     -46.491  75.969 115.418  1.00 34.52           H  
ATOM   2288  CA  ASP A 157     -47.409  77.869 115.037  1.00 34.52           C  
ATOM   2289  HA  ASP A 157     -48.284  77.265 114.797  1.00 34.52           H  
ATOM   2290  C   ASP A 157     -46.891  78.422 113.679  1.00 34.52           C  
ATOM   2291  CB  ASP A 157     -48.017  78.995 115.928  1.00 34.52           C  
ATOM   2292  HB2 ASP A 157     -48.668  79.590 115.288  1.00 34.52           H  
ATOM   2293  HB3 ASP A 157     -47.243  79.682 116.268  1.00 34.52           H  
ATOM   2294  O   ASP A 157     -46.680  79.618 113.504  1.00 34.52           O  
ATOM   2295  CG  ASP A 157     -48.900  78.557 117.110  1.00 34.52           C  
ATOM   2296  OD1 ASP A 157     -49.570  77.504 117.000  1.00 34.52           O  
ATOM   2297  OD2 ASP A 157     -49.008  79.341 118.087  1.00 34.52           O  
ATOM   2298  N   GLU A 158     -46.639  77.590 112.662  1.00 33.55           N  
ATOM   2299  H   GLU A 158     -46.278  78.029 111.827  1.00 33.55           H  
ATOM   2300  CA  GLU A 158     -47.061  76.188 112.559  1.00 33.55           C  
ATOM   2301  HA  GLU A 158     -47.859  76.033 113.285  1.00 33.55           H  
ATOM   2302  C   GLU A 158     -46.069  75.065 112.936  1.00 33.55           C  
ATOM   2303  CB  GLU A 158     -47.764  75.967 111.222  1.00 33.55           C  
ATOM   2304  HB2 GLU A 158     -47.124  76.307 110.407  1.00 33.55           H  
ATOM   2305  HB3 GLU A 158     -47.977  74.905 111.101  1.00 33.55           H  
ATOM   2306  O   GLU A 158     -46.458  74.263 113.771  1.00 33.55           O  
ATOM   2307  CG  GLU A 158     -49.091  76.752 111.227  1.00 33.55           C  
ATOM   2308  HG2 GLU A 158     -49.700  76.408 112.064  1.00 33.55           H  
ATOM   2309  HG3 GLU A 158     -48.890  77.812 111.376  1.00 33.55           H  
ATOM   2310  CD  GLU A 158     -49.909  76.603 109.942  1.00 33.55           C  
ATOM   2311  OE1 GLU A 158     -50.950  77.296 109.850  1.00 33.55           O  
ATOM   2312  OE2 GLU A 158     -49.524  75.801 109.062  1.00 33.55           O  
ATOM   2313  N   LEU A 159     -44.818  74.903 112.484  1.00 29.52           N  
ATOM   2314  H   LEU A 159     -44.404  74.031 112.782  1.00 29.52           H  
ATOM   2315  CA  LEU A 159     -43.959  75.659 111.575  1.00 29.52           C  
ATOM   2316  HA  LEU A 159     -42.958  75.451 111.951  1.00 29.52           H  
ATOM   2317  C   LEU A 159     -44.061  77.190 111.641  1.00 29.52           C  
ATOM   2318  CB  LEU A 159     -43.946  75.051 110.146  1.00 29.52           C  
ATOM   2319  HB2 LEU A 159     -44.842  75.381 109.620  1.00 29.52           H  
ATOM   2320  HB3 LEU A 159     -44.008  73.966 110.229  1.00 29.52           H  
ATOM   2321  O   LEU A 159     -44.258  77.822 110.611  1.00 29.52           O  
ATOM   2322  CG  LEU A 159     -42.679  75.407 109.311  1.00 29.52           C  
ATOM   2323  HG  LEU A 159     -42.074  76.134 109.853  1.00 29.52           H  
ATOM   2324  CD1 LEU A 159     -41.796  74.201 108.975  1.00 29.52           C  
ATOM   2325 HD11 LEU A 159     -41.509  73.679 109.888  1.00 29.52           H  
ATOM   2326 HD12 LEU A 159     -40.898  74.529 108.451  1.00 29.52           H  
ATOM   2327 HD13 LEU A 159     -42.352  73.502 108.351  1.00 29.52           H  
ATOM   2328  CD2 LEU A 159     -43.019  76.047 107.968  1.00 29.52           C  
ATOM   2329 HD21 LEU A 159     -43.591  76.958 108.143  1.00 29.52           H  
ATOM   2330 HD22 LEU A 159     -43.615  75.361 107.365  1.00 29.52           H  
ATOM   2331 HD23 LEU A 159     -42.106  76.315 107.436  1.00 29.52           H  
ATOM   2332  N   LEU A 160     -43.743  77.823 112.789  1.00 29.30           N  
ATOM   2333  H   LEU A 160     -43.710  77.304 113.655  1.00 29.30           H  
ATOM   2334  CA  LEU A 160     -43.032  79.118 112.686  1.00 29.30           C  
ATOM   2335  HA  LEU A 160     -43.665  79.866 112.208  1.00 29.30           H  
ATOM   2336  C   LEU A 160     -41.772  78.927 111.824  1.00 29.30           C  
ATOM   2337  CB  LEU A 160     -42.480  79.656 114.029  1.00 29.30           C  
ATOM   2338  HB2 LEU A 160     -41.977  78.842 114.550  1.00 29.30           H  
ATOM   2339  HB3 LEU A 160     -41.721  80.390 113.758  1.00 29.30           H  
ATOM   2340  O   LEU A 160     -41.134  79.903 111.458  1.00 29.30           O  
ATOM   2341  CG  LEU A 160     -43.321  80.454 115.023  1.00 29.30           C  
ATOM   2342  HG  LEU A 160     -44.048  79.793 115.495  1.00 29.30           H  
ATOM   2343  CD1 LEU A 160     -42.373  81.026 116.094  1.00 29.30           C  
ATOM   2344 HD11 LEU A 160     -41.678  81.734 115.642  1.00 29.30           H  
ATOM   2345 HD12 LEU A 160     -41.799  80.226 116.563  1.00 29.30           H  
ATOM   2346 HD13 LEU A 160     -42.954  81.535 116.863  1.00 29.30           H  
ATOM   2347  CD2 LEU A 160     -44.047  81.626 114.372  1.00 29.30           C  
ATOM   2348 HD21 LEU A 160     -43.340  82.251 113.827  1.00 29.30           H  
ATOM   2349 HD22 LEU A 160     -44.560  82.203 115.141  1.00 29.30           H  
ATOM   2350 HD23 LEU A 160     -44.794  81.242 113.677  1.00 29.30           H  
ATOM   2351  N   GLU A 161     -41.341  77.666 111.674  1.00 30.46           N  
ATOM   2352  H   GLU A 161     -42.045  77.002 111.387  1.00 30.46           H  
ATOM   2353  CA  GLU A 161     -40.233  77.073 112.405  1.00 30.46           C  
ATOM   2354  HA  GLU A 161     -40.438  77.144 113.473  1.00 30.46           H  
ATOM   2355  C   GLU A 161     -39.024  77.911 112.105  1.00 30.46           C  
ATOM   2356  CB  GLU A 161     -40.012  75.594 112.046  1.00 30.46           C  
ATOM   2357  HB2 GLU A 161     -40.386  75.402 111.040  1.00 30.46           H  
ATOM   2358  HB3 GLU A 161     -38.944  75.375 112.041  1.00 30.46           H  
ATOM   2359  O   GLU A 161     -38.810  78.357 110.990  1.00 30.46           O  
ATOM   2360  CG  GLU A 161     -40.675  74.650 113.058  1.00 30.46           C  
ATOM   2361  HG2 GLU A 161     -41.520  75.167 113.513  1.00 30.46           H  
ATOM   2362  HG3 GLU A 161     -39.970  74.438 113.861  1.00 30.46           H  
ATOM   2363  CD  GLU A 161     -41.165  73.342 112.417  1.00 30.46           C  
ATOM   2364  OE1 GLU A 161     -40.325  72.604 111.863  1.00 30.46           O  
ATOM   2365  OE2 GLU A 161     -42.399  73.130 112.469  1.00 30.46           O  
ATOM   2366  N   ALA A 162     -38.367  78.325 113.167  1.00 26.99           N  
ATOM   2367  H   ALA A 162     -38.167  77.625 113.866  1.00 26.99           H  
ATOM   2368  CA  ALA A 162     -38.889  79.532 113.759  1.00 26.99           C  
ATOM   2369  HA  ALA A 162     -39.971  79.406 113.815  1.00 26.99           H  
ATOM   2370  C   ALA A 162     -38.714  80.858 112.957  1.00 26.99           C  
ATOM   2371  CB  ALA A 162     -38.421  79.530 115.229  1.00 26.99           C  
ATOM   2372  HB1 ALA A 162     -37.356  79.315 115.312  1.00 26.99           H  
ATOM   2373  HB2 ALA A 162     -38.962  78.758 115.775  1.00 26.99           H  
ATOM   2374  HB3 ALA A 162     -38.631  80.492 115.696  1.00 26.99           H  
ATOM   2375  O   ALA A 162     -38.998  81.873 113.584  1.00 26.99           O  
ATOM   2376  N   LEU A 163     -38.181  80.879 111.699  1.00 29.81           N  
ATOM   2377  H   LEU A 163     -38.270  80.024 111.169  1.00 29.81           H  
ATOM   2378  CA  LEU A 163     -37.187  81.856 111.167  1.00 29.81           C  
ATOM   2379  HA  LEU A 163     -36.186  81.569 111.489  1.00 29.81           H  
ATOM   2380  C   LEU A 163     -37.432  83.235 111.763  1.00 29.81           C  
ATOM   2381  CB  LEU A 163     -36.975  81.829 109.638  1.00 29.81           C  
ATOM   2382  HB2 LEU A 163     -37.577  82.607 109.168  1.00 29.81           H  
ATOM   2383  HB3 LEU A 163     -37.311  80.869 109.247  1.00 29.81           H  
ATOM   2384  O   LEU A 163     -38.205  84.034 111.238  1.00 29.81           O  
ATOM   2385  CG  LEU A 163     -35.476  82.007 109.244  1.00 29.81           C  
ATOM   2386  HG  LEU A 163     -34.940  81.092 109.498  1.00 29.81           H  
ATOM   2387  CD1 LEU A 163     -35.332  82.251 107.745  1.00 29.81           C  
ATOM   2388 HD11 LEU A 163     -35.873  81.474 107.205  1.00 29.81           H  
ATOM   2389 HD12 LEU A 163     -34.279  82.180 107.471  1.00 29.81           H  
ATOM   2390 HD13 LEU A 163     -35.734  83.227 107.471  1.00 29.81           H  
ATOM   2391  CD2 LEU A 163     -34.768  83.197 109.917  1.00 29.81           C  
ATOM   2392 HD21 LEU A 163     -34.620  83.002 110.979  1.00 29.81           H  
ATOM   2393 HD22 LEU A 163     -33.773  83.306 109.486  1.00 29.81           H  
ATOM   2394 HD23 LEU A 163     -35.341  84.113 109.767  1.00 29.81           H  
ATOM   2395  N   GLY A 164     -36.865  83.525 112.941  1.00 28.89           N  
ATOM   2396  H   GLY A 164     -37.232  84.374 113.347  1.00 28.89           H  
ATOM   2397  CA  GLY A 164     -35.777  82.864 113.705  1.00 28.89           C  
ATOM   2398  HA2 GLY A 164     -35.614  83.490 114.582  1.00 28.89           H  
ATOM   2399  HA3 GLY A 164     -34.867  82.943 113.110  1.00 28.89           H  
ATOM   2400  C   GLY A 164     -35.810  81.396 114.241  1.00 28.89           C  
ATOM   2401  O   GLY A 164     -35.525  81.175 115.412  1.00 28.89           O  
ATOM   2402  N   ARG A 165     -35.985  80.356 113.406  1.00 31.07           N  
ATOM   2403  H   ARG A 165     -36.503  80.584 112.569  1.00 31.07           H  
ATOM   2404  CA  ARG A 165     -35.034  79.275 113.146  1.00 31.07           C  
ATOM   2405  HA  ARG A 165     -34.922  78.658 114.037  1.00 31.07           H  
ATOM   2406  C   ARG A 165     -33.780  80.107 112.852  1.00 31.07           C  
ATOM   2407  CB  ARG A 165     -35.475  78.405 111.902  1.00 31.07           C  
ATOM   2408  HB2 ARG A 165     -36.318  78.884 111.404  1.00 31.07           H  
ATOM   2409  HB3 ARG A 165     -34.673  78.433 111.165  1.00 31.07           H  
ATOM   2410  O   ARG A 165     -33.692  80.673 111.780  1.00 31.07           O  
ATOM   2411  CG  ARG A 165     -35.778  76.885 112.065  1.00 31.07           C  
ATOM   2412  HG2 ARG A 165     -34.929  76.416 112.562  1.00 31.07           H  
ATOM   2413  HG3 ARG A 165     -36.610  76.718 112.750  1.00 31.07           H  
ATOM   2414  CD  ARG A 165     -36.048  76.081 110.758  1.00 31.07           C  
ATOM   2415  HD2 ARG A 165     -35.117  76.047 110.193  1.00 31.07           H  
ATOM   2416  HD3 ARG A 165     -36.303  75.057 111.034  1.00 31.07           H  
ATOM   2417  NE  ARG A 165     -37.106  76.639 109.888  1.00 31.07           N  
ATOM   2418  HE  ARG A 165     -37.129  77.643 109.787  1.00 31.07           H  
ATOM   2419  NH1 ARG A 165     -38.006  74.788 108.858  1.00 31.07           N  
ATOM   2420 HH11 ARG A 165     -38.803  74.334 108.435  1.00 31.07           H  
ATOM   2421 HH12 ARG A 165     -37.144  74.300 109.055  1.00 31.07           H  
ATOM   2422  NH2 ARG A 165     -38.973  76.774 108.602  1.00 31.07           N  
ATOM   2423 HH21 ARG A 165     -38.766  77.761 108.637  1.00 31.07           H  
ATOM   2424 HH22 ARG A 165     -39.538  76.428 107.839  1.00 31.07           H  
ATOM   2425  CZ  ARG A 165     -38.028  76.058 109.136  1.00 31.07           C  
ATOM   2426  N   GLU A 166     -32.973  80.374 113.876  1.00 37.28           N  
ATOM   2427  H   GLU A 166     -33.266  80.031 114.779  1.00 37.28           H  
ATOM   2428  CA  GLU A 166     -31.769  81.216 113.851  1.00 37.28           C  
ATOM   2429  HA  GLU A 166     -31.833  81.934 113.033  1.00 37.28           H  
ATOM   2430  C   GLU A 166     -30.443  80.439 113.683  1.00 37.28           C  
ATOM   2431  CB  GLU A 166     -31.641  81.987 115.189  1.00 37.28           C  
ATOM   2432  HB2 GLU A 166     -30.673  82.488 115.227  1.00 37.28           H  
ATOM   2433  HB3 GLU A 166     -31.641  81.250 115.992  1.00 37.28           H  
ATOM   2434  O   GLU A 166     -29.393  81.057 113.520  1.00 37.28           O  
ATOM   2435  CG  GLU A 166     -32.694  83.060 115.492  1.00 37.28           C  
ATOM   2436  HG2 GLU A 166     -33.660  82.707 115.130  1.00 37.28           H  
ATOM   2437  HG3 GLU A 166     -32.448  83.963 114.934  1.00 37.28           H  
ATOM   2438  CD  GLU A 166     -32.832  83.372 116.997  1.00 37.28           C  
ATOM   2439  OE1 GLU A 166     -32.894  84.578 117.341  1.00 37.28           O  
ATOM   2440  OE2 GLU A 166     -32.864  82.422 117.814  1.00 37.28           O  
ATOM   2441  N   LEU A 167     -30.296  79.114 113.846  1.00 35.82           N  
ATOM   2442  H   LEU A 167     -29.315  78.879 113.793  1.00 35.82           H  
ATOM   2443  CA  LEU A 167     -31.187  77.934 113.772  1.00 35.82           C  
ATOM   2444  HA  LEU A 167     -30.488  77.101 113.848  1.00 35.82           H  
ATOM   2445  C   LEU A 167     -31.827  77.684 112.376  1.00 35.82           C  
ATOM   2446  CB  LEU A 167     -32.152  77.707 114.986  1.00 35.82           C  
ATOM   2447  HB2 LEU A 167     -32.234  76.628 115.119  1.00 35.82           H  
ATOM   2448  HB3 LEU A 167     -33.158  77.982 114.670  1.00 35.82           H  
ATOM   2449  O   LEU A 167     -32.567  76.716 112.249  1.00 35.82           O  
ATOM   2450  CG  LEU A 167     -31.900  78.352 116.376  1.00 35.82           C  
ATOM   2451  HG  LEU A 167     -31.146  79.135 116.306  1.00 35.82           H  
ATOM   2452  CD1 LEU A 167     -33.178  78.936 117.000  1.00 35.82           C  
ATOM   2453 HD11 LEU A 167     -33.954  78.175 117.074  1.00 35.82           H  
ATOM   2454 HD12 LEU A 167     -33.554  79.776 116.417  1.00 35.82           H  
ATOM   2455 HD13 LEU A 167     -32.959  79.332 117.992  1.00 35.82           H  
ATOM   2456  CD2 LEU A 167     -31.402  77.305 117.374  1.00 35.82           C  
ATOM   2457 HD21 LEU A 167     -30.490  76.849 116.990  1.00 35.82           H  
ATOM   2458 HD22 LEU A 167     -32.159  76.535 117.520  1.00 35.82           H  
ATOM   2459 HD23 LEU A 167     -31.185  77.786 118.328  1.00 35.82           H  
ATOM   2460  N   ASP A 168     -31.526  78.518 111.366  1.00 20.54           N  
ATOM   2461  H   ASP A 168     -30.968  79.328 111.596  1.00 20.54           H  
ATOM   2462  CA  ASP A 168     -32.127  78.626 110.011  1.00 20.54           C  
ATOM   2463  HA  ASP A 168     -33.126  79.056 110.080  1.00 20.54           H  
ATOM   2464  C   ASP A 168     -32.246  77.326 109.180  1.00 20.54           C  
ATOM   2465  CB  ASP A 168     -31.323  79.643 109.174  1.00 20.54           C  
ATOM   2466  HB2 ASP A 168     -30.279  79.333 109.155  1.00 20.54           H  
ATOM   2467  HB3 ASP A 168     -31.688  79.597 108.147  1.00 20.54           H  
ATOM   2468  O   ASP A 168     -31.297  76.550 109.063  1.00 20.54           O  
ATOM   2469  CG  ASP A 168     -31.388  81.111 109.627  1.00 20.54           C  
ATOM   2470  OD1 ASP A 168     -31.083  81.364 110.814  1.00 20.54           O  
ATOM   2471  OD2 ASP A 168     -31.554  81.992 108.751  1.00 20.54           O  
ATOM   2472  N   GLY A 169     -33.370  77.160 108.471  1.00 26.68           N  
ATOM   2473  H   GLY A 169     -34.019  77.933 108.448  1.00 26.68           H  
ATOM   2474  CA  GLY A 169     -33.580  76.139 107.436  1.00 26.68           C  
ATOM   2475  HA2 GLY A 169     -32.861  75.331 107.567  1.00 26.68           H  
ATOM   2476  HA3 GLY A 169     -33.402  76.594 106.462  1.00 26.68           H  
ATOM   2477  C   GLY A 169     -34.985  75.515 107.436  1.00 26.68           C  
ATOM   2478  O   GLY A 169     -35.192  74.453 108.027  1.00 26.68           O  
ATOM   2479  N   ASP A 170     -36.003  76.074 106.775  1.00 22.07           N  
ATOM   2480  H   ASP A 170     -36.872  75.562 106.827  1.00 22.07           H  
ATOM   2481  CA  ASP A 170     -36.102  77.416 106.161  1.00 22.07           C  
ATOM   2482  HA  ASP A 170     -35.235  77.584 105.522  1.00 22.07           H  
ATOM   2483  C   ASP A 170     -36.093  78.527 107.232  1.00 22.07           C  
ATOM   2484  CB  ASP A 170     -37.366  77.451 105.256  1.00 22.07           C  
ATOM   2485  HB2 ASP A 170     -38.238  77.699 105.861  1.00 22.07           H  
ATOM   2486  HB3 ASP A 170     -37.542  76.448 104.867  1.00 22.07           H  
ATOM   2487  O   ASP A 170     -35.003  79.096 107.426  1.00 22.07           O  
ATOM   2488  CG  ASP A 170     -37.289  78.395 104.035  1.00 22.07           C  
ATOM   2489  OD1 ASP A 170     -36.414  78.151 103.168  1.00 22.07           O  
ATOM   2490  OD2 ASP A 170     -38.185  79.259 103.887  1.00 22.07           O  
ATOM   2491  OXT ASP A 170     -37.095  78.676 107.969  1.00 22.07           O  
TER    2492      ASP A 170                                                       
ATOM   2492  N   MET B   1     -14.241   6.438 -56.028  1.00 75.72           N  
ATOM   2493  H   MET B   1     -13.357   6.891 -56.206  1.00 75.72           H  
ATOM   2494  H2  MET B   1     -14.830   6.513 -56.845  1.00 75.72           H  
ATOM   2495  H3  MET B   1     -14.095   5.461 -55.818  1.00 75.72           H  
ATOM   2496  CA  MET B   1     -14.904   7.089 -54.888  1.00 75.72           C  
ATOM   2497  HA  MET B   1     -15.880   6.627 -54.737  1.00 75.72           H  
ATOM   2498  C   MET B   1     -15.114   8.564 -55.168  1.00 75.72           C  
ATOM   2499  CB  MET B   1     -14.123   6.951 -53.584  1.00 75.72           C  
ATOM   2500  HB2 MET B   1     -13.100   7.300 -53.726  1.00 75.72           H  
ATOM   2501  HB3 MET B   1     -14.597   7.577 -52.829  1.00 75.72           H  
ATOM   2502  O   MET B   1     -14.150   9.278 -55.444  1.00 75.72           O  
ATOM   2503  CG  MET B   1     -14.100   5.526 -53.046  1.00 75.72           C  
ATOM   2504  HG2 MET B   1     -13.581   4.879 -53.754  1.00 75.72           H  
ATOM   2505  HG3 MET B   1     -15.116   5.160 -52.896  1.00 75.72           H  
ATOM   2506  SD  MET B   1     -13.221   5.504 -51.475  1.00 75.72           S  
ATOM   2507  CE  MET B   1     -12.536   3.827 -51.497  1.00 75.72           C  
ATOM   2508  HE1 MET B   1     -11.919   3.680 -50.611  1.00 75.72           H  
ATOM   2509  HE2 MET B   1     -11.924   3.679 -52.387  1.00 75.72           H  
ATOM   2510  HE3 MET B   1     -13.347   3.099 -51.476  1.00 75.72           H  
ATOM   2511  N   THR B   2     -16.367   8.985 -55.083  1.00 84.38           N  
ATOM   2512  H   THR B   2     -17.058   8.275 -54.887  1.00 84.38           H  
ATOM   2513  CA  THR B   2     -16.813  10.349 -54.789  1.00 84.38           C  
ATOM   2514  HA  THR B   2     -16.514  11.017 -55.596  1.00 84.38           H  
ATOM   2515  C   THR B   2     -16.203  10.856 -53.479  1.00 84.38           C  
ATOM   2516  CB  THR B   2     -18.347  10.379 -54.648  1.00 84.38           C  
ATOM   2517  HB  THR B   2     -18.656  11.399 -54.421  1.00 84.38           H  
ATOM   2518  O   THR B   2     -15.660  10.081 -52.690  1.00 84.38           O  
ATOM   2519  CG2 THR B   2     -19.076   9.929 -55.915  1.00 84.38           C  
ATOM   2520 HG21 THR B   2     -18.848   8.888 -56.146  1.00 84.38           H  
ATOM   2521 HG22 THR B   2     -18.784  10.561 -56.754  1.00 84.38           H  
ATOM   2522 HG23 THR B   2     -20.151  10.024 -55.761  1.00 84.38           H  
ATOM   2523  OG1 THR B   2     -18.762   9.543 -53.595  1.00 84.38           O  
ATOM   2524  HG1 THR B   2     -18.655   8.630 -53.873  1.00 84.38           H  
ATOM   2525  N   ASP B   3     -16.287  12.162 -53.236  1.00 74.96           N  
ATOM   2526  H   ASP B   3     -16.736  12.778 -53.899  1.00 74.96           H  
ATOM   2527  CA  ASP B   3     -15.798  12.747 -51.986  1.00 74.96           C  
ATOM   2528  HA  ASP B   3     -14.753  12.467 -51.858  1.00 74.96           H  
ATOM   2529  C   ASP B   3     -16.566  12.199 -50.767  1.00 74.96           C  
ATOM   2530  CB  ASP B   3     -15.876  14.273 -52.106  1.00 74.96           C  
ATOM   2531  HB2 ASP B   3     -15.568  14.571 -53.108  1.00 74.96           H  
ATOM   2532  HB3 ASP B   3     -16.904  14.604 -51.956  1.00 74.96           H  
ATOM   2533  O   ASP B   3     -15.954  11.731 -49.809  1.00 74.96           O  
ATOM   2534  CG  ASP B   3     -14.938  14.943 -51.110  1.00 74.96           C  
ATOM   2535  OD1 ASP B   3     -13.725  14.638 -51.207  1.00 74.96           O  
ATOM   2536  OD2 ASP B   3     -15.446  15.749 -50.303  1.00 74.96           O  
ATOM   2537  N   SER B   4     -17.898  12.101 -50.870  1.00 72.68           N  
ATOM   2538  H   SER B   4     -18.357  12.525 -51.663  1.00 72.68           H  
ATOM   2539  CA  SER B   4     -18.769  11.498 -49.852  1.00 72.68           C  
ATOM   2540  HA  SER B   4     -18.724  12.106 -48.949  1.00 72.68           H  
ATOM   2541  C   SER B   4     -18.361  10.069 -49.470  1.00 72.68           C  
ATOM   2542  CB  SER B   4     -20.218  11.481 -50.355  1.00 72.68           C  
ATOM   2543  HB2 SER B   4     -20.288  10.829 -51.226  1.00 72.68           H  
ATOM   2544  HB3 SER B   4     -20.871  11.093 -49.574  1.00 72.68           H  
ATOM   2545  O   SER B   4     -18.333   9.749 -48.285  1.00 72.68           O  
ATOM   2546  OG  SER B   4     -20.638  12.783 -50.720  1.00 72.68           O  
ATOM   2547  HG  SER B   4     -21.178  13.131 -50.007  1.00 72.68           H  
ATOM   2548  N   GLU B   5     -17.998   9.215 -50.436  1.00 78.86           N  
ATOM   2549  H   GLU B   5     -18.039   9.521 -51.398  1.00 78.86           H  
ATOM   2550  CA  GLU B   5     -17.530   7.847 -50.150  1.00 78.86           C  
ATOM   2551  HA  GLU B   5     -18.269   7.336 -49.533  1.00 78.86           H  
ATOM   2552  C   GLU B   5     -16.215   7.841 -49.354  1.00 78.86           C  
ATOM   2553  CB  GLU B   5     -17.360   7.054 -51.457  1.00 78.86           C  
ATOM   2554  HB2 GLU B   5     -16.814   7.680 -52.163  1.00 78.86           H  
ATOM   2555  HB3 GLU B   5     -16.761   6.165 -51.264  1.00 78.86           H  
ATOM   2556  O   GLU B   5     -16.110   7.116 -48.365  1.00 78.86           O  
ATOM   2557  CG  GLU B   5     -18.697   6.603 -52.072  1.00 78.86           C  
ATOM   2558  HG2 GLU B   5     -19.104   5.792 -51.469  1.00 78.86           H  
ATOM   2559  HG3 GLU B   5     -19.408   7.428 -52.046  1.00 78.86           H  
ATOM   2560  CD  GLU B   5     -18.520   6.152 -53.530  1.00 78.86           C  
ATOM   2561  OE1 GLU B   5     -18.954   5.047 -53.898  1.00 78.86           O  
ATOM   2562  OE2 GLU B   5     -17.924   6.938 -54.308  1.00 78.86           O  
ATOM   2563  N   LYS B   6     -15.239   8.688 -49.718  1.00 82.88           N  
ATOM   2564  H   LYS B   6     -15.423   9.325 -50.480  1.00 82.88           H  
ATOM   2565  CA  LYS B   6     -13.961   8.786 -48.987  1.00 82.88           C  
ATOM   2566  HA  LYS B   6     -13.503   7.799 -48.921  1.00 82.88           H  
ATOM   2567  C   LYS B   6     -14.172   9.271 -47.556  1.00 82.88           C  
ATOM   2568  CB  LYS B   6     -12.998   9.760 -49.676  1.00 82.88           C  
ATOM   2569  HB2 LYS B   6     -12.100   9.841 -49.064  1.00 82.88           H  
ATOM   2570  HB3 LYS B   6     -13.467  10.743 -49.716  1.00 82.88           H  
ATOM   2571  O   LYS B   6     -13.643   8.688 -46.612  1.00 82.88           O  
ATOM   2572  CG  LYS B   6     -12.583   9.349 -51.090  1.00 82.88           C  
ATOM   2573  HG2 LYS B   6     -13.469   9.243 -51.717  1.00 82.88           H  
ATOM   2574  HG3 LYS B   6     -12.040   8.404 -51.063  1.00 82.88           H  
ATOM   2575  CD  LYS B   6     -11.693  10.455 -51.657  1.00 82.88           C  
ATOM   2576  HD2 LYS B   6     -10.755  10.479 -51.103  1.00 82.88           H  
ATOM   2577  HD3 LYS B   6     -12.200  11.411 -51.529  1.00 82.88           H  
ATOM   2578  CE  LYS B   6     -11.421  10.242 -53.143  1.00 82.88           C  
ATOM   2579  HE2 LYS B   6     -12.377  10.130 -53.654  1.00 82.88           H  
ATOM   2580  HE3 LYS B   6     -10.847   9.324 -53.271  1.00 82.88           H  
ATOM   2581  NZ  LYS B   6     -10.686  11.410 -53.681  1.00 82.88           N  
ATOM   2582  HZ1 LYS B   6     -10.537  11.324 -54.676  1.00 82.88           H  
ATOM   2583  HZ2 LYS B   6     -11.219  12.250 -53.502  1.00 82.88           H  
ATOM   2584  HZ3 LYS B   6      -9.798  11.512 -53.210  1.00 82.88           H  
ATOM   2585  N   VAL B   7     -14.950  10.342 -47.382  1.00 81.88           N  
ATOM   2586  H   VAL B   7     -15.354  10.781 -48.197  1.00 81.88           H  
ATOM   2587  CA  VAL B   7     -15.205  10.918 -46.055  1.00 81.88           C  
ATOM   2588  HA  VAL B   7     -14.245  11.059 -45.558  1.00 81.88           H  
ATOM   2589  C   VAL B   7     -16.002   9.936 -45.183  1.00 81.88           C  
ATOM   2590  CB  VAL B   7     -15.866  12.307 -46.161  1.00 81.88           C  
ATOM   2591  HB  VAL B   7     -16.851  12.209 -46.615  1.00 81.88           H  
ATOM   2592  O   VAL B   7     -15.730   9.838 -43.988  1.00 81.88           O  
ATOM   2593  CG1 VAL B   7     -16.000  12.953 -44.779  1.00 81.88           C  
ATOM   2594 HG11 VAL B   7     -16.536  12.289 -44.102  1.00 81.88           H  
ATOM   2595 HG12 VAL B   7     -16.545  13.894 -44.865  1.00 81.88           H  
ATOM   2596 HG13 VAL B   7     -15.013  13.150 -44.360  1.00 81.88           H  
ATOM   2597  CG2 VAL B   7     -15.017  13.295 -46.977  1.00 81.88           C  
ATOM   2598 HG21 VAL B   7     -15.527  14.256 -47.046  1.00 81.88           H  
ATOM   2599 HG22 VAL B   7     -14.043  13.440 -46.509  1.00 81.88           H  
ATOM   2600 HG23 VAL B   7     -14.857  12.935 -47.993  1.00 81.88           H  
ATOM   2601  N   ALA B   8     -16.902   9.134 -45.764  1.00 78.91           N  
ATOM   2602  H   ALA B   8     -17.116   9.261 -46.743  1.00 78.91           H  
ATOM   2603  CA  ALA B   8     -17.595   8.063 -45.047  1.00 78.91           C  
ATOM   2604  HA  ALA B   8     -18.072   8.499 -44.169  1.00 78.91           H  
ATOM   2605  C   ALA B   8     -16.644   6.958 -44.542  1.00 78.91           C  
ATOM   2606  CB  ALA B   8     -18.697   7.494 -45.948  1.00 78.91           C  
ATOM   2607  HB1 ALA B   8     -19.385   8.288 -46.236  1.00 78.91           H  
ATOM   2608  HB2 ALA B   8     -19.252   6.727 -45.407  1.00 78.91           H  
ATOM   2609  HB3 ALA B   8     -18.261   7.055 -46.845  1.00 78.91           H  
ATOM   2610  O   ALA B   8     -16.822   6.471 -43.423  1.00 78.91           O  
ATOM   2611  N   GLU B   9     -15.614   6.577 -45.308  1.00 84.81           N  
ATOM   2612  H   GLU B   9     -15.522   6.963 -46.236  1.00 84.81           H  
ATOM   2613  CA  GLU B   9     -14.586   5.635 -44.836  1.00 84.81           C  
ATOM   2614  HA  GLU B   9     -15.083   4.763 -44.411  1.00 84.81           H  
ATOM   2615  C   GLU B   9     -13.727   6.223 -43.708  1.00 84.81           C  
ATOM   2616  CB  GLU B   9     -13.694   5.148 -45.987  1.00 84.81           C  
ATOM   2617  HB2 GLU B   9     -13.283   5.999 -46.530  1.00 84.81           H  
ATOM   2618  HB3 GLU B   9     -12.871   4.578 -45.554  1.00 84.81           H  
ATOM   2619  O   GLU B   9     -13.531   5.562 -42.683  1.00 84.81           O  
ATOM   2620  CG  GLU B   9     -14.462   4.231 -46.946  1.00 84.81           C  
ATOM   2621  HG2 GLU B   9     -15.018   3.504 -46.354  1.00 84.81           H  
ATOM   2622  HG3 GLU B   9     -15.189   4.818 -47.508  1.00 84.81           H  
ATOM   2623  CD  GLU B   9     -13.551   3.474 -47.922  1.00 84.81           C  
ATOM   2624  OE1 GLU B   9     -14.013   2.404 -48.377  1.00 84.81           O  
ATOM   2625  OE2 GLU B   9     -12.416   3.936 -48.175  1.00 84.81           O  
ATOM   2626  N   TYR B  10     -13.283   7.480 -43.834  1.00 85.38           N  
ATOM   2627  H   TYR B  10     -13.438   7.960 -44.709  1.00 85.38           H  
ATOM   2628  CA  TYR B  10     -12.541   8.161 -42.766  1.00 85.38           C  
ATOM   2629  HA  TYR B  10     -11.678   7.549 -42.507  1.00 85.38           H  
ATOM   2630  C   TYR B  10     -13.371   8.308 -41.482  1.00 85.38           C  
ATOM   2631  CB  TYR B  10     -12.041   9.533 -43.245  1.00 85.38           C  
ATOM   2632  HB2 TYR B  10     -12.883  10.097 -43.646  1.00 85.38           H  
ATOM   2633  HB3 TYR B  10     -11.665  10.082 -42.382  1.00 85.38           H  
ATOM   2634  O   TYR B  10     -12.866   8.029 -40.393  1.00 85.38           O  
ATOM   2635  CG  TYR B  10     -10.920   9.485 -44.269  1.00 85.38           C  
ATOM   2636  CD1 TYR B  10      -9.711   8.828 -43.960  1.00 85.38           C  
ATOM   2637  HD1 TYR B  10      -9.584   8.352 -42.999  1.00 85.38           H  
ATOM   2638  CD2 TYR B  10     -11.066  10.126 -45.515  1.00 85.38           C  
ATOM   2639  HD2 TYR B  10     -11.987  10.638 -45.755  1.00 85.38           H  
ATOM   2640  CE1 TYR B  10      -8.664   8.788 -44.900  1.00 85.38           C  
ATOM   2641  HE1 TYR B  10      -7.744   8.275 -44.662  1.00 85.38           H  
ATOM   2642  CE2 TYR B  10     -10.020  10.094 -46.456  1.00 85.38           C  
ATOM   2643  HE2 TYR B  10     -10.128  10.579 -47.415  1.00 85.38           H  
ATOM   2644  OH  TYR B  10      -7.815   9.388 -47.068  1.00 85.38           O  
ATOM   2645  HH  TYR B  10      -7.064   8.884 -46.745  1.00 85.38           H  
ATOM   2646  CZ  TYR B  10      -8.820   9.419 -46.154  1.00 85.38           C  
ATOM   2647  N   LEU B  11     -14.655   8.669 -41.589  1.00 82.48           N  
ATOM   2648  H   LEU B  11     -15.010   8.914 -42.502  1.00 82.48           H  
ATOM   2649  CA  LEU B  11     -15.560   8.766 -40.440  1.00 82.48           C  
ATOM   2650  HA  LEU B  11     -15.087   9.408 -39.697  1.00 82.48           H  
ATOM   2651  C   LEU B  11     -15.784   7.401 -39.772  1.00 82.48           C  
ATOM   2652  CB  LEU B  11     -16.881   9.415 -40.893  1.00 82.48           C  
ATOM   2653  HB2 LEU B  11     -17.340   8.777 -41.649  1.00 82.48           H  
ATOM   2654  HB3 LEU B  11     -16.658  10.375 -41.358  1.00 82.48           H  
ATOM   2655  O   LEU B  11     -15.790   7.318 -38.540  1.00 82.48           O  
ATOM   2656  CG  LEU B  11     -17.897   9.643 -39.756  1.00 82.48           C  
ATOM   2657  HG  LEU B  11     -18.140   8.690 -39.285  1.00 82.48           H  
ATOM   2658  CD1 LEU B  11     -17.375  10.609 -38.690  1.00 82.48           C  
ATOM   2659 HD11 LEU B  11     -17.096  11.553 -39.157  1.00 82.48           H  
ATOM   2660 HD12 LEU B  11     -16.512  10.181 -38.179  1.00 82.48           H  
ATOM   2661 HD13 LEU B  11     -18.151  10.794 -37.947  1.00 82.48           H  
ATOM   2662  CD2 LEU B  11     -19.186  10.233 -40.325  1.00 82.48           C  
ATOM   2663 HD21 LEU B  11     -18.985  11.216 -40.752  1.00 82.48           H  
ATOM   2664 HD22 LEU B  11     -19.584   9.578 -41.099  1.00 82.48           H  
ATOM   2665 HD23 LEU B  11     -19.928  10.333 -39.534  1.00 82.48           H  
ATOM   2666  N   ARG B  12     -15.906   6.323 -40.560  1.00 85.33           N  
ATOM   2667  H   ARG B  12     -15.921   6.469 -41.560  1.00 85.33           H  
ATOM   2668  CA  ARG B  12     -15.992   4.945 -40.049  1.00 85.33           C  
ATOM   2669  HA  ARG B  12     -16.815   4.888 -39.336  1.00 85.33           H  
ATOM   2670  C   ARG B  12     -14.727   4.553 -39.285  1.00 85.33           C  
ATOM   2671  CB  ARG B  12     -16.277   3.982 -41.214  1.00 85.33           C  
ATOM   2672  HB2 ARG B  12     -15.407   3.942 -41.871  1.00 85.33           H  
ATOM   2673  HB3 ARG B  12     -17.119   4.369 -41.787  1.00 85.33           H  
ATOM   2674  O   ARG B  12     -14.832   3.999 -38.194  1.00 85.33           O  
ATOM   2675  CG  ARG B  12     -16.620   2.558 -40.740  1.00 85.33           C  
ATOM   2676  HG2 ARG B  12     -17.571   2.575 -40.209  1.00 85.33           H  
ATOM   2677  HG3 ARG B  12     -15.851   2.203 -40.055  1.00 85.33           H  
ATOM   2678  CD  ARG B  12     -16.701   1.566 -41.910  1.00 85.33           C  
ATOM   2679  HD2 ARG B  12     -16.943   0.580 -41.512  1.00 85.33           H  
ATOM   2680  HD3 ARG B  12     -15.714   1.504 -42.370  1.00 85.33           H  
ATOM   2681  NE  ARG B  12     -17.726   1.948 -42.907  1.00 85.33           N  
ATOM   2682  HE  ARG B  12     -18.636   2.190 -42.542  1.00 85.33           H  
ATOM   2683  NH1 ARG B  12     -16.457   1.761 -44.830  1.00 85.33           N  
ATOM   2684 HH11 ARG B  12     -16.343   1.900 -45.824  1.00 85.33           H  
ATOM   2685 HH12 ARG B  12     -15.665   1.427 -44.299  1.00 85.33           H  
ATOM   2686  NH2 ARG B  12     -18.560   2.465 -44.962  1.00 85.33           N  
ATOM   2687 HH21 ARG B  12     -19.443   2.733 -44.550  1.00 85.33           H  
ATOM   2688 HH22 ARG B  12     -18.416   2.561 -45.957  1.00 85.33           H  
ATOM   2689  CZ  ARG B  12     -17.573   2.053 -44.219  1.00 85.33           C  
ATOM   2690  N   ARG B  13     -13.534   4.869 -39.804  1.00 86.06           N  
ATOM   2691  H   ARG B  13     -13.509   5.306 -40.715  1.00 86.06           H  
ATOM   2692  CA  ARG B  13     -12.273   4.600 -39.091  1.00 86.06           C  
ATOM   2693  HA  ARG B  13     -12.287   3.555 -38.784  1.00 86.06           H  
ATOM   2694  C   ARG B  13     -12.182   5.403 -37.791  1.00 86.06           C  
ATOM   2695  CB  ARG B  13     -11.062   4.839 -40.015  1.00 86.06           C  
ATOM   2696  HB2 ARG B  13     -11.037   5.891 -40.301  1.00 86.06           H  
ATOM   2697  HB3 ARG B  13     -11.175   4.247 -40.923  1.00 86.06           H  
ATOM   2698  O   ARG B  13     -11.913   4.816 -36.749  1.00 86.06           O  
ATOM   2699  CG  ARG B  13      -9.719   4.482 -39.347  1.00 86.06           C  
ATOM   2700  HG2 ARG B  13      -9.637   5.021 -38.403  1.00 86.06           H  
ATOM   2701  HG3 ARG B  13      -8.903   4.823 -39.985  1.00 86.06           H  
ATOM   2702  CD  ARG B  13      -9.545   2.973 -39.106  1.00 86.06           C  
ATOM   2703  HD2 ARG B  13     -10.509   2.516 -38.883  1.00 86.06           H  
ATOM   2704  HD3 ARG B  13      -9.158   2.522 -40.020  1.00 86.06           H  
ATOM   2705  NE  ARG B  13      -8.651   2.694 -37.969  1.00 86.06           N  
ATOM   2706  HE  ARG B  13      -8.592   3.398 -37.247  1.00 86.06           H  
ATOM   2707  NH1 ARG B  13      -7.984   0.563 -38.545  1.00 86.06           N  
ATOM   2708 HH11 ARG B  13      -7.478  -0.276 -38.301  1.00 86.06           H  
ATOM   2709 HH12 ARG B  13      -8.416   0.669 -39.452  1.00 86.06           H  
ATOM   2710  NH2 ARG B  13      -7.430   1.401 -36.564  1.00 86.06           N  
ATOM   2711 HH21 ARG B  13      -6.970   0.539 -36.306  1.00 86.06           H  
ATOM   2712 HH22 ARG B  13      -7.671   2.066 -35.844  1.00 86.06           H  
ATOM   2713  CZ  ARG B  13      -8.024   1.561 -37.705  1.00 86.06           C  
ATOM   2714  N   ALA B  14     -12.486   6.701 -37.830  1.00 86.75           N  
ATOM   2715  H   ALA B  14     -12.685   7.121 -38.727  1.00 86.75           H  
ATOM   2716  CA  ALA B  14     -12.450   7.567 -36.652  1.00 86.75           C  
ATOM   2717  HA  ALA B  14     -11.446   7.532 -36.229  1.00 86.75           H  
ATOM   2718  C   ALA B  14     -13.425   7.113 -35.548  1.00 86.75           C  
ATOM   2719  CB  ALA B  14     -12.737   9.007 -37.097  1.00 86.75           C  
ATOM   2720  HB1 ALA B  14     -13.736   9.077 -37.526  1.00 86.75           H  
ATOM   2721  HB2 ALA B  14     -12.005   9.317 -37.843  1.00 86.75           H  
ATOM   2722  HB3 ALA B  14     -12.668   9.675 -36.239  1.00 86.75           H  
ATOM   2723  O   ALA B  14     -13.066   7.127 -34.373  1.00 86.75           O  
ATOM   2724  N   THR B  15     -14.635   6.662 -35.903  1.00 87.73           N  
ATOM   2725  H   THR B  15     -14.887   6.675 -36.881  1.00 87.73           H  
ATOM   2726  CA  THR B  15     -15.599   6.122 -34.922  1.00 87.73           C  
ATOM   2727  HA  THR B  15     -15.603   6.789 -34.060  1.00 87.73           H  
ATOM   2728  C   THR B  15     -15.195   4.754 -34.370  1.00 87.73           C  
ATOM   2729  CB  THR B  15     -17.043   6.067 -35.450  1.00 87.73           C  
ATOM   2730  HB  THR B  15     -17.606   5.348 -34.854  1.00 87.73           H  
ATOM   2731  O   THR B  15     -15.410   4.507 -33.183  1.00 87.73           O  
ATOM   2732  CG2 THR B  15     -17.739   7.418 -35.320  1.00 87.73           C  
ATOM   2733 HG21 THR B  15     -17.204   8.173 -35.896  1.00 87.73           H  
ATOM   2734 HG22 THR B  15     -17.772   7.718 -34.273  1.00 87.73           H  
ATOM   2735 HG23 THR B  15     -18.760   7.337 -35.694  1.00 87.73           H  
ATOM   2736  OG1 THR B  15     -17.118   5.685 -36.803  1.00 87.73           O  
ATOM   2737  HG1 THR B  15     -16.733   6.382 -37.339  1.00 87.73           H  
ATOM   2738  N   LEU B  16     -14.561   3.887 -35.169  1.00 90.24           N  
ATOM   2739  H   LEU B  16     -14.447   4.121 -36.145  1.00 90.24           H  
ATOM   2740  CA  LEU B  16     -13.984   2.628 -34.678  1.00 90.24           C  
ATOM   2741  HA  LEU B  16     -14.746   2.094 -34.110  1.00 90.24           H  
ATOM   2742  C   LEU B  16     -12.824   2.875 -33.701  1.00 90.24           C  
ATOM   2743  CB  LEU B  16     -13.534   1.756 -35.866  1.00 90.24           C  
ATOM   2744  HB2 LEU B  16     -12.948   2.372 -36.547  1.00 90.24           H  
ATOM   2745  HB3 LEU B  16     -12.878   0.969 -35.494  1.00 90.24           H  
ATOM   2746  O   LEU B  16     -12.830   2.314 -32.606  1.00 90.24           O  
ATOM   2747  CG  LEU B  16     -14.688   1.096 -36.643  1.00 90.24           C  
ATOM   2748  HG  LEU B  16     -15.438   1.841 -36.906  1.00 90.24           H  
ATOM   2749  CD1 LEU B  16     -14.146   0.473 -37.932  1.00 90.24           C  
ATOM   2750 HD11 LEU B  16     -13.700   1.253 -38.550  1.00 90.24           H  
ATOM   2751 HD12 LEU B  16     -14.959   0.007 -38.488  1.00 90.24           H  
ATOM   2752 HD13 LEU B  16     -13.392  -0.278 -37.697  1.00 90.24           H  
ATOM   2753  CD2 LEU B  16     -15.370  -0.012 -35.834  1.00 90.24           C  
ATOM   2754 HD21 LEU B  16     -14.634  -0.758 -35.533  1.00 90.24           H  
ATOM   2755 HD22 LEU B  16     -15.847   0.412 -34.951  1.00 90.24           H  
ATOM   2756 HD23 LEU B  16     -16.137  -0.489 -36.445  1.00 90.24           H  
ATOM   2757  N   ASP B  17     -11.885   3.757 -34.054  1.00 90.37           N  
ATOM   2758  H   ASP B  17     -11.928   4.162 -34.978  1.00 90.37           H  
ATOM   2759  CA  ASP B  17     -10.754   4.125 -33.191  1.00 90.37           C  
ATOM   2760  HA  ASP B  17     -10.233   3.217 -32.887  1.00 90.37           H  
ATOM   2761  C   ASP B  17     -11.223   4.823 -31.902  1.00 90.37           C  
ATOM   2762  CB  ASP B  17      -9.766   5.018 -33.968  1.00 90.37           C  
ATOM   2763  HB2 ASP B  17     -10.311   5.840 -34.432  1.00 90.37           H  
ATOM   2764  HB3 ASP B  17      -9.057   5.446 -33.259  1.00 90.37           H  
ATOM   2765  O   ASP B  17     -10.683   4.564 -30.827  1.00 90.37           O  
ATOM   2766  CG  ASP B  17      -8.954   4.268 -35.032  1.00 90.37           C  
ATOM   2767  OD1 ASP B  17      -8.655   3.072 -34.844  1.00 90.37           O  
ATOM   2768  OD2 ASP B  17      -8.539   4.882 -36.038  1.00 90.37           O  
ATOM   2769  N   LEU B  18     -12.265   5.664 -31.974  1.00 89.51           N  
ATOM   2770  H   LEU B  18     -12.625   5.898 -32.889  1.00 89.51           H  
ATOM   2771  CA  LEU B  18     -12.880   6.297 -30.801  1.00 89.51           C  
ATOM   2772  HA  LEU B  18     -12.097   6.783 -30.218  1.00 89.51           H  
ATOM   2773  C   LEU B  18     -13.550   5.269 -29.884  1.00 89.51           C  
ATOM   2774  CB  LEU B  18     -13.884   7.365 -31.273  1.00 89.51           C  
ATOM   2775  HB2 LEU B  18     -14.587   6.896 -31.963  1.00 89.51           H  
ATOM   2776  HB3 LEU B  18     -13.339   8.133 -31.822  1.00 89.51           H  
ATOM   2777  O   LEU B  18     -13.435   5.372 -28.663  1.00 89.51           O  
ATOM   2778  CG  LEU B  18     -14.700   8.039 -30.151  1.00 89.51           C  
ATOM   2779  HG  LEU B  18     -15.307   7.294 -29.636  1.00 89.51           H  
ATOM   2780  CD1 LEU B  18     -13.815   8.747 -29.129  1.00 89.51           C  
ATOM   2781 HD11 LEU B  18     -13.184   8.032 -28.602  1.00 89.51           H  
ATOM   2782 HD12 LEU B  18     -13.180   9.465 -29.649  1.00 89.51           H  
ATOM   2783 HD13 LEU B  18     -14.426   9.279 -28.401  1.00 89.51           H  
ATOM   2784  CD2 LEU B  18     -15.643   9.077 -30.759  1.00 89.51           C  
ATOM   2785 HD21 LEU B  18     -16.313   8.596 -31.471  1.00 89.51           H  
ATOM   2786 HD22 LEU B  18     -15.066   9.845 -31.274  1.00 89.51           H  
ATOM   2787 HD23 LEU B  18     -16.238   9.547 -29.976  1.00 89.51           H  
ATOM   2788  N   ARG B  19     -14.241   4.272 -30.452  1.00 90.06           N  
ATOM   2789  H   ARG B  19     -14.312   4.252 -31.459  1.00 90.06           H  
ATOM   2790  CA  ARG B  19     -14.860   3.192 -29.673  1.00 90.06           C  
ATOM   2791  HA  ARG B  19     -15.474   3.640 -28.892  1.00 90.06           H  
ATOM   2792  C   ARG B  19     -13.801   2.359 -28.952  1.00 90.06           C  
ATOM   2793  CB  ARG B  19     -15.757   2.338 -30.581  1.00 90.06           C  
ATOM   2794  HB2 ARG B  19     -15.139   1.822 -31.316  1.00 90.06           H  
ATOM   2795  HB3 ARG B  19     -16.450   2.993 -31.109  1.00 90.06           H  
ATOM   2796  O   ARG B  19     -13.976   2.099 -27.767  1.00 90.06           O  
ATOM   2797  CG  ARG B  19     -16.569   1.314 -29.770  1.00 90.06           C  
ATOM   2798  HG2 ARG B  19     -17.185   1.848 -29.046  1.00 90.06           H  
ATOM   2799  HG3 ARG B  19     -15.902   0.646 -29.225  1.00 90.06           H  
ATOM   2800  CD  ARG B  19     -17.487   0.474 -30.664  1.00 90.06           C  
ATOM   2801  HD2 ARG B  19     -18.099   1.141 -31.272  1.00 90.06           H  
ATOM   2802  HD3 ARG B  19     -18.143  -0.113 -30.021  1.00 90.06           H  
ATOM   2803  NE  ARG B  19     -16.718  -0.441 -31.528  1.00 90.06           N  
ATOM   2804  HE  ARG B  19     -15.733  -0.529 -31.325  1.00 90.06           H  
ATOM   2805  NH1 ARG B  19     -18.475  -1.249 -32.769  1.00 90.06           N  
ATOM   2806 HH11 ARG B  19     -18.834  -1.910 -33.443  1.00 90.06           H  
ATOM   2807 HH12 ARG B  19     -19.107  -0.679 -32.226  1.00 90.06           H  
ATOM   2808  NH2 ARG B  19     -16.418  -2.047 -33.110  1.00 90.06           N  
ATOM   2809 HH21 ARG B  19     -16.799  -2.713 -33.767  1.00 90.06           H  
ATOM   2810 HH22 ARG B  19     -15.445  -2.115 -32.848  1.00 90.06           H  
ATOM   2811  CZ  ARG B  19     -17.206  -1.235 -32.465  1.00 90.06           C  
ATOM   2812  N   ALA B  20     -12.711   2.007 -29.637  1.00 93.52           N  
ATOM   2813  H   ALA B  20     -12.651   2.262 -30.613  1.00 93.52           H  
ATOM   2814  CA  ALA B  20     -11.583   1.289 -29.046  1.00 93.52           C  
ATOM   2815  HA  ALA B  20     -11.947   0.361 -28.603  1.00 93.52           H  
ATOM   2816  C   ALA B  20     -10.919   2.100 -27.918  1.00 93.52           C  
ATOM   2817  CB  ALA B  20     -10.594   0.933 -30.162  1.00 93.52           C  
ATOM   2818  HB1 ALA B  20     -10.208   1.838 -30.631  1.00 93.52           H  
ATOM   2819  HB2 ALA B  20     -11.088   0.320 -30.916  1.00 93.52           H  
ATOM   2820  HB3 ALA B  20      -9.762   0.368 -29.741  1.00 93.52           H  
ATOM   2821  O   ALA B  20     -10.758   1.591 -26.814  1.00 93.52           O  
ATOM   2822  N   ALA B  21     -10.634   3.388 -28.140  1.00 93.86           N  
ATOM   2823  H   ALA B  21     -10.752   3.763 -29.071  1.00 93.86           H  
ATOM   2824  CA  ALA B  21     -10.052   4.249 -27.109  1.00 93.86           C  
ATOM   2825  HA  ALA B  21      -9.128   3.786 -26.764  1.00 93.86           H  
ATOM   2826  C   ALA B  21     -10.973   4.396 -25.880  1.00 93.86           C  
ATOM   2827  CB  ALA B  21      -9.709   5.605 -27.741  1.00 93.86           C  
ATOM   2828  HB1 ALA B  21     -10.616   6.098 -28.090  1.00 93.86           H  
ATOM   2829  HB2 ALA B  21      -9.033   5.457 -28.583  1.00 93.86           H  
ATOM   2830  HB3 ALA B  21      -9.216   6.235 -27.001  1.00 93.86           H  
ATOM   2831  O   ALA B  21     -10.534   4.239 -24.745  1.00 93.86           O  
ATOM   2832  N   ARG B  22     -12.280   4.616 -26.085  1.00 91.26           N  
ATOM   2833  H   ARG B  22     -12.598   4.730 -27.037  1.00 91.26           H  
ATOM   2834  CA  ARG B  22     -13.265   4.661 -24.987  1.00 91.26           C  
ATOM   2835  HA  ARG B  22     -12.909   5.345 -24.217  1.00 91.26           H  
ATOM   2836  C   ARG B  22     -13.448   3.326 -24.272  1.00 91.26           C  
ATOM   2837  CB  ARG B  22     -14.628   5.133 -25.509  1.00 91.26           C  
ATOM   2838  HB2 ARG B  22     -14.872   4.603 -26.429  1.00 91.26           H  
ATOM   2839  HB3 ARG B  22     -15.392   4.896 -24.769  1.00 91.26           H  
ATOM   2840  O   ARG B  22     -13.973   3.330 -23.163  1.00 91.26           O  
ATOM   2841  CG  ARG B  22     -14.665   6.644 -25.743  1.00 91.26           C  
ATOM   2842  HG2 ARG B  22     -13.938   6.925 -26.504  1.00 91.26           H  
ATOM   2843  HG3 ARG B  22     -14.425   7.158 -24.812  1.00 91.26           H  
ATOM   2844  CD  ARG B  22     -16.074   7.039 -26.196  1.00 91.26           C  
ATOM   2845  HD2 ARG B  22     -16.793   6.689 -25.455  1.00 91.26           H  
ATOM   2846  HD3 ARG B  22     -16.279   6.557 -27.151  1.00 91.26           H  
ATOM   2847  NE  ARG B  22     -16.201   8.499 -26.338  1.00 91.26           N  
ATOM   2848  HE  ARG B  22     -15.405   9.051 -26.052  1.00 91.26           H  
ATOM   2849  NH1 ARG B  22     -18.355   8.547 -27.133  1.00 91.26           N  
ATOM   2850 HH11 ARG B  22     -18.423   7.552 -26.974  1.00 91.26           H  
ATOM   2851 HH12 ARG B  22     -19.164   9.082 -27.413  1.00 91.26           H  
ATOM   2852  NH2 ARG B  22     -17.212  10.453 -26.915  1.00 91.26           N  
ATOM   2853 HH21 ARG B  22     -17.994  10.968 -27.293  1.00 91.26           H  
ATOM   2854 HH22 ARG B  22     -16.390  10.968 -26.634  1.00 91.26           H  
ATOM   2855  CZ  ARG B  22     -17.253   9.156 -26.791  1.00 91.26           C  
ATOM   2856  N   GLN B  23     -13.125   2.205 -24.909  1.00 92.57           N  
ATOM   2857  H   GLN B  23     -12.739   2.265 -25.840  1.00 92.57           H  
ATOM   2858  CA  GLN B  23     -13.132   0.899 -24.262  1.00 92.57           C  
ATOM   2859  HA  GLN B  23     -13.977   0.846 -23.576  1.00 92.57           H  
ATOM   2860  C   GLN B  23     -11.883   0.727 -23.392  1.00 92.57           C  
ATOM   2861  CB  GLN B  23     -13.334  -0.195 -25.318  1.00 92.57           C  
ATOM   2862  HB2 GLN B  23     -14.289  -0.031 -25.817  1.00 92.57           H  
ATOM   2863  HB3 GLN B  23     -12.534  -0.160 -26.058  1.00 92.57           H  
ATOM   2864  O   GLN B  23     -12.044   0.447 -22.210  1.00 92.57           O  
ATOM   2865  CG  GLN B  23     -13.335  -1.570 -24.651  1.00 92.57           C  
ATOM   2866  HG2 GLN B  23     -12.340  -1.734 -24.236  1.00 92.57           H  
ATOM   2867  HG3 GLN B  23     -14.054  -1.595 -23.833  1.00 92.57           H  
ATOM   2868  CD  GLN B  23     -13.647  -2.719 -25.598  1.00 92.57           C  
ATOM   2869  NE2 GLN B  23     -13.201  -3.901 -25.251  1.00 92.57           N  
ATOM   2870 HE21 GLN B  23     -12.574  -3.958 -24.461  1.00 92.57           H  
ATOM   2871 HE22 GLN B  23     -13.351  -4.697 -25.855  1.00 92.57           H  
ATOM   2872  OE1 GLN B  23     -14.306  -2.564 -26.623  1.00 92.57           O  
ATOM   2873  N   ARG B  24     -10.687   1.035 -23.915  1.00 93.48           N  
ATOM   2874  H   ARG B  24     -10.630   1.231 -24.905  1.00 93.48           H  
ATOM   2875  CA  ARG B  24      -9.432   0.981 -23.147  1.00 93.48           C  
ATOM   2876  HA  ARG B  24      -9.302  -0.047 -22.810  1.00 93.48           H  
ATOM   2877  C   ARG B  24      -9.472   1.838 -21.877  1.00 93.48           C  
ATOM   2878  CB  ARG B  24      -8.246   1.360 -24.056  1.00 93.48           C  
ATOM   2879  HB2 ARG B  24      -8.396   2.372 -24.433  1.00 93.48           H  
ATOM   2880  HB3 ARG B  24      -8.233   0.682 -24.910  1.00 93.48           H  
ATOM   2881  O   ARG B  24      -9.011   1.389 -20.840  1.00 93.48           O  
ATOM   2882  CG  ARG B  24      -6.867   1.298 -23.368  1.00 93.48           C  
ATOM   2883  HG2 ARG B  24      -6.098   1.533 -24.104  1.00 93.48           H  
ATOM   2884  HG3 ARG B  24      -6.817   2.049 -22.580  1.00 93.48           H  
ATOM   2885  CD  ARG B  24      -6.569  -0.082 -22.765  1.00 93.48           C  
ATOM   2886  HD2 ARG B  24      -7.311  -0.302 -21.997  1.00 93.48           H  
ATOM   2887  HD3 ARG B  24      -6.649  -0.841 -23.544  1.00 93.48           H  
ATOM   2888  NE  ARG B  24      -5.231  -0.149 -22.151  1.00 93.48           N  
ATOM   2889  HE  ARG B  24      -4.605   0.641 -22.208  1.00 93.48           H  
ATOM   2890  NH1 ARG B  24      -5.502  -2.165 -21.070  1.00 93.48           N  
ATOM   2891 HH11 ARG B  24      -5.165  -2.807 -20.368  1.00 93.48           H  
ATOM   2892 HH12 ARG B  24      -6.451  -2.233 -21.410  1.00 93.48           H  
ATOM   2893  NH2 ARG B  24      -3.603  -1.001 -20.852  1.00 93.48           N  
ATOM   2894 HH21 ARG B  24      -3.135  -0.121 -21.013  1.00 93.48           H  
ATOM   2895 HH22 ARG B  24      -3.260  -1.624 -20.135  1.00 93.48           H  
ATOM   2896  CZ  ARG B  24      -4.789  -1.112 -21.364  1.00 93.48           C  
ATOM   2897  N   ILE B  25     -10.081   3.028 -21.928  1.00 94.24           N  
ATOM   2898  H   ILE B  25     -10.366   3.374 -22.833  1.00 94.24           H  
ATOM   2899  CA  ILE B  25     -10.286   3.869 -20.730  1.00 94.24           C  
ATOM   2900  HA  ILE B  25      -9.316   4.075 -20.276  1.00 94.24           H  
ATOM   2901  C   ILE B  25     -11.111   3.132 -19.662  1.00 94.24           C  
ATOM   2902  CB  ILE B  25     -10.932   5.221 -21.111  1.00 94.24           C  
ATOM   2903  HB  ILE B  25     -11.833   5.019 -21.690  1.00 94.24           H  
ATOM   2904  O   ILE B  25     -10.702   3.085 -18.509  1.00 94.24           O  
ATOM   2905  CG1 ILE B  25      -9.962   6.058 -21.968  1.00 94.24           C  
ATOM   2906 HG12 ILE B  25      -9.538   5.430 -22.752  1.00 94.24           H  
ATOM   2907 HG13 ILE B  25      -9.137   6.411 -21.349  1.00 94.24           H  
ATOM   2908  CG2 ILE B  25     -11.331   6.034 -19.869  1.00 94.24           C  
ATOM   2909 HG21 ILE B  25     -12.084   5.508 -19.282  1.00 94.24           H  
ATOM   2910 HG22 ILE B  25     -11.759   7.002 -20.132  1.00 94.24           H  
ATOM   2911 HG23 ILE B  25     -10.465   6.197 -19.227  1.00 94.24           H  
ATOM   2912  CD1 ILE B  25     -10.628   7.255 -22.654  1.00 94.24           C  
ATOM   2913 HD11 ILE B  25     -11.508   6.929 -23.208  1.00 94.24           H  
ATOM   2914 HD12 ILE B  25     -10.910   8.013 -21.923  1.00 94.24           H  
ATOM   2915 HD13 ILE B  25      -9.915   7.694 -23.352  1.00 94.24           H  
ATOM   2916  N   ARG B  26     -12.236   2.502 -20.038  1.00 92.68           N  
ATOM   2917  H   ARG B  26     -12.457   2.457 -21.023  1.00 92.68           H  
ATOM   2918  CA  ARG B  26     -13.061   1.742 -19.081  1.00 92.68           C  
ATOM   2919  HA  ARG B  26     -13.257   2.371 -18.213  1.00 92.68           H  
ATOM   2920  C   ARG B  26     -12.337   0.523 -18.519  1.00 92.68           C  
ATOM   2921  CB  ARG B  26     -14.394   1.295 -19.695  1.00 92.68           C  
ATOM   2922  HB2 ARG B  26     -14.221   0.862 -20.680  1.00 92.68           H  
ATOM   2923  HB3 ARG B  26     -14.820   0.523 -19.054  1.00 92.68           H  
ATOM   2924  O   ARG B  26     -12.559   0.205 -17.359  1.00 92.68           O  
ATOM   2925  CG  ARG B  26     -15.408   2.441 -19.781  1.00 92.68           C  
ATOM   2926  HG2 ARG B  26     -15.071   3.177 -20.510  1.00 92.68           H  
ATOM   2927  HG3 ARG B  26     -15.473   2.927 -18.808  1.00 92.68           H  
ATOM   2928  CD  ARG B  26     -16.809   1.916 -20.147  1.00 92.68           C  
ATOM   2929  HD2 ARG B  26     -17.116   1.209 -19.377  1.00 92.68           H  
ATOM   2930  HD3 ARG B  26     -17.518   2.744 -20.121  1.00 92.68           H  
ATOM   2931  NE  ARG B  26     -16.848   1.243 -21.465  1.00 92.68           N  
ATOM   2932  HE  ARG B  26     -16.821   0.234 -21.435  1.00 92.68           H  
ATOM   2933  NH1 ARG B  26     -16.763   3.123 -22.752  1.00 92.68           N  
ATOM   2934 HH11 ARG B  26     -16.957   3.590 -21.878  1.00 92.68           H  
ATOM   2935 HH12 ARG B  26     -15.936   3.468 -23.218  1.00 92.68           H  
ATOM   2936  NH2 ARG B  26     -16.615   1.134 -23.734  1.00 92.68           N  
ATOM   2937 HH21 ARG B  26     -16.540   1.613 -24.620  1.00 92.68           H  
ATOM   2938 HH22 ARG B  26     -16.546   0.129 -23.672  1.00 92.68           H  
ATOM   2939  CZ  ARG B  26     -16.759   1.828 -22.641  1.00 92.68           C  
ATOM   2940  N   GLU B  27     -11.500  -0.139 -19.313  1.00 92.80           N  
ATOM   2941  H   GLU B  27     -11.402   0.162 -20.272  1.00 92.80           H  
ATOM   2942  CA  GLU B  27     -10.667  -1.258 -18.853  1.00 92.80           C  
ATOM   2943  HA  GLU B  27     -11.300  -1.990 -18.352  1.00 92.80           H  
ATOM   2944  C   GLU B  27      -9.626  -0.778 -17.817  1.00 92.80           C  
ATOM   2945  CB  GLU B  27     -10.016  -1.943 -20.073  1.00 92.80           C  
ATOM   2946  HB2 GLU B  27      -9.273  -2.662 -19.729  1.00 92.80           H  
ATOM   2947  HB3 GLU B  27      -9.505  -1.179 -20.659  1.00 92.80           H  
ATOM   2948  O   GLU B  27      -9.476  -1.385 -16.763  1.00 92.80           O  
ATOM   2949  CG  GLU B  27     -11.044  -2.684 -20.960  1.00 92.80           C  
ATOM   2950  HG2 GLU B  27     -11.934  -2.065 -21.072  1.00 92.80           H  
ATOM   2951  HG3 GLU B  27     -11.349  -3.596 -20.446  1.00 92.80           H  
ATOM   2952  CD  GLU B  27     -10.547  -3.038 -22.377  1.00 92.80           C  
ATOM   2953  OE1 GLU B  27     -11.347  -3.649 -23.134  1.00 92.80           O  
ATOM   2954  OE2 GLU B  27      -9.427  -2.623 -22.759  1.00 92.80           O  
ATOM   2955  N   LEU B  28      -8.981   0.369 -18.046  1.00 94.22           N  
ATOM   2956  H   LEU B  28      -9.131   0.841 -18.926  1.00 94.22           H  
ATOM   2957  CA  LEU B  28      -8.021   0.952 -17.099  1.00 94.22           C  
ATOM   2958  HA  LEU B  28      -7.301   0.188 -16.805  1.00 94.22           H  
ATOM   2959  C   LEU B  28      -8.671   1.458 -15.797  1.00 94.22           C  
ATOM   2960  CB  LEU B  28      -7.284   2.103 -17.804  1.00 94.22           C  
ATOM   2961  HB2 LEU B  28      -8.030   2.765 -18.244  1.00 94.22           H  
ATOM   2962  HB3 LEU B  28      -6.734   2.680 -17.061  1.00 94.22           H  
ATOM   2963  O   LEU B  28      -8.109   1.284 -14.721  1.00 94.22           O  
ATOM   2964  CG  LEU B  28      -6.301   1.645 -18.895  1.00 94.22           C  
ATOM   2965  HG  LEU B  28      -6.765   0.895 -19.536  1.00 94.22           H  
ATOM   2966  CD1 LEU B  28      -5.929   2.848 -19.764  1.00 94.22           C  
ATOM   2967 HD11 LEU B  28      -5.256   2.527 -20.559  1.00 94.22           H  
ATOM   2968 HD12 LEU B  28      -6.829   3.276 -20.205  1.00 94.22           H  
ATOM   2969 HD13 LEU B  28      -5.427   3.598 -19.153  1.00 94.22           H  
ATOM   2970  CD2 LEU B  28      -5.028   1.055 -18.290  1.00 94.22           C  
ATOM   2971 HD21 LEU B  28      -4.294   0.866 -19.073  1.00 94.22           H  
ATOM   2972 HD22 LEU B  28      -4.593   1.752 -17.573  1.00 94.22           H  
ATOM   2973 HD23 LEU B  28      -5.254   0.118 -17.781  1.00 94.22           H  
ATOM   2974  N   GLU B  29      -9.841   2.098 -15.877  1.00 92.75           N  
ATOM   2975  H   GLU B  29     -10.208   2.290 -16.798  1.00 92.75           H  
ATOM   2976  CA  GLU B  29     -10.482   2.754 -14.723  1.00 92.75           C  
ATOM   2977  HA  GLU B  29      -9.716   3.074 -14.016  1.00 92.75           H  
ATOM   2978  C   GLU B  29     -11.437   1.828 -13.942  1.00 92.75           C  
ATOM   2979  CB  GLU B  29     -11.234   4.013 -15.213  1.00 92.75           C  
ATOM   2980  HB2 GLU B  29     -11.802   4.431 -14.381  1.00 92.75           H  
ATOM   2981  HB3 GLU B  29     -11.938   3.716 -15.989  1.00 92.75           H  
ATOM   2982  O   GLU B  29     -11.656   2.022 -12.744  1.00 92.75           O  
ATOM   2983  CG  GLU B  29     -10.298   5.114 -15.756  1.00 92.75           C  
ATOM   2984  HG2 GLU B  29      -9.673   4.696 -16.545  1.00 92.75           H  
ATOM   2985  HG3 GLU B  29      -9.638   5.431 -14.948  1.00 92.75           H  
ATOM   2986  CD  GLU B  29     -11.026   6.350 -16.329  1.00 92.75           C  
ATOM   2987  OE1 GLU B  29     -10.403   7.444 -16.366  1.00 92.75           O  
ATOM   2988  OE2 GLU B  29     -12.175   6.227 -16.811  1.00 92.75           O  
ATOM   2989  N   SER B  30     -12.050   0.849 -14.620  1.00 90.27           N  
ATOM   2990  H   SER B  30     -11.773   0.704 -15.581  1.00 90.27           H  
ATOM   2991  CA  SER B  30     -13.293   0.209 -14.160  1.00 90.27           C  
ATOM   2992  HA  SER B  30     -13.255   0.140 -13.072  1.00 90.27           H  
ATOM   2993  C   SER B  30     -13.531  -1.228 -14.665  1.00 90.27           C  
ATOM   2994  CB  SER B  30     -14.488   1.117 -14.511  1.00 90.27           C  
ATOM   2995  HB2 SER B  30     -14.338   2.093 -14.049  1.00 90.27           H  
ATOM   2996  HB3 SER B  30     -15.407   0.694 -14.107  1.00 90.27           H  
ATOM   2997  O   SER B  30     -14.670  -1.693 -14.606  1.00 90.27           O  
ATOM   2998  OG  SER B  30     -14.614   1.284 -15.918  1.00 90.27           O  
ATOM   2999  HG  SER B  30     -13.842   0.871 -16.311  1.00 90.27           H  
ATOM   3000  N   ASP B  31     -12.514  -1.958 -15.162  1.00 94.32           N  
ATOM   3001  H   ASP B  31     -11.590  -1.555 -15.239  1.00 94.32           H  
ATOM   3002  CA  ASP B  31     -12.713  -3.369 -15.563  1.00 94.32           C  
ATOM   3003  HA  ASP B  31     -13.461  -3.360 -16.356  1.00 94.32           H  
ATOM   3004  C   ASP B  31     -13.227  -4.168 -14.345  1.00 94.32           C  
ATOM   3005  CB  ASP B  31     -11.440  -4.026 -16.154  1.00 94.32           C  
ATOM   3006  HB2 ASP B  31     -10.819  -4.420 -15.349  1.00 94.32           H  
ATOM   3007  HB3 ASP B  31     -10.863  -3.255 -16.665  1.00 94.32           H  
ATOM   3008  O   ASP B  31     -12.646  -4.039 -13.253  1.00 94.32           O  
ATOM   3009  CG  ASP B  31     -11.678  -5.129 -17.209  1.00 94.32           C  
ATOM   3010  OD1 ASP B  31     -12.846  -5.474 -17.491  1.00 94.32           O  
ATOM   3011  OD2 ASP B  31     -10.681  -5.607 -17.812  1.00 94.32           O  
ATOM   3012  N   PRO B  32     -14.318  -4.947 -14.475  1.00 96.45           N  
ATOM   3013  CA  PRO B  32     -14.791  -5.807 -13.401  1.00 96.45           C  
ATOM   3014  HA  PRO B  32     -14.874  -5.215 -12.490  1.00 96.45           H  
ATOM   3015  C   PRO B  32     -13.820  -6.968 -13.174  1.00 96.45           C  
ATOM   3016  CB  PRO B  32     -16.188  -6.281 -13.817  1.00 96.45           C  
ATOM   3017  HB2 PRO B  32     -16.879  -6.237 -12.976  1.00 96.45           H  
ATOM   3018  HB3 PRO B  32     -16.142  -7.289 -14.231  1.00 96.45           H  
ATOM   3019  O   PRO B  32     -13.417  -7.657 -14.117  1.00 96.45           O  
ATOM   3020  CG  PRO B  32     -16.613  -5.301 -14.907  1.00 96.45           C  
ATOM   3021  HG2 PRO B  32     -17.305  -5.755 -15.616  1.00 96.45           H  
ATOM   3022  HG3 PRO B  32     -17.050  -4.412 -14.451  1.00 96.45           H  
ATOM   3023  CD  PRO B  32     -15.288  -4.938 -15.560  1.00 96.45           C  
ATOM   3024  HD2 PRO B  32     -15.377  -3.960 -16.032  1.00 96.45           H  
ATOM   3025  HD3 PRO B  32     -15.020  -5.698 -16.295  1.00 96.45           H  
ATOM   3026  N   VAL B  33     -13.471  -7.219 -11.915  1.00 98.66           N  
ATOM   3027  H   VAL B  33     -13.872  -6.653 -11.181  1.00 98.66           H  
ATOM   3028  CA  VAL B  33     -12.530  -8.280 -11.533  1.00 98.66           C  
ATOM   3029  HA  VAL B  33     -11.993  -8.630 -12.415  1.00 98.66           H  
ATOM   3030  C   VAL B  33     -13.311  -9.470 -10.983  1.00 98.66           C  
ATOM   3031  CB  VAL B  33     -11.466  -7.731 -10.565  1.00 98.66           C  
ATOM   3032  HB  VAL B  33     -11.957  -7.258  -9.714  1.00 98.66           H  
ATOM   3033  O   VAL B  33     -14.099  -9.327 -10.054  1.00 98.66           O  
ATOM   3034  CG1 VAL B  33     -10.537  -8.824 -10.040  1.00 98.66           C  
ATOM   3035 HG11 VAL B  33     -10.042  -9.331 -10.868  1.00 98.66           H  
ATOM   3036 HG12 VAL B  33     -11.099  -9.555  -9.458  1.00 98.66           H  
ATOM   3037 HG13 VAL B  33      -9.780  -8.379  -9.394  1.00 98.66           H  
ATOM   3038  CG2 VAL B  33     -10.594  -6.682 -11.273  1.00 98.66           C  
ATOM   3039 HG21 VAL B  33     -11.198  -5.822 -11.563  1.00 98.66           H  
ATOM   3040 HG22 VAL B  33     -10.135  -7.113 -12.162  1.00 98.66           H  
ATOM   3041 HG23 VAL B  33      -9.805  -6.339 -10.605  1.00 98.66           H  
ATOM   3042  N   ALA B  34     -13.128 -10.645 -11.573  1.00 98.67           N  
ATOM   3043  H   ALA B  34     -12.361 -10.730 -12.226  1.00 98.67           H  
ATOM   3044  CA  ALA B  34     -13.718 -11.893 -11.116  1.00 98.67           C  
ATOM   3045  HA  ALA B  34     -14.753 -11.716 -10.822  1.00 98.67           H  
ATOM   3046  C   ALA B  34     -12.958 -12.446  -9.903  1.00 98.67           C  
ATOM   3047  CB  ALA B  34     -13.708 -12.895 -12.277  1.00 98.67           C  
ATOM   3048  HB1 ALA B  34     -14.374 -12.553 -13.070  1.00 98.67           H  
ATOM   3049  HB2 ALA B  34     -14.038 -13.871 -11.922  1.00 98.67           H  
ATOM   3050  HB3 ALA B  34     -12.696 -13.001 -12.668  1.00 98.67           H  
ATOM   3051  O   ALA B  34     -11.729 -12.482  -9.891  1.00 98.67           O  
ATOM   3052  N   ILE B  35     -13.705 -12.938  -8.915  1.00 98.77           N  
ATOM   3053  H   ILE B  35     -14.708 -12.846  -8.991  1.00 98.77           H  
ATOM   3054  CA  ILE B  35     -13.199 -13.854  -7.891  1.00 98.77           C  
ATOM   3055  HA  ILE B  35     -12.135 -13.683  -7.724  1.00 98.77           H  
ATOM   3056  C   ILE B  35     -13.386 -15.265  -8.451  1.00 98.77           C  
ATOM   3057  CB  ILE B  35     -13.948 -13.632  -6.557  1.00 98.77           C  
ATOM   3058  HB  ILE B  35     -15.019 -13.711  -6.749  1.00 98.77           H  
ATOM   3059  O   ILE B  35     -14.523 -15.742  -8.528  1.00 98.77           O  
ATOM   3060  CG1 ILE B  35     -13.650 -12.229  -5.978  1.00 98.77           C  
ATOM   3061 HG12 ILE B  35     -13.548 -11.498  -6.780  1.00 98.77           H  
ATOM   3062 HG13 ILE B  35     -12.706 -12.258  -5.433  1.00 98.77           H  
ATOM   3063  CG2 ILE B  35     -13.556 -14.710  -5.529  1.00 98.77           C  
ATOM   3064 HG21 ILE B  35     -13.893 -15.692  -5.862  1.00 98.77           H  
ATOM   3065 HG22 ILE B  35     -12.472 -14.738  -5.416  1.00 98.77           H  
ATOM   3066 HG23 ILE B  35     -14.012 -14.507  -4.560  1.00 98.77           H  
ATOM   3067  CD1 ILE B  35     -14.747 -11.718  -5.040  1.00 98.77           C  
ATOM   3068 HD11 ILE B  35     -14.936 -12.435  -4.241  1.00 98.77           H  
ATOM   3069 HD12 ILE B  35     -15.663 -11.551  -5.608  1.00 98.77           H  
ATOM   3070 HD13 ILE B  35     -14.431 -10.771  -4.605  1.00 98.77           H  
ATOM   3071  N   VAL B  36     -12.294 -15.907  -8.873  1.00 98.13           N  
ATOM   3072  H   VAL B  36     -11.397 -15.453  -8.776  1.00 98.13           H  
ATOM   3073  CA  VAL B  36     -12.341 -17.249  -9.489  1.00 98.13           C  
ATOM   3074  HA  VAL B  36     -13.328 -17.373  -9.936  1.00 98.13           H  
ATOM   3075  C   VAL B  36     -12.225 -18.373  -8.464  1.00 98.13           C  
ATOM   3076  CB  VAL B  36     -11.324 -17.423 -10.634  1.00 98.13           C  
ATOM   3077  HB  VAL B  36     -11.431 -18.434 -11.028  1.00 98.13           H  
ATOM   3078  O   VAL B  36     -12.796 -19.445  -8.634  1.00 98.13           O  
ATOM   3079  CG1 VAL B  36     -11.612 -16.442 -11.777  1.00 98.13           C  
ATOM   3080 HG11 VAL B  36     -10.929 -16.638 -12.604  1.00 98.13           H  
ATOM   3081 HG12 VAL B  36     -12.633 -16.585 -12.130  1.00 98.13           H  
ATOM   3082 HG13 VAL B  36     -11.477 -15.413 -11.445  1.00 98.13           H  
ATOM   3083  CG2 VAL B  36      -9.867 -17.242 -10.196  1.00 98.13           C  
ATOM   3084 HG21 VAL B  36      -9.215 -17.484 -11.035  1.00 98.13           H  
ATOM   3085 HG22 VAL B  36      -9.682 -16.210  -9.897  1.00 98.13           H  
ATOM   3086 HG23 VAL B  36      -9.636 -17.919  -9.374  1.00 98.13           H  
ATOM   3087  N   SER B  37     -11.560 -18.115  -7.338  1.00 98.37           N  
ATOM   3088  H   SER B  37     -11.092 -17.225  -7.242  1.00 98.37           H  
ATOM   3089  CA  SER B  37     -11.597 -19.002  -6.178  1.00 98.37           C  
ATOM   3090  HA  SER B  37     -12.583 -19.465  -6.141  1.00 98.37           H  
ATOM   3091  C   SER B  37     -11.400 -18.236  -4.876  1.00 98.37           C  
ATOM   3092  CB  SER B  37     -10.582 -20.137  -6.314  1.00 98.37           C  
ATOM   3093  HB2 SER B  37     -10.813 -20.914  -5.586  1.00 98.37           H  
ATOM   3094  HB3 SER B  37     -10.663 -20.566  -7.313  1.00 98.37           H  
ATOM   3095  O   SER B  37     -11.004 -17.069  -4.854  1.00 98.37           O  
ATOM   3096  OG  SER B  37      -9.273 -19.672  -6.083  1.00 98.37           O  
ATOM   3097  HG  SER B  37      -8.675 -20.420  -6.141  1.00 98.37           H  
ATOM   3098  N   MET B  38     -11.711 -18.903  -3.768  1.00 98.66           N  
ATOM   3099  H   MET B  38     -12.010 -19.864  -3.850  1.00 98.66           H  
ATOM   3100  CA  MET B  38     -11.532 -18.370  -2.423  1.00 98.66           C  
ATOM   3101  HA  MET B  38     -10.666 -17.709  -2.426  1.00 98.66           H  
ATOM   3102  C   MET B  38     -11.239 -19.495  -1.435  1.00 98.66           C  
ATOM   3103  CB  MET B  38     -12.753 -17.531  -2.017  1.00 98.66           C  
ATOM   3104  HB2 MET B  38     -12.576 -17.112  -1.026  1.00 98.66           H  
ATOM   3105  HB3 MET B  38     -12.855 -16.709  -2.725  1.00 98.66           H  
ATOM   3106  O   MET B  38     -11.748 -20.611  -1.576  1.00 98.66           O  
ATOM   3107  CG  MET B  38     -14.075 -18.301  -2.001  1.00 98.66           C  
ATOM   3108  HG2 MET B  38     -14.215 -18.797  -2.962  1.00 98.66           H  
ATOM   3109  HG3 MET B  38     -14.032 -19.062  -1.221  1.00 98.66           H  
ATOM   3110  SD  MET B  38     -15.506 -17.236  -1.696  1.00 98.66           S  
ATOM   3111  CE  MET B  38     -16.828 -18.471  -1.709  1.00 98.66           C  
ATOM   3112  HE1 MET B  38     -17.778 -17.984  -1.492  1.00 98.66           H  
ATOM   3113  HE2 MET B  38     -16.883 -18.944  -2.690  1.00 98.66           H  
ATOM   3114  HE3 MET B  38     -16.630 -19.231  -0.953  1.00 98.66           H  
ATOM   3115  N   ASN B  39     -10.434 -19.197  -0.422  1.00 98.22           N  
ATOM   3116  H   ASN B  39     -10.044 -18.267  -0.371  1.00 98.22           H  
ATOM   3117  CA  ASN B  39     -10.109 -20.119   0.655  1.00 98.22           C  
ATOM   3118  HA  ASN B  39     -10.936 -20.821   0.763  1.00 98.22           H  
ATOM   3119  C   ASN B  39      -9.959 -19.374   1.986  1.00 98.22           C  
ATOM   3120  CB  ASN B  39      -8.841 -20.907   0.291  1.00 98.22           C  
ATOM   3121  HB2 ASN B  39      -8.915 -21.279  -0.731  1.00 98.22           H  
ATOM   3122  HB3 ASN B  39      -7.971 -20.252   0.351  1.00 98.22           H  
ATOM   3123  O   ASN B  39      -9.600 -18.198   2.016  1.00 98.22           O  
ATOM   3124  CG  ASN B  39      -8.645 -22.104   1.199  1.00 98.22           C  
ATOM   3125  ND2 ASN B  39      -7.470 -22.674   1.200  1.00 98.22           N  
ATOM   3126 HD21 ASN B  39      -6.719 -22.318   0.627  1.00 98.22           H  
ATOM   3127 HD22 ASN B  39      -7.384 -23.555   1.688  1.00 98.22           H  
ATOM   3128  OD1 ASN B  39      -9.563 -22.550   1.876  1.00 98.22           O  
ATOM   3129  N   CYS B  40     -10.236 -20.051   3.095  1.00 98.63           N  
ATOM   3130  H   CYS B  40     -10.408 -21.045   3.030  1.00 98.63           H  
ATOM   3131  CA  CYS B  40     -10.068 -19.484   4.424  1.00 98.63           C  
ATOM   3132  HA  CYS B  40      -9.156 -18.887   4.413  1.00 98.63           H  
ATOM   3133  C   CYS B  40      -9.881 -20.560   5.493  1.00 98.63           C  
ATOM   3134  CB  CYS B  40     -11.253 -18.558   4.754  1.00 98.63           C  
ATOM   3135  HB2 CYS B  40     -11.098 -18.120   5.740  1.00 98.63           H  
ATOM   3136  HB3 CYS B  40     -11.271 -17.744   4.028  1.00 98.63           H  
ATOM   3137  O   CYS B  40     -10.423 -21.662   5.394  1.00 98.63           O  
ATOM   3138  SG  CYS B  40     -12.854 -19.430   4.713  1.00 98.63           S  
ATOM   3139  HG  CYS B  40     -13.604 -18.362   5.000  1.00 98.63           H  
ATOM   3140  N   ARG B  41      -9.167 -20.204   6.561  1.00 98.64           N  
ATOM   3141  H   ARG B  41      -8.775 -19.273   6.570  1.00 98.64           H  
ATOM   3142  CA  ARG B  41      -9.169 -20.944   7.825  1.00 98.64           C  
ATOM   3143  HA  ARG B  41      -9.972 -21.680   7.790  1.00 98.64           H  
ATOM   3144  C   ARG B  41      -9.498 -19.947   8.929  1.00 98.64           C  
ATOM   3145  CB  ARG B  41      -7.850 -21.704   8.046  1.00 98.64           C  
ATOM   3146  HB2 ARG B  41      -7.912 -22.244   8.991  1.00 98.64           H  
ATOM   3147  HB3 ARG B  41      -7.031 -20.989   8.126  1.00 98.64           H  
ATOM   3148  O   ARG B  41      -8.863 -18.898   9.011  1.00 98.64           O  
ATOM   3149  CG  ARG B  41      -7.539 -22.712   6.920  1.00 98.64           C  
ATOM   3150  HG2 ARG B  41      -7.583 -22.219   5.949  1.00 98.64           H  
ATOM   3151  HG3 ARG B  41      -8.268 -23.522   6.940  1.00 98.64           H  
ATOM   3152  CD  ARG B  41      -6.128 -23.278   7.091  1.00 98.64           C  
ATOM   3153  HD2 ARG B  41      -6.054 -23.761   8.066  1.00 98.64           H  
ATOM   3154  HD3 ARG B  41      -5.425 -22.446   7.057  1.00 98.64           H  
ATOM   3155  NE  ARG B  41      -5.760 -24.247   6.038  1.00 98.64           N  
ATOM   3156  HE  ARG B  41      -6.428 -24.493   5.322  1.00 98.64           H  
ATOM   3157  NH1 ARG B  41      -3.593 -24.540   6.736  1.00 98.64           N  
ATOM   3158 HH11 ARG B  41      -3.692 -23.909   7.519  1.00 98.64           H  
ATOM   3159 HH12 ARG B  41      -2.751 -25.083   6.612  1.00 98.64           H  
ATOM   3160  NH2 ARG B  41      -4.309 -25.715   5.039  1.00 98.64           N  
ATOM   3161 HH21 ARG B  41      -3.383 -26.117   5.077  1.00 98.64           H  
ATOM   3162 HH22 ARG B  41      -4.922 -25.936   4.267  1.00 98.64           H  
ATOM   3163  CZ  ARG B  41      -4.574 -24.820   5.933  1.00 98.64           C  
ATOM   3164  N   LEU B  42     -10.544 -20.226   9.704  1.00 98.74           N  
ATOM   3165  H   LEU B  42     -10.942 -21.151   9.632  1.00 98.74           H  
ATOM   3166  CA  LEU B  42     -11.149 -19.302  10.674  1.00 98.74           C  
ATOM   3167  HA  LEU B  42     -10.400 -18.564  10.962  1.00 98.74           H  
ATOM   3168  C   LEU B  42     -11.559 -20.063  11.960  1.00 98.74           C  
ATOM   3169  CB  LEU B  42     -12.344 -18.559  10.015  1.00 98.74           C  
ATOM   3170  HB2 LEU B  42     -12.832 -17.927  10.758  1.00 98.74           H  
ATOM   3171  HB3 LEU B  42     -13.084 -19.295   9.701  1.00 98.74           H  
ATOM   3172  O   LEU B  42     -11.608 -21.302  11.953  1.00 98.74           O  
ATOM   3173  CG  LEU B  42     -12.012 -17.678   8.792  1.00 98.74           C  
ATOM   3174  HG  LEU B  42     -11.446 -18.259   8.064  1.00 98.74           H  
ATOM   3175  CD1 LEU B  42     -13.298 -17.220   8.106  1.00 98.74           C  
ATOM   3176 HD11 LEU B  42     -13.924 -16.669   8.807  1.00 98.74           H  
ATOM   3177 HD12 LEU B  42     -13.834 -18.095   7.738  1.00 98.74           H  
ATOM   3178 HD13 LEU B  42     -13.054 -16.576   7.261  1.00 98.74           H  
ATOM   3179  CD2 LEU B  42     -11.211 -16.433   9.162  1.00 98.74           C  
ATOM   3180 HD21 LEU B  42     -10.947 -15.881   8.260  1.00 98.74           H  
ATOM   3181 HD22 LEU B  42     -11.789 -15.788   9.824  1.00 98.74           H  
ATOM   3182 HD23 LEU B  42     -10.291 -16.731   9.665  1.00 98.74           H  
ATOM   3183  N   PRO B  43     -11.853 -19.360  13.071  1.00 98.11           N  
ATOM   3184  CA  PRO B  43     -12.253 -19.977  14.336  1.00 98.11           C  
ATOM   3185  HA  PRO B  43     -11.417 -20.581  14.690  1.00 98.11           H  
ATOM   3186  C   PRO B  43     -13.493 -20.877  14.212  1.00 98.11           C  
ATOM   3187  CB  PRO B  43     -12.461 -18.817  15.318  1.00 98.11           C  
ATOM   3188  HB2 PRO B  43     -13.492 -18.466  15.277  1.00 98.11           H  
ATOM   3189  HB3 PRO B  43     -12.193 -19.096  16.337  1.00 98.11           H  
ATOM   3190  O   PRO B  43     -14.251 -20.822  13.244  1.00 98.11           O  
ATOM   3191  CG  PRO B  43     -11.539 -17.732  14.764  1.00 98.11           C  
ATOM   3192  HG2 PRO B  43     -10.507 -17.932  15.051  1.00 98.11           H  
ATOM   3193  HG3 PRO B  43     -11.847 -16.733  15.074  1.00 98.11           H  
ATOM   3194  CD  PRO B  43     -11.697 -17.926  13.262  1.00 98.11           C  
ATOM   3195  HD2 PRO B  43     -12.594 -17.410  12.920  1.00 98.11           H  
ATOM   3196  HD3 PRO B  43     -10.821 -17.539  12.740  1.00 98.11           H  
ATOM   3197  N   GLY B  44     -13.712 -21.749  15.202  1.00 97.37           N  
ATOM   3198  H   GLY B  44     -13.130 -21.682  16.025  1.00 97.37           H  
ATOM   3199  CA  GLY B  44     -14.866 -22.662  15.206  1.00 97.37           C  
ATOM   3200  HA2 GLY B  44     -15.760 -22.106  14.925  1.00 97.37           H  
ATOM   3201  HA3 GLY B  44     -15.003 -23.036  16.220  1.00 97.37           H  
ATOM   3202  C   GLY B  44     -14.740 -23.868  14.262  1.00 97.37           C  
ATOM   3203  O   GLY B  44     -15.762 -24.466  13.903  1.00 97.37           O  
ATOM   3204  N   LYS B  45     -13.498 -24.244  13.909  1.00 96.01           N  
ATOM   3205  H   LYS B  45     -12.753 -23.660  14.262  1.00 96.01           H  
ATOM   3206  CA  LYS B  45     -13.113 -25.316  12.964  1.00 96.01           C  
ATOM   3207  HA  LYS B  45     -12.024 -25.308  12.915  1.00 96.01           H  
ATOM   3208  C   LYS B  45     -13.543 -25.054  11.515  1.00 96.01           C  
ATOM   3209  CB  LYS B  45     -13.515 -26.716  13.471  1.00 96.01           C  
ATOM   3210  HB2 LYS B  45     -13.160 -27.456  12.753  1.00 96.01           H  
ATOM   3211  HB3 LYS B  45     -14.602 -26.790  13.520  1.00 96.01           H  
ATOM   3212  O   LYS B  45     -13.958 -25.969  10.801  1.00 96.01           O  
ATOM   3213  CG  LYS B  45     -12.915 -27.058  14.839  1.00 96.01           C  
ATOM   3214  HG2 LYS B  45     -13.291 -26.367  15.594  1.00 96.01           H  
ATOM   3215  HG3 LYS B  45     -11.831 -26.968  14.780  1.00 96.01           H  
ATOM   3216  CD  LYS B  45     -13.278 -28.492  15.244  1.00 96.01           C  
ATOM   3217  HD2 LYS B  45     -14.360 -28.583  15.332  1.00 96.01           H  
ATOM   3218  HD3 LYS B  45     -12.916 -29.178  14.478  1.00 96.01           H  
ATOM   3219  CE  LYS B  45     -12.609 -28.812  16.583  1.00 96.01           C  
ATOM   3220  HE2 LYS B  45     -11.544 -28.599  16.491  1.00 96.01           H  
ATOM   3221  HE3 LYS B  45     -13.008 -28.142  17.344  1.00 96.01           H  
ATOM   3222  NZ  LYS B  45     -12.808 -30.228  16.975  1.00 96.01           N  
ATOM   3223  HZ1 LYS B  45     -12.336 -30.412  17.849  1.00 96.01           H  
ATOM   3224  HZ2 LYS B  45     -13.791 -30.436  17.083  1.00 96.01           H  
ATOM   3225  HZ3 LYS B  45     -12.413 -30.839  16.275  1.00 96.01           H  
ATOM   3226  N   VAL B  46     -13.436 -23.804  11.071  1.00 97.83           N  
ATOM   3227  H   VAL B  46     -13.063 -23.094  11.685  1.00 97.83           H  
ATOM   3228  CA  VAL B  46     -13.620 -23.443   9.665  1.00 97.83           C  
ATOM   3229  HA  VAL B  46     -14.396 -24.071   9.228  1.00 97.83           H  
ATOM   3230  C   VAL B  46     -12.315 -23.702   8.915  1.00 97.83           C  
ATOM   3231  CB  VAL B  46     -14.083 -21.983   9.547  1.00 97.83           C  
ATOM   3232  HB  VAL B  46     -13.390 -21.359  10.110  1.00 97.83           H  
ATOM   3233  O   VAL B  46     -11.337 -22.992   9.113  1.00 97.83           O  
ATOM   3234  CG1 VAL B  46     -14.112 -21.496   8.095  1.00 97.83           C  
ATOM   3235 HG11 VAL B  46     -14.730 -22.155   7.484  1.00 97.83           H  
ATOM   3236 HG12 VAL B  46     -14.515 -20.484   8.067  1.00 97.83           H  
ATOM   3237 HG13 VAL B  46     -13.103 -21.459   7.683  1.00 97.83           H  
ATOM   3238  CG2 VAL B  46     -15.483 -21.804  10.147  1.00 97.83           C  
ATOM   3239 HG21 VAL B  46     -15.787 -20.760  10.071  1.00 97.83           H  
ATOM   3240 HG22 VAL B  46     -16.205 -22.433   9.626  1.00 97.83           H  
ATOM   3241 HG23 VAL B  46     -15.471 -22.072  11.204  1.00 97.83           H  
ATOM   3242  N   THR B  47     -12.306 -24.715   8.048  1.00 94.66           N  
ATOM   3243  H   THR B  47     -13.097 -25.342   8.036  1.00 94.66           H  
ATOM   3244  CA  THR B  47     -11.158 -25.107   7.199  1.00 94.66           C  
ATOM   3245  HA  THR B  47     -10.289 -24.510   7.477  1.00 94.66           H  
ATOM   3246  C   THR B  47     -11.393 -24.831   5.707  1.00 94.66           C  
ATOM   3247  CB  THR B  47     -10.793 -26.582   7.427  1.00 94.66           C  
ATOM   3248  HB  THR B  47     -10.000 -26.873   6.738  1.00 94.66           H  
ATOM   3249  O   THR B  47     -10.752 -25.416   4.836  1.00 94.66           O  
ATOM   3250  CG2 THR B  47     -10.312 -26.846   8.853  1.00 94.66           C  
ATOM   3251 HG21 THR B  47      -9.986 -27.882   8.943  1.00 94.66           H  
ATOM   3252 HG22 THR B  47      -9.467 -26.196   9.079  1.00 94.66           H  
ATOM   3253 HG23 THR B  47     -11.113 -26.656   9.568  1.00 94.66           H  
ATOM   3254  OG1 THR B  47     -11.927 -27.400   7.216  1.00 94.66           O  
ATOM   3255  HG1 THR B  47     -11.585 -28.285   7.068  1.00 94.66           H  
ATOM   3256  N   GLY B  48     -12.372 -23.982   5.393  1.00 96.62           N  
ATOM   3257  H   GLY B  48     -12.830 -23.490   6.147  1.00 96.62           H  
ATOM   3258  CA  GLY B  48     -12.672 -23.549   4.033  1.00 96.62           C  
ATOM   3259  HA2 GLY B  48     -12.636 -24.405   3.359  1.00 96.62           H  
ATOM   3260  HA3 GLY B  48     -11.905 -22.839   3.725  1.00 96.62           H  
ATOM   3261  C   GLY B  48     -14.049 -22.888   3.915  1.00 96.62           C  
ATOM   3262  O   GLY B  48     -14.845 -22.942   4.860  1.00 96.62           O  
ATOM   3263  N   PRO B  49     -14.389 -22.324   2.740  1.00 97.96           N  
ATOM   3264  CA  PRO B  49     -15.596 -21.511   2.571  1.00 97.96           C  
ATOM   3265  HA  PRO B  49     -15.520 -20.653   3.239  1.00 97.96           H  
ATOM   3266  C   PRO B  49     -16.909 -22.248   2.882  1.00 97.96           C  
ATOM   3267  CB  PRO B  49     -15.547 -21.004   1.127  1.00 97.96           C  
ATOM   3268  HB2 PRO B  49     -15.946 -19.993   1.050  1.00 97.96           H  
ATOM   3269  HB3 PRO B  49     -16.088 -21.682   0.467  1.00 97.96           H  
ATOM   3270  O   PRO B  49     -17.795 -21.678   3.510  1.00 97.96           O  
ATOM   3271  CG  PRO B  49     -14.063 -21.035   0.774  1.00 97.96           C  
ATOM   3272  HG2 PRO B  49     -13.579 -20.124   1.125  1.00 97.96           H  
ATOM   3273  HG3 PRO B  49     -13.915 -21.169  -0.298  1.00 97.96           H  
ATOM   3274  CD  PRO B  49     -13.540 -22.232   1.560  1.00 97.96           C  
ATOM   3275  HD2 PRO B  49     -12.493 -22.069   1.814  1.00 97.96           H  
ATOM   3276  HD3 PRO B  49     -13.645 -23.138   0.963  1.00 97.96           H  
ATOM   3277  N   GLY B  50     -17.026 -23.537   2.540  1.00 96.03           N  
ATOM   3278  H   GLY B  50     -16.290 -23.966   1.998  1.00 96.03           H  
ATOM   3279  CA  GLY B  50     -18.210 -24.336   2.895  1.00 96.03           C  
ATOM   3280  HA2 GLY B  50     -18.101 -25.343   2.492  1.00 96.03           H  
ATOM   3281  HA3 GLY B  50     -19.099 -23.884   2.456  1.00 96.03           H  
ATOM   3282  C   GLY B  50     -18.427 -24.447   4.411  1.00 96.03           C  
ATOM   3283  O   GLY B  50     -19.549 -24.313   4.889  1.00 96.03           O  
ATOM   3284  N   LYS B  51     -17.345 -24.585   5.194  1.00 97.42           N  
ATOM   3285  H   LYS B  51     -16.434 -24.553   4.759  1.00 97.42           H  
ATOM   3286  CA  LYS B  51     -17.418 -24.598   6.664  1.00 97.42           C  
ATOM   3287  HA  LYS B  51     -18.275 -25.208   6.952  1.00 97.42           H  
ATOM   3288  C   LYS B  51     -17.714 -23.218   7.251  1.00 97.42           C  
ATOM   3289  CB  LYS B  51     -16.128 -25.186   7.271  1.00 97.42           C  
ATOM   3290  HB2 LYS B  51     -16.124 -24.985   8.342  1.00 97.42           H  
ATOM   3291  HB3 LYS B  51     -15.264 -24.690   6.830  1.00 97.42           H  
ATOM   3292  O   LYS B  51     -18.356 -23.143   8.295  1.00 97.42           O  
ATOM   3293  CG  LYS B  51     -15.994 -26.704   7.073  1.00 97.42           C  
ATOM   3294  HG2 LYS B  51     -14.968 -27.006   7.285  1.00 97.42           H  
ATOM   3295  HG3 LYS B  51     -16.216 -26.950   6.035  1.00 97.42           H  
ATOM   3296  CD  LYS B  51     -16.939 -27.465   8.016  1.00 97.42           C  
ATOM   3297  HD2 LYS B  51     -16.505 -27.504   9.015  1.00 97.42           H  
ATOM   3298  HD3 LYS B  51     -17.885 -26.928   8.087  1.00 97.42           H  
ATOM   3299  CE  LYS B  51     -17.215 -28.881   7.507  1.00 97.42           C  
ATOM   3300  HE2 LYS B  51     -16.516 -29.583   7.963  1.00 97.42           H  
ATOM   3301  HE3 LYS B  51     -17.054 -28.894   6.429  1.00 97.42           H  
ATOM   3302  NZ  LYS B  51     -18.627 -29.253   7.780  1.00 97.42           N  
ATOM   3303  HZ1 LYS B  51     -18.896 -30.101   7.302  1.00 97.42           H  
ATOM   3304  HZ2 LYS B  51     -18.817 -29.332   8.768  1.00 97.42           H  
ATOM   3305  HZ3 LYS B  51     -19.249 -28.532   7.443  1.00 97.42           H  
ATOM   3306  N   LEU B  52     -17.292 -22.138   6.587  1.00 98.51           N  
ATOM   3307  H   LEU B  52     -16.739 -22.268   5.752  1.00 98.51           H  
ATOM   3308  CA  LEU B  52     -17.698 -20.782   6.965  1.00 98.51           C  
ATOM   3309  HA  LEU B  52     -17.497 -20.652   8.028  1.00 98.51           H  
ATOM   3310  C   LEU B  52     -19.204 -20.593   6.754  1.00 98.51           C  
ATOM   3311  CB  LEU B  52     -16.884 -19.740   6.174  1.00 98.51           C  
ATOM   3312  HB2 LEU B  52     -15.821 -19.903   6.348  1.00 98.51           H  
ATOM   3313  HB3 LEU B  52     -17.068 -19.876   5.109  1.00 98.51           H  
ATOM   3314  O   LEU B  52     -19.874 -20.055   7.632  1.00 98.51           O  
ATOM   3315  CG  LEU B  52     -17.235 -18.281   6.531  1.00 98.51           C  
ATOM   3316  HG  LEU B  52     -18.272 -18.080   6.261  1.00 98.51           H  
ATOM   3317  CD1 LEU B  52     -17.048 -17.972   8.017  1.00 98.51           C  
ATOM   3318 HD11 LEU B  52     -17.157 -16.900   8.179  1.00 98.51           H  
ATOM   3319 HD12 LEU B  52     -16.060 -18.287   8.353  1.00 98.51           H  
ATOM   3320 HD13 LEU B  52     -17.810 -18.481   8.607  1.00 98.51           H  
ATOM   3321  CD2 LEU B  52     -16.353 -17.335   5.719  1.00 98.51           C  
ATOM   3322 HD21 LEU B  52     -15.302 -17.490   5.960  1.00 98.51           H  
ATOM   3323 HD22 LEU B  52     -16.618 -16.300   5.935  1.00 98.51           H  
ATOM   3324 HD23 LEU B  52     -16.516 -17.519   4.657  1.00 98.51           H  
ATOM   3325  N   TRP B  53     -19.743 -21.082   5.632  1.00 98.08           N  
ATOM   3326  H   TRP B  53     -19.137 -21.487   4.933  1.00 98.08           H  
ATOM   3327  CA  TRP B  53     -21.181 -21.044   5.376  1.00 98.08           C  
ATOM   3328  HA  TRP B  53     -21.513 -20.010   5.473  1.00 98.08           H  
ATOM   3329  C   TRP B  53     -21.976 -21.855   6.406  1.00 98.08           C  
ATOM   3330  CB  TRP B  53     -21.506 -21.488   3.951  1.00 98.08           C  
ATOM   3331  HB2 TRP B  53     -20.945 -20.877   3.245  1.00 98.08           H  
ATOM   3332  HB3 TRP B  53     -21.213 -22.529   3.812  1.00 98.08           H  
ATOM   3333  O   TRP B  53     -22.938 -21.325   6.963  1.00 98.08           O  
ATOM   3334  CG  TRP B  53     -22.961 -21.338   3.652  1.00 98.08           C  
ATOM   3335  CD1 TRP B  53     -23.837 -22.352   3.477  1.00 98.08           C  
ATOM   3336  HD1 TRP B  53     -23.579 -23.400   3.477  1.00 98.08           H  
ATOM   3337  CD2 TRP B  53     -23.753 -20.110   3.608  1.00 98.08           C  
ATOM   3338  CE2 TRP B  53     -25.121 -20.465   3.415  1.00 98.08           C  
ATOM   3339  CE3 TRP B  53     -23.456 -18.735   3.742  1.00 98.08           C  
ATOM   3340  HE3 TRP B  53     -22.434 -18.426   3.900  1.00 98.08           H  
ATOM   3341  NE1 TRP B  53     -25.110 -21.840   3.325  1.00 98.08           N  
ATOM   3342  HE1 TRP B  53     -25.917 -22.421   3.150  1.00 98.08           H  
ATOM   3343  CH2 TRP B  53     -25.813 -18.149   3.495  1.00 98.08           C  
ATOM   3344  HH2 TRP B  53     -26.585 -17.395   3.455  1.00 98.08           H  
ATOM   3345  CZ2 TRP B  53     -26.145 -19.508   3.363  1.00 98.08           C  
ATOM   3346  HZ2 TRP B  53     -27.170 -19.812   3.213  1.00 98.08           H  
ATOM   3347  CZ3 TRP B  53     -24.474 -17.765   3.681  1.00 98.08           C  
ATOM   3348  HZ3 TRP B  53     -24.227 -16.718   3.778  1.00 98.08           H  
ATOM   3349  N   ASP B  54     -21.542 -23.080   6.738  1.00 97.67           N  
ATOM   3350  H   ASP B  54     -20.815 -23.498   6.176  1.00 97.67           H  
ATOM   3351  CA  ASP B  54     -22.114 -23.875   7.842  1.00 97.67           C  
ATOM   3352  HA  ASP B  54     -23.128 -24.181   7.585  1.00 97.67           H  
ATOM   3353  C   ASP B  54     -22.177 -23.049   9.143  1.00 97.67           C  
ATOM   3354  CB  ASP B  54     -21.264 -25.134   8.138  1.00 97.67           C  
ATOM   3355  HB2 ASP B  54     -20.215 -24.849   8.210  1.00 97.67           H  
ATOM   3356  HB3 ASP B  54     -21.554 -25.505   9.122  1.00 97.67           H  
ATOM   3357  O   ASP B  54     -23.202 -23.024   9.822  1.00 97.67           O  
ATOM   3358  CG  ASP B  54     -21.384 -26.326   7.180  1.00 97.67           C  
ATOM   3359  OD1 ASP B  54     -22.406 -26.416   6.473  1.00 97.67           O  
ATOM   3360  OD2 ASP B  54     -20.478 -27.207   7.261  1.00 97.67           O  
ATOM   3361  N   LEU B  55     -21.089 -22.348   9.490  1.00 98.30           N  
ATOM   3362  H   LEU B  55     -20.284 -22.395   8.882  1.00 98.30           H  
ATOM   3363  CA  LEU B  55     -20.977 -21.575  10.729  1.00 98.30           C  
ATOM   3364  HA  LEU B  55     -21.220 -22.237  11.560  1.00 98.30           H  
ATOM   3365  C   LEU B  55     -21.968 -20.398  10.786  1.00 98.30           C  
ATOM   3366  CB  LEU B  55     -19.517 -21.108  10.884  1.00 98.30           C  
ATOM   3367  HB2 LEU B  55     -18.852 -21.955  10.714  1.00 98.30           H  
ATOM   3368  HB3 LEU B  55     -19.294 -20.371  10.112  1.00 98.30           H  
ATOM   3369  O   LEU B  55     -22.701 -20.261  11.770  1.00 98.30           O  
ATOM   3370  CG  LEU B  55     -19.239 -20.501  12.274  1.00 98.30           C  
ATOM   3371  HG  LEU B  55     -20.165 -20.449  12.845  1.00 98.30           H  
ATOM   3372  CD1 LEU B  55     -18.259 -21.372  13.060  1.00 98.30           C  
ATOM   3373 HD11 LEU B  55     -18.253 -21.051  14.101  1.00 98.30           H  
ATOM   3374 HD12 LEU B  55     -18.573 -22.415  13.007  1.00 98.30           H  
ATOM   3375 HD13 LEU B  55     -17.255 -21.272  12.647  1.00 98.30           H  
ATOM   3376  CD2 LEU B  55     -18.684 -19.085  12.168  1.00 98.30           C  
ATOM   3377 HD21 LEU B  55     -18.536 -18.682  13.170  1.00 98.30           H  
ATOM   3378 HD22 LEU B  55     -19.394 -18.449  11.640  1.00 98.30           H  
ATOM   3379 HD23 LEU B  55     -17.732 -19.089  11.636  1.00 98.30           H  
ATOM   3380  N   VAL B  56     -22.009 -19.562   9.741  1.00 98.20           N  
ATOM   3381  H   VAL B  56     -21.389 -19.739   8.963  1.00 98.20           H  
ATOM   3382  CA  VAL B  56     -22.850 -18.349   9.727  1.00 98.20           C  
ATOM   3383  HA  VAL B  56     -22.800 -17.903  10.720  1.00 98.20           H  
ATOM   3384  C   VAL B  56     -24.328 -18.661   9.484  1.00 98.20           C  
ATOM   3385  CB  VAL B  56     -22.344 -17.270   8.747  1.00 98.20           C  
ATOM   3386  HB  VAL B  56     -22.975 -16.389   8.866  1.00 98.20           H  
ATOM   3387  O   VAL B  56     -25.184 -18.036  10.105  1.00 98.20           O  
ATOM   3388  CG1 VAL B  56     -20.910 -16.845   9.084  1.00 98.20           C  
ATOM   3389 HG11 VAL B  56     -20.218 -17.675   8.937  1.00 98.20           H  
ATOM   3390 HG12 VAL B  56     -20.859 -16.513  10.121  1.00 98.20           H  
ATOM   3391 HG13 VAL B  56     -20.612 -16.019   8.439  1.00 98.20           H  
ATOM   3392  CG2 VAL B  56     -22.406 -17.683   7.271  1.00 98.20           C  
ATOM   3393 HG21 VAL B  56     -21.840 -18.602   7.117  1.00 98.20           H  
ATOM   3394 HG22 VAL B  56     -21.982 -16.897   6.646  1.00 98.20           H  
ATOM   3395 HG23 VAL B  56     -23.439 -17.845   6.962  1.00 98.20           H  
ATOM   3396  N   SER B  57     -24.650 -19.657   8.650  1.00 97.43           N  
ATOM   3397  H   SER B  57     -23.908 -20.158   8.183  1.00 97.43           H  
ATOM   3398  CA  SER B  57     -26.041 -20.060   8.379  1.00 97.43           C  
ATOM   3399  HA  SER B  57     -26.618 -19.166   8.143  1.00 97.43           H  
ATOM   3400  C   SER B  57     -26.707 -20.714   9.594  1.00 97.43           C  
ATOM   3401  CB  SER B  57     -26.120 -20.990   7.164  1.00 97.43           C  
ATOM   3402  HB2 SER B  57     -27.166 -21.216   6.957  1.00 97.43           H  
ATOM   3403  HB3 SER B  57     -25.694 -20.490   6.294  1.00 97.43           H  
ATOM   3404  O   SER B  57     -27.877 -20.456   9.868  1.00 97.43           O  
ATOM   3405  OG  SER B  57     -25.423 -22.196   7.401  1.00 97.43           O  
ATOM   3406  HG  SER B  57     -24.497 -22.028   7.213  1.00 97.43           H  
ATOM   3407  N   GLN B  58     -25.949 -21.483  10.385  1.00 97.12           N  
ATOM   3408  H   GLN B  58     -25.020 -21.720  10.068  1.00 97.12           H  
ATOM   3409  CA  GLN B  58     -26.396 -22.017  11.679  1.00 97.12           C  
ATOM   3410  HA  GLN B  58     -27.425 -22.361  11.578  1.00 97.12           H  
ATOM   3411  C   GLN B  58     -26.390 -20.954  12.792  1.00 97.12           C  
ATOM   3412  CB  GLN B  58     -25.518 -23.220  12.066  1.00 97.12           C  
ATOM   3413  HB2 GLN B  58     -25.794 -23.564  13.063  1.00 97.12           H  
ATOM   3414  HB3 GLN B  58     -24.477 -22.900  12.095  1.00 97.12           H  
ATOM   3415  O   GLN B  58     -26.845 -21.225  13.903  1.00 97.12           O  
ATOM   3416  CG  GLN B  58     -25.680 -24.396  11.087  1.00 97.12           C  
ATOM   3417  HG2 GLN B  58     -26.669 -24.835  11.214  1.00 97.12           H  
ATOM   3418  HG3 GLN B  58     -25.609 -24.038  10.060  1.00 97.12           H  
ATOM   3419  CD  GLN B  58     -24.630 -25.491  11.268  1.00 97.12           C  
ATOM   3420  NE2 GLN B  58     -24.474 -26.349  10.282  1.00 97.12           N  
ATOM   3421 HE21 GLN B  58     -24.934 -26.182   9.398  1.00 97.12           H  
ATOM   3422 HE22 GLN B  58     -23.739 -27.035  10.375  1.00 97.12           H  
ATOM   3423  OE1 GLN B  58     -23.949 -25.621  12.280  1.00 97.12           O  
ATOM   3424  N   GLY B  59     -25.864 -19.752  12.524  1.00 97.16           N  
ATOM   3425  H   GLY B  59     -25.538 -19.571  11.585  1.00 97.16           H  
ATOM   3426  CA  GLY B  59     -25.771 -18.666  13.494  1.00 97.16           C  
ATOM   3427  HA2 GLY B  59     -25.304 -17.809  13.011  1.00 97.16           H  
ATOM   3428  HA3 GLY B  59     -26.778 -18.393  13.811  1.00 97.16           H  
ATOM   3429  C   GLY B  59     -24.945 -19.034  14.727  1.00 97.16           C  
ATOM   3430  O   GLY B  59     -25.341 -18.662  15.836  1.00 97.16           O  
ATOM   3431  N   ARG B  60     -23.855 -19.792  14.538  1.00 97.75           N  
ATOM   3432  H   ARG B  60     -23.595 -19.996  13.583  1.00 97.75           H  
ATOM   3433  CA  ARG B  60     -22.935 -20.224  15.599  1.00 97.75           C  
ATOM   3434  HA  ARG B  60     -23.516 -20.489  16.483  1.00 97.75           H  
ATOM   3435  C   ARG B  60     -21.977 -19.104  16.008  1.00 97.75           C  
ATOM   3436  CB  ARG B  60     -22.126 -21.446  15.137  1.00 97.75           C  
ATOM   3437  HB2 ARG B  60     -21.786 -21.281  14.114  1.00 97.75           H  
ATOM   3438  HB3 ARG B  60     -21.245 -21.528  15.773  1.00 97.75           H  
ATOM   3439  O   ARG B  60     -21.488 -18.362  15.157  1.00 97.75           O  
ATOM   3440  CG  ARG B  60     -22.899 -22.774  15.202  1.00 97.75           C  
ATOM   3441  HG2 ARG B  60     -23.842 -22.672  14.665  1.00 97.75           H  
ATOM   3442  HG3 ARG B  60     -23.117 -23.007  16.244  1.00 97.75           H  
ATOM   3443  CD  ARG B  60     -22.098 -23.930  14.578  1.00 97.75           C  
ATOM   3444  HD2 ARG B  60     -22.054 -23.760  13.502  1.00 97.75           H  
ATOM   3445  HD3 ARG B  60     -22.634 -24.863  14.751  1.00 97.75           H  
ATOM   3446  NE  ARG B  60     -20.725 -24.020  15.129  1.00 97.75           N  
ATOM   3447  HE  ARG B  60     -20.539 -23.466  15.952  1.00 97.75           H  
ATOM   3448  NH1 ARG B  60     -19.806 -25.326  13.485  1.00 97.75           N  
ATOM   3449 HH11 ARG B  60     -18.983 -25.649  12.997  1.00 97.75           H  
ATOM   3450 HH12 ARG B  60     -20.731 -25.453  13.100  1.00 97.75           H  
ATOM   3451  NH2 ARG B  60     -18.478 -24.354  15.002  1.00 97.75           N  
ATOM   3452 HH21 ARG B  60     -18.360 -23.707  15.769  1.00 97.75           H  
ATOM   3453 HH22 ARG B  60     -17.658 -24.618  14.475  1.00 97.75           H  
ATOM   3454  CZ  ARG B  60     -19.680 -24.576  14.543  1.00 97.75           C  
ATOM   3455  N   ASP B  61     -21.689 -19.062  17.303  1.00 97.72           N  
ATOM   3456  H   ASP B  61     -22.154 -19.717  17.916  1.00 97.72           H  
ATOM   3457  CA  ASP B  61     -20.542 -18.370  17.895  1.00 97.72           C  
ATOM   3458  HA  ASP B  61     -20.318 -17.469  17.324  1.00 97.72           H  
ATOM   3459  C   ASP B  61     -19.316 -19.310  17.832  1.00 97.72           C  
ATOM   3460  CB  ASP B  61     -20.932 -17.943  19.326  1.00 97.72           C  
ATOM   3461  HB2 ASP B  61     -21.090 -18.838  19.928  1.00 97.72           H  
ATOM   3462  HB3 ASP B  61     -21.880 -17.407  19.276  1.00 97.72           H  
ATOM   3463  O   ASP B  61     -19.448 -20.535  17.966  1.00 97.72           O  
ATOM   3464  CG  ASP B  61     -19.920 -17.039  20.044  1.00 97.72           C  
ATOM   3465  OD1 ASP B  61     -18.804 -16.876  19.506  1.00 97.72           O  
ATOM   3466  OD2 ASP B  61     -20.277 -16.555  21.142  1.00 97.72           O  
ATOM   3467  N   ALA B  62     -18.147 -18.748  17.540  1.00 97.99           N  
ATOM   3468  H   ALA B  62     -18.139 -17.741  17.469  1.00 97.99           H  
ATOM   3469  CA  ALA B  62     -16.869 -19.434  17.374  1.00 97.99           C  
ATOM   3470  HA  ALA B  62     -17.014 -20.499  17.556  1.00 97.99           H  
ATOM   3471  C   ALA B  62     -15.789 -18.962  18.363  1.00 97.99           C  
ATOM   3472  CB  ALA B  62     -16.417 -19.242  15.926  1.00 97.99           C  
ATOM   3473  HB1 ALA B  62     -17.234 -19.466  15.240  1.00 97.99           H  
ATOM   3474  HB2 ALA B  62     -16.109 -18.206  15.784  1.00 97.99           H  
ATOM   3475  HB3 ALA B  62     -15.565 -19.888  15.718  1.00 97.99           H  
ATOM   3476  O   ALA B  62     -14.655 -19.446  18.286  1.00 97.99           O  
ATOM   3477  N   ILE B  63     -16.129 -18.039  19.266  1.00 97.85           N  
ATOM   3478  H   ILE B  63     -17.078 -17.692  19.276  1.00 97.85           H  
ATOM   3479  CA  ILE B  63     -15.274 -17.613  20.371  1.00 97.85           C  
ATOM   3480  HA  ILE B  63     -14.289 -17.365  19.976  1.00 97.85           H  
ATOM   3481  C   ILE B  63     -15.092 -18.770  21.365  1.00 97.85           C  
ATOM   3482  CB  ILE B  63     -15.872 -16.346  21.024  1.00 97.85           C  
ATOM   3483  HB  ILE B  63     -16.885 -16.583  21.350  1.00 97.85           H  
ATOM   3484  O   ILE B  63     -16.002 -19.562  21.617  1.00 97.85           O  
ATOM   3485  CG1 ILE B  63     -15.975 -15.163  20.027  1.00 97.85           C  
ATOM   3486 HG12 ILE B  63     -16.655 -15.429  19.218  1.00 97.85           H  
ATOM   3487 HG13 ILE B  63     -16.430 -14.317  20.541  1.00 97.85           H  
ATOM   3488  CG2 ILE B  63     -15.094 -15.935  22.284  1.00 97.85           C  
ATOM   3489 HG21 ILE B  63     -15.518 -15.020  22.698  1.00 97.85           H  
ATOM   3490 HG22 ILE B  63     -15.198 -16.700  23.053  1.00 97.85           H  
ATOM   3491 HG23 ILE B  63     -14.039 -15.776  22.059  1.00 97.85           H  
ATOM   3492  CD1 ILE B  63     -14.655 -14.698  19.394  1.00 97.85           C  
ATOM   3493 HD11 ILE B  63     -14.256 -15.471  18.737  1.00 97.85           H  
ATOM   3494 HD12 ILE B  63     -14.844 -13.801  18.804  1.00 97.85           H  
ATOM   3495 HD13 ILE B  63     -13.925 -14.456  20.166  1.00 97.85           H  
ATOM   3496  N   GLY B  64     -13.889 -18.886  21.923  1.00 95.71           N  
ATOM   3497  H   GLY B  64     -13.175 -18.215  21.676  1.00 95.71           H  
ATOM   3498  CA  GLY B  64     -13.546 -19.883  22.932  1.00 95.71           C  
ATOM   3499  HA2 GLY B  64     -14.409 -20.063  23.572  1.00 95.71           H  
ATOM   3500  HA3 GLY B  64     -13.277 -20.814  22.432  1.00 95.71           H  
ATOM   3501  C   GLY B  64     -12.379 -19.437  23.815  1.00 95.71           C  
ATOM   3502  O   GLY B  64     -11.843 -18.347  23.621  1.00 95.71           O  
ATOM   3503  N   PRO B  65     -11.973 -20.255  24.798  1.00 95.24           N  
ATOM   3504  CA  PRO B  65     -10.878 -19.920  25.704  1.00 95.24           C  
ATOM   3505  HA  PRO B  65     -11.089 -18.969  26.192  1.00 95.24           H  
ATOM   3506  C   PRO B  65      -9.528 -19.809  24.980  1.00 95.24           C  
ATOM   3507  CB  PRO B  65     -10.872 -21.031  26.757  1.00 95.24           C  
ATOM   3508  HB2 PRO B  65      -9.873 -21.236  27.140  1.00 95.24           H  
ATOM   3509  HB3 PRO B  65     -11.543 -20.758  27.572  1.00 95.24           H  
ATOM   3510  O   PRO B  65      -9.328 -20.393  23.912  1.00 95.24           O  
ATOM   3511  CG  PRO B  65     -11.448 -22.228  26.000  1.00 95.24           C  
ATOM   3512  HG2 PRO B  65     -11.898 -22.957  26.675  1.00 95.24           H  
ATOM   3513  HG3 PRO B  65     -10.666 -22.690  25.397  1.00 95.24           H  
ATOM   3514  CD  PRO B  65     -12.489 -21.582  25.087  1.00 95.24           C  
ATOM   3515  HD2 PRO B  65     -12.608 -22.174  24.179  1.00 95.24           H  
ATOM   3516  HD3 PRO B  65     -13.440 -21.493  25.612  1.00 95.24           H  
ATOM   3517  N   PHE B  66      -8.590 -19.088  25.596  1.00 95.77           N  
ATOM   3518  H   PHE B  66      -8.850 -18.572  26.424  1.00 95.77           H  
ATOM   3519  CA  PHE B  66      -7.212 -18.966  25.111  1.00 95.77           C  
ATOM   3520  HA  PHE B  66      -7.258 -18.465  24.144  1.00 95.77           H  
ATOM   3521  C   PHE B  66      -6.512 -20.337  24.924  1.00 95.77           C  
ATOM   3522  CB  PHE B  66      -6.399 -18.088  26.078  1.00 95.77           C  
ATOM   3523  HB2 PHE B  66      -5.344 -18.201  25.828  1.00 95.77           H  
ATOM   3524  HB3 PHE B  66      -6.539 -18.485  27.083  1.00 95.77           H  
ATOM   3525  O   PHE B  66      -6.768 -21.268  25.697  1.00 95.77           O  
ATOM   3526  CG  PHE B  66      -6.684 -16.592  26.122  1.00 95.77           C  
ATOM   3527  CD1 PHE B  66      -7.651 -15.977  25.301  1.00 95.77           C  
ATOM   3528  HD1 PHE B  66      -8.271 -16.566  24.640  1.00 95.77           H  
ATOM   3529  CD2 PHE B  66      -5.938 -15.795  27.011  1.00 95.77           C  
ATOM   3530  HD2 PHE B  66      -5.201 -16.251  27.656  1.00 95.77           H  
ATOM   3531  CE1 PHE B  66      -7.843 -14.586  25.342  1.00 95.77           C  
ATOM   3532  HE1 PHE B  66      -8.577 -14.117  24.703  1.00 95.77           H  
ATOM   3533  CE2 PHE B  66      -6.147 -14.406  27.072  1.00 95.77           C  
ATOM   3534  HE2 PHE B  66      -5.588 -13.798  27.767  1.00 95.77           H  
ATOM   3535  CZ  PHE B  66      -7.089 -13.800  26.227  1.00 95.77           C  
ATOM   3536  HZ  PHE B  66      -7.238 -12.731  26.268  1.00 95.77           H  
ATOM   3537  N   PRO B  67      -5.595 -20.475  23.942  1.00 94.18           N  
ATOM   3538  CA  PRO B  67      -4.842 -21.708  23.711  1.00 94.18           C  
ATOM   3539  HA  PRO B  67      -5.548 -22.529  23.581  1.00 94.18           H  
ATOM   3540  C   PRO B  67      -3.885 -22.026  24.865  1.00 94.18           C  
ATOM   3541  CB  PRO B  67      -4.059 -21.503  22.405  1.00 94.18           C  
ATOM   3542  HB2 PRO B  67      -3.015 -21.279  22.624  1.00 94.18           H  
ATOM   3543  HB3 PRO B  67      -4.128 -22.376  21.756  1.00 94.18           H  
ATOM   3544  O   PRO B  67      -3.165 -21.154  25.349  1.00 94.18           O  
ATOM   3545  CG  PRO B  67      -4.702 -20.280  21.760  1.00 94.18           C  
ATOM   3546  HG2 PRO B  67      -5.537 -20.596  21.133  1.00 94.18           H  
ATOM   3547  HG3 PRO B  67      -3.989 -19.690  21.185  1.00 94.18           H  
ATOM   3548  CD  PRO B  67      -5.227 -19.485  22.944  1.00 94.18           C  
ATOM   3549  HD2 PRO B  67      -4.443 -18.841  23.339  1.00 94.18           H  
ATOM   3550  HD3 PRO B  67      -6.079 -18.892  22.610  1.00 94.18           H  
ATOM   3551  N   THR B  68      -3.819 -23.296  25.268  1.00 92.88           N  
ATOM   3552  H   THR B  68      -4.448 -23.967  24.850  1.00 92.88           H  
ATOM   3553  CA  THR B  68      -2.945 -23.774  26.358  1.00 92.88           C  
ATOM   3554  HA  THR B  68      -2.700 -22.937  27.012  1.00 92.88           H  
ATOM   3555  C   THR B  68      -1.610 -24.350  25.873  1.00 92.88           C  
ATOM   3556  CB  THR B  68      -3.675 -24.827  27.207  1.00 92.88           C  
ATOM   3557  HB  THR B  68      -3.001 -25.200  27.978  1.00 92.88           H  
ATOM   3558  O   THR B  68      -0.774 -24.740  26.680  1.00 92.88           O  
ATOM   3559  CG2 THR B  68      -4.920 -24.262  27.892  1.00 92.88           C  
ATOM   3560 HG21 THR B  68      -4.638 -23.424  28.529  1.00 92.88           H  
ATOM   3561 HG22 THR B  68      -5.376 -25.037  28.508  1.00 92.88           H  
ATOM   3562 HG23 THR B  68      -5.644 -23.921  27.152  1.00 92.88           H  
ATOM   3563  OG1 THR B  68      -4.095 -25.908  26.398  1.00 92.88           O  
ATOM   3564  HG1 THR B  68      -3.306 -26.340  26.063  1.00 92.88           H  
ATOM   3565  N   ASP B  69      -1.415 -24.457  24.559  1.00 90.09           N  
ATOM   3566  H   ASP B  69      -2.127 -24.108  23.934  1.00 90.09           H  
ATOM   3567  CA  ASP B  69      -0.296 -25.129  23.886  1.00 90.09           C  
ATOM   3568  HA  ASP B  69       0.218 -25.763  24.608  1.00 90.09           H  
ATOM   3569  C   ASP B  69       0.776 -24.165  23.339  1.00 90.09           C  
ATOM   3570  CB  ASP B  69      -0.865 -26.060  22.795  1.00 90.09           C  
ATOM   3571  HB2 ASP B  69      -1.457 -26.832  23.286  1.00 90.09           H  
ATOM   3572  HB3 ASP B  69      -0.037 -26.558  22.291  1.00 90.09           H  
ATOM   3573  O   ASP B  69       1.818 -24.602  22.857  1.00 90.09           O  
ATOM   3574  CG  ASP B  69      -1.755 -25.376  21.740  1.00 90.09           C  
ATOM   3575  OD1 ASP B  69      -2.118 -24.188  21.924  1.00 90.09           O  
ATOM   3576  OD2 ASP B  69      -2.137 -26.074  20.778  1.00 90.09           O  
ATOM   3577  N   ARG B  70       0.566 -22.848  23.471  1.00 90.05           N  
ATOM   3578  H   ARG B  70      -0.335 -22.578  23.841  1.00 90.05           H  
ATOM   3579  CA  ARG B  70       1.465 -21.789  22.962  1.00 90.05           C  
ATOM   3580  HA  ARG B  70       2.083 -22.219  22.174  1.00 90.05           H  
ATOM   3581  C   ARG B  70       2.467 -21.248  23.986  1.00 90.05           C  
ATOM   3582  CB  ARG B  70       0.633 -20.661  22.337  1.00 90.05           C  
ATOM   3583  HB2 ARG B  70      -0.005 -20.212  23.099  1.00 90.05           H  
ATOM   3584  HB3 ARG B  70       1.299 -19.893  21.944  1.00 90.05           H  
ATOM   3585  O   ARG B  70       3.104 -20.228  23.744  1.00 90.05           O  
ATOM   3586  CG  ARG B  70      -0.228 -21.191  21.190  1.00 90.05           C  
ATOM   3587  HG2 ARG B  70       0.401 -21.689  20.452  1.00 90.05           H  
ATOM   3588  HG3 ARG B  70      -0.957 -21.904  21.575  1.00 90.05           H  
ATOM   3589  CD  ARG B  70      -0.971 -20.040  20.529  1.00 90.05           C  
ATOM   3590  HD2 ARG B  70      -0.252 -19.391  20.030  1.00 90.05           H  
ATOM   3591  HD3 ARG B  70      -1.493 -19.465  21.294  1.00 90.05           H  
ATOM   3592  NE  ARG B  70      -1.946 -20.561  19.562  1.00 90.05           N  
ATOM   3593  HE  ARG B  70      -2.099 -21.559  19.553  1.00 90.05           H  
ATOM   3594  NH1 ARG B  70      -2.565 -18.526  18.743  1.00 90.05           N  
ATOM   3595 HH11 ARG B  70      -2.991 -18.038  17.967  1.00 90.05           H  
ATOM   3596 HH12 ARG B  70      -1.850 -18.029  19.255  1.00 90.05           H  
ATOM   3597  NH2 ARG B  70      -3.564 -20.344  17.975  1.00 90.05           N  
ATOM   3598 HH21 ARG B  70      -3.744 -21.337  17.960  1.00 90.05           H  
ATOM   3599 HH22 ARG B  70      -4.121 -19.726  17.401  1.00 90.05           H  
ATOM   3600  CZ  ARG B  70      -2.680 -19.814  18.765  1.00 90.05           C  
ATOM   3601  N   GLY B  71       2.578 -21.888  25.150  1.00 88.21           N  
ATOM   3602  H   GLY B  71       2.048 -22.740  25.267  1.00 88.21           H  
ATOM   3603  CA  GLY B  71       3.453 -21.437  26.240  1.00 88.21           C  
ATOM   3604  HA2 GLY B  71       4.452 -21.251  25.846  1.00 88.21           H  
ATOM   3605  HA3 GLY B  71       3.521 -22.227  26.988  1.00 88.21           H  
ATOM   3606  C   GLY B  71       2.983 -20.160  26.952  1.00 88.21           C  
ATOM   3607  O   GLY B  71       3.770 -19.531  27.652  1.00 88.21           O  
ATOM   3608  N   TRP B  72       1.721 -19.759  26.776  1.00 88.49           N  
ATOM   3609  H   TRP B  72       1.108 -20.318  26.201  1.00 88.49           H  
ATOM   3610  CA  TRP B  72       1.134 -18.627  27.494  1.00 88.49           C  
ATOM   3611  HA  TRP B  72       1.844 -17.800  27.507  1.00 88.49           H  
ATOM   3612  C   TRP B  72       0.828 -19.030  28.941  1.00 88.49           C  
ATOM   3613  CB  TRP B  72      -0.151 -18.164  26.791  1.00 88.49           C  
ATOM   3614  HB2 TRP B  72      -0.590 -17.366  27.390  1.00 88.49           H  
ATOM   3615  HB3 TRP B  72      -0.863 -18.989  26.793  1.00 88.49           H  
ATOM   3616  O   TRP B  72       0.195 -20.061  29.171  1.00 88.49           O  
ATOM   3617  CG  TRP B  72      -0.052 -17.657  25.379  1.00 88.49           C  
ATOM   3618  CD1 TRP B  72       1.048 -17.644  24.585  1.00 88.49           C  
ATOM   3619  HD1 TRP B  72       2.026 -18.012  24.856  1.00 88.49           H  
ATOM   3620  CD2 TRP B  72      -1.125 -17.076  24.574  1.00 88.49           C  
ATOM   3621  CE2 TRP B  72      -0.586 -16.707  23.308  1.00 88.49           C  
ATOM   3622  CE3 TRP B  72      -2.497 -16.807  24.790  1.00 88.49           C  
ATOM   3623  HE3 TRP B  72      -2.943 -17.083  25.734  1.00 88.49           H  
ATOM   3624  NE1 TRP B  72       0.729 -17.107  23.355  1.00 88.49           N  
ATOM   3625  HE1 TRP B  72       1.386 -17.030  22.591  1.00 88.49           H  
ATOM   3626  CH2 TRP B  72      -2.707 -15.802  22.574  1.00 88.49           C  
ATOM   3627  HH2 TRP B  72      -3.305 -15.306  21.825  1.00 88.49           H  
ATOM   3628  CZ2 TRP B  72      -1.350 -16.067  22.329  1.00 88.49           C  
ATOM   3629  HZ2 TRP B  72      -0.883 -15.776  21.400  1.00 88.49           H  
ATOM   3630  CZ3 TRP B  72      -3.281 -16.179  23.801  1.00 88.49           C  
ATOM   3631  HZ3 TRP B  72      -4.324 -15.973  23.993  1.00 88.49           H  
ATOM   3632  N   ASP B  73       1.209 -18.204  29.917  1.00 88.71           N  
ATOM   3633  H   ASP B  73       1.761 -17.388  29.695  1.00 88.71           H  
ATOM   3634  CA  ASP B  73       0.799 -18.396  31.313  1.00 88.71           C  
ATOM   3635  HA  ASP B  73       0.807 -19.463  31.537  1.00 88.71           H  
ATOM   3636  C   ASP B  73      -0.643 -17.903  31.512  1.00 88.71           C  
ATOM   3637  CB  ASP B  73       1.804 -17.746  32.274  1.00 88.71           C  
ATOM   3638  HB2 ASP B  73       1.808 -16.666  32.124  1.00 88.71           H  
ATOM   3639  HB3 ASP B  73       2.800 -18.126  32.047  1.00 88.71           H  
ATOM   3640  O   ASP B  73      -0.896 -16.791  31.973  1.00 88.71           O  
ATOM   3641  CG  ASP B  73       1.484 -18.057  33.742  1.00 88.71           C  
ATOM   3642  OD1 ASP B  73       0.403 -18.618  34.039  1.00 88.71           O  
ATOM   3643  OD2 ASP B  73       2.310 -17.693  34.605  1.00 88.71           O  
ATOM   3644  N   VAL B  74      -1.602 -18.727  31.088  1.00 91.16           N  
ATOM   3645  H   VAL B  74      -1.299 -19.581  30.643  1.00 91.16           H  
ATOM   3646  CA  VAL B  74      -3.028 -18.371  31.022  1.00 91.16           C  
ATOM   3647  HA  VAL B  74      -3.094 -17.439  30.460  1.00 91.16           H  
ATOM   3648  C   VAL B  74      -3.663 -18.090  32.389  1.00 91.16           C  
ATOM   3649  CB  VAL B  74      -3.871 -19.447  30.292  1.00 91.16           C  
ATOM   3650  HB  VAL B  74      -4.522 -19.940  31.014  1.00 91.16           H  
ATOM   3651  O   VAL B  74      -4.656 -17.366  32.443  1.00 91.16           O  
ATOM   3652  CG1 VAL B  74      -4.758 -18.780  29.238  1.00 91.16           C  
ATOM   3653 HG11 VAL B  74      -5.416 -19.527  28.795  1.00 91.16           H  
ATOM   3654 HG12 VAL B  74      -4.139 -18.335  28.459  1.00 91.16           H  
ATOM   3655 HG13 VAL B  74      -5.368 -18.007  29.706  1.00 91.16           H  
ATOM   3656  CG2 VAL B  74      -3.083 -20.556  29.578  1.00 91.16           C  
ATOM   3657 HG21 VAL B  74      -2.490 -21.122  30.297  1.00 91.16           H  
ATOM   3658 HG22 VAL B  74      -3.776 -21.243  29.091  1.00 91.16           H  
ATOM   3659 HG23 VAL B  74      -2.431 -20.127  28.818  1.00 91.16           H  
ATOM   3660  N   GLU B  75      -3.122 -18.640  33.485  1.00 91.22           N  
ATOM   3661  H   GLU B  75      -2.245 -19.134  33.399  1.00 91.22           H  
ATOM   3662  CA  GLU B  75      -3.608 -18.313  34.833  1.00 91.22           C  
ATOM   3663  HA  GLU B  75      -4.694 -18.224  34.809  1.00 91.22           H  
ATOM   3664  C   GLU B  75      -3.084 -16.952  35.285  1.00 91.22           C  
ATOM   3665  CB  GLU B  75      -3.251 -19.384  35.882  1.00 91.22           C  
ATOM   3666  HB2 GLU B  75      -2.181 -19.591  35.861  1.00 91.22           H  
ATOM   3667  HB3 GLU B  75      -3.496 -18.959  36.856  1.00 91.22           H  
ATOM   3668  O   GLU B  75      -3.868 -16.110  35.724  1.00 91.22           O  
ATOM   3669  CG  GLU B  75      -4.041 -20.694  35.712  1.00 91.22           C  
ATOM   3670  HG2 GLU B  75      -3.498 -21.350  35.032  1.00 91.22           H  
ATOM   3671  HG3 GLU B  75      -4.998 -20.461  35.244  1.00 91.22           H  
ATOM   3672  CD  GLU B  75      -4.327 -21.432  37.038  1.00 91.22           C  
ATOM   3673  OE1 GLU B  75      -5.321 -22.197  37.059  1.00 91.22           O  
ATOM   3674  OE2 GLU B  75      -3.592 -21.236  38.034  1.00 91.22           O  
ATOM   3675  N   THR B  76      -1.778 -16.706  35.145  1.00 91.24           N  
ATOM   3676  H   THR B  76      -1.166 -17.433  34.804  1.00 91.24           H  
ATOM   3677  CA  THR B  76      -1.170 -15.458  35.619  1.00 91.24           C  
ATOM   3678  HA  THR B  76      -1.604 -15.229  36.592  1.00 91.24           H  
ATOM   3679  C   THR B  76      -1.480 -14.275  34.697  1.00 91.24           C  
ATOM   3680  CB  THR B  76       0.346 -15.619  35.813  1.00 91.24           C  
ATOM   3681  HB  THR B  76       0.831 -15.640  34.837  1.00 91.24           H  
ATOM   3682  O   THR B  76      -1.477 -13.138  35.165  1.00 91.24           O  
ATOM   3683  CG2 THR B  76       0.971 -14.506  36.655  1.00 91.24           C  
ATOM   3684 HG21 THR B  76       2.001 -14.773  36.891  1.00 91.24           H  
ATOM   3685 HG22 THR B  76       0.409 -14.378  37.581  1.00 91.24           H  
ATOM   3686 HG23 THR B  76       0.984 -13.581  36.079  1.00 91.24           H  
ATOM   3687  OG1 THR B  76       0.642 -16.803  36.508  1.00 91.24           O  
ATOM   3688  HG1 THR B  76       1.177 -17.323  35.905  1.00 91.24           H  
ATOM   3689  N   LEU B  77      -1.769 -14.498  33.411  1.00 92.15           N  
ATOM   3690  H   LEU B  77      -1.681 -15.444  33.071  1.00 92.15           H  
ATOM   3691  CA  LEU B  77      -2.125 -13.456  32.437  1.00 92.15           C  
ATOM   3692  HA  LEU B  77      -1.337 -12.704  32.423  1.00 92.15           H  
ATOM   3693  C   LEU B  77      -3.443 -12.738  32.775  1.00 92.15           C  
ATOM   3694  CB  LEU B  77      -2.202 -14.127  31.051  1.00 92.15           C  
ATOM   3695  HB2 LEU B  77      -1.234 -14.580  30.835  1.00 92.15           H  
ATOM   3696  HB3 LEU B  77      -2.943 -14.924  31.105  1.00 92.15           H  
ATOM   3697  O   LEU B  77      -3.611 -11.575  32.409  1.00 92.15           O  
ATOM   3698  CG  LEU B  77      -2.559 -13.212  29.866  1.00 92.15           C  
ATOM   3699  HG  LEU B  77      -3.501 -12.698  30.056  1.00 92.15           H  
ATOM   3700  CD1 LEU B  77      -1.465 -12.183  29.583  1.00 92.15           C  
ATOM   3701 HD11 LEU B  77      -1.736 -11.601  28.703  1.00 92.15           H  
ATOM   3702 HD12 LEU B  77      -0.509 -12.679  29.414  1.00 92.15           H  
ATOM   3703 HD13 LEU B  77      -1.371 -11.500  30.427  1.00 92.15           H  
ATOM   3704  CD2 LEU B  77      -2.745 -14.068  28.613  1.00 92.15           C  
ATOM   3705 HD21 LEU B  77      -3.085 -13.440  27.790  1.00 92.15           H  
ATOM   3706 HD22 LEU B  77      -1.807 -14.555  28.347  1.00 92.15           H  
ATOM   3707 HD23 LEU B  77      -3.501 -14.830  28.803  1.00 92.15           H  
ATOM   3708  N   PHE B  78      -4.377 -13.404  33.456  1.00 94.70           N  
ATOM   3709  H   PHE B  78      -4.169 -14.329  33.804  1.00 94.70           H  
ATOM   3710  CA  PHE B  78      -5.689 -12.829  33.734  1.00 94.70           C  
ATOM   3711  HA  PHE B  78      -5.967 -12.212  32.880  1.00 94.70           H  
ATOM   3712  C   PHE B  78      -5.703 -11.935  34.982  1.00 94.70           C  
ATOM   3713  CB  PHE B  78      -6.743 -13.932  33.837  1.00 94.70           C  
ATOM   3714  HB2 PHE B  78      -6.765 -14.490  32.901  1.00 94.70           H  
ATOM   3715  HB3 PHE B  78      -6.460 -14.623  34.632  1.00 94.70           H  
ATOM   3716  O   PHE B  78      -5.330 -12.374  36.069  1.00 94.70           O  
ATOM   3717  CG  PHE B  78      -8.125 -13.379  34.123  1.00 94.70           C  
ATOM   3718  CD1 PHE B  78      -8.553 -13.200  35.452  1.00 94.70           C  
ATOM   3719  HD1 PHE B  78      -7.876 -13.427  36.263  1.00 94.70           H  
ATOM   3720  CD2 PHE B  78      -8.951 -12.964  33.066  1.00 94.70           C  
ATOM   3721  HD2 PHE B  78      -8.587 -13.002  32.049  1.00 94.70           H  
ATOM   3722  CE1 PHE B  78      -9.828 -12.670  35.720  1.00 94.70           C  
ATOM   3723  HE1 PHE B  78     -10.131 -12.487  36.741  1.00 94.70           H  
ATOM   3724  CE2 PHE B  78     -10.243 -12.482  33.333  1.00 94.70           C  
ATOM   3725  HE2 PHE B  78     -10.885 -12.183  32.518  1.00 94.70           H  
ATOM   3726  CZ  PHE B  78     -10.687 -12.343  34.656  1.00 94.70           C  
ATOM   3727  HZ  PHE B  78     -11.665 -11.925  34.843  1.00 94.70           H  
ATOM   3728  N   ASP B  79      -6.266 -10.733  34.856  1.00 94.53           N  
ATOM   3729  H   ASP B  79      -6.568 -10.435  33.939  1.00 94.53           H  
ATOM   3730  CA  ASP B  79      -6.712  -9.913  35.988  1.00 94.53           C  
ATOM   3731  HA  ASP B  79      -6.974 -10.575  36.812  1.00 94.53           H  
ATOM   3732  C   ASP B  79      -7.968  -9.122  35.594  1.00 94.53           C  
ATOM   3733  CB  ASP B  79      -5.584  -8.989  36.471  1.00 94.53           C  
ATOM   3734  HB2 ASP B  79      -4.645  -9.541  36.425  1.00 94.53           H  
ATOM   3735  HB3 ASP B  79      -5.509  -8.122  35.815  1.00 94.53           H  
ATOM   3736  O   ASP B  79      -8.071  -8.650  34.468  1.00 94.53           O  
ATOM   3737  CG  ASP B  79      -5.795  -8.529  37.918  1.00 94.53           C  
ATOM   3738  OD1 ASP B  79      -6.958  -8.217  38.275  1.00 94.53           O  
ATOM   3739  OD2 ASP B  79      -4.805  -8.574  38.683  1.00 94.53           O  
ATOM   3740  N   LEU B  80      -8.936  -8.986  36.505  1.00 93.05           N  
ATOM   3741  H   LEU B  80      -8.648  -9.135  37.461  1.00 93.05           H  
ATOM   3742  CA  LEU B  80     -10.164  -8.219  36.256  1.00 93.05           C  
ATOM   3743  HA  LEU B  80     -10.541  -8.476  35.266  1.00 93.05           H  
ATOM   3744  C   LEU B  80      -9.924  -6.705  36.227  1.00 93.05           C  
ATOM   3745  CB  LEU B  80     -11.221  -8.554  37.328  1.00 93.05           C  
ATOM   3746  HB2 LEU B  80     -11.902  -7.711  37.439  1.00 93.05           H  
ATOM   3747  HB3 LEU B  80     -10.714  -8.687  38.284  1.00 93.05           H  
ATOM   3748  O   LEU B  80     -10.780  -5.984  35.716  1.00 93.05           O  
ATOM   3749  CG  LEU B  80     -12.060  -9.797  37.005  1.00 93.05           C  
ATOM   3750  HG  LEU B  80     -11.394 -10.614  36.730  1.00 93.05           H  
ATOM   3751  CD1 LEU B  80     -12.852 -10.235  38.239  1.00 93.05           C  
ATOM   3752 HD11 LEU B  80     -13.431 -11.128  38.006  1.00 93.05           H  
ATOM   3753 HD12 LEU B  80     -13.523  -9.434  38.548  1.00 93.05           H  
ATOM   3754 HD13 LEU B  80     -12.160 -10.459  39.051  1.00 93.05           H  
ATOM   3755  CD2 LEU B  80     -13.063  -9.550  35.872  1.00 93.05           C  
ATOM   3756 HD21 LEU B  80     -12.534  -9.309  34.950  1.00 93.05           H  
ATOM   3757 HD22 LEU B  80     -13.717  -8.716  36.125  1.00 93.05           H  
ATOM   3758 HD23 LEU B  80     -13.662 -10.444  35.697  1.00 93.05           H  
ATOM   3759  N   ASP B  81      -8.816  -6.226  36.794  1.00 92.35           N  
ATOM   3760  H   ASP B  81      -8.151  -6.872  37.195  1.00 92.35           H  
ATOM   3761  CA  ASP B  81      -8.438  -4.817  36.749  1.00 92.35           C  
ATOM   3762  HA  ASP B  81      -9.335  -4.213  36.882  1.00 92.35           H  
ATOM   3763  C   ASP B  81      -7.772  -4.467  35.398  1.00 92.35           C  
ATOM   3764  CB  ASP B  81      -7.530  -4.493  37.947  1.00 92.35           C  
ATOM   3765  HB2 ASP B  81      -8.039  -4.800  38.861  1.00 92.35           H  
ATOM   3766  HB3 ASP B  81      -6.606  -5.066  37.868  1.00 92.35           H  
ATOM   3767  O   ASP B  81      -6.669  -4.947  35.122  1.00 92.35           O  
ATOM   3768  CG  ASP B  81      -7.199  -3.001  38.060  1.00 92.35           C  
ATOM   3769  OD1 ASP B  81      -7.715  -2.218  37.226  1.00 92.35           O  
ATOM   3770  OD2 ASP B  81      -6.470  -2.645  39.011  1.00 92.35           O  
ATOM   3771  N   PRO B  82      -8.381  -3.608  34.550  1.00 89.19           N  
ATOM   3772  CA  PRO B  82      -7.760  -3.158  33.302  1.00 89.19           C  
ATOM   3773  HA  PRO B  82      -7.539  -4.027  32.682  1.00 89.19           H  
ATOM   3774  C   PRO B  82      -6.460  -2.368  33.517  1.00 89.19           C  
ATOM   3775  CB  PRO B  82      -8.815  -2.280  32.616  1.00 89.19           C  
ATOM   3776  HB2 PRO B  82      -8.599  -1.229  32.809  1.00 89.19           H  
ATOM   3777  HB3 PRO B  82      -8.852  -2.463  31.542  1.00 89.19           H  
ATOM   3778  O   PRO B  82      -5.647  -2.262  32.598  1.00 89.19           O  
ATOM   3779  CG  PRO B  82     -10.133  -2.659  33.287  1.00 89.19           C  
ATOM   3780  HG2 PRO B  82     -10.852  -1.840  33.270  1.00 89.19           H  
ATOM   3781  HG3 PRO B  82     -10.549  -3.549  32.815  1.00 89.19           H  
ATOM   3782  CD  PRO B  82      -9.688  -2.992  34.703  1.00 89.19           C  
ATOM   3783  HD2 PRO B  82      -9.587  -2.078  35.289  1.00 89.19           H  
ATOM   3784  HD3 PRO B  82     -10.417  -3.658  35.165  1.00 89.19           H  
ATOM   3785  N   ASP B  83      -6.255  -1.817  34.718  1.00 86.59           N  
ATOM   3786  H   ASP B  83      -6.937  -1.963  35.450  1.00 86.59           H  
ATOM   3787  CA  ASP B  83      -5.070  -1.040  35.081  1.00 86.59           C  
ATOM   3788  HA  ASP B  83      -4.662  -0.608  34.167  1.00 86.59           H  
ATOM   3789  C   ASP B  83      -3.946  -1.922  35.679  1.00 86.59           C  
ATOM   3790  CB  ASP B  83      -5.478   0.147  35.976  1.00 86.59           C  
ATOM   3791  HB2 ASP B  83      -5.831  -0.235  36.934  1.00 86.59           H  
ATOM   3792  HB3 ASP B  83      -4.598   0.762  36.166  1.00 86.59           H  
ATOM   3793  O   ASP B  83      -2.859  -1.423  36.001  1.00 86.59           O  
ATOM   3794  CG  ASP B  83      -6.565   1.039  35.349  1.00 86.59           C  
ATOM   3795  OD1 ASP B  83      -6.534   1.308  34.125  1.00 86.59           O  
ATOM   3796  OD2 ASP B  83      -7.495   1.485  36.058  1.00 86.59           O  
ATOM   3797  N   ALA B  84      -4.125  -3.250  35.733  1.00 90.12           N  
ATOM   3798  H   ALA B  84      -5.018  -3.628  35.452  1.00 90.12           H  
ATOM   3799  CA  ALA B  84      -3.070  -4.202  36.086  1.00 90.12           C  
ATOM   3800  HA  ALA B  84      -2.530  -3.792  36.939  1.00 90.12           H  
ATOM   3801  C   ALA B  84      -2.061  -4.399  34.930  1.00 90.12           C  
ATOM   3802  CB  ALA B  84      -3.706  -5.514  36.550  1.00 90.12           C  
ATOM   3803  HB1 ALA B  84      -4.261  -5.970  35.729  1.00 90.12           H  
ATOM   3804  HB2 ALA B  84      -2.932  -6.198  36.896  1.00 90.12           H  
ATOM   3805  HB3 ALA B  84      -4.390  -5.320  37.377  1.00 90.12           H  
ATOM   3806  O   ALA B  84      -2.430  -4.645  33.783  1.00 90.12           O  
ATOM   3807  N   VAL B  85      -0.765  -4.250  35.230  1.00 86.48           N  
ATOM   3808  H   VAL B  85      -0.525  -4.091  36.198  1.00 86.48           H  
ATOM   3809  CA  VAL B  85       0.330  -4.240  34.233  1.00 86.48           C  
ATOM   3810  HA  VAL B  85       0.042  -3.598  33.400  1.00 86.48           H  
ATOM   3811  C   VAL B  85       0.585  -5.642  33.684  1.00 86.48           C  
ATOM   3812  CB  VAL B  85       1.646  -3.705  34.833  1.00 86.48           C  
ATOM   3813  HB  VAL B  85       2.043  -4.451  35.522  1.00 86.48           H  
ATOM   3814  O   VAL B  85       0.704  -6.588  34.467  1.00 86.48           O  
ATOM   3815  CG1 VAL B  85       2.697  -3.441  33.747  1.00 86.48           C  
ATOM   3816 HG11 VAL B  85       2.927  -4.358  33.205  1.00 86.48           H  
ATOM   3817 HG12 VAL B  85       3.622  -3.081  34.197  1.00 86.48           H  
ATOM   3818 HG13 VAL B  85       2.327  -2.704  33.035  1.00 86.48           H  
ATOM   3819  CG2 VAL B  85       1.479  -2.405  35.633  1.00 86.48           C  
ATOM   3820 HG21 VAL B  85       1.197  -1.595  34.960  1.00 86.48           H  
ATOM   3821 HG22 VAL B  85       0.727  -2.515  36.414  1.00 86.48           H  
ATOM   3822 HG23 VAL B  85       2.425  -2.161  36.116  1.00 86.48           H  
ATOM   3823  N   GLY B  86       0.723  -5.789  32.365  1.00 87.35           N  
ATOM   3824  H   GLY B  86       0.724  -4.975  31.766  1.00 87.35           H  
ATOM   3825  CA  GLY B  86       0.998  -7.081  31.729  1.00 87.35           C  
ATOM   3826  HA2 GLY B  86       1.226  -6.906  30.678  1.00 87.35           H  
ATOM   3827  HA3 GLY B  86       1.876  -7.528  32.194  1.00 87.35           H  
ATOM   3828  C   GLY B  86      -0.156  -8.089  31.815  1.00 87.35           C  
ATOM   3829  O   GLY B  86       0.069  -9.285  31.621  1.00 87.35           O  
ATOM   3830  N   LYS B  87      -1.373  -7.638  32.151  1.00 92.12           N  
ATOM   3831  H   LYS B  87      -1.483  -6.641  32.266  1.00 92.12           H  
ATOM   3832  CA  LYS B  87      -2.569  -8.475  32.335  1.00 92.12           C  
ATOM   3833  HA  LYS B  87      -2.285  -9.525  32.263  1.00 92.12           H  
ATOM   3834  C   LYS B  87      -3.620  -8.229  31.260  1.00 92.12           C  
ATOM   3835  CB  LYS B  87      -3.209  -8.225  33.711  1.00 92.12           C  
ATOM   3836  HB2 LYS B  87      -3.594  -7.205  33.735  1.00 92.12           H  
ATOM   3837  HB3 LYS B  87      -4.060  -8.896  33.832  1.00 92.12           H  
ATOM   3838  O   LYS B  87      -3.609  -7.210  30.575  1.00 92.12           O  
ATOM   3839  CG  LYS B  87      -2.288  -8.413  34.916  1.00 92.12           C  
ATOM   3840  HG2 LYS B  87      -2.873  -8.226  35.817  1.00 92.12           H  
ATOM   3841  HG3 LYS B  87      -1.493  -7.668  34.884  1.00 92.12           H  
ATOM   3842  CD  LYS B  87      -1.683  -9.812  35.012  1.00 92.12           C  
ATOM   3843  HD2 LYS B  87      -2.478 -10.557  34.985  1.00 92.12           H  
ATOM   3844  HD3 LYS B  87      -0.992  -9.976  34.185  1.00 92.12           H  
ATOM   3845  CE  LYS B  87      -0.944  -9.875  36.346  1.00 92.12           C  
ATOM   3846  HE2 LYS B  87      -0.229  -9.053  36.386  1.00 92.12           H  
ATOM   3847  HE3 LYS B  87      -1.676  -9.735  37.141  1.00 92.12           H  
ATOM   3848  NZ  LYS B  87      -0.260 -11.170  36.494  1.00 92.12           N  
ATOM   3849  HZ1 LYS B  87       0.457 -11.260  35.789  1.00 92.12           H  
ATOM   3850  HZ2 LYS B  87      -0.923 -11.906  36.297  1.00 92.12           H  
ATOM   3851  HZ3 LYS B  87       0.121 -11.294  37.421  1.00 92.12           H  
ATOM   3852  N   SER B  88      -4.578  -9.145  31.162  1.00 94.48           N  
ATOM   3853  H   SER B  88      -4.501  -9.968  31.741  1.00 94.48           H  
ATOM   3854  CA  SER B  88      -5.813  -8.952  30.405  1.00 94.48           C  
ATOM   3855  HA  SER B  88      -5.913  -7.893  30.167  1.00 94.48           H  
ATOM   3856  C   SER B  88      -7.037  -9.359  31.227  1.00 94.48           C  
ATOM   3857  CB  SER B  88      -5.739  -9.724  29.089  1.00 94.48           C  
ATOM   3858  HB2 SER B  88      -5.711 -10.795  29.294  1.00 94.48           H  
ATOM   3859  HB3 SER B  88      -4.833  -9.441  28.553  1.00 94.48           H  
ATOM   3860  O   SER B  88      -7.009 -10.363  31.937  1.00 94.48           O  
ATOM   3861  OG  SER B  88      -6.861  -9.424  28.288  1.00 94.48           O  
ATOM   3862  HG  SER B  88      -6.862  -8.484  28.093  1.00 94.48           H  
ATOM   3863  N   TYR B  89      -8.130  -8.604  31.095  1.00 95.56           N  
ATOM   3864  H   TYR B  89      -8.079  -7.798  30.489  1.00 95.56           H  
ATOM   3865  CA  TYR B  89      -9.417  -8.911  31.736  1.00 95.56           C  
ATOM   3866  HA  TYR B  89      -9.220  -9.472  32.649  1.00 95.56           H  
ATOM   3867  C   TYR B  89     -10.309  -9.846  30.915  1.00 95.56           C  
ATOM   3868  CB  TYR B  89     -10.137  -7.616  32.142  1.00 95.56           C  
ATOM   3869  HB2 TYR B  89      -9.491  -7.059  32.820  1.00 95.56           H  
ATOM   3870  HB3 TYR B  89     -11.034  -7.873  32.705  1.00 95.56           H  
ATOM   3871  O   TYR B  89     -11.416 -10.169  31.347  1.00 95.56           O  
ATOM   3872  CG  TYR B  89     -10.536  -6.721  30.984  1.00 95.56           C  
ATOM   3873  CD1 TYR B  89      -9.867  -5.501  30.785  1.00 95.56           C  
ATOM   3874  HD1 TYR B  89      -9.082  -5.202  31.463  1.00 95.56           H  
ATOM   3875  CD2 TYR B  89     -11.593  -7.086  30.124  1.00 95.56           C  
ATOM   3876  HD2 TYR B  89     -12.142  -8.000  30.294  1.00 95.56           H  
ATOM   3877  CE1 TYR B  89     -10.259  -4.654  29.733  1.00 95.56           C  
ATOM   3878  HE1 TYR B  89      -9.799  -3.684  29.613  1.00 95.56           H  
ATOM   3879  CE2 TYR B  89     -11.954  -6.258  29.046  1.00 95.56           C  
ATOM   3880  HE2 TYR B  89     -12.756  -6.546  28.384  1.00 95.56           H  
ATOM   3881  OH  TYR B  89     -11.631  -4.215  27.826  1.00 95.56           O  
ATOM   3882  HH  TYR B  89     -12.421  -4.534  27.382  1.00 95.56           H  
ATOM   3883  CZ  TYR B  89     -11.285  -5.035  28.849  1.00 95.56           C  
ATOM   3884  N   VAL B  90      -9.848 -10.301  29.746  1.00 95.72           N  
ATOM   3885  H   VAL B  90      -8.915 -10.034  29.465  1.00 95.72           H  
ATOM   3886  CA  VAL B  90     -10.522 -11.333  28.948  1.00 95.72           C  
ATOM   3887  HA  VAL B  90     -11.503 -11.521  29.384  1.00 95.72           H  
ATOM   3888  C   VAL B  90      -9.767 -12.659  29.010  1.00 95.72           C  
ATOM   3889  CB  VAL B  90     -10.782 -10.893  27.496  1.00 95.72           C  
ATOM   3890  HB  VAL B  90     -11.187 -11.748  26.955  1.00 95.72           H  
ATOM   3891  O   VAL B  90      -8.562 -12.709  29.243  1.00 95.72           O  
ATOM   3892  CG1 VAL B  90     -11.826  -9.778  27.438  1.00 95.72           C  
ATOM   3893 HG11 VAL B  90     -12.059  -9.552  26.397  1.00 95.72           H  
ATOM   3894 HG12 VAL B  90     -12.740 -10.102  27.935  1.00 95.72           H  
ATOM   3895 HG13 VAL B  90     -11.448  -8.878  27.923  1.00 95.72           H  
ATOM   3896  CG2 VAL B  90      -9.537 -10.412  26.756  1.00 95.72           C  
ATOM   3897 HG21 VAL B  90      -9.216  -9.445  27.145  1.00 95.72           H  
ATOM   3898 HG22 VAL B  90      -8.727 -11.132  26.873  1.00 95.72           H  
ATOM   3899 HG23 VAL B  90      -9.779 -10.317  25.698  1.00 95.72           H  
ATOM   3900  N   ARG B  91     -10.505 -13.756  28.812  1.00 94.25           N  
ATOM   3901  H   ARG B  91     -11.495 -13.620  28.667  1.00 94.25           H  
ATOM   3902  CA  ARG B  91      -9.987 -15.141  28.768  1.00 94.25           C  
ATOM   3903  HA  ARG B  91      -8.898 -15.127  28.822  1.00 94.25           H  
ATOM   3904  C   ARG B  91     -10.336 -15.867  27.470  1.00 94.25           C  
ATOM   3905  CB  ARG B  91     -10.548 -15.947  29.950  1.00 94.25           C  
ATOM   3906  HB2 ARG B  91     -11.628 -16.039  29.833  1.00 94.25           H  
ATOM   3907  HB3 ARG B  91     -10.116 -16.948  29.926  1.00 94.25           H  
ATOM   3908  O   ARG B  91      -9.993 -17.037  27.307  1.00 94.25           O  
ATOM   3909  CG  ARG B  91     -10.246 -15.323  31.311  1.00 94.25           C  
ATOM   3910  HG2 ARG B  91     -10.720 -14.343  31.371  1.00 94.25           H  
ATOM   3911  HG3 ARG B  91      -9.166 -15.225  31.427  1.00 94.25           H  
ATOM   3912  CD  ARG B  91     -10.803 -16.210  32.424  1.00 94.25           C  
ATOM   3913  HD2 ARG B  91     -11.875 -16.336  32.273  1.00 94.25           H  
ATOM   3914  HD3 ARG B  91     -10.318 -17.184  32.349  1.00 94.25           H  
ATOM   3915  NE  ARG B  91     -10.565 -15.624  33.755  1.00 94.25           N  
ATOM   3916  HE  ARG B  91     -10.370 -14.633  33.781  1.00 94.25           H  
ATOM   3917  NH1 ARG B  91     -10.646 -17.572  34.963  1.00 94.25           N  
ATOM   3918 HH11 ARG B  91     -10.768 -18.072  34.095  1.00 94.25           H  
ATOM   3919 HH12 ARG B  91     -10.465 -18.067  35.825  1.00 94.25           H  
ATOM   3920  NH2 ARG B  91     -10.231 -15.653  36.003  1.00 94.25           N  
ATOM   3921 HH21 ARG B  91      -9.998 -14.673  35.932  1.00 94.25           H  
ATOM   3922 HH22 ARG B  91     -10.033 -16.161  36.853  1.00 94.25           H  
ATOM   3923  CZ  ARG B  91     -10.487 -16.281  34.896  1.00 94.25           C  
ATOM   3924  N   GLU B  92     -11.086 -15.196  26.599  1.00 96.04           N  
ATOM   3925  H   GLU B  92     -11.203 -14.202  26.733  1.00 96.04           H  
ATOM   3926  CA  GLU B  92     -11.728 -15.767  25.422  1.00 96.04           C  
ATOM   3927  HA  GLU B  92     -11.316 -16.764  25.262  1.00 96.04           H  
ATOM   3928  C   GLU B  92     -11.395 -14.940  24.171  1.00 96.04           C  
ATOM   3929  CB  GLU B  92     -13.254 -15.913  25.633  1.00 96.04           C  
ATOM   3930  HB2 GLU B  92     -13.690 -14.932  25.820  1.00 96.04           H  
ATOM   3931  HB3 GLU B  92     -13.679 -16.315  24.713  1.00 96.04           H  
ATOM   3932  O   GLU B  92     -11.132 -13.738  24.245  1.00 96.04           O  
ATOM   3933  CG  GLU B  92     -13.620 -16.867  26.788  1.00 96.04           C  
ATOM   3934  HG2 GLU B  92     -13.087 -17.805  26.634  1.00 96.04           H  
ATOM   3935  HG3 GLU B  92     -13.260 -16.435  27.722  1.00 96.04           H  
ATOM   3936  CD  GLU B  92     -15.125 -17.190  26.948  1.00 96.04           C  
ATOM   3937  OE1 GLU B  92     -15.438 -17.920  27.917  1.00 96.04           O  
ATOM   3938  OE2 GLU B  92     -15.971 -16.751  26.133  1.00 96.04           O  
ATOM   3939  N   GLY B  93     -11.378 -15.609  23.023  1.00 97.21           N  
ATOM   3940  H   GLY B  93     -11.600 -16.594  23.054  1.00 97.21           H  
ATOM   3941  CA  GLY B  93     -11.102 -15.052  21.703  1.00 97.21           C  
ATOM   3942  HA2 GLY B  93     -10.064 -14.722  21.648  1.00 97.21           H  
ATOM   3943  HA3 GLY B  93     -11.750 -14.193  21.530  1.00 97.21           H  
ATOM   3944  C   GLY B  93     -11.358 -16.088  20.607  1.00 97.21           C  
ATOM   3945  O   GLY B  93     -11.698 -17.239  20.883  1.00 97.21           O  
ATOM   3946  N   GLY B  94     -11.215 -15.697  19.344  1.00 98.37           N  
ATOM   3947  H   GLY B  94     -10.940 -14.743  19.161  1.00 98.37           H  
ATOM   3948  CA  GLY B  94     -11.362 -16.617  18.213  1.00 98.37           C  
ATOM   3949  HA2 GLY B  94     -12.053 -17.422  18.460  1.00 98.37           H  
ATOM   3950  HA3 GLY B  94     -11.781 -16.076  17.364  1.00 98.37           H  
ATOM   3951  C   GLY B  94     -10.015 -17.205  17.801  1.00 98.37           C  
ATOM   3952  O   GLY B  94      -9.206 -16.499  17.213  1.00 98.37           O  
ATOM   3953  N   PHE B  95      -9.764 -18.491  18.052  1.00 98.19           N  
ATOM   3954  H   PHE B  95     -10.453 -19.028  18.558  1.00 98.19           H  
ATOM   3955  CA  PHE B  95      -8.472 -19.126  17.741  1.00 98.19           C  
ATOM   3956  HA  PHE B  95      -7.786 -18.372  17.355  1.00 98.19           H  
ATOM   3957  C   PHE B  95      -8.575 -20.198  16.651  1.00 98.19           C  
ATOM   3958  CB  PHE B  95      -7.825 -19.661  19.025  1.00 98.19           C  
ATOM   3959  HB2 PHE B  95      -6.898 -20.174  18.766  1.00 98.19           H  
ATOM   3960  HB3 PHE B  95      -8.489 -20.390  19.489  1.00 98.19           H  
ATOM   3961  O   PHE B  95      -9.581 -20.909  16.536  1.00 98.19           O  
ATOM   3962  CG  PHE B  95      -7.504 -18.561  20.017  1.00 98.19           C  
ATOM   3963  CD1 PHE B  95      -6.307 -17.829  19.901  1.00 98.19           C  
ATOM   3964  HD1 PHE B  95      -5.594 -18.078  19.129  1.00 98.19           H  
ATOM   3965  CD2 PHE B  95      -8.433 -18.223  21.018  1.00 98.19           C  
ATOM   3966  HD2 PHE B  95      -9.359 -18.769  21.115  1.00 98.19           H  
ATOM   3967  CE1 PHE B  95      -6.038 -16.767  20.783  1.00 98.19           C  
ATOM   3968  HE1 PHE B  95      -5.118 -16.210  20.686  1.00 98.19           H  
ATOM   3969  CE2 PHE B  95      -8.172 -17.151  21.885  1.00 98.19           C  
ATOM   3970  HE2 PHE B  95      -8.910 -16.888  22.629  1.00 98.19           H  
ATOM   3971  CZ  PHE B  95      -6.971 -16.427  21.778  1.00 98.19           C  
ATOM   3972  HZ  PHE B  95      -6.771 -15.611  22.457  1.00 98.19           H  
ATOM   3973  N   LEU B  96      -7.509 -20.340  15.862  1.00 97.78           N  
ATOM   3974  H   LEU B  96      -6.704 -19.759  16.048  1.00 97.78           H  
ATOM   3975  CA  LEU B  96      -7.367 -21.414  14.884  1.00 97.78           C  
ATOM   3976  HA  LEU B  96      -8.329 -21.563  14.395  1.00 97.78           H  
ATOM   3977  C   LEU B  96      -7.014 -22.730  15.582  1.00 97.78           C  
ATOM   3978  CB  LEU B  96      -6.322 -21.050  13.812  1.00 97.78           C  
ATOM   3979  HB2 LEU B  96      -6.120 -21.933  13.206  1.00 97.78           H  
ATOM   3980  HB3 LEU B  96      -5.396 -20.767  14.312  1.00 97.78           H  
ATOM   3981  O   LEU B  96      -6.087 -22.817  16.388  1.00 97.78           O  
ATOM   3982  CG  LEU B  96      -6.732 -19.901  12.877  1.00 97.78           C  
ATOM   3983  HG  LEU B  96      -6.902 -18.999  13.465  1.00 97.78           H  
ATOM   3984  CD1 LEU B  96      -5.618 -19.618  11.870  1.00 97.78           C  
ATOM   3985 HD11 LEU B  96      -4.708 -19.348  12.406  1.00 97.78           H  
ATOM   3986 HD12 LEU B  96      -5.898 -18.780  11.231  1.00 97.78           H  
ATOM   3987 HD13 LEU B  96      -5.427 -20.498  11.256  1.00 97.78           H  
ATOM   3988  CD2 LEU B  96      -8.010 -20.204  12.099  1.00 97.78           C  
ATOM   3989 HD21 LEU B  96      -8.855 -20.280  12.783  1.00 97.78           H  
ATOM   3990 HD22 LEU B  96      -8.205 -19.373  11.421  1.00 97.78           H  
ATOM   3991 HD23 LEU B  96      -7.899 -21.127  11.530  1.00 97.78           H  
ATOM   3992  N   THR B  97      -7.746 -23.786  15.231  1.00 90.21           N  
ATOM   3993  H   THR B  97      -8.436 -23.659  14.504  1.00 90.21           H  
ATOM   3994  CA  THR B  97      -7.389 -25.157  15.612  1.00 90.21           C  
ATOM   3995  HA  THR B  97      -7.061 -25.167  16.652  1.00 90.21           H  
ATOM   3996  C   THR B  97      -6.237 -25.620  14.723  1.00 90.21           C  
ATOM   3997  CB  THR B  97      -8.587 -26.108  15.451  1.00 90.21           C  
ATOM   3998  HB  THR B  97      -8.698 -26.390  14.404  1.00 90.21           H  
ATOM   3999  O   THR B  97      -6.366 -25.523  13.506  1.00 90.21           O  
ATOM   4000  CG2 THR B  97      -8.423 -27.366  16.300  1.00 90.21           C  
ATOM   4001 HG21 THR B  97      -9.283 -28.020  16.151  1.00 90.21           H  
ATOM   4002 HG22 THR B  97      -8.342 -27.099  17.354  1.00 90.21           H  
ATOM   4003 HG23 THR B  97      -7.523 -27.899  15.995  1.00 90.21           H  
ATOM   4004  OG1 THR B  97      -9.788 -25.492  15.874  1.00 90.21           O  
ATOM   4005  HG1 THR B  97      -9.525 -24.693  16.336  1.00 90.21           H  
ATOM   4006  N   GLY B  98      -5.137 -26.106  15.305  1.00 89.87           N  
ATOM   4007  H   GLY B  98      -5.078 -26.163  16.312  1.00 89.87           H  
ATOM   4008  CA  GLY B  98      -3.967 -26.533  14.526  1.00 89.87           C  
ATOM   4009  HA2 GLY B  98      -3.314 -27.140  15.153  1.00 89.87           H  
ATOM   4010  HA3 GLY B  98      -4.290 -27.155  13.692  1.00 89.87           H  
ATOM   4011  C   GLY B  98      -3.137 -25.377  13.955  1.00 89.87           C  
ATOM   4012  O   GLY B  98      -2.524 -25.518  12.908  1.00 89.87           O  
ATOM   4013  N   ALA B  99      -3.104 -24.210  14.615  1.00 91.75           N  
ATOM   4014  H   ALA B  99      -3.655 -24.113  15.455  1.00 91.75           H  
ATOM   4015  CA  ALA B  99      -2.361 -23.036  14.124  1.00 91.75           C  
ATOM   4016  HA  ALA B  99      -2.757 -22.767  13.145  1.00 91.75           H  
ATOM   4017  C   ALA B  99      -0.841 -23.269  13.953  1.00 91.75           C  
ATOM   4018  CB  ALA B  99      -2.612 -21.872  15.092  1.00 91.75           C  
ATOM   4019  HB1 ALA B  99      -3.673 -21.795  15.329  1.00 91.75           H  
ATOM   4020  HB2 ALA B  99      -2.050 -22.027  16.013  1.00 91.75           H  
ATOM   4021  HB3 ALA B  99      -2.283 -20.940  14.633  1.00 91.75           H  
ATOM   4022  O   ALA B  99      -0.178 -22.511  13.249  1.00 91.75           O  
ATOM   4023  N   GLY B 100      -0.289 -24.288  14.623  1.00 91.89           N  
ATOM   4024  H   GLY B 100      -0.904 -24.881  15.161  1.00 91.89           H  
ATOM   4025  CA  GLY B 100       1.105 -24.715  14.495  1.00 91.89           C  
ATOM   4026  HA2 GLY B 100       1.446 -25.072  15.467  1.00 91.89           H  
ATOM   4027  HA3 GLY B 100       1.723 -23.865  14.205  1.00 91.89           H  
ATOM   4028  C   GLY B 100       1.344 -25.843  13.484  1.00 91.89           C  
ATOM   4029  O   GLY B 100       2.510 -26.150  13.231  1.00 91.89           O  
ATOM   4030  N   ASP B 101       0.291 -26.441  12.920  1.00 94.43           N  
ATOM   4031  H   ASP B 101      -0.635 -26.066  13.072  1.00 94.43           H  
ATOM   4032  CA  ASP B 101       0.380 -27.568  11.987  1.00 94.43           C  
ATOM   4033  HA  ASP B 101       1.145 -28.255  12.349  1.00 94.43           H  
ATOM   4034  C   ASP B 101       0.795 -27.070  10.589  1.00 94.43           C  
ATOM   4035  CB  ASP B 101      -0.954 -28.345  11.927  1.00 94.43           C  
ATOM   4036  HB2 ASP B 101      -0.833 -29.177  11.233  1.00 94.43           H  
ATOM   4037  HB3 ASP B 101      -1.724 -27.690  11.520  1.00 94.43           H  
ATOM   4038  O   ASP B 101       0.338 -26.016  10.141  1.00 94.43           O  
ATOM   4039  CG  ASP B 101      -1.440 -28.915  13.271  1.00 94.43           C  
ATOM   4040  OD1 ASP B 101      -0.598 -29.149  14.167  1.00 94.43           O  
ATOM   4041  OD2 ASP B 101      -2.669 -29.128  13.408  1.00 94.43           O  
ATOM   4042  N   PHE B 102       1.689 -27.800   9.912  1.00 96.06           N  
ATOM   4043  H   PHE B 102       2.040 -28.653  10.323  1.00 96.06           H  
ATOM   4044  CA  PHE B 102       2.181 -27.452   8.572  1.00 96.06           C  
ATOM   4045  HA  PHE B 102       1.339 -27.119   7.964  1.00 96.06           H  
ATOM   4046  C   PHE B 102       2.852 -28.648   7.879  1.00 96.06           C  
ATOM   4047  CB  PHE B 102       3.194 -26.303   8.707  1.00 96.06           C  
ATOM   4048  HB2 PHE B 102       2.692 -25.457   9.175  1.00 96.06           H  
ATOM   4049  HB3 PHE B 102       3.993 -26.622   9.377  1.00 96.06           H  
ATOM   4050  O   PHE B 102       3.713 -29.293   8.485  1.00 96.06           O  
ATOM   4051  CG  PHE B 102       3.801 -25.808   7.408  1.00 96.06           C  
ATOM   4052  CD1 PHE B 102       5.197 -25.824   7.218  1.00 96.06           C  
ATOM   4053  HD1 PHE B 102       5.841 -26.236   7.981  1.00 96.06           H  
ATOM   4054  CD2 PHE B 102       2.968 -25.292   6.399  1.00 96.06           C  
ATOM   4055  HD2 PHE B 102       1.897 -25.284   6.534  1.00 96.06           H  
ATOM   4056  CE1 PHE B 102       5.754 -25.317   6.030  1.00 96.06           C  
ATOM   4057  HE1 PHE B 102       6.824 -25.342   5.880  1.00 96.06           H  
ATOM   4058  CE2 PHE B 102       3.524 -24.794   5.210  1.00 96.06           C  
ATOM   4059  HE2 PHE B 102       2.877 -24.419   4.431  1.00 96.06           H  
ATOM   4060  CZ  PHE B 102       4.915 -24.805   5.025  1.00 96.06           C  
ATOM   4061  HZ  PHE B 102       5.327 -24.436   4.097  1.00 96.06           H  
ATOM   4062  N   ASP B 103       2.531 -28.913   6.609  1.00 95.62           N  
ATOM   4063  H   ASP B 103       1.806 -28.362   6.173  1.00 95.62           H  
ATOM   4064  CA  ASP B 103       3.239 -29.922   5.800  1.00 95.62           C  
ATOM   4065  HA  ASP B 103       3.529 -30.737   6.464  1.00 95.62           H  
ATOM   4066  C   ASP B 103       4.543 -29.352   5.210  1.00 95.62           C  
ATOM   4067  CB  ASP B 103       2.317 -30.561   4.748  1.00 95.62           C  
ATOM   4068  HB2 ASP B 103       1.371 -30.817   5.226  1.00 95.62           H  
ATOM   4069  HB3 ASP B 103       2.109 -29.845   3.953  1.00 95.62           H  
ATOM   4070  O   ASP B 103       4.621 -28.909   4.063  1.00 95.62           O  
ATOM   4071  CG  ASP B 103       2.919 -31.846   4.147  1.00 95.62           C  
ATOM   4072  OD1 ASP B 103       4.165 -32.004   4.174  1.00 95.62           O  
ATOM   4073  OD2 ASP B 103       2.126 -32.682   3.653  1.00 95.62           O  
ATOM   4074  N   ALA B 104       5.594 -29.338   6.032  1.00 94.33           N  
ATOM   4075  H   ALA B 104       5.445 -29.648   6.982  1.00 94.33           H  
ATOM   4076  CA  ALA B 104       6.891 -28.785   5.650  1.00 94.33           C  
ATOM   4077  HA  ALA B 104       6.734 -27.761   5.311  1.00 94.33           H  
ATOM   4078  C   ALA B 104       7.550 -29.544   4.477  1.00 94.33           C  
ATOM   4079  CB  ALA B 104       7.779 -28.753   6.900  1.00 94.33           C  
ATOM   4080  HB1 ALA B 104       8.695 -28.205   6.680  1.00 94.33           H  
ATOM   4081  HB2 ALA B 104       7.256 -28.252   7.715  1.00 94.33           H  
ATOM   4082  HB3 ALA B 104       8.033 -29.769   7.202  1.00 94.33           H  
ATOM   4083  O   ALA B 104       8.122 -28.912   3.586  1.00 94.33           O  
ATOM   4084  N   GLU B 105       7.436 -30.878   4.432  1.00 89.39           N  
ATOM   4085  H   GLU B 105       6.823 -31.332   5.094  1.00 89.39           H  
ATOM   4086  CA  GLU B 105       8.038 -31.703   3.372  1.00 89.39           C  
ATOM   4087  HA  GLU B 105       9.075 -31.394   3.240  1.00 89.39           H  
ATOM   4088  C   GLU B 105       7.357 -31.490   2.014  1.00 89.39           C  
ATOM   4089  CB  GLU B 105       8.032 -33.195   3.759  1.00 89.39           C  
ATOM   4090  HB2 GLU B 105       7.054 -33.465   4.158  1.00 89.39           H  
ATOM   4091  HB3 GLU B 105       8.217 -33.791   2.865  1.00 89.39           H  
ATOM   4092  O   GLU B 105       8.045 -31.476   0.989  1.00 89.39           O  
ATOM   4093  CG  GLU B 105       9.136 -33.521   4.780  1.00 89.39           C  
ATOM   4094  HG2 GLU B 105      10.091 -33.195   4.369  1.00 89.39           H  
ATOM   4095  HG3 GLU B 105       8.956 -32.948   5.690  1.00 89.39           H  
ATOM   4096  CD  GLU B 105       9.222 -35.016   5.145  1.00 89.39           C  
ATOM   4097  OE1 GLU B 105      10.365 -35.513   5.281  1.00 89.39           O  
ATOM   4098  OE2 GLU B 105       8.160 -35.653   5.332  1.00 89.39           O  
ATOM   4099  N   PHE B 106       6.042 -31.237   1.983  1.00 94.30           N  
ATOM   4100  H   PHE B 106       5.509 -31.313   2.837  1.00 94.30           H  
ATOM   4101  CA  PHE B 106       5.324 -30.898   0.751  1.00 94.30           C  
ATOM   4102  HA  PHE B 106       5.395 -31.746   0.070  1.00 94.30           H  
ATOM   4103  C   PHE B 106       5.928 -29.679   0.036  1.00 94.30           C  
ATOM   4104  CB  PHE B 106       3.845 -30.669   1.087  1.00 94.30           C  
ATOM   4105  HB2 PHE B 106       3.481 -31.555   1.608  1.00 94.30           H  
ATOM   4106  HB3 PHE B 106       3.746 -29.817   1.759  1.00 94.30           H  
ATOM   4107  O   PHE B 106       6.152 -29.720  -1.177  1.00 94.30           O  
ATOM   4108  CG  PHE B 106       2.960 -30.453  -0.119  1.00 94.30           C  
ATOM   4109  CD1 PHE B 106       2.836 -29.175  -0.695  1.00 94.30           C  
ATOM   4110  HD1 PHE B 106       3.353 -28.331  -0.264  1.00 94.30           H  
ATOM   4111  CD2 PHE B 106       2.259 -31.542  -0.666  1.00 94.30           C  
ATOM   4112  HD2 PHE B 106       2.324 -32.511  -0.193  1.00 94.30           H  
ATOM   4113  CE1 PHE B 106       2.041 -28.999  -1.840  1.00 94.30           C  
ATOM   4114  HE1 PHE B 106       1.949 -28.019  -2.285  1.00 94.30           H  
ATOM   4115  CE2 PHE B 106       1.471 -31.368  -1.816  1.00 94.30           C  
ATOM   4116  HE2 PHE B 106       0.927 -32.201  -2.236  1.00 94.30           H  
ATOM   4117  CZ  PHE B 106       1.368 -30.097  -2.402  1.00 94.30           C  
ATOM   4118  HZ  PHE B 106       0.750 -29.964  -3.278  1.00 94.30           H  
ATOM   4119  N   PHE B 107       6.259 -28.627   0.794  1.00 93.31           N  
ATOM   4120  H   PHE B 107       6.050 -28.687   1.781  1.00 93.31           H  
ATOM   4121  CA  PHE B 107       6.874 -27.392   0.288  1.00 93.31           C  
ATOM   4122  HA  PHE B 107       6.542 -27.247  -0.740  1.00 93.31           H  
ATOM   4123  C   PHE B 107       8.411 -27.431   0.224  1.00 93.31           C  
ATOM   4124  CB  PHE B 107       6.363 -26.197   1.109  1.00 93.31           C  
ATOM   4125  HB2 PHE B 107       6.885 -25.293   0.797  1.00 93.31           H  
ATOM   4126  HB3 PHE B 107       6.595 -26.366   2.160  1.00 93.31           H  
ATOM   4127  O   PHE B 107       9.027 -26.432  -0.145  1.00 93.31           O  
ATOM   4128  CG  PHE B 107       4.876 -25.957   0.945  1.00 93.31           C  
ATOM   4129  CD1 PHE B 107       4.376 -25.388  -0.243  1.00 93.31           C  
ATOM   4130  HD1 PHE B 107       5.056 -25.088  -1.026  1.00 93.31           H  
ATOM   4131  CD2 PHE B 107       3.985 -26.365   1.951  1.00 93.31           C  
ATOM   4132  HD2 PHE B 107       4.356 -26.812   2.861  1.00 93.31           H  
ATOM   4133  CE1 PHE B 107       2.990 -25.239  -0.425  1.00 93.31           C  
ATOM   4134  HE1 PHE B 107       2.604 -24.817  -1.342  1.00 93.31           H  
ATOM   4135  CE2 PHE B 107       2.602 -26.238   1.759  1.00 93.31           C  
ATOM   4136  HE2 PHE B 107       1.934 -26.612   2.521  1.00 93.31           H  
ATOM   4137  CZ  PHE B 107       2.101 -25.677   0.571  1.00 93.31           C  
ATOM   4138  HZ  PHE B 107       1.036 -25.608   0.408  1.00 93.31           H  
ATOM   4139  N   GLY B 108       9.049 -28.556   0.571  1.00 88.28           N  
ATOM   4140  H   GLY B 108       8.497 -29.352   0.857  1.00 88.28           H  
ATOM   4141  CA  GLY B 108      10.513 -28.681   0.595  1.00 88.28           C  
ATOM   4142  HA2 GLY B 108      10.766 -29.730   0.745  1.00 88.28           H  
ATOM   4143  HA3 GLY B 108      10.917 -28.358  -0.365  1.00 88.28           H  
ATOM   4144  C   GLY B 108      11.202 -27.869   1.701  1.00 88.28           C  
ATOM   4145  O   GLY B 108      12.386 -27.560   1.587  1.00 88.28           O  
ATOM   4146  N   ILE B 109      10.473 -27.515   2.760  1.00 89.54           N  
ATOM   4147  H   ILE B 109       9.540 -27.897   2.829  1.00 89.54           H  
ATOM   4148  CA  ILE B 109      10.956 -26.738   3.906  1.00 89.54           C  
ATOM   4149  HA  ILE B 109      11.801 -26.125   3.592  1.00 89.54           H  
ATOM   4150  C   ILE B 109      11.455 -27.705   4.985  1.00 89.54           C  
ATOM   4151  CB  ILE B 109       9.837 -25.785   4.390  1.00 89.54           C  
ATOM   4152  HB  ILE B 109       8.921 -26.363   4.512  1.00 89.54           H  
ATOM   4153  O   ILE B 109      10.794 -28.686   5.324  1.00 89.54           O  
ATOM   4154  CG1 ILE B 109       9.604 -24.690   3.319  1.00 89.54           C  
ATOM   4155 HG12 ILE B 109      10.457 -24.011   3.306  1.00 89.54           H  
ATOM   4156 HG13 ILE B 109       9.534 -25.148   2.333  1.00 89.54           H  
ATOM   4157  CG2 ILE B 109      10.173 -25.130   5.742  1.00 89.54           C  
ATOM   4158 HG21 ILE B 109       9.351 -24.499   6.077  1.00 89.54           H  
ATOM   4159 HG22 ILE B 109      10.331 -25.893   6.504  1.00 89.54           H  
ATOM   4160 HG23 ILE B 109      11.072 -24.522   5.641  1.00 89.54           H  
ATOM   4161  CD1 ILE B 109       8.322 -23.877   3.517  1.00 89.54           C  
ATOM   4162 HD11 ILE B 109       7.467 -24.553   3.511  1.00 89.54           H  
ATOM   4163 HD12 ILE B 109       8.218 -23.166   2.698  1.00 89.54           H  
ATOM   4164 HD13 ILE B 109       8.350 -23.327   4.458  1.00 89.54           H  
ATOM   4165  N   SER B 110      12.630 -27.438   5.562  1.00 85.29           N  
ATOM   4166  H   SER B 110      13.119 -26.600   5.285  1.00 85.29           H  
ATOM   4167  CA  SER B 110      13.157 -28.303   6.628  1.00 85.29           C  
ATOM   4168  HA  SER B 110      13.058 -29.329   6.276  1.00 85.29           H  
ATOM   4169  C   SER B 110      12.346 -28.149   7.928  1.00 85.29           C  
ATOM   4170  CB  SER B 110      14.650 -28.054   6.872  1.00 85.29           C  
ATOM   4171  HB2 SER B 110      15.176 -28.018   5.918  1.00 85.29           H  
ATOM   4172  HB3 SER B 110      15.048 -28.888   7.451  1.00 85.29           H  
ATOM   4173  O   SER B 110      11.905 -27.039   8.230  1.00 85.29           O  
ATOM   4174  OG  SER B 110      14.883 -26.858   7.595  1.00 85.29           O  
ATOM   4175  HG  SER B 110      14.739 -26.119   6.999  1.00 85.29           H  
ATOM   4176  N   PRO B 111      12.220 -29.187   8.782  1.00 87.31           N  
ATOM   4177  CA  PRO B 111      11.533 -29.057  10.072  1.00 87.31           C  
ATOM   4178  HA  PRO B 111      10.479 -28.855   9.886  1.00 87.31           H  
ATOM   4179  C   PRO B 111      12.104 -27.941  10.962  1.00 87.31           C  
ATOM   4180  CB  PRO B 111      11.674 -30.427  10.745  1.00 87.31           C  
ATOM   4181  HB2 PRO B 111      12.592 -30.468  11.333  1.00 87.31           H  
ATOM   4182  HB3 PRO B 111      10.811 -30.657  11.370  1.00 87.31           H  
ATOM   4183  O   PRO B 111      11.371 -27.309  11.717  1.00 87.31           O  
ATOM   4184  CG  PRO B 111      11.790 -31.388   9.563  1.00 87.31           C  
ATOM   4185  HG2 PRO B 111      12.307 -32.308   9.835  1.00 87.31           H  
ATOM   4186  HG3 PRO B 111      10.797 -31.608   9.172  1.00 87.31           H  
ATOM   4187  CD  PRO B 111      12.575 -30.577   8.534  1.00 87.31           C  
ATOM   4188  HD2 PRO B 111      12.290 -30.892   7.530  1.00 87.31           H  
ATOM   4189  HD3 PRO B 111      13.646 -30.716   8.686  1.00 87.31           H  
ATOM   4190  N   ARG B 112      13.412 -27.665  10.847  1.00 83.15           N  
ATOM   4191  H   ARG B 112      13.932 -28.180  10.151  1.00 83.15           H  
ATOM   4192  CA  ARG B 112      14.106 -26.612  11.604  1.00 83.15           C  
ATOM   4193  HA  ARG B 112      13.736 -26.642  12.629  1.00 83.15           H  
ATOM   4194  C   ARG B 112      13.768 -25.209  11.092  1.00 83.15           C  
ATOM   4195  CB  ARG B 112      15.623 -26.889  11.597  1.00 83.15           C  
ATOM   4196  HB2 ARG B 112      15.807 -27.925  11.311  1.00 83.15           H  
ATOM   4197  HB3 ARG B 112      16.115 -26.245  10.868  1.00 83.15           H  
ATOM   4198  O   ARG B 112      13.613 -24.296  11.893  1.00 83.15           O  
ATOM   4199  CG  ARG B 112      16.233 -26.675  12.990  1.00 83.15           C  
ATOM   4200  HG2 ARG B 112      16.058 -25.649  13.315  1.00 83.15           H  
ATOM   4201  HG3 ARG B 112      15.738 -27.345  13.692  1.00 83.15           H  
ATOM   4202  CD  ARG B 112      17.737 -26.971  13.030  1.00 83.15           C  
ATOM   4203  HD2 ARG B 112      18.025 -27.117  14.071  1.00 83.15           H  
ATOM   4204  HD3 ARG B 112      17.929 -27.901  12.494  1.00 83.15           H  
ATOM   4205  NE  ARG B 112      18.530 -25.865  12.459  1.00 83.15           N  
ATOM   4206  HE  ARG B 112      18.147 -24.936  12.562  1.00 83.15           H  
ATOM   4207  NH1 ARG B 112      20.507 -26.985  12.147  1.00 83.15           N  
ATOM   4208 HH11 ARG B 112      21.481 -26.979  11.880  1.00 83.15           H  
ATOM   4209 HH12 ARG B 112      20.102 -27.778  12.625  1.00 83.15           H  
ATOM   4210  NH2 ARG B 112      20.350 -24.823  11.604  1.00 83.15           N  
ATOM   4211 HH21 ARG B 112      19.881 -23.950  11.804  1.00 83.15           H  
ATOM   4212 HH22 ARG B 112      21.317 -24.814  11.314  1.00 83.15           H  
ATOM   4213  CZ  ARG B 112      19.788 -25.902  12.066  1.00 83.15           C  
ATOM   4214  N   GLU B 113      13.607 -25.047   9.780  1.00 85.62           N  
ATOM   4215  H   GLU B 113      13.712 -25.848   9.174  1.00 85.62           H  
ATOM   4216  CA  GLU B 113      13.103 -23.805   9.189  1.00 85.62           C  
ATOM   4217  HA  GLU B 113      13.638 -22.959   9.621  1.00 85.62           H  
ATOM   4218  C   GLU B 113      11.612 -23.615   9.506  1.00 85.62           C  
ATOM   4219  CB  GLU B 113      13.368 -23.807   7.678  1.00 85.62           C  
ATOM   4220  HB2 GLU B 113      12.824 -24.636   7.226  1.00 85.62           H  
ATOM   4221  HB3 GLU B 113      14.435 -23.958   7.509  1.00 85.62           H  
ATOM   4222  O   GLU B 113      11.227 -22.545   9.964  1.00 85.62           O  
ATOM   4223  CG  GLU B 113      12.942 -22.483   7.023  1.00 85.62           C  
ATOM   4224  HG2 GLU B 113      11.889 -22.301   7.238  1.00 85.62           H  
ATOM   4225  HG3 GLU B 113      13.520 -21.672   7.467  1.00 85.62           H  
ATOM   4226  CD  GLU B 113      13.123 -22.465   5.501  1.00 85.62           C  
ATOM   4227  OE1 GLU B 113      12.830 -21.392   4.916  1.00 85.62           O  
ATOM   4228  OE2 GLU B 113      13.507 -23.514   4.935  1.00 85.62           O  
ATOM   4229  N   ALA B 114      10.787 -24.659   9.373  1.00 92.29           N  
ATOM   4230  H   ALA B 114      11.153 -25.513   8.974  1.00 92.29           H  
ATOM   4231  CA  ALA B 114       9.360 -24.610   9.700  1.00 92.29           C  
ATOM   4232  HA  ALA B 114       8.889 -23.856   9.069  1.00 92.29           H  
ATOM   4233  C   ALA B 114       9.093 -24.219  11.167  1.00 92.29           C  
ATOM   4234  CB  ALA B 114       8.737 -25.972   9.374  1.00 92.29           C  
ATOM   4235  HB1 ALA B 114       7.671 -25.948   9.602  1.00 92.29           H  
ATOM   4236  HB2 ALA B 114       8.866 -26.198   8.316  1.00 92.29           H  
ATOM   4237  HB3 ALA B 114       9.208 -26.753   9.971  1.00 92.29           H  
ATOM   4238  O   ALA B 114       8.111 -23.530  11.444  1.00 92.29           O  
ATOM   4239  N   LEU B 115       9.974 -24.608  12.099  1.00 89.51           N  
ATOM   4240  H   LEU B 115      10.705 -25.248  11.825  1.00 89.51           H  
ATOM   4241  CA  LEU B 115       9.894 -24.192  13.503  1.00 89.51           C  
ATOM   4242  HA  LEU B 115       8.862 -24.329  13.828  1.00 89.51           H  
ATOM   4243  C   LEU B 115      10.243 -22.705  13.705  1.00 89.51           C  
ATOM   4244  CB  LEU B 115      10.815 -25.083  14.362  1.00 89.51           C  
ATOM   4245  HB2 LEU B 115      10.995 -26.038  13.867  1.00 89.51           H  
ATOM   4246  HB3 LEU B 115      11.780 -24.588  14.468  1.00 89.51           H  
ATOM   4247  O   LEU B 115       9.650 -22.054  14.565  1.00 89.51           O  
ATOM   4248  CG  LEU B 115      10.211 -25.362  15.750  1.00 89.51           C  
ATOM   4249  HG  LEU B 115       9.637 -24.499  16.087  1.00 89.51           H  
ATOM   4250  CD1 LEU B 115       9.298 -26.590  15.699  1.00 89.51           C  
ATOM   4251 HD11 LEU B 115       9.867 -27.474  15.412  1.00 89.51           H  
ATOM   4252 HD12 LEU B 115       8.504 -26.428  14.970  1.00 89.51           H  
ATOM   4253 HD13 LEU B 115       8.845 -26.753  16.677  1.00 89.51           H  
ATOM   4254  CD2 LEU B 115      11.305 -25.632  16.779  1.00 89.51           C  
ATOM   4255 HD21 LEU B 115      11.935 -24.747  16.874  1.00 89.51           H  
ATOM   4256 HD22 LEU B 115      10.854 -25.843  17.749  1.00 89.51           H  
ATOM   4257 HD23 LEU B 115      11.914 -26.480  16.466  1.00 89.51           H  
ATOM   4258  N   ALA B 116      11.186 -22.169  12.920  1.00 87.87           N  
ATOM   4259  H   ALA B 116      11.607 -22.760  12.217  1.00 87.87           H  
ATOM   4260  CA  ALA B 116      11.575 -20.756  12.931  1.00 87.87           C  
ATOM   4261  HA  ALA B 116      11.591 -20.400  13.961  1.00 87.87           H  
ATOM   4262  C   ALA B 116      10.604 -19.849  12.151  1.00 87.87           C  
ATOM   4263  CB  ALA B 116      12.992 -20.638  12.356  1.00 87.87           C  
ATOM   4264  HB1 ALA B 116      13.309 -19.595  12.377  1.00 87.87           H  
ATOM   4265  HB2 ALA B 116      13.692 -21.231  12.944  1.00 87.87           H  
ATOM   4266  HB3 ALA B 116      13.001 -20.990  11.324  1.00 87.87           H  
ATOM   4267  O   ALA B 116      10.534 -18.653  12.426  1.00 87.87           O  
ATOM   4268  N   MET B 117       9.858 -20.399  11.190  1.00 91.78           N  
ATOM   4269  H   MET B 117      10.029 -21.367  10.957  1.00 91.78           H  
ATOM   4270  CA  MET B 117       8.856 -19.674  10.412  1.00 91.78           C  
ATOM   4271  HA  MET B 117       9.298 -18.748  10.045  1.00 91.78           H  
ATOM   4272  C   MET B 117       7.636 -19.300  11.251  1.00 91.78           C  
ATOM   4273  CB  MET B 117       8.394 -20.501   9.204  1.00 91.78           C  
ATOM   4274  HB2 MET B 117       7.451 -20.087   8.848  1.00 91.78           H  
ATOM   4275  HB3 MET B 117       8.220 -21.532   9.511  1.00 91.78           H  
ATOM   4276  O   MET B 117       6.969 -20.170  11.832  1.00 91.78           O  
ATOM   4277  CG  MET B 117       9.390 -20.467   8.044  1.00 91.78           C  
ATOM   4278  HG2 MET B 117       9.464 -19.444   7.673  1.00 91.78           H  
ATOM   4279  HG3 MET B 117      10.374 -20.763   8.409  1.00 91.78           H  
ATOM   4280  SD  MET B 117       8.946 -21.555   6.662  1.00 91.78           S  
ATOM   4281  CE  MET B 117       7.364 -20.836   6.148  1.00 91.78           C  
ATOM   4282  HE1 MET B 117       6.619 -20.979   6.931  1.00 91.78           H  
ATOM   4283  HE2 MET B 117       7.017 -21.325   5.238  1.00 91.78           H  
ATOM   4284  HE3 MET B 117       7.486 -19.767   5.972  1.00 91.78           H  
ATOM   4285  N   ASP B 118       7.282 -18.015  11.198  1.00 93.46           N  
ATOM   4286  H   ASP B 118       7.884 -17.353  10.730  1.00 93.46           H  
ATOM   4287  CA  ASP B 118       5.993 -17.509  11.652  1.00 93.46           C  
ATOM   4288  HA  ASP B 118       5.977 -17.575  12.740  1.00 93.46           H  
ATOM   4289  C   ASP B 118       4.860 -18.372  11.049  1.00 93.46           C  
ATOM   4290  CB  ASP B 118       5.875 -16.015  11.283  1.00 93.46           C  
ATOM   4291  HB2 ASP B 118       6.019 -15.907  10.208  1.00 93.46           H  
ATOM   4292  HB3 ASP B 118       6.673 -15.471  11.787  1.00 93.46           H  
ATOM   4293  O   ASP B 118       4.813 -18.559   9.823  1.00 93.46           O  
ATOM   4294  CG  ASP B 118       4.537 -15.364  11.656  1.00 93.46           C  
ATOM   4295  OD1 ASP B 118       3.656 -16.067  12.193  1.00 93.46           O  
ATOM   4296  OD2 ASP B 118       4.342 -14.176  11.332  1.00 93.46           O  
ATOM   4297  N   PRO B 119       3.951 -18.936  11.873  1.00 96.12           N  
ATOM   4298  CA  PRO B 119       2.779 -19.658  11.383  1.00 96.12           C  
ATOM   4299  HA  PRO B 119       3.107 -20.573  10.891  1.00 96.12           H  
ATOM   4300  C   PRO B 119       1.936 -18.860  10.372  1.00 96.12           C  
ATOM   4301  CB  PRO B 119       1.976 -20.038  12.632  1.00 96.12           C  
ATOM   4302  HB2 PRO B 119       0.900 -19.976  12.467  1.00 96.12           H  
ATOM   4303  HB3 PRO B 119       2.248 -21.048  12.940  1.00 96.12           H  
ATOM   4304  O   PRO B 119       1.286 -19.477   9.529  1.00 96.12           O  
ATOM   4305  CG  PRO B 119       2.446 -19.044  13.692  1.00 96.12           C  
ATOM   4306  HG2 PRO B 119       1.922 -18.095  13.571  1.00 96.12           H  
ATOM   4307  HG3 PRO B 119       2.324 -19.432  14.703  1.00 96.12           H  
ATOM   4308  CD  PRO B 119       3.909 -18.853  13.329  1.00 96.12           C  
ATOM   4309  HD2 PRO B 119       4.241 -17.889  13.716  1.00 96.12           H  
ATOM   4310  HD3 PRO B 119       4.511 -19.653  13.759  1.00 96.12           H  
ATOM   4311  N   GLN B 120       1.992 -17.522  10.359  1.00 97.33           N  
ATOM   4312  H   GLN B 120       2.537 -17.049  11.066  1.00 97.33           H  
ATOM   4313  CA  GLN B 120       1.372 -16.711   9.303  1.00 97.33           C  
ATOM   4314  HA  GLN B 120       0.305 -16.933   9.290  1.00 97.33           H  
ATOM   4315  C   GLN B 120       1.923 -17.050   7.903  1.00 97.33           C  
ATOM   4316  CB  GLN B 120       1.547 -15.211   9.602  1.00 97.33           C  
ATOM   4317  HB2 GLN B 120       2.609 -14.965   9.612  1.00 97.33           H  
ATOM   4318  HB3 GLN B 120       1.086 -14.642   8.795  1.00 97.33           H  
ATOM   4319  O   GLN B 120       1.140 -17.213   6.965  1.00 97.33           O  
ATOM   4320  CG  GLN B 120       0.898 -14.783  10.930  1.00 97.33           C  
ATOM   4321  HG2 GLN B 120      -0.132 -15.140  10.949  1.00 97.33           H  
ATOM   4322  HG3 GLN B 120       1.420 -15.232  11.775  1.00 97.33           H  
ATOM   4323  CD  GLN B 120       0.878 -13.274  11.129  1.00 97.33           C  
ATOM   4324  NE2 GLN B 120       2.005 -12.629  11.320  1.00 97.33           N  
ATOM   4325 HE21 GLN B 120       2.878 -13.135  11.355  1.00 97.33           H  
ATOM   4326 HE22 GLN B 120       1.974 -11.629  11.458  1.00 97.33           H  
ATOM   4327  OE1 GLN B 120      -0.185 -12.671  11.122  1.00 97.33           O  
ATOM   4328  N   GLN B 121       3.244 -17.240   7.754  1.00 97.27           N  
ATOM   4329  H   GLN B 121       3.828 -17.188   8.577  1.00 97.27           H  
ATOM   4330  CA  GLN B 121       3.863 -17.649   6.481  1.00 97.27           C  
ATOM   4331  HA  GLN B 121       3.516 -16.982   5.691  1.00 97.27           H  
ATOM   4332  C   GLN B 121       3.467 -19.082   6.088  1.00 97.27           C  
ATOM   4333  CB  GLN B 121       5.401 -17.570   6.543  1.00 97.27           C  
ATOM   4334  HB2 GLN B 121       5.769 -17.845   5.555  1.00 97.27           H  
ATOM   4335  HB3 GLN B 121       5.773 -18.308   7.254  1.00 97.27           H  
ATOM   4336  O   GLN B 121       3.241 -19.370   4.912  1.00 97.27           O  
ATOM   4337  CG  GLN B 121       5.995 -16.198   6.915  1.00 97.27           C  
ATOM   4338  HG2 GLN B 121       5.489 -15.417   6.347  1.00 97.27           H  
ATOM   4339  HG3 GLN B 121       5.817 -16.005   7.973  1.00 97.27           H  
ATOM   4340  CD  GLN B 121       7.502 -16.102   6.641  1.00 97.27           C  
ATOM   4341  NE2 GLN B 121       8.152 -15.022   7.005  1.00 97.27           N  
ATOM   4342 HE21 GLN B 121       9.153 -15.028   6.872  1.00 97.27           H  
ATOM   4343 HE22 GLN B 121       7.706 -14.297   7.549  1.00 97.27           H  
ATOM   4344  OE1 GLN B 121       8.129 -16.985   6.063  1.00 97.27           O  
ATOM   4345  N   ARG B 122       3.365 -19.984   7.074  1.00 97.62           N  
ATOM   4346  H   ARG B 122       3.547 -19.660   8.013  1.00 97.62           H  
ATOM   4347  CA  ARG B 122       2.984 -21.394   6.873  1.00 97.62           C  
ATOM   4348  HA  ARG B 122       3.590 -21.825   6.076  1.00 97.62           H  
ATOM   4349  C   ARG B 122       1.538 -21.528   6.393  1.00 97.62           C  
ATOM   4350  CB  ARG B 122       3.242 -22.186   8.168  1.00 97.62           C  
ATOM   4351  HB2 ARG B 122       2.759 -21.696   9.012  1.00 97.62           H  
ATOM   4352  HB3 ARG B 122       2.807 -23.180   8.065  1.00 97.62           H  
ATOM   4353  O   ARG B 122       1.279 -22.187   5.387  1.00 97.62           O  
ATOM   4354  CG  ARG B 122       4.751 -22.322   8.428  1.00 97.62           C  
ATOM   4355  HG2 ARG B 122       5.192 -21.338   8.588  1.00 97.62           H  
ATOM   4356  HG3 ARG B 122       5.206 -22.767   7.543  1.00 97.62           H  
ATOM   4357  CD  ARG B 122       5.085 -23.221   9.621  1.00 97.62           C  
ATOM   4358  HD2 ARG B 122       6.065 -23.665   9.446  1.00 97.62           H  
ATOM   4359  HD3 ARG B 122       4.357 -24.030   9.670  1.00 97.62           H  
ATOM   4360  NE  ARG B 122       5.149 -22.481  10.894  1.00 97.62           N  
ATOM   4361  HE  ARG B 122       5.661 -21.610  10.898  1.00 97.62           H  
ATOM   4362  NH1 ARG B 122       4.294 -24.119  12.261  1.00 97.62           N  
ATOM   4363 HH11 ARG B 122       4.062 -24.493  13.170  1.00 97.62           H  
ATOM   4364 HH12 ARG B 122       3.957 -24.629  11.457  1.00 97.62           H  
ATOM   4365  NH2 ARG B 122       5.247 -22.274  13.130  1.00 97.62           N  
ATOM   4366 HH21 ARG B 122       5.169 -22.654  14.063  1.00 97.62           H  
ATOM   4367 HH22 ARG B 122       5.823 -21.461  12.967  1.00 97.62           H  
ATOM   4368  CZ  ARG B 122       4.888 -22.968  12.090  1.00 97.62           C  
ATOM   4369  N   LEU B 123       0.612 -20.816   7.040  1.00 97.90           N  
ATOM   4370  H   LEU B 123       0.897 -20.304   7.863  1.00 97.90           H  
ATOM   4371  CA  LEU B 123      -0.783 -20.735   6.607  1.00 97.90           C  
ATOM   4372  HA  LEU B 123      -1.183 -21.746   6.531  1.00 97.90           H  
ATOM   4373  C   LEU B 123      -0.920 -20.113   5.213  1.00 97.90           C  
ATOM   4374  CB  LEU B 123      -1.603 -19.928   7.627  1.00 97.90           C  
ATOM   4375  HB2 LEU B 123      -2.563 -19.679   7.175  1.00 97.90           H  
ATOM   4376  HB3 LEU B 123      -1.082 -18.991   7.826  1.00 97.90           H  
ATOM   4377  O   LEU B 123      -1.725 -20.606   4.423  1.00 97.90           O  
ATOM   4378  CG  LEU B 123      -1.878 -20.642   8.962  1.00 97.90           C  
ATOM   4379  HG  LEU B 123      -0.938 -20.897   9.452  1.00 97.90           H  
ATOM   4380  CD1 LEU B 123      -2.666 -19.690   9.859  1.00 97.90           C  
ATOM   4381 HD11 LEU B 123      -2.762 -20.126  10.854  1.00 97.90           H  
ATOM   4382 HD12 LEU B 123      -3.653 -19.497   9.440  1.00 97.90           H  
ATOM   4383 HD13 LEU B 123      -2.124 -18.748   9.940  1.00 97.90           H  
ATOM   4384  CD2 LEU B 123      -2.713 -21.914   8.788  1.00 97.90           C  
ATOM   4385 HD21 LEU B 123      -2.112 -22.669   8.281  1.00 97.90           H  
ATOM   4386 HD22 LEU B 123      -2.978 -22.309   9.769  1.00 97.90           H  
ATOM   4387 HD23 LEU B 123      -3.614 -21.691   8.217  1.00 97.90           H  
ATOM   4388  N   LEU B 124      -0.146 -19.069   4.891  1.00 98.15           N  
ATOM   4389  H   LEU B 124       0.462 -18.679   5.597  1.00 98.15           H  
ATOM   4390  CA  LEU B 124      -0.143 -18.457   3.557  1.00 98.15           C  
ATOM   4391  HA  LEU B 124      -1.160 -18.151   3.314  1.00 98.15           H  
ATOM   4392  C   LEU B 124       0.265 -19.451   2.461  1.00 98.15           C  
ATOM   4393  CB  LEU B 124       0.769 -17.214   3.547  1.00 98.15           C  
ATOM   4394  HB2 LEU B 124       1.125 -17.036   2.532  1.00 98.15           H  
ATOM   4395  HB3 LEU B 124       1.646 -17.414   4.162  1.00 98.15           H  
ATOM   4396  O   LEU B 124      -0.411 -19.499   1.434  1.00 98.15           O  
ATOM   4397  CG  LEU B 124       0.080 -15.928   4.039  1.00 98.15           C  
ATOM   4398  HG  LEU B 124      -0.486 -16.135   4.947  1.00 98.15           H  
ATOM   4399  CD1 LEU B 124       1.131 -14.863   4.338  1.00 98.15           C  
ATOM   4400 HD11 LEU B 124       1.740 -14.682   3.453  1.00 98.15           H  
ATOM   4401 HD12 LEU B 124       1.768 -15.211   5.151  1.00 98.15           H  
ATOM   4402 HD13 LEU B 124       0.652 -13.932   4.641  1.00 98.15           H  
ATOM   4403  CD2 LEU B 124      -0.861 -15.341   2.982  1.00 98.15           C  
ATOM   4404 HD21 LEU B 124      -0.295 -15.060   2.094  1.00 98.15           H  
ATOM   4405 HD22 LEU B 124      -1.616 -16.074   2.698  1.00 98.15           H  
ATOM   4406 HD23 LEU B 124      -1.358 -14.459   3.386  1.00 98.15           H  
ATOM   4407  N   ALA B 125       1.302 -20.266   2.678  1.00 97.50           N  
ATOM   4408  H   ALA B 125       1.824 -20.168   3.537  1.00 97.50           H  
ATOM   4409  CA  ALA B 125       1.751 -21.267   1.706  1.00 97.50           C  
ATOM   4410  HA  ALA B 125       1.975 -20.760   0.768  1.00 97.50           H  
ATOM   4411  C   ALA B 125       0.664 -22.318   1.401  1.00 97.50           C  
ATOM   4412  CB  ALA B 125       3.050 -21.903   2.220  1.00 97.50           C  
ATOM   4413  HB1 ALA B 125       3.816 -21.136   2.339  1.00 97.50           H  
ATOM   4414  HB2 ALA B 125       3.400 -22.649   1.506  1.00 97.50           H  
ATOM   4415  HB3 ALA B 125       2.878 -22.387   3.181  1.00 97.50           H  
ATOM   4416  O   ALA B 125       0.254 -22.463   0.246  1.00 97.50           O  
ATOM   4417  N   GLU B 126       0.129 -22.989   2.428  1.00 98.09           N  
ATOM   4418  H   GLU B 126       0.498 -22.830   3.354  1.00 98.09           H  
ATOM   4419  CA  GLU B 126      -0.927 -23.999   2.251  1.00 98.09           C  
ATOM   4420  HA  GLU B 126      -0.592 -24.768   1.555  1.00 98.09           H  
ATOM   4421  C   GLU B 126      -2.213 -23.410   1.666  1.00 98.09           C  
ATOM   4422  CB  GLU B 126      -1.264 -24.668   3.587  1.00 98.09           C  
ATOM   4423  HB2 GLU B 126      -2.204 -25.205   3.458  1.00 98.09           H  
ATOM   4424  HB3 GLU B 126      -1.396 -23.907   4.357  1.00 98.09           H  
ATOM   4425  O   GLU B 126      -2.772 -23.944   0.706  1.00 98.09           O  
ATOM   4426  CG  GLU B 126      -0.202 -25.683   4.023  1.00 98.09           C  
ATOM   4427  HG2 GLU B 126       0.752 -25.168   4.137  1.00 98.09           H  
ATOM   4428  HG3 GLU B 126      -0.114 -26.430   3.234  1.00 98.09           H  
ATOM   4429  CD  GLU B 126      -0.560 -26.401   5.330  1.00 98.09           C  
ATOM   4430  OE1 GLU B 126       0.291 -27.166   5.827  1.00 98.09           O  
ATOM   4431  OE2 GLU B 126      -1.693 -26.187   5.826  1.00 98.09           O  
ATOM   4432  N   THR B 127      -2.671 -22.278   2.210  1.00 98.34           N  
ATOM   4433  H   THR B 127      -2.147 -21.863   2.968  1.00 98.34           H  
ATOM   4434  CA  THR B 127      -3.934 -21.661   1.785  1.00 98.34           C  
ATOM   4435  HA  THR B 127      -4.709 -22.426   1.836  1.00 98.34           H  
ATOM   4436  C   THR B 127      -3.853 -21.187   0.333  1.00 98.34           C  
ATOM   4437  CB  THR B 127      -4.353 -20.514   2.723  1.00 98.34           C  
ATOM   4438  HB  THR B 127      -3.651 -19.687   2.616  1.00 98.34           H  
ATOM   4439  O   THR B 127      -4.870 -21.258  -0.355  1.00 98.34           O  
ATOM   4440  CG2 THR B 127      -5.776 -19.997   2.503  1.00 98.34           C  
ATOM   4441 HG21 THR B 127      -6.494 -20.772   2.771  1.00 98.34           H  
ATOM   4442 HG22 THR B 127      -5.921 -19.697   1.466  1.00 98.34           H  
ATOM   4443 HG23 THR B 127      -5.944 -19.130   3.142  1.00 98.34           H  
ATOM   4444  OG1 THR B 127      -4.342 -20.963   4.058  1.00 98.34           O  
ATOM   4445  HG1 THR B 127      -3.418 -20.955   4.318  1.00 98.34           H  
ATOM   4446  N   SER B 128      -2.668 -20.771  -0.146  1.00 98.34           N  
ATOM   4447  H   SER B 128      -1.881 -20.758   0.486  1.00 98.34           H  
ATOM   4448  CA  SER B 128      -2.415 -20.374  -1.542  1.00 98.34           C  
ATOM   4449  HA  SER B 128      -3.223 -19.721  -1.875  1.00 98.34           H  
ATOM   4450  C   SER B 128      -2.356 -21.561  -2.507  1.00 98.34           C  
ATOM   4451  CB  SER B 128      -1.103 -19.594  -1.673  1.00 98.34           C  
ATOM   4452  HB2 SER B 128      -0.266 -20.219  -1.361  1.00 98.34           H  
ATOM   4453  HB3 SER B 128      -0.957 -19.315  -2.716  1.00 98.34           H  
ATOM   4454  O   SER B 128      -2.895 -21.466  -3.607  1.00 98.34           O  
ATOM   4455  OG  SER B 128      -1.136 -18.425  -0.883  1.00 98.34           O  
ATOM   4456  HG  SER B 128      -0.886 -18.692   0.005  1.00 98.34           H  
ATOM   4457  N   TRP B 129      -1.764 -22.695  -2.114  1.00 98.23           N  
ATOM   4458  H   TRP B 129      -1.314 -22.733  -1.210  1.00 98.23           H  
ATOM   4459  CA  TRP B 129      -1.799 -23.918  -2.933  1.00 98.23           C  
ATOM   4460  HA  TRP B 129      -1.383 -23.709  -3.918  1.00 98.23           H  
ATOM   4461  C   TRP B 129      -3.244 -24.395  -3.138  1.00 98.23           C  
ATOM   4462  CB  TRP B 129      -0.955 -25.014  -2.268  1.00 98.23           C  
ATOM   4463  HB2 TRP B 129      -1.350 -25.235  -1.276  1.00 98.23           H  
ATOM   4464  HB3 TRP B 129       0.062 -24.644  -2.141  1.00 98.23           H  
ATOM   4465  O   TRP B 129      -3.731 -24.539  -4.261  1.00 98.23           O  
ATOM   4466  CG  TRP B 129      -0.905 -26.284  -3.059  1.00 98.23           C  
ATOM   4467  CD1 TRP B 129      -1.868 -27.235  -3.095  1.00 98.23           C  
ATOM   4468  HD1 TRP B 129      -2.792 -27.212  -2.536  1.00 98.23           H  
ATOM   4469  CD2 TRP B 129       0.123 -26.726  -3.996  1.00 98.23           C  
ATOM   4470  CE2 TRP B 129      -0.309 -27.948  -4.595  1.00 98.23           C  
ATOM   4471  CE3 TRP B 129       1.370 -26.207  -4.408  1.00 98.23           C  
ATOM   4472  HE3 TRP B 129       1.726 -25.282  -3.978  1.00 98.23           H  
ATOM   4473  NE1 TRP B 129      -1.534 -28.209  -4.014  1.00 98.23           N  
ATOM   4474  HE1 TRP B 129      -2.171 -28.949  -4.272  1.00 98.23           H  
ATOM   4475  CH2 TRP B 129       1.700 -28.078  -5.945  1.00 98.23           C  
ATOM   4476  HH2 TRP B 129       2.301 -28.580  -6.688  1.00 98.23           H  
ATOM   4477  CZ2 TRP B 129       0.456 -28.612  -5.565  1.00 98.23           C  
ATOM   4478  HZ2 TRP B 129       0.088 -29.527  -6.005  1.00 98.23           H  
ATOM   4479  CZ3 TRP B 129       2.155 -26.879  -5.366  1.00 98.23           C  
ATOM   4480  HZ3 TRP B 129       3.105 -26.464  -5.669  1.00 98.23           H  
ATOM   4481  N   GLU B 130      -3.968 -24.535  -2.027  1.00 97.69           N  
ATOM   4482  H   GLU B 130      -3.496 -24.390  -1.146  1.00 97.69           H  
ATOM   4483  CA  GLU B 130      -5.386 -24.886  -1.988  1.00 97.69           C  
ATOM   4484  HA  GLU B 130      -5.540 -25.888  -2.390  1.00 97.69           H  
ATOM   4485  C   GLU B 130      -6.301 -23.906  -2.762  1.00 97.69           C  
ATOM   4486  CB  GLU B 130      -5.821 -24.834  -0.522  1.00 97.69           C  
ATOM   4487  HB2 GLU B 130      -5.379 -23.961  -0.042  1.00 97.69           H  
ATOM   4488  HB3 GLU B 130      -6.897 -24.660  -0.547  1.00 97.69           H  
ATOM   4489  O   GLU B 130      -7.435 -24.253  -3.112  1.00 97.69           O  
ATOM   4490  CG  GLU B 130      -5.578 -26.065   0.362  1.00 97.69           C  
ATOM   4491  HG2 GLU B 130      -4.508 -26.190   0.529  1.00 97.69           H  
ATOM   4492  HG3 GLU B 130      -5.958 -26.948  -0.151  1.00 97.69           H  
ATOM   4493  CD  GLU B 130      -6.327 -25.902   1.703  1.00 97.69           C  
ATOM   4494  OE1 GLU B 130      -5.768 -26.211   2.778  1.00 97.69           O  
ATOM   4495  OE2 GLU B 130      -7.499 -25.437   1.674  1.00 97.69           O  
ATOM   4496  N   LEU B 131      -5.857 -22.663  -2.972  1.00 97.59           N  
ATOM   4497  H   LEU B 131      -4.927 -22.437  -2.649  1.00 97.59           H  
ATOM   4498  CA  LEU B 131      -6.603 -21.622  -3.678  1.00 97.59           C  
ATOM   4499  HA  LEU B 131      -7.633 -21.637  -3.324  1.00 97.59           H  
ATOM   4500  C   LEU B 131      -6.624 -21.885  -5.191  1.00 97.59           C  
ATOM   4501  CB  LEU B 131      -5.970 -20.264  -3.332  1.00 97.59           C  
ATOM   4502  HB2 LEU B 131      -4.977 -20.226  -3.780  1.00 97.59           H  
ATOM   4503  HB3 LEU B 131      -5.862 -20.178  -2.251  1.00 97.59           H  
ATOM   4504  O   LEU B 131      -7.691 -21.802  -5.803  1.00 97.59           O  
ATOM   4505  CG  LEU B 131      -6.740 -19.033  -3.810  1.00 97.59           C  
ATOM   4506  HG  LEU B 131      -6.972 -19.154  -4.868  1.00 97.59           H  
ATOM   4507  CD1 LEU B 131      -8.033 -18.823  -3.021  1.00 97.59           C  
ATOM   4508 HD11 LEU B 131      -8.534 -17.935  -3.404  1.00 97.59           H  
ATOM   4509 HD12 LEU B 131      -7.812 -18.691  -1.961  1.00 97.59           H  
ATOM   4510 HD13 LEU B 131      -8.695 -19.677  -3.164  1.00 97.59           H  
ATOM   4511  CD2 LEU B 131      -5.843 -17.809  -3.623  1.00 97.59           C  
ATOM   4512 HD21 LEU B 131      -4.956 -17.912  -4.249  1.00 97.59           H  
ATOM   4513 HD22 LEU B 131      -5.535 -17.726  -2.581  1.00 97.59           H  
ATOM   4514 HD23 LEU B 131      -6.369 -16.903  -3.924  1.00 97.59           H  
ATOM   4515  N   PHE B 132      -5.489 -22.268  -5.783  1.00 98.14           N  
ATOM   4516  H   PHE B 132      -4.650 -22.335  -5.224  1.00 98.14           H  
ATOM   4517  CA  PHE B 132      -5.421 -22.686  -7.188  1.00 98.14           C  
ATOM   4518  HA  PHE B 132      -5.906 -21.933  -7.810  1.00 98.14           H  
ATOM   4519  C   PHE B 132      -6.170 -24.002  -7.422  1.00 98.14           C  
ATOM   4520  CB  PHE B 132      -3.958 -22.802  -7.627  1.00 98.14           C  
ATOM   4521  HB2 PHE B 132      -3.409 -23.369  -6.876  1.00 98.14           H  
ATOM   4522  HB3 PHE B 132      -3.910 -23.354  -8.566  1.00 98.14           H  
ATOM   4523  O   PHE B 132      -6.971 -24.093  -8.353  1.00 98.14           O  
ATOM   4524  CG  PHE B 132      -3.276 -21.469  -7.838  1.00 98.14           C  
ATOM   4525  CD1 PHE B 132      -3.658 -20.645  -8.914  1.00 98.14           C  
ATOM   4526  HD1 PHE B 132      -4.433 -20.967  -9.593  1.00 98.14           H  
ATOM   4527  CD2 PHE B 132      -2.252 -21.054  -6.969  1.00 98.14           C  
ATOM   4528  HD2 PHE B 132      -1.946 -21.681  -6.144  1.00 98.14           H  
ATOM   4529  CE1 PHE B 132      -3.027 -19.405  -9.116  1.00 98.14           C  
ATOM   4530  HE1 PHE B 132      -3.318 -18.780  -9.948  1.00 98.14           H  
ATOM   4531  CE2 PHE B 132      -1.613 -19.823  -7.185  1.00 98.14           C  
ATOM   4532  HE2 PHE B 132      -0.813 -19.515  -6.529  1.00 98.14           H  
ATOM   4533  CZ  PHE B 132      -1.997 -18.997  -8.253  1.00 98.14           C  
ATOM   4534  HZ  PHE B 132      -1.492 -18.057  -8.417  1.00 98.14           H  
ATOM   4535  N   GLU B 133      -6.037 -24.978  -6.516  1.00 97.08           N  
ATOM   4536  H   GLU B 133      -5.338 -24.879  -5.793  1.00 97.08           H  
ATOM   4537  CA  GLU B 133      -6.792 -26.235  -6.616  1.00 97.08           C  
ATOM   4538  HA  GLU B 133      -6.530 -26.714  -7.559  1.00 97.08           H  
ATOM   4539  C   GLU B 133      -8.317 -26.014  -6.610  1.00 97.08           C  
ATOM   4540  CB  GLU B 133      -6.439 -27.181  -5.461  1.00 97.08           C  
ATOM   4541  HB2 GLU B 133      -6.561 -26.653  -4.514  1.00 97.08           H  
ATOM   4542  HB3 GLU B 133      -7.146 -28.010  -5.480  1.00 97.08           H  
ATOM   4543  O   GLU B 133      -9.046 -26.724  -7.314  1.00 97.08           O  
ATOM   4544  CG  GLU B 133      -5.024 -27.765  -5.549  1.00 97.08           C  
ATOM   4545  HG2 GLU B 133      -4.878 -28.164  -6.553  1.00 97.08           H  
ATOM   4546  HG3 GLU B 133      -4.295 -26.971  -5.386  1.00 97.08           H  
ATOM   4547  CD  GLU B 133      -4.800 -28.890  -4.524  1.00 97.08           C  
ATOM   4548  OE1 GLU B 133      -3.885 -29.712  -4.766  1.00 97.08           O  
ATOM   4549  OE2 GLU B 133      -5.555 -28.960  -3.525  1.00 97.08           O  
ATOM   4550  N   ARG B 134      -8.807 -25.022  -5.847  1.00 97.20           N  
ATOM   4551  H   ARG B 134      -8.148 -24.514  -5.274  1.00 97.20           H  
ATOM   4552  CA  ARG B 134     -10.220 -24.597  -5.845  1.00 97.20           C  
ATOM   4553  HA  ARG B 134     -10.855 -25.483  -5.872  1.00 97.20           H  
ATOM   4554  C   ARG B 134     -10.635 -23.795  -7.082  1.00 97.20           C  
ATOM   4555  CB  ARG B 134     -10.544 -23.790  -4.576  1.00 97.20           C  
ATOM   4556  HB2 ARG B 134      -9.739 -23.084  -4.374  1.00 97.20           H  
ATOM   4557  HB3 ARG B 134     -11.453 -23.214  -4.754  1.00 97.20           H  
ATOM   4558  O   ARG B 134     -11.828 -23.733  -7.344  1.00 97.20           O  
ATOM   4559  CG  ARG B 134     -10.792 -24.671  -3.344  1.00 97.20           C  
ATOM   4560  HG2 ARG B 134     -11.577 -25.394  -3.566  1.00 97.20           H  
ATOM   4561  HG3 ARG B 134      -9.879 -25.208  -3.085  1.00 97.20           H  
ATOM   4562  CD  ARG B 134     -11.243 -23.779  -2.177  1.00 97.20           C  
ATOM   4563  HD2 ARG B 134     -12.164 -23.270  -2.462  1.00 97.20           H  
ATOM   4564  HD3 ARG B 134     -10.489 -23.010  -2.009  1.00 97.20           H  
ATOM   4565  NE  ARG B 134     -11.476 -24.525  -0.919  1.00 97.20           N  
ATOM   4566  HE  ARG B 134     -12.436 -24.697  -0.657  1.00 97.20           H  
ATOM   4567  NH1 ARG B 134      -9.281 -24.777  -0.349  1.00 97.20           N  
ATOM   4568 HH11 ARG B 134      -8.970 -24.521  -1.275  1.00 97.20           H  
ATOM   4569 HH12 ARG B 134      -8.593 -25.005   0.354  1.00 97.20           H  
ATOM   4570  NH2 ARG B 134     -10.788 -25.286   1.149  1.00 97.20           N  
ATOM   4571 HH21 ARG B 134      -9.989 -25.377   1.760  1.00 97.20           H  
ATOM   4572 HH22 ARG B 134     -11.725 -25.351   1.522  1.00 97.20           H  
ATOM   4573  CZ  ARG B 134     -10.533 -24.855  -0.052  1.00 97.20           C  
ATOM   4574  N   ALA B 135      -9.700 -23.203  -7.825  1.00 97.49           N  
ATOM   4575  H   ALA B 135      -8.732 -23.301  -7.552  1.00 97.49           H  
ATOM   4576  CA  ALA B 135      -9.974 -22.529  -9.100  1.00 97.49           C  
ATOM   4577  HA  ALA B 135     -10.934 -22.017  -9.037  1.00 97.49           H  
ATOM   4578  C   ALA B 135     -10.065 -23.502 -10.291  1.00 97.49           C  
ATOM   4579  CB  ALA B 135      -8.881 -21.478  -9.342  1.00 97.49           C  
ATOM   4580  HB1 ALA B 135      -7.925 -21.966  -9.528  1.00 97.49           H  
ATOM   4581  HB2 ALA B 135      -9.142 -20.880 -10.216  1.00 97.49           H  
ATOM   4582  HB3 ALA B 135      -8.781 -20.819  -8.480  1.00 97.49           H  
ATOM   4583  O   ALA B 135     -10.397 -23.085 -11.396  1.00 97.49           O  
ATOM   4584  N   GLY B 136      -9.737 -24.785 -10.087  1.00 97.13           N  
ATOM   4585  H   GLY B 136      -9.467 -25.069  -9.156  1.00 97.13           H  
ATOM   4586  CA  GLY B 136      -9.566 -25.739 -11.185  1.00 97.13           C  
ATOM   4587  HA2 GLY B 136     -10.372 -25.616 -11.908  1.00 97.13           H  
ATOM   4588  HA3 GLY B 136      -9.612 -26.752 -10.784  1.00 97.13           H  
ATOM   4589  C   GLY B 136      -8.231 -25.575 -11.923  1.00 97.13           C  
ATOM   4590  O   GLY B 136      -8.126 -25.974 -13.078  1.00 97.13           O  
ATOM   4591  N   ILE B 137      -7.210 -25.017 -11.266  1.00 97.57           N  
ATOM   4592  H   ILE B 137      -7.343 -24.743 -10.303  1.00 97.57           H  
ATOM   4593  CA  ILE B 137      -5.886 -24.756 -11.844  1.00 97.57           C  
ATOM   4594  HA  ILE B 137      -5.902 -24.979 -12.911  1.00 97.57           H  
ATOM   4595  C   ILE B 137      -4.858 -25.682 -11.181  1.00 97.57           C  
ATOM   4596  CB  ILE B 137      -5.538 -23.254 -11.685  1.00 97.57           C  
ATOM   4597  HB  ILE B 137      -5.562 -23.013 -10.622  1.00 97.57           H  
ATOM   4598  O   ILE B 137      -4.834 -25.799  -9.956  1.00 97.57           O  
ATOM   4599  CG1 ILE B 137      -6.581 -22.362 -12.407  1.00 97.57           C  
ATOM   4600 HG12 ILE B 137      -6.527 -22.536 -13.482  1.00 97.57           H  
ATOM   4601 HG13 ILE B 137      -7.585 -22.632 -12.081  1.00 97.57           H  
ATOM   4602  CG2 ILE B 137      -4.122 -22.955 -12.208  1.00 97.57           C  
ATOM   4603 HG21 ILE B 137      -4.041 -23.225 -13.261  1.00 97.57           H  
ATOM   4604 HG22 ILE B 137      -3.887 -21.896 -12.096  1.00 97.57           H  
ATOM   4605 HG23 ILE B 137      -3.379 -23.509 -11.635  1.00 97.57           H  
ATOM   4606  CD1 ILE B 137      -6.426 -20.860 -12.137  1.00 97.57           C  
ATOM   4607 HD11 ILE B 137      -5.534 -20.470 -12.627  1.00 97.57           H  
ATOM   4608 HD12 ILE B 137      -6.369 -20.676 -11.065  1.00 97.57           H  
ATOM   4609 HD13 ILE B 137      -7.295 -20.337 -12.536  1.00 97.57           H  
ATOM   4610  N   ASP B 138      -3.991 -26.323 -11.974  1.00 97.00           N  
ATOM   4611  H   ASP B 138      -4.048 -26.183 -12.972  1.00 97.00           H  
ATOM   4612  CA  ASP B 138      -2.808 -27.019 -11.450  1.00 97.00           C  
ATOM   4613  HA  ASP B 138      -3.125 -27.715 -10.673  1.00 97.00           H  
ATOM   4614  C   ASP B 138      -1.815 -25.988 -10.864  1.00 97.00           C  
ATOM   4615  CB  ASP B 138      -2.150 -27.873 -12.551  1.00 97.00           C  
ATOM   4616  HB2 ASP B 138      -2.033 -27.263 -13.448  1.00 97.00           H  
ATOM   4617  HB3 ASP B 138      -2.811 -28.705 -12.793  1.00 97.00           H  
ATOM   4618  O   ASP B 138      -1.297 -25.162 -11.625  1.00 97.00           O  
ATOM   4619  CG  ASP B 138      -0.771 -28.428 -12.152  1.00 97.00           C  
ATOM   4620  OD1 ASP B 138      -0.457 -28.451 -10.938  1.00 97.00           O  
ATOM   4621  OD2 ASP B 138       0.011 -28.768 -13.060  1.00 97.00           O  
ATOM   4622  N   PRO B 139      -1.491 -26.027  -9.555  1.00 96.99           N  
ATOM   4623  CA  PRO B 139      -0.563 -25.080  -8.934  1.00 96.99           C  
ATOM   4624  HA  PRO B 139      -0.944 -24.073  -9.100  1.00 96.99           H  
ATOM   4625  C   PRO B 139       0.880 -25.146  -9.468  1.00 96.99           C  
ATOM   4626  CB  PRO B 139      -0.608 -25.383  -7.432  1.00 96.99           C  
ATOM   4627  HB2 PRO B 139      -0.570 -24.473  -6.834  1.00 96.99           H  
ATOM   4628  HB3 PRO B 139       0.216 -26.046  -7.168  1.00 96.99           H  
ATOM   4629  O   PRO B 139       1.658 -24.232  -9.211  1.00 96.99           O  
ATOM   4630  CG  PRO B 139      -1.927 -26.128  -7.239  1.00 96.99           C  
ATOM   4631  HG2 PRO B 139      -1.909 -26.793  -6.375  1.00 96.99           H  
ATOM   4632  HG3 PRO B 139      -2.756 -25.425  -7.154  1.00 96.99           H  
ATOM   4633  CD  PRO B 139      -2.058 -26.902  -8.539  1.00 96.99           C  
ATOM   4634  HD2 PRO B 139      -3.110 -27.129  -8.712  1.00 96.99           H  
ATOM   4635  HD3 PRO B 139      -1.476 -27.822  -8.486  1.00 96.99           H  
ATOM   4636  N   VAL B 140       1.261 -26.185 -10.223  1.00 94.41           N  
ATOM   4637  H   VAL B 140       0.607 -26.940 -10.379  1.00 94.41           H  
ATOM   4638  CA  VAL B 140       2.566 -26.244 -10.911  1.00 94.41           C  
ATOM   4639  HA  VAL B 140       3.308 -25.745 -10.288  1.00 94.41           H  
ATOM   4640  C   VAL B 140       2.534 -25.479 -12.243  1.00 94.41           C  
ATOM   4641  CB  VAL B 140       3.023 -27.708 -11.087  1.00 94.41           C  
ATOM   4642  HB  VAL B 140       2.301 -28.244 -11.704  1.00 94.41           H  
ATOM   4643  O   VAL B 140       3.541 -24.889 -12.638  1.00 94.41           O  
ATOM   4644  CG1 VAL B 140       4.404 -27.816 -11.748  1.00 94.41           C  
ATOM   4645 HG11 VAL B 140       5.137 -27.242 -11.182  1.00 94.41           H  
ATOM   4646 HG12 VAL B 140       4.711 -28.861 -11.793  1.00 94.41           H  
ATOM   4647 HG13 VAL B 140       4.357 -27.437 -12.769  1.00 94.41           H  
ATOM   4648  CG2 VAL B 140       3.132 -28.410  -9.725  1.00 94.41           C  
ATOM   4649 HG21 VAL B 140       2.156 -28.423  -9.240  1.00 94.41           H  
ATOM   4650 HG22 VAL B 140       3.456 -29.441  -9.866  1.00 94.41           H  
ATOM   4651 HG23 VAL B 140       3.841 -27.884  -9.086  1.00 94.41           H  
ATOM   4652  N   SER B 141       1.375 -25.408 -12.908  1.00 95.02           N  
ATOM   4653  H   SER B 141       0.582 -25.891 -12.511  1.00 95.02           H  
ATOM   4654  CA  SER B 141       1.198 -24.744 -14.214  1.00 95.02           C  
ATOM   4655  HA  SER B 141       1.990 -25.096 -14.875  1.00 95.02           H  
ATOM   4656  C   SER B 141       1.301 -23.208 -14.179  1.00 95.02           C  
ATOM   4657  CB  SER B 141      -0.139 -25.165 -14.834  1.00 95.02           C  
ATOM   4658  HB2 SER B 141      -0.248 -26.248 -14.769  1.00 95.02           H  
ATOM   4659  HB3 SER B 141      -0.141 -24.883 -15.887  1.00 95.02           H  
ATOM   4660  O   SER B 141       1.496 -22.569 -15.217  1.00 95.02           O  
ATOM   4661  OG  SER B 141      -1.236 -24.533 -14.199  1.00 95.02           O  
ATOM   4662  HG  SER B 141      -1.260 -24.787 -13.273  1.00 95.02           H  
ATOM   4663  N   VAL B 142       1.201 -22.602 -12.991  1.00 96.75           N  
ATOM   4664  H   VAL B 142       1.012 -23.181 -12.185  1.00 96.75           H  
ATOM   4665  CA  VAL B 142       1.302 -21.143 -12.794  1.00 96.75           C  
ATOM   4666  HA  VAL B 142       0.926 -20.657 -13.694  1.00 96.75           H  
ATOM   4667  C   VAL B 142       2.739 -20.634 -12.635  1.00 96.75           C  
ATOM   4668  CB  VAL B 142       0.407 -20.659 -11.641  1.00 96.75           C  
ATOM   4669  HB  VAL B 142       0.549 -19.583 -11.534  1.00 96.75           H  
ATOM   4670  O   VAL B 142       2.969 -19.423 -12.626  1.00 96.75           O  
ATOM   4671  CG1 VAL B 142      -1.068 -20.911 -11.970  1.00 96.75           C  
ATOM   4672 HG11 VAL B 142      -1.328 -20.416 -12.906  1.00 96.75           H  
ATOM   4673 HG12 VAL B 142      -1.263 -21.979 -12.063  1.00 96.75           H  
ATOM   4674 HG13 VAL B 142      -1.694 -20.505 -11.176  1.00 96.75           H  
ATOM   4675  CG2 VAL B 142       0.725 -21.312 -10.295  1.00 96.75           C  
ATOM   4676 HG21 VAL B 142       0.444 -22.365 -10.323  1.00 96.75           H  
ATOM   4677 HG22 VAL B 142       1.787 -21.224 -10.064  1.00 96.75           H  
ATOM   4678 HG23 VAL B 142       0.151 -20.824  -9.507  1.00 96.75           H  
ATOM   4679  N   ARG B 143       3.725 -21.537 -12.556  1.00 95.29           N  
ATOM   4680  H   ARG B 143       3.475 -22.515 -12.600  1.00 95.29           H  
ATOM   4681  CA  ARG B 143       5.147 -21.181 -12.497  1.00 95.29           C  
ATOM   4682  HA  ARG B 143       5.292 -20.539 -11.628  1.00 95.29           H  
ATOM   4683  C   ARG B 143       5.564 -20.393 -13.746  1.00 95.29           C  
ATOM   4684  CB  ARG B 143       5.971 -22.462 -12.303  1.00 95.29           C  
ATOM   4685  HB2 ARG B 143       5.737 -23.164 -13.104  1.00 95.29           H  
ATOM   4686  HB3 ARG B 143       5.683 -22.916 -11.355  1.00 95.29           H  
ATOM   4687  O   ARG B 143       5.297 -20.804 -14.870  1.00 95.29           O  
ATOM   4688  CG  ARG B 143       7.483 -22.192 -12.309  1.00 95.29           C  
ATOM   4689  HG2 ARG B 143       7.726 -21.401 -11.601  1.00 95.29           H  
ATOM   4690  HG3 ARG B 143       7.779 -21.863 -13.305  1.00 95.29           H  
ATOM   4691  CD  ARG B 143       8.289 -23.450 -11.971  1.00 95.29           C  
ATOM   4692  HD2 ARG B 143       7.917 -24.280 -12.572  1.00 95.29           H  
ATOM   4693  HD3 ARG B 143       9.329 -23.263 -12.239  1.00 95.29           H  
ATOM   4694  NE  ARG B 143       8.215 -23.786 -10.537  1.00 95.29           N  
ATOM   4695  HE  ARG B 143       7.589 -23.231  -9.971  1.00 95.29           H  
ATOM   4696  NH1 ARG B 143       9.655 -25.572 -10.584  1.00 95.29           N  
ATOM   4697 HH11 ARG B 143       9.696 -25.488 -11.589  1.00 95.29           H  
ATOM   4698 HH12 ARG B 143      10.171 -26.291 -10.098  1.00 95.29           H  
ATOM   4699  NH2 ARG B 143       8.824 -24.872  -8.630  1.00 95.29           N  
ATOM   4700 HH21 ARG B 143       8.253 -24.241  -8.085  1.00 95.29           H  
ATOM   4701 HH22 ARG B 143       9.360 -25.580  -8.149  1.00 95.29           H  
ATOM   4702  CZ  ARG B 143       8.894 -24.739  -9.925  1.00 95.29           C  
ATOM   4703  N   GLY B 144       6.262 -19.278 -13.544  1.00 96.07           N  
ATOM   4704  H   GLY B 144       6.426 -18.989 -12.590  1.00 96.07           H  
ATOM   4705  CA  GLY B 144       6.703 -18.375 -14.611  1.00 96.07           C  
ATOM   4706  HA2 GLY B 144       7.556 -17.798 -14.254  1.00 96.07           H  
ATOM   4707  HA3 GLY B 144       7.031 -18.963 -15.469  1.00 96.07           H  
ATOM   4708  C   GLY B 144       5.630 -17.394 -15.098  1.00 96.07           C  
ATOM   4709  O   GLY B 144       5.885 -16.648 -16.040  1.00 96.07           O  
ATOM   4710  N   GLN B 145       4.434 -17.377 -14.498  1.00 97.26           N  
ATOM   4711  H   GLN B 145       4.249 -18.019 -13.741  1.00 97.26           H  
ATOM   4712  CA  GLN B 145       3.381 -16.428 -14.867  1.00 97.26           C  
ATOM   4713  HA  GLN B 145       3.532 -16.139 -15.907  1.00 97.26           H  
ATOM   4714  C   GLN B 145       3.446 -15.140 -14.035  1.00 97.26           C  
ATOM   4715  CB  GLN B 145       1.990 -17.076 -14.794  1.00 97.26           C  
ATOM   4716  HB2 GLN B 145       1.774 -17.380 -13.770  1.00 97.26           H  
ATOM   4717  HB3 GLN B 145       1.259 -16.321 -15.085  1.00 97.26           H  
ATOM   4718  O   GLN B 145       3.800 -15.147 -12.854  1.00 97.26           O  
ATOM   4719  CG  GLN B 145       1.854 -18.292 -15.729  1.00 97.26           C  
ATOM   4720  HG2 GLN B 145       2.431 -19.124 -15.325  1.00 97.26           H  
ATOM   4721  HG3 GLN B 145       2.261 -18.045 -16.709  1.00 97.26           H  
ATOM   4722  CD  GLN B 145       0.406 -18.735 -15.927  1.00 97.26           C  
ATOM   4723  NE2 GLN B 145       0.154 -19.998 -16.189  1.00 97.26           N  
ATOM   4724 HE21 GLN B 145      -0.822 -20.247 -16.263  1.00 97.26           H  
ATOM   4725 HE22 GLN B 145       0.867 -20.709 -16.114  1.00 97.26           H  
ATOM   4726  OE1 GLN B 145      -0.528 -17.952 -15.880  1.00 97.26           O  
ATOM   4727  N   ALA B 146       3.037 -14.023 -14.644  1.00 97.91           N  
ATOM   4728  H   ALA B 146       2.762 -14.088 -15.613  1.00 97.91           H  
ATOM   4729  CA  ALA B 146       2.898 -12.726 -13.985  1.00 97.91           C  
ATOM   4730  HA  ALA B 146       3.765 -12.565 -13.344  1.00 97.91           H  
ATOM   4731  C   ALA B 146       1.647 -12.703 -13.085  1.00 97.91           C  
ATOM   4732  CB  ALA B 146       2.901 -11.626 -15.057  1.00 97.91           C  
ATOM   4733  HB1 ALA B 146       2.061 -11.758 -15.738  1.00 97.91           H  
ATOM   4734  HB2 ALA B 146       2.818 -10.650 -14.578  1.00 97.91           H  
ATOM   4735  HB3 ALA B 146       3.834 -11.662 -15.619  1.00 97.91           H  
ATOM   4736  O   ALA B 146       0.637 -12.078 -13.418  1.00 97.91           O  
ATOM   4737  N   ILE B 147       1.694 -13.441 -11.976  1.00 98.73           N  
ATOM   4738  H   ILE B 147       2.523 -13.996 -11.821  1.00 98.73           H  
ATOM   4739  CA  ILE B 147       0.657 -13.472 -10.940  1.00 98.73           C  
ATOM   4740  HA  ILE B 147      -0.223 -12.950 -11.317  1.00 98.73           H  
ATOM   4741  C   ILE B 147       1.172 -12.714  -9.718  1.00 98.73           C  
ATOM   4742  CB  ILE B 147       0.229 -14.918 -10.606  1.00 98.73           C  
ATOM   4743  HB  ILE B 147       1.111 -15.460 -10.263  1.00 98.73           H  
ATOM   4744  O   ILE B 147       2.238 -13.040  -9.199  1.00 98.73           O  
ATOM   4745  CG1 ILE B 147      -0.302 -15.616 -11.881  1.00 98.73           C  
ATOM   4746 HG12 ILE B 147      -1.065 -14.995 -12.350  1.00 98.73           H  
ATOM   4747 HG13 ILE B 147       0.521 -15.716 -12.589  1.00 98.73           H  
ATOM   4748  CG2 ILE B 147      -0.809 -14.938  -9.465  1.00 98.73           C  
ATOM   4749 HG21 ILE B 147      -1.726 -14.436  -9.776  1.00 98.73           H  
ATOM   4750 HG22 ILE B 147      -0.416 -14.448  -8.574  1.00 98.73           H  
ATOM   4751 HG23 ILE B 147      -1.042 -15.966  -9.186  1.00 98.73           H  
ATOM   4752  CD1 ILE B 147      -0.880 -17.017 -11.653  1.00 98.73           C  
ATOM   4753 HD11 ILE B 147      -1.007 -17.519 -12.612  1.00 98.73           H  
ATOM   4754 HD12 ILE B 147      -1.853 -16.951 -11.164  1.00 98.73           H  
ATOM   4755 HD13 ILE B 147      -0.202 -17.594 -11.025  1.00 98.73           H  
ATOM   4756  N   GLY B 148       0.434 -11.695  -9.279  1.00 98.80           N  
ATOM   4757  H   GLY B 148      -0.441 -11.503  -9.747  1.00 98.80           H  
ATOM   4758  CA  GLY B 148       0.785 -10.900  -8.099  1.00 98.80           C  
ATOM   4759  HA2 GLY B 148       0.309  -9.921  -8.159  1.00 98.80           H  
ATOM   4760  HA3 GLY B 148       1.863 -10.743  -8.078  1.00 98.80           H  
ATOM   4761  C   GLY B 148       0.365 -11.563  -6.785  1.00 98.80           C  
ATOM   4762  O   GLY B 148      -0.579 -12.355  -6.749  1.00 98.80           O  
ATOM   4763  N   VAL B 149       1.036 -11.204  -5.690  1.00 98.91           N  
ATOM   4764  H   VAL B 149       1.784 -10.535  -5.802  1.00 98.91           H  
ATOM   4765  CA  VAL B 149       0.717 -11.641  -4.322  1.00 98.91           C  
ATOM   4766  HA  VAL B 149      -0.253 -12.138  -4.321  1.00 98.91           H  
ATOM   4767  C   VAL B 149       0.623 -10.412  -3.420  1.00 98.91           C  
ATOM   4768  CB  VAL B 149       1.757 -12.644  -3.777  1.00 98.91           C  
ATOM   4769  HB  VAL B 149       2.724 -12.152  -3.671  1.00 98.91           H  
ATOM   4770  O   VAL B 149       1.638  -9.833  -3.045  1.00 98.91           O  
ATOM   4771  CG1 VAL B 149       1.325 -13.171  -2.400  1.00 98.91           C  
ATOM   4772 HG11 VAL B 149       2.086 -13.851  -2.018  1.00 98.91           H  
ATOM   4773 HG12 VAL B 149       0.376 -13.701  -2.481  1.00 98.91           H  
ATOM   4774 HG13 VAL B 149       1.223 -12.349  -1.692  1.00 98.91           H  
ATOM   4775  CG2 VAL B 149       1.945 -13.853  -4.702  1.00 98.91           C  
ATOM   4776 HG21 VAL B 149       0.984 -14.326  -4.900  1.00 98.91           H  
ATOM   4777 HG22 VAL B 149       2.622 -14.573  -4.240  1.00 98.91           H  
ATOM   4778 HG23 VAL B 149       2.385 -13.533  -5.647  1.00 98.91           H  
ATOM   4779  N   PHE B 150      -0.596 -10.027  -3.044  1.00 98.85           N  
ATOM   4780  H   PHE B 150      -1.386 -10.560  -3.377  1.00 98.85           H  
ATOM   4781  CA  PHE B 150      -0.862  -8.849  -2.213  1.00 98.85           C  
ATOM   4782  HA  PHE B 150       0.068  -8.318  -2.006  1.00 98.85           H  
ATOM   4783  C   PHE B 150      -1.464  -9.287  -0.877  1.00 98.85           C  
ATOM   4784  CB  PHE B 150      -1.778  -7.881  -2.976  1.00 98.85           C  
ATOM   4785  HB2 PHE B 150      -2.716  -8.385  -3.210  1.00 98.85           H  
ATOM   4786  HB3 PHE B 150      -2.013  -7.040  -2.324  1.00 98.85           H  
ATOM   4787  O   PHE B 150      -2.644  -9.645  -0.816  1.00 98.85           O  
ATOM   4788  CG  PHE B 150      -1.184  -7.336  -4.261  1.00 98.85           C  
ATOM   4789  CD1 PHE B 150      -0.465  -6.126  -4.248  1.00 98.85           C  
ATOM   4790  HD1 PHE B 150      -0.329  -5.585  -3.322  1.00 98.85           H  
ATOM   4791  CD2 PHE B 150      -1.352  -8.035  -5.473  1.00 98.85           C  
ATOM   4792  HD2 PHE B 150      -1.897  -8.967  -5.488  1.00 98.85           H  
ATOM   4793  CE1 PHE B 150       0.081  -5.617  -5.440  1.00 98.85           C  
ATOM   4794  HE1 PHE B 150       0.634  -4.689  -5.432  1.00 98.85           H  
ATOM   4795  CE2 PHE B 150      -0.810  -7.522  -6.666  1.00 98.85           C  
ATOM   4796  HE2 PHE B 150      -0.945  -8.049  -7.598  1.00 98.85           H  
ATOM   4797  CZ  PHE B 150      -0.092  -6.314  -6.648  1.00 98.85           C  
ATOM   4798  HZ  PHE B 150       0.328  -5.920  -7.562  1.00 98.85           H  
ATOM   4799  N   ALA B 151      -0.665  -9.277   0.192  1.00 98.66           N  
ATOM   4800  H   ALA B 151       0.270  -8.908   0.092  1.00 98.66           H  
ATOM   4801  CA  ALA B 151      -1.047  -9.846   1.485  1.00 98.66           C  
ATOM   4802  HA  ALA B 151      -2.053 -10.260   1.415  1.00 98.66           H  
ATOM   4803  C   ALA B 151      -1.065  -8.797   2.606  1.00 98.66           C  
ATOM   4804  CB  ALA B 151      -0.107 -11.016   1.807  1.00 98.66           C  
ATOM   4805  HB1 ALA B 151       0.914 -10.651   1.915  1.00 98.66           H  
ATOM   4806  HB2 ALA B 151      -0.144 -11.754   1.007  1.00 98.66           H  
ATOM   4807  HB3 ALA B 151      -0.414 -11.488   2.741  1.00 98.66           H  
ATOM   4808  O   ALA B 151      -0.055  -8.153   2.887  1.00 98.66           O  
ATOM   4809  N   GLY B 152      -2.203  -8.679   3.294  1.00 98.59           N  
ATOM   4810  H   GLY B 152      -3.015  -9.188   2.975  1.00 98.59           H  
ATOM   4811  CA  GLY B 152      -2.297  -7.968   4.565  1.00 98.59           C  
ATOM   4812  HA2 GLY B 152      -1.772  -7.016   4.486  1.00 98.59           H  
ATOM   4813  HA3 GLY B 152      -3.344  -7.769   4.793  1.00 98.59           H  
ATOM   4814  C   GLY B 152      -1.702  -8.801   5.703  1.00 98.59           C  
ATOM   4815  O   GLY B 152      -2.278  -9.834   6.057  1.00 98.59           O  
ATOM   4816  N   VAL B 153      -0.575  -8.362   6.270  1.00 97.46           N  
ATOM   4817  H   VAL B 153      -0.190  -7.482   5.958  1.00 97.46           H  
ATOM   4818  CA  VAL B 153       0.150  -9.060   7.351  1.00 97.46           C  
ATOM   4819  HA  VAL B 153      -0.543  -9.723   7.869  1.00 97.46           H  
ATOM   4820  C   VAL B 153       0.674  -8.034   8.356  1.00 97.46           C  
ATOM   4821  CB  VAL B 153       1.333  -9.911   6.828  1.00 97.46           C  
ATOM   4822  HB  VAL B 153       2.153  -9.246   6.559  1.00 97.46           H  
ATOM   4823  O   VAL B 153       1.120  -6.961   7.965  1.00 97.46           O  
ATOM   4824  CG1 VAL B 153       1.853 -10.880   7.901  1.00 97.46           C  
ATOM   4825 HG11 VAL B 153       1.049 -11.526   8.254  1.00 97.46           H  
ATOM   4826 HG12 VAL B 153       2.655 -11.496   7.494  1.00 97.46           H  
ATOM   4827 HG13 VAL B 153       2.264 -10.327   8.746  1.00 97.46           H  
ATOM   4828  CG2 VAL B 153       0.975 -10.747   5.590  1.00 97.46           C  
ATOM   4829 HG21 VAL B 153       0.090 -11.349   5.795  1.00 97.46           H  
ATOM   4830 HG22 VAL B 153       1.807 -11.397   5.321  1.00 97.46           H  
ATOM   4831 HG23 VAL B 153       0.775 -10.089   4.745  1.00 97.46           H  
ATOM   4832  N   ILE B 154       0.626  -8.376   9.641  1.00 93.22           N  
ATOM   4833  H   ILE B 154       0.323  -9.312   9.872  1.00 93.22           H  
ATOM   4834  CA  ILE B 154       1.175  -7.589  10.755  1.00 93.22           C  
ATOM   4835  HA  ILE B 154       1.717  -6.724  10.374  1.00 93.22           H  
ATOM   4836  C   ILE B 154       2.163  -8.505  11.491  1.00 93.22           C  
ATOM   4837  CB  ILE B 154       0.031  -7.098  11.683  1.00 93.22           C  
ATOM   4838  HB  ILE B 154      -0.447  -7.978  12.115  1.00 93.22           H  
ATOM   4839  O   ILE B 154       1.878  -9.700  11.619  1.00 93.22           O  
ATOM   4840  CG1 ILE B 154      -1.047  -6.293  10.917  1.00 93.22           C  
ATOM   4841 HG12 ILE B 154      -0.626  -5.338  10.603  1.00 93.22           H  
ATOM   4842 HG13 ILE B 154      -1.340  -6.831  10.015  1.00 93.22           H  
ATOM   4843  CG2 ILE B 154       0.580  -6.234  12.832  1.00 93.22           C  
ATOM   4844 HG21 ILE B 154      -0.219  -5.934  13.510  1.00 93.22           H  
ATOM   4845 HG22 ILE B 154       1.063  -5.343  12.433  1.00 93.22           H  
ATOM   4846 HG23 ILE B 154       1.304  -6.794  13.424  1.00 93.22           H  
ATOM   4847  CD1 ILE B 154      -2.331  -6.040  11.721  1.00 93.22           C  
ATOM   4848 HD11 ILE B 154      -2.147  -5.320  12.519  1.00 93.22           H  
ATOM   4849 HD12 ILE B 154      -2.696  -6.974  12.147  1.00 93.22           H  
ATOM   4850 HD13 ILE B 154      -3.095  -5.635  11.057  1.00 93.22           H  
ATOM   4851  N   ASP B 155       3.298  -7.991  11.977  1.00 89.50           N  
ATOM   4852  H   ASP B 155       3.497  -7.007  11.873  1.00 89.50           H  
ATOM   4853  CA  ASP B 155       4.160  -8.779  12.872  1.00 89.50           C  
ATOM   4854  HA  ASP B 155       4.332  -9.746  12.400  1.00 89.50           H  
ATOM   4855  C   ASP B 155       3.429  -9.027  14.207  1.00 89.50           C  
ATOM   4856  CB  ASP B 155       5.550  -8.138  13.070  1.00 89.50           C  
ATOM   4857  HB2 ASP B 155       5.441  -7.207  13.625  1.00 89.50           H  
ATOM   4858  HB3 ASP B 155       5.969  -7.904  12.091  1.00 89.50           H  
ATOM   4859  O   ASP B 155       2.927  -8.106  14.850  1.00 89.50           O  
ATOM   4860  CG  ASP B 155       6.539  -9.064  13.814  1.00 89.50           C  
ATOM   4861  OD1 ASP B 155       6.130 -10.172  14.242  1.00 89.50           O  
ATOM   4862  OD2 ASP B 155       7.717  -8.687  13.977  1.00 89.50           O  
ATOM   4863  N   GLN B 156       3.331 -10.297  14.600  1.00 86.04           N  
ATOM   4864  H   GLN B 156       3.846 -10.970  14.050  1.00 86.04           H  
ATOM   4865  CA  GLN B 156       2.676 -10.759  15.830  1.00 86.04           C  
ATOM   4866  HA  GLN B 156       2.180  -9.911  16.304  1.00 86.04           H  
ATOM   4867  C   GLN B 156       3.699 -11.278  16.867  1.00 86.04           C  
ATOM   4868  CB  GLN B 156       1.588 -11.789  15.471  1.00 86.04           C  
ATOM   4869  HB2 GLN B 156       2.061 -12.608  14.928  1.00 86.04           H  
ATOM   4870  HB3 GLN B 156       1.157 -12.204  16.382  1.00 86.04           H  
ATOM   4871  O   GLN B 156       3.324 -11.885  17.875  1.00 86.04           O  
ATOM   4872  CG  GLN B 156       0.452 -11.216  14.594  1.00 86.04           C  
ATOM   4873  HG2 GLN B 156      -0.059 -12.043  14.100  1.00 86.04           H  
ATOM   4874  HG3 GLN B 156       0.874 -10.603  13.798  1.00 86.04           H  
ATOM   4875  CD  GLN B 156      -0.615 -10.406  15.334  1.00 86.04           C  
ATOM   4876  NE2 GLN B 156      -1.253  -9.477  14.653  1.00 86.04           N  
ATOM   4877 HE21 GLN B 156      -0.917  -9.231  13.733  1.00 86.04           H  
ATOM   4878 HE22 GLN B 156      -1.961  -8.933  15.125  1.00 86.04           H  
ATOM   4879  OE1 GLN B 156      -0.956 -10.634  16.488  1.00 86.04           O  
ATOM   4880  N   GLY B 157       5.000 -11.055  16.635  1.00 79.48           N  
ATOM   4881  H   GLY B 157       5.252 -10.586  15.776  1.00 79.48           H  
ATOM   4882  CA  GLY B 157       6.082 -11.294  17.589  1.00 79.48           C  
ATOM   4883  HA2 GLY B 157       5.787 -10.911  18.566  1.00 79.48           H  
ATOM   4884  HA3 GLY B 157       6.949 -10.726  17.252  1.00 79.48           H  
ATOM   4885  C   GLY B 157       6.510 -12.759  17.742  1.00 79.48           C  
ATOM   4886  O   GLY B 157       6.934 -13.157  18.834  1.00 79.48           O  
ATOM   4887  N   TYR B 158       6.391 -13.583  16.692  1.00 82.91           N  
ATOM   4888  H   TYR B 158       6.083 -13.186  15.815  1.00 82.91           H  
ATOM   4889  CA  TYR B 158       6.756 -15.008  16.736  1.00 82.91           C  
ATOM   4890  HA  TYR B 158       6.325 -15.431  17.643  1.00 82.91           H  
ATOM   4891  C   TYR B 158       8.282 -15.225  16.791  1.00 82.91           C  
ATOM   4892  CB  TYR B 158       6.137 -15.766  15.551  1.00 82.91           C  
ATOM   4893  HB2 TYR B 158       5.059 -15.610  15.550  1.00 82.91           H  
ATOM   4894  HB3 TYR B 158       6.524 -15.352  14.620  1.00 82.91           H  
ATOM   4895  O   TYR B 158       8.995 -14.900  15.847  1.00 82.91           O  
ATOM   4896  CG  TYR B 158       6.415 -17.262  15.586  1.00 82.91           C  
ATOM   4897  CD1 TYR B 158       7.468 -17.805  14.823  1.00 82.91           C  
ATOM   4898  HD1 TYR B 158       8.078 -17.161  14.207  1.00 82.91           H  
ATOM   4899  CD2 TYR B 158       5.632 -18.112  16.392  1.00 82.91           C  
ATOM   4900  HD2 TYR B 158       4.818 -17.704  16.974  1.00 82.91           H  
ATOM   4901  CE1 TYR B 158       7.716 -19.191  14.842  1.00 82.91           C  
ATOM   4902  HE1 TYR B 158       8.512 -19.601  14.238  1.00 82.91           H  
ATOM   4903  CE2 TYR B 158       5.887 -19.498  16.424  1.00 82.91           C  
ATOM   4904  HE2 TYR B 158       5.287 -20.155  17.038  1.00 82.91           H  
ATOM   4905  OH  TYR B 158       7.170 -21.380  15.661  1.00 82.91           O  
ATOM   4906  HH  TYR B 158       7.993 -21.583  15.212  1.00 82.91           H  
ATOM   4907  CZ  TYR B 158       6.927 -20.042  15.642  1.00 82.91           C  
ATOM   4908  N   ILE B 159       8.763 -15.820  17.892  1.00 64.78           N  
ATOM   4909  H   ILE B 159       8.067 -16.042  18.589  1.00 64.78           H  
ATOM   4910  CA  ILE B 159      10.158 -16.194  18.242  1.00 64.78           C  
ATOM   4911  HA  ILE B 159      10.126 -16.454  19.300  1.00 64.78           H  
ATOM   4912  C   ILE B 159      11.222 -15.086  18.161  1.00 64.78           C  
ATOM   4913  CB  ILE B 159      10.646 -17.478  17.522  1.00 64.78           C  
ATOM   4914  HB  ILE B 159      10.686 -17.287  16.450  1.00 64.78           H  
ATOM   4915  O   ILE B 159      11.922 -14.891  19.150  1.00 64.78           O  
ATOM   4916  CG1 ILE B 159       9.683 -18.659  17.783  1.00 64.78           C  
ATOM   4917 HG12 ILE B 159       9.597 -18.828  18.856  1.00 64.78           H  
ATOM   4918 HG13 ILE B 159       8.693 -18.402  17.406  1.00 64.78           H  
ATOM   4919  CG2 ILE B 159      12.062 -17.864  18.012  1.00 64.78           C  
ATOM   4920 HG21 ILE B 159      12.042 -18.098  19.076  1.00 64.78           H  
ATOM   4921 HG22 ILE B 159      12.438 -18.724  17.458  1.00 64.78           H  
ATOM   4922 HG23 ILE B 159      12.776 -17.057  17.844  1.00 64.78           H  
ATOM   4923  CD1 ILE B 159      10.108 -19.975  17.116  1.00 64.78           C  
ATOM   4924 HD11 ILE B 159      10.991 -20.389  17.601  1.00 64.78           H  
ATOM   4925 HD12 ILE B 159       9.304 -20.704  17.217  1.00 64.78           H  
ATOM   4926 HD13 ILE B 159      10.313 -19.807  16.058  1.00 64.78           H  
ATOM   4927  N   ALA B 160      11.385 -14.386  17.033  1.00 54.17           N  
ATOM   4928  H   ALA B 160      10.735 -14.565  16.281  1.00 54.17           H  
ATOM   4929  CA  ALA B 160      12.473 -13.430  16.768  1.00 54.17           C  
ATOM   4930  HA  ALA B 160      13.421 -13.967  16.753  1.00 54.17           H  
ATOM   4931  C   ALA B 160      12.597 -12.314  17.823  1.00 54.17           C  
ATOM   4932  CB  ALA B 160      12.226 -12.833  15.378  1.00 54.17           C  
ATOM   4933  HB1 ALA B 160      11.269 -12.311  15.354  1.00 54.17           H  
ATOM   4934  HB2 ALA B 160      12.225 -13.626  14.630  1.00 54.17           H  
ATOM   4935  HB3 ALA B 160      13.018 -12.126  15.135  1.00 54.17           H  
ATOM   4936  O   ALA B 160      13.656 -11.722  18.011  1.00 54.17           O  
ATOM   4937  N   HIS B 161      11.510 -12.084  18.552  1.00 52.60           N
[truncated: 1,878,562 more chars]
