# Supplementary material for: Module-Based Polyketide Synthase Engineering for de Novo Polyketide Biosynthesis
Source: ACS Synth Biol. 2023 Oct 23;12(11):3148–55. doi: 10.1021/acssynbio.3c00282 (PMC10661043; doi:10.1021/acssynbio.3c00282)
Supplement: Supplementary file 2 — sb3c00282_si_002.zip [file sb3c00282_si_002.zip › Final_PKS_Structures/menzella_pdbs/gelM3_ACP_eryM1_KSAT_dimer.pdb]

ATOM      1  N   LEU A   1      18.835 -58.687  42.076  1.00 62.61           N  
ATOM      2  H   LEU A   1      18.333 -58.318  41.281  1.00 62.61           H  
ATOM      3  H2  LEU A   1      18.344 -58.429  42.920  1.00 62.61           H  
ATOM      4  H3  LEU A   1      18.862 -59.693  41.990  1.00 62.61           H  
ATOM      5  CA  LEU A   1      20.216 -58.150  42.083  1.00 62.61           C  
ATOM      6  HA  LEU A   1      20.687 -58.473  41.155  1.00 62.61           H  
ATOM      7  C   LEU A   1      21.086 -58.791  43.159  1.00 62.61           C  
ATOM      8  CB  LEU A   1      20.250 -56.617  42.068  1.00 62.61           C  
ATOM      9  HB2 LEU A   1      19.508 -56.230  42.766  1.00 62.61           H  
ATOM     10  HB3 LEU A   1      21.233 -56.263  42.379  1.00 62.61           H  
ATOM     11  O   LEU A   1      21.816 -59.690  42.791  1.00 62.61           O  
ATOM     12  CG  LEU A   1      19.969 -56.101  40.643  1.00 62.61           C  
ATOM     13  HG  LEU A   1      19.101 -56.620  40.236  1.00 62.61           H  
ATOM     14  CD1 LEU A   1      19.652 -54.620  40.706  1.00 62.61           C  
ATOM     15 HD11 LEU A   1      20.498 -54.094  41.146  1.00 62.61           H  
ATOM     16 HD12 LEU A   1      19.471 -54.237  39.701  1.00 62.61           H  
ATOM     17 HD13 LEU A   1      18.761 -54.438  41.307  1.00 62.61           H  
ATOM     18  CD2 LEU A   1      21.164 -56.321  39.713  1.00 62.61           C  
ATOM     19 HD21 LEU A   1      21.379 -57.381  39.577  1.00 62.61           H  
ATOM     20 HD22 LEU A   1      22.049 -55.816  40.099  1.00 62.61           H  
ATOM     21 HD23 LEU A   1      20.937 -55.906  38.731  1.00 62.61           H  
ATOM     22  N   ALA A   2      20.987 -58.446  44.450  1.00 63.73           N  
ATOM     23  H   ALA A   2      20.416 -57.655  44.713  1.00 63.73           H  
ATOM     24  CA  ALA A   2      21.943 -58.919  45.475  1.00 63.73           C  
ATOM     25  HA  ALA A   2      22.924 -58.512  45.229  1.00 63.73           H  
ATOM     26  C   ALA A   2      22.140 -60.454  45.601  1.00 63.73           C  
ATOM     27  CB  ALA A   2      21.514 -58.325  46.823  1.00 63.73           C  
ATOM     28  HB1 ALA A   2      22.243 -58.600  47.586  1.00 63.73           H  
ATOM     29  HB2 ALA A   2      20.537 -58.708  47.114  1.00 63.73           H  
ATOM     30  HB3 ALA A   2      21.479 -57.237  46.759  1.00 63.73           H  
ATOM     31  O   ALA A   2      23.201 -60.886  46.031  1.00 63.73           O  
ATOM     32  N   GLY A   3      21.147 -61.275  45.231  1.00 64.33           N  
ATOM     33  H   GLY A   3      20.281 -60.863  44.914  1.00 64.33           H  
ATOM     34  CA  GLY A   3      21.257 -62.745  45.209  1.00 64.33           C  
ATOM     35  HA2 GLY A   3      21.908 -63.069  46.021  1.00 64.33           H  
ATOM     36  HA3 GLY A   3      20.272 -63.179  45.382  1.00 64.33           H  
ATOM     37  C   GLY A   3      21.812 -63.355  43.911  1.00 64.33           C  
ATOM     38  O   GLY A   3      21.771 -64.570  43.762  1.00 64.33           O  
ATOM     39  N   LEU A   4      22.263 -62.536  42.958  1.00 67.44           N  
ATOM     40  H   LEU A   4      22.336 -61.552  43.175  1.00 67.44           H  
ATOM     41  CA  LEU A   4      22.873 -62.964  41.693  1.00 67.44           C  
ATOM     42  HA  LEU A   4      22.653 -64.015  41.507  1.00 67.44           H  
ATOM     43  C   LEU A   4      24.398 -62.822  41.764  1.00 67.44           C  
ATOM     44  CB  LEU A   4      22.307 -62.115  40.539  1.00 67.44           C  
ATOM     45  HB2 LEU A   4      22.861 -62.342  39.628  1.00 67.44           H  
ATOM     46  HB3 LEU A   4      22.485 -61.065  40.770  1.00 67.44           H  
ATOM     47  O   LEU A   4      24.895 -61.951  42.485  1.00 67.44           O  
ATOM     48  CG  LEU A   4      20.811 -62.301  40.251  1.00 67.44           C  
ATOM     49  HG  LEU A   4      20.238 -62.136  41.164  1.00 67.44           H  
ATOM     50  CD1 LEU A   4      20.360 -61.264  39.223  1.00 67.44           C  
ATOM     51 HD11 LEU A   4      20.891 -61.425  38.285  1.00 67.44           H  
ATOM     52 HD12 LEU A   4      19.291 -61.372  39.038  1.00 67.44           H  
ATOM     53 HD13 LEU A   4      20.579 -60.256  39.574  1.00 67.44           H  
ATOM     54  CD2 LEU A   4      20.497 -63.694  39.708  1.00 67.44           C  
ATOM     55 HD21 LEU A   4      20.720 -64.451  40.461  1.00 67.44           H  
ATOM     56 HD22 LEU A   4      19.441 -63.767  39.449  1.00 67.44           H  
ATOM     57 HD23 LEU A   4      21.094 -63.894  38.819  1.00 67.44           H  
ATOM     58  N   SER A   5      25.132 -63.618  40.979  1.00 74.40           N  
ATOM     59  H   SER A   5      24.671 -64.261  40.352  1.00 74.40           H  
ATOM     60  CA  SER A   5      26.579 -63.428  40.813  1.00 74.40           C  
ATOM     61  HA  SER A   5      27.033 -63.502  41.801  1.00 74.40           H  
ATOM     62  C   SER A   5      26.882 -62.037  40.222  1.00 74.40           C  
ATOM     63  CB  SER A   5      27.180 -64.533  39.931  1.00 74.40           C  
ATOM     64  HB2 SER A   5      26.765 -65.503  40.204  1.00 74.40           H  
ATOM     65  HB3 SER A   5      28.258 -64.561  40.089  1.00 74.40           H  
ATOM     66  O   SER A   5      26.021 -61.468  39.547  1.00 74.40           O  
ATOM     67  OG  SER A   5      26.941 -64.271  38.566  1.00 74.40           O  
ATOM     68  HG  SER A   5      26.223 -64.832  38.262  1.00 74.40           H  
ATOM     69  N   PRO A   6      28.081 -61.455  40.425  1.00 66.21           N  
ATOM     70  CA  PRO A   6      28.411 -60.139  39.865  1.00 66.21           C  
ATOM     71  HA  PRO A   6      27.750 -59.394  40.306  1.00 66.21           H  
ATOM     72  C   PRO A   6      28.276 -60.074  38.334  1.00 66.21           C  
ATOM     73  CB  PRO A   6      29.853 -59.864  40.310  1.00 66.21           C  
ATOM     74  HB2 PRO A   6      30.016 -58.805  40.508  1.00 66.21           H  
ATOM     75  HB3 PRO A   6      30.555 -60.223  39.557  1.00 66.21           H  
ATOM     76  O   PRO A   6      27.927 -59.030  37.786  1.00 66.21           O  
ATOM     77  CG  PRO A   6      29.999 -60.707  41.577  1.00 66.21           C  
ATOM     78  HG2 PRO A   6      31.040 -60.958  41.783  1.00 66.21           H  
ATOM     79  HG3 PRO A   6      29.550 -60.182  42.420  1.00 66.21           H  
ATOM     80  CD  PRO A   6      29.165 -61.943  41.261  1.00 66.21           C  
ATOM     81  HD2 PRO A   6      29.763 -62.662  40.700  1.00 66.21           H  
ATOM     82  HD3 PRO A   6      28.803 -62.389  42.187  1.00 66.21           H  
ATOM     83  N   GLU A   7      28.511 -61.200  37.659  1.00 73.95           N  
ATOM     84  H   GLU A   7      28.750 -62.032  38.179  1.00 73.95           H  
ATOM     85  CA  GLU A   7      28.424 -61.349  36.206  1.00 73.95           C  
ATOM     86  HA  GLU A   7      28.863 -60.470  35.734  1.00 73.95           H  
ATOM     87  C   GLU A   7      26.959 -61.444  35.737  1.00 73.95           C  
ATOM     88  CB  GLU A   7      29.273 -62.578  35.837  1.00 73.95           C  
ATOM     89  HB2 GLU A   7      28.701 -63.486  36.028  1.00 73.95           H  
ATOM     90  HB3 GLU A   7      30.147 -62.590  36.488  1.00 73.95           H  
ATOM     91  O   GLU A   7      26.556 -60.740  34.812  1.00 73.95           O  
ATOM     92  CG  GLU A   7      29.790 -62.575  34.394  1.00 73.95           C  
ATOM     93  HG2 GLU A   7      30.190 -61.586  34.172  1.00 73.95           H  
ATOM     94  HG3 GLU A   7      28.957 -62.765  33.716  1.00 73.95           H  
ATOM     95  CD  GLU A   7      30.892 -63.630  34.186  1.00 73.95           C  
ATOM     96  OE1 GLU A   7      31.812 -63.351  33.384  1.00 73.95           O  
ATOM     97  OE2 GLU A   7      30.822 -64.693  34.843  1.00 73.95           O  
ATOM     98  N   ASP A   8      26.112 -62.199  36.451  1.00 78.09           N  
ATOM     99  H   ASP A   8      26.490 -62.761  37.200  1.00 78.09           H  
ATOM    100  CA  ASP A   8      24.658 -62.225  36.221  1.00 78.09           C  
ATOM    101  HA  ASP A   8      24.464 -62.466  35.176  1.00 78.09           H  
ATOM    102  C   ASP A   8      23.991 -60.874  36.524  1.00 78.09           C  
ATOM    103  CB  ASP A   8      23.991 -63.286  37.106  1.00 78.09           C  
ATOM    104  HB2 ASP A   8      22.909 -63.188  37.020  1.00 78.09           H  
ATOM    105  HB3 ASP A   8      24.266 -63.092  38.142  1.00 78.09           H  
ATOM    106  O   ASP A   8      23.040 -60.489  35.843  1.00 78.09           O  
ATOM    107  CG  ASP A   8      24.360 -64.723  36.757  1.00 78.09           C  
ATOM    108  OD1 ASP A   8      24.159 -65.115  35.584  1.00 78.09           O  
ATOM    109  OD2 ASP A   8      24.794 -65.424  37.697  1.00 78.09           O  
ATOM    110  N   GLN A   9      24.478 -60.134  37.529  1.00 77.69           N  
ATOM    111  H   GLN A   9      25.239 -60.521  38.069  1.00 77.69           H  
ATOM    112  CA  GLN A   9      24.022 -58.770  37.814  1.00 77.69           C  
ATOM    113  HA  GLN A   9      22.941 -58.776  37.961  1.00 77.69           H  
ATOM    114  C   GLN A   9      24.318 -57.832  36.637  1.00 77.69           C  
ATOM    115  CB  GLN A   9      24.704 -58.210  39.073  1.00 77.69           C  
ATOM    116  HB2 GLN A   9      24.488 -57.143  39.136  1.00 77.69           H  
ATOM    117  HB3 GLN A   9      25.782 -58.327  38.965  1.00 77.69           H  
ATOM    118  O   GLN A   9      23.456 -57.043  36.260  1.00 77.69           O  
ATOM    119  CG  GLN A   9      24.273 -58.853  40.398  1.00 77.69           C  
ATOM    120  HG2 GLN A   9      24.342 -59.938  40.320  1.00 77.69           H  
ATOM    121  HG3 GLN A   9      23.236 -58.594  40.609  1.00 77.69           H  
ATOM    122  CD  GLN A   9      25.143 -58.395  41.566  1.00 77.69           C  
ATOM    123  NE2 GLN A   9      25.173 -59.114  42.665  1.00 77.69           N  
ATOM    124 HE21 GLN A   9      24.835 -60.065  42.651  1.00 77.69           H  
ATOM    125 HE22 GLN A   9      25.826 -58.808  43.372  1.00 77.69           H  
ATOM    126  OE1 GLN A   9      25.809 -57.374  41.524  1.00 77.69           O  
ATOM    127  N   GLU A  10      25.520 -57.907  36.053  1.00 77.85           N  
ATOM    128  H   GLU A  10      26.191 -58.580  36.393  1.00 77.85           H  
ATOM    129  CA  GLU A  10      25.900 -57.056  34.919  1.00 77.85           C  
ATOM    130  HA  GLU A  10      25.570 -56.042  35.144  1.00 77.85           H  
ATOM    131  C   GLU A  10      25.174 -57.461  33.628  1.00 77.85           C  
ATOM    132  CB  GLU A  10      27.435 -57.023  34.777  1.00 77.85           C  
ATOM    133  HB2 GLU A  10      27.794 -57.952  34.335  1.00 77.85           H  
ATOM    134  HB3 GLU A  10      27.857 -56.942  35.779  1.00 77.85           H  
ATOM    135  O   GLU A  10      24.735 -56.580  32.886  1.00 77.85           O  
ATOM    136  CG  GLU A  10      27.910 -55.820  33.937  1.00 77.85           C  
ATOM    137  HG2 GLU A  10      27.758 -56.047  32.882  1.00 77.85           H  
ATOM    138  HG3 GLU A  10      27.289 -54.958  34.182  1.00 77.85           H  
ATOM    139  CD  GLU A  10      29.375 -55.411  34.189  1.00 77.85           C  
ATOM    140  OE1 GLU A  10      30.072 -55.020  33.221  1.00 77.85           O  
ATOM    141  OE2 GLU A  10      29.781 -55.344  35.379  1.00 77.85           O  
ATOM    142  N   ARG A  11      24.938 -58.764  33.402  1.00 81.76           N  
ATOM    143  H   ARG A  11      25.365 -59.439  34.020  1.00 81.76           H  
ATOM    144  CA  ARG A  11      24.105 -59.251  32.290  1.00 81.76           C  
ATOM    145  HA  ARG A  11      24.498 -58.829  31.365  1.00 81.76           H  
ATOM    146  C   ARG A  11      22.664 -58.749  32.400  1.00 81.76           C  
ATOM    147  CB  ARG A  11      24.177 -60.786  32.184  1.00 81.76           C  
ATOM    148  HB2 ARG A  11      25.222 -61.094  32.147  1.00 81.76           H  
ATOM    149  HB3 ARG A  11      23.711 -61.236  33.060  1.00 81.76           H  
ATOM    150  O   ARG A  11      22.196 -58.092  31.476  1.00 81.76           O  
ATOM    151  CG  ARG A  11      23.469 -61.268  30.904  1.00 81.76           C  
ATOM    152  HG2 ARG A  11      22.425 -60.954  30.929  1.00 81.76           H  
ATOM    153  HG3 ARG A  11      23.940 -60.794  30.043  1.00 81.76           H  
ATOM    154  CD  ARG A  11      23.512 -62.788  30.695  1.00 81.76           C  
ATOM    155  HD2 ARG A  11      24.548 -63.128  30.704  1.00 81.76           H  
ATOM    156  HD3 ARG A  11      23.097 -62.996  29.709  1.00 81.76           H  
ATOM    157  NE  ARG A  11      22.694 -63.499  31.695  1.00 81.76           N  
ATOM    158  HE  ARG A  11      21.700 -63.339  31.607  1.00 81.76           H  
ATOM    159  NH1 ARG A  11      24.373 -64.513  32.923  1.00 81.76           N  
ATOM    160 HH11 ARG A  11      25.094 -64.173  32.302  1.00 81.76           H  
ATOM    161 HH12 ARG A  11      24.600 -64.929  33.815  1.00 81.76           H  
ATOM    162  NH2 ARG A  11      22.303 -64.677  33.611  1.00 81.76           N  
ATOM    163 HH21 ARG A  11      21.315 -64.475  33.556  1.00 81.76           H  
ATOM    164 HH22 ARG A  11      22.735 -65.086  34.427  1.00 81.76           H  
ATOM    165  CZ  ARG A  11      23.123 -64.226  32.713  1.00 81.76           C  
ATOM    166  N   LEU A  12      22.002 -58.963  33.541  1.00 83.01           N  
ATOM    167  H   LEU A  12      22.463 -59.496  34.265  1.00 83.01           H  
ATOM    168  CA  LEU A  12      20.612 -58.537  33.768  1.00 83.01           C  
ATOM    169  HA  LEU A  12      19.973 -59.034  33.038  1.00 83.01           H  
ATOM    170  C   LEU A  12      20.435 -57.018  33.593  1.00 83.01           C  
ATOM    171  CB  LEU A  12      20.204 -58.960  35.193  1.00 83.01           C  
ATOM    172  HB2 LEU A  12      20.424 -60.019  35.329  1.00 83.01           H  
ATOM    173  HB3 LEU A  12      20.817 -58.400  35.899  1.00 83.01           H  
ATOM    174  O   LEU A  12      19.432 -56.556  33.055  1.00 83.01           O  
ATOM    175  CG  LEU A  12      18.714 -58.719  35.511  1.00 83.01           C  
ATOM    176  HG  LEU A  12      18.398 -57.740  35.149  1.00 83.01           H  
ATOM    177  CD1 LEU A  12      17.829 -59.797  34.886  1.00 83.01           C  
ATOM    178 HD11 LEU A  12      18.107 -60.785  35.254  1.00 83.01           H  
ATOM    179 HD12 LEU A  12      17.946 -59.784  33.803  1.00 83.01           H  
ATOM    180 HD13 LEU A  12      16.781 -59.599  35.112  1.00 83.01           H  
ATOM    181  CD2 LEU A  12      18.491 -58.734  37.025  1.00 83.01           C  
ATOM    182 HD21 LEU A  12      19.092 -57.949  37.483  1.00 83.01           H  
ATOM    183 HD22 LEU A  12      17.437 -58.548  37.231  1.00 83.01           H  
ATOM    184 HD23 LEU A  12      18.780 -59.709  37.419  1.00 83.01           H  
ATOM    185  N   LEU A  13      21.410 -56.225  34.047  1.00 87.59           N  
ATOM    186  H   LEU A  13      22.205 -56.647  34.506  1.00 87.59           H  
ATOM    187  CA  LEU A  13      21.376 -54.772  33.878  1.00 87.59           C  
ATOM    188  HA  LEU A  13      20.364 -54.423  34.082  1.00 87.59           H  
ATOM    189  C   LEU A  13      21.666 -54.341  32.435  1.00 87.59           C  
ATOM    190  CB  LEU A  13      22.334 -54.120  34.886  1.00 87.59           C  
ATOM    191  HB2 LEU A  13      22.457 -53.068  34.629  1.00 87.59           H  
ATOM    192  HB3 LEU A  13      23.310 -54.599  34.804  1.00 87.59           H  
ATOM    193  O   LEU A  13      21.115 -53.338  31.992  1.00 87.59           O  
ATOM    194  CG  LEU A  13      21.827 -54.218  36.337  1.00 87.59           C  
ATOM    195  HG  LEU A  13      21.591 -55.253  36.583  1.00 87.59           H  
ATOM    196  CD1 LEU A  13      22.920 -53.741  37.288  1.00 87.59           C  
ATOM    197 HD11 LEU A  13      22.559 -53.752  38.316  1.00 87.59           H  
ATOM    198 HD12 LEU A  13      23.230 -52.733  37.012  1.00 87.59           H  
ATOM    199 HD13 LEU A  13      23.768 -54.422  37.206  1.00 87.59           H  
ATOM    200  CD2 LEU A  13      20.571 -53.376  36.574  1.00 87.59           C  
ATOM    201 HD21 LEU A  13      19.716 -53.838  36.081  1.00 87.59           H  
ATOM    202 HD22 LEU A  13      20.712 -52.374  36.167  1.00 87.59           H  
ATOM    203 HD23 LEU A  13      20.356 -53.306  37.641  1.00 87.59           H  
ATOM    204  N   THR A  14      22.475 -55.095  31.686  1.00 87.19           N  
ATOM    205  H   THR A  14      22.892 -55.918  32.098  1.00 87.19           H  
ATOM    206  CA  THR A  14      22.696 -54.845  30.252  1.00 87.19           C  
ATOM    207  HA  THR A  14      22.903 -53.785  30.102  1.00 87.19           H  
ATOM    208  C   THR A  14      21.431 -55.149  29.452  1.00 87.19           C  
ATOM    209  CB  THR A  14      23.905 -55.626  29.717  1.00 87.19           C  
ATOM    210  HB  THR A  14      23.710 -56.697  29.769  1.00 87.19           H  
ATOM    211  O   THR A  14      21.005 -54.305  28.669  1.00 87.19           O  
ATOM    212  CG2 THR A  14      24.245 -55.244  28.276  1.00 87.19           C  
ATOM    213 HG21 THR A  14      24.382 -54.166  28.195  1.00 87.19           H  
ATOM    214 HG22 THR A  14      23.440 -55.558  27.611  1.00 87.19           H  
ATOM    215 HG23 THR A  14      25.162 -55.750  27.972  1.00 87.19           H  
ATOM    216  OG1 THR A  14      25.053 -55.326  30.483  1.00 87.19           O  
ATOM    217  HG1 THR A  14      24.947 -55.753  31.337  1.00 87.19           H  
ATOM    218  N   GLU A  15      20.773 -56.279  29.726  1.00 85.36           N  
ATOM    219  H   GLU A  15      21.189 -56.935  30.371  1.00 85.36           H  
ATOM    220  CA  GLU A  15      19.470 -56.643  29.151  1.00 85.36           C  
ATOM    221  HA  GLU A  15      19.557 -56.716  28.067  1.00 85.36           H  
ATOM    222  C   GLU A  15      18.401 -55.577  29.458  1.00 85.36           C  
ATOM    223  CB  GLU A  15      19.027 -58.011  29.706  1.00 85.36           C  
ATOM    224  HB2 GLU A  15      19.110 -57.980  30.793  1.00 85.36           H  
ATOM    225  HB3 GLU A  15      17.980 -58.174  29.451  1.00 85.36           H  
ATOM    226  O   GLU A  15      17.684 -55.155  28.554  1.00 85.36           O  
ATOM    227  CG  GLU A  15      19.846 -59.199  29.162  1.00 85.36           C  
ATOM    228  HG2 GLU A  15      19.591 -59.342  28.112  1.00 85.36           H  
ATOM    229  HG3 GLU A  15      20.906 -58.952  29.213  1.00 85.36           H  
ATOM    230  CD  GLU A  15      19.619 -60.519  29.931  1.00 85.36           C  
ATOM    231  OE1 GLU A  15      20.334 -61.506  29.629  1.00 85.36           O  
ATOM    232  OE2 GLU A  15      18.796 -60.549  30.876  1.00 85.36           O  
ATOM    233  N   LEU A  16      18.336 -55.070  30.698  1.00 88.24           N  
ATOM    234  H   LEU A  16      18.906 -55.499  31.414  1.00 88.24           H  
ATOM    235  CA  LEU A  16      17.428 -53.979  31.078  1.00 88.24           C  
ATOM    236  HA  LEU A  16      16.410 -54.296  30.852  1.00 88.24           H  
ATOM    237  C   LEU A  16      17.693 -52.696  30.275  1.00 88.24           C  
ATOM    238  CB  LEU A  16      17.549 -53.725  32.595  1.00 88.24           C  
ATOM    239  HB2 LEU A  16      17.268 -54.635  33.125  1.00 88.24           H  
ATOM    240  HB3 LEU A  16      18.593 -53.512  32.823  1.00 88.24           H  
ATOM    241  O   LEU A  16      16.755 -52.089  29.759  1.00 88.24           O  
ATOM    242  CG  LEU A  16      16.695 -52.551  33.118  1.00 88.24           C  
ATOM    243  HG  LEU A  16      16.958 -51.636  32.587  1.00 88.24           H  
ATOM    244  CD1 LEU A  16      15.196 -52.806  32.953  1.00 88.24           C  
ATOM    245 HD11 LEU A  16      14.905 -53.721  33.469  1.00 88.24           H  
ATOM    246 HD12 LEU A  16      14.949 -52.893  31.896  1.00 88.24           H  
ATOM    247 HD13 LEU A  16      14.629 -51.964  33.349  1.00 88.24           H  
ATOM    248  CD2 LEU A  16      16.989 -52.319  34.602  1.00 88.24           C  
ATOM    249 HD21 LEU A  16      16.723 -53.205  35.178  1.00 88.24           H  
ATOM    250 HD22 LEU A  16      18.050 -52.103  34.733  1.00 88.24           H  
ATOM    251 HD23 LEU A  16      16.411 -51.467  34.961  1.00 88.24           H  
ATOM    252  N   VAL A  17      18.958 -52.277  30.152  1.00 90.75           N  
ATOM    253  H   VAL A  17      19.690 -52.821  30.587  1.00 90.75           H  
ATOM    254  CA  VAL A  17      19.318 -51.072  29.387  1.00 90.75           C  
ATOM    255  HA  VAL A  17      18.681 -50.252  29.717  1.00 90.75           H  
ATOM    256  C   VAL A  17      19.012 -51.246  27.900  1.00 90.75           C  
ATOM    257  CB  VAL A  17      20.783 -50.660  29.633  1.00 90.75           C  
ATOM    258  HB  VAL A  17      21.438 -51.509  29.435  1.00 90.75           H  
ATOM    259  O   VAL A  17      18.493 -50.318  27.287  1.00 90.75           O  
ATOM    260  CG1 VAL A  17      21.213 -49.484  28.748  1.00 90.75           C  
ATOM    261 HG11 VAL A  17      20.523 -48.650  28.874  1.00 90.75           H  
ATOM    262 HG12 VAL A  17      21.218 -49.779  27.699  1.00 90.75           H  
ATOM    263 HG13 VAL A  17      22.219 -49.170  29.028  1.00 90.75           H  
ATOM    264  CG2 VAL A  17      20.998 -50.185  31.078  1.00 90.75           C  
ATOM    265 HG21 VAL A  17      20.622 -50.923  31.786  1.00 90.75           H  
ATOM    266 HG22 VAL A  17      20.471 -49.246  31.247  1.00 90.75           H  
ATOM    267 HG23 VAL A  17      22.063 -50.040  31.258  1.00 90.75           H  
ATOM    268  N   GLN A  18      19.269 -52.423  27.326  1.00 85.75           N  
ATOM    269  H   GLN A  18      19.688 -53.152  27.886  1.00 85.75           H  
ATOM    270  CA  GLN A  18      18.946 -52.732  25.930  1.00 85.75           C  
ATOM    271  HA  GLN A  18      19.346 -51.949  25.285  1.00 85.75           H  
ATOM    272  C   GLN A  18      17.435 -52.791  25.680  1.00 85.75           C  
ATOM    273  CB  GLN A  18      19.601 -54.062  25.544  1.00 85.75           C  
ATOM    274  HB2 GLN A  18      19.363 -54.814  26.297  1.00 85.75           H  
ATOM    275  HB3 GLN A  18      19.205 -54.394  24.585  1.00 85.75           H  
ATOM    276  O   GLN A  18      16.974 -52.290  24.657  1.00 85.75           O  
ATOM    277  CG  GLN A  18      21.121 -53.914  25.405  1.00 85.75           C  
ATOM    278  HG2 GLN A  18      21.543 -53.465  26.304  1.00 85.75           H  
ATOM    279  HG3 GLN A  18      21.336 -53.249  24.569  1.00 85.75           H  
ATOM    280  CD  GLN A  18      21.824 -55.245  25.181  1.00 85.75           C  
ATOM    281  NE2 GLN A  18      22.957 -55.236  24.520  1.00 85.75           N  
ATOM    282 HE21 GLN A  18      23.270 -54.372  24.102  1.00 85.75           H  
ATOM    283 HE22 GLN A  18      23.398 -56.136  24.400  1.00 85.75           H  
ATOM    284  OE1 GLN A  18      21.412 -56.306  25.613  1.00 85.75           O  
ATOM    285  N   ALA A  19      16.654 -53.349  26.608  1.00 84.87           N  
ATOM    286  H   ALA A  19      17.090 -53.790  27.405  1.00 84.87           H  
ATOM    287  CA  ALA A  19      15.198 -53.417  26.508  1.00 84.87           C  
ATOM    288  HA  ALA A  19      14.935 -53.842  25.540  1.00 84.87           H  
ATOM    289  C   ALA A  19      14.547 -52.029  26.583  1.00 84.87           C  
ATOM    290  CB  ALA A  19      14.671 -54.352  27.603  1.00 84.87           C  
ATOM    291  HB1 ALA A  19      13.587 -54.433  27.524  1.00 84.87           H  
ATOM    292  HB2 ALA A  19      14.931 -53.961  28.587  1.00 84.87           H  
ATOM    293  HB3 ALA A  19      15.111 -55.343  27.487  1.00 84.87           H  
ATOM    294  O   ALA A  19      13.714 -51.702  25.738  1.00 84.87           O  
ATOM    295  N   GLU A  20      14.954 -51.181  27.535  1.00 89.46           N  
ATOM    296  H   GLU A  20      15.616 -51.499  28.228  1.00 89.46           H  
ATOM    297  CA  GLU A  20      14.450 -49.804  27.605  1.00 89.46           C  
ATOM    298  HA  GLU A  20      13.362 -49.825  27.539  1.00 89.46           H  
ATOM    299  C   GLU A  20      14.938 -48.971  26.416  1.00 89.46           C  
ATOM    300  CB  GLU A  20      14.844 -49.131  28.930  1.00 89.46           C  
ATOM    301  HB2 GLU A  20      15.927 -49.183  29.040  1.00 89.46           H  
ATOM    302  HB3 GLU A  20      14.565 -48.078  28.892  1.00 89.46           H  
ATOM    303  O   GLU A  20      14.160 -48.212  25.844  1.00 89.46           O  
ATOM    304  CG  GLU A  20      14.193 -49.764  30.169  1.00 89.46           C  
ATOM    305  HG2 GLU A  20      14.437 -50.825  30.202  1.00 89.46           H  
ATOM    306  HG3 GLU A  20      14.648 -49.303  31.046  1.00 89.46           H  
ATOM    307  CD  GLU A  20      12.665 -49.598  30.278  1.00 89.46           C  
ATOM    308  OE1 GLU A  20      12.148 -50.059  31.320  1.00 89.46           O  
ATOM    309  OE2 GLU A  20      12.025 -48.969  29.392  1.00 89.46           O  
ATOM    310  N   ALA A  21      16.190 -49.139  25.977  1.00 84.98           N  
ATOM    311  H   ALA A  21      16.812 -49.759  26.474  1.00 84.98           H  
ATOM    312  CA  ALA A  21      16.697 -48.428  24.806  1.00 84.98           C  
ATOM    313  HA  ALA A  21      16.503 -47.367  24.960  1.00 84.98           H  
ATOM    314  C   ALA A  21      15.955 -48.832  23.520  1.00 84.98           C  
ATOM    315  CB  ALA A  21      18.213 -48.635  24.705  1.00 84.98           C  
ATOM    316  HB1 ALA A  21      18.697 -48.217  25.588  1.00 84.98           H  
ATOM    317  HB2 ALA A  21      18.595 -48.133  23.816  1.00 84.98           H  
ATOM    318  HB3 ALA A  21      18.441 -49.699  24.642  1.00 84.98           H  
ATOM    319  O   ALA A  21      15.584 -47.964  22.731  1.00 84.98           O  
ATOM    320  N   ALA A  22      15.670 -50.124  23.340  1.00 78.40           N  
ATOM    321  H   ALA A  22      16.018 -50.794  24.011  1.00 78.40           H  
ATOM    322  CA  ALA A  22      14.837 -50.622  22.253  1.00 78.40           C  
ATOM    323  HA  ALA A  22      15.274 -50.313  21.304  1.00 78.40           H  
ATOM    324  C   ALA A  22      13.421 -50.037  22.319  1.00 78.40           C  
ATOM    325  CB  ALA A  22      14.817 -52.152  22.313  1.00 78.40           C  
ATOM    326  HB1 ALA A  22      14.112 -52.549  21.583  1.00 78.40           H  
ATOM    327  HB2 ALA A  22      15.812 -52.542  22.096  1.00 78.40           H  
ATOM    328  HB3 ALA A  22      14.507 -52.489  23.302  1.00 78.40           H  
ATOM    329  O   ALA A  22      12.951 -49.481  21.329  1.00 78.40           O  
ATOM    330  N   ALA A  23      12.772 -50.088  23.485  1.00 79.44           N  
ATOM    331  H   ALA A  23      13.210 -50.557  24.265  1.00 79.44           H  
ATOM    332  CA  ALA A  23      11.416 -49.576  23.668  1.00 79.44           C  
ATOM    333  HA  ALA A  23      10.756 -50.096  22.973  1.00 79.44           H  
ATOM    334  C   ALA A  23      11.301 -48.069  23.373  1.00 79.44           C  
ATOM    335  CB  ALA A  23      10.971 -49.896  25.100  1.00 79.44           C  
ATOM    336  HB1 ALA A  23      11.028 -50.971  25.271  1.00 79.44           H  
ATOM    337  HB2 ALA A  23      11.618 -49.386  25.814  1.00 79.44           H  
ATOM    338  HB3 ALA A  23       9.941 -49.566  25.241  1.00 79.44           H  
ATOM    339  O   ALA A  23      10.293 -47.629  22.822  1.00 79.44           O  
ATOM    340  N   VAL A  24      12.331 -47.285  23.702  1.00 77.07           N  
ATOM    341  H   VAL A  24      13.102 -47.704  24.203  1.00 77.07           H  
ATOM    342  CA  VAL A  24      12.383 -45.842  23.423  1.00 77.07           C  
ATOM    343  HA  VAL A  24      11.415 -45.404  23.666  1.00 77.07           H  
ATOM    344  C   VAL A  24      12.623 -45.531  21.946  1.00 77.07           C  
ATOM    345  CB  VAL A  24      13.442 -45.183  24.317  1.00 77.07           C  
ATOM    346  HB  VAL A  24      14.387 -45.721  24.245  1.00 77.07           H  
ATOM    347  O   VAL A  24      12.029 -44.593  21.422  1.00 77.07           O  
ATOM    348  CG1 VAL A  24      13.680 -43.722  23.954  1.00 77.07           C  
ATOM    349 HG11 VAL A  24      14.177 -43.662  22.986  1.00 77.07           H  
ATOM    350 HG12 VAL A  24      14.326 -43.274  24.709  1.00 77.07           H  
ATOM    351 HG13 VAL A  24      12.735 -43.180  23.914  1.00 77.07           H  
ATOM    352  CG2 VAL A  24      12.947 -45.209  25.762  1.00 77.07           C  
ATOM    353 HG21 VAL A  24      11.961 -44.746  25.801  1.00 77.07           H  
ATOM    354 HG22 VAL A  24      12.841 -46.234  26.119  1.00 77.07           H  
ATOM    355 HG23 VAL A  24      13.645 -44.683  26.412  1.00 77.07           H  
ATOM    356  N   LEU A  25      13.435 -46.334  21.258  1.00 70.59           N  
ATOM    357  H   LEU A  25      13.913 -47.074  21.752  1.00 70.59           H  
ATOM    358  CA  LEU A  25      13.651 -46.230  19.809  1.00 70.59           C  
ATOM    359  HA  LEU A  25      13.648 -45.177  19.529  1.00 70.59           H  
ATOM    360  C   LEU A  25      12.528 -46.884  18.974  1.00 70.59           C  
ATOM    361  CB  LEU A  25      15.031 -46.821  19.471  1.00 70.59           C  
ATOM    362  HB2 LEU A  25      15.057 -47.849  19.831  1.00 70.59           H  
ATOM    363  HB3 LEU A  25      15.146 -46.849  18.388  1.00 70.59           H  
ATOM    364  O   LEU A  25      12.622 -46.948  17.750  1.00 70.59           O  
ATOM    365  CG  LEU A  25      16.230 -46.052  20.057  1.00 70.59           C  
ATOM    366  HG  LEU A  25      16.111 -45.938  21.135  1.00 70.59           H  
ATOM    367  CD1 LEU A  25      17.484 -46.884  19.792  1.00 70.59           C  
ATOM    368 HD11 LEU A  25      18.372 -46.291  20.012  1.00 70.59           H  
ATOM    369 HD12 LEU A  25      17.516 -47.178  18.743  1.00 70.59           H  
ATOM    370 HD13 LEU A  25      17.467 -47.775  20.421  1.00 70.59           H  
ATOM    371  CD2 LEU A  25      16.413 -44.660  19.448  1.00 70.59           C  
ATOM    372 HD21 LEU A  25      17.286 -44.178  19.890  1.00 70.59           H  
ATOM    373 HD22 LEU A  25      16.557 -44.739  18.371  1.00 70.59           H  
ATOM    374 HD23 LEU A  25      15.543 -44.038  19.654  1.00 70.59           H  
ATOM    375  N   GLY A  26      11.465 -47.390  19.610  1.00 70.93           N  
ATOM    376  H   GLY A  26      11.436 -47.311  20.617  1.00 70.93           H  
ATOM    377  CA  GLY A  26      10.337 -48.040  18.932  1.00 70.93           C  
ATOM    378  HA2 GLY A  26      10.031 -47.429  18.083  1.00 70.93           H  
ATOM    379  HA3 GLY A  26       9.504 -48.100  19.632  1.00 70.93           H  
ATOM    380  C   GLY A  26      10.624 -49.460  18.420  1.00 70.93           C  
ATOM    381  O   GLY A  26       9.887 -49.977  17.581  1.00 70.93           O  
ATOM    382  N   HIS A  27      11.680 -50.112  18.906  1.00 71.70           N  
ATOM    383  H   HIS A  27      12.218 -49.658  19.631  1.00 71.70           H  
ATOM    384  CA  HIS A  27      12.011 -51.497  18.582  1.00 71.70           C  
ATOM    385  HA  HIS A  27      11.687 -51.698  17.561  1.00 71.70           H  
ATOM    386  C   HIS A  27      11.290 -52.494  19.505  1.00 71.70           C  
ATOM    387  CB  HIS A  27      13.530 -51.700  18.636  1.00 71.70           C  
ATOM    388  HB2 HIS A  27      13.752 -52.749  18.442  1.00 71.70           H  
ATOM    389  HB3 HIS A  27      13.875 -51.467  19.644  1.00 71.70           H  
ATOM    390  O   HIS A  27      11.233 -52.322  20.719  1.00 71.70           O  
ATOM    391  CG  HIS A  27      14.324 -50.865  17.664  1.00 71.70           C  
ATOM    392  CD2 HIS A  27      15.530 -50.267  17.914  1.00 71.70           C  
ATOM    393  HD2 HIS A  27      16.071 -50.294  18.849  1.00 71.70           H  
ATOM    394  ND1 HIS A  27      13.998 -50.584  16.356  1.00 71.70           N  
ATOM    395  HD1 HIS A  27      13.103 -50.744  15.917  1.00 71.70           H  
ATOM    396  CE1 HIS A  27      14.986 -49.835  15.836  1.00 71.70           C  
ATOM    397  HE1 HIS A  27      14.984 -49.404  14.846  1.00 71.70           H  
ATOM    398  NE2 HIS A  27      15.956 -49.641  16.741  1.00 71.70           N  
ATOM    399  N   VAL A  28      10.792 -53.590  18.922  1.00 68.61           N  
ATOM    400  H   VAL A  28      10.842 -53.650  17.915  1.00 68.61           H  
ATOM    401  CA  VAL A  28      10.071 -54.664  19.638  1.00 68.61           C  
ATOM    402  HA  VAL A  28       9.467 -54.200  20.418  1.00 68.61           H  
ATOM    403  C   VAL A  28      10.967 -55.668  20.376  1.00 68.61           C  
ATOM    404  CB  VAL A  28       9.109 -55.424  18.698  1.00 68.61           C  
ATOM    405  HB  VAL A  28       8.795 -56.348  19.184  1.00 68.61           H  
ATOM    406  O   VAL A  28      10.458 -56.410  21.211  1.00 68.61           O  
ATOM    407  CG1 VAL A  28       7.840 -54.609  18.437  1.00 68.61           C  
ATOM    408 HG11 VAL A  28       7.160 -55.174  17.799  1.00 68.61           H  
ATOM    409 HG12 VAL A  28       7.339 -54.400  19.383  1.00 68.61           H  
ATOM    410 HG13 VAL A  28       8.089 -53.665  17.953  1.00 68.61           H  
ATOM    411  CG2 VAL A  28       9.747 -55.794  17.349  1.00 68.61           C  
ATOM    412 HG21 VAL A  28      10.679 -56.335  17.516  1.00 68.61           H  
ATOM    413 HG22 VAL A  28       9.067 -56.443  16.798  1.00 68.61           H  
ATOM    414 HG23 VAL A  28       9.937 -54.905  16.748  1.00 68.61           H  
ATOM    415  N   SER A  29      12.276 -55.708  20.096  1.00 68.29           N  
ATOM    416  H   SER A  29      12.650 -55.014  19.465  1.00 68.29           H  
ATOM    417  CA  SER A  29      13.246 -56.540  20.830  1.00 68.29           C  
ATOM    418  HA  SER A  29      12.767 -56.925  21.730  1.00 68.29           H  
ATOM    419  C   SER A  29      14.458 -55.723  21.273  1.00 68.29           C  
ATOM    420  CB  SER A  29      13.734 -57.756  20.024  1.00 68.29           C  
ATOM    421  HB2 SER A  29      12.882 -58.355  19.700  1.00 68.29           H  
ATOM    422  HB3 SER A  29      14.309 -57.426  19.159  1.00 68.29           H  
ATOM    423  O   SER A  29      14.956 -54.886  20.515  1.00 68.29           O  
ATOM    424  OG  SER A  29      14.555 -58.517  20.895  1.00 68.29           O  
ATOM    425  HG  SER A  29      15.063 -59.205  20.458  1.00 68.29           H  
ATOM    426  N   ALA A  30      14.971 -56.041  22.465  1.00 69.46           N  
ATOM    427  H   ALA A  30      14.532 -56.803  22.963  1.00 69.46           H  
ATOM    428  CA  ALA A  30      16.234 -55.539  23.005  1.00 69.46           C  
ATOM    429  HA  ALA A  30      16.149 -54.469  23.192  1.00 69.46           H  
ATOM    430  C   ALA A  30      17.418 -55.765  22.040  1.00 69.46           C  
ATOM    431  CB  ALA A  30      16.466 -56.251  24.344  1.00 69.46           C  
ATOM    432  HB1 ALA A  30      16.578 -57.324  24.185  1.00 69.46           H  
ATOM    433  HB2 ALA A  30      15.626 -56.074  25.016  1.00 69.46           H  
ATOM    434  HB3 ALA A  30      17.375 -55.873  24.812  1.00 69.46           H  
ATOM    435  O   ALA A  30      18.281 -54.891  21.909  1.00 69.46           O  
ATOM    436  N   ASP A  31      17.407 -56.886  21.301  1.00 69.56           N  
ATOM    437  H   ASP A  31      16.671 -57.554  21.483  1.00 69.56           H  
ATOM    438  CA  ASP A  31      18.456 -57.296  20.351  1.00 69.56           C  
ATOM    439  HA  ASP A  31      19.368 -57.527  20.901  1.00 69.56           H  
ATOM    440  C   ASP A  31      18.777 -56.227  19.296  1.00 69.56           C  
ATOM    441  CB  ASP A  31      18.017 -58.553  19.580  1.00 69.56           C  
ATOM    442  HB2 ASP A  31      17.167 -58.294  18.948  1.00 69.56           H  
ATOM    443  HB3 ASP A  31      18.831 -58.866  18.926  1.00 69.56           H  
ATOM    444  O   ASP A  31      19.906 -56.145  18.812  1.00 69.56           O  
ATOM    445  CG  ASP A  31      17.637 -59.730  20.471  1.00 69.56           C  
ATOM    446  OD1 ASP A  31      18.450 -60.082  21.349  1.00 69.56           O  
ATOM    447  OD2 ASP A  31      16.507 -60.233  20.262  1.00 69.56           O  
ATOM    448  N   ALA A  32      17.797 -55.385  18.945  1.00 70.50           N  
ATOM    449  H   ALA A  32      16.909 -55.465  19.420  1.00 70.50           H  
ATOM    450  CA  ALA A  32      17.961 -54.332  17.946  1.00 70.50           C  
ATOM    451  HA  ALA A  32      18.275 -54.789  17.008  1.00 70.50           H  
ATOM    452  C   ALA A  32      19.033 -53.298  18.339  1.00 70.50           C  
ATOM    453  CB  ALA A  32      16.597 -53.665  17.739  1.00 70.50           C  
ATOM    454  HB1 ALA A  32      16.678 -52.899  16.967  1.00 70.50           H  
ATOM    455  HB2 ALA A  32      16.268 -53.201  18.668  1.00 70.50           H  
ATOM    456  HB3 ALA A  32      15.862 -54.407  17.428  1.00 70.50           H  
ATOM    457  O   ALA A  32      19.673 -52.703  17.470  1.00 70.50           O  
ATOM    458  N   THR A  33      19.263 -53.086  19.637  1.00 77.36           N  
ATOM    459  H   THR A  33      18.763 -53.654  20.307  1.00 77.36           H  
ATOM    460  CA  THR A  33      20.255 -52.113  20.121  1.00 77.36           C  
ATOM    461  HA  THR A  33      20.267 -51.263  19.439  1.00 77.36           H  
ATOM    462  C   THR A  33      21.675 -52.689  20.113  1.00 77.36           C  
ATOM    463  CB  THR A  33      19.869 -51.554  21.499  1.00 77.36           C  
ATOM    464  HB  THR A  33      20.636 -50.843  21.807  1.00 77.36           H  
ATOM    465  O   THR A  33      22.596 -52.064  19.572  1.00 77.36           O  
ATOM    466  CG2 THR A  33      18.529 -50.822  21.445  1.00 77.36           C  
ATOM    467 HG21 THR A  33      18.562 -50.034  20.693  1.00 77.36           H  
ATOM    468 HG22 THR A  33      17.724 -51.516  21.202  1.00 77.36           H  
ATOM    469 HG23 THR A  33      18.330 -50.375  22.419  1.00 77.36           H  
ATOM    470  OG1 THR A  33      19.775 -52.561  22.479  1.00 77.36           O  
ATOM    471  HG1 THR A  33      19.043 -53.152  22.288  1.00 77.36           H  
ATOM    472  N   GLY A  34      21.852 -53.909  20.632  1.00 75.78           N  
ATOM    473  H   GLY A  34      21.044 -54.366  21.030  1.00 75.78           H  
ATOM    474  CA  GLY A  34      23.166 -54.514  20.868  1.00 75.78           C  
ATOM    475  HA2 GLY A  34      23.035 -55.530  21.238  1.00 75.78           H  
ATOM    476  HA3 GLY A  34      23.714 -54.555  19.926  1.00 75.78           H  
ATOM    477  C   GLY A  34      23.982 -53.717  21.894  1.00 75.78           C  
ATOM    478  O   GLY A  34      23.421 -53.024  22.737  1.00 75.78           O  
ATOM    479  N   ASP A  35      25.315 -53.787  21.838  1.00 78.90           N  
ATOM    480  H   ASP A  35      25.741 -54.413  21.170  1.00 78.90           H  
ATOM    481  CA  ASP A  35      26.198 -52.892  22.615  1.00 78.90           C  
ATOM    482  HA  ASP A  35      25.579 -52.350  23.330  1.00 78.90           H  
ATOM    483  C   ASP A  35      26.825 -51.803  21.728  1.00 78.90           C  
ATOM    484  CB  ASP A  35      27.215 -53.680  23.453  1.00 78.90           C  
ATOM    485  HB2 ASP A  35      27.967 -54.122  22.800  1.00 78.90           H  
ATOM    486  HB3 ASP A  35      26.699 -54.481  23.982  1.00 78.90           H  
ATOM    487  O   ASP A  35      28.041 -51.569  21.709  1.00 78.90           O  
ATOM    488  CG  ASP A  35      27.876 -52.762  24.489  1.00 78.90           C  
ATOM    489  OD1 ASP A  35      27.160 -51.942  25.102  1.00 78.90           O  
ATOM    490  OD2 ASP A  35      29.101 -52.864  24.716  1.00 78.90           O  
ATOM    491  N   ARG A  36      25.986 -51.177  20.900  1.00 76.86           N  
ATOM    492  H   ARG A  36      25.001 -51.382  20.990  1.00 76.86           H  
ATOM    493  CA  ARG A  36      26.379 -50.071  20.021  1.00 76.86           C  
ATOM    494  HA  ARG A  36      27.415 -50.218  19.714  1.00 76.86           H  
ATOM    495  C   ARG A  36      26.297 -48.731  20.762  1.00 76.86           C  
ATOM    496  CB  ARG A  36      25.510 -50.067  18.759  1.00 76.86           C  
ATOM    497  HB2 ARG A  36      24.459 -50.056  19.049  1.00 76.86           H  
ATOM    498  HB3 ARG A  36      25.725 -49.168  18.182  1.00 76.86           H  
ATOM    499  O   ARG A  36      25.522 -48.619  21.712  1.00 76.86           O  
ATOM    500  CG  ARG A  36      25.798 -51.298  17.887  1.00 76.86           C  
ATOM    501  HG2 ARG A  36      25.497 -52.208  18.406  1.00 76.86           H  
ATOM    502  HG3 ARG A  36      26.869 -51.346  17.689  1.00 76.86           H  
ATOM    503  CD  ARG A  36      25.070 -51.215  16.544  1.00 76.86           C  
ATOM    504  HD2 ARG A  36      25.455 -52.002  15.895  1.00 76.86           H  
ATOM    505  HD3 ARG A  36      25.305 -50.253  16.090  1.00 76.86           H  
ATOM    506  NE  ARG A  36      23.608 -51.385  16.677  1.00 76.86           N  
ATOM    507  HE  ARG A  36      23.252 -51.773  17.538  1.00 76.86           H  
ATOM    508  NH1 ARG A  36      23.046 -50.356  14.701  1.00 76.86           N  
ATOM    509 HH11 ARG A  36      22.330 -49.994  14.087  1.00 76.86           H  
ATOM    510 HH12 ARG A  36      23.999 -50.037  14.604  1.00 76.86           H  
ATOM    511  NH2 ARG A  36      21.446 -51.265  15.934  1.00 76.86           N  
ATOM    512 HH21 ARG A  36      21.098 -51.805  16.713  1.00 76.86           H  
ATOM    513 HH22 ARG A  36      20.760 -50.926  15.275  1.00 76.86           H  
ATOM    514  CZ  ARG A  36      22.712 -51.014  15.778  1.00 76.86           C  
ATOM    515  N   PRO A  37      27.084 -47.717  20.362  1.00 72.32           N  
ATOM    516  CA  PRO A  37      26.960 -46.383  20.925  1.00 72.32           C  
ATOM    517  HA  PRO A  37      27.218 -46.483  21.979  1.00 72.32           H  
ATOM    518  C   PRO A  37      25.544 -45.812  20.762  1.00 72.32           C  
ATOM    519  CB  PRO A  37      28.014 -45.519  20.227  1.00 72.32           C  
ATOM    520  HB2 PRO A  37      28.435 -44.772  20.901  1.00 72.32           H  
ATOM    521  HB3 PRO A  37      27.587 -45.040  19.346  1.00 72.32           H  
ATOM    522  O   PRO A  37      24.957 -45.941  19.690  1.00 72.32           O  
ATOM    523  CG  PRO A  37      29.057 -46.544  19.788  1.00 72.32           C  
ATOM    524  HG2 PRO A  37      29.711 -46.785  20.627  1.00 72.32           H  
ATOM    525  HG3 PRO A  37      29.640 -46.194  18.936  1.00 72.32           H  
ATOM    526  CD  PRO A  37      28.202 -47.759  19.437  1.00 72.32           C  
ATOM    527  HD2 PRO A  37      27.817 -47.669  18.420  1.00 72.32           H  
ATOM    528  HD3 PRO A  37      28.796 -48.667  19.540  1.00 72.32           H  
ATOM    529  N   PHE A  38      25.010 -45.138  21.784  1.00 77.58           N  
ATOM    530  H   PHE A  38      25.532 -45.093  22.648  1.00 77.58           H  
ATOM    531  CA  PHE A  38      23.667 -44.543  21.749  1.00 77.58           C  
ATOM    532  HA  PHE A  38      22.940 -45.344  21.618  1.00 77.58           H  
ATOM    533  C   PHE A  38      23.488 -43.582  20.556  1.00 77.58           C  
ATOM    534  CB  PHE A  38      23.372 -43.858  23.096  1.00 77.58           C  
ATOM    535  HB2 PHE A  38      22.464 -43.264  22.993  1.00 77.58           H  
ATOM    536  HB3 PHE A  38      24.184 -43.171  23.336  1.00 77.58           H  
ATOM    537  O   PHE A  38      22.467 -43.622  19.868  1.00 77.58           O  
ATOM    538  CG  PHE A  38      23.151 -44.820  24.255  1.00 77.58           C  
ATOM    539  CD1 PHE A  38      22.099 -45.754  24.196  1.00 77.58           C  
ATOM    540  HD1 PHE A  38      21.453 -45.783  23.331  1.00 77.58           H  
ATOM    541  CD2 PHE A  38      23.966 -44.779  25.403  1.00 77.58           C  
ATOM    542  HD2 PHE A  38      24.767 -44.057  25.474  1.00 77.58           H  
ATOM    543  CE1 PHE A  38      21.870 -46.650  25.253  1.00 77.58           C  
ATOM    544  HE1 PHE A  38      21.056 -47.358  25.193  1.00 77.58           H  
ATOM    545  CE2 PHE A  38      23.737 -45.677  26.463  1.00 77.58           C  
ATOM    546  HE2 PHE A  38      24.360 -45.645  27.345  1.00 77.58           H  
ATOM    547  CZ  PHE A  38      22.694 -46.615  26.387  1.00 77.58           C  
ATOM    548  HZ  PHE A  38      22.520 -47.302  27.202  1.00 77.58           H  
ATOM    549  N   SER A  39      24.525 -42.805  20.236  1.00 60.68           N  
ATOM    550  H   SER A  39      25.354 -42.852  20.811  1.00 60.68           H  
ATOM    551  CA  SER A  39      24.577 -41.911  19.071  1.00 60.68           C  
ATOM    552  HA  SER A  39      23.725 -41.232  19.112  1.00 60.68           H  
ATOM    553  C   SER A  39      24.526 -42.623  17.710  1.00 60.68           C  
ATOM    554  CB  SER A  39      25.862 -41.082  19.152  1.00 60.68           C  
ATOM    555  HB2 SER A  39      25.941 -40.436  18.278  1.00 60.68           H  
ATOM    556  HB3 SER A  39      25.821 -40.456  20.044  1.00 60.68           H  
ATOM    557  O   SER A  39      24.148 -42.004  16.723  1.00 60.68           O  
ATOM    558  OG  SER A  39      27.001 -41.928  19.237  1.00 60.68           O  
ATOM    559  HG  SER A  39      27.207 -42.247  18.355  1.00 60.68           H  
ATOM    560  N   GLU A  40      24.904 -43.904  17.627  1.00 63.38           N  
ATOM    561  H   GLU A  40      25.147 -44.392  18.477  1.00 63.38           H  
ATOM    562  CA  GLU A  40      24.858 -44.700  16.385  1.00 63.38           C  
ATOM    563  HA  GLU A  40      24.981 -44.045  15.522  1.00 63.38           H  
ATOM    564  C   GLU A  40      23.523 -45.433  16.189  1.00 63.38           C  
ATOM    565  CB  GLU A  40      25.994 -45.736  16.366  1.00 63.38           C  
ATOM    566  HB2 GLU A  40      25.976 -46.308  17.294  1.00 63.38           H  
ATOM    567  HB3 GLU A  40      25.813 -46.427  15.543  1.00 63.38           H  
ATOM    568  O   GLU A  40      23.216 -45.865  15.079  1.00 63.38           O  
ATOM    569  CG  GLU A  40      27.390 -45.128  16.167  1.00 63.38           C  
ATOM    570  HG2 GLU A  40      27.580 -44.412  16.967  1.00 63.38           H  
ATOM    571  HG3 GLU A  40      27.404 -44.587  15.220  1.00 63.38           H  
ATOM    572  CD  GLU A  40      28.503 -46.194  16.161  1.00 63.38           C  
ATOM    573  OE1 GLU A  40      29.678 -45.795  16.313  1.00 63.38           O  
ATOM    574  OE2 GLU A  40      28.193 -47.407  16.066  1.00 63.38           O  
ATOM    575  N   ILE A  41      22.726 -45.587  17.251  1.00 70.34           N  
ATOM    576  H   ILE A  41      23.045 -45.225  18.138  1.00 70.34           H  
ATOM    577  CA  ILE A  41      21.416 -46.263  17.209  1.00 70.34           C  
ATOM    578  HA  ILE A  41      21.334 -46.764  16.244  1.00 70.34           H  
ATOM    579  C   ILE A  41      20.231 -45.290  17.196  1.00 70.34           C  
ATOM    580  CB  ILE A  41      21.309 -47.383  18.268  1.00 70.34           C  
ATOM    581  HB  ILE A  41      20.339 -47.869  18.155  1.00 70.34           H  
ATOM    582  O   ILE A  41      19.090 -45.724  17.289  1.00 70.34           O  
ATOM    583  CG1 ILE A  41      21.425 -46.848  19.703  1.00 70.34           C  
ATOM    584 HG12 ILE A  41      22.395 -46.363  19.820  1.00 70.34           H  
ATOM    585 HG13 ILE A  41      20.644 -46.102  19.846  1.00 70.34           H  
ATOM    586  CG2 ILE A  41      22.394 -48.433  17.990  1.00 70.34           C  
ATOM    587 HG21 ILE A  41      22.426 -48.637  16.920  1.00 70.34           H  
ATOM    588 HG22 ILE A  41      22.171 -49.354  18.529  1.00 70.34           H  
ATOM    589 HG23 ILE A  41      23.365 -48.048  18.301  1.00 70.34           H  
ATOM    590  CD1 ILE A  41      21.286 -47.917  20.794  1.00 70.34           C  
ATOM    591 HD11 ILE A  41      20.337 -48.440  20.677  1.00 70.34           H  
ATOM    592 HD12 ILE A  41      21.312 -47.442  21.775  1.00 70.34           H  
ATOM    593 HD13 ILE A  41      22.109 -48.630  20.740  1.00 70.34           H  
ATOM    594  N   GLY A  42      20.490 -43.991  17.019  1.00 58.49           N  
ATOM    595  H   GLY A  42      21.456 -43.709  16.934  1.00 58.49           H  
ATOM    596  CA  GLY A  42      19.451 -42.983  16.794  1.00 58.49           C  
ATOM    597  HA2 GLY A  42      18.588 -43.444  16.314  1.00 58.49           H  
ATOM    598  HA3 GLY A  42      19.846 -42.227  16.115  1.00 58.49           H  
ATOM    599  C   GLY A  42      18.955 -42.256  18.044  1.00 58.49           C  
ATOM    600  O   GLY A  42      17.890 -41.651  17.983  1.00 58.49           O  
ATOM    601  N   PHE A  43      19.700 -42.277  19.158  1.00 68.03           N  
ATOM    602  H   PHE A  43      20.575 -42.782  19.171  1.00 68.03           H  
ATOM    603  CA  PHE A  43      19.351 -41.435  20.305  1.00 68.03           C  
ATOM    604  HA  PHE A  43      18.282 -41.559  20.480  1.00 68.03           H  
ATOM    605  C   PHE A  43      19.587 -39.949  20.015  1.00 68.03           C  
ATOM    606  CB  PHE A  43      20.057 -41.872  21.592  1.00 68.03           C  
ATOM    607  HB2 PHE A  43      21.099 -42.120  21.387  1.00 68.03           H  
ATOM    608  HB3 PHE A  43      20.058 -41.035  22.290  1.00 68.03           H  
ATOM    609  O   PHE A  43      20.720 -39.492  19.866  1.00 68.03           O  
ATOM    610  CG  PHE A  43      19.345 -43.026  22.258  1.00 68.03           C  
ATOM    611  CD1 PHE A  43      18.250 -42.762  23.093  1.00 68.03           C  
ATOM    612  HD1 PHE A  43      17.971 -41.735  23.280  1.00 68.03           H  
ATOM    613  CD2 PHE A  43      19.692 -44.351  21.963  1.00 68.03           C  
ATOM    614  HD2 PHE A  43      20.526 -44.544  21.305  1.00 68.03           H  
ATOM    615  CE1 PHE A  43      17.478 -43.813  23.607  1.00 68.03           C  
ATOM    616  HE1 PHE A  43      16.604 -43.600  24.204  1.00 68.03           H  
ATOM    617  CE2 PHE A  43      18.929 -45.410  22.485  1.00 68.03           C  
ATOM    618  HE2 PHE A  43      19.167 -46.432  22.227  1.00 68.03           H  
ATOM    619  CZ  PHE A  43      17.808 -45.137  23.284  1.00 68.03           C  
ATOM    620  HZ  PHE A  43      17.173 -45.943  23.620  1.00 68.03           H  
ATOM    621  N   ASP A  44      18.486 -39.208  20.006  1.00 51.45           N  
ATOM    622  H   ASP A  44      17.619 -39.706  20.148  1.00 51.45           H  
ATOM    623  CA  ASP A  44      18.406 -37.753  20.050  1.00 51.45           C  
ATOM    624  HA  ASP A  44      19.370 -37.343  19.748  1.00 51.45           H  
ATOM    625  C   ASP A  44      18.119 -37.247  21.482  1.00 51.45           C  
ATOM    626  CB  ASP A  44      17.361 -37.281  19.018  1.00 51.45           C  
ATOM    627  HB2 ASP A  44      17.585 -37.742  18.057  1.00 51.45           H  
ATOM    628  HB3 ASP A  44      17.476 -36.204  18.891  1.00 51.45           H  
ATOM    629  O   ASP A  44      18.084 -38.008  22.453  1.00 51.45           O  
ATOM    630  CG  ASP A  44      15.890 -37.562  19.375  1.00 51.45           C  
ATOM    631  OD1 ASP A  44      15.601 -38.045  20.499  1.00 51.45           O  
ATOM    632  OD2 ASP A  44      15.032 -37.200  18.549  1.00 51.45           O  
ATOM    633  N   SER A  45      17.894 -35.940  21.636  1.00 48.42           N  
ATOM    634  H   SER A  45      17.976 -35.337  20.830  1.00 48.42           H  
ATOM    635  CA  SER A  45      17.619 -35.326  22.941  1.00 48.42           C  
ATOM    636  HA  SER A  45      18.447 -35.553  23.613  1.00 48.42           H  
ATOM    637  C   SER A  45      16.330 -35.821  23.612  1.00 48.42           C  
ATOM    638  CB  SER A  45      17.525 -33.806  22.788  1.00 48.42           C  
ATOM    639  HB2 SER A  45      17.365 -33.354  23.767  1.00 48.42           H  
ATOM    640  HB3 SER A  45      16.681 -33.561  22.143  1.00 48.42           H  
ATOM    641  O   SER A  45      16.270 -35.858  24.841  1.00 48.42           O  
ATOM    642  OG  SER A  45      18.714 -33.288  22.222  1.00 48.42           O  
ATOM    643  HG  SER A  45      18.575 -32.369  21.984  1.00 48.42           H  
ATOM    644  N   LEU A  46      15.292 -36.177  22.844  1.00 48.80           N  
ATOM    645  H   LEU A  46      15.443 -36.304  21.854  1.00 48.80           H  
ATOM    646  CA  LEU A  46      14.000 -36.602  23.395  1.00 48.80           C  
ATOM    647  HA  LEU A  46      13.756 -35.970  24.248  1.00 48.80           H  
ATOM    648  C   LEU A  46      14.093 -38.047  23.895  1.00 48.80           C  
ATOM    649  CB  LEU A  46      12.915 -36.435  22.311  1.00 48.80           C  
ATOM    650  HB2 LEU A  46      13.138 -37.117  21.490  1.00 48.80           H  
ATOM    651  HB3 LEU A  46      12.956 -35.422  21.911  1.00 48.80           H  
ATOM    652  O   LEU A  46      13.788 -38.345  25.051  1.00 48.80           O  
ATOM    653  CG  LEU A  46      11.487 -36.715  22.818  1.00 48.80           C  
ATOM    654  HG  LEU A  46      11.468 -37.650  23.379  1.00 48.80           H  
ATOM    655  CD1 LEU A  46      10.978 -35.583  23.717  1.00 48.80           C  
ATOM    656 HD11 LEU A  46       9.956 -35.799  24.028  1.00 48.80           H  
ATOM    657 HD12 LEU A  46      10.998 -34.637  23.175  1.00 48.80           H  
ATOM    658 HD13 LEU A  46      11.599 -35.509  24.610  1.00 48.80           H  
ATOM    659  CD2 LEU A  46      10.524 -36.853  21.641  1.00 48.80           C  
ATOM    660 HD21 LEU A  46       9.520 -37.071  22.005  1.00 48.80           H  
ATOM    661 HD22 LEU A  46      10.510 -35.934  21.055  1.00 48.80           H  
ATOM    662 HD23 LEU A  46      10.847 -37.675  21.002  1.00 48.80           H  
ATOM    663  N   THR A  47      14.591 -38.927  23.032  1.00 69.20           N  
ATOM    664  H   THR A  47      14.856 -38.586  22.119  1.00 69.20           H  
ATOM    665  CA  THR A  47      14.811 -40.345  23.325  1.00 69.20           C  
ATOM    666  HA  THR A  47      13.872 -40.782  23.666  1.00 69.20           H  
ATOM    667  C   THR A  47      15.832 -40.541  24.453  1.00 69.20           C  
ATOM    668  CB  THR A  47      15.241 -41.091  22.053  1.00 69.20           C  
ATOM    669  HB  THR A  47      15.568 -42.097  22.318  1.00 69.20           H  
ATOM    670  O   THR A  47      15.615 -41.367  25.339  1.00 69.20           O  
ATOM    671  CG2 THR A  47      14.121 -41.198  21.020  1.00 69.20           C  
ATOM    672 HG21 THR A  47      13.277 -41.744  21.442  1.00 69.20           H  
ATOM    673 HG22 THR A  47      14.486 -41.740  20.148  1.00 69.20           H  
ATOM    674 HG23 THR A  47      13.792 -40.207  20.707  1.00 69.20           H  
ATOM    675  OG1 THR A  47      16.306 -40.421  21.437  1.00 69.20           O  
ATOM    676  HG1 THR A  47      15.964 -39.606  21.063  1.00 69.20           H  
ATOM    677  N   ALA A  48      16.902 -39.741  24.527  1.00 65.94           N  
ATOM    678  H   ALA A  48      17.099 -39.119  23.756  1.00 65.94           H  
ATOM    679  CA  ALA A  48      17.871 -39.835  25.625  1.00 65.94           C  
ATOM    680  HA  ALA A  48      18.253 -40.855  25.666  1.00 65.94           H  
ATOM    681  C   ALA A  48      17.248 -39.521  27.000  1.00 65.94           C  
ATOM    682  CB  ALA A  48      19.041 -38.895  25.324  1.00 65.94           C  
ATOM    683  HB1 ALA A  48      19.760 -38.935  26.142  1.00 65.94           H  
ATOM    684  HB2 ALA A  48      19.529 -39.202  24.399  1.00 65.94           H  
ATOM    685  HB3 ALA A  48      18.681 -37.872  25.214  1.00 65.94           H  
ATOM    686  O   ALA A  48      17.560 -40.180  27.999  1.00 65.94           O  
ATOM    687  N   VAL A  49      16.339 -38.539  27.059  1.00 65.82           N  
ATOM    688  H   VAL A  49      16.110 -38.055  26.203  1.00 65.82           H  
ATOM    689  CA  VAL A  49      15.594 -38.193  28.280  1.00 65.82           C  
ATOM    690  HA  VAL A  49      16.301 -38.110  29.105  1.00 65.82           H  
ATOM    691  C   VAL A  49      14.615 -39.303  28.661  1.00 65.82           C  
ATOM    692  CB  VAL A  49      14.884 -36.833  28.114  1.00 65.82           C  
ATOM    693  HB  VAL A  49      14.384 -36.796  27.146  1.00 65.82           H  
ATOM    694  O   VAL A  49      14.554 -39.671  29.835  1.00 65.82           O  
ATOM    695  CG1 VAL A  49      13.839 -36.554  29.204  1.00 65.82           C  
ATOM    696 HG11 VAL A  49      12.995 -37.232  29.075  1.00 65.82           H  
ATOM    697 HG12 VAL A  49      13.466 -35.535  29.104  1.00 65.82           H  
ATOM    698 HG13 VAL A  49      14.280 -36.698  30.190  1.00 65.82           H  
ATOM    699  CG2 VAL A  49      15.921 -35.704  28.180  1.00 65.82           C  
ATOM    700 HG21 VAL A  49      15.436 -34.749  27.978  1.00 65.82           H  
ATOM    701 HG22 VAL A  49      16.686 -35.858  27.419  1.00 65.82           H  
ATOM    702 HG23 VAL A  49      16.397 -35.679  29.160  1.00 65.82           H  
ATOM    703  N   GLU A  50      13.896 -39.864  27.691  1.00 70.94           N  
ATOM    704  H   GLU A  50      13.975 -39.494  26.755  1.00 70.94           H  
ATOM    705  CA  GLU A  50      12.947 -40.958  27.909  1.00 70.94           C  
ATOM    706  HA  GLU A  50      12.224 -40.648  28.664  1.00 70.94           H  
ATOM    707  C   GLU A  50      13.651 -42.224  28.438  1.00 70.94           C  
ATOM    708  CB  GLU A  50      12.186 -41.192  26.593  1.00 70.94           C  
ATOM    709  HB2 GLU A  50      11.758 -40.250  26.249  1.00 70.94           H  
ATOM    710  HB3 GLU A  50      12.896 -41.525  25.837  1.00 70.94           H  
ATOM    711  O   GLU A  50      13.231 -42.784  29.454  1.00 70.94           O  
ATOM    712  CG  GLU A  50      11.068 -42.234  26.694  1.00 70.94           C  
ATOM    713  HG2 GLU A  50      11.506 -43.149  27.093  1.00 70.94           H  
ATOM    714  HG3 GLU A  50      10.701 -42.445  25.689  1.00 70.94           H  
ATOM    715  CD  GLU A  50       9.882 -41.866  27.591  1.00 70.94           C  
ATOM    716  OE1 GLU A  50       9.096 -42.814  27.842  1.00 70.94           O  
ATOM    717  OE2 GLU A  50       9.812 -40.709  28.070  1.00 70.94           O  
ATOM    718  N   LEU A  51      14.790 -42.615  27.846  1.00 81.15           N  
ATOM    719  H   LEU A  51      15.083 -42.123  27.015  1.00 81.15           H  
ATOM    720  CA  LEU A  51      15.615 -43.734  28.324  1.00 81.15           C  
ATOM    721  HA  LEU A  51      15.005 -44.638  28.321  1.00 81.15           H  
ATOM    722  C   LEU A  51      16.091 -43.513  29.765  1.00 81.15           C  
ATOM    723  CB  LEU A  51      16.805 -43.936  27.364  1.00 81.15           C  
ATOM    724  HB2 LEU A  51      16.411 -44.217  26.388  1.00 81.15           H  
ATOM    725  HB3 LEU A  51      17.334 -42.990  27.254  1.00 81.15           H  
ATOM    726  O   LEU A  51      15.970 -44.403  30.606  1.00 81.15           O  
ATOM    727  CG  LEU A  51      17.816 -45.011  27.819  1.00 81.15           C  
ATOM    728  HG  LEU A  51      18.238 -44.728  28.783  1.00 81.15           H  
ATOM    729  CD1 LEU A  51      17.163 -46.385  27.955  1.00 81.15           C  
ATOM    730 HD11 LEU A  51      16.484 -46.395  28.808  1.00 81.15           H  
ATOM    731 HD12 LEU A  51      16.594 -46.609  27.053  1.00 81.15           H  
ATOM    732 HD13 LEU A  51      17.919 -47.155  28.106  1.00 81.15           H  
ATOM    733  CD2 LEU A  51      18.975 -45.115  26.831  1.00 81.15           C  
ATOM    734 HD21 LEU A  51      19.725 -45.808  27.212  1.00 81.15           H  
ATOM    735 HD22 LEU A  51      19.437 -44.138  26.690  1.00 81.15           H  
ATOM    736 HD23 LEU A  51      18.613 -45.476  25.868  1.00 81.15           H  
ATOM    737  N   ARG A  52      16.596 -42.314  30.082  1.00 74.21           N  
ATOM    738  H   ARG A  52      16.676 -41.628  29.346  1.00 74.21           H  
ATOM    739  CA  ARG A  52      17.007 -41.959  31.449  1.00 74.21           C  
ATOM    740  HA  ARG A  52      17.752 -42.676  31.796  1.00 74.21           H  
ATOM    741  C   ARG A  52      15.831 -42.038  32.427  1.00 74.21           C  
ATOM    742  CB  ARG A  52      17.626 -40.556  31.419  1.00 74.21           C  
ATOM    743  HB2 ARG A  52      18.434 -40.532  30.687  1.00 74.21           H  
ATOM    744  HB3 ARG A  52      16.861 -39.861  31.075  1.00 74.21           H  
ATOM    745  O   ARG A  52      15.998 -42.527  33.540  1.00 74.21           O  
ATOM    746  CG  ARG A  52      18.192 -40.106  32.780  1.00 74.21           C  
ATOM    747  HG2 ARG A  52      19.215 -40.470  32.877  1.00 74.21           H  
ATOM    748  HG3 ARG A  52      17.610 -40.509  33.608  1.00 74.21           H  
ATOM    749  CD  ARG A  52      18.184 -38.580  32.894  1.00 74.21           C  
ATOM    750  HD2 ARG A  52      18.742 -38.171  32.051  1.00 74.21           H  
ATOM    751  HD3 ARG A  52      18.692 -38.298  33.816  1.00 74.21           H  
ATOM    752  NE  ARG A  52      16.803 -38.047  32.904  1.00 74.21           N  
ATOM    753  HE  ARG A  52      16.049 -38.719  32.872  1.00 74.21           H  
ATOM    754  NH1 ARG A  52      17.320 -35.823  32.739  1.00 74.21           N  
ATOM    755 HH11 ARG A  52      17.029 -34.869  32.582  1.00 74.21           H  
ATOM    756 HH12 ARG A  52      18.297 -36.082  32.750  1.00 74.21           H  
ATOM    757  NH2 ARG A  52      15.183 -36.475  32.751  1.00 74.21           N  
ATOM    758 HH21 ARG A  52      14.506 -37.224  32.759  1.00 74.21           H  
ATOM    759 HH22 ARG A  52      14.879 -35.522  32.613  1.00 74.21           H  
ATOM    760  CZ  ARG A  52      16.444 -36.785  32.799  1.00 74.21           C  
ATOM    761  N   ASN A  53      14.648 -41.558  32.040  1.00 70.77           N  
ATOM    762  H   ASN A  53      14.568 -41.181  31.107  1.00 70.77           H  
ATOM    763  CA  ASN A  53      13.458 -41.579  32.896  1.00 70.77           C  
ATOM    764  HA  ASN A  53      13.700 -41.122  33.855  1.00 70.77           H  
ATOM    765  C   ASN A  53      13.003 -43.015  33.194  1.00 70.77           C  
ATOM    766  CB  ASN A  53      12.336 -40.765  32.233  1.00 70.77           C  
ATOM    767  HB2 ASN A  53      12.157 -41.145  31.228  1.00 70.77           H  
ATOM    768  HB3 ASN A  53      11.416 -40.900  32.801  1.00 70.77           H  
ATOM    769  O   ASN A  53      12.748 -43.344  34.353  1.00 70.77           O  
ATOM    770  CG  ASN A  53      12.603 -39.272  32.148  1.00 70.77           C  
ATOM    771  ND2 ASN A  53      11.809 -38.585  31.362  1.00 70.77           N  
ATOM    772 HD21 ASN A  53      11.986 -37.602  31.214  1.00 70.77           H  
ATOM    773 HD22 ASN A  53      11.142 -39.077  30.784  1.00 70.77           H  
ATOM    774  OD1 ASN A  53      13.487 -38.703  32.791  1.00 70.77           O  
ATOM    775  N   ARG A  54      12.978 -43.878  32.172  1.00 81.00           N  
ATOM    776  H   ARG A  54      13.171 -43.522  31.247  1.00 81.00           H  
ATOM    777  CA  ARG A  54      12.689 -45.311  32.306  1.00 81.00           C  
ATOM    778  HA  ARG A  54      11.720 -45.457  32.783  1.00 81.00           H  
ATOM    779  C   ARG A  54      13.702 -46.018  33.193  1.00 81.00           C  
ATOM    780  CB  ARG A  54      12.656 -45.938  30.912  1.00 81.00           C  
ATOM    781  HB2 ARG A  54      13.504 -45.578  30.328  1.00 81.00           H  
ATOM    782  HB3 ARG A  54      12.738 -47.021  31.002  1.00 81.00           H  
ATOM    783  O   ARG A  54      13.314 -46.647  34.169  1.00 81.00           O  
ATOM    784  CG  ARG A  54      11.339 -45.604  30.208  1.00 81.00           C  
ATOM    785  HG2 ARG A  54      10.568 -46.294  30.554  1.00 81.00           H  
ATOM    786  HG3 ARG A  54      11.028 -44.583  30.428  1.00 81.00           H  
ATOM    787  CD  ARG A  54      11.520 -45.731  28.703  1.00 81.00           C  
ATOM    788  HD2 ARG A  54      12.031 -46.664  28.468  1.00 81.00           H  
ATOM    789  HD3 ARG A  54      12.158 -44.914  28.367  1.00 81.00           H  
ATOM    790  NE  ARG A  54      10.227 -45.652  28.015  1.00 81.00           N  
ATOM    791  HE  ARG A  54       9.834 -44.731  27.880  1.00 81.00           H  
ATOM    792  NH1 ARG A  54       9.908 -47.929  27.795  1.00 81.00           N  
ATOM    793 HH11 ARG A  54       9.381 -48.714  27.438  1.00 81.00           H  
ATOM    794 HH12 ARG A  54      10.706 -48.131  28.380  1.00 81.00           H  
ATOM    795  NH2 ARG A  54       8.482 -46.467  26.856  1.00 81.00           N  
ATOM    796 HH21 ARG A  54       8.233 -45.503  26.683  1.00 81.00           H  
ATOM    797 HH22 ARG A  54       7.993 -47.228  26.408  1.00 81.00           H  
ATOM    798  CZ  ARG A  54       9.552 -46.689  27.564  1.00 81.00           C  
ATOM    799  N   LEU A  55      14.999 -45.830  32.949  1.00 83.88           N  
ATOM    800  H   LEU A  55      15.263 -45.308  32.126  1.00 83.88           H  
ATOM    801  CA  LEU A  55      16.042 -46.425  33.787  1.00 83.88           C  
ATOM    802  HA  LEU A  55      15.861 -47.499  33.838  1.00 83.88           H  
ATOM    803  C   LEU A  55      15.981 -45.934  35.238  1.00 83.88           C  
ATOM    804  CB  LEU A  55      17.421 -46.176  33.160  1.00 83.88           C  
ATOM    805  HB2 LEU A  55      18.190 -46.446  33.884  1.00 83.88           H  
ATOM    806  HB3 LEU A  55      17.520 -45.113  32.942  1.00 83.88           H  
ATOM    807  O   LEU A  55      16.145 -46.745  36.147  1.00 83.88           O  
ATOM    808  CG  LEU A  55      17.661 -46.988  31.876  1.00 83.88           C  
ATOM    809  HG  LEU A  55      16.855 -46.810  31.165  1.00 83.88           H  
ATOM    810  CD1 LEU A  55      18.978 -46.547  31.243  1.00 83.88           C  
ATOM    811 HD11 LEU A  55      19.805 -46.730  31.929  1.00 83.88           H  
ATOM    812 HD12 LEU A  55      19.142 -47.098  30.318  1.00 83.88           H  
ATOM    813 HD13 LEU A  55      18.927 -45.483  31.012  1.00 83.88           H  
ATOM    814  CD2 LEU A  55      17.742 -48.491  32.154  1.00 83.88           C  
ATOM    815 HD21 LEU A  55      17.952 -49.012  31.220  1.00 83.88           H  
ATOM    816 HD22 LEU A  55      18.525 -48.708  32.880  1.00 83.88           H  
ATOM    817 HD23 LEU A  55      16.786 -48.868  32.516  1.00 83.88           H  
ATOM    818  N   ASN A  56      15.674 -44.658  35.488  1.00 75.00           N  
ATOM    819  H   ASN A  56      15.595 -44.020  34.709  1.00 75.00           H  
ATOM    820  CA  ASN A  56      15.440 -44.151  36.844  1.00 75.00           C  
ATOM    821  HA  ASN A  56      16.313 -44.363  37.461  1.00 75.00           H  
ATOM    822  C   ASN A  56      14.242 -44.844  37.522  1.00 75.00           C  
ATOM    823  CB  ASN A  56      15.231 -42.627  36.802  1.00 75.00           C  
ATOM    824  HB2 ASN A  56      14.487 -42.382  36.044  1.00 75.00           H  
ATOM    825  HB3 ASN A  56      14.849 -42.305  37.770  1.00 75.00           H  
ATOM    826  O   ASN A  56      14.325 -45.167  38.704  1.00 75.00           O  
ATOM    827  CG  ASN A  56      16.496 -41.828  36.541  1.00 75.00           C  
ATOM    828  ND2 ASN A  56      16.362 -40.555  36.243  1.00 75.00           N  
ATOM    829 HD21 ASN A  56      17.216 -40.063  36.019  1.00 75.00           H  
ATOM    830 HD22 ASN A  56      15.436 -40.173  36.110  1.00 75.00           H  
ATOM    831  OD1 ASN A  56      17.622 -42.286  36.630  1.00 75.00           O  
ATOM    832  N   ALA A  57      13.154 -45.121  36.795  1.00 77.82           N  
ATOM    833  H   ALA A  57      13.127 -44.845  35.824  1.00 77.82           H  
ATOM    834  CA  ALA A  57      12.009 -45.862  37.331  1.00 77.82           C  
ATOM    835  HA  ALA A  57      11.723 -45.417  38.284  1.00 77.82           H  
ATOM    836  C   ALA A  57      12.348 -47.340  37.606  1.00 77.82           C  
ATOM    837  CB  ALA A  57      10.827 -45.712  36.364  1.00 77.82           C  
ATOM    838  HB1 ALA A  57      10.607 -44.656  36.207  1.00 77.82           H  
ATOM    839  HB2 ALA A  57      11.060 -46.173  35.404  1.00 77.82           H  
ATOM    840  HB3 ALA A  57       9.948 -46.202  36.783  1.00 77.82           H  
ATOM    841  O   ALA A  57      12.061 -47.847  38.690  1.00 77.82           O  
ATOM    842  N   SER A  58      13.014 -48.010  36.663  1.00 82.05           N  
ATOM    843  H   SER A  58      13.130 -47.563  35.764  1.00 82.05           H  
ATOM    844  CA  SER A  58      13.354 -49.438  36.733  1.00 82.05           C  
ATOM    845  HA  SER A  58      12.469 -49.983  37.064  1.00 82.05           H  
ATOM    846  C   SER A  58      14.475 -49.757  37.735  1.00 82.05           C  
ATOM    847  CB  SER A  58      13.703 -49.943  35.322  1.00 82.05           C  
ATOM    848  HB2 SER A  58      14.589 -49.425  34.953  1.00 82.05           H  
ATOM    849  HB3 SER A  58      13.895 -51.015  35.358  1.00 82.05           H  
ATOM    850  O   SER A  58      14.580 -50.891  38.200  1.00 82.05           O  
ATOM    851  OG  SER A  58      12.604 -49.684  34.464  1.00 82.05           O  
ATOM    852  HG  SER A  58      12.762 -49.937  33.551  1.00 82.05           H  
ATOM    853  N   THR A  59      15.307 -48.773  38.097  1.00 78.69           N  
ATOM    854  H   THR A  59      15.205 -47.887  37.624  1.00 78.69           H  
ATOM    855  CA  THR A  59      16.437 -48.941  39.037  1.00 78.69           C  
ATOM    856  HA  THR A  59      16.522 -49.993  39.310  1.00 78.69           H  
ATOM    857  C   THR A  59      16.274 -48.178  40.357  1.00 78.69           C  
ATOM    858  CB  THR A  59      17.772 -48.540  38.390  1.00 78.69           C  
ATOM    859  HB  THR A  59      18.578 -48.764  39.089  1.00 78.69           H  
ATOM    860  O   THR A  59      16.970 -48.477  41.322  1.00 78.69           O  
ATOM    861  CG2 THR A  59      18.070 -49.274  37.081  1.00 78.69           C  
ATOM    862 HG21 THR A  59      18.968 -48.852  36.631  1.00 78.69           H  
ATOM    863 HG22 THR A  59      17.249 -49.164  36.372  1.00 78.69           H  
ATOM    864 HG23 THR A  59      18.226 -50.334  37.282  1.00 78.69           H  
ATOM    865  OG1 THR A  59      17.797 -47.159  38.123  1.00 78.69           O  
ATOM    866  HG1 THR A  59      17.237 -47.015  37.356  1.00 78.69           H  
ATOM    867  N   GLY A  60      15.383 -47.185  40.431  1.00 72.86           N  
ATOM    868  H   GLY A  60      14.827 -46.965  39.617  1.00 72.86           H  
ATOM    869  CA  GLY A  60      15.275 -46.270  41.575  1.00 72.86           C  
ATOM    870  HA2 GLY A  60      15.253 -46.849  42.498  1.00 72.86           H  
ATOM    871  HA3 GLY A  60      14.340 -45.718  41.487  1.00 72.86           H  
ATOM    872  C   GLY A  60      16.415 -45.244  41.683  1.00 72.86           C  
ATOM    873  O   GLY A  60      16.468 -44.493  42.658  1.00 72.86           O  
ATOM    874  N   LEU A  61      17.329 -45.200  40.707  1.00 75.30           N  
ATOM    875  H   LEU A  61      17.219 -45.832  39.927  1.00 75.30           H  
ATOM    876  CA  LEU A  61      18.453 -44.263  40.672  1.00 75.30           C  
ATOM    877  HA  LEU A  61      18.834 -44.143  41.686  1.00 75.30           H  
ATOM    878  C   LEU A  61      18.039 -42.864  40.181  1.00 75.30           C  
ATOM    879  CB  LEU A  61      19.578 -44.844  39.793  1.00 75.30           C  
ATOM    880  HB2 LEU A  61      19.189 -44.975  38.783  1.00 75.30           H  
ATOM    881  HB3 LEU A  61      20.387 -44.116  39.735  1.00 75.30           H  
ATOM    882  O   LEU A  61      16.948 -42.641  39.656  1.00 75.30           O  
ATOM    883  CG  LEU A  61      20.182 -46.179  40.271  1.00 75.30           C  
ATOM    884  HG  LEU A  61      19.417 -46.954  40.293  1.00 75.30           H  
ATOM    885  CD1 LEU A  61      21.260 -46.582  39.264  1.00 75.30           C  
ATOM    886 HD11 LEU A  61      22.013 -45.798  39.187  1.00 75.30           H  
ATOM    887 HD12 LEU A  61      21.741 -47.508  39.579  1.00 75.30           H  
ATOM    888 HD13 LEU A  61      20.797 -46.739  38.290  1.00 75.30           H  
ATOM    889  CD2 LEU A  61      20.795 -46.069  41.667  1.00 75.30           C  
ATOM    890 HD21 LEU A  61      20.005 -45.960  42.409  1.00 75.30           H  
ATOM    891 HD22 LEU A  61      21.352 -46.977  41.900  1.00 75.30           H  
ATOM    892 HD23 LEU A  61      21.468 -45.214  41.724  1.00 75.30           H  
ATOM    893  N   ARG A  62      18.964 -41.905  40.316  1.00 71.13           N  
ATOM    894  H   ARG A  62      19.827 -42.168  40.770  1.00 71.13           H  
ATOM    895  CA  ARG A  62      18.923 -40.602  39.634  1.00 71.13           C  
ATOM    896  HA  ARG A  62      18.043 -40.554  38.993  1.00 71.13           H  
ATOM    897  C   ARG A  62      20.125 -40.467  38.706  1.00 71.13           C  
ATOM    898  CB  ARG A  62      18.856 -39.452  40.649  1.00 71.13           C  
ATOM    899  HB2 ARG A  62      19.138 -38.532  40.138  1.00 71.13           H  
ATOM    900  HB3 ARG A  62      19.569 -39.628  41.454  1.00 71.13           H  
ATOM    901  O   ARG A  62      21.139 -39.880  39.072  1.00 71.13           O  
ATOM    902  CG  ARG A  62      17.449 -39.259  41.221  1.00 71.13           C  
ATOM    903  HG2 ARG A  62      17.157 -40.131  41.807  1.00 71.13           H  
ATOM    904  HG3 ARG A  62      16.745 -39.124  40.400  1.00 71.13           H  
ATOM    905  CD  ARG A  62      17.451 -38.006  42.104  1.00 71.13           C  
ATOM    906  HD2 ARG A  62      18.042 -38.208  42.997  1.00 71.13           H  
ATOM    907  HD3 ARG A  62      17.919 -37.194  41.549  1.00 71.13           H  
ATOM    908  NE  ARG A  62      16.086 -37.603  42.486  1.00 71.13           N  
ATOM    909  HE  ARG A  62      15.349 -38.260  42.273  1.00 71.13           H  
ATOM    910  NH1 ARG A  62      16.635 -35.567  43.396  1.00 71.13           N  
ATOM    911 HH11 ARG A  62      17.609 -35.771  43.223  1.00 71.13           H  
ATOM    912 HH12 ARG A  62      16.360 -34.691  43.816  1.00 71.13           H  
ATOM    913  NH2 ARG A  62      14.493 -36.186  43.288  1.00 71.13           N  
ATOM    914 HH21 ARG A  62      14.233 -35.306  43.709  1.00 71.13           H  
ATOM    915 HH22 ARG A  62      13.778 -36.849  43.027  1.00 71.13           H  
ATOM    916  CZ  ARG A  62      15.746 -36.459  43.053  1.00 71.13           C  
ATOM    917  N   LEU A  63      20.007 -41.031  37.510  1.00 73.02           N  
ATOM    918  H   LEU A  63      19.155 -41.528  37.294  1.00 73.02           H  
ATOM    919  CA  LEU A  63      21.045 -40.981  36.484  1.00 73.02           C  
ATOM    920  HA  LEU A  63      21.982 -41.241  36.975  1.00 73.02           H  
ATOM    921  C   LEU A  63      21.184 -39.552  35.902  1.00 73.02           C  
ATOM    922  CB  LEU A  63      20.746 -42.050  35.414  1.00 73.02           C  
ATOM    923  HB2 LEU A  63      21.492 -41.982  34.623  1.00 73.02           H  
ATOM    924  HB3 LEU A  63      19.772 -41.835  34.974  1.00 73.02           H  
ATOM    925  O   LEU A  63      20.180 -38.830  35.829  1.00 73.02           O  
ATOM    926  CG  LEU A  63      20.738 -43.492  35.975  1.00 73.02           C  
ATOM    927  HG  LEU A  63      20.119 -43.537  36.871  1.00 73.02           H  
ATOM    928  CD1 LEU A  63      20.150 -44.482  34.974  1.00 73.02           C  
ATOM    929 HD11 LEU A  63      20.028 -45.453  35.452  1.00 73.02           H  
ATOM    930 HD12 LEU A  63      19.171 -44.131  34.649  1.00 73.02           H  
ATOM    931 HD13 LEU A  63      20.807 -44.590  34.110  1.00 73.02           H  
ATOM    932  CD2 LEU A  63      22.148 -43.965  36.340  1.00 73.02           C  
ATOM    933 HD21 LEU A  63      22.796 -43.923  35.464  1.00 73.02           H  
ATOM    934 HD22 LEU A  63      22.103 -44.992  36.702  1.00 73.02           H  
ATOM    935 HD23 LEU A  63      22.564 -43.347  37.136  1.00 73.02           H  
ATOM    936  N   PRO A  64      22.397 -39.119  35.493  1.00 61.06           N  
ATOM    937  CA  PRO A  64      22.642 -37.765  34.987  1.00 61.06           C  
ATOM    938  HA  PRO A  64      22.410 -37.057  35.783  1.00 61.06           H  
ATOM    939  C   PRO A  64      21.819 -37.411  33.742  1.00 61.06           C  
ATOM    940  CB  PRO A  64      24.144 -37.694  34.675  1.00 61.06           C  
ATOM    941  HB2 PRO A  64      24.558 -36.709  34.887  1.00 61.06           H  
ATOM    942  HB3 PRO A  64      24.327 -37.962  33.634  1.00 61.06           H  
ATOM    943  O   PRO A  64      21.409 -38.278  32.974  1.00 61.06           O  
ATOM    944  CG  PRO A  64      24.751 -38.766  35.573  1.00 61.06           C  
ATOM    945  HG2 PRO A  64      24.895 -38.368  36.577  1.00 61.06           H  
ATOM    946  HG3 PRO A  64      25.689 -39.148  35.169  1.00 61.06           H  
ATOM    947  CD  PRO A  64      23.664 -39.838  35.594  1.00 61.06           C  
ATOM    948  HD2 PRO A  64      23.778 -40.497  34.734  1.00 61.06           H  
ATOM    949  HD3 PRO A  64      23.753 -40.405  36.521  1.00 61.06           H  
ATOM    950  N   ALA A  65      21.629 -36.117  33.472  1.00 54.99           N  
ATOM    951  H   ALA A  65      22.007 -35.423  34.101  1.00 54.99           H  
ATOM    952  CA  ALA A  65      21.053 -35.677  32.195  1.00 54.99           C  
ATOM    953  HA  ALA A  65      20.118 -36.213  32.028  1.00 54.99           H  
ATOM    954  C   ALA A  65      21.961 -36.010  30.992  1.00 54.99           C  
ATOM    955  CB  ALA A  65      20.743 -34.179  32.288  1.00 54.99           C  
ATOM    956  HB1 ALA A  65      20.272 -33.848  31.362  1.00 54.99           H  
ATOM    957  HB2 ALA A  65      21.665 -33.615  32.429  1.00 54.99           H  
ATOM    958  HB3 ALA A  65      20.068 -33.983  33.121  1.00 54.99           H  
ATOM    959  O   ALA A  65      21.463 -36.284  29.907  1.00 54.99           O  
ATOM    960  N   THR A  66      23.276 -36.054  31.210  1.00 60.90           N  
ATOM    961  H   THR A  66      23.631 -35.794  32.119  1.00 60.90           H  
ATOM    962  CA  THR A  66      24.324 -36.398  30.235  1.00 60.90           C  
ATOM    963  HA  THR A  66      24.004 -36.077  29.244  1.00 60.90           H  
ATOM    964  C   THR A  66      24.612 -37.899  30.129  1.00 60.90           C  
ATOM    965  CB  THR A  66      25.615 -35.640  30.593  1.00 60.90           C  
ATOM    966  HB  THR A  66      26.468 -36.044  30.049  1.00 60.90           H  
ATOM    967  O   THR A  66      25.529 -38.287  29.414  1.00 60.90           O  
ATOM    968  CG2 THR A  66      25.478 -34.155  30.251  1.00 60.90           C  
ATOM    969 HG21 THR A  66      26.408 -33.647  30.504  1.00 60.90           H  
ATOM    970 HG22 THR A  66      24.660 -33.704  30.814  1.00 60.90           H  
ATOM    971 HG23 THR A  66      25.295 -34.039  29.183  1.00 60.90           H  
ATOM    972  OG1 THR A  66      25.836 -35.733  31.984  1.00 60.90           O  
ATOM    973  HG1 THR A  66      26.379 -36.515  32.111  1.00 60.90           H  
ATOM    974  N   MET A  67      23.816 -38.759  30.779  1.00 70.82           N  
ATOM    975  H   MET A  67      23.056 -38.365  31.316  1.00 70.82           H  
ATOM    976  CA  MET A  67      24.034 -40.210  30.903  1.00 70.82           C  
ATOM    977  HA  MET A  67      24.833 -40.381  31.624  1.00 70.82           H  
ATOM    978  C   MET A  67      24.436 -40.918  29.595  1.00 70.82           C  
ATOM    979  CB  MET A  67      22.729 -40.806  31.452  1.00 70.82           C  
ATOM    980  HB2 MET A  67      22.553 -40.403  32.449  1.00 70.82           H  
ATOM    981  HB3 MET A  67      21.909 -40.490  30.807  1.00 70.82           H  
ATOM    982  O   MET A  67      25.337 -41.753  29.616  1.00 70.82           O  
ATOM    983  CG  MET A  67      22.694 -42.330  31.574  1.00 70.82           C  
ATOM    984  HG2 MET A  67      23.329 -42.621  32.411  1.00 70.82           H  
ATOM    985  HG3 MET A  67      23.081 -42.797  30.668  1.00 70.82           H  
ATOM    986  SD  MET A  67      21.019 -42.961  31.853  1.00 70.82           S  
ATOM    987  CE  MET A  67      20.358 -42.876  30.165  1.00 70.82           C  
ATOM    988  HE1 MET A  67      20.337 -41.842  29.819  1.00 70.82           H  
ATOM    989  HE2 MET A  67      19.343 -43.272  30.153  1.00 70.82           H  
ATOM    990  HE3 MET A  67      20.978 -43.467  29.491  1.00 70.82           H  
ATOM    991  N   VAL A  68      23.797 -40.587  28.466  1.00 71.74           N  
ATOM    992  H   VAL A  68      23.084 -39.873  28.511  1.00 71.74           H  
ATOM    993  CA  VAL A  68      24.087 -41.198  27.150  1.00 71.74           C  
ATOM    994  HA  VAL A  68      24.186 -42.274  27.293  1.00 71.74           H  
ATOM    995  C   VAL A  68      25.412 -40.741  26.523  1.00 71.74           C  
ATOM    996  CB  VAL A  68      22.939 -40.975  26.145  1.00 71.74           C  
ATOM    997  HB  VAL A  68      23.221 -41.435  25.197  1.00 71.74           H  
ATOM    998  O   VAL A  68      25.895 -41.389  25.603  1.00 71.74           O  
ATOM    999  CG1 VAL A  68      21.646 -41.656  26.612  1.00 71.74           C  
ATOM   1000 HG11 VAL A  68      21.835 -42.715  26.790  1.00 71.74           H  
ATOM   1001 HG12 VAL A  68      21.271 -41.193  27.525  1.00 71.74           H  
ATOM   1002 HG13 VAL A  68      20.890 -41.570  25.833  1.00 71.74           H  
ATOM   1003  CG2 VAL A  68      22.662 -39.487  25.886  1.00 71.74           C  
ATOM   1004 HG21 VAL A  68      21.921 -39.396  25.093  1.00 71.74           H  
ATOM   1005 HG22 VAL A  68      22.290 -38.994  26.784  1.00 71.74           H  
ATOM   1006 HG23 VAL A  68      23.568 -38.987  25.545  1.00 71.74           H  
ATOM   1007  N   PHE A  69      26.012 -39.655  27.015  1.00 61.45           N  
ATOM   1008  H   PHE A  69      25.567 -39.178  27.787  1.00 61.45           H  
ATOM   1009  CA  PHE A  69      27.351 -39.191  26.637  1.00 61.45           C  
ATOM   1010  HA  PHE A  69      27.614 -39.594  25.659  1.00 61.45           H  
ATOM   1011  C   PHE A  69      28.412 -39.686  27.629  1.00 61.45           C  
ATOM   1012  CB  PHE A  69      27.363 -37.658  26.542  1.00 61.45           C  
ATOM   1013  HB2 PHE A  69      27.134 -37.235  27.520  1.00 61.45           H  
ATOM   1014  HB3 PHE A  69      28.374 -37.339  26.286  1.00 61.45           H  
ATOM   1015  O   PHE A  69      29.475 -40.139  27.212  1.00 61.45           O  
ATOM   1016  CG  PHE A  69      26.413 -37.083  25.509  1.00 61.45           C  
ATOM   1017  CD1 PHE A  69      26.701 -37.223  24.138  1.00 61.45           C  
ATOM   1018  HD1 PHE A  69      27.595 -37.741  23.824  1.00 61.45           H  
ATOM   1019  CD2 PHE A  69      25.241 -36.411  25.910  1.00 61.45           C  
ATOM   1020  HD2 PHE A  69      25.014 -36.304  26.960  1.00 61.45           H  
ATOM   1021  CE1 PHE A  69      25.824 -36.696  23.174  1.00 61.45           C  
ATOM   1022  HE1 PHE A  69      26.043 -36.812  22.122  1.00 61.45           H  
ATOM   1023  CE2 PHE A  69      24.364 -35.884  24.945  1.00 61.45           C  
ATOM   1024  HE2 PHE A  69      23.461 -35.377  25.250  1.00 61.45           H  
ATOM   1025  CZ  PHE A  69      24.655 -36.028  23.576  1.00 61.45           C  
ATOM   1026  HZ  PHE A  69      23.977 -35.632  22.835  1.00 61.45           H  
ATOM   1027  N   ASP A  70      28.103 -39.660  28.931  1.00 66.44           N  
ATOM   1028  H   ASP A  70      27.239 -39.210  29.200  1.00 66.44           H  
ATOM   1029  CA  ASP A  70      28.987 -40.145  30.002  1.00 66.44           C  
ATOM   1030  HA  ASP A  70      29.946 -39.631  29.937  1.00 66.44           H  
ATOM   1031  C   ASP A  70      29.235 -41.662  29.892  1.00 66.44           C  
ATOM   1032  CB  ASP A  70      28.349 -39.839  31.372  1.00 66.44           C  
ATOM   1033  HB2 ASP A  70      29.015 -40.204  32.154  1.00 66.44           H  
ATOM   1034  HB3 ASP A  70      27.413 -40.391  31.453  1.00 66.44           H  
ATOM   1035  O   ASP A  70      30.326 -42.168  30.179  1.00 66.44           O  
ATOM   1036  CG  ASP A  70      28.074 -38.353  31.631  1.00 66.44           C  
ATOM   1037  OD1 ASP A  70      28.910 -37.513  31.243  1.00 66.44           O  
ATOM   1038  OD2 ASP A  70      27.016 -38.053  32.237  1.00 66.44           O  
ATOM   1039  N   HIS A  71      28.208 -42.403  29.468  1.00 73.38           N  
ATOM   1040  H   HIS A  71      27.333 -41.928  29.300  1.00 73.38           H  
ATOM   1041  CA  HIS A  71      28.214 -43.855  29.321  1.00 73.38           C  
ATOM   1042  HA  HIS A  71      29.236 -44.228  29.391  1.00 73.38           H  
ATOM   1043  C   HIS A  71      27.674 -44.235  27.939  1.00 73.38           C  
ATOM   1044  CB  HIS A  71      27.414 -44.476  30.475  1.00 73.38           C  
ATOM   1045  HB2 HIS A  71      26.378 -44.143  30.419  1.00 73.38           H  
ATOM   1046  HB3 HIS A  71      27.433 -45.561  30.370  1.00 73.38           H  
ATOM   1047  O   HIS A  71      26.531 -44.667  27.822  1.00 73.38           O  
ATOM   1048  CG  HIS A  71      27.976 -44.111  31.824  1.00 73.38           C  
ATOM   1049  CD2 HIS A  71      27.275 -43.612  32.886  1.00 73.38           C  
ATOM   1050  HD2 HIS A  71      26.205 -43.477  32.929  1.00 73.38           H  
ATOM   1051  ND1 HIS A  71      29.313 -44.006  32.133  1.00 73.38           N  
ATOM   1052  HD1 HIS A  71      30.042 -43.926  31.439  1.00 73.38           H  
ATOM   1053  CE1 HIS A  71      29.412 -43.455  33.349  1.00 73.38           C  
ATOM   1054  HE1 HIS A  71      30.337 -43.125  33.798  1.00 73.38           H  
ATOM   1055  NE2 HIS A  71      28.198 -43.218  33.863  1.00 73.38           N  
ATOM   1056  N   PRO A  72      28.480 -44.086  26.872  1.00 69.48           N  
ATOM   1057  CA  PRO A  72      27.963 -44.044  25.509  1.00 69.48           C  
ATOM   1058  HA  PRO A  72      27.123 -43.350  25.480  1.00 69.48           H  
ATOM   1059  C   PRO A  72      27.425 -45.367  24.961  1.00 69.48           C  
ATOM   1060  CB  PRO A  72      29.093 -43.456  24.654  1.00 69.48           C  
ATOM   1061  HB2 PRO A  72      28.981 -42.373  24.610  1.00 69.48           H  
ATOM   1062  HB3 PRO A  72      29.120 -43.871  23.646  1.00 69.48           H  
ATOM   1063  O   PRO A  72      26.902 -45.349  23.857  1.00 69.48           O  
ATOM   1064  CG  PRO A  72      30.355 -43.802  25.441  1.00 69.48           C  
ATOM   1065  HG2 PRO A  72      31.168 -43.107  25.229  1.00 69.48           H  
ATOM   1066  HG3 PRO A  72      30.654 -44.828  25.227  1.00 69.48           H  
ATOM   1067  CD  PRO A  72      29.882 -43.694  26.888  1.00 69.48           C  
ATOM   1068  HD2 PRO A  72      29.970 -42.661  27.224  1.00 69.48           H  
ATOM   1069  HD3 PRO A  72      30.475 -44.348  27.528  1.00 69.48           H  
ATOM   1070  N   ARG A  73      27.530 -46.497  25.675  1.00 80.43           N  
ATOM   1071  H   ARG A  73      27.800 -46.403  26.643  1.00 80.43           H  
ATOM   1072  CA  ARG A  73      27.046 -47.821  25.232  1.00 80.43           C  
ATOM   1073  HA  ARG A  73      26.421 -47.683  24.350  1.00 80.43           H  
ATOM   1074  C   ARG A  73      26.196 -48.484  26.328  1.00 80.43           C  
ATOM   1075  CB  ARG A  73      28.206 -48.765  24.858  1.00 80.43           C  
ATOM   1076  HB2 ARG A  73      28.645 -49.153  25.777  1.00 80.43           H  
ATOM   1077  HB3 ARG A  73      27.792 -49.609  24.305  1.00 80.43           H  
ATOM   1078  O   ARG A  73      26.510 -48.279  27.507  1.00 80.43           O  
ATOM   1079  CG  ARG A  73      29.326 -48.144  24.011  1.00 80.43           C  
ATOM   1080  HG2 ARG A  73      29.741 -47.290  24.545  1.00 80.43           H  
ATOM   1081  HG3 ARG A  73      28.928 -47.797  23.057  1.00 80.43           H  
ATOM   1082  CD  ARG A  73      30.471 -49.143  23.783  1.00 80.43           C  
ATOM   1083  HD2 ARG A  73      30.583 -49.775  24.664  1.00 80.43           H  
ATOM   1084  HD3 ARG A  73      31.394 -48.574  23.668  1.00 80.43           H  
ATOM   1085  NE  ARG A  73      30.243 -49.992  22.603  1.00 80.43           N  
ATOM   1086  HE  ARG A  73      29.439 -50.602  22.640  1.00 80.43           H  
ATOM   1087  NH1 ARG A  73      32.070 -49.395  21.325  1.00 80.43           N  
ATOM   1088 HH11 ARG A  73      32.387 -48.788  22.067  1.00 80.43           H  
ATOM   1089 HH12 ARG A  73      32.541 -49.423  20.432  1.00 80.43           H  
ATOM   1090  NH2 ARG A  73      30.535 -50.808  20.525  1.00 80.43           N  
ATOM   1091 HH21 ARG A  73      29.671 -51.304  20.692  1.00 80.43           H  
ATOM   1092 HH22 ARG A  73      31.008 -50.857  19.634  1.00 80.43           H  
ATOM   1093  CZ  ARG A  73      30.959 -50.059  21.497  1.00 80.43           C  
ATOM   1094  N   PRO A  74      25.205 -49.329  25.983  1.00 87.57           N  
ATOM   1095  CA  PRO A  74      24.391 -50.072  26.945  1.00 87.57           C  
ATOM   1096  HA  PRO A  74      23.726 -49.358  27.430  1.00 87.57           H  
ATOM   1097  C   PRO A  74      25.174 -50.811  28.039  1.00 87.57           C  
ATOM   1098  CB  PRO A  74      23.549 -51.033  26.099  1.00 87.57           C  
ATOM   1099  HB2 PRO A  74      24.119 -51.930  25.856  1.00 87.57           H  
ATOM   1100  HB3 PRO A  74      22.612 -51.296  26.590  1.00 87.57           H  
ATOM   1101  O   PRO A  74      24.829 -50.675  29.211  1.00 87.57           O  
ATOM   1102  CG  PRO A  74      23.320 -50.218  24.830  1.00 87.57           C  
ATOM   1103  HG2 PRO A  74      22.540 -49.477  25.006  1.00 87.57           H  
ATOM   1104  HG3 PRO A  74      23.061 -50.843  23.975  1.00 87.57           H  
ATOM   1105  CD  PRO A  74      24.665 -49.521  24.642  1.00 87.57           C  
ATOM   1106  HD2 PRO A  74      25.336 -50.156  24.063  1.00 87.57           H  
ATOM   1107  HD3 PRO A  74      24.507 -48.570  24.134  1.00 87.57           H  
ATOM   1108  N   SER A  75      26.261 -51.517  27.708  1.00 87.47           N  
ATOM   1109  H   SER A  75      26.511 -51.595  26.732  1.00 87.47           H  
ATOM   1110  CA  SER A  75      27.084 -52.253  28.684  1.00 87.47           C  
ATOM   1111  HA  SER A  75      26.430 -52.896  29.272  1.00 87.47           H  
ATOM   1112  C   SER A  75      27.824 -51.328  29.657  1.00 87.47           C  
ATOM   1113  CB  SER A  75      28.096 -53.151  27.958  1.00 87.47           C  
ATOM   1114  HB2 SER A  75      28.545 -53.825  28.688  1.00 87.47           H  
ATOM   1115  HB3 SER A  75      27.577 -53.753  27.212  1.00 87.47           H  
ATOM   1116  O   SER A  75      27.934 -51.614  30.851  1.00 87.47           O  
ATOM   1117  OG  SER A  75      29.129 -52.398  27.338  1.00 87.47           O  
ATOM   1118  HG  SER A  75      29.064 -52.530  26.389  1.00 87.47           H  
ATOM   1119  N   VAL A  76      28.298 -50.176  29.171  1.00 84.90           N  
ATOM   1120  H   VAL A  76      28.150 -50.007  28.186  1.00 84.90           H  
ATOM   1121  CA  VAL A  76      28.983 -49.158  29.983  1.00 84.90           C  
ATOM   1122  HA  VAL A  76      29.756 -49.649  30.574  1.00 84.90           H  
ATOM   1123  C   VAL A  76      27.995 -48.525  30.964  1.00 84.90           C  
ATOM   1124  CB  VAL A  76      29.652 -48.094  29.087  1.00 84.90           C  
ATOM   1125  HB  VAL A  76      28.893 -47.589  28.490  1.00 84.90           H  
ATOM   1126  O   VAL A  76      28.316 -48.353  32.142  1.00 84.90           O  
ATOM   1127  CG1 VAL A  76      30.400 -47.036  29.909  1.00 84.90           C  
ATOM   1128 HG11 VAL A  76      29.706 -46.504  30.559  1.00 84.90           H  
ATOM   1129 HG12 VAL A  76      30.870 -46.312  29.244  1.00 84.90           H  
ATOM   1130 HG13 VAL A  76      31.165 -47.511  30.524  1.00 84.90           H  
ATOM   1131  CG2 VAL A  76      30.679 -48.728  28.135  1.00 84.90           C  
ATOM   1132 HG21 VAL A  76      31.466 -49.219  28.708  1.00 84.90           H  
ATOM   1133 HG22 VAL A  76      31.118 -47.959  27.499  1.00 84.90           H  
ATOM   1134 HG23 VAL A  76      30.199 -49.470  27.496  1.00 84.90           H  
ATOM   1135  N   LEU A  77      26.774 -48.241  30.502  1.00 88.81           N  
ATOM   1136  H   LEU A  77      26.577 -48.414  29.527  1.00 88.81           H  
ATOM   1137  CA  LEU A  77      25.701 -47.712  31.338  1.00 88.81           C  
ATOM   1138  HA  LEU A  77      26.104 -46.873  31.905  1.00 88.81           H  
ATOM   1139  C   LEU A  77      25.205 -48.747  32.360  1.00 88.81           C  
ATOM   1140  CB  LEU A  77      24.588 -47.188  30.416  1.00 88.81           C  
ATOM   1141  HB2 LEU A  77      25.010 -46.414  29.774  1.00 88.81           H  
ATOM   1142  HB3 LEU A  77      24.244 -48.000  29.777  1.00 88.81           H  
ATOM   1143  O   LEU A  77      25.060 -48.420  33.536  1.00 88.81           O  
ATOM   1144  CG  LEU A  77      23.375 -46.607  31.162  1.00 88.81           C  
ATOM   1145  HG  LEU A  77      22.858 -47.410  31.687  1.00 88.81           H  
ATOM   1146  CD1 LEU A  77      23.760 -45.524  32.173  1.00 88.81           C  
ATOM   1147 HD11 LEU A  77      24.360 -45.946  32.979  1.00 88.81           H  
ATOM   1148 HD12 LEU A  77      22.855 -45.111  32.619  1.00 88.81           H  
ATOM   1149 HD13 LEU A  77      24.320 -44.734  31.671  1.00 88.81           H  
ATOM   1150  CD2 LEU A  77      22.414 -45.994  30.149  1.00 88.81           C  
ATOM   1151 HD21 LEU A  77      21.544 -45.589  30.667  1.00 88.81           H  
ATOM   1152 HD22 LEU A  77      22.906 -45.196  29.594  1.00 88.81           H  
ATOM   1153 HD23 LEU A  77      22.072 -46.759  29.452  1.00 88.81           H  
ATOM   1154  N   ALA A  78      25.029 -50.007  31.961  1.00 87.33           N  
ATOM   1155  H   ALA A  78      25.120 -50.223  30.978  1.00 87.33           H  
ATOM   1156  CA  ALA A  78      24.670 -51.099  32.864  1.00 87.33           C  
ATOM   1157  HA  ALA A  78      23.712 -50.874  33.333  1.00 87.33           H  
ATOM   1158  C   ALA A  78      25.709 -51.299  33.978  1.00 87.33           C  
ATOM   1159  CB  ALA A  78      24.512 -52.366  32.029  1.00 87.33           C  
ATOM   1160  HB1 ALA A  78      23.705 -52.216  31.312  1.00 87.33           H  
ATOM   1161  HB2 ALA A  78      25.433 -52.591  31.491  1.00 87.33           H  
ATOM   1162  HB3 ALA A  78      24.272 -53.207  32.679  1.00 87.33           H  
ATOM   1163  O   ALA A  78      25.346 -51.436  35.149  1.00 87.33           O  
ATOM   1164  N   ARG A  79      27.005 -51.227  33.645  1.00 81.04           N  
ATOM   1165  H   ARG A  79      27.237 -51.185  32.663  1.00 81.04           H  
ATOM   1166  CA  ARG A  79      28.094 -51.276  34.630  1.00 81.04           C  
ATOM   1167  HA  ARG A  79      27.952 -52.169  35.240  1.00 81.04           H  
ATOM   1168  C   ARG A  79      28.057 -50.082  35.587  1.00 81.04           C  
ATOM   1169  CB  ARG A  79      29.432 -51.407  33.889  1.00 81.04           C  
ATOM   1170  HB2 ARG A  79      29.316 -52.172  33.121  1.00 81.04           H  
ATOM   1171  HB3 ARG A  79      29.675 -50.464  33.401  1.00 81.04           H  
ATOM   1172  O   ARG A  79      28.273 -50.275  36.781  1.00 81.04           O  
ATOM   1173  CG  ARG A  79      30.583 -51.823  34.825  1.00 81.04           C  
ATOM   1174  HG2 ARG A  79      30.340 -52.777  35.293  1.00 81.04           H  
ATOM   1175  HG3 ARG A  79      30.700 -51.077  35.611  1.00 81.04           H  
ATOM   1176  CD  ARG A  79      31.918 -51.953  34.077  1.00 81.04           C  
ATOM   1177  HD2 ARG A  79      32.188 -50.973  33.682  1.00 81.04           H  
ATOM   1178  HD3 ARG A  79      32.685 -52.277  34.781  1.00 81.04           H  
ATOM   1179  NE  ARG A  79      31.814 -52.931  32.987  1.00 81.04           N  
ATOM   1180  HE  ARG A  79      31.146 -53.674  33.131  1.00 81.04           H  
ATOM   1181  NH1 ARG A  79      33.341 -52.103  31.485  1.00 81.04           N  
ATOM   1182 HH11 ARG A  79      33.720 -52.119  30.550  1.00 81.04           H  
ATOM   1183 HH12 ARG A  79      33.721 -51.516  32.214  1.00 81.04           H  
ATOM   1184  NH2 ARG A  79      31.872 -53.694  30.884  1.00 81.04           N  
ATOM   1185 HH21 ARG A  79      31.123 -54.303  31.182  1.00 81.04           H  
ATOM   1186 HH22 ARG A  79      32.165 -53.677  29.918  1.00 81.04           H  
ATOM   1187  CZ  ARG A  79      32.352 -52.899  31.790  1.00 81.04           C  
ATOM   1188  N   ARG A  80      27.722 -48.868  35.117  1.00 79.75           N  
ATOM   1189  H   ARG A  80      27.576 -48.766  34.123  1.00 79.75           H  
ATOM   1190  CA  ARG A  80      27.480 -47.716  36.011  1.00 79.75           C  
ATOM   1191  HA  ARG A  80      28.358 -47.604  36.648  1.00 79.75           H  
ATOM   1192  C   ARG A  80      26.309 -47.979  36.953  1.00 79.75           C  
ATOM   1193  CB  ARG A  80      27.249 -46.408  35.223  1.00 79.75           C  
ATOM   1194  HB2 ARG A  80      28.112 -46.205  34.588  1.00 79.75           H  
ATOM   1195  HB3 ARG A  80      26.380 -46.522  34.574  1.00 79.75           H  
ATOM   1196  O   ARG A  80      26.457 -47.790  38.156  1.00 79.75           O  
ATOM   1197  CG  ARG A  80      26.994 -45.198  36.151  1.00 79.75           C  
ATOM   1198  HG2 ARG A  80      26.652 -44.349  35.559  1.00 79.75           H  
ATOM   1199  HG3 ARG A  80      26.196 -45.415  36.861  1.00 79.75           H  
ATOM   1200  CD  ARG A  80      28.267 -44.809  36.913  1.00 79.75           C  
ATOM   1201  HD2 ARG A  80      29.014 -44.507  36.179  1.00 79.75           H  
ATOM   1202  HD3 ARG A  80      28.640 -45.677  37.457  1.00 79.75           H  
ATOM   1203  NE  ARG A  80      28.051 -43.726  37.891  1.00 79.75           N  
ATOM   1204  HE  ARG A  80      27.151 -43.651  38.342  1.00 79.75           H  
ATOM   1205  NH1 ARG A  80      30.235 -43.052  38.066  1.00 79.75           N  
ATOM   1206 HH11 ARG A  80      30.469 -43.714  37.340  1.00 79.75           H  
ATOM   1207 HH12 ARG A  80      30.916 -42.411  38.448  1.00 79.75           H  
ATOM   1208  NH2 ARG A  80      28.688 -42.048  39.290  1.00 79.75           N  
ATOM   1209 HH21 ARG A  80      29.398 -41.493  39.747  1.00 79.75           H  
ATOM   1210 HH22 ARG A  80      27.825 -42.217  39.786  1.00 79.75           H  
ATOM   1211  CZ  ARG A  80      28.983 -42.945  38.404  1.00 79.75           C  
ATOM   1212  N   ILE A  81      25.175 -48.428  36.418  1.00 83.11           N  
ATOM   1213  H   ILE A  81      25.144 -48.537  35.414  1.00 83.11           H  
ATOM   1214  CA  ILE A  81      23.962 -48.733  37.186  1.00 83.11           C  
ATOM   1215  HA  ILE A  81      23.645 -47.834  37.714  1.00 83.11           H  
ATOM   1216  C   ILE A  81      24.254 -49.793  38.262  1.00 83.11           C  
ATOM   1217  CB  ILE A  81      22.835 -49.141  36.208  1.00 83.11           C  
ATOM   1218  HB  ILE A  81      23.233 -49.872  35.504  1.00 83.11           H  
ATOM   1219  O   ILE A  81      23.842 -49.621  39.407  1.00 83.11           O  
ATOM   1220  CG1 ILE A  81      22.346 -47.904  35.417  1.00 83.11           C  
ATOM   1221 HG12 ILE A  81      21.778 -47.253  36.082  1.00 83.11           H  
ATOM   1222 HG13 ILE A  81      23.202 -47.336  35.054  1.00 83.11           H  
ATOM   1223  CG2 ILE A  81      21.651 -49.791  36.936  1.00 83.11           C  
ATOM   1224 HG21 ILE A  81      21.240 -49.107  37.678  1.00 83.11           H  
ATOM   1225 HG22 ILE A  81      20.875 -50.063  36.221  1.00 83.11           H  
ATOM   1226 HG23 ILE A  81      21.969 -50.710  37.428  1.00 83.11           H  
ATOM   1227  CD1 ILE A  81      21.476 -48.246  34.201  1.00 83.11           C  
ATOM   1228 HD11 ILE A  81      20.525 -48.678  34.511  1.00 83.11           H  
ATOM   1229 HD12 ILE A  81      21.275 -47.331  33.644  1.00 83.11           H  
ATOM   1230 HD13 ILE A  81      22.006 -48.947  33.555  1.00 83.11           H  
ATOM   1231  N   ARG A  82      25.031 -50.839  37.944  1.00 75.98           N  
ATOM   1232  H   ARG A  82      25.303 -50.946  36.977  1.00 75.98           H  
ATOM   1233  CA  ARG A  82      25.447 -51.877  38.909  1.00 75.98           C  
ATOM   1234  HA  ARG A  82      24.549 -52.317  39.343  1.00 75.98           H  
ATOM   1235  C   ARG A  82      26.255 -51.311  40.080  1.00 75.98           C  
ATOM   1236  CB  ARG A  82      26.247 -52.973  38.180  1.00 75.98           C  
ATOM   1237  HB2 ARG A  82      27.231 -52.591  37.907  1.00 75.98           H  
ATOM   1238  HB3 ARG A  82      25.731 -53.253  37.262  1.00 75.98           H  
ATOM   1239  O   ARG A  82      26.095 -51.775  41.208  1.00 75.98           O  
ATOM   1240  CG  ARG A  82      26.402 -54.221  39.067  1.00 75.98           C  
ATOM   1241  HG2 ARG A  82      27.015 -53.982  39.936  1.00 75.98           H  
ATOM   1242  HG3 ARG A  82      25.417 -54.522  39.424  1.00 75.98           H  
ATOM   1243  CD  ARG A  82      27.017 -55.418  38.329  1.00 75.98           C  
ATOM   1244  HD2 ARG A  82      26.394 -55.648  37.464  1.00 75.98           H  
ATOM   1245  HD3 ARG A  82      26.994 -56.286  38.989  1.00 75.98           H  
ATOM   1246  NE  ARG A  82      28.401 -55.191  37.876  1.00 75.98           N  
ATOM   1247  HE  ARG A  82      28.575 -55.188  36.881  1.00 75.98           H  
ATOM   1248  NH1 ARG A  82      29.491 -55.323  39.902  1.00 75.98           N  
ATOM   1249 HH11 ARG A  82      28.600 -55.399  40.371  1.00 75.98           H  
ATOM   1250 HH12 ARG A  82      30.351 -55.294  40.430  1.00 75.98           H  
ATOM   1251  NH2 ARG A  82      30.636 -55.146  37.976  1.00 75.98           N  
ATOM   1252 HH21 ARG A  82      31.521 -55.242  38.454  1.00 75.98           H  
ATOM   1253 HH22 ARG A  82      30.576 -55.186  36.969  1.00 75.98           H  
ATOM   1254  CZ  ARG A  82      29.499 -55.217  38.600  1.00 75.98           C  
ATOM   1255  N   THR A  83      27.108 -50.323  39.814  1.00 69.82           N  
ATOM   1256  H   THR A  83      27.242 -50.058  38.848  1.00 69.82           H  
ATOM   1257  CA  THR A  83      27.898 -49.624  40.838  1.00 69.82           C  
ATOM   1258  HA  THR A  83      28.358 -50.362  41.495  1.00 69.82           H  
ATOM   1259  C   THR A  83      27.014 -48.726  41.708  1.00 69.82           C  
ATOM   1260  CB  THR A  83      29.021 -48.806  40.180  1.00 69.82           C  
ATOM   1261  HB  THR A  83      28.588 -48.011  39.573  1.00 69.82           H  
ATOM   1262  O   THR A  83      27.089 -48.793  42.931  1.00 69.82           O  
ATOM   1263  CG2 THR A  83      29.991 -48.194  41.187  1.00 69.82           C  
ATOM   1264 HG21 THR A  83      29.467 -47.475  41.817  1.00 69.82           H  
ATOM   1265 HG22 THR A  83      30.411 -48.976  41.819  1.00 69.82           H  
ATOM   1266 HG23 THR A  83      30.796 -47.677  40.664  1.00 69.82           H  
ATOM   1267  OG1 THR A  83      29.800 -49.640  39.352  1.00 69.82           O  
ATOM   1268  HG1 THR A  83      30.295 -49.079  38.751  1.00 69.82           H  
ATOM   1269  N   GLU A  84      26.135 -47.928  41.095  1.00 71.26           N  
ATOM   1270  H   GLU A  84      26.107 -47.934  40.085  1.00 71.26           H  
ATOM   1271  CA  GLU A  84      25.212 -47.017  41.796  1.00 71.26           C  
ATOM   1272  HA  GLU A  84      25.769 -46.356  42.460  1.00 71.26           H  
ATOM   1273  C   GLU A  84      24.179 -47.749  42.670  1.00 71.26           C  
ATOM   1274  CB  GLU A  84      24.472 -46.168  40.755  1.00 71.26           C  
ATOM   1275  HB2 GLU A  84      23.634 -45.659  41.232  1.00 71.26           H  
ATOM   1276  HB3 GLU A  84      24.067 -46.833  39.993  1.00 71.26           H  
ATOM   1277  O   GLU A  84      23.786 -47.251  43.721  1.00 71.26           O  
ATOM   1278  CG  GLU A  84      25.344 -45.116  40.062  1.00 71.26           C  
ATOM   1279  HG2 GLU A  84      26.219 -45.600  39.628  1.00 71.26           H  
ATOM   1280  HG3 GLU A  84      24.770 -44.691  39.237  1.00 71.26           H  
ATOM   1281  CD  GLU A  84      25.798 -43.972  40.976  1.00 71.26           C  
ATOM   1282  OE1 GLU A  84      26.757 -43.291  40.549  1.00 71.26           O  
ATOM   1283  OE2 GLU A  84      25.192 -43.733  42.038  1.00 71.26           O  
ATOM   1284  N   LEU A  85      23.767 -48.962  42.284  1.00 70.37           N  
ATOM   1285  H   LEU A  85      24.075 -49.299  41.383  1.00 70.37           H  
ATOM   1286  CA  LEU A  85      22.832 -49.791  43.057  1.00 70.37           C  
ATOM   1287  HA  LEU A  85      22.032 -49.139  43.408  1.00 70.37           H  
ATOM   1288  C   LEU A  85      23.430 -50.387  44.344  1.00 70.37           C  
ATOM   1289  CB  LEU A  85      22.229 -50.865  42.130  1.00 70.37           C  
ATOM   1290  HB2 LEU A  85      23.034 -51.325  41.557  1.00 70.37           H  
ATOM   1291  HB3 LEU A  85      21.751 -51.647  42.720  1.00 70.37           H  
ATOM   1292  O   LEU A  85      22.756 -51.153  45.034  1.00 70.37           O  
ATOM   1293  CG  LEU A  85      21.181 -50.267  41.175  1.00 70.37           C  
ATOM   1294  HG  LEU A  85      21.575 -49.360  40.719  1.00 70.37           H  
ATOM   1295  CD1 LEU A  85      20.820 -51.240  40.057  1.00 70.37           C  
ATOM   1296 HD11 LEU A  85      21.729 -51.629  39.598  1.00 70.37           H  
ATOM   1297 HD12 LEU A  85      20.233 -50.717  39.302  1.00 70.37           H  
ATOM   1298 HD13 LEU A  85      20.218 -52.053  40.461  1.00 70.37           H  
ATOM   1299  CD2 LEU A  85      19.882 -49.929  41.906  1.00 70.37           C  
ATOM   1300 HD21 LEU A  85      19.143 -49.599  41.177  1.00 70.37           H  
ATOM   1301 HD22 LEU A  85      20.038 -49.112  42.612  1.00 70.37           H  
ATOM   1302 HD23 LEU A  85      19.498 -50.800  42.437  1.00 70.37           H  
ATOM   1303  N   GLY A  86      24.684 -50.066  44.682  1.00 60.33           N  
ATOM   1304  H   GLY A  86      25.186 -49.421  44.090  1.00 60.33           H  
ATOM   1305  CA  GLY A  86      25.312 -50.480  45.940  1.00 60.33           C  
ATOM   1306  HA2 GLY A  86      26.278 -49.983  46.025  1.00 60.33           H  
ATOM   1307  HA3 GLY A  86      24.685 -50.163  46.773  1.00 60.33           H  
ATOM   1308  C   GLY A  86      25.544 -51.988  46.060  1.00 60.33           C  
ATOM   1309  O   GLY A  86      25.875 -52.476  47.140  1.00 60.33           O  
ATOM   1310  N   THR A  87      25.405 -52.739  44.962  1.00 43.47           N  
ATOM   1311  H   THR A  87      25.074 -52.283  44.124  1.00 43.47           H  
ATOM   1312  CA  THR A  87      25.818 -54.145  44.847  1.00 43.47           C  
ATOM   1313  HA  THR A  87      25.550 -54.648  45.777  1.00 43.47           H  
ATOM   1314  C   THR A  87      27.340 -54.265  44.753  1.00 43.47           C  
ATOM   1315  CB  THR A  87      25.091 -54.878  43.702  1.00 43.47           C  
ATOM   1316  HB  THR A  87      25.664 -55.757  43.408  1.00 43.47           H  
ATOM   1317  O   THR A  87      27.889 -54.858  43.824  1.00 43.47           O  
ATOM   1318  CG2 THR A  87      23.712 -55.356  44.154  1.00 43.47           C  
ATOM   1319 HG21 THR A  87      23.256 -55.916  43.337  1.00 43.47           H  
ATOM   1320 HG22 THR A  87      23.090 -54.498  44.409  1.00 43.47           H  
ATOM   1321 HG23 THR A  87      23.815 -56.009  45.020  1.00 43.47           H  
ATOM   1322  OG1 THR A  87      24.857 -54.056  42.578  1.00 43.47           O  
ATOM   1323  HG1 THR A  87      25.669 -53.605  42.333  1.00 43.47           H  
ATOM   1324  N   GLU A  88      28.041 -53.691  45.733  1.00 38.77           N  
ATOM   1325  H   GLU A  88      27.538 -53.214  46.468  1.00 38.77           H  
ATOM   1326  CA  GLU A  88      29.444 -54.000  45.954  1.00 38.77           C  
ATOM   1327  HA  GLU A  88      29.994 -53.794  45.036  1.00 38.77           H  
ATOM   1328  C   GLU A  88      29.583 -55.485  46.273  1.00 38.77           C  
ATOM   1329  CB  GLU A  88      30.067 -53.167  47.083  1.00 38.77           C  
ATOM   1330  HB2 GLU A  88      29.418 -53.190  47.959  1.00 38.77           H  
ATOM   1331  HB3 GLU A  88      31.021 -53.623  47.348  1.00 38.77           H  
ATOM   1332  O   GLU A  88      28.838 -56.062  47.074  1.00 38.77           O  
ATOM   1333  CG  GLU A  88      30.337 -51.717  46.662  1.00 38.77           C  
ATOM   1334  HG2 GLU A  88      29.390 -51.182  46.591  1.00 38.77           H  
ATOM   1335  HG3 GLU A  88      30.798 -51.722  45.674  1.00 38.77           H  
ATOM   1336  CD  GLU A  88      31.270 -51.002  47.653  1.00 38.77           C  
ATOM   1337  OE1 GLU A  88      32.142 -50.242  47.176  1.00 38.77           O  
ATOM   1338  OE2 GLU A  88      31.121 -51.237  48.876  1.00 38.77           O  
ATOM   1339  N   VAL A  89      30.585 -56.106  45.657  1.00 34.15           N  
ATOM   1340  H   VAL A  89      31.172 -55.573  45.031  1.00 34.15           H  
ATOM   1341  CA  VAL A  89      31.024 -57.434  46.057  1.00 34.15           C  
ATOM   1342  HA  VAL A  89      30.169 -58.111  46.054  1.00 34.15           H  
ATOM   1343  C   VAL A  89      31.552 -57.300  47.481  1.00 34.15           C  
ATOM   1344  CB  VAL A  89      32.094 -57.987  45.093  1.00 34.15           C  
ATOM   1345  HB  VAL A  89      32.980 -57.352  45.120  1.00 34.15           H  
ATOM   1346  O   VAL A  89      32.647 -56.778  47.690  1.00 34.15           O  
ATOM   1347  CG1 VAL A  89      32.499 -59.415  45.476  1.00 34.15           C  
ATOM   1348 HG11 VAL A  89      31.630 -60.073  45.464  1.00 34.15           H  
ATOM   1349 HG12 VAL A  89      32.944 -59.428  46.471  1.00 34.15           H  
ATOM   1350 HG13 VAL A  89      33.241 -59.792  44.770  1.00 34.15           H  
ATOM   1351  CG2 VAL A  89      31.570 -58.013  43.651  1.00 34.15           C  
ATOM   1352 HG21 VAL A  89      32.295 -58.499  42.999  1.00 34.15           H  
ATOM   1353 HG22 VAL A  89      30.625 -58.556  43.615  1.00 34.15           H  
ATOM   1354 HG23 VAL A  89      31.409 -56.997  43.289  1.00 34.15           H  
ATOM   1355  N   ARG A  90      30.791 -57.791  48.468  1.00 31.58           N  
ATOM   1356  H   ARG A  90      29.850 -58.074  48.235  1.00 31.58           H  
ATOM   1357  CA  ARG A  90      31.364 -58.157  49.766  1.00 31.58           C  
ATOM   1358  HA  ARG A  90      31.887 -57.301  50.192  1.00 31.58           H  
ATOM   1359  C   ARG A  90      32.400 -59.237  49.487  1.00 31.58           C  
ATOM   1360  CB  ARG A  90      30.296 -58.660  50.752  1.00 31.58           C  
ATOM   1361  HB2 ARG A  90      30.787 -59.310  51.477  1.00 31.58           H  
ATOM   1362  HB3 ARG A  90      29.547 -59.250  50.224  1.00 31.58           H  
ATOM   1363  O   ARG A  90      32.050 -60.409  49.383  1.00 31.58           O  
ATOM   1364  CG  ARG A  90      29.627 -57.522  51.528  1.00 31.58           C  
ATOM   1365  HG2 ARG A  90      29.045 -56.901  50.847  1.00 31.58           H  
ATOM   1366  HG3 ARG A  90      30.396 -56.912  52.003  1.00 31.58           H  
ATOM   1367  CD  ARG A  90      28.716 -58.118  52.608  1.00 31.58           C  
ATOM   1368  HD2 ARG A  90      29.291 -58.840  53.188  1.00 31.58           H  
ATOM   1369  HD3 ARG A  90      27.891 -58.636  52.119  1.00 31.58           H  
ATOM   1370  NE  ARG A  90      28.194 -57.079  53.514  1.00 31.58           N  
ATOM   1371  HE  ARG A  90      28.458 -56.128  53.299  1.00 31.58           H  
ATOM   1372  NH1 ARG A  90      26.993 -58.470  54.890  1.00 31.58           N  
ATOM   1373 HH11 ARG A  90      26.393 -58.612  55.690  1.00 31.58           H  
ATOM   1374 HH12 ARG A  90      27.274 -59.248  54.311  1.00 31.58           H  
ATOM   1375  NH2 ARG A  90      27.043 -56.275  55.306  1.00 31.58           N  
ATOM   1376 HH21 ARG A  90      26.437 -56.423  56.100  1.00 31.58           H  
ATOM   1377 HH22 ARG A  90      27.341 -55.342  55.061  1.00 31.58           H  
ATOM   1378  CZ  ARG A  90      27.416 -57.279  54.562  1.00 31.58           C  
ATOM   1379  N   GLY A  91      33.648 -58.810  49.300  1.00 29.76           N  
ATOM   1380  H   GLY A  91      33.797 -57.813  49.228  1.00 29.76           H  
ATOM   1381  CA  GLY A  91      34.776 -59.707  49.106  1.00 29.76           C  
ATOM   1382  HA2 GLY A  91      35.710 -59.145  49.084  1.00 29.76           H  
ATOM   1383  HA3 GLY A  91      34.658 -60.241  48.163  1.00 29.76           H  
ATOM   1384  C   GLY A  91      34.831 -60.711  50.249  1.00 29.76           C  
ATOM   1385  O   GLY A  91      34.430 -60.395  51.373  1.00 29.76           O  
ATOM   1386  N   GLU A  92      35.293 -61.922  49.950  1.00 30.84           N  
ATOM   1387  H   GLU A  92      35.594 -62.131  49.008  1.00 30.84           H  
ATOM   1388  CA  GLU A  92      35.401 -62.985  50.941  1.00 30.84           C  
ATOM   1389  HA  GLU A  92      34.405 -63.230  51.310  1.00 30.84           H  
ATOM   1390  C   GLU A  92      36.248 -62.505  52.123  1.00 30.84           C  
ATOM   1391  CB  GLU A  92      35.995 -64.253  50.312  1.00 30.84           C  
ATOM   1392  HB2 GLU A  92      36.180 -64.979  51.104  1.00 30.84           H  
ATOM   1393  HB3 GLU A  92      36.943 -64.007  49.834  1.00 30.84           H  
ATOM   1394  O   GLU A  92      37.467 -62.346  52.030  1.00 30.84           O  
ATOM   1395  CG  GLU A  92      35.039 -64.880  49.288  1.00 30.84           C  
ATOM   1396  HG2 GLU A  92      34.873 -64.177  48.471  1.00 30.84           H  
ATOM   1397  HG3 GLU A  92      34.081 -65.066  49.773  1.00 30.84           H  
ATOM   1398  CD  GLU A  92      35.605 -66.187  48.720  1.00 30.84           C  
ATOM   1399  OE1 GLU A  92      34.854 -67.187  48.722  1.00 30.84           O  
ATOM   1400  OE2 GLU A  92      36.782 -66.168  48.295  1.00 30.84           O  
ATOM   1401  N   ALA A  93      35.586 -62.251  53.254  1.00 34.20           N  
ATOM   1402  H   ALA A  93      34.578 -62.316  53.253  1.00 34.20           H  
ATOM   1403  CA  ALA A  93      36.284 -62.054  54.509  1.00 34.20           C  
ATOM   1404  HA  ALA A  93      36.982 -61.228  54.373  1.00 34.20           H  
ATOM   1405  C   ALA A  93      37.062 -63.350  54.811  1.00 34.20           C  
ATOM   1406  CB  ALA A  93      35.282 -61.681  55.606  1.00 34.20           C  
ATOM   1407  HB1 ALA A  93      34.756 -60.767  55.328  1.00 34.20           H  
ATOM   1408  HB2 ALA A  93      35.812 -61.518  56.545  1.00 34.20           H  
ATOM   1409  HB3 ALA A  93      34.562 -62.489  55.739  1.00 34.20           H  
ATOM   1410  O   ALA A  93      36.504 -64.439  54.640  1.00 34.20           O  
ATOM   1411  N   PRO A  94      38.337 -63.260  55.229  1.00 35.29           N  
ATOM   1412  CA  PRO A  94      39.210 -64.425  55.337  1.00 35.29           C  
ATOM   1413  HA  PRO A  94      39.343 -64.860  54.347  1.00 35.29           H  
ATOM   1414  C   PRO A  94      38.611 -65.485  56.265  1.00 35.29           C  
ATOM   1415  CB  PRO A  94      40.557 -63.891  55.838  1.00 35.29           C  
ATOM   1416  HB2 PRO A  94      41.210 -63.707  54.985  1.00 35.29           H  
ATOM   1417  HB3 PRO A  94      41.036 -64.572  56.540  1.00 35.29           H  
ATOM   1418  O   PRO A  94      38.058 -65.160  57.318  1.00 35.29           O  
ATOM   1419  CG  PRO A  94      40.200 -62.558  56.498  1.00 35.29           C  
ATOM   1420  HG2 PRO A  94      41.038 -61.862  56.489  1.00 35.29           H  
ATOM   1421  HG3 PRO A  94      39.855 -62.734  57.517  1.00 35.29           H  
ATOM   1422  CD  PRO A  94      39.039 -62.059  55.644  1.00 35.29           C  
ATOM   1423  HD2 PRO A  94      39.418 -61.539  54.764  1.00 35.29           H  
ATOM   1424  HD3 PRO A  94      38.398 -61.400  56.230  1.00 35.29           H  
ATOM   1425  N   SER A  95      38.721 -66.760  55.873  1.00 40.11           N  
ATOM   1426  H   SER A  95      39.149 -66.957  54.980  1.00 40.11           H  
ATOM   1427  CA  SER A  95      38.073 -67.847  56.613  1.00 40.11           C  
ATOM   1428  HA  SER A  95      37.006 -67.623  56.620  1.00 40.11           H  
ATOM   1429  C   SER A  95      38.557 -67.887  58.067  1.00 40.11           C  
ATOM   1430  CB  SER A  95      38.240 -69.207  55.913  1.00 40.11           C  
ATOM   1431  HB2 SER A  95      38.286 -69.067  54.833  1.00 40.11           H  
ATOM   1432  HB3 SER A  95      37.364 -69.817  56.135  1.00 40.11           H  
ATOM   1433  O   SER A  95      39.761 -67.882  58.336  1.00 40.11           O  
ATOM   1434  OG  SER A  95      39.382 -69.915  56.359  1.00 40.11           O  
ATOM   1435  HG  SER A  95      40.157 -69.362  56.235  1.00 40.11           H  
ATOM   1436  N   ALA A  96      37.618 -67.971  59.012  1.00 42.48           N  
ATOM   1437  H   ALA A  96      36.649 -67.900  58.735  1.00 42.48           H  
ATOM   1438  CA  ALA A  96      37.933 -67.970  60.441  1.00 42.48           C  
ATOM   1439  HA  ALA A  96      38.491 -67.062  60.668  1.00 42.48           H  
ATOM   1440  C   ALA A  96      38.815 -69.162  60.873  1.00 42.48           C  
ATOM   1441  CB  ALA A  96      36.610 -67.933  61.215  1.00 42.48           C  
ATOM   1442  HB1 ALA A  96      36.036 -67.052  60.929  1.00 42.48           H  
ATOM   1443  HB2 ALA A  96      36.028 -68.831  61.008  1.00 42.48           H  
ATOM   1444  HB3 ALA A  96      36.819 -67.885  62.284  1.00 42.48           H  
ATOM   1445  O   ALA A  96      39.485 -69.085  61.900  1.00 42.48           O  
ATOM   1446  N   LEU A  97      38.853 -70.240  60.077  1.00 47.62           N  
ATOM   1447  H   LEU A  97      38.332 -70.204  59.213  1.00 47.62           H  
ATOM   1448  CA  LEU A  97      39.672 -71.430  60.325  1.00 47.62           C  
ATOM   1449  HA  LEU A  97      39.489 -71.769  61.345  1.00 47.62           H  
ATOM   1450  C   LEU A  97      41.181 -71.155  60.249  1.00 47.62           C  
ATOM   1451  CB  LEU A  97      39.249 -72.541  59.345  1.00 47.62           C  
ATOM   1452  HB2 LEU A  97      39.126 -72.108  58.352  1.00 47.62           H  
ATOM   1453  HB3 LEU A  97      40.044 -73.284  59.278  1.00 47.62           H  
ATOM   1454  O   LEU A  97      41.921 -71.751  61.022  1.00 47.62           O  
ATOM   1455  CG  LEU A  97      37.952 -73.255  59.772  1.00 47.62           C  
ATOM   1456  HG  LEU A  97      37.221 -72.517  60.103  1.00 47.62           H  
ATOM   1457  CD1 LEU A  97      37.349 -74.023  58.597  1.00 47.62           C  
ATOM   1458 HD11 LEU A  97      37.122 -73.335  57.783  1.00 47.62           H  
ATOM   1459 HD12 LEU A  97      36.429 -74.517  58.908  1.00 47.62           H  
ATOM   1460 HD13 LEU A  97      38.057 -74.772  58.241  1.00 47.62           H  
ATOM   1461  CD2 LEU A  97      38.203 -74.255  60.903  1.00 47.62           C  
ATOM   1462 HD21 LEU A  97      37.267 -74.735  61.188  1.00 47.62           H  
ATOM   1463 HD22 LEU A  97      38.911 -75.017  60.577  1.00 47.62           H  
ATOM   1464 HD23 LEU A  97      38.616 -73.748  61.775  1.00 47.62           H  
ATOM   1465  N   ALA A  98      41.636 -70.192  59.440  1.00 46.43           N  
ATOM   1466  H   ALA A  98      40.982 -69.682  58.862  1.00 46.43           H  
ATOM   1467  CA  ALA A  98      43.041 -69.761  59.455  1.00 46.43           C  
ATOM   1468  HA  ALA A  98      43.679 -70.639  59.353  1.00 46.43           H  
ATOM   1469  C   ALA A  98      43.441 -69.067  60.778  1.00 46.43           C  
ATOM   1470  CB  ALA A  98      43.276 -68.846  58.247  1.00 46.43           C  
ATOM   1471  HB1 ALA A  98      42.653 -67.955  58.324  1.00 46.43           H  
ATOM   1472  HB2 ALA A  98      43.039 -69.381  57.327  1.00 46.43           H  
ATOM   1473  HB3 ALA A  98      44.325 -68.549  58.219  1.00 46.43           H  
ATOM   1474  O   ALA A  98      44.622 -68.929  61.084  1.00 46.43           O  
ATOM   1475  N   GLY A  99      42.463 -68.622  61.577  1.00 47.61           N  
ATOM   1476  H   GLY A  99      41.506 -68.783  61.298  1.00 47.61           H  
ATOM   1477  CA  GLY A  99      42.697 -68.039  62.899  1.00 47.61           C  
ATOM   1478  HA2 GLY A  99      43.581 -67.403  62.866  1.00 47.61           H  
ATOM   1479  HA3 GLY A  99      41.837 -67.423  63.161  1.00 47.61           H  
ATOM   1480  C   GLY A  99      42.892 -69.066  64.020  1.00 47.61           C  
ATOM   1481  O   GLY A  99      43.339 -68.684  65.100  1.00 47.61           O  
ATOM   1482  N   LEU A 100      42.561 -70.345  63.796  1.00 50.14           N  
ATOM   1483  H   LEU A 100      42.271 -70.620  62.868  1.00 50.14           H  
ATOM   1484  CA  LEU A 100      42.666 -71.388  64.823  1.00 50.14           C  
ATOM   1485  HA  LEU A 100      42.398 -70.942  65.781  1.00 50.14           H  
ATOM   1486  C   LEU A 100      44.107 -71.888  65.022  1.00 50.14           C  
ATOM   1487  CB  LEU A 100      41.653 -72.515  64.522  1.00 50.14           C  
ATOM   1488  HB2 LEU A 100      41.415 -72.516  63.459  1.00 50.14           H  
ATOM   1489  HB3 LEU A 100      42.103 -73.483  64.747  1.00 50.14           H  
ATOM   1490  O   LEU A 100      44.482 -72.134  66.166  1.00 50.14           O  
ATOM   1491  CG  LEU A 100      40.361 -72.356  65.348  1.00 50.14           C  
ATOM   1492  HG  LEU A 100      40.119 -71.298  65.445  1.00 50.14           H  
ATOM   1493  CD1 LEU A 100      39.172 -73.039  64.674  1.00 50.14           C  
ATOM   1494 HD11 LEU A 100      38.979 -72.547  63.721  1.00 50.14           H  
ATOM   1495 HD12 LEU A 100      39.400 -74.091  64.501  1.00 50.14           H  
ATOM   1496 HD13 LEU A 100      38.286 -72.952  65.302  1.00 50.14           H  
ATOM   1497  CD2 LEU A 100      40.525 -72.958  66.747  1.00 50.14           C  
ATOM   1498 HD21 LEU A 100      41.370 -72.489  67.250  1.00 50.14           H  
ATOM   1499 HD22 LEU A 100      39.622 -72.789  67.333  1.00 50.14           H  
ATOM   1500 HD23 LEU A 100      40.718 -74.028  66.670  1.00 50.14           H  
ATOM   1501  N   ASP A 101      44.924 -71.936  63.961  1.00 52.74           N  
ATOM   1502  H   ASP A 101      44.522 -71.804  63.044  1.00 52.74           H  
ATOM   1503  CA  ASP A 101      46.326 -72.394  64.006  1.00 52.74           C  
ATOM   1504  HA  ASP A 101      46.355 -73.457  64.247  1.00 52.74           H  
ATOM   1505  C   ASP A 101      47.164 -71.641  65.057  1.00 52.74           C  
ATOM   1506  CB  ASP A 101      46.998 -72.173  62.633  1.00 52.74           C  
ATOM   1507  HB2 ASP A 101      48.062 -72.384  62.736  1.00 52.74           H  
ATOM   1508  HB3 ASP A 101      46.898 -71.123  62.358  1.00 52.74           H  
ATOM   1509  O   ASP A 101      47.839 -72.231  65.899  1.00 52.74           O  
ATOM   1510  CG  ASP A 101      46.471 -73.033  61.480  1.00 52.74           C  
ATOM   1511  OD1 ASP A 101      45.807 -74.056  61.751  1.00 52.74           O  
ATOM   1512  OD2 ASP A 101      46.743 -72.643  60.322  1.00 52.74           O  
ATOM   1513  N   ALA A 102      47.119 -70.305  65.033  1.00 46.37           N  
ATOM   1514  H   ALA A 102      46.533 -69.867  64.336  1.00 46.37           H  
ATOM   1515  CA  ALA A 102      48.012 -69.476  65.845  1.00 46.37           C  
ATOM   1516  HA  ALA A 102      49.033 -69.825  65.689  1.00 46.37           H  
ATOM   1517  C   ALA A 102      47.734 -69.573  67.358  1.00 46.37           C  
ATOM   1518  CB  ALA A 102      47.916 -68.031  65.343  1.00 46.37           C  
ATOM   1519  HB1 ALA A 102      46.901 -67.658  65.478  1.00 46.37           H  
ATOM   1520  HB2 ALA A 102      48.178 -67.990  64.286  1.00 46.37           H  
ATOM   1521  HB3 ALA A 102      48.607 -67.404  65.905  1.00 46.37           H  
ATOM   1522  O   ALA A 102      48.629 -69.312  68.166  1.00 46.37           O  
ATOM   1523  N   LEU A 103      46.515 -69.956  67.757  1.00 50.13           N  
ATOM   1524  H   LEU A 103      45.855 -70.255  67.053  1.00 50.13           H  
ATOM   1525  CA  LEU A 103      46.144 -70.086  69.168  1.00 50.13           C  
ATOM   1526  HA  LEU A 103      46.520 -69.204  69.687  1.00 50.13           H  
ATOM   1527  C   LEU A 103      46.800 -71.312  69.830  1.00 50.13           C  
ATOM   1528  CB  LEU A 103      44.606 -70.117  69.268  1.00 50.13           C  
ATOM   1529  HB2 LEU A 103      44.265 -71.100  68.947  1.00 50.13           H  
ATOM   1530  HB3 LEU A 103      44.186 -69.382  68.582  1.00 50.13           H  
ATOM   1531  O   LEU A 103      46.995 -71.323  71.045  1.00 50.13           O  
ATOM   1532  CG  LEU A 103      44.065 -69.826  70.683  1.00 50.13           C  
ATOM   1533  HG  LEU A 103      44.556 -70.468  71.413  1.00 50.13           H  
ATOM   1534  CD1 LEU A 103      44.265 -68.360  71.089  1.00 50.13           C  
ATOM   1535 HD11 LEU A 103      43.811 -67.702  70.348  1.00 50.13           H  
ATOM   1536 HD12 LEU A 103      45.329 -68.138  71.165  1.00 50.13           H  
ATOM   1537 HD13 LEU A 103      43.810 -68.183  72.063  1.00 50.13           H  
ATOM   1538  CD2 LEU A 103      42.565 -70.118  70.737  1.00 50.13           C  
ATOM   1539 HD21 LEU A 103      42.394 -71.164  70.483  1.00 50.13           H  
ATOM   1540 HD22 LEU A 103      42.037 -69.486  70.023  1.00 50.13           H  
ATOM   1541 HD23 LEU A 103      42.188 -69.934  71.743  1.00 50.13           H  
ATOM   1542  N   GLU A 104      47.187 -72.315  69.038  1.00 52.49           N  
ATOM   1543  H   GLU A 104      47.020 -72.243  68.044  1.00 52.49           H  
ATOM   1544  CA  GLU A 104      47.822 -73.550  69.513  1.00 52.49           C  
ATOM   1545  HA  GLU A 104      47.233 -73.927  70.349  1.00 52.49           H  
ATOM   1546  C   GLU A 104      49.256 -73.313  70.044  1.00 52.49           C  
ATOM   1547  CB  GLU A 104      47.764 -74.590  68.370  1.00 52.49           C  
ATOM   1548  HB2 GLU A 104      46.928 -74.353  67.711  1.00 52.49           H  
ATOM   1549  HB3 GLU A 104      48.682 -74.541  67.786  1.00 52.49           H  
ATOM   1550  O   GLU A 104      49.754 -74.077  70.871  1.00 52.49           O  
ATOM   1551  CG  GLU A 104      47.538 -76.016  68.894  1.00 52.49           C  
ATOM   1552  HG2 GLU A 104      46.672 -76.006  69.556  1.00 52.49           H  
ATOM   1553  HG3 GLU A 104      48.401 -76.313  69.491  1.00 52.49           H  
ATOM   1554  CD  GLU A 104      47.305 -77.055  67.779  1.00 52.49           C  
ATOM   1555  OE1 GLU A 104      46.487 -77.975  68.023  1.00 52.49           O  
ATOM   1556  OE2 GLU A 104      47.980 -76.967  66.731  1.00 52.49           O  
ATOM   1557  N   ALA A 105      49.906 -72.214  69.638  1.00 50.31           N  
ATOM   1558  H   ALA A 105      49.432 -71.617  68.975  1.00 50.31           H  
ATOM   1559  CA  ALA A 105      51.315 -71.940  69.930  1.00 50.31           C  
ATOM   1560  HA  ALA A 105      51.870 -72.872  69.823  1.00 50.31           H  
ATOM   1561  C   ALA A 105      51.607 -71.407  71.350  1.00 50.31           C  
ATOM   1562  CB  ALA A 105      51.827 -70.958  68.866  1.00 50.31           C  
ATOM   1563  HB1 ALA A 105      51.677 -71.381  67.873  1.00 50.31           H  
ATOM   1564  HB2 ALA A 105      52.890 -70.776  69.018  1.00 50.31           H  
ATOM   1565  HB3 ALA A 105      51.287 -70.014  68.937  1.00 50.31           H  
ATOM   1566  O   ALA A 105      52.618 -71.779  71.942  1.00 50.31           O  
ATOM   1567  N   ALA A 106      50.767 -70.514  71.890  1.00 46.02           N  
ATOM   1568  H   ALA A 106      49.945 -70.265  71.360  1.00 46.02           H  
ATOM   1569  CA  ALA A 106      51.104 -69.721  73.087  1.00 46.02           C  
ATOM   1570  HA  ALA A 106      52.184 -69.585  73.124  1.00 46.02           H  
ATOM   1571  C   ALA A 106      50.703 -70.371  74.427  1.00 46.02           C  
ATOM   1572  CB  ALA A 106      50.472 -68.333  72.929  1.00 46.02           C  
ATOM   1573  HB1 ALA A 106      49.386 -68.415  72.900  1.00 46.02           H  
ATOM   1574  HB2 ALA A 106      50.827 -67.868  72.009  1.00 46.02           H  
ATOM   1575  HB3 ALA A 106      50.763 -67.706  73.772  1.00 46.02           H  
ATOM   1576  O   ALA A 106      51.227 -70.023  75.484  1.00 46.02           O  
ATOM   1577  N   LEU A 107      49.779 -71.336  74.413  1.00 43.72           N  
ATOM   1578  H   LEU A 107      49.408 -71.623  73.519  1.00 43.72           H  
ATOM   1579  CA  LEU A 107      49.245 -71.948  75.637  1.00 43.72           C  
ATOM   1580  HA  LEU A 107      48.931 -71.125  76.280  1.00 43.72           H  
ATOM   1581  C   LEU A 107      50.243 -72.741  76.523  1.00 43.72           C  
ATOM   1582  CB  LEU A 107      47.992 -72.767  75.272  1.00 43.72           C  
ATOM   1583  HB2 LEU A 107      47.735 -73.427  76.100  1.00 43.72           H  
ATOM   1584  HB3 LEU A 107      48.225 -73.393  74.410  1.00 43.72           H  
ATOM   1585  O   LEU A 107      49.938 -72.883  77.711  1.00 43.72           O  
ATOM   1586  CG  LEU A 107      46.770 -71.881  74.952  1.00 43.72           C  
ATOM   1587  HG  LEU A 107      47.060 -71.075  74.278  1.00 43.72           H  
ATOM   1588  CD1 LEU A 107      45.679 -72.707  74.272  1.00 43.72           C  
ATOM   1589 HD11 LEU A 107      46.064 -73.100  73.331  1.00 43.72           H  
ATOM   1590 HD12 LEU A 107      45.373 -73.535  74.911  1.00 43.72           H  
ATOM   1591 HD13 LEU A 107      44.821 -72.074  74.046  1.00 43.72           H  
ATOM   1592  CD2 LEU A 107      46.152 -71.277  76.218  1.00 43.72           C  
ATOM   1593 HD21 LEU A 107      46.883 -70.666  76.748  1.00 43.72           H  
ATOM   1594 HD22 LEU A 107      45.804 -72.080  76.868  1.00 43.72           H  
ATOM   1595 HD23 LEU A 107      45.309 -70.642  75.942  1.00 43.72           H  
ATOM   1596  N   PRO A 108      51.425 -73.221  76.066  1.00 43.36           N  
ATOM   1597  CA  PRO A 108      52.397 -73.879  76.950  1.00 43.36           C  
ATOM   1598  HA  PRO A 108      51.896 -74.711  77.444  1.00 43.36           H  
ATOM   1599  C   PRO A 108      53.028 -72.987  78.037  1.00 43.36           C  
ATOM   1600  CB  PRO A 108      53.488 -74.438  76.025  1.00 43.36           C  
ATOM   1601  HB2 PRO A 108      53.879 -75.387  76.392  1.00 43.36           H  
ATOM   1602  HB3 PRO A 108      54.295 -73.712  75.918  1.00 43.36           H  
ATOM   1603  O   PRO A 108      53.638 -73.522  78.963  1.00 43.36           O  
ATOM   1604  CG  PRO A 108      52.784 -74.599  74.682  1.00 43.36           C  
ATOM   1605  HG2 PRO A 108      53.483 -74.562  73.846  1.00 43.36           H  
ATOM   1606  HG3 PRO A 108      52.209 -75.525  74.670  1.00 43.36           H  
ATOM   1607  CD  PRO A 108      51.839 -73.405  74.680  1.00 43.36           C  
ATOM   1608  HD2 PRO A 108      50.995 -73.607  74.021  1.00 43.36           H  
ATOM   1609  HD3 PRO A 108      52.381 -72.519  74.349  1.00 43.36           H  
ATOM   1610  N   GLU A 109      52.927 -71.654  77.940  1.00 47.74           N  
ATOM   1611  H   GLU A 109      52.421 -71.264  77.157  1.00 47.74           H  
ATOM   1612  CA  GLU A 109      53.676 -70.708  78.791  1.00 47.74           C  
ATOM   1613  HA  GLU A 109      54.740 -70.937  78.732  1.00 47.74           H  
ATOM   1614  C   GLU A 109      53.305 -70.720  80.285  1.00 47.74           C  
ATOM   1615  CB  GLU A 109      53.459 -69.271  78.286  1.00 47.74           C  
ATOM   1616  HB2 GLU A 109      52.391 -69.081  78.170  1.00 47.74           H  
ATOM   1617  HB3 GLU A 109      53.845 -68.593  79.047  1.00 47.74           H  
ATOM   1618  O   GLU A 109      54.126 -70.355  81.130  1.00 47.74           O  
ATOM   1619  CG  GLU A 109      54.189 -68.960  76.972  1.00 47.74           C  
ATOM   1620  HG2 GLU A 109      53.741 -69.537  76.163  1.00 47.74           H  
ATOM   1621  HG3 GLU A 109      55.224 -69.286  77.075  1.00 47.74           H  
ATOM   1622  CD  GLU A 109      54.183 -67.460  76.618  1.00 47.74           C  
ATOM   1623  OE1 GLU A 109      54.806 -67.122  75.587  1.00 47.74           O  
ATOM   1624  OE2 GLU A 109      53.621 -66.650  77.393  1.00 47.74           O  
ATOM   1625  N   VAL A 110      52.061 -71.080  80.615  1.00 45.49           N  
ATOM   1626  H   VAL A 110      51.481 -71.428  79.865  1.00 45.49           H  
ATOM   1627  CA  VAL A 110      51.394 -70.628  81.850  1.00 45.49           C  
ATOM   1628  HA  VAL A 110      51.399 -69.540  81.788  1.00 45.49           H  
ATOM   1629  C   VAL A 110      52.152 -71.051  83.135  1.00 45.49           C  
ATOM   1630  CB  VAL A 110      49.910 -71.054  81.835  1.00 45.49           C  
ATOM   1631  HB  VAL A 110      49.857 -72.138  81.735  1.00 45.49           H  
ATOM   1632  O   VAL A 110      52.630 -72.196  83.215  1.00 45.49           O  
ATOM   1633  CG1 VAL A 110      49.143 -70.658  83.098  1.00 45.49           C  
ATOM   1634 HG11 VAL A 110      49.596 -71.134  83.968  1.00 45.49           H  
ATOM   1635 HG12 VAL A 110      48.111 -71.000  83.029  1.00 45.49           H  
ATOM   1636 HG13 VAL A 110      49.140 -69.575  83.224  1.00 45.49           H  
ATOM   1637  CG2 VAL A 110      49.175 -70.412  80.646  1.00 45.49           C  
ATOM   1638 HG21 VAL A 110      48.124 -70.700  80.661  1.00 45.49           H  
ATOM   1639 HG22 VAL A 110      49.600 -70.750  79.702  1.00 45.49           H  
ATOM   1640 HG23 VAL A 110      49.246 -69.325  80.702  1.00 45.49           H  
ATOM   1641  N   PRO A 111      52.292 -70.164  84.154  1.00 52.34           N  
ATOM   1642  CA  PRO A 111      53.190 -70.353  85.299  1.00 52.34           C  
ATOM   1643  HA  PRO A 111      54.208 -70.381  84.908  1.00 52.34           H  
ATOM   1644  C   PRO A 111      52.962 -71.616  86.142  1.00 52.34           C  
ATOM   1645  CB  PRO A 111      53.043 -69.097  86.169  1.00 52.34           C  
ATOM   1646  HB2 PRO A 111      52.236 -69.231  86.889  1.00 52.34           H  
ATOM   1647  HB3 PRO A 111      53.972 -68.841  86.679  1.00 52.34           H  
ATOM   1648  O   PRO A 111      51.988 -72.352  85.997  1.00 52.34           O  
ATOM   1649  CG  PRO A 111      52.639 -68.021  85.172  1.00 52.34           C  
ATOM   1650  HG2 PRO A 111      52.094 -67.207  85.649  1.00 52.34           H  
ATOM   1651  HG3 PRO A 111      53.517 -67.650  84.645  1.00 52.34           H  
ATOM   1652  CD  PRO A 111      51.751 -68.804  84.213  1.00 52.34           C  
ATOM   1653  HD2 PRO A 111      50.739 -68.839  84.614  1.00 52.34           H  
ATOM   1654  HD3 PRO A 111      51.756 -68.292  83.251  1.00 52.34           H  
ATOM   1655  N   ALA A 112      53.885 -71.853  87.080  1.00 48.80           N  
ATOM   1656  H   ALA A 112      54.626 -71.174  87.184  1.00 48.80           H  
ATOM   1657  CA  ALA A 112      53.939 -73.052  87.925  1.00 48.80           C  
ATOM   1658  HA  ALA A 112      54.138 -73.915  87.290  1.00 48.80           H  
ATOM   1659  C   ALA A 112      52.650 -73.364  88.719  1.00 48.80           C  
ATOM   1660  CB  ALA A 112      55.117 -72.862  88.893  1.00 48.80           C  
ATOM   1661  HB1 ALA A 112      56.041 -72.710  88.335  1.00 48.80           H  
ATOM   1662  HB2 ALA A 112      54.935 -72.002  89.538  1.00 48.80           H  
ATOM   1663  HB3 ALA A 112      55.223 -73.751  89.514  1.00 48.80           H  
ATOM   1664  O   ALA A 112      52.466 -74.499  89.147  1.00 48.80           O  
ATOM   1665  N   THR A 113      51.802 -72.357  88.934  1.00 54.16           N  
ATOM   1666  H   THR A 113      52.048 -71.462  88.535  1.00 54.16           H  
ATOM   1667  CA  THR A 113      50.704 -72.299  89.913  1.00 54.16           C  
ATOM   1668  HA  THR A 113      50.767 -73.145  90.598  1.00 54.16           H  
ATOM   1669  C   THR A 113      49.296 -72.317  89.316  1.00 54.16           C  
ATOM   1670  CB  THR A 113      50.847 -70.989  90.709  1.00 54.16           C  
ATOM   1671  HB  THR A 113      49.911 -70.741  91.208  1.00 54.16           H  
ATOM   1672  O   THR A 113      48.346 -72.609  90.030  1.00 54.16           O  
ATOM   1673  CG2 THR A 113      51.946 -71.107  91.765  1.00 54.16           C  
ATOM   1674 HG21 THR A 113      52.020 -70.167  92.313  1.00 54.16           H  
ATOM   1675 HG22 THR A 113      51.696 -71.906  92.463  1.00 54.16           H  
ATOM   1676 HG23 THR A 113      52.904 -71.323  91.291  1.00 54.16           H  
ATOM   1677  OG1 THR A 113      51.235 -69.927  89.851  1.00 54.16           O  
ATOM   1678  HG1 THR A 113      50.457 -69.437  89.576  1.00 54.16           H  
ATOM   1679  N   GLU A 114      49.145 -71.985  88.034  1.00 52.62           N  
ATOM   1680  H   GLU A 114      49.976 -71.760  87.506  1.00 52.62           H  
ATOM   1681  CA  GLU A 114      47.845 -71.725  87.370  1.00 52.62           C  
ATOM   1682  HA  GLU A 114      47.056 -71.586  88.108  1.00 52.62           H  
ATOM   1683  C   GLU A 114      47.407 -72.886  86.453  1.00 52.62           C  
ATOM   1684  CB  GLU A 114      48.002 -70.423  86.569  1.00 52.62           C  
ATOM   1685  HB2 GLU A 114      47.154 -70.294  85.897  1.00 52.62           H  
ATOM   1686  HB3 GLU A 114      48.911 -70.509  85.973  1.00 52.62           H  
ATOM   1687  O   GLU A 114      46.347 -72.882  85.828  1.00 52.62           O  
ATOM   1688  CG  GLU A 114      48.115 -69.178  87.465  1.00 52.62           C  
ATOM   1689  HG2 GLU A 114      48.717 -69.417  88.341  1.00 52.62           H  
ATOM   1690  HG3 GLU A 114      47.120 -68.903  87.816  1.00 52.62           H  
ATOM   1691  CD  GLU A 114      48.765 -67.987  86.744  1.00 52.62           C  
ATOM   1692  OE1 GLU A 114      49.436 -67.207  87.458  1.00 52.62           O  
ATOM   1693  OE2 GLU A 114      48.653 -67.895  85.502  1.00 52.62           O  
ATOM   1694  N   ARG A 115      48.269 -73.898  86.345  1.00 47.43           N  
ATOM   1695  H   ARG A 115      49.078 -73.841  86.947  1.00 47.43           H  
ATOM   1696  CA  ARG A 115      48.322 -74.840  85.225  1.00 47.43           C  
ATOM   1697  HA  ARG A 115      48.197 -74.267  84.306  1.00 47.43           H  
ATOM   1698  C   ARG A 115      47.203 -75.891  85.219  1.00 47.43           C  
ATOM   1699  CB  ARG A 115      49.737 -75.440  85.254  1.00 47.43           C  
ATOM   1700  HB2 ARG A 115      49.778 -76.238  85.995  1.00 47.43           H  
ATOM   1701  HB3 ARG A 115      50.434 -74.661  85.564  1.00 47.43           H  
ATOM   1702  O   ARG A 115      46.836 -76.368  84.149  1.00 47.43           O  
ATOM   1703  CG  ARG A 115      50.209 -75.968  83.897  1.00 47.43           C  
ATOM   1704  HG2 ARG A 115      49.619 -76.844  83.630  1.00 47.43           H  
ATOM   1705  HG3 ARG A 115      50.072 -75.206  83.130  1.00 47.43           H  
ATOM   1706  CD  ARG A 115      51.691 -76.359  83.972  1.00 47.43           C  
ATOM   1707  HD2 ARG A 115      51.842 -76.998  84.842  1.00 47.43           H  
ATOM   1708  HD3 ARG A 115      51.935 -76.927  83.074  1.00 47.43           H  
ATOM   1709  NE  ARG A 115      52.578 -75.178  84.038  1.00 47.43           N  
ATOM   1710  HE  ARG A 115      52.176 -74.280  83.811  1.00 47.43           H  
ATOM   1711  NH1 ARG A 115      54.535 -76.251  84.580  1.00 47.43           N  
ATOM   1712 HH11 ARG A 115      55.539 -76.224  84.687  1.00 47.43           H  
ATOM   1713 HH12 ARG A 115      54.002 -77.096  84.726  1.00 47.43           H  
ATOM   1714  NH2 ARG A 115      54.548 -74.081  84.022  1.00 47.43           N  
ATOM   1715 HH21 ARG A 115      54.022 -73.301  83.655  1.00 47.43           H  
ATOM   1716 HH22 ARG A 115      55.557 -74.061  83.981  1.00 47.43           H  
ATOM   1717  CZ  ARG A 115      53.881 -75.178  84.222  1.00 47.43           C  
ATOM   1718  N   GLU A 116      46.646 -76.233  86.383  1.00 52.63           N  
ATOM   1719  H   GLU A 116      46.977 -75.774  87.220  1.00 52.63           H  
ATOM   1720  CA  GLU A 116      45.546 -77.209  86.517  1.00 52.63           C  
ATOM   1721  HA  GLU A 116      45.800 -78.116  85.969  1.00 52.63           H  
ATOM   1722  C   GLU A 116      44.217 -76.709  85.925  1.00 52.63           C  
ATOM   1723  CB  GLU A 116      45.339 -77.578  88.001  1.00 52.63           C  
ATOM   1724  HB2 GLU A 116      44.342 -78.001  88.124  1.00 52.63           H  
ATOM   1725  HB3 GLU A 116      45.403 -76.675  88.609  1.00 52.63           H  
ATOM   1726  O   GLU A 116      43.438 -77.502  85.396  1.00 52.63           O  
ATOM   1727  CG  GLU A 116      46.350 -78.626  88.492  1.00 52.63           C  
ATOM   1728  HG2 GLU A 116      47.358 -78.230  88.361  1.00 52.63           H  
ATOM   1729  HG3 GLU A 116      46.260 -79.514  87.867  1.00 52.63           H  
ATOM   1730  CD  GLU A 116      46.149 -79.004  89.971  1.00 52.63           C  
ATOM   1731  OE1 GLU A 116      46.123 -80.221  90.266  1.00 52.63           O  
ATOM   1732  OE2 GLU A 116      46.058 -78.074  90.803  1.00 52.63           O  
ATOM   1733  N   GLU A 117      43.947 -75.401  85.975  1.00 54.73           N  
ATOM   1734  H   GLU A 117      44.629 -74.776  86.382  1.00 54.73           H  
ATOM   1735  CA  GLU A 117      42.658 -74.830  85.557  1.00 54.73           C  
ATOM   1736  HA  GLU A 117      41.858 -75.467  85.935  1.00 54.73           H  
ATOM   1737  C   GLU A 117      42.510 -74.776  84.024  1.00 54.73           C  
ATOM   1738  CB  GLU A 117      42.514 -73.445  86.211  1.00 54.73           C  
ATOM   1739  HB2 GLU A 117      42.758 -73.538  87.270  1.00 54.73           H  
ATOM   1740  HB3 GLU A 117      43.218 -72.752  85.749  1.00 54.73           H  
ATOM   1741  O   GLU A 117      41.420 -74.982  83.479  1.00 54.73           O  
ATOM   1742  CG  GLU A 117      41.085 -72.895  86.091  1.00 54.73           C  
ATOM   1743  HG2 GLU A 117      40.859 -72.728  85.038  1.00 54.73           H  
ATOM   1744  HG3 GLU A 117      40.394 -73.650  86.465  1.00 54.73           H  
ATOM   1745  CD  GLU A 117      40.853 -71.583  86.860  1.00 54.73           C  
ATOM   1746  OE1 GLU A 117      39.664 -71.197  86.951  1.00 54.73           O  
ATOM   1747  OE2 GLU A 117      41.836 -70.965  87.323  1.00 54.73           O  
ATOM   1748  N   LEU A 118      43.626 -74.571  83.315  1.00 52.79           N  
ATOM   1749  H   LEU A 118      44.478 -74.418  83.836  1.00 52.79           H  
ATOM   1750  CA  LEU A 118      43.687 -74.526  81.852  1.00 52.79           C  
ATOM   1751  HA  LEU A 118      43.008 -73.748  81.505  1.00 52.79           H  
ATOM   1752  C   LEU A 118      43.251 -75.860  81.217  1.00 52.79           C  
ATOM   1753  CB  LEU A 118      45.135 -74.170  81.456  1.00 52.79           C  
ATOM   1754  HB2 LEU A 118      45.528 -73.414  82.136  1.00 52.79           H  
ATOM   1755  HB3 LEU A 118      45.754 -75.059  81.575  1.00 52.79           H  
ATOM   1756  O   LEU A 118      42.462 -75.882  80.268  1.00 52.79           O  
ATOM   1757  CG  LEU A 118      45.264 -73.644  80.016  1.00 52.79           C  
ATOM   1758  HG  LEU A 118      44.611 -74.211  79.352  1.00 52.79           H  
ATOM   1759  CD1 LEU A 118      44.884 -72.161  79.958  1.00 52.79           C  
ATOM   1760 HD11 LEU A 118      43.859 -72.022  80.301  1.00 52.79           H  
ATOM   1761 HD12 LEU A 118      45.556 -71.578  80.588  1.00 52.79           H  
ATOM   1762 HD13 LEU A 118      44.960 -71.798  78.933  1.00 52.79           H  
ATOM   1763  CD2 LEU A 118      46.702 -73.804  79.525  1.00 52.79           C  
ATOM   1764 HD21 LEU A 118      47.386 -73.256  80.173  1.00 52.79           H  
ATOM   1765 HD22 LEU A 118      46.979 -74.858  79.522  1.00 52.79           H  
ATOM   1766 HD23 LEU A 118      46.799 -73.420  78.510  1.00 52.79           H  
ATOM   1767  N   VAL A 119      43.726 -76.975  81.786  1.00 54.24           N  
ATOM   1768  H   VAL A 119      44.323 -76.861  82.593  1.00 54.24           H  
ATOM   1769  CA  VAL A 119      43.478 -78.345  81.302  1.00 54.24           C  
ATOM   1770  HA  VAL A 119      43.816 -78.417  80.268  1.00 54.24           H  
ATOM   1771  C   VAL A 119      41.980 -78.661  81.305  1.00 54.24           C  
ATOM   1772  CB  VAL A 119      44.282 -79.363  82.140  1.00 54.24           C  
ATOM   1773  HB  VAL A 119      44.009 -79.257  83.190  1.00 54.24           H  
ATOM   1774  O   VAL A 119      41.433 -79.037  80.266  1.00 54.24           O  
ATOM   1775  CG1 VAL A 119      44.014 -80.810  81.714  1.00 54.24           C  
ATOM   1776 HG11 VAL A 119      44.221 -80.941  80.652  1.00 54.24           H  
ATOM   1777 HG12 VAL A 119      44.640 -81.492  82.290  1.00 54.24           H  
ATOM   1778 HG13 VAL A 119      42.975 -81.078  81.909  1.00 54.24           H  
ATOM   1779  CG2 VAL A 119      45.792 -79.115  81.998  1.00 54.24           C  
ATOM   1780 HG21 VAL A 119      46.050 -78.119  82.357  1.00 54.24           H  
ATOM   1781 HG22 VAL A 119      46.091 -79.210  80.954  1.00 54.24           H  
ATOM   1782 HG23 VAL A 119      46.341 -79.842  82.597  1.00 54.24           H  
ATOM   1783  N   GLN A 120      41.281 -78.366  82.410  1.00 56.83           N  
ATOM   1784  H   GLN A 120      41.791 -78.024  83.212  1.00 56.83           H  
ATOM   1785  CA  GLN A 120      39.827 -78.570  82.542  1.00 56.83           C  
ATOM   1786  HA  GLN A 120      39.605 -79.637  82.501  1.00 56.83           H  
ATOM   1787  C   GLN A 120      38.997 -77.855  81.465  1.00 56.83           C  
ATOM   1788  CB  GLN A 120      39.336 -77.988  83.875  1.00 56.83           C  
ATOM   1789  HB2 GLN A 120      39.549 -76.919  83.893  1.00 56.83           H  
ATOM   1790  HB3 GLN A 120      38.254 -78.114  83.910  1.00 56.83           H  
ATOM   1791  O   GLN A 120      37.816 -78.160  81.250  1.00 56.83           O  
ATOM   1792  CG  GLN A 120      39.911 -78.618  85.145  1.00 56.83           C  
ATOM   1793  HG2 GLN A 120      40.989 -78.457  85.180  1.00 56.83           H  
ATOM   1794  HG3 GLN A 120      39.721 -79.691  85.139  1.00 56.83           H  
ATOM   1795  CD  GLN A 120      39.278 -78.008  86.396  1.00 56.83           C  
ATOM   1796  NE2 GLN A 120      39.768 -78.344  87.566  1.00 56.83           N  
ATOM   1797 HE21 GLN A 120      39.389 -77.861  88.368  1.00 56.83           H  
ATOM   1798 HE22 GLN A 120      40.600 -78.915  87.619  1.00 56.83           H  
ATOM   1799  OE1 GLN A 120      38.329 -77.234  86.351  1.00 56.83           O  
ATOM   1800  N   ARG A 121      39.539 -76.794  80.861  1.00 56.96           N  
ATOM   1801  H   ARG A 121      40.502 -76.574  81.074  1.00 56.96           H  
ATOM   1802  CA  ARG A 121      38.823 -75.961  79.891  1.00 56.96           C  
ATOM   1803  HA  ARG A 121      37.758 -76.002  80.117  1.00 56.96           H  
ATOM   1804  C   ARG A 121      38.957 -76.521  78.474  1.00 56.96           C  
ATOM   1805  CB  ARG A 121      39.294 -74.509  80.059  1.00 56.96           C  
ATOM   1806  HB2 ARG A 121      39.557 -74.341  81.103  1.00 56.96           H  
ATOM   1807  HB3 ARG A 121      40.184 -74.331  79.455  1.00 56.96           H  
ATOM   1808  O   ARG A 121      37.944 -76.620  77.784  1.00 56.96           O  
ATOM   1809  CG  ARG A 121      38.188 -73.517  79.684  1.00 56.96           C  
ATOM   1810  HG2 ARG A 121      38.004 -73.566  78.611  1.00 56.96           H  
ATOM   1811  HG3 ARG A 121      37.273 -73.770  80.219  1.00 56.96           H  
ATOM   1812  CD  ARG A 121      38.614 -72.099  80.077  1.00 56.96           C  
ATOM   1813  HD2 ARG A 121      39.540 -71.856  79.556  1.00 56.96           H  
ATOM   1814  HD3 ARG A 121      38.802 -72.074  81.151  1.00 56.96           H  
ATOM   1815  NE  ARG A 121      37.579 -71.107  79.733  1.00 56.96           N  
ATOM   1816  HE  ARG A 121      36.775 -71.443  79.221  1.00 56.96           H  
ATOM   1817  NH1 ARG A 121      38.668 -69.269  80.575  1.00 56.96           N  
ATOM   1818 HH11 ARG A 121      39.412 -69.866  80.907  1.00 56.96           H  
ATOM   1819 HH12 ARG A 121      38.719 -68.275  80.751  1.00 56.96           H  
ATOM   1820  NH2 ARG A 121      36.696 -69.013  79.564  1.00 56.96           N  
ATOM   1821 HH21 ARG A 121      35.911 -69.379  79.045  1.00 56.96           H  
ATOM   1822 HH22 ARG A 121      36.779 -68.019  79.723  1.00 56.96           H  
ATOM   1823  CZ  ARG A 121      37.652 -69.807  79.960  1.00 56.96           C  
ATOM   1824  N   LEU A 122      40.152 -76.982  78.100  1.00 53.05           N  
ATOM   1825  H   LEU A 122      40.916 -76.892  78.754  1.00 53.05           H  
ATOM   1826  CA  LEU A 122      40.404 -77.704  76.845  1.00 53.05           C  
ATOM   1827  HA  LEU A 122      40.038 -77.109  76.008  1.00 53.05           H  
ATOM   1828  C   LEU A 122      39.649 -79.044  76.796  1.00 53.05           C  
ATOM   1829  CB  LEU A 122      41.922 -77.922  76.692  1.00 53.05           C  
ATOM   1830  HB2 LEU A 122      42.098 -78.641  75.892  1.00 53.05           H  
ATOM   1831  HB3 LEU A 122      42.304 -78.360  77.614  1.00 53.05           H  
ATOM   1832  O   LEU A 122      39.009 -79.361  75.793  1.00 53.05           O  
ATOM   1833  CG  LEU A 122      42.717 -76.640  76.374  1.00 53.05           C  
ATOM   1834  HG  LEU A 122      42.428 -75.849  77.067  1.00 53.05           H  
ATOM   1835  CD1 LEU A 122      44.213 -76.897  76.543  1.00 53.05           C  
ATOM   1836 HD11 LEU A 122      44.422 -77.203  77.568  1.00 53.05           H  
ATOM   1837 HD12 LEU A 122      44.541 -77.678  75.857  1.00 53.05           H  
ATOM   1838 HD13 LEU A 122      44.770 -75.984  76.334  1.00 53.05           H  
ATOM   1839  CD2 LEU A 122      42.473 -76.162  74.941  1.00 53.05           C  
ATOM   1840 HD21 LEU A 122      43.082 -75.281  74.738  1.00 53.05           H  
ATOM   1841 HD22 LEU A 122      42.744 -76.943  74.230  1.00 53.05           H  
ATOM   1842 HD23 LEU A 122      41.427 -75.892  74.798  1.00 53.05           H  
ATOM   1843  N   GLU A 123      39.628 -79.793  77.903  1.00 54.37           N  
ATOM   1844  H   GLU A 123      40.214 -79.521  78.680  1.00 54.37           H  
ATOM   1845  CA  GLU A 123      38.878 -81.055  78.020  1.00 54.37           C  
ATOM   1846  HA  GLU A 123      39.279 -81.784  77.317  1.00 54.37           H  
ATOM   1847  C   GLU A 123      37.380 -80.889  77.706  1.00 54.37           C  
ATOM   1848  CB  GLU A 123      39.033 -81.602  79.446  1.00 54.37           C  
ATOM   1849  HB2 GLU A 123      38.820 -80.796  80.148  1.00 54.37           H  
ATOM   1850  HB3 GLU A 123      38.302 -82.395  79.602  1.00 54.37           H  
ATOM   1851  O   GLU A 123      36.780 -81.733  77.036  1.00 54.37           O  
ATOM   1852  CG  GLU A 123      40.431 -82.182  79.706  1.00 54.37           C  
ATOM   1853  HG2 GLU A 123      40.571 -83.034  79.040  1.00 54.37           H  
ATOM   1854  HG3 GLU A 123      41.193 -81.444  79.454  1.00 54.37           H  
ATOM   1855  CD  GLU A 123      40.620 -82.629  81.164  1.00 54.37           C  
ATOM   1856  OE1 GLU A 123      41.439 -83.551  81.371  1.00 54.37           O  
ATOM   1857  OE2 GLU A 123      39.941 -82.065  82.054  1.00 54.37           O  
ATOM   1858  N   ARG A 124      36.773 -79.770  78.130  1.00 55.78           N  
ATOM   1859  H   ARG A 124      37.334 -79.110  78.648  1.00 55.78           H  
ATOM   1860  CA  ARG A 124      35.359 -79.459  77.856  1.00 55.78           C  
ATOM   1861  HA  ARG A 124      34.769 -80.357  78.039  1.00 55.78           H  
ATOM   1862  C   ARG A 124      35.079 -79.113  76.394  1.00 55.78           C  
ATOM   1863  CB  ARG A 124      34.869 -78.342  78.789  1.00 55.78           C  
ATOM   1864  HB2 ARG A 124      34.005 -77.850  78.340  1.00 55.78           H  
ATOM   1865  HB3 ARG A 124      35.655 -77.599  78.924  1.00 55.78           H  
ATOM   1866  O   ARG A 124      33.999 -79.443  75.915  1.00 55.78           O  
ATOM   1867  CG  ARG A 124      34.434 -78.922  80.142  1.00 55.78           C  
ATOM   1868  HG2 ARG A 124      33.593 -79.595  79.976  1.00 55.78           H  
ATOM   1869  HG3 ARG A 124      35.250 -79.494  80.583  1.00 55.78           H  
ATOM   1870  CD  ARG A 124      33.993 -77.824  81.116  1.00 55.78           C  
ATOM   1871  HD2 ARG A 124      33.458 -78.302  81.937  1.00 55.78           H  
ATOM   1872  HD3 ARG A 124      33.319 -77.135  80.609  1.00 55.78           H  
ATOM   1873  NE  ARG A 124      35.159 -77.104  81.655  1.00 55.78           N  
ATOM   1874  HE  ARG A 124      36.061 -77.416  81.324  1.00 55.78           H  
ATOM   1875  NH1 ARG A 124      34.103 -75.932  83.326  1.00 55.78           N  
ATOM   1876 HH11 ARG A 124      34.174 -75.342  84.143  1.00 55.78           H  
ATOM   1877 HH12 ARG A 124      33.218 -76.318  83.030  1.00 55.78           H  
ATOM   1878  NH2 ARG A 124      36.323 -75.811  83.106  1.00 55.78           N  
ATOM   1879 HH21 ARG A 124      37.174 -76.179  82.705  1.00 55.78           H  
ATOM   1880 HH22 ARG A 124      36.395 -75.302  83.975  1.00 55.78           H  
ATOM   1881  CZ  ARG A 124      35.185 -76.282  82.686  1.00 55.78           C  
ATOM   1882  N   MET A 125      36.027 -78.506  75.676  1.00 51.75           N  
ATOM   1883  H   MET A 125      36.907 -78.291  76.121  1.00 51.75           H  
ATOM   1884  CA  MET A 125      35.896 -78.300  74.224  1.00 51.75           C  
ATOM   1885  HA  MET A 125      34.945 -77.811  74.013  1.00 51.75           H  
ATOM   1886  C   MET A 125      35.886 -79.649  73.489  1.00 51.75           C  
ATOM   1887  CB  MET A 125      37.033 -77.406  73.702  1.00 51.75           C  
ATOM   1888  HB2 MET A 125      36.965 -77.362  72.615  1.00 51.75           H  
ATOM   1889  HB3 MET A 125      37.997 -77.840  73.965  1.00 51.75           H  
ATOM   1890  O   MET A 125      35.029 -79.899  72.643  1.00 51.75           O  
ATOM   1891  CG  MET A 125      36.957 -75.977  74.254  1.00 51.75           C  
ATOM   1892  HG2 MET A 125      36.048 -75.505  73.881  1.00 51.75           H  
ATOM   1893  HG3 MET A 125      36.890 -76.023  75.341  1.00 51.75           H  
ATOM   1894  SD  MET A 125      38.372 -74.914  73.847  1.00 51.75           S  
ATOM   1895  CE  MET A 125      38.300 -74.892  72.032  1.00 51.75           C  
ATOM   1896  HE1 MET A 125      37.319 -74.552  71.702  1.00 51.75           H  
ATOM   1897  HE2 MET A 125      38.495 -75.889  71.638  1.00 51.75           H  
ATOM   1898  HE3 MET A 125      39.062 -74.212  71.650  1.00 51.75           H  
ATOM   1899  N   LEU A 126      36.785 -80.557  73.880  1.00 49.85           N  
ATOM   1900  H   LEU A 126      37.462 -80.277  74.576  1.00 49.85           H  
ATOM   1901  CA  LEU A 126      36.883 -81.917  73.338  1.00 49.85           C  
ATOM   1902  HA  LEU A 126      36.963 -81.846  72.253  1.00 49.85           H  
ATOM   1903  C   LEU A 126      35.651 -82.789  73.623  1.00 49.85           C  
ATOM   1904  CB  LEU A 126      38.159 -82.565  73.911  1.00 49.85           C  
ATOM   1905  HB2 LEU A 126      37.961 -83.600  74.189  1.00 49.85           H  
ATOM   1906  HB3 LEU A 126      38.457 -82.044  74.821  1.00 49.85           H  
ATOM   1907  O   LEU A 126      35.284 -83.622  72.790  1.00 49.85           O  
ATOM   1908  CG  LEU A 126      39.318 -82.537  72.903  1.00 49.85           C  
ATOM   1909  HG  LEU A 126      39.337 -81.576  72.390  1.00 49.85           H  
ATOM   1910  CD1 LEU A 126      40.650 -82.724  73.627  1.00 49.85           C  
ATOM   1911 HD11 LEU A 126      41.465 -82.700  72.904  1.00 49.85           H  
ATOM   1912 HD12 LEU A 126      40.665 -83.673  74.162  1.00 49.85           H  
ATOM   1913 HD13 LEU A 126      40.798 -81.907  74.333  1.00 49.85           H  
ATOM   1914  CD2 LEU A 126      39.160 -83.664  71.876  1.00 49.85           C  
ATOM   1915 HD21 LEU A 126      39.179 -84.635  72.372  1.00 49.85           H  
ATOM   1916 HD22 LEU A 126      38.220 -83.549  71.337  1.00 49.85           H  
ATOM   1917 HD23 LEU A 126      39.976 -83.610  71.156  1.00 49.85           H  
ATOM   1918  N   ALA A 127      34.992 -82.596  74.769  1.00 51.21           N  
ATOM   1919  H   ALA A 127      35.392 -81.963  75.447  1.00 51.21           H  
ATOM   1920  CA  ALA A 127      33.782 -83.335  75.129  1.00 51.21           C  
ATOM   1921  HA  ALA A 127      34.025 -84.397  75.166  1.00 51.21           H  
ATOM   1922  C   ALA A 127      32.648 -83.163  74.099  1.00 51.21           C  
ATOM   1923  CB  ALA A 127      33.340 -82.893  76.530  1.00 51.21           C  
ATOM   1924  HB1 ALA A 127      33.052 -81.842  76.518  1.00 51.21           H  
ATOM   1925  HB2 ALA A 127      32.486 -83.491  76.846  1.00 51.21           H  
ATOM   1926  HB3 ALA A 127      34.156 -83.035  77.238  1.00 51.21           H  
ATOM   1927  O   ALA A 127      31.941 -84.126  73.814  1.00 51.21           O  
ATOM   1928  N   ALA A 128      32.511 -81.970  73.506  1.00 46.92           N  
ATOM   1929  H   ALA A 128      33.145 -81.227  73.763  1.00 46.92           H  
ATOM   1930  CA  ALA A 128      31.489 -81.680  72.499  1.00 46.92           C  
ATOM   1931  HA  ALA A 128      30.532 -82.067  72.850  1.00 46.92           H  
ATOM   1932  C   ALA A 128      31.768 -82.339  71.134  1.00 46.92           C  
ATOM   1933  CB  ALA A 128      31.374 -80.156  72.372  1.00 46.92           C  
ATOM   1934  HB1 ALA A 128      30.584 -79.909  71.663  1.00 46.92           H  
ATOM   1935  HB2 ALA A 128      31.132 -79.718  73.341  1.00 46.92           H  
ATOM   1936  HB3 ALA A 128      32.315 -79.738  72.013  1.00 46.92           H  
ATOM   1937  O   ALA A 128      30.831 -82.695  70.425  1.00 46.92           O  
ATOM   1938  N   LEU A 129      33.043 -82.530  70.774  1.00 44.86           N  
ATOM   1939  H   LEU A 129      33.763 -82.208  71.405  1.00 44.86           H  
ATOM   1940  CA  LEU A 129      33.456 -83.149  69.506  1.00 44.86           C  
ATOM   1941  HA  LEU A 129      32.824 -82.774  68.701  1.00 44.86           H  
ATOM   1942  C   LEU A 129      33.304 -84.674  69.502  1.00 44.86           C  
ATOM   1943  CB  LEU A 129      34.926 -82.775  69.230  1.00 44.86           C  
ATOM   1944  HB2 LEU A 129      35.477 -82.791  70.170  1.00 44.86           H  
ATOM   1945  HB3 LEU A 129      35.376 -83.527  68.582  1.00 44.86           H  
ATOM   1946  O   LEU A 129      33.026 -85.265  68.464  1.00 44.86           O  
ATOM   1947  CG  LEU A 129      35.090 -81.404  68.555  1.00 44.86           C  
ATOM   1948  HG  LEU A 129      34.420 -80.682  69.022  1.00 44.86           H  
ATOM   1949  CD1 LEU A 129      36.526 -80.911  68.726  1.00 44.86           C  
ATOM   1950 HD11 LEU A 129      36.642 -79.944  68.235  1.00 44.86           H  
ATOM   1951 HD12 LEU A 129      36.751 -80.789  69.785  1.00 44.86           H  
ATOM   1952 HD13 LEU A 129      37.225 -81.620  68.283  1.00 44.86           H  
ATOM   1953  CD2 LEU A 129      34.786 -81.489  67.057  1.00 44.86           C  
ATOM   1954 HD21 LEU A 129      33.761 -81.823  66.896  1.00 44.86           H  
ATOM   1955 HD22 LEU A 129      35.468 -82.185  66.570  1.00 44.86           H  
ATOM   1956 HD23 LEU A 129      34.902 -80.504  66.604  1.00 44.86           H  
ATOM   1957  N   ARG A 130      33.497 -85.330  70.653  1.00 41.37           N  
ATOM   1958  H   ARG A 130      33.680 -84.767  71.471  1.00 41.37           H  
ATOM   1959  CA  ARG A 130      33.739 -86.780  70.726  1.00 41.37           C  
ATOM   1960  HA  ARG A 130      34.564 -86.959  70.035  1.00 41.37           H  
ATOM   1961  C   ARG A 130      32.679 -87.776  70.217  1.00 41.37           C  
ATOM   1962  CB  ARG A 130      34.205 -87.166  72.138  1.00 41.37           C  
ATOM   1963  HB2 ARG A 130      34.070 -86.334  72.828  1.00 41.37           H  
ATOM   1964  HB3 ARG A 130      33.618 -88.007  72.508  1.00 41.37           H  
ATOM   1965  O   ARG A 130      33.119 -88.898  69.964  1.00 41.37           O  
ATOM   1966  CG  ARG A 130      35.683 -87.566  72.097  1.00 41.37           C  
ATOM   1967  HG2 ARG A 130      36.276 -86.694  71.821  1.00 41.37           H  
ATOM   1968  HG3 ARG A 130      35.835 -88.353  71.359  1.00 41.37           H  
ATOM   1969  CD  ARG A 130      36.126 -88.075  73.467  1.00 41.37           C  
ATOM   1970  HD2 ARG A 130      35.828 -87.342  74.216  1.00 41.37           H  
ATOM   1971  HD3 ARG A 130      35.623 -89.020  73.672  1.00 41.37           H  
ATOM   1972  NE  ARG A 130      37.587 -88.259  73.516  1.00 41.37           N  
ATOM   1973  HE  ARG A 130      38.083 -88.170  72.640  1.00 41.37           H  
ATOM   1974  NH1 ARG A 130      37.757 -88.594  75.779  1.00 41.37           N  
ATOM   1975 HH11 ARG A 130      38.324 -88.688  76.609  1.00 41.37           H  
ATOM   1976 HH12 ARG A 130      36.749 -88.576  75.844  1.00 41.37           H  
ATOM   1977  NH2 ARG A 130      39.608 -88.457  74.542  1.00 41.37           N  
ATOM   1978 HH21 ARG A 130      40.158 -88.560  75.383  1.00 41.37           H  
ATOM   1979 HH22 ARG A 130      40.074 -88.309  73.659  1.00 41.37           H  
ATOM   1980  CZ  ARG A 130      38.307 -88.439  74.607  1.00 41.37           C  
ATOM   1981  N   PRO A 131      31.371 -87.487  70.024  1.00 39.29           N  
ATOM   1982  CA  PRO A 131      30.449 -88.478  69.445  1.00 39.29           C  
ATOM   1983  HA  PRO A 131      30.454 -89.359  70.087  1.00 39.29           H  
ATOM   1984  C   PRO A 131      30.796 -88.986  68.024  1.00 39.29           C  
ATOM   1985  CB  PRO A 131      29.046 -87.855  69.522  1.00 39.29           C  
ATOM   1986  HB2 PRO A 131      28.525 -88.249  70.394  1.00 39.29           H  
ATOM   1987  HB3 PRO A 131      28.458 -88.040  68.623  1.00 39.29           H  
ATOM   1988  O   PRO A 131      30.147 -89.922  67.573  1.00 39.29           O  
ATOM   1989  CG  PRO A 131      29.299 -86.363  69.717  1.00 39.29           C  
ATOM   1990  HG2 PRO A 131      29.453 -85.887  68.749  1.00 39.29           H  
ATOM   1991  HG3 PRO A 131      28.489 -85.879  70.262  1.00 39.29           H  
ATOM   1992  CD  PRO A 131      30.602 -86.342  70.506  1.00 39.29           C  
ATOM   1993  HD2 PRO A 131      31.078 -85.376  70.334  1.00 39.29           H  
ATOM   1994  HD3 PRO A 131      30.394 -86.465  71.569  1.00 39.29           H  
ATOM   1995  N   VAL A 132      31.818 -88.428  67.354  1.00 36.24           N  
ATOM   1996  H   VAL A 132      32.264 -87.641  67.803  1.00 36.24           H  
ATOM   1997  CA  VAL A 132      32.275 -88.708  65.971  1.00 36.24           C  
ATOM   1998  HA  VAL A 132      31.752 -88.000  65.328  1.00 36.24           H  
ATOM   1999  C   VAL A 132      31.968 -90.104  65.392  1.00 36.24           C  
ATOM   2000  CB  VAL A 132      33.796 -88.443  65.798  1.00 36.24           C  
ATOM   2001  HB  VAL A 132      34.361 -89.276  66.216  1.00 36.24           H  
ATOM   2002  O   VAL A 132      31.227 -90.192  64.421  1.00 36.24           O  
ATOM   2003  CG1 VAL A 132      34.164 -88.302  64.315  1.00 36.24           C  
ATOM   2004 HG11 VAL A 132      33.851 -89.180  63.750  1.00 36.24           H  
ATOM   2005 HG12 VAL A 132      35.243 -88.191  64.203  1.00 36.24           H  
ATOM   2006 HG13 VAL A 132      33.671 -87.428  63.890  1.00 36.24           H  
ATOM   2007  CG2 VAL A 132      34.306 -87.181  66.497  1.00 36.24           C  
ATOM   2008 HG21 VAL A 132      33.715 -86.320  66.186  1.00 36.24           H  
ATOM   2009 HG22 VAL A 132      34.246 -87.309  67.577  1.00 36.24           H  
ATOM   2010 HG23 VAL A 132      35.351 -87.004  66.240  1.00 36.24           H  
ATOM   2011  N   ALA A 133      32.622 -91.168  65.883  1.00 30.93           N  
ATOM   2012  H   ALA A 133      33.167 -91.018  66.721  1.00 30.93           H  
ATOM   2013  CA  ALA A 133      33.018 -92.284  65.002  1.00 30.93           C  
ATOM   2014  HA  ALA A 133      32.569 -92.150  64.018  1.00 30.93           H  
ATOM   2015  C   ALA A 133      32.631 -93.707  65.451  1.00 30.93           C  
ATOM   2016  CB  ALA A 133      34.544 -92.203  64.831  1.00 30.93           C  
ATOM   2017  HB1 ALA A 133      35.041 -92.365  65.787  1.00 30.93           H  
ATOM   2018  HB2 ALA A 133      34.870 -92.968  64.127  1.00 30.93           H  
ATOM   2019  HB3 ALA A 133      34.828 -91.229  64.432  1.00 30.93           H  
ATOM   2020  O   ALA A 133      32.692 -94.631  64.649  1.00 30.93           O  
ATOM   2021  N   GLN A 134      32.300 -93.931  66.727  1.00 31.09           N  
ATOM   2022  H   GLN A 134      32.174 -93.137  67.339  1.00 31.09           H  
ATOM   2023  CA  GLN A 134      32.315 -95.288  67.309  1.00 31.09           C  
ATOM   2024  HA  GLN A 134      33.176 -95.821  66.906  1.00 31.09           H  
ATOM   2025  C   GLN A 134      31.107 -96.179  66.974  1.00 31.09           C  
ATOM   2026  CB  GLN A 134      32.486 -95.197  68.833  1.00 31.09           C  
ATOM   2027  HB2 GLN A 134      32.237 -96.159  69.280  1.00 31.09           H  
ATOM   2028  HB3 GLN A 134      31.801 -94.451  69.236  1.00 31.09           H  
ATOM   2029  O   GLN A 134      31.137 -97.371  67.279  1.00 31.09           O  
ATOM   2030  CG  GLN A 134      33.927 -94.865  69.237  1.00 31.09           C  
ATOM   2031  HG2 GLN A 134      34.193 -93.869  68.882  1.00 31.09           H  
ATOM   2032  HG3 GLN A 134      34.597 -95.588  68.773  1.00 31.09           H  
ATOM   2033  CD  GLN A 134      34.125 -94.916  70.750  1.00 31.09           C  
ATOM   2034  NE2 GLN A 134      35.323 -95.186  71.216  1.00 31.09           N  
ATOM   2035 HE21 GLN A 134      35.387 -95.268  72.221  1.00 31.09           H  
ATOM   2036 HE22 GLN A 134      36.074 -95.429  70.586  1.00 31.09           H  
ATOM   2037  OE1 GLN A 134      33.230 -94.703  71.549  1.00 31.09           O  
ATOM   2038  N   ALA A 135      30.041 -95.637  66.385  1.00 30.00           N  
ATOM   2039  H   ALA A 135      30.097 -94.676  66.078  1.00 30.00           H  
ATOM   2040  CA  ALA A 135      28.803 -96.369  66.110  1.00 30.00           C  
ATOM   2041  HA  ALA A 135      28.602 -97.033  66.951  1.00 30.00           H  
ATOM   2042  C   ALA A 135      28.925 -97.268  64.858  1.00 30.00           C  
ATOM   2043  CB  ALA A 135      27.653 -95.353  66.047  1.00 30.00           C  
ATOM   2044  HB1 ALA A 135      27.594 -94.794  66.981  1.00 30.00           H  
ATOM   2045  HB2 ALA A 135      27.811 -94.662  65.219  1.00 30.00           H  
ATOM   2046  HB3 ALA A 135      26.711 -95.879  65.888  1.00 30.00           H  
ATOM   2047  O   ALA A 135      28.263 -97.029  63.854  1.00 30.00           O  
ATOM   2048  N   ALA A 136      29.803 -98.277  64.920  1.00 26.15           N  
ATOM   2049  H   ALA A 136      30.346 -98.355  65.768  1.00 26.15           H  
ATOM   2050  CA  ALA A 136      30.214 -99.095  63.774  1.00 26.15           C  
ATOM   2051  HA  ALA A 136      29.788 -98.680  62.860  1.00 26.15           H  
ATOM   2052  C   ALA A 136      29.757-100.568  63.840  1.00 26.15           C  
ATOM   2053  CB  ALA A 136      31.743 -98.985  63.662  1.00 26.15           C  
ATOM   2054  HB1 ALA A 136      32.086 -99.565  62.805  1.00 26.15           H  
ATOM   2055  HB2 ALA A 136      32.223 -99.371  64.561  1.00 26.15           H  
ATOM   2056  HB3 ALA A 136      32.030 -97.943  63.520  1.00 26.15           H  
ATOM   2057  O   ALA A 136      29.066-101.056  62.953  1.00 26.15           O  
ATOM   2058  N   ASP A 137      30.143-101.284  64.898  1.00 27.09           N  
ATOM   2059  H   ASP A 137      30.662-100.782  65.605  1.00 27.09           H  
ATOM   2060  CA  ASP A 137      30.413-102.736  64.852  1.00 27.09           C  
ATOM   2061  HA  ASP A 137      30.766-102.966  63.847  1.00 27.09           H  
ATOM   2062  C   ASP A 137      29.203-103.678  65.059  1.00 27.09           C  
ATOM   2063  CB  ASP A 137      31.553-103.027  65.866  1.00 27.09           C  
ATOM   2064  HB2 ASP A 137      31.689-102.163  66.516  1.00 27.09           H  
ATOM   2065  HB3 ASP A 137      31.274-103.844  66.530  1.00 27.09           H  
ATOM   2066  O   ASP A 137      29.379-104.857  65.379  1.00 27.09           O  
ATOM   2067  CG  ASP A 137      32.916-103.372  65.253  1.00 27.09           C  
ATOM   2068  OD1 ASP A 137      33.042-103.386  64.010  1.00 27.09           O  
ATOM   2069  OD2 ASP A 137      33.840-103.591  66.067  1.00 27.09           O  
ATOM   2070  N   ALA A 138      27.966-103.181  64.932  1.00 25.98           N  
ATOM   2071  H   ALA A 138      27.894-102.256  64.533  1.00 25.98           H  
ATOM   2072  CA  ALA A 138      26.729-103.848  65.378  1.00 25.98           C  
ATOM   2073  HA  ALA A 138      26.935-104.264  66.364  1.00 25.98           H  
ATOM   2074  C   ALA A 138      26.288-105.049  64.500  1.00 25.98           C  
ATOM   2075  CB  ALA A 138      25.639-102.785  65.569  1.00 25.98           C  
ATOM   2076  HB1 ALA A 138      25.398-102.331  64.608  1.00 25.98           H  
ATOM   2077  HB2 ALA A 138      25.986-102.014  66.257  1.00 25.98           H  
ATOM   2078  HB3 ALA A 138      24.741-103.250  65.976  1.00 25.98           H  
ATOM   2079  O   ALA A 138      25.217-105.070  63.898  1.00 25.98           O  
ATOM   2080  N   SER A 139      27.123-106.082  64.486  1.00 25.39           N  
ATOM   2081  H   SER A 139      27.966-105.950  65.026  1.00 25.39           H  
ATOM   2082  CA  SER A 139      27.102-107.310  63.680  1.00 25.39           C  
ATOM   2083  HA  SER A 139      26.765-107.054  62.675  1.00 25.39           H  
ATOM   2084  C   SER A 139      26.127-108.385  64.203  1.00 25.39           C  
ATOM   2085  CB  SER A 139      28.555-107.816  63.569  1.00 25.39           C  
ATOM   2086  HB2 SER A 139      28.568-108.837  63.187  1.00 25.39           H  
ATOM   2087  HB3 SER A 139      29.090-107.186  62.859  1.00 25.39           H  
ATOM   2088  O   SER A 139      26.481-109.555  64.345  1.00 25.39           O  
ATOM   2089  OG  SER A 139      29.236-107.755  64.819  1.00 25.39           O  
ATOM   2090  HG  SER A 139      29.601-106.873  64.927  1.00 25.39           H  
ATOM   2091  N   GLY A 140      24.899-107.978  64.553  1.00 23.68           N  
ATOM   2092  H   GLY A 140      24.664-107.019  64.341  1.00 23.68           H  
ATOM   2093  CA  GLY A 140      23.878-108.830  65.189  1.00 23.68           C  
ATOM   2094  HA2 GLY A 140      24.184-109.026  66.217  1.00 23.68           H  
ATOM   2095  HA3 GLY A 140      22.927-108.296  65.208  1.00 23.68           H  
ATOM   2096  C   GLY A 140      23.651-110.172  64.474  1.00 23.68           C  
ATOM   2097  O   GLY A 140      23.553-110.219  63.255  1.00 23.68           O  
ATOM   2098  N   THR A 141      23.607-111.269  65.239  1.00 24.39           N  
ATOM   2099  H   THR A 141      23.567-111.142  66.241  1.00 24.39           H  
ATOM   2100  CA  THR A 141      24.236-112.528  64.801  1.00 24.39           C  
ATOM   2101  HA  THR A 141      25.058-112.259  64.138  1.00 24.39           H  
ATOM   2102  C   THR A 141      23.402-113.525  63.992  1.00 24.39           C  
ATOM   2103  CB  THR A 141      24.855-113.270  65.998  1.00 24.39           C  
ATOM   2104  HB  THR A 141      25.110-114.287  65.701  1.00 24.39           H  
ATOM   2105  O   THR A 141      23.790-113.856  62.879  1.00 24.39           O  
ATOM   2106  CG2 THR A 141      26.125-112.597  66.508  1.00 24.39           C  
ATOM   2107 HG21 THR A 141      26.557-113.176  67.325  1.00 24.39           H  
ATOM   2108 HG22 THR A 141      26.852-112.539  65.698  1.00 24.39           H  
ATOM   2109 HG23 THR A 141      25.908-111.584  66.848  1.00 24.39           H  
ATOM   2110  OG1 THR A 141      23.961-113.313  67.097  1.00 24.39           O  
ATOM   2111  HG1 THR A 141      24.448-113.694  67.831  1.00 24.39           H  
ATOM   2112  N   GLY A 142      22.398-114.165  64.601  1.00 21.81           N  
ATOM   2113  H   GLY A 142      22.078-113.798  65.486  1.00 21.81           H  
ATOM   2114  CA  GLY A 142      22.075-115.561  64.264  1.00 21.81           C  
ATOM   2115  HA2 GLY A 142      22.582-115.862  63.348  1.00 21.81           H  
ATOM   2116  HA3 GLY A 142      22.468-116.178  65.073  1.00 21.81           H  
ATOM   2117  C   GLY A 142      20.592-115.899  64.081  1.00 21.81           C  
ATOM   2118  O   GLY A 142      19.735-115.026  64.059  1.00 21.81           O  
ATOM   2119  N   ALA A 143      20.214-117.178  63.998  1.00 26.17           N  
ATOM   2120  H   ALA A 143      19.230-117.303  63.809  1.00 26.17           H  
ATOM   2121  CA  ALA A 143      21.051-118.379  64.127  1.00 26.17           C  
ATOM   2122  HA  ALA A 143      22.070-118.100  64.394  1.00 26.17           H  
ATOM   2123  C   ALA A 143      21.196-119.130  62.793  1.00 26.17           C  
ATOM   2124  CB  ALA A 143      20.516-119.231  65.292  1.00 26.17           C  
ATOM   2125  HB1 ALA A 143      19.479-119.514  65.114  1.00 26.17           H  
ATOM   2126  HB2 ALA A 143      20.569-118.654  66.215  1.00 26.17           H  
ATOM   2127  HB3 ALA A 143      21.127-120.128  65.403  1.00 26.17           H  
ATOM   2128  O   ALA A 143      22.017-118.750  61.972  1.00 26.17           O  
ATOM   2129  N   ASN A 144      20.393-120.174  62.590  1.00 22.49           N  
ATOM   2130  H   ASN A 144      19.744-120.416  63.325  1.00 22.49           H  
ATOM   2131  CA  ASN A 144      20.265-120.912  61.334  1.00 22.49           C  
ATOM   2132  HA  ASN A 144      20.813-120.401  60.542  1.00 22.49           H  
ATOM   2133  C   ASN A 144      18.771-120.936  60.935  1.00 22.49           C  
ATOM   2134  CB  ASN A 144      20.894-122.307  61.561  1.00 22.49           C  
ATOM   2135  HB2 ASN A 144      21.858-122.188  62.054  1.00 22.49           H  
ATOM   2136  HB3 ASN A 144      20.249-122.907  62.203  1.00 22.49           H  
ATOM   2137  O   ASN A 144      18.174-122.016  60.939  1.00 22.49           O  
ATOM   2138  CG  ASN A 144      21.169-123.051  60.268  1.00 22.49           C  
ATOM   2139  ND2 ASN A 144      20.943-124.342  60.211  1.00 22.49           N  
ATOM   2140 HD21 ASN A 144      21.080-124.728  59.287  1.00 22.49           H  
ATOM   2141 HD22 ASN A 144      20.415-124.805  60.936  1.00 22.49           H  
ATOM   2142  OD1 ASN A 144      21.652-122.497  59.306  1.00 22.49           O  
ATOM   2143  N   PRO A 145      18.104-119.764  60.806  1.00 25.95           N  
ATOM   2144  CA  PRO A 145      16.648-119.679  60.690  1.00 25.95           C  
ATOM   2145  HA  PRO A 145      16.177-120.200  61.523  1.00 25.95           H  
ATOM   2146  C   PRO A 145      16.192-120.329  59.379  1.00 25.95           C  
ATOM   2147  CB  PRO A 145      16.307-118.186  60.783  1.00 25.95           C  
ATOM   2148  HB2 PRO A 145      15.419-117.928  60.206  1.00 25.95           H  
ATOM   2149  HB3 PRO A 145      16.176-117.907  61.828  1.00 25.95           H  
ATOM   2150  O   PRO A 145      16.330-119.771  58.300  1.00 25.95           O  
ATOM   2151  CG  PRO A 145      17.557-117.503  60.229  1.00 25.95           C  
ATOM   2152  HG2 PRO A 145      17.521-117.488  59.140  1.00 25.95           H  
ATOM   2153  HG3 PRO A 145      17.674-116.492  60.620  1.00 25.95           H  
ATOM   2154  CD  PRO A 145      18.682-118.426  60.696  1.00 25.95           C  
ATOM   2155  HD2 PRO A 145      19.020-118.085  61.675  1.00 25.95           H  
ATOM   2156  HD3 PRO A 145      19.505-118.404  59.982  1.00 25.95           H  
ATOM   2157  N   SER A 146      15.665-121.547  59.489  1.00 25.19           N  
ATOM   2158  H   SER A 146      15.586-121.934  60.418  1.00 25.19           H  
ATOM   2159  CA  SER A 146      15.539-122.519  58.395  1.00 25.19           C  
ATOM   2160  HA  SER A 146      16.438-122.470  57.781  1.00 25.19           H  
ATOM   2161  C   SER A 146      14.343-122.275  57.463  1.00 25.19           C  
ATOM   2162  CB  SER A 146      15.460-123.914  59.030  1.00 25.19           C  
ATOM   2163  HB2 SER A 146      15.512-124.672  58.248  1.00 25.19           H  
ATOM   2164  HB3 SER A 146      16.299-124.055  59.710  1.00 25.19           H  
ATOM   2165  O   SER A 146      13.625-123.223  57.141  1.00 25.19           O  
ATOM   2166  OG  SER A 146      14.234-124.044  59.737  1.00 25.19           O  
ATOM   2167  HG  SER A 146      13.563-123.954  59.057  1.00 25.19           H  
ATOM   2168  N   GLY A 147      14.015-121.011  57.199  1.00 24.82           N  
ATOM   2169  H   GLY A 147      14.681-120.294  57.449  1.00 24.82           H  
ATOM   2170  CA  GLY A 147      12.693-120.610  56.714  1.00 24.82           C  
ATOM   2171  HA2 GLY A 147      12.259-121.429  56.140  1.00 24.82           H  
ATOM   2172  HA3 GLY A 147      12.048-120.411  57.570  1.00 24.82           H  
ATOM   2173  C   GLY A 147      12.651-119.386  55.806  1.00 24.82           C  
ATOM   2174  O   GLY A 147      11.545-118.975  55.465  1.00 24.82           O  
ATOM   2175  N   ASP A 148      13.800-118.841  55.399  1.00 27.78           N  
ATOM   2176  H   ASP A 148      14.674-119.152  55.798  1.00 27.78           H  
ATOM   2177  CA  ASP A 148      13.877-118.167  54.095  1.00 27.78           C  
ATOM   2178  HA  ASP A 148      13.071-117.441  53.987  1.00 27.78           H  
ATOM   2179  C   ASP A 148      13.737-119.229  52.993  1.00 27.78           C  
ATOM   2180  CB  ASP A 148      15.234-117.452  53.924  1.00 27.78           C  
ATOM   2181  HB2 ASP A 148      16.039-118.165  54.102  1.00 27.78           H  
ATOM   2182  HB3 ASP A 148      15.316-117.113  52.891  1.00 27.78           H  
ATOM   2183  O   ASP A 148      12.888-119.147  52.110  1.00 27.78           O  
ATOM   2184  CG  ASP A 148      15.441-116.236  54.830  1.00 27.78           C  
ATOM   2185  OD1 ASP A 148      14.434-115.611  55.235  1.00 27.78           O  
ATOM   2186  OD2 ASP A 148      16.620-115.944  55.132  1.00 27.78           O  
ATOM   2187  N   ASP A 149      14.565-120.266  53.117  1.00 24.13           N  
ATOM   2188  H   ASP A 149      15.177-120.267  53.921  1.00 24.13           H  
ATOM   2189  CA  ASP A 149      14.917-121.222  52.079  1.00 24.13           C  
ATOM   2190  HA  ASP A 149      14.214-121.152  51.250  1.00 24.13           H  
ATOM   2191  C   ASP A 149      14.897-122.671  52.618  1.00 24.13           C  
ATOM   2192  CB  ASP A 149      16.312-120.803  51.571  1.00 24.13           C  
ATOM   2193  HB2 ASP A 149      16.995-120.782  52.421  1.00 24.13           H  
ATOM   2194  HB3 ASP A 149      16.255-119.796  51.158  1.00 24.13           H  
ATOM   2195  O   ASP A 149      14.908-122.915  53.830  1.00 24.13           O  
ATOM   2196  CG  ASP A 149      16.866-121.738  50.500  1.00 24.13           C  
ATOM   2197  OD1 ASP A 149      16.046-122.176  49.665  1.00 24.13           O  
ATOM   2198  OD2 ASP A 149      18.062-122.089  50.598  1.00 24.13           O  
ATOM   2199  N   LEU A 150      14.909-123.644  51.705  1.00 29.60           N  
ATOM   2200  H   LEU A 150      15.018-123.322  50.754  1.00 29.60           H  
ATOM   2201  CA  LEU A 150      15.322-125.027  51.950  1.00 29.60           C  
ATOM   2202  HA  LEU A 150      15.332-125.228  53.022  1.00 29.60           H  
ATOM   2203  C   LEU A 150      16.758-125.225  51.425  1.00 29.60           C  
ATOM   2204  CB  LEU A 150      14.337-125.988  51.235  1.00 29.60           C  
ATOM   2205  HB2 LEU A 150      14.877-126.853  50.851  1.00 29.60           H  
ATOM   2206  HB3 LEU A 150      13.921-125.473  50.369  1.00 29.60           H  
ATOM   2207  O   LEU A 150      16.956-125.770  50.346  1.00 29.60           O  
ATOM   2208  CG  LEU A 150      13.201-126.546  52.096  1.00 29.60           C  
ATOM   2209  HG  LEU A 150      12.687-125.735  52.612  1.00 29.60           H  
ATOM   2210  CD1 LEU A 150      12.205-127.279  51.191  1.00 29.60           C  
ATOM   2211 HD11 LEU A 150      12.706-128.090  50.662  1.00 29.60           H  
ATOM   2212 HD12 LEU A 150      11.384-127.673  51.789  1.00 29.60           H  
ATOM   2213 HD13 LEU A 150      11.802-126.574  50.463  1.00 29.60           H  
ATOM   2214  CD2 LEU A 150      13.717-127.567  53.118  1.00 29.60           C  
ATOM   2215 HD21 LEU A 150      12.880-127.972  53.687  1.00 29.60           H  
ATOM   2216 HD22 LEU A 150      14.399-127.074  53.811  1.00 29.60           H  
ATOM   2217 HD23 LEU A 150      14.247-128.372  52.609  1.00 29.60           H  
ATOM   2218  N   GLY A 151      17.822-124.894  52.144  1.00 29.63           N  
ATOM   2219  H   GLY A 151      18.678-124.998  51.617  1.00 29.63           H  
ATOM   2220  CA  GLY A 151      17.956-124.188  53.423  1.00 29.63           C  
ATOM   2221  HA2 GLY A 151      17.305-123.315  53.433  1.00 29.63           H  
ATOM   2222  HA3 GLY A 151      17.720-124.847  54.259  1.00 29.63           H  
ATOM   2223  C   GLY A 151      19.388-123.668  53.559  1.00 29.63           C  
ATOM   2224  O   GLY A 151      19.970-123.678  54.647  1.00 29.63           O  
ATOM   2225  N   GLU A 152      19.958-123.303  52.411  1.00 27.40           N  
ATOM   2226  H   GLU A 152      19.324-123.207  51.631  1.00 27.40           H  
ATOM   2227  CA  GLU A 152      21.105-122.417  52.307  1.00 27.40           C  
ATOM   2228  HA  GLU A 152      21.795-122.605  53.129  1.00 27.40           H  
ATOM   2229  C   GLU A 152      20.556-120.979  52.489  1.00 27.40           C  
ATOM   2230  CB  GLU A 152      21.842-122.718  50.970  1.00 27.40           C  
ATOM   2231  HB2 GLU A 152      22.670-122.019  50.856  1.00 27.40           H  
ATOM   2232  HB3 GLU A 152      21.156-122.590  50.133  1.00 27.40           H  
ATOM   2233  O   GLU A 152      19.467-120.783  53.033  1.00 27.40           O  
ATOM   2234  CG  GLU A 152      22.409-124.160  50.973  1.00 27.40           C  
ATOM   2235  HG2 GLU A 152      23.015-124.277  51.872  1.00 27.40           H  
ATOM   2236  HG3 GLU A 152      21.586-124.869  51.056  1.00 27.40           H  
ATOM   2237  CD  GLU A 152      23.255-124.559  49.746  1.00 27.40           C  
ATOM   2238  OE1 GLU A 152      24.459-124.858  49.951  1.00 27.40           O  
ATOM   2239  OE2 GLU A 152      22.690-124.684  48.641  1.00 27.40           O  
ATOM   2240  N   ALA A 153      21.290-119.937  52.107  1.00 28.78           N  
ATOM   2241  H   ALA A 153      22.152-120.108  51.610  1.00 28.78           H  
ATOM   2242  CA  ALA A 153      20.705-118.595  52.009  1.00 28.78           C  
ATOM   2243  HA  ALA A 153      19.819-118.507  52.637  1.00 28.78           H  
ATOM   2244  C   ALA A 153      20.257-118.389  50.551  1.00 28.78           C  
ATOM   2245  CB  ALA A 153      21.727-117.572  52.526  1.00 28.78           C  
ATOM   2246  HB1 ALA A 153      21.304-116.571  52.446  1.00 28.78           H  
ATOM   2247  HB2 ALA A 153      21.958-117.780  53.571  1.00 28.78           H  
ATOM   2248  HB3 ALA A 153      22.639-117.621  51.932  1.00 28.78           H  
ATOM   2249  O   ALA A 153      21.030-117.849  49.764  1.00 28.78           O  
ATOM   2250  N   GLY A 154      19.084-118.928  50.177  1.00 27.77           N  
ATOM   2251  H   GLY A 154      18.568-119.426  50.888  1.00 27.77           H  
ATOM   2252  CA  GLY A 154      18.864-119.395  48.794  1.00 27.77           C  
ATOM   2253  HA2 GLY A 154      19.636-118.984  48.144  1.00 27.77           H  
ATOM   2254  HA3 GLY A 154      18.997-120.477  48.783  1.00 27.77           H  
ATOM   2255  C   GLY A 154      17.530-119.110  48.086  1.00 27.77           C  
ATOM   2256  O   GLY A 154      17.262-119.753  47.073  1.00 27.77           O  
ATOM   2257  N   VAL A 155      16.696-118.156  48.523  1.00 24.62           N  
ATOM   2258  H   VAL A 155      16.974-117.596  49.317  1.00 24.62           H  
ATOM   2259  CA  VAL A 155      15.616-117.667  47.630  1.00 24.62           C  
ATOM   2260  HA  VAL A 155      15.093-118.534  47.226  1.00 24.62           H  
ATOM   2261  C   VAL A 155      16.237-116.895  46.460  1.00 24.62           C  
ATOM   2262  CB  VAL A 155      14.573-116.782  48.344  1.00 24.62           C  
ATOM   2263  HB  VAL A 155      15.044-115.854  48.666  1.00 24.62           H  
ATOM   2264  O   VAL A 155      17.161-116.118  46.681  1.00 24.62           O  
ATOM   2265  CG1 VAL A 155      13.389-116.443  47.421  1.00 24.62           C  
ATOM   2266 HG11 VAL A 155      13.719-115.799  46.606  1.00 24.62           H  
ATOM   2267 HG12 VAL A 155      12.954-117.354  47.009  1.00 24.62           H  
ATOM   2268 HG13 VAL A 155      12.626-115.899  47.977  1.00 24.62           H  
ATOM   2269  CG2 VAL A 155      13.989-117.474  49.579  1.00 24.62           C  
ATOM   2270 HG21 VAL A 155      14.775-117.668  50.309  1.00 24.62           H  
ATOM   2271 HG22 VAL A 155      13.532-118.423  49.300  1.00 24.62           H  
ATOM   2272 HG23 VAL A 155      13.241-116.838  50.052  1.00 24.62           H  
ATOM   2273  N   ASP A 156      15.706-117.082  45.244  1.00 26.50           N  
ATOM   2274  H   ASP A 156      14.951-117.748  45.163  1.00 26.50           H  
ATOM   2275  CA  ASP A 156      15.981-116.278  44.039  1.00 26.50           C  
ATOM   2276  HA  ASP A 156      15.776-116.931  43.191  1.00 26.50           H  
ATOM   2277  C   ASP A 156      17.466-115.886  43.852  1.00 26.50           C  
ATOM   2278  CB  ASP A 156      14.972-115.113  43.926  1.00 26.50           C  
ATOM   2279  HB2 ASP A 156      15.021-114.504  44.829  1.00 26.50           H  
ATOM   2280  HB3 ASP A 156      15.255-114.485  43.081  1.00 26.50           H  
ATOM   2281  O   ASP A 156      17.815-114.722  43.664  1.00 26.50           O  
ATOM   2282  CG  ASP A 156      13.525-115.580  43.686  1.00 26.50           C  
ATOM   2283  OD1 ASP A 156      13.340-116.675  43.101  1.00 26.50           O  
ATOM   2284  OD2 ASP A 156      12.593-114.832  44.063  1.00 26.50           O  
ATOM   2285  N   GLU A 157      18.340-116.902  43.856  1.00 31.26           N  
ATOM   2286  H   GLU A 157      17.959-117.809  44.085  1.00 31.26           H  
ATOM   2287  CA  GLU A 157      19.817-116.821  43.802  1.00 31.26           C  
ATOM   2288  HA  GLU A 157      20.197-116.448  44.753  1.00 31.26           H  
ATOM   2289  C   GLU A 157      20.384-115.957  42.657  1.00 31.26           C  
ATOM   2290  CB  GLU A 157      20.404-118.228  43.512  1.00 31.26           C  
ATOM   2291  HB2 GLU A 157      21.465-118.211  43.758  1.00 31.26           H  
ATOM   2292  HB3 GLU A 157      20.348-118.386  42.435  1.00 31.26           H  
ATOM   2293  O   GLU A 157      21.520-115.484  42.701  1.00 31.26           O  
ATOM   2294  CG  GLU A 157      19.784-119.478  44.159  1.00 31.26           C  
ATOM   2295  HG2 GLU A 157      20.156-119.579  45.179  1.00 31.26           H  
ATOM   2296  HG3 GLU A 157      18.698-119.393  44.200  1.00 31.26           H  
ATOM   2297  CD  GLU A 157      20.135-120.716  43.311  1.00 31.26           C  
ATOM   2298  OE1 GLU A 157      21.027-121.496  43.714  1.00 31.26           O  
ATOM   2299  OE2 GLU A 157      19.542-120.853  42.213  1.00 31.26           O  
ATOM   2300  N   LEU A 158      19.640-115.929  41.553  1.00 22.20           N  
ATOM   2301  H   LEU A 158      18.682-116.208  41.716  1.00 22.20           H  
ATOM   2302  CA  LEU A 158      20.185-116.267  40.230  1.00 22.20           C  
ATOM   2303  HA  LEU A 158      21.258-116.443  40.307  1.00 22.20           H  
ATOM   2304  C   LEU A 158      19.938-115.169  39.192  1.00 22.20           C  
ATOM   2305  CB  LEU A 158      19.453-117.562  39.786  1.00 22.20           C  
ATOM   2306  HB2 LEU A 158      18.690-117.312  39.049  1.00 22.20           H  
ATOM   2307  HB3 LEU A 158      18.920-117.989  40.636  1.00 22.20           H  
ATOM   2308  O   LEU A 158      20.615-115.078  38.168  1.00 22.20           O  
ATOM   2309  CG  LEU A 158      20.333-118.688  39.223  1.00 22.20           C  
ATOM   2310  HG  LEU A 158      21.066-118.985  39.973  1.00 22.20           H  
ATOM   2311  CD1 LEU A 158      19.445-119.888  38.886  1.00 22.20           C  
ATOM   2312 HD11 LEU A 158      18.709-119.619  38.128  1.00 22.20           H  
ATOM   2313 HD12 LEU A 158      18.931-120.215  39.790  1.00 22.20           H  
ATOM   2314 HD13 LEU A 158      20.063-120.715  38.538  1.00 22.20           H  
ATOM   2315  CD2 LEU A 158      21.068-118.292  37.941  1.00 22.20           C  
ATOM   2316 HD21 LEU A 158      21.625-119.147  37.557  1.00 22.20           H  
ATOM   2317 HD22 LEU A 158      20.355-117.944  37.194  1.00 22.20           H  
ATOM   2318 HD23 LEU A 158      21.771-117.489  38.161  1.00 22.20           H  
ATOM   2319  N   LEU A 159      18.858-114.426  39.419  1.00 26.83           N  
ATOM   2320  H   LEU A 159      18.474-114.458  40.352  1.00 26.83           H  
ATOM   2321  CA  LEU A 159      18.122-113.690  38.406  1.00 26.83           C  
ATOM   2322  HA  LEU A 159      18.229-114.214  37.456  1.00 26.83           H  
ATOM   2323  C   LEU A 159      18.679-112.273  38.235  1.00 26.83           C  
ATOM   2324  CB  LEU A 159      16.635-113.663  38.815  1.00 26.83           C  
ATOM   2325  HB2 LEU A 159      16.087-112.984  38.163  1.00 26.83           H  
ATOM   2326  HB3 LEU A 159      16.575-113.249  39.821  1.00 26.83           H  
ATOM   2327  O   LEU A 159      19.156-111.652  39.175  1.00 26.83           O  
ATOM   2328  CG  LEU A 159      15.930-115.035  38.808  1.00 26.83           C  
ATOM   2329  HG  LEU A 159      16.495-115.738  39.419  1.00 26.83           H  
ATOM   2330  CD1 LEU A 159      14.535-114.890  39.415  1.00 26.83           C  
ATOM   2331 HD11 LEU A 159      13.933-114.197  38.827  1.00 26.83           H  
ATOM   2332 HD12 LEU A 159      14.618-114.517  40.436  1.00 26.83           H  
ATOM   2333 HD13 LEU A 159      14.044-115.862  39.455  1.00 26.83           H  
ATOM   2334  CD2 LEU A 159      15.760-115.629  37.405  1.00 26.83           C  
ATOM   2335 HD21 LEU A 159      15.277-116.603  37.485  1.00 26.83           H  
ATOM   2336 HD22 LEU A 159      16.734-115.766  36.935  1.00 26.83           H  
ATOM   2337 HD23 LEU A 159      15.140-114.975  36.792  1.00 26.83           H  
ATOM   2338  N   GLU A 160      18.579-111.657  37.065  1.00 24.82           N  
ATOM   2339  H   GLU A 160      18.935-110.713  37.100  1.00 24.82           H  
ATOM   2340  CA  GLU A 160      18.385-112.234  35.726  1.00 24.82           C  
ATOM   2341  HA  GLU A 160      18.999-113.125  35.593  1.00 24.82           H  
ATOM   2342  C   GLU A 160      18.859-111.177  34.743  1.00 24.82           C  
ATOM   2343  CB  GLU A 160      16.895-112.553  35.410  1.00 24.82           C  
ATOM   2344  HB2 GLU A 160      16.579-113.402  36.015  1.00 24.82           H  
ATOM   2345  HB3 GLU A 160      16.289-111.699  35.711  1.00 24.82           H  
ATOM   2346  O   GLU A 160      19.813-111.358  33.988  1.00 24.82           O  
ATOM   2347  CG  GLU A 160      16.612-112.919  33.927  1.00 24.82           C  
ATOM   2348  HG2 GLU A 160      17.307-112.414  33.257  1.00 24.82           H  
ATOM   2349  HG3 GLU A 160      16.799-113.987  33.808  1.00 24.82           H  
ATOM   2350  CD  GLU A 160      15.194-112.581  33.425  1.00 24.82           C  
ATOM   2351  OE1 GLU A 160      14.730-113.292  32.503  1.00 24.82           O  
ATOM   2352  OE2 GLU A 160      14.614-111.570  33.883  1.00 24.82           O  
ATOM   2353  N   ALA A 161      18.092-110.092  34.710  1.00 25.48           N  
ATOM   2354  H   ALA A 161      17.332-110.030  35.372  1.00 25.48           H  
ATOM   2355  CA  ALA A 161      18.000-109.301  33.516  1.00 25.48           C  
ATOM   2356  HA  ALA A 161      17.996-109.979  32.664  1.00 25.48           H  
ATOM   2357  C   ALA A 161      19.196-108.371  33.389  1.00 25.48           C  
ATOM   2358  CB  ALA A 161      16.666-108.547  33.518  1.00 25.48           C  
ATOM   2359  HB1 ALA A 161      15.843-109.257  33.603  1.00 25.48           H  
ATOM   2360  HB2 ALA A 161      16.550-107.989  32.588  1.00 25.48           H  
ATOM   2361  HB3 ALA A 161      16.629-107.858  34.362  1.00 25.48           H  
ATOM   2362  O   ALA A 161      19.629-107.763  34.363  1.00 25.48           O  
ATOM   2363  N   LEU A 162      19.580-108.176  32.129  1.00 22.44           N  
ATOM   2364  H   LEU A 162      19.315-108.920  31.500  1.00 22.44           H  
ATOM   2365  CA  LEU A 162      19.923-106.909  31.475  1.00 22.44           C  
ATOM   2366  HA  LEU A 162      20.846-107.054  30.913  1.00 22.44           H  
ATOM   2367  C   LEU A 162      20.162-105.672  32.352  1.00 22.44           C  
ATOM   2368  CB  LEU A 162      18.780-106.588  30.489  1.00 22.44           C  
ATOM   2369  HB2 LEU A 162      18.835-105.536  30.211  1.00 22.44           H  
ATOM   2370  HB3 LEU A 162      17.826-106.726  30.998  1.00 22.44           H  
ATOM   2371  O   LEU A 162      21.100-104.948  32.052  1.00 22.44           O  
ATOM   2372  CG  LEU A 162      18.832-107.446  29.211  1.00 22.44           C  
ATOM   2373  HG  LEU A 162      19.497-108.297  29.355  1.00 22.44           H  
ATOM   2374  CD1 LEU A 162      17.449-107.989  28.848  1.00 22.44           C  
ATOM   2375 HD11 LEU A 162      17.083-108.622  29.657  1.00 22.44           H  
ATOM   2376 HD12 LEU A 162      16.751-107.167  28.690  1.00 22.44           H  
ATOM   2377 HD13 LEU A 162      17.516-108.591  27.942  1.00 22.44           H  
ATOM   2378  CD2 LEU A 162      19.346-106.613  28.036  1.00 22.44           C  
ATOM   2379 HD21 LEU A 162      19.434-107.242  27.150  1.00 22.44           H  
ATOM   2380 HD22 LEU A 162      18.668-105.785  27.829  1.00 22.44           H  
ATOM   2381 HD23 LEU A 162      20.333-106.218  28.279  1.00 22.44           H  
ATOM   2382  N   GLY A 163      19.265-105.350  33.298  1.00 24.57           N  
ATOM   2383  H   GLY A 163      18.682-106.102  33.637  1.00 24.57           H  
ATOM   2384  CA  GLY A 163      19.367-104.154  34.143  1.00 24.57           C  
ATOM   2385  HA2 GLY A 163      20.234-104.249  34.797  1.00 24.57           H  
ATOM   2386  HA3 GLY A 163      18.471-104.058  34.756  1.00 24.57           H  
ATOM   2387  C   GLY A 163      19.533-102.886  33.309  1.00 24.57           C  
ATOM   2388  O   GLY A 163      20.248-101.985  33.710  1.00 24.57           O  
ATOM   2389  N   ARG A 164      18.925-102.896  32.111  1.00 23.07           N  
ATOM   2390  H   ARG A 164      18.299-103.681  32.003  1.00 23.07           H  
ATOM   2391  CA  ARG A 164      19.457-102.353  30.846  1.00 23.07           C  
ATOM   2392  HA  ARG A 164      20.090-103.109  30.382  1.00 23.07           H  
ATOM   2393  C   ARG A 164      20.337-101.110  30.952  1.00 23.07           C  
ATOM   2394  CB  ARG A 164      18.251-102.041  29.940  1.00 23.07           C  
ATOM   2395  HB2 ARG A 164      17.658-102.947  29.812  1.00 23.07           H  
ATOM   2396  HB3 ARG A 164      17.627-101.316  30.463  1.00 23.07           H  
ATOM   2397  O   ARG A 164      21.351-101.025  30.267  1.00 23.07           O  
ATOM   2398  CG  ARG A 164      18.598-101.486  28.541  1.00 23.07           C  
ATOM   2399  HG2 ARG A 164      19.511-100.891  28.560  1.00 23.07           H  
ATOM   2400  HG3 ARG A 164      18.751-102.310  27.844  1.00 23.07           H  
ATOM   2401  CD  ARG A 164      17.490-100.559  28.037  1.00 23.07           C  
ATOM   2402  HD2 ARG A 164      17.807-100.090  27.106  1.00 23.07           H  
ATOM   2403  HD3 ARG A 164      17.358 -99.778  28.787  1.00 23.07           H  
ATOM   2404  NE  ARG A 164      16.212-101.262  27.835  1.00 23.07           N  
ATOM   2405  HE  ARG A 164      16.253-102.269  27.780  1.00 23.07           H  
ATOM   2406  NH1 ARG A 164      14.850 -99.395  27.825  1.00 23.07           N  
ATOM   2407 HH11 ARG A 164      15.625 -98.794  28.065  1.00 23.07           H  
ATOM   2408 HH12 ARG A 164      13.942 -98.956  27.880  1.00 23.07           H  
ATOM   2409  NH2 ARG A 164      13.960-101.413  27.609  1.00 23.07           N  
ATOM   2410 HH21 ARG A 164      14.035-102.420  27.601  1.00 23.07           H  
ATOM   2411 HH22 ARG A 164      13.062-100.950  27.583  1.00 23.07           H  
ATOM   2412  CZ  ARG A 164      15.028-100.681  27.759  1.00 23.07           C  
ATOM   2413  N   GLU A 165      19.822-100.086  31.612  1.00 22.63           N  
ATOM   2414  H   GLU A 165      19.144-100.271  32.337  1.00 22.63           H  
ATOM   2415  CA  GLU A 165      20.241 -98.712  31.387  1.00 22.63           C  
ATOM   2416  HA  GLU A 165      20.690 -98.646  30.396  1.00 22.63           H  
ATOM   2417  C   GLU A 165      21.352 -98.299  32.359  1.00 22.63           C  
ATOM   2418  CB  GLU A 165      18.996 -97.788  31.374  1.00 22.63           C  
ATOM   2419  HB2 GLU A 165      18.157 -98.296  31.848  1.00 22.63           H  
ATOM   2420  HB3 GLU A 165      19.202 -96.876  31.935  1.00 22.63           H  
ATOM   2421  O   GLU A 165      21.099 -98.067  33.535  1.00 22.63           O  
ATOM   2422  CG  GLU A 165      18.619 -97.394  29.931  1.00 22.63           C  
ATOM   2423  HG2 GLU A 165      18.868 -98.222  29.268  1.00 22.63           H  
ATOM   2424  HG3 GLU A 165      19.235 -96.548  29.625  1.00 22.63           H  
ATOM   2425  CD  GLU A 165      17.132 -97.050  29.725  1.00 22.63           C  
ATOM   2426  OE1 GLU A 165      16.567 -97.554  28.719  1.00 22.63           O  
ATOM   2427  OE2 GLU A 165      16.527 -96.346  30.557  1.00 22.63           O  
ATOM   2428  N   LEU A 166      22.553 -98.113  31.795  1.00 23.01           N  
ATOM   2429  H   LEU A 166      22.676 -98.450  30.851  1.00 23.01           H  
ATOM   2430  CA  LEU A 166      23.624 -97.251  32.313  1.00 23.01           C  
ATOM   2431  HA  LEU A 166      24.404 -97.251  31.551  1.00 23.01           H  
ATOM   2432  C   LEU A 166      24.372 -97.764  33.563  1.00 23.01           C  
ATOM   2433  CB  LEU A 166      23.126 -95.787  32.387  1.00 23.01           C  
ATOM   2434  HB2 LEU A 166      23.964 -95.144  32.657  1.00 23.01           H  
ATOM   2435  HB3 LEU A 166      22.389 -95.719  33.187  1.00 23.01           H  
ATOM   2436  O   LEU A 166      24.644 -97.015  34.501  1.00 23.01           O  
ATOM   2437  CG  LEU A 166      22.498 -95.253  31.079  1.00 23.01           C  
ATOM   2438  HG  LEU A 166      21.750 -95.956  30.712  1.00 23.01           H  
ATOM   2439  CD1 LEU A 166      21.768 -93.935  31.323  1.00 23.01           C  
ATOM   2440 HD11 LEU A 166      20.995 -94.081  32.077  1.00 23.01           H  
ATOM   2441 HD12 LEU A 166      21.306 -93.595  30.397  1.00 23.01           H  
ATOM   2442 HD13 LEU A 166      22.479 -93.182  31.665  1.00 23.01           H  
ATOM   2443  CD2 LEU A 166      23.528 -95.046  29.968  1.00 23.01           C  
ATOM   2444 HD21 LEU A 166      23.037 -94.690  29.063  1.00 23.01           H  
ATOM   2445 HD22 LEU A 166      24.057 -95.974  29.753  1.00 23.01           H  
ATOM   2446 HD23 LEU A 166      24.259 -94.301  30.282  1.00 23.01           H  
ATOM   2447  N   ASP A 167      24.834 -99.020  33.513  1.00 41.49           N  
ATOM   2448  H   ASP A 167      24.529 -99.602  32.745  1.00 41.49           H  
ATOM   2449  CA  ASP A 167      26.040 -99.464  34.245  1.00 41.49           C  
ATOM   2450  HA  ASP A 167      25.991 -99.075  35.262  1.00 41.49           H  
ATOM   2451  C   ASP A 167      27.300 -98.855  33.583  1.00 41.49           C  
ATOM   2452  CB  ASP A 167      26.075-101.003  34.346  1.00 41.49           C  
ATOM   2453  HB2 ASP A 167      25.128-101.344  34.764  1.00 41.49           H  
ATOM   2454  HB3 ASP A 167      26.170-101.426  33.346  1.00 41.49           H  
ATOM   2455  O   ASP A 167      28.097 -99.533  32.930  1.00 41.49           O  
ATOM   2456  CG  ASP A 167      27.209-101.534  35.242  1.00 41.49           C  
ATOM   2457  OD1 ASP A 167      27.569-100.835  36.219  1.00 41.49           O  
ATOM   2458  OD2 ASP A 167      27.667-102.673  34.986  1.00 41.49           O  
ATOM   2459  N   GLY A 168      27.394 -97.523  33.655  1.00 22.05           N  
ATOM   2460  H   GLY A 168      26.646 -97.054  34.146  1.00 22.05           H  
ATOM   2461  CA  GLY A 168      28.313 -96.681  32.887  1.00 22.05           C  
ATOM   2462  HA2 GLY A 168      28.920 -97.296  32.223  1.00 22.05           H  
ATOM   2463  HA3 GLY A 168      28.983 -96.166  33.576  1.00 22.05           H  
ATOM   2464  C   GLY A 168      27.581 -95.645  32.021  1.00 22.05           C  
ATOM   2465  O   GLY A 168      26.772 -96.015  31.169  1.00 22.05           O  
ATOM   2466  N   ASP A 169      27.919 -94.370  32.239  1.00 14.31           N  
ATOM   2467  H   ASP A 169      28.596 -94.165  32.960  1.00 14.31           H  
ATOM   2468  CA  ASP A 169      27.542 -93.161  31.481  1.00 14.31           C  
ATOM   2469  HA  ASP A 169      27.327 -93.422  30.445  1.00 14.31           H  
ATOM   2470  C   ASP A 169      28.755 -92.199  31.485  1.00 14.31           C  
ATOM   2471  CB  ASP A 169      26.265 -92.541  32.110  1.00 14.31           C  
ATOM   2472  HB2 ASP A 169      25.527 -93.335  32.228  1.00 14.31           H  
ATOM   2473  HB3 ASP A 169      26.505 -92.187  33.112  1.00 14.31           H  
ATOM   2474  O   ASP A 169      29.390 -92.088  32.565  1.00 14.31           O  
ATOM   2475  CG  ASP A 169      25.590 -91.402  31.309  1.00 14.31           C  
ATOM   2476  OD1 ASP A 169      25.113 -91.669  30.177  1.00 14.31           O  
ATOM   2477  OD2 ASP A 169      25.420 -90.294  31.877  1.00 14.31           O  
ATOM   2478  OXT ASP A 169      29.141 -91.717  30.396  1.00 14.31           O  
TER    2479      ASP A 169                                                       
ATOM   2479  N   MET B   1      30.093  33.754 -35.737  1.00 78.28           N  
ATOM   2480  H   MET B   1      30.874  34.241 -36.153  1.00 78.28           H  
ATOM   2481  H2  MET B   1      29.685  34.327 -35.012  1.00 78.28           H  
ATOM   2482  H3  MET B   1      29.409  33.557 -36.453  1.00 78.28           H  
ATOM   2483  CA  MET B   1      30.561  32.484 -35.164  1.00 78.28           C  
ATOM   2484  HA  MET B   1      31.366  32.699 -34.461  1.00 78.28           H  
ATOM   2485  C   MET B   1      31.096  31.587 -36.264  1.00 78.28           C  
ATOM   2486  CB  MET B   1      29.447  31.740 -34.424  1.00 78.28           C  
ATOM   2487  HB2 MET B   1      28.559  31.709 -35.055  1.00 78.28           H  
ATOM   2488  HB3 MET B   1      29.761  30.713 -34.238  1.00 78.28           H  
ATOM   2489  O   MET B   1      30.516  31.572 -37.348  1.00 78.28           O  
ATOM   2490  CG  MET B   1      29.088  32.366 -33.080  1.00 78.28           C  
ATOM   2491  HG2 MET B   1      28.798  33.406 -33.228  1.00 78.28           H  
ATOM   2492  HG3 MET B   1      29.947  32.324 -32.410  1.00 78.28           H  
ATOM   2493  SD  MET B   1      27.705  31.478 -32.337  1.00 78.28           S  
ATOM   2494  CE  MET B   1      27.222  32.624 -31.019  1.00 78.28           C  
ATOM   2495  HE1 MET B   1      26.367  32.213 -30.482  1.00 78.28           H  
ATOM   2496  HE2 MET B   1      28.044  32.742 -30.313  1.00 78.28           H  
ATOM   2497  HE3 MET B   1      26.950  33.593 -31.438  1.00 78.28           H  
ATOM   2498  N   THR B   2      32.158  30.839 -35.984  1.00 86.24           N  
ATOM   2499  H   THR B   2      32.558  30.945 -35.062  1.00 86.24           H  
ATOM   2500  CA  THR B   2      32.565  29.658 -36.755  1.00 86.24           C  
ATOM   2501  HA  THR B   2      32.661  29.935 -37.805  1.00 86.24           H  
ATOM   2502  C   THR B   2      31.505  28.556 -36.654  1.00 86.24           C  
ATOM   2503  CB  THR B   2      33.922  29.109 -36.276  1.00 86.24           C  
ATOM   2504  HB  THR B   2      34.206  28.282 -36.927  1.00 86.24           H  
ATOM   2505  O   THR B   2      30.551  28.650 -35.874  1.00 86.24           O  
ATOM   2506  CG2 THR B   2      35.042  30.146 -36.310  1.00 86.24           C  
ATOM   2507 HG21 THR B   2      34.842  30.953 -35.605  1.00 86.24           H  
ATOM   2508 HG22 THR B   2      35.132  30.559 -37.315  1.00 86.24           H  
ATOM   2509 HG23 THR B   2      35.984  29.669 -36.041  1.00 86.24           H  
ATOM   2510  OG1 THR B   2      33.827  28.622 -34.962  1.00 86.24           O  
ATOM   2511  HG1 THR B   2      34.189  29.293 -34.378  1.00 86.24           H  
ATOM   2512  N   ASP B   3      31.649  27.495 -37.448  1.00 81.81           N  
ATOM   2513  H   ASP B   3      32.431  27.432 -38.083  1.00 81.81           H  
ATOM   2514  CA  ASP B   3      30.749  26.349 -37.334  1.00 81.81           C  
ATOM   2515  HA  ASP B   3      29.729  26.732 -37.362  1.00 81.81           H  
ATOM   2516  C   ASP B   3      30.906  25.638 -35.978  1.00 81.81           C  
ATOM   2517  CB  ASP B   3      30.919  25.432 -38.548  1.00 81.81           C  
ATOM   2518  HB2 ASP B   3      31.061  26.039 -39.442  1.00 81.81           H  
ATOM   2519  HB3 ASP B   3      31.799  24.803 -38.416  1.00 81.81           H  
ATOM   2520  O   ASP B   3      29.912  25.445 -35.278  1.00 81.81           O  
ATOM   2521  CG  ASP B   3      29.665  24.586 -38.748  1.00 81.81           C  
ATOM   2522  OD1 ASP B   3      28.585  25.217 -38.898  1.00 81.81           O  
ATOM   2523  OD2 ASP B   3      29.813  23.347 -38.746  1.00 81.81           O  
ATOM   2524  N   SER B   4      32.153  25.408 -35.540  1.00 79.80           N  
ATOM   2525  H   SER B   4      32.927  25.542 -36.174  1.00 79.80           H  
ATOM   2526  CA  SER B   4      32.475  24.874 -34.209  1.00 79.80           C  
ATOM   2527  HA  SER B   4      32.071  23.865 -34.134  1.00 79.80           H  
ATOM   2528  C   SER B   4      31.873  25.697 -33.064  1.00 79.80           C  
ATOM   2529  CB  SER B   4      33.996  24.793 -33.999  1.00 79.80           C  
ATOM   2530  HB2 SER B   4      34.193  24.428 -32.991  1.00 79.80           H  
ATOM   2531  HB3 SER B   4      34.431  25.787 -34.100  1.00 79.80           H  
ATOM   2532  O   SER B   4      31.366  25.109 -32.117  1.00 79.80           O  
ATOM   2533  OG  SER B   4      34.610  23.916 -34.925  1.00 79.80           O  
ATOM   2534  HG  SER B   4      35.135  23.283 -34.430  1.00 79.80           H  
ATOM   2535  N   GLU B   5      31.871  27.035 -33.132  1.00 84.93           N  
ATOM   2536  H   GLU B   5      32.317  27.480 -33.921  1.00 84.93           H  
ATOM   2537  CA  GLU B   5      31.282  27.887 -32.081  1.00 84.93           C  
ATOM   2538  HA  GLU B   5      31.716  27.623 -31.117  1.00 84.93           H  
ATOM   2539  C   GLU B   5      29.764  27.685 -31.944  1.00 84.93           C  
ATOM   2540  CB  GLU B   5      31.594  29.363 -32.365  1.00 84.93           C  
ATOM   2541  HB2 GLU B   5      31.456  29.528 -33.433  1.00 84.93           H  
ATOM   2542  HB3 GLU B   5      30.891  29.995 -31.822  1.00 84.93           H  
ATOM   2543  O   GLU B   5      29.280  27.468 -30.834  1.00 84.93           O  
ATOM   2544  CG  GLU B   5      33.019  29.769 -31.954  1.00 84.93           C  
ATOM   2545  HG2 GLU B   5      33.725  29.029 -32.330  1.00 84.93           H  
ATOM   2546  HG3 GLU B   5      33.080  29.764 -30.865  1.00 84.93           H  
ATOM   2547  CD  GLU B   5      33.425  31.152 -32.492  1.00 84.93           C  
ATOM   2548  OE1 GLU B   5      34.436  31.699 -32.018  1.00 84.93           O  
ATOM   2549  OE2 GLU B   5      32.787  31.631 -33.460  1.00 84.93           O  
ATOM   2550  N   LYS B   6      29.015  27.668 -33.059  1.00 85.43           N  
ATOM   2551  H   LYS B   6      29.485  27.787 -33.945  1.00 85.43           H  
ATOM   2552  CA  LYS B   6      27.563  27.395 -33.033  1.00 85.43           C  
ATOM   2553  HA  LYS B   6      27.072  28.105 -32.366  1.00 85.43           H  
ATOM   2554  C   LYS B   6      27.276  25.998 -32.479  1.00 85.43           C  
ATOM   2555  CB  LYS B   6      26.953  27.496 -34.439  1.00 85.43           C  
ATOM   2556  HB2 LYS B   6      27.474  26.789 -35.084  1.00 85.43           H  
ATOM   2557  HB3 LYS B   6      25.911  27.183 -34.380  1.00 85.43           H  
ATOM   2558  O   LYS B   6      26.403  25.818 -31.634  1.00 85.43           O  
ATOM   2559  CG  LYS B   6      26.989  28.904 -35.058  1.00 85.43           C  
ATOM   2560  HG2 LYS B   6      28.007  29.293 -35.037  1.00 85.43           H  
ATOM   2561  HG3 LYS B   6      26.350  29.563 -34.471  1.00 85.43           H  
ATOM   2562  CD  LYS B   6      26.490  28.880 -36.514  1.00 85.43           C  
ATOM   2563  HD2 LYS B   6      26.350  29.902 -36.865  1.00 85.43           H  
ATOM   2564  HD3 LYS B   6      25.528  28.368 -36.546  1.00 85.43           H  
ATOM   2565  CE  LYS B   6      27.523  28.174 -37.407  1.00 85.43           C  
ATOM   2566  HE2 LYS B   6      28.152  28.917 -37.897  1.00 85.43           H  
ATOM   2567  HE3 LYS B   6      28.177  27.594 -36.757  1.00 85.43           H  
ATOM   2568  NZ  LYS B   6      26.915  27.253 -38.400  1.00 85.43           N  
ATOM   2569  HZ1 LYS B   6      27.619  26.636 -38.779  1.00 85.43           H  
ATOM   2570  HZ2 LYS B   6      26.455  27.733 -39.161  1.00 85.43           H  
ATOM   2571  HZ3 LYS B   6      26.276  26.610 -37.954  1.00 85.43           H  
ATOM   2572  N   VAL B   7      28.013  24.992 -32.955  1.00 84.90           N  
ATOM   2573  H   VAL B   7      28.724  25.198 -33.642  1.00 84.90           H  
ATOM   2574  CA  VAL B   7      27.819  23.599 -32.529  1.00 84.90           C  
ATOM   2575  HA  VAL B   7      26.754  23.371 -32.582  1.00 84.90           H  
ATOM   2576  C   VAL B   7      28.218  23.407 -31.058  1.00 84.90           C  
ATOM   2577  CB  VAL B   7      28.533  22.624 -33.486  1.00 84.90           C  
ATOM   2578  HB  VAL B   7      29.603  22.829 -33.484  1.00 84.90           H  
ATOM   2579  O   VAL B   7      27.561  22.643 -30.353  1.00 84.90           O  
ATOM   2580  CG1 VAL B   7      28.296  21.167 -33.081  1.00 84.90           C  
ATOM   2581 HG11 VAL B   7      28.851  20.505 -33.745  1.00 84.90           H  
ATOM   2582 HG12 VAL B   7      28.629  21.003 -32.056  1.00 84.90           H  
ATOM   2583 HG13 VAL B   7      27.234  20.930 -33.143  1.00 84.90           H  
ATOM   2584  CG2 VAL B   7      27.986  22.739 -34.918  1.00 84.90           C  
ATOM   2585 HG21 VAL B   7      28.537  22.069 -35.578  1.00 84.90           H  
ATOM   2586 HG22 VAL B   7      26.928  22.479 -34.945  1.00 84.90           H  
ATOM   2587 HG23 VAL B   7      28.105  23.752 -35.303  1.00 84.90           H  
ATOM   2588  N   ALA B   8      29.209  24.146 -30.549  1.00 83.57           N  
ATOM   2589  H   ALA B   8      29.748  24.736 -31.167  1.00 83.57           H  
ATOM   2590  CA  ALA B   8      29.576  24.135 -29.133  1.00 83.57           C  
ATOM   2591  HA  ALA B   8      29.770  23.104 -28.840  1.00 83.57           H  
ATOM   2592  C   ALA B   8      28.450  24.662 -28.224  1.00 83.57           C  
ATOM   2593  CB  ALA B   8      30.872  24.933 -28.943  1.00 83.57           C  
ATOM   2594  HB1 ALA B   8      31.668  24.492 -29.543  1.00 83.57           H  
ATOM   2595  HB2 ALA B   8      30.725  25.970 -29.247  1.00 83.57           H  
ATOM   2596  HB3 ALA B   8      31.167  24.907 -27.894  1.00 83.57           H  
ATOM   2597  O   ALA B   8      28.244  24.113 -27.140  1.00 83.57           O  
ATOM   2598  N   GLU B   9      27.681  25.670 -28.651  1.00 87.68           N  
ATOM   2599  H   GLU B   9      27.908  26.127 -29.523  1.00 87.68           H  
ATOM   2600  CA  GLU B   9      26.494  26.126 -27.912  1.00 87.68           C  
ATOM   2601  HA  GLU B   9      26.770  26.274 -26.868  1.00 87.68           H  
ATOM   2602  C   GLU B   9      25.375  25.075 -27.911  1.00 87.68           C  
ATOM   2603  CB  GLU B   9      25.979  27.468 -28.449  1.00 87.68           C  
ATOM   2604  HB2 GLU B   9      25.034  27.690 -27.955  1.00 87.68           H  
ATOM   2605  HB3 GLU B   9      25.807  27.399 -29.523  1.00 87.68           H  
ATOM   2606  O   GLU B   9      24.832  24.765 -26.847  1.00 87.68           O  
ATOM   2607  CG  GLU B   9      26.967  28.604 -28.145  1.00 87.68           C  
ATOM   2608  HG2 GLU B   9      27.884  28.445 -28.713  1.00 87.68           H  
ATOM   2609  HG3 GLU B   9      27.224  28.558 -27.087  1.00 87.68           H  
ATOM   2610  CD  GLU B   9      26.413  30.001 -28.457  1.00 87.68           C  
ATOM   2611  OE1 GLU B   9      27.041  30.960 -27.953  1.00 87.68           O  
ATOM   2612  OE2 GLU B   9      25.377  30.105 -29.149  1.00 87.68           O  
ATOM   2613  N   TYR B  10      25.086  24.448 -29.059  1.00 89.71           N  
ATOM   2614  H   TYR B  10      25.532  24.767 -29.907  1.00 89.71           H  
ATOM   2615  CA  TYR B  10      24.117  23.346 -29.129  1.00 89.71           C  
ATOM   2616  HA  TYR B  10      23.168  23.702 -28.727  1.00 89.71           H  
ATOM   2617  C   TYR B  10      24.532  22.143 -28.268  1.00 89.71           C  
ATOM   2618  CB  TYR B  10      23.894  22.913 -30.586  1.00 89.71           C  
ATOM   2619  HB2 TYR B  10      24.859  22.698 -31.046  1.00 89.71           H  
ATOM   2620  HB3 TYR B  10      23.323  21.985 -30.585  1.00 89.71           H  
ATOM   2621  O   TYR B  10      23.698  21.585 -27.553  1.00 89.71           O  
ATOM   2622  CG  TYR B  10      23.128  23.911 -31.437  1.00 89.71           C  
ATOM   2623  CD1 TYR B  10      21.816  24.281 -31.078  1.00 89.71           C  
ATOM   2624  HD1 TYR B  10      21.359  23.863 -30.193  1.00 89.71           H  
ATOM   2625  CD2 TYR B  10      23.709  24.447 -32.603  1.00 89.71           C  
ATOM   2626  HD2 TYR B  10      24.714  24.169 -32.885  1.00 89.71           H  
ATOM   2627  CE1 TYR B  10      21.095  25.199 -31.867  1.00 89.71           C  
ATOM   2628  HE1 TYR B  10      20.094  25.487 -31.583  1.00 89.71           H  
ATOM   2629  CE2 TYR B  10      22.991  25.360 -33.398  1.00 89.71           C  
ATOM   2630  HE2 TYR B  10      23.434  25.785 -34.286  1.00 89.71           H  
ATOM   2631  OH  TYR B  10      21.001  26.624 -33.802  1.00 89.71           O  
ATOM   2632  HH  TYR B  10      20.142  26.834 -33.428  1.00 89.71           H  
ATOM   2633  CZ  TYR B  10      21.686  25.742 -33.029  1.00 89.71           C  
ATOM   2634  N   LEU B  11      25.816  21.770 -28.267  1.00 86.72           N  
ATOM   2635  H   LEU B  11      26.448  22.240 -28.900  1.00 86.72           H  
ATOM   2636  CA  LEU B  11      26.343  20.694 -27.423  1.00 86.72           C  
ATOM   2637  HA  LEU B  11      25.722  19.812 -27.581  1.00 86.72           H  
ATOM   2638  C   LEU B  11      26.258  21.050 -25.931  1.00 86.72           C  
ATOM   2639  CB  LEU B  11      27.785  20.375 -27.862  1.00 86.72           C  
ATOM   2640  HB2 LEU B  11      28.399  21.262 -27.706  1.00 86.72           H  
ATOM   2641  HB3 LEU B  11      27.787  20.152 -28.929  1.00 86.72           H  
ATOM   2642  O   LEU B  11      25.892  20.199 -25.115  1.00 86.72           O  
ATOM   2643  CG  LEU B  11      28.426  19.192 -27.107  1.00 86.72           C  
ATOM   2644  HG  LEU B  11      28.421  19.394 -26.036  1.00 86.72           H  
ATOM   2645  CD1 LEU B  11      27.698  17.870 -27.370  1.00 86.72           C  
ATOM   2646 HD11 LEU B  11      28.227  17.054 -26.878  1.00 86.72           H  
ATOM   2647 HD12 LEU B  11      26.686  17.909 -26.966  1.00 86.72           H  
ATOM   2648 HD13 LEU B  11      27.659  17.674 -28.441  1.00 86.72           H  
ATOM   2649  CD2 LEU B  11      29.877  19.022 -27.549  1.00 86.72           C  
ATOM   2650 HD21 LEU B  11      30.348  18.225 -26.973  1.00 86.72           H  
ATOM   2651 HD22 LEU B  11      29.914  18.766 -28.608  1.00 86.72           H  
ATOM   2652 HD23 LEU B  11      30.428  19.948 -27.381  1.00 86.72           H  
ATOM   2653  N   ARG B  12      26.532  22.310 -25.563  1.00 89.57           N  
ATOM   2654  H   ARG B  12      26.856  22.950 -26.274  1.00 89.57           H  
ATOM   2655  CA  ARG B  12      26.356  22.813 -24.192  1.00 89.57           C  
ATOM   2656  HA  ARG B  12      26.914  22.170 -23.512  1.00 89.57           H  
ATOM   2657  C   ARG B  12      24.890  22.734 -23.760  1.00 89.57           C  
ATOM   2658  CB  ARG B  12      26.916  24.242 -24.090  1.00 89.57           C  
ATOM   2659  HB2 ARG B  12      26.289  24.920 -24.669  1.00 89.57           H  
ATOM   2660  HB3 ARG B  12      27.919  24.254 -24.517  1.00 89.57           H  
ATOM   2661  O   ARG B  12      24.620  22.265 -22.659  1.00 89.57           O  
ATOM   2662  CG  ARG B  12      27.003  24.744 -22.638  1.00 89.57           C  
ATOM   2663  HG2 ARG B  12      26.028  24.643 -22.160  1.00 89.57           H  
ATOM   2664  HG3 ARG B  12      27.720  24.137 -22.086  1.00 89.57           H  
ATOM   2665  CD  ARG B  12      27.413  26.223 -22.562  1.00 89.57           C  
ATOM   2666  HD2 ARG B  12      27.410  26.530 -21.516  1.00 89.57           H  
ATOM   2667  HD3 ARG B  12      26.657  26.810 -23.083  1.00 89.57           H  
ATOM   2668  NE  ARG B  12      28.757  26.472 -23.131  1.00 89.57           N  
ATOM   2669  HE  ARG B  12      29.477  25.806 -22.891  1.00 89.57           H  
ATOM   2670  NH1 ARG B  12      28.292  28.392 -24.331  1.00 89.57           N  
ATOM   2671 HH11 ARG B  12      28.564  29.090 -25.007  1.00 89.57           H  
ATOM   2672 HH12 ARG B  12      27.335  28.385 -24.008  1.00 89.57           H  
ATOM   2673  NH2 ARG B  12      30.337  27.526 -24.390  1.00 89.57           N  
ATOM   2674 HH21 ARG B  12      31.022  26.826 -24.141  1.00 89.57           H  
ATOM   2675 HH22 ARG B  12      30.586  28.273 -25.022  1.00 89.57           H  
ATOM   2676  CZ  ARG B  12      29.116  27.458 -23.941  1.00 89.57           C  
ATOM   2677  N   ARG B  13      23.937  23.116 -24.619  1.00 89.52           N  
ATOM   2678  H   ARG B  13      24.223  23.519 -25.501  1.00 89.52           H  
ATOM   2679  CA  ARG B  13      22.502  22.984 -24.315  1.00 89.52           C  
ATOM   2680  HA  ARG B  13      22.334  23.435 -23.337  1.00 89.52           H  
ATOM   2681  C   ARG B  13      22.091  21.518 -24.159  1.00 89.52           C  
ATOM   2682  CB  ARG B  13      21.649  23.726 -25.364  1.00 89.52           C  
ATOM   2683  HB2 ARG B  13      21.803  23.263 -26.339  1.00 89.52           H  
ATOM   2684  HB3 ARG B  13      21.976  24.764 -25.430  1.00 89.52           H  
ATOM   2685  O   ARG B  13      21.512  21.172 -23.135  1.00 89.52           O  
ATOM   2686  CG  ARG B  13      20.141  23.694 -25.041  1.00 89.52           C  
ATOM   2687  HG2 ARG B  13      19.828  22.658 -24.911  1.00 89.52           H  
ATOM   2688  HG3 ARG B  13      19.588  24.093 -25.891  1.00 89.52           H  
ATOM   2689  CD  ARG B  13      19.772  24.514 -23.794  1.00 89.52           C  
ATOM   2690  HD2 ARG B  13      20.592  24.496 -23.076  1.00 89.52           H  
ATOM   2691  HD3 ARG B  13      19.613  25.548 -24.101  1.00 89.52           H  
ATOM   2692  NE  ARG B  13      18.576  23.986 -23.113  1.00 89.52           N  
ATOM   2693  HE  ARG B  13      18.368  23.005 -23.233  1.00 89.52           H  
ATOM   2694  NH1 ARG B  13      17.976  25.888 -21.955  1.00 89.52           N  
ATOM   2695 HH11 ARG B  13      18.671  26.419 -22.460  1.00 89.52           H  
ATOM   2696 HH12 ARG B  13      17.368  26.330 -21.281  1.00 89.52           H  
ATOM   2697  NH2 ARG B  13      16.904  23.980 -21.582  1.00 89.52           N  
ATOM   2698 HH21 ARG B  13      16.964  22.973 -21.623  1.00 89.52           H  
ATOM   2699 HH22 ARG B  13      16.342  24.412 -20.861  1.00 89.52           H  
ATOM   2700  CZ  ARG B  13      17.824  24.620 -22.230  1.00 89.52           C  
ATOM   2701  N   ALA B  14      22.459  20.651 -25.103  1.00 90.47           N  
ATOM   2702  H   ALA B  14      22.931  21.006 -25.922  1.00 90.47           H  
ATOM   2703  CA  ALA B  14      22.118  19.227 -25.058  1.00 90.47           C  
ATOM   2704  HA  ALA B  14      21.033  19.133 -25.026  1.00 90.47           H  
ATOM   2705  C   ALA B  14      22.676  18.517 -23.809  1.00 90.47           C  
ATOM   2706  CB  ALA B  14      22.626  18.569 -26.349  1.00 90.47           C  
ATOM   2707  HB1 ALA B  14      22.350  17.514 -26.353  1.00 90.47           H  
ATOM   2708  HB2 ALA B  14      23.711  18.655 -26.414  1.00 90.47           H  
ATOM   2709  HB3 ALA B  14      22.176  19.055 -27.214  1.00 90.47           H  
ATOM   2710  O   ALA B  14      21.993  17.689 -23.211  1.00 90.47           O  
ATOM   2711  N   THR B  15      23.894  18.862 -23.375  1.00 91.93           N  
ATOM   2712  H   THR B  15      24.421  19.536 -23.911  1.00 91.93           H  
ATOM   2713  CA  THR B  15      24.500  18.299 -22.153  1.00 91.93           C  
ATOM   2714  HA  THR B  15      24.265  17.235 -22.123  1.00 91.93           H  
ATOM   2715  C   THR B  15      23.930  18.882 -20.856  1.00 91.93           C  
ATOM   2716  CB  THR B  15      26.032  18.414 -22.150  1.00 91.93           C  
ATOM   2717  HB  THR B  15      26.400  18.165 -21.155  1.00 91.93           H  
ATOM   2718  O   THR B  15      23.913  18.179 -19.846  1.00 91.93           O  
ATOM   2719  CG2 THR B  15      26.677  17.452 -23.145  1.00 91.93           C  
ATOM   2720 HG21 THR B  15      27.760  17.568 -23.114  1.00 91.93           H  
ATOM   2721 HG22 THR B  15      26.324  17.655 -24.156  1.00 91.93           H  
ATOM   2722 HG23 THR B  15      26.425  16.426 -22.879  1.00 91.93           H  
ATOM   2723  OG1 THR B  15      26.465  19.712 -22.478  1.00 91.93           O  
ATOM   2724  HG1 THR B  15      26.324  19.833 -23.420  1.00 91.93           H  
ATOM   2725  N   LEU B  16      23.416  20.118 -20.861  1.00 93.24           N  
ATOM   2726  H   LEU B  16      23.501  20.674 -21.700  1.00 93.24           H  
ATOM   2727  CA  LEU B  16      22.630  20.664 -19.746  1.00 93.24           C  
ATOM   2728  HA  LEU B  16      23.138  20.435 -18.809  1.00 93.24           H  
ATOM   2729  C   LEU B  16      21.252  19.993 -19.650  1.00 93.24           C  
ATOM   2730  CB  LEU B  16      22.507  22.194 -19.885  1.00 93.24           C  
ATOM   2731  HB2 LEU B  16      22.190  22.428 -20.901  1.00 93.24           H  
ATOM   2732  HB3 LEU B  16      21.724  22.545 -19.212  1.00 93.24           H  
ATOM   2733  O   LEU B  16      20.881  19.537 -18.571  1.00 93.24           O  
ATOM   2734  CG  LEU B  16      23.801  22.967 -19.566  1.00 93.24           C  
ATOM   2735  HG  LEU B  16      24.639  22.533 -20.111  1.00 93.24           H  
ATOM   2736  CD1 LEU B  16      23.648  24.429 -19.989  1.00 93.24           C  
ATOM   2737 HD11 LEU B  16      23.456  24.477 -21.061  1.00 93.24           H  
ATOM   2738 HD12 LEU B  16      22.818  24.888 -19.453  1.00 93.24           H  
ATOM   2739 HD13 LEU B  16      24.565  24.977 -19.770  1.00 93.24           H  
ATOM   2740  CD2 LEU B  16      24.141  22.940 -18.072  1.00 93.24           C  
ATOM   2741 HD21 LEU B  16      24.319  21.916 -17.744  1.00 93.24           H  
ATOM   2742 HD22 LEU B  16      25.038  23.531 -17.888  1.00 93.24           H  
ATOM   2743 HD23 LEU B  16      23.315  23.358 -17.497  1.00 93.24           H  
ATOM   2744  N   ASP B  17      20.542  19.837 -20.771  1.00 93.43           N  
ATOM   2745  H   ASP B  17      20.885  20.262 -21.620  1.00 93.43           H  
ATOM   2746  CA  ASP B  17      19.242  19.152 -20.815  1.00 93.43           C  
ATOM   2747  HA  ASP B  17      18.569  19.628 -20.102  1.00 93.43           H  
ATOM   2748  C   ASP B  17      19.359  17.674 -20.402  1.00 93.43           C  
ATOM   2749  CB  ASP B  17      18.631  19.279 -22.224  1.00 93.43           C  
ATOM   2750  HB2 ASP B  17      19.361  18.952 -22.965  1.00 93.43           H  
ATOM   2751  HB3 ASP B  17      17.769  18.614 -22.289  1.00 93.43           H  
ATOM   2752  O   ASP B  17      18.513  17.164 -19.668  1.00 93.43           O  
ATOM   2753  CG  ASP B  17      18.152  20.696 -22.562  1.00 93.43           C  
ATOM   2754  OD1 ASP B  17      17.718  21.427 -21.650  1.00 93.43           O  
ATOM   2755  OD2 ASP B  17      18.153  21.079 -23.751  1.00 93.43           O  
ATOM   2756  N   LEU B  18      20.437  16.987 -20.805  1.00 92.80           N  
ATOM   2757  H   LEU B  18      21.056  17.426 -21.471  1.00 92.80           H  
ATOM   2758  CA  LEU B  18      20.736  15.618 -20.365  1.00 92.80           C  
ATOM   2759  HA  LEU B  18      19.863  14.993 -20.553  1.00 92.80           H  
ATOM   2760  C   LEU B  18      21.025  15.544 -18.860  1.00 92.80           C  
ATOM   2761  CB  LEU B  18      21.922  15.082 -21.190  1.00 92.80           C  
ATOM   2762  HB2 LEU B  18      21.630  15.062 -22.240  1.00 92.80           H  
ATOM   2763  HB3 LEU B  18      22.754  15.779 -21.087  1.00 92.80           H  
ATOM   2764  O   LEU B  18      20.630  14.580 -18.205  1.00 92.80           O  
ATOM   2765  CG  LEU B  18      22.422  13.680 -20.785  1.00 92.80           C  
ATOM   2766  HG  LEU B  18      22.780  13.698 -19.755  1.00 92.80           H  
ATOM   2767  CD1 LEU B  18      21.340  12.611 -20.915  1.00 92.80           C  
ATOM   2768 HD11 LEU B  18      21.753  11.624 -20.707  1.00 92.80           H  
ATOM   2769 HD12 LEU B  18      20.949  12.618 -21.933  1.00 92.80           H  
ATOM   2770 HD13 LEU B  18      20.525  12.801 -20.217  1.00 92.80           H  
ATOM   2771  CD2 LEU B  18      23.594  13.282 -21.681  1.00 92.80           C  
ATOM   2772 HD21 LEU B  18      23.967  12.298 -21.394  1.00 92.80           H  
ATOM   2773 HD22 LEU B  18      24.400  14.009 -21.581  1.00 92.80           H  
ATOM   2774 HD23 LEU B  18      23.271  13.246 -22.721  1.00 92.80           H  
ATOM   2775  N   ARG B  19      21.708  16.549 -18.299  1.00 92.75           N  
ATOM   2776  H   ARG B  19      21.980  17.324 -18.887  1.00 92.75           H  
ATOM   2777  CA  ARG B  19      21.987  16.621 -16.859  1.00 92.75           C  
ATOM   2778  HA  ARG B  19      22.430  15.677 -16.540  1.00 92.75           H  
ATOM   2779  C   ARG B  19      20.697  16.782 -16.060  1.00 92.75           C  
ATOM   2780  CB  ARG B  19      22.970  17.762 -16.583  1.00 92.75           C  
ATOM   2781  HB2 ARG B  19      23.793  17.679 -17.294  1.00 92.75           H  
ATOM   2782  HB3 ARG B  19      22.470  18.718 -16.740  1.00 92.75           H  
ATOM   2783  O   ARG B  19      20.512  16.039 -15.104  1.00 92.75           O  
ATOM   2784  CG  ARG B  19      23.548  17.723 -15.159  1.00 92.75           C  
ATOM   2785  HG2 ARG B  19      22.744  17.627 -14.430  1.00 92.75           H  
ATOM   2786  HG3 ARG B  19      24.208  16.860 -15.064  1.00 92.75           H  
ATOM   2787  CD  ARG B  19      24.331  19.004 -14.839  1.00 92.75           C  
ATOM   2788  HD2 ARG B  19      24.847  18.864 -13.889  1.00 92.75           H  
ATOM   2789  HD3 ARG B  19      23.617  19.820 -14.725  1.00 92.75           H  
ATOM   2790  NE  ARG B  19      25.298  19.348 -15.903  1.00 92.75           N  
ATOM   2791  HE  ARG B  19      25.250  18.796 -16.748  1.00 92.75           H  
ATOM   2792  NH1 ARG B  19      26.286  21.133 -14.856  1.00 92.75           N  
ATOM   2793 HH11 ARG B  19      26.943  21.900 -14.847  1.00 92.75           H  
ATOM   2794 HH12 ARG B  19      25.714  20.958 -14.042  1.00 92.75           H  
ATOM   2795  NH2 ARG B  19      26.885  20.598 -16.942  1.00 92.75           N  
ATOM   2796 HH21 ARG B  19      27.546  21.361 -16.921  1.00 92.75           H  
ATOM   2797 HH22 ARG B  19      26.791  20.025 -17.769  1.00 92.75           H  
ATOM   2798  CZ  ARG B  19      26.151  20.354 -15.892  1.00 92.75           C  
ATOM   2799  N   ALA B  20      19.812  17.682 -16.493  1.00 95.58           N  
ATOM   2800  H   ALA B  20      20.058  18.257 -17.286  1.00 95.58           H  
ATOM   2801  CA  ALA B  20      18.499  17.883 -15.885  1.00 95.58           C  
ATOM   2802  HA  ALA B  20      18.630  18.117 -14.828  1.00 95.58           H  
ATOM   2803  C   ALA B  20      17.635  16.613 -15.969  1.00 95.58           C  
ATOM   2804  CB  ALA B  20      17.831  19.085 -16.564  1.00 95.58           C  
ATOM   2805  HB1 ALA B  20      17.686  18.890 -17.627  1.00 95.58           H  
ATOM   2806  HB2 ALA B  20      16.862  19.268 -16.100  1.00 95.58           H  
ATOM   2807  HB3 ALA B  20      18.451  19.973 -16.441  1.00 95.58           H  
ATOM   2808  O   ALA B  20      17.111  16.165 -14.956  1.00 95.58           O  
ATOM   2809  N   ALA B  21      17.571  15.956 -17.134  1.00 95.32           N  
ATOM   2810  H   ALA B  21      17.985  16.375 -17.955  1.00 95.32           H  
ATOM   2811  CA  ALA B  21      16.827  14.702 -17.285  1.00 95.32           C  
ATOM   2812  HA  ALA B  21      15.795  14.878 -16.983  1.00 95.32           H  
ATOM   2813  C   ALA B  21      17.374  13.577 -16.379  1.00 95.32           C  
ATOM   2814  CB  ALA B  21      16.836  14.302 -18.766  1.00 95.32           C  
ATOM   2815  HB1 ALA B  21      17.855  14.099 -19.096  1.00 95.32           H  
ATOM   2816  HB2 ALA B  21      16.227  13.408 -18.901  1.00 95.32           H  
ATOM   2817  HB3 ALA B  21      16.417  15.109 -19.367  1.00 95.32           H  
ATOM   2818  O   ALA B  21      16.610  12.891 -15.710  1.00 95.32           O  
ATOM   2819  N   ARG B  22      18.703  13.416 -16.291  1.00 93.30           N  
ATOM   2820  H   ARG B  22      19.292  14.004 -16.864  1.00 93.30           H  
ATOM   2821  CA  ARG B  22      19.331  12.446 -15.372  1.00 93.30           C  
ATOM   2822  HA  ARG B  22      18.843  11.478 -15.485  1.00 93.30           H  
ATOM   2823  C   ARG B  22      19.154  12.800 -13.897  1.00 93.30           C  
ATOM   2824  CB  ARG B  22      20.825  12.306 -15.684  1.00 93.30           C  
ATOM   2825  HB2 ARG B  22      21.270  13.296 -15.788  1.00 93.30           H  
ATOM   2826  HB3 ARG B  22      21.312  11.797 -14.852  1.00 93.30           H  
ATOM   2827  O   ARG B  22      19.259  11.909 -13.062  1.00 93.30           O  
ATOM   2828  CG  ARG B  22      21.075  11.479 -16.948  1.00 93.30           C  
ATOM   2829  HG2 ARG B  22      20.590  11.946 -17.806  1.00 93.30           H  
ATOM   2830  HG3 ARG B  22      20.664  10.479 -16.809  1.00 93.30           H  
ATOM   2831  CD  ARG B  22      22.584  11.384 -17.196  1.00 93.30           C  
ATOM   2832  HD2 ARG B  22      22.967  12.387 -17.384  1.00 93.30           H  
ATOM   2833  HD3 ARG B  22      23.060  10.979 -16.303  1.00 93.30           H  
ATOM   2834  NE  ARG B  22      22.886  10.512 -18.343  1.00 93.30           N  
ATOM   2835  HE  ARG B  22      22.105  10.014 -18.745  1.00 93.30           H  
ATOM   2836  NH1 ARG B  22      25.158  10.845 -18.406  1.00 93.30           N  
ATOM   2837 HH11 ARG B  22      26.058  10.605 -18.797  1.00 93.30           H  
ATOM   2838 HH12 ARG B  22      25.090  11.385 -17.555  1.00 93.30           H  
ATOM   2839  NH2 ARG B  22      24.191   9.523 -19.922  1.00 93.30           N  
ATOM   2840 HH21 ARG B  22      25.089   9.362 -20.356  1.00 93.30           H  
ATOM   2841 HH22 ARG B  22      23.383   9.048 -20.298  1.00 93.30           H  
ATOM   2842  CZ  ARG B  22      24.073  10.298 -18.881  1.00 93.30           C  
ATOM   2843  N   GLN B  23      18.959  14.075 -13.567  1.00 94.75           N  
ATOM   2844  H   GLN B  23      18.918  14.770 -14.298  1.00 94.75           H  
ATOM   2845  CA  GLN B  23      18.630  14.495 -12.210  1.00 94.75           C  
ATOM   2846  HA  GLN B  23      19.260  13.945 -11.511  1.00 94.75           H  
ATOM   2847  C   GLN B  23      17.183  14.118 -11.877  1.00 94.75           C  
ATOM   2848  CB  GLN B  23      18.930  15.988 -12.045  1.00 94.75           C  
ATOM   2849  HB2 GLN B  23      19.927  16.202 -12.430  1.00 94.75           H  
ATOM   2850  HB3 GLN B  23      18.202  16.577 -12.602  1.00 94.75           H  
ATOM   2851  O   GLN B  23      16.985  13.413 -10.896  1.00 94.75           O  
ATOM   2852  CG  GLN B  23      18.881  16.390 -10.569  1.00 94.75           C  
ATOM   2853  HG2 GLN B  23      17.924  16.082 -10.149  1.00 94.75           H  
ATOM   2854  HG3 GLN B  23      19.665  15.874 -10.015  1.00 94.75           H  
ATOM   2855  CD  GLN B  23      19.065  17.890 -10.381  1.00 94.75           C  
ATOM   2856  NE2 GLN B  23      18.248  18.515  -9.572  1.00 94.75           N  
ATOM   2857 HE21 GLN B  23      18.331  19.513  -9.440  1.00 94.75           H  
ATOM   2858 HE22 GLN B  23      17.441  18.019  -9.220  1.00 94.75           H  
ATOM   2859  OE1 GLN B  23      19.962  18.494 -10.960  1.00 94.75           O  
ATOM   2860  N   ARG B  24      16.221  14.440 -12.755  1.00 95.18           N  
ATOM   2861  H   ARG B  24      16.461  15.049 -13.525  1.00 95.18           H  
ATOM   2862  CA  ARG B  24      14.806  14.071 -12.586  1.00 95.18           C  
ATOM   2863  HA  ARG B  24      14.462  14.532 -11.660  1.00 95.18           H  
ATOM   2864  C   ARG B  24      14.592  12.565 -12.410  1.00 95.18           C  
ATOM   2865  CB  ARG B  24      13.973  14.634 -13.755  1.00 95.18           C  
ATOM   2866  HB2 ARG B  24      14.346  14.218 -14.691  1.00 95.18           H  
ATOM   2867  HB3 ARG B  24      14.110  15.715 -13.789  1.00 95.18           H  
ATOM   2868  O   ARG B  24      13.789  12.169 -11.581  1.00 95.18           O  
ATOM   2869  CG  ARG B  24      12.460  14.340 -13.663  1.00 95.18           C  
ATOM   2870  HG2 ARG B  24      12.290  13.266 -13.736  1.00 95.18           H  
ATOM   2871  HG3 ARG B  24      11.959  14.817 -14.506  1.00 95.18           H  
ATOM   2872  CD  ARG B  24      11.837  14.860 -12.361  1.00 95.18           C  
ATOM   2873  HD2 ARG B  24      12.324  14.375 -11.515  1.00 95.18           H  
ATOM   2874  HD3 ARG B  24      12.012  15.933 -12.282  1.00 95.18           H  
ATOM   2875  NE  ARG B  24      10.388  14.590 -12.275  1.00 95.18           N  
ATOM   2876  HE  ARG B  24       9.903  14.144 -13.040  1.00 95.18           H  
ATOM   2877  NH1 ARG B  24      10.150  15.188 -10.066  1.00 95.18           N  
ATOM   2878 HH11 ARG B  24      11.136  15.397 -10.011  1.00 95.18           H  
ATOM   2879 HH12 ARG B  24       9.592  15.153  -9.225  1.00 95.18           H  
ATOM   2880  NH2 ARG B  24       8.404  14.392 -11.223  1.00 95.18           N  
ATOM   2881 HH21 ARG B  24       7.822  14.363 -10.398  1.00 95.18           H  
ATOM   2882 HH22 ARG B  24       8.083  13.937 -12.066  1.00 95.18           H  
ATOM   2883  CZ  ARG B  24       9.656  14.731 -11.186  1.00 95.18           C  
ATOM   2884  N   ILE B  25      15.338  11.723 -13.133  1.00 94.98           N  
ATOM   2885  H   ILE B  25      15.921  12.110 -13.861  1.00 94.98           H  
ATOM   2886  CA  ILE B  25      15.287  10.259 -12.938  1.00 94.98           C  
ATOM   2887  HA  ILE B  25      14.254   9.929 -13.055  1.00 94.98           H  
ATOM   2888  C   ILE B  25      15.693   9.874 -11.506  1.00 94.98           C  
ATOM   2889  CB  ILE B  25      16.139   9.529 -14.002  1.00 94.98           C  
ATOM   2890  HB  ILE B  25      17.137   9.967 -14.003  1.00 94.98           H  
ATOM   2891  O   ILE B  25      14.976   9.122 -10.861  1.00 94.98           O  
ATOM   2892  CG1 ILE B  25      15.507   9.705 -15.401  1.00 94.98           C  
ATOM   2893 HG12 ILE B  25      15.239  10.750 -15.551  1.00 94.98           H  
ATOM   2894 HG13 ILE B  25      14.588   9.122 -15.461  1.00 94.98           H  
ATOM   2895  CG2 ILE B  25      16.270   8.028 -13.695  1.00 94.98           C  
ATOM   2896 HG21 ILE B  25      15.285   7.566 -13.628  1.00 94.98           H  
ATOM   2897 HG22 ILE B  25      16.850   7.506 -14.455  1.00 94.98           H  
ATOM   2898 HG23 ILE B  25      16.776   7.862 -12.743  1.00 94.98           H  
ATOM   2899  CD1 ILE B  25      16.434   9.302 -16.555  1.00 94.98           C  
ATOM   2900 HD11 ILE B  25      16.607   8.226 -16.554  1.00 94.98           H  
ATOM   2901 HD12 ILE B  25      17.384   9.829 -16.473  1.00 94.98           H  
ATOM   2902 HD13 ILE B  25      15.959   9.574 -17.498  1.00 94.98           H  
ATOM   2903  N   ARG B  26      16.790  10.430 -10.969  1.00 94.15           N  
ATOM   2904  H   ARG B  26      17.282  11.137 -11.498  1.00 94.15           H  
ATOM   2905  CA  ARG B  26      17.207  10.157  -9.579  1.00 94.15           C  
ATOM   2906  HA  ARG B  26      17.200   9.080  -9.409  1.00 94.15           H  
ATOM   2907  C   ARG B  26      16.237  10.722  -8.543  1.00 94.15           C  
ATOM   2908  CB  ARG B  26      18.609  10.700  -9.296  1.00 94.15           C  
ATOM   2909  HB2 ARG B  26      18.639  11.760  -9.545  1.00 94.15           H  
ATOM   2910  HB3 ARG B  26      18.800  10.594  -8.228  1.00 94.15           H  
ATOM   2911  O   ARG B  26      16.099  10.127  -7.487  1.00 94.15           O  
ATOM   2912  CG  ARG B  26      19.707   9.943 -10.054  1.00 94.15           C  
ATOM   2913  HG2 ARG B  26      19.587   8.873  -9.882  1.00 94.15           H  
ATOM   2914  HG3 ARG B  26      19.620  10.136 -11.123  1.00 94.15           H  
ATOM   2915  CD  ARG B  26      21.097  10.365  -9.554  1.00 94.15           C  
ATOM   2916  HD2 ARG B  26      21.179  10.075  -8.506  1.00 94.15           H  
ATOM   2917  HD3 ARG B  26      21.859   9.811 -10.102  1.00 94.15           H  
ATOM   2918  NE  ARG B  26      21.314  11.823  -9.664  1.00 94.15           N  
ATOM   2919  HE  ARG B  26      20.998  12.361  -8.869  1.00 94.15           H  
ATOM   2920  NH1 ARG B  26      22.154  11.875 -11.790  1.00 94.15           N  
ATOM   2921 HH11 ARG B  26      21.950  10.886 -11.823  1.00 94.15           H  
ATOM   2922 HH12 ARG B  26      22.354  12.402 -12.628  1.00 94.15           H  
ATOM   2923  NH2 ARG B  26      21.828  13.790 -10.680  1.00 94.15           N  
ATOM   2924 HH21 ARG B  26      22.118  14.322 -11.489  1.00 94.15           H  
ATOM   2925 HH22 ARG B  26      21.495  14.268  -9.855  1.00 94.15           H  
ATOM   2926  CZ  ARG B  26      21.768  12.487 -10.707  1.00 94.15           C  
ATOM   2927  N   GLU B  27      15.579  11.842  -8.833  1.00 93.51           N  
ATOM   2928  H   GLU B  27      15.793  12.321  -9.696  1.00 93.51           H  
ATOM   2929  CA  GLU B  27      14.528  12.399  -7.970  1.00 93.51           C  
ATOM   2930  HA  GLU B  27      14.912  12.488  -6.954  1.00 93.51           H  
ATOM   2931  C   GLU B  27      13.287  11.479  -7.926  1.00 93.51           C  
ATOM   2932  CB  GLU B  27      14.152  13.809  -8.461  1.00 93.51           C  
ATOM   2933  HB2 GLU B  27      13.264  14.150  -7.930  1.00 93.51           H  
ATOM   2934  HB3 GLU B  27      13.905  13.740  -9.520  1.00 93.51           H  
ATOM   2935  O   GLU B  27      12.682  11.297  -6.875  1.00 93.51           O  
ATOM   2936  CG  GLU B  27      15.273  14.850  -8.252  1.00 93.51           C  
ATOM   2937  HG2 GLU B  27      16.231  14.409  -8.523  1.00 93.51           H  
ATOM   2938  HG3 GLU B  27      15.319  15.102  -7.193  1.00 93.51           H  
ATOM   2939  CD  GLU B  27      15.095  16.139  -9.080  1.00 93.51           C  
ATOM   2940  OE1 GLU B  27      16.007  17.001  -9.007  1.00 93.51           O  
ATOM   2941  OE2 GLU B  27      14.127  16.237  -9.875  1.00 93.51           O  
ATOM   2942  N   LEU B  28      12.940  10.845  -9.052  1.00 93.56           N  
ATOM   2943  H   LEU B  28      13.457  11.055  -9.894  1.00 93.56           H  
ATOM   2944  CA  LEU B  28      11.829   9.890  -9.151  1.00 93.56           C  
ATOM   2945  HA  LEU B  28      10.972  10.281  -8.603  1.00 93.56           H  
ATOM   2946  C   LEU B  28      12.144   8.512  -8.545  1.00 93.56           C  
ATOM   2947  CB  LEU B  28      11.459   9.722 -10.635  1.00 93.56           C  
ATOM   2948  HB2 LEU B  28      12.374   9.541 -11.199  1.00 93.56           H  
ATOM   2949  HB3 LEU B  28      10.835   8.835 -10.745  1.00 93.56           H  
ATOM   2950  O   LEU B  28      11.265   7.897  -7.949  1.00 93.56           O  
ATOM   2951  CG  LEU B  28      10.710  10.917 -11.247  1.00 93.56           C  
ATOM   2952  HG  LEU B  28      11.207  11.851 -10.986  1.00 93.56           H  
ATOM   2953  CD1 LEU B  28      10.717  10.778 -12.771  1.00 93.56           C  
ATOM   2954 HD11 LEU B  28      10.214  11.635 -13.217  1.00 93.56           H  
ATOM   2955 HD12 LEU B  28      11.744  10.739 -13.132  1.00 93.56           H  
ATOM   2956 HD13 LEU B  28      10.192   9.868 -13.060  1.00 93.56           H  
ATOM   2957  CD2 LEU B  28       9.263  10.969 -10.758  1.00 93.56           C  
ATOM   2958 HD21 LEU B  28       9.245  11.221  -9.698  1.00 93.56           H  
ATOM   2959 HD22 LEU B  28       8.707  11.724 -11.313  1.00 93.56           H  
ATOM   2960 HD23 LEU B  28       8.778  10.005 -10.912  1.00 93.56           H  
ATOM   2961  N   GLU B  29      13.366   8.006  -8.723  1.00 92.07           N  
ATOM   2962  H   GLU B  29      14.007   8.520  -9.310  1.00 92.07           H  
ATOM   2963  CA  GLU B  29      13.743   6.641  -8.320  1.00 92.07           C  
ATOM   2964  HA  GLU B  29      12.851   6.015  -8.275  1.00 92.07           H  
ATOM   2965  C   GLU B  29      14.375   6.577  -6.918  1.00 92.07           C  
ATOM   2966  CB  GLU B  29      14.689   6.025  -9.379  1.00 92.07           C  
ATOM   2967  HB2 GLU B  29      15.061   5.072  -9.002  1.00 92.07           H  
ATOM   2968  HB3 GLU B  29      15.542   6.691  -9.515  1.00 92.07           H  
ATOM   2969  O   GLU B  29      14.180   5.598  -6.204  1.00 92.07           O  
ATOM   2970  CG  GLU B  29      14.006   5.768 -10.741  1.00 92.07           C  
ATOM   2971  HG2 GLU B  29      13.174   5.083 -10.581  1.00 92.07           H  
ATOM   2972  HG3 GLU B  29      13.591   6.705 -11.113  1.00 92.07           H  
ATOM   2973  CD  GLU B  29      14.938   5.187 -11.830  1.00 92.07           C  
ATOM   2974  OE1 GLU B  29      14.418   4.552 -12.787  1.00 92.07           O  
ATOM   2975  OE2 GLU B  29      16.165   5.430 -11.795  1.00 92.07           O  
ATOM   2976  N   SER B  30      15.140   7.596  -6.508  1.00 92.69           N  
ATOM   2977  H   SER B  30      15.242   8.397  -7.115  1.00 92.69           H  
ATOM   2978  CA  SER B  30      16.079   7.479  -5.382  1.00 92.69           C  
ATOM   2979  HA  SER B  30      15.675   6.755  -4.674  1.00 92.69           H  
ATOM   2980  C   SER B  30      16.297   8.776  -4.582  1.00 92.69           C  
ATOM   2981  CB  SER B  30      17.418   6.912  -5.893  1.00 92.69           C  
ATOM   2982  HB2 SER B  30      18.025   6.609  -5.040  1.00 92.69           H  
ATOM   2983  HB3 SER B  30      17.236   6.031  -6.508  1.00 92.69           H  
ATOM   2984  O   SER B  30      17.368   8.942  -3.991  1.00 92.69           O  
ATOM   2985  OG  SER B  30      18.126   7.891  -6.646  1.00 92.69           O  
ATOM   2986  HG  SER B  30      18.067   8.691  -6.118  1.00 92.69           H  
ATOM   2987  N   ASP B  31      15.355   9.730  -4.574  1.00 96.25           N  
ATOM   2988  H   ASP B  31      14.523   9.623  -5.137  1.00 96.25           H  
ATOM   2989  CA  ASP B  31      15.524  10.947  -3.758  1.00 96.25           C  
ATOM   2990  HA  ASP B  31      16.478  11.381  -4.057  1.00 96.25           H  
ATOM   2991  C   ASP B  31      15.554  10.566  -2.265  1.00 96.25           C  
ATOM   2992  CB  ASP B  31      14.438  12.009  -4.023  1.00 96.25           C  
ATOM   2993  HB2 ASP B  31      13.536  11.757  -3.466  1.00 96.25           H  
ATOM   2994  HB3 ASP B  31      14.188  11.989  -5.084  1.00 96.25           H  
ATOM   2995  O   ASP B  31      14.703   9.771  -1.835  1.00 96.25           O  
ATOM   2996  CG  ASP B  31      14.876  13.449  -3.685  1.00 96.25           C  
ATOM   2997  OD1 ASP B  31      16.095  13.733  -3.749  1.00 96.25           O  
ATOM   2998  OD2 ASP B  31      13.991  14.290  -3.407  1.00 96.25           O  
ATOM   2999  N   PRO B  32      16.509  11.080  -1.464  1.00 98.08           N  
ATOM   3000  CA  PRO B  32      16.510  10.883  -0.022  1.00 98.08           C  
ATOM   3001  HA  PRO B  32      16.479   9.813   0.185  1.00 98.08           H  
ATOM   3002  C   PRO B  32      15.302  11.570   0.619  1.00 98.08           C  
ATOM   3003  CB  PRO B  32      17.835  11.462   0.490  1.00 98.08           C  
ATOM   3004  HB2 PRO B  32      18.254  10.861   1.297  1.00 98.08           H  
ATOM   3005  HB3 PRO B  32      17.698  12.492   0.820  1.00 98.08           H  
ATOM   3006  O   PRO B  32      15.073  12.765   0.421  1.00 98.08           O  
ATOM   3007  CG  PRO B  32      18.728  11.458  -0.749  1.00 98.08           C  
ATOM   3008  HG2 PRO B  32      19.507  12.219  -0.688  1.00 98.08           H  
ATOM   3009  HG3 PRO B  32      19.160  10.468  -0.893  1.00 98.08           H  
ATOM   3010  CD  PRO B  32      17.734  11.753  -1.867  1.00 98.08           C  
ATOM   3011  HD2 PRO B  32      17.554  12.826  -1.928  1.00 98.08           H  
ATOM   3012  HD3 PRO B  32      18.122  11.372  -2.811  1.00 98.08           H  
ATOM   3013  N   VAL B  33      14.557  10.832   1.435  1.00 98.84           N  
ATOM   3014  H   VAL B  33      14.808   9.863   1.568  1.00 98.84           H  
ATOM   3015  CA  VAL B  33      13.383  11.343   2.152  1.00 98.84           C  
ATOM   3016  HA  VAL B  33      13.057  12.279   1.698  1.00 98.84           H  
ATOM   3017  C   VAL B  33      13.779  11.642   3.597  1.00 98.84           C  
ATOM   3018  CB  VAL B  33      12.211  10.353   2.020  1.00 98.84           C  
ATOM   3019  HB  VAL B  33      12.545   9.357   2.311  1.00 98.84           H  
ATOM   3020  O   VAL B  33      14.125  10.738   4.350  1.00 98.84           O  
ATOM   3021  CG1 VAL B  33      11.018  10.735   2.896  1.00 98.84           C  
ATOM   3022 HG11 VAL B  33      10.199  10.033   2.742  1.00 98.84           H  
ATOM   3023 HG12 VAL B  33      11.298  10.706   3.949  1.00 98.84           H  
ATOM   3024 HG13 VAL B  33      10.678  11.741   2.649  1.00 98.84           H  
ATOM   3025  CG2 VAL B  33      11.727  10.291   0.564  1.00 98.84           C  
ATOM   3026 HG21 VAL B  33      11.398  11.277   0.236  1.00 98.84           H  
ATOM   3027 HG22 VAL B  33      12.533   9.952  -0.088  1.00 98.84           H  
ATOM   3028 HG23 VAL B  33      10.897   9.590   0.471  1.00 98.84           H  
ATOM   3029  N   ALA B  34      13.767  12.912   3.988  1.00 98.86           N  
ATOM   3030  H   ALA B  34      13.316  13.575   3.374  1.00 98.86           H  
ATOM   3031  CA  ALA B  34      14.031  13.359   5.348  1.00 98.86           C  
ATOM   3032  HA  ALA B  34      14.982  12.947   5.684  1.00 98.86           H  
ATOM   3033  C   ALA B  34      12.946  12.884   6.322  1.00 98.86           C  
ATOM   3034  CB  ALA B  34      14.139  14.889   5.347  1.00 98.86           C  
ATOM   3035  HB1 ALA B  34      13.250  15.326   4.892  1.00 98.86           H  
ATOM   3036  HB2 ALA B  34      14.209  15.253   6.372  1.00 98.86           H  
ATOM   3037  HB3 ALA B  34      15.025  15.199   4.792  1.00 98.86           H  
ATOM   3038  O   ALA B  34      11.755  13.021   6.054  1.00 98.86           O  
ATOM   3039  N   VAL B  35      13.377  12.396   7.487  1.00 98.90           N  
ATOM   3040  H   VAL B  35      14.375  12.306   7.611  1.00 98.90           H  
ATOM   3041  CA  VAL B  35      12.541  12.294   8.687  1.00 98.90           C  
ATOM   3042  HA  VAL B  35      11.512  12.078   8.399  1.00 98.90           H  
ATOM   3043  C   VAL B  35      12.579  13.659   9.369  1.00 98.90           C  
ATOM   3044  CB  VAL B  35      13.025  11.174   9.629  1.00 98.90           C  
ATOM   3045  HB  VAL B  35      14.040  11.392   9.962  1.00 98.90           H  
ATOM   3046  O   VAL B  35      13.598  14.029   9.958  1.00 98.90           O  
ATOM   3047  CG1 VAL B  35      12.119  11.063  10.861  1.00 98.90           C  
ATOM   3048 HG11 VAL B  35      11.088  10.885  10.554  1.00 98.90           H  
ATOM   3049 HG12 VAL B  35      12.453  10.240  11.494  1.00 98.90           H  
ATOM   3050 HG13 VAL B  35      12.160  11.983  11.445  1.00 98.90           H  
ATOM   3051  CG2 VAL B  35      13.042   9.806   8.931  1.00 98.90           C  
ATOM   3052 HG21 VAL B  35      12.044   9.559   8.572  1.00 98.90           H  
ATOM   3053 HG22 VAL B  35      13.371   9.037   9.630  1.00 98.90           H  
ATOM   3054 HG23 VAL B  35      13.732   9.823   8.087  1.00 98.90           H  
ATOM   3055  N   VAL B  36      11.487  14.411   9.245  1.00 98.63           N  
ATOM   3056  H   VAL B  36      10.703  14.021   8.742  1.00 98.63           H  
ATOM   3057  CA  VAL B  36      11.356  15.792   9.735  1.00 98.63           C  
ATOM   3058  HA  VAL B  36      12.319  16.291   9.626  1.00 98.63           H  
ATOM   3059  C   VAL B  36      11.000  15.838  11.217  1.00 98.63           C  
ATOM   3060  CB  VAL B  36      10.315  16.562   8.899  1.00 98.63           C  
ATOM   3061  HB  VAL B  36       9.366  16.027   8.925  1.00 98.63           H  
ATOM   3062  O   VAL B  36      11.499  16.673  11.964  1.00 98.63           O  
ATOM   3063  CG1 VAL B  36      10.089  17.970   9.450  1.00 98.63           C  
ATOM   3064 HG11 VAL B  36      11.051  18.468   9.568  1.00 98.63           H  
ATOM   3065 HG12 VAL B  36       9.453  18.544   8.776  1.00 98.63           H  
ATOM   3066 HG13 VAL B  36       9.603  17.917  10.424  1.00 98.63           H  
ATOM   3067  CG2 VAL B  36      10.764  16.681   7.438  1.00 98.63           C  
ATOM   3068 HG21 VAL B  36      11.730  17.184   7.386  1.00 98.63           H  
ATOM   3069 HG22 VAL B  36      10.037  17.267   6.876  1.00 98.63           H  
ATOM   3070 HG23 VAL B  36      10.840  15.696   6.978  1.00 98.63           H  
ATOM   3071  N   ALA B  37      10.165  14.900  11.655  1.00 98.81           N  
ATOM   3072  H   ALA B  37       9.798  14.243  10.981  1.00 98.81           H  
ATOM   3073  CA  ALA B  37       9.844  14.670  13.054  1.00 98.81           C  
ATOM   3074  HA  ALA B  37      10.746  14.797  13.652  1.00 98.81           H  
ATOM   3075  C   ALA B  37       9.344  13.234  13.250  1.00 98.81           C  
ATOM   3076  CB  ALA B  37       8.814  15.706  13.513  1.00 98.81           C  
ATOM   3077  HB1 ALA B  37       7.957  15.700  12.839  1.00 98.81           H  
ATOM   3078  HB2 ALA B  37       9.267  16.698  13.496  1.00 98.81           H  
ATOM   3079  HB3 ALA B  37       8.478  15.501  14.529  1.00 98.81           H  
ATOM   3080  O   ALA B  37       9.060  12.506  12.296  1.00 98.81           O  
ATOM   3081  N   MET B  38       9.250  12.826  14.512  1.00 98.80           N  
ATOM   3082  H   MET B  38       9.438  13.502  15.238  1.00 98.80           H  
ATOM   3083  CA  MET B  38       8.774  11.509  14.937  1.00 98.80           C  
ATOM   3084  HA  MET B  38       8.206  11.035  14.136  1.00 98.80           H  
ATOM   3085  C   MET B  38       7.874  11.690  16.156  1.00 98.80           C  
ATOM   3086  CB  MET B  38       9.960  10.611  15.326  1.00 98.80           C  
ATOM   3087  HB2 MET B  38       9.588   9.599  15.483  1.00 98.80           H  
ATOM   3088  HB3 MET B  38      10.383  10.969  16.265  1.00 98.80           H  
ATOM   3089  O   MET B  38       8.212  12.509  17.007  1.00 98.80           O  
ATOM   3090  CG  MET B  38      11.083  10.582  14.284  1.00 98.80           C  
ATOM   3091  HG2 MET B  38      11.536  11.570  14.213  1.00 98.80           H  
ATOM   3092  HG3 MET B  38      10.645  10.347  13.313  1.00 98.80           H  
ATOM   3093  SD  MET B  38      12.399   9.386  14.621  1.00 98.80           S  
ATOM   3094  CE  MET B  38      13.108  10.032  16.162  1.00 98.80           C  
ATOM   3095  HE1 MET B  38      13.958   9.413  16.450  1.00 98.80           H  
ATOM   3096  HE2 MET B  38      13.446  11.058  16.015  1.00 98.80           H  
ATOM   3097  HE3 MET B  38      12.366  10.004  16.959  1.00 98.80           H  
ATOM   3098  N   ALA B  39       6.795  10.927  16.279  1.00 98.77           N  
ATOM   3099  H   ALA B  39       6.549  10.318  15.512  1.00 98.77           H  
ATOM   3100  CA  ALA B  39       5.990  10.794  17.493  1.00 98.77           C  
ATOM   3101  HA  ALA B  39       6.546  11.183  18.346  1.00 98.77           H  
ATOM   3102  C   ALA B  39       5.714   9.307  17.754  1.00 98.77           C  
ATOM   3103  CB  ALA B  39       4.701  11.613  17.353  1.00 98.77           C  
ATOM   3104  HB1 ALA B  39       4.944  12.660  17.170  1.00 98.77           H  
ATOM   3105  HB2 ALA B  39       4.121  11.554  18.274  1.00 98.77           H  
ATOM   3106  HB3 ALA B  39       4.099  11.231  16.529  1.00 98.77           H  
ATOM   3107  O   ALA B  39       5.698   8.502  16.820  1.00 98.77           O  
ATOM   3108  N   CYS B  40       5.528   8.918  19.013  1.00 98.72           N  
ATOM   3109  H   CYS B  40       5.498   9.597  19.760  1.00 98.72           H  
ATOM   3110  CA  CYS B  40       5.268   7.527  19.372  1.00 98.72           C  
ATOM   3111  HA  CYS B  40       4.631   7.088  18.605  1.00 98.72           H  
ATOM   3112  C   CYS B  40       4.526   7.409  20.701  1.00 98.72           C  
ATOM   3113  CB  CYS B  40       6.585   6.733  19.416  1.00 98.72           C  
ATOM   3114  HB2 CYS B  40       6.366   5.697  19.673  1.00 98.72           H  
ATOM   3115  HB3 CYS B  40       7.044   6.743  18.427  1.00 98.72           H  
ATOM   3116  O   CYS B  40       4.758   8.196  21.609  1.00 98.72           O  
ATOM   3117  SG  CYS B  40       7.753   7.420  20.628  1.00 98.72           S  
ATOM   3118  HG  CYS B  40       6.883   7.586  21.628  1.00 98.72           H  
ATOM   3119  N   ARG B  41       3.711   6.364  20.841  1.00 98.66           N  
ATOM   3120  H   ARG B  41       3.616   5.738  20.054  1.00 98.66           H  
ATOM   3121  CA  ARG B  41       3.208   5.895  22.134  1.00 98.66           C  
ATOM   3122  HA  ARG B  41       3.704   6.448  22.931  1.00 98.66           H  
ATOM   3123  C   ARG B  41       3.615   4.435  22.266  1.00 98.66           C  
ATOM   3124  CB  ARG B  41       1.684   6.112  22.240  1.00 98.66           C  
ATOM   3125  HB2 ARG B  41       1.184   5.167  22.029  1.00 98.66           H  
ATOM   3126  HB3 ARG B  41       1.343   6.836  21.499  1.00 98.66           H  
ATOM   3127  O   ARG B  41       3.198   3.617  21.450  1.00 98.66           O  
ATOM   3128  CG  ARG B  41       1.256   6.605  23.633  1.00 98.66           C  
ATOM   3129  HG2 ARG B  41       0.179   6.487  23.754  1.00 98.66           H  
ATOM   3130  HG3 ARG B  41       1.741   5.980  24.383  1.00 98.66           H  
ATOM   3131  CD  ARG B  41       1.641   8.073  23.888  1.00 98.66           C  
ATOM   3132  HD2 ARG B  41       2.573   8.284  23.365  1.00 98.66           H  
ATOM   3133  HD3 ARG B  41       1.805   8.197  24.959  1.00 98.66           H  
ATOM   3134  NE  ARG B  41       0.615   9.052  23.472  1.00 98.66           N  
ATOM   3135  HE  ARG B  41      -0.360   8.807  23.567  1.00 98.66           H  
ATOM   3136  NH1 ARG B  41       2.020  10.838  23.008  1.00 98.66           N  
ATOM   3137 HH11 ARG B  41       2.077  11.739  22.555  1.00 98.66           H  
ATOM   3138 HH12 ARG B  41       2.882  10.320  23.101  1.00 98.66           H  
ATOM   3139  NH2 ARG B  41      -0.152  11.124  22.907  1.00 98.66           N  
ATOM   3140 HH21 ARG B  41       0.087  12.082  22.695  1.00 98.66           H  
ATOM   3141 HH22 ARG B  41      -1.122  10.848  22.959  1.00 98.66           H  
ATOM   3142  CZ  ARG B  41       0.835  10.315  23.137  1.00 98.66           C  
ATOM   3143  N   LEU B  42       4.485   4.110  23.214  1.00 98.69           N  
ATOM   3144  H   LEU B  42       4.735   4.811  23.897  1.00 98.69           H  
ATOM   3145  CA  LEU B  42       5.079   2.779  23.347  1.00 98.69           C  
ATOM   3146  HA  LEU B  42       4.498   2.090  22.734  1.00 98.69           H  
ATOM   3147  C   LEU B  42       4.976   2.271  24.800  1.00 98.69           C  
ATOM   3148  CB  LEU B  42       6.529   2.781  22.808  1.00 98.69           C  
ATOM   3149  HB2 LEU B  42       6.996   1.822  23.033  1.00 98.69           H  
ATOM   3150  HB3 LEU B  42       7.095   3.545  23.340  1.00 98.69           H  
ATOM   3151  O   LEU B  42       4.804   3.064  25.730  1.00 98.69           O  
ATOM   3152  CG  LEU B  42       6.676   3.049  21.298  1.00 98.69           C  
ATOM   3153  HG  LEU B  42       6.162   3.977  21.046  1.00 98.69           H  
ATOM   3154  CD1 LEU B  42       8.152   3.217  20.936  1.00 98.69           C  
ATOM   3155 HD11 LEU B  42       8.570   4.058  21.490  1.00 98.69           H  
ATOM   3156 HD12 LEU B  42       8.256   3.423  19.871  1.00 98.69           H  
ATOM   3157 HD13 LEU B  42       8.710   2.316  21.190  1.00 98.69           H  
ATOM   3158  CD2 LEU B  42       6.103   1.921  20.437  1.00 98.69           C  
ATOM   3159 HD21 LEU B  42       6.565   0.969  20.695  1.00 98.69           H  
ATOM   3160 HD22 LEU B  42       6.274   2.144  19.384  1.00 98.69           H  
ATOM   3161 HD23 LEU B  42       5.026   1.858  20.597  1.00 98.69           H  
ATOM   3162  N   PRO B  43       5.056   0.946  25.016  1.00 97.88           N  
ATOM   3163  CA  PRO B  43       5.020   0.351  26.346  1.00 97.88           C  
ATOM   3164  HA  PRO B  43       4.035   0.532  26.776  1.00 97.88           H  
ATOM   3165  C   PRO B  43       6.090   0.903  27.292  1.00 97.88           C  
ATOM   3166  CB  PRO B  43       5.197  -1.150  26.124  1.00 97.88           C  
ATOM   3167  HB2 PRO B  43       4.684  -1.720  26.898  1.00 97.88           H  
ATOM   3168  HB3 PRO B  43       6.256  -1.407  26.090  1.00 97.88           H  
ATOM   3169  O   PRO B  43       7.116   1.432  26.867  1.00 97.88           O  
ATOM   3170  CG  PRO B  43       4.591  -1.360  24.740  1.00 97.88           C  
ATOM   3171  HG2 PRO B  43       4.983  -2.254  24.253  1.00 97.88           H  
ATOM   3172  HG3 PRO B  43       3.504  -1.390  24.808  1.00 97.88           H  
ATOM   3173  CD  PRO B  43       5.015  -0.096  24.005  1.00 97.88           C  
ATOM   3174  HD2 PRO B  43       4.283   0.141  23.233  1.00 97.88           H  
ATOM   3175  HD3 PRO B  43       6.000  -0.236  23.559  1.00 97.88           H  
ATOM   3176  N   GLY B  44       5.867   0.739  28.597  1.00 97.34           N  
ATOM   3177  H   GLY B  44       5.036   0.243  28.884  1.00 97.34           H  
ATOM   3178  CA  GLY B  44       6.796   1.221  29.628  1.00 97.34           C  
ATOM   3179  HA2 GLY B  44       7.821   1.049  29.301  1.00 97.34           H  
ATOM   3180  HA3 GLY B  44       6.628   0.649  30.541  1.00 97.34           H  
ATOM   3181  C   GLY B  44       6.654   2.709  29.971  1.00 97.34           C  
ATOM   3182  O   GLY B  44       7.540   3.247  30.640  1.00 97.34           O  
ATOM   3183  N   GLY B  45       5.550   3.339  29.546  1.00 96.18           N  
ATOM   3184  H   GLY B  45       4.901   2.815  28.977  1.00 96.18           H  
ATOM   3185  CA  GLY B  45       5.219   4.745  29.811  1.00 96.18           C  
ATOM   3186  HA2 GLY B  45       5.595   5.034  30.792  1.00 96.18           H  
ATOM   3187  HA3 GLY B  45       4.134   4.857  29.815  1.00 96.18           H  
ATOM   3188  C   GLY B  45       5.779   5.733  28.785  1.00 96.18           C  
ATOM   3189  O   GLY B  45       5.888   6.912  29.087  1.00 96.18           O  
ATOM   3190  N   VAL B  46       6.164   5.264  27.596  1.00 97.94           N  
ATOM   3191  H   VAL B  46       5.981   4.298  27.366  1.00 97.94           H  
ATOM   3192  CA  VAL B  46       6.789   6.097  26.563  1.00 97.94           C  
ATOM   3193  HA  VAL B  46       7.448   6.825  27.036  1.00 97.94           H  
ATOM   3194  C   VAL B  46       5.718   6.869  25.793  1.00 97.94           C  
ATOM   3195  CB  VAL B  46       7.643   5.210  25.646  1.00 97.94           C  
ATOM   3196  HB  VAL B  46       7.041   4.357  25.332  1.00 97.94           H  
ATOM   3197  O   VAL B  46       4.975   6.293  24.994  1.00 97.94           O  
ATOM   3198  CG1 VAL B  46       8.143   5.932  24.395  1.00 97.94           C  
ATOM   3199 HG11 VAL B  46       8.739   6.796  24.690  1.00 97.94           H  
ATOM   3200 HG12 VAL B  46       7.311   6.264  23.775  1.00 97.94           H  
ATOM   3201 HG13 VAL B  46       8.746   5.241  23.806  1.00 97.94           H  
ATOM   3202  CG2 VAL B  46       8.869   4.670  26.390  1.00 97.94           C  
ATOM   3203 HG21 VAL B  46       9.479   5.495  26.757  1.00 97.94           H  
ATOM   3204 HG22 VAL B  46       9.465   4.052  25.718  1.00 97.94           H  
ATOM   3205 HG23 VAL B  46       8.551   4.058  27.235  1.00 97.94           H  
ATOM   3206  N   SER B  47       5.662   8.182  26.007  1.00 96.89           N  
ATOM   3207  H   SER B  47       6.273   8.586  26.702  1.00 96.89           H  
ATOM   3208  CA  SER B  47       4.796   9.119  25.289  1.00 96.89           C  
ATOM   3209  HA  SER B  47       4.044   8.531  24.762  1.00 96.89           H  
ATOM   3210  C   SER B  47       5.524   9.940  24.223  1.00 96.89           C  
ATOM   3211  CB  SER B  47       4.055  10.029  26.274  1.00 96.89           C  
ATOM   3212  HB2 SER B  47       3.726   9.448  27.135  1.00 96.89           H  
ATOM   3213  HB3 SER B  47       3.173  10.436  25.779  1.00 96.89           H  
ATOM   3214  O   SER B  47       4.870  10.465  23.321  1.00 96.89           O  
ATOM   3215  OG  SER B  47       4.858  11.109  26.706  1.00 96.89           O  
ATOM   3216  HG  SER B  47       5.675  10.764  27.073  1.00 96.89           H  
ATOM   3217  N   THR B  48       6.858  10.026  24.288  1.00 97.14           N  
ATOM   3218  H   THR B  48       7.302   9.717  25.141  1.00 97.14           H  
ATOM   3219  CA  THR B  48       7.686  10.713  23.287  1.00 97.14           C  
ATOM   3220  HA  THR B  48       7.067  10.834  22.398  1.00 97.14           H  
ATOM   3221  C   THR B  48       8.934   9.906  22.883  1.00 97.14           C  
ATOM   3222  CB  THR B  48       8.100  12.130  23.731  1.00 97.14           C  
ATOM   3223  HB  THR B  48       8.249  12.708  22.819  1.00 97.14           H  
ATOM   3224  O   THR B  48       9.393   9.039  23.628  1.00 97.14           O  
ATOM   3225  CG2 THR B  48       7.086  12.894  24.583  1.00 97.14           C  
ATOM   3226 HG21 THR B  48       7.427  13.920  24.719  1.00 97.14           H  
ATOM   3227 HG22 THR B  48       6.996  12.422  25.562  1.00 97.14           H  
ATOM   3228 HG23 THR B  48       6.113  12.894  24.091  1.00 97.14           H  
ATOM   3229  OG1 THR B  48       9.324  12.129  24.423  1.00 97.14           O  
ATOM   3230  HG1 THR B  48       9.818  12.868  24.061  1.00 97.14           H  
ATOM   3231  N   PRO B  49       9.549  10.193  21.717  1.00 98.47           N  
ATOM   3232  CA  PRO B  49      10.835   9.608  21.330  1.00 98.47           C  
ATOM   3233  HA  PRO B  49      10.712   8.527  21.273  1.00 98.47           H  
ATOM   3234  C   PRO B  49      12.001   9.919  22.282  1.00 98.47           C  
ATOM   3235  CB  PRO B  49      11.121  10.150  19.926  1.00 98.47           C  
ATOM   3236  HB2 PRO B  49      11.666   9.427  19.319  1.00 98.47           H  
ATOM   3237  HB3 PRO B  49      11.665  11.092  19.989  1.00 98.47           H  
ATOM   3238  O   PRO B  49      12.994   9.199  22.277  1.00 98.47           O  
ATOM   3239  CG  PRO B  49       9.726  10.405  19.372  1.00 98.47           C  
ATOM   3240  HG2 PRO B  49       9.743  11.132  18.560  1.00 98.47           H  
ATOM   3241  HG3 PRO B  49       9.283   9.468  19.035  1.00 98.47           H  
ATOM   3242  CD  PRO B  49       8.981  10.924  20.599  1.00 98.47           C  
ATOM   3243  HD2 PRO B  49       7.914  10.736  20.485  1.00 98.47           H  
ATOM   3244  HD3 PRO B  49       9.171  11.987  20.747  1.00 98.47           H  
ATOM   3245  N   GLU B  50      11.909  10.970  23.095  1.00 97.15           N  
ATOM   3246  H   GLU B  50      11.059  11.515  23.103  1.00 97.15           H  
ATOM   3247  CA  GLU B  50      12.941  11.309  24.079  1.00 97.15           C  
ATOM   3248  HA  GLU B  50      13.923  11.153  23.632  1.00 97.15           H  
ATOM   3249  C   GLU B  50      12.863  10.353  25.286  1.00 97.15           C  
ATOM   3250  CB  GLU B  50      12.844  12.797  24.467  1.00 97.15           C  
ATOM   3251  HB2 GLU B  50      13.651  13.007  25.169  1.00 97.15           H  
ATOM   3252  HB3 GLU B  50      11.904  12.986  24.984  1.00 97.15           H  
ATOM   3253  O   GLU B  50      13.859   9.713  25.618  1.00 97.15           O  
ATOM   3254  CG  GLU B  50      12.992  13.772  23.273  1.00 97.15           C  
ATOM   3255  HG2 GLU B  50      13.880  13.496  22.704  1.00 97.15           H  
ATOM   3256  HG3 GLU B  50      13.156  14.773  23.671  1.00 97.15           H  
ATOM   3257  CD  GLU B  50      11.770  13.827  22.334  1.00 97.15           C  
ATOM   3258  OE1 GLU B  50      11.909  13.945  21.093  1.00 97.15           O  
ATOM   3259  OE2 GLU B  50      10.616  13.738  22.807  1.00 97.15           O  
ATOM   3260  N   GLU B  51      11.661  10.127  25.830  1.00 97.31           N  
ATOM   3261  H   GLU B  51      10.875  10.679  25.517  1.00 97.31           H  
ATOM   3262  CA  GLU B  51      11.393   9.087  26.845  1.00 97.31           C  
ATOM   3263  HA  GLU B  51      12.007   9.261  27.728  1.00 97.31           H  
ATOM   3264  C   GLU B  51      11.708   7.676  26.309  1.00 97.31           C  
ATOM   3265  CB  GLU B  51       9.906   9.136  27.241  1.00 97.31           C  
ATOM   3266  HB2 GLU B  51       9.314   8.979  26.339  1.00 97.31           H  
ATOM   3267  HB3 GLU B  51       9.695   8.315  27.926  1.00 97.31           H  
ATOM   3268  O   GLU B  51      12.173   6.791  27.035  1.00 97.31           O  
ATOM   3269  CG  GLU B  51       9.481  10.454  27.914  1.00 97.31           C  
ATOM   3270  HG2 GLU B  51       9.985  10.530  28.878  1.00 97.31           H  
ATOM   3271  HG3 GLU B  51       9.798  11.295  27.298  1.00 97.31           H  
ATOM   3272  CD  GLU B  51       7.959  10.553  28.107  1.00 97.31           C  
ATOM   3273  OE1 GLU B  51       7.508  11.196  29.077  1.00 97.31           O  
ATOM   3274  OE2 GLU B  51       7.216  10.031  27.240  1.00 97.31           O  
ATOM   3275  N   PHE B  52      11.496   7.453  25.006  1.00 98.59           N  
ATOM   3276  H   PHE B  52      11.039   8.178  24.471  1.00 98.59           H  
ATOM   3277  CA  PHE B  52      11.873   6.202  24.354  1.00 98.59           C  
ATOM   3278  HA  PHE B  52      11.425   5.393  24.931  1.00 98.59           H  
ATOM   3279  C   PHE B  52      13.392   5.994  24.338  1.00 98.59           C  
ATOM   3280  CB  PHE B  52      11.343   6.175  22.916  1.00 98.59           C  
ATOM   3281  HB2 PHE B  52      10.298   6.485  22.891  1.00 98.59           H  
ATOM   3282  HB3 PHE B  52      11.899   6.920  22.347  1.00 98.59           H  
ATOM   3283  O   PHE B  52      13.865   4.870  24.523  1.00 98.59           O  
ATOM   3284  CG  PHE B  52      11.476   4.853  22.182  1.00 98.59           C  
ATOM   3285  CD1 PHE B  52      11.548   4.879  20.779  1.00 98.59           C  
ATOM   3286  HD1 PHE B  52      11.479   5.827  20.266  1.00 98.59           H  
ATOM   3287  CD2 PHE B  52      11.535   3.615  22.858  1.00 98.59           C  
ATOM   3288  HD2 PHE B  52      11.476   3.561  23.935  1.00 98.59           H  
ATOM   3289  CE1 PHE B  52      11.699   3.690  20.051  1.00 98.59           C  
ATOM   3290  HE1 PHE B  52      11.747   3.712  18.972  1.00 98.59           H  
ATOM   3291  CE2 PHE B  52      11.702   2.425  22.134  1.00 98.59           C  
ATOM   3292  HE2 PHE B  52      11.770   1.483  22.658  1.00 98.59           H  
ATOM   3293  CZ  PHE B  52      11.777   2.468  20.733  1.00 98.59           C  
ATOM   3294  HZ  PHE B  52      11.889   1.556  20.166  1.00 98.59           H  
ATOM   3295  N   TRP B  53      14.167   7.063  24.129  1.00 98.58           N  
ATOM   3296  H   TRP B  53      13.737   7.971  24.025  1.00 98.58           H  
ATOM   3297  CA  TRP B  53      15.621   6.973  24.160  1.00 98.58           C  
ATOM   3298  HA  TRP B  53      15.920   6.149  23.513  1.00 98.58           H  
ATOM   3299  C   TRP B  53      16.141   6.627  25.557  1.00 98.58           C  
ATOM   3300  CB  TRP B  53      16.276   8.247  23.621  1.00 98.58           C  
ATOM   3301  HB2 TRP B  53      15.940   8.421  22.599  1.00 98.58           H  
ATOM   3302  HB3 TRP B  53      15.972   9.099  24.230  1.00 98.58           H  
ATOM   3303  O   TRP B  53      17.035   5.790  25.654  1.00 98.58           O  
ATOM   3304  CG  TRP B  53      17.768   8.144  23.629  1.00 98.58           C  
ATOM   3305  CD1 TRP B  53      18.589   8.828  24.456  1.00 98.58           C  
ATOM   3306  HD1 TRP B  53      18.258   9.564  25.173  1.00 98.58           H  
ATOM   3307  CD2 TRP B  53      18.612   7.176  22.932  1.00 98.58           C  
ATOM   3308  CE2 TRP B  53      19.943   7.308  23.426  1.00 98.58           C  
ATOM   3309  CE3 TRP B  53      18.375   6.152  21.987  1.00 98.58           C  
ATOM   3310  HE3 TRP B  53      17.370   5.998  21.621  1.00 98.58           H  
ATOM   3311  NE1 TRP B  53      19.879   8.352  24.324  1.00 98.58           N  
ATOM   3312  HE1 TRP B  53      20.636   8.650  24.922  1.00 98.58           H  
ATOM   3313  CH2 TRP B  53      20.713   5.459  22.067  1.00 98.58           C  
ATOM   3314  HH2 TRP B  53      21.499   4.788  21.753  1.00 98.58           H  
ATOM   3315  CZ2 TRP B  53      20.981   6.458  23.018  1.00 98.58           C  
ATOM   3316  HZ2 TRP B  53      21.970   6.568  23.440  1.00 98.58           H  
ATOM   3317  CZ3 TRP B  53      19.416   5.315  21.545  1.00 98.58           C  
ATOM   3318  HZ3 TRP B  53      19.211   4.541  20.819  1.00 98.58           H  
ATOM   3319  N   GLU B  54      15.561   7.171  26.631  1.00 97.92           N  
ATOM   3320  H   GLU B  54      14.849   7.877  26.504  1.00 97.92           H  
ATOM   3321  CA  GLU B  54      15.912   6.765  28.002  1.00 97.92           C  
ATOM   3322  HA  GLU B  54      16.977   6.930  28.162  1.00 97.92           H  
ATOM   3323  C   GLU B  54      15.658   5.267  28.231  1.00 97.92           C  
ATOM   3324  CB  GLU B  54      15.147   7.597  29.039  1.00 97.92           C  
ATOM   3325  HB2 GLU B  54      15.308   7.153  30.021  1.00 97.92           H  
ATOM   3326  HB3 GLU B  54      14.080   7.567  28.815  1.00 97.92           H  
ATOM   3327  O   GLU B  54      16.558   4.550  28.671  1.00 97.92           O  
ATOM   3328  CG  GLU B  54      15.636   9.051  29.081  1.00 97.92           C  
ATOM   3329  HG2 GLU B  54      15.396   9.538  28.136  1.00 97.92           H  
ATOM   3330  HG3 GLU B  54      16.720   9.050  29.192  1.00 97.92           H  
ATOM   3331  CD  GLU B  54      14.999   9.838  30.236  1.00 97.92           C  
ATOM   3332  OE1 GLU B  54      15.728  10.662  30.834  1.00 97.92           O  
ATOM   3333  OE2 GLU B  54      13.797   9.606  30.503  1.00 97.92           O  
ATOM   3334  N   LEU B  55      14.483   4.757  27.833  1.00 98.20           N  
ATOM   3335  H   LEU B  55      13.793   5.402  27.475  1.00 98.20           H  
ATOM   3336  CA  LEU B  55      14.142   3.329  27.928  1.00 98.20           C  
ATOM   3337  HA  LEU B  55      14.152   3.054  28.983  1.00 98.20           H  
ATOM   3338  C   LEU B  55      15.177   2.432  27.221  1.00 98.20           C  
ATOM   3339  CB  LEU B  55      12.710   3.143  27.381  1.00 98.20           C  
ATOM   3340  HB2 LEU B  55      12.669   3.445  26.335  1.00 98.20           H  
ATOM   3341  HB3 LEU B  55      12.071   3.831  27.936  1.00 98.20           H  
ATOM   3342  O   LEU B  55      15.585   1.401  27.763  1.00 98.20           O  
ATOM   3343  CG  LEU B  55      12.137   1.717  27.520  1.00 98.20           C  
ATOM   3344  HG  LEU B  55      12.511   1.267  28.440  1.00 98.20           H  
ATOM   3345  CD1 LEU B  55      10.613   1.764  27.631  1.00 98.20           C  
ATOM   3346 HD11 LEU B  55      10.310   2.464  28.409  1.00 98.20           H  
ATOM   3347 HD12 LEU B  55      10.173   2.068  26.682  1.00 98.20           H  
ATOM   3348 HD13 LEU B  55      10.234   0.777  27.896  1.00 98.20           H  
ATOM   3349  CD2 LEU B  55      12.469   0.800  26.336  1.00 98.20           C  
ATOM   3350 HD21 LEU B  55      12.140   1.258  25.403  1.00 98.20           H  
ATOM   3351 HD22 LEU B  55      13.540   0.607  26.289  1.00 98.20           H  
ATOM   3352 HD23 LEU B  55      11.963  -0.157  26.468  1.00 98.20           H  
ATOM   3353  N   LEU B  56      15.618   2.831  26.025  1.00 98.37           N  
ATOM   3354  H   LEU B  56      15.235   3.691  25.659  1.00 98.37           H  
ATOM   3355  CA  LEU B  56      16.612   2.113  25.223  1.00 98.37           C  
ATOM   3356  HA  LEU B  56      16.365   1.052  25.208  1.00 98.37           H  
ATOM   3357  C   LEU B  56      18.038   2.233  25.790  1.00 98.37           C  
ATOM   3358  CB  LEU B  56      16.564   2.675  23.792  1.00 98.37           C  
ATOM   3359  HB2 LEU B  56      16.648   3.760  23.850  1.00 98.37           H  
ATOM   3360  HB3 LEU B  56      17.433   2.315  23.242  1.00 98.37           H  
ATOM   3361  O   LEU B  56      18.760   1.238  25.850  1.00 98.37           O  
ATOM   3362  CG  LEU B  56      15.303   2.315  22.987  1.00 98.37           C  
ATOM   3363  HG  LEU B  56      14.405   2.516  23.572  1.00 98.37           H  
ATOM   3364  CD1 LEU B  56      15.282   3.182  21.726  1.00 98.37           C  
ATOM   3365 HD11 LEU B  56      16.238   3.123  21.206  1.00 98.37           H  
ATOM   3366 HD12 LEU B  56      14.472   2.868  21.067  1.00 98.37           H  
ATOM   3367 HD13 LEU B  56      15.098   4.217  22.016  1.00 98.37           H  
ATOM   3368  CD2 LEU B  56      15.288   0.840  22.571  1.00 98.37           C  
ATOM   3369 HD21 LEU B  56      14.399   0.642  21.973  1.00 98.37           H  
ATOM   3370 HD22 LEU B  56      16.183   0.604  21.996  1.00 98.37           H  
ATOM   3371 HD23 LEU B  56      15.253   0.208  23.459  1.00 98.37           H  
ATOM   3372  N   SER B  57      18.434   3.437  26.205  1.00 97.99           N  
ATOM   3373  H   SER B  57      17.768   4.193  26.128  1.00 97.99           H  
ATOM   3374  CA  SER B  57      19.762   3.774  26.734  1.00 97.99           C  
ATOM   3375  HA  SER B  57      20.524   3.465  26.019  1.00 97.99           H  
ATOM   3376  C   SER B  57      20.039   3.066  28.060  1.00 97.99           C  
ATOM   3377  CB  SER B  57      19.844   5.298  26.909  1.00 97.99           C  
ATOM   3378  HB2 SER B  57      19.026   5.639  27.543  1.00 97.99           H  
ATOM   3379  HB3 SER B  57      19.743   5.770  25.932  1.00 97.99           H  
ATOM   3380  O   SER B  57      21.115   2.501  28.257  1.00 97.99           O  
ATOM   3381  OG  SER B  57      21.075   5.694  27.487  1.00 97.99           O  
ATOM   3382  HG  SER B  57      21.011   5.559  28.435  1.00 97.99           H  
ATOM   3383  N   GLU B  58      19.056   3.044  28.960  1.00 97.22           N  
ATOM   3384  H   GLU B  58      18.205   3.553  28.767  1.00 97.22           H  
ATOM   3385  CA  GLU B  58      19.136   2.321  30.233  1.00 97.22           C  
ATOM   3386  HA  GLU B  58      20.103   2.511  30.699  1.00 97.22           H  
ATOM   3387  C   GLU B  58      19.008   0.799  30.065  1.00 97.22           C  
ATOM   3388  CB  GLU B  58      18.037   2.828  31.174  1.00 97.22           C  
ATOM   3389  HB2 GLU B  58      17.070   2.723  30.683  1.00 97.22           H  
ATOM   3390  HB3 GLU B  58      18.041   2.205  32.069  1.00 97.22           H  
ATOM   3391  O   GLU B  58      19.337   0.046  30.982  1.00 97.22           O  
ATOM   3392  CG  GLU B  58      18.247   4.288  31.601  1.00 97.22           C  
ATOM   3393  HG2 GLU B  58      18.260   4.930  30.720  1.00 97.22           H  
ATOM   3394  HG3 GLU B  58      19.219   4.367  32.087  1.00 97.22           H  
ATOM   3395  CD  GLU B  58      17.160   4.776  32.570  1.00 97.22           C  
ATOM   3396  OE1 GLU B  58      17.188   5.980  32.891  1.00 97.22           O  
ATOM   3397  OE2 GLU B  58      16.343   3.943  33.035  1.00 97.22           O  
ATOM   3398  N   GLY B  59      18.538   0.326  28.905  1.00 97.58           N  
ATOM   3399  H   GLY B  59      18.326   0.988  28.172  1.00 97.58           H  
ATOM   3400  CA  GLY B  59      18.259  -1.089  28.675  1.00 97.58           C  
ATOM   3401  HA2 GLY B  59      18.005  -1.232  27.625  1.00 97.58           H  
ATOM   3402  HA3 GLY B  59      19.147  -1.673  28.915  1.00 97.58           H  
ATOM   3403  C   GLY B  59      17.099  -1.596  29.533  1.00 97.58           C  
ATOM   3404  O   GLY B  59      17.193  -2.670  30.125  1.00 97.58           O  
ATOM   3405  N   ARG B  60      16.013  -0.823  29.630  1.00 97.42           N  
ATOM   3406  H   ARG B  60      15.991   0.030  29.090  1.00 97.42           H  
ATOM   3407  CA  ARG B  60      14.808  -1.205  30.378  1.00 97.42           C  
ATOM   3408  HA  ARG B  60      15.122  -1.734  31.277  1.00 97.42           H  
ATOM   3409  C   ARG B  60      13.934  -2.176  29.575  1.00 97.42           C  
ATOM   3410  CB  ARG B  60      14.039   0.057  30.799  1.00 97.42           C  
ATOM   3411  HB2 ARG B  60      13.026  -0.230  31.079  1.00 97.42           H  
ATOM   3412  HB3 ARG B  60      13.984   0.739  29.950  1.00 97.42           H  
ATOM   3413  O   ARG B  60      13.791  -2.050  28.359  1.00 97.42           O  
ATOM   3414  CG  ARG B  60      14.698   0.792  31.981  1.00 97.42           C  
ATOM   3415  HG2 ARG B  60      14.667   0.147  32.860  1.00 97.42           H  
ATOM   3416  HG3 ARG B  60      15.743   0.999  31.748  1.00 97.42           H  
ATOM   3417  CD  ARG B  60      14.003   2.123  32.312  1.00 97.42           C  
ATOM   3418  HD2 ARG B  60      14.220   2.827  31.509  1.00 97.42           H  
ATOM   3419  HD3 ARG B  60      14.438   2.520  33.229  1.00 97.42           H  
ATOM   3420  NE  ARG B  60      12.543   1.965  32.509  1.00 97.42           N  
ATOM   3421  HE  ARG B  60      12.242   1.115  32.964  1.00 97.42           H  
ATOM   3422  NH1 ARG B  60      11.870   3.935  31.533  1.00 97.42           N  
ATOM   3423 HH11 ARG B  60      12.828   4.254  31.519  1.00 97.42           H  
ATOM   3424 HH12 ARG B  60      11.145   4.568  31.228  1.00 97.42           H  
ATOM   3425  NH2 ARG B  60      10.339   2.459  32.205  1.00 97.42           N  
ATOM   3426 HH21 ARG B  60       9.631   3.056  31.802  1.00 97.42           H  
ATOM   3427 HH22 ARG B  60      10.074   1.557  32.573  1.00 97.42           H  
ATOM   3428  CZ  ARG B  60      11.597   2.789  32.088  1.00 97.42           C  
ATOM   3429  N   ASP B  61      13.340  -3.134  30.286  1.00 97.55           N  
ATOM   3430  H   ASP B  61      13.509  -3.148  31.282  1.00 97.55           H  
ATOM   3431  CA  ASP B  61      12.295  -4.036  29.786  1.00 97.55           C  
ATOM   3432  HA  ASP B  61      12.413  -4.176  28.712  1.00 97.55           H  
ATOM   3433  C   ASP B  61      10.926  -3.391  30.053  1.00 97.55           C  
ATOM   3434  CB  ASP B  61      12.445  -5.411  30.474  1.00 97.55           C  
ATOM   3435  HB2 ASP B  61      13.474  -5.750  30.353  1.00 97.55           H  
ATOM   3436  HB3 ASP B  61      12.264  -5.294  31.542  1.00 97.55           H  
ATOM   3437  O   ASP B  61      10.610  -3.044  31.193  1.00 97.55           O  
ATOM   3438  CG  ASP B  61      11.521  -6.515  29.938  1.00 97.55           C  
ATOM   3439  OD1 ASP B  61      10.702  -6.239  29.042  1.00 97.55           O  
ATOM   3440  OD2 ASP B  61      11.649  -7.668  30.429  1.00 97.55           O  
ATOM   3441  N   ALA B  62      10.137  -3.187  29.001  1.00 97.63           N  
ATOM   3442  H   ALA B  62      10.465  -3.494  28.096  1.00 97.63           H  
ATOM   3443  CA  ALA B  62       8.824  -2.552  29.054  1.00 97.63           C  
ATOM   3444  HA  ALA B  62       8.806  -1.857  29.893  1.00 97.63           H  
ATOM   3445  C   ALA B  62       7.673  -3.553  29.261  1.00 97.63           C  
ATOM   3446  CB  ALA B  62       8.634  -1.755  27.766  1.00 97.63           C  
ATOM   3447  HB1 ALA B  62       9.565  -1.270  27.473  1.00 97.63           H  
ATOM   3448  HB2 ALA B  62       8.309  -2.431  26.976  1.00 97.63           H  
ATOM   3449  HB3 ALA B  62       7.862  -1.001  27.921  1.00 97.63           H  
ATOM   3450  O   ALA B  62       6.512  -3.146  29.352  1.00 97.63           O  
ATOM   3451  N   VAL B  63       7.979  -4.855  29.313  1.00 94.54           N  
ATOM   3452  H   VAL B  63       8.946  -5.128  29.212  1.00 94.54           H  
ATOM   3453  CA  VAL B  63       6.998  -5.917  29.545  1.00 94.54           C  
ATOM   3454  HA  VAL B  63       6.149  -5.740  28.884  1.00 94.54           H  
ATOM   3455  C   VAL B  63       6.493  -5.867  30.990  1.00 94.54           C  
ATOM   3456  CB  VAL B  63       7.592  -7.292  29.186  1.00 94.54           C  
ATOM   3457  HB  VAL B  63       8.518  -7.446  29.741  1.00 94.54           H  
ATOM   3458  O   VAL B  63       7.254  -6.016  31.946  1.00 94.54           O  
ATOM   3459  CG1 VAL B  63       6.649  -8.449  29.537  1.00 94.54           C  
ATOM   3460 HG11 VAL B  63       7.072  -9.390  29.187  1.00 94.54           H  
ATOM   3461 HG12 VAL B  63       5.680  -8.294  29.063  1.00 94.54           H  
ATOM   3462 HG13 VAL B  63       6.517  -8.516  30.617  1.00 94.54           H  
ATOM   3463  CG2 VAL B  63       7.887  -7.363  27.681  1.00 94.54           C  
ATOM   3464 HG21 VAL B  63       8.592  -6.582  27.397  1.00 94.54           H  
ATOM   3465 HG22 VAL B  63       6.969  -7.243  27.105  1.00 94.54           H  
ATOM   3466 HG23 VAL B  63       8.343  -8.324  27.441  1.00 94.54           H  
ATOM   3467  N   ALA B  64       5.181  -5.697  31.140  1.00 93.65           N  
ATOM   3468  H   ALA B  64       4.625  -5.600  30.302  1.00 93.65           H  
ATOM   3469  CA  ALA B  64       4.466  -5.635  32.411  1.00 93.65           C  
ATOM   3470  HA  ALA B  64       5.152  -5.869  33.226  1.00 93.65           H  
ATOM   3471  C   ALA B  64       3.326  -6.675  32.454  1.00 93.65           C  
ATOM   3472  CB  ALA B  64       3.985  -4.187  32.594  1.00 93.65           C  
ATOM   3473  HB1 ALA B  64       4.824  -3.503  32.474  1.00 93.65           H  
ATOM   3474  HB2 ALA B  64       3.562  -4.048  33.589  1.00 93.65           H  
ATOM   3475  HB3 ALA B  64       3.229  -3.953  31.844  1.00 93.65           H  
ATOM   3476  O   ALA B  64       3.279  -7.602  31.644  1.00 93.65           O  
ATOM   3477  N   GLY B  65       2.410  -6.556  33.421  1.00 92.71           N  
ATOM   3478  H   GLY B  65       2.456  -5.739  34.012  1.00 92.71           H  
ATOM   3479  CA  GLY B  65       1.178  -7.355  33.447  1.00 92.71           C  
ATOM   3480  HA2 GLY B  65       1.429  -8.412  33.362  1.00 92.71           H  
ATOM   3481  HA3 GLY B  65       0.662  -7.199  34.394  1.00 92.71           H  
ATOM   3482  C   GLY B  65       0.210  -6.993  32.312  1.00 92.71           C  
ATOM   3483  O   GLY B  65       0.387  -5.982  31.633  1.00 92.71           O  
ATOM   3484  N   LEU B  66      -0.827  -7.814  32.115  1.00 95.68           N  
ATOM   3485  H   LEU B  66      -0.938  -8.617  32.716  1.00 95.68           H  
ATOM   3486  CA  LEU B  66      -1.931  -7.471  31.209  1.00 95.68           C  
ATOM   3487  HA  LEU B  66      -1.494  -7.198  30.248  1.00 95.68           H  
ATOM   3488  C   LEU B  66      -2.733  -6.254  31.735  1.00 95.68           C  
ATOM   3489  CB  LEU B  66      -2.868  -8.679  31.004  1.00 95.68           C  
ATOM   3490  HB2 LEU B  66      -3.674  -8.362  30.343  1.00 95.68           H  
ATOM   3491  HB3 LEU B  66      -3.317  -8.927  31.966  1.00 95.68           H  
ATOM   3492  O   LEU B  66      -2.764  -6.039  32.952  1.00 95.68           O  
ATOM   3493  CG  LEU B  66      -2.246  -9.961  30.418  1.00 95.68           C  
ATOM   3494  HG  LEU B  66      -1.614 -10.428  31.173  1.00 95.68           H  
ATOM   3495  CD1 LEU B  66      -3.356 -10.942  30.034  1.00 95.68           C  
ATOM   3496 HD11 LEU B  66      -2.924 -11.853  29.620  1.00 95.68           H  
ATOM   3497 HD12 LEU B  66      -4.011 -10.496  29.285  1.00 95.68           H  
ATOM   3498 HD13 LEU B  66      -3.949 -11.199  30.912  1.00 95.68           H  
ATOM   3499  CD2 LEU B  66      -1.401  -9.713  29.171  1.00 95.68           C  
ATOM   3500 HD21 LEU B  66      -0.527  -9.120  29.440  1.00 95.68           H  
ATOM   3501 HD22 LEU B  66      -1.061 -10.662  28.757  1.00 95.68           H  
ATOM   3502 HD23 LEU B  66      -1.987  -9.181  28.422  1.00 95.68           H  
ATOM   3503  N   PRO B  67      -3.412  -5.484  30.861  1.00 94.90           N  
ATOM   3504  CA  PRO B  67      -4.253  -4.358  31.269  1.00 94.90           C  
ATOM   3505  HA  PRO B  67      -3.633  -3.636  31.801  1.00 94.90           H  
ATOM   3506  C   PRO B  67      -5.425  -4.788  32.159  1.00 94.90           C  
ATOM   3507  CB  PRO B  67      -4.772  -3.718  29.975  1.00 94.90           C  
ATOM   3508  HB2 PRO B  67      -5.767  -4.097  29.738  1.00 94.90           H  
ATOM   3509  HB3 PRO B  67      -4.787  -2.630  30.046  1.00 94.90           H  
ATOM   3510  O   PRO B  67      -6.078  -5.798  31.900  1.00 94.90           O  
ATOM   3511  CG  PRO B  67      -3.794  -4.199  28.910  1.00 94.90           C  
ATOM   3512  HG2 PRO B  67      -2.919  -3.548  28.909  1.00 94.90           H  
ATOM   3513  HG3 PRO B  67      -4.250  -4.243  27.921  1.00 94.90           H  
ATOM   3514  CD  PRO B  67      -3.405  -5.584  29.410  1.00 94.90           C  
ATOM   3515  HD2 PRO B  67      -2.427  -5.854  29.013  1.00 94.90           H  
ATOM   3516  HD3 PRO B  67      -4.156  -6.310  29.096  1.00 94.90           H  
ATOM   3517  N   THR B  68      -5.736  -3.983  33.175  1.00 94.58           N  
ATOM   3518  H   THR B  68      -5.143  -3.185  33.355  1.00 94.58           H  
ATOM   3519  CA  THR B  68      -6.865  -4.193  34.103  1.00 94.58           C  
ATOM   3520  HA  THR B  68      -7.278  -5.191  33.957  1.00 94.58           H  
ATOM   3521  C   THR B  68      -8.022  -3.214  33.888  1.00 94.58           C  
ATOM   3522  CB  THR B  68      -6.388  -4.090  35.560  1.00 94.58           C  
ATOM   3523  HB  THR B  68      -7.251  -4.014  36.222  1.00 94.58           H  
ATOM   3524  O   THR B  68      -9.113  -3.427  34.409  1.00 94.58           O  
ATOM   3525  CG2 THR B  68      -5.561  -5.297  35.997  1.00 94.58           C  
ATOM   3526 HG21 THR B  68      -5.171  -5.140  37.002  1.00 94.58           H  
ATOM   3527 HG22 THR B  68      -6.201  -6.179  36.007  1.00 94.58           H  
ATOM   3528 HG23 THR B  68      -4.734  -5.458  35.306  1.00 94.58           H  
ATOM   3529  OG1 THR B  68      -5.572  -2.952  35.738  1.00 94.58           O  
ATOM   3530  HG1 THR B  68      -5.269  -2.949  36.649  1.00 94.58           H  
ATOM   3531  N   ASP B  69      -7.814  -2.150  33.111  1.00 93.89           N  
ATOM   3532  H   ASP B  69      -6.909  -2.029  32.681  1.00 93.89           H  
ATOM   3533  CA  ASP B  69      -8.746  -1.037  32.890  1.00 93.89           C  
ATOM   3534  HA  ASP B  69      -9.425  -0.977  33.740  1.00 93.89           H  
ATOM   3535  C   ASP B  69      -9.627  -1.197  31.634  1.00 93.89           C  
ATOM   3536  CB  ASP B  69      -7.933   0.270  32.858  1.00 93.89           C  
ATOM   3537  HB2 ASP B  69      -7.343   0.345  33.771  1.00 93.89           H  
ATOM   3538  HB3 ASP B  69      -8.629   1.110  32.847  1.00 93.89           H  
ATOM   3539  O   ASP B  69     -10.526  -0.394  31.393  1.00 93.89           O  
ATOM   3540  CG  ASP B  69      -6.993   0.375  31.648  1.00 93.89           C  
ATOM   3541  OD1 ASP B  69      -6.339  -0.646  31.318  1.00 93.89           O  
ATOM   3542  OD2 ASP B  69      -6.948   1.470  31.049  1.00 93.89           O  
ATOM   3543  N   ARG B  70      -9.406  -2.258  30.848  1.00 94.35           N  
ATOM   3544  H   ARG B  70      -8.622  -2.840  31.108  1.00 94.35           H  
ATOM   3545  CA  ARG B  70     -10.049  -2.487  29.537  1.00 94.35           C  
ATOM   3546  HA  ARG B  70     -10.464  -1.540  29.191  1.00 94.35           H  
ATOM   3547  C   ARG B  70     -11.231  -3.457  29.554  1.00 94.35           C  
ATOM   3548  CB  ARG B  70      -8.997  -2.932  28.517  1.00 94.35           C  
ATOM   3549  HB2 ARG B  70      -9.457  -2.989  27.531  1.00 94.35           H  
ATOM   3550  HB3 ARG B  70      -8.623  -3.920  28.787  1.00 94.35           H  
ATOM   3551  O   ARG B  70     -11.734  -3.829  28.499  1.00 94.35           O  
ATOM   3552  CG  ARG B  70      -7.829  -1.949  28.468  1.00 94.35           C  
ATOM   3553  HG2 ARG B  70      -8.192  -0.931  28.322  1.00 94.35           H  
ATOM   3554  HG3 ARG B  70      -7.262  -2.006  29.397  1.00 94.35           H  
ATOM   3555  CD  ARG B  70      -6.921  -2.336  27.320  1.00 94.35           C  
ATOM   3556  HD2 ARG B  70      -6.706  -3.403  27.378  1.00 94.35           H  
ATOM   3557  HD3 ARG B  70      -7.435  -2.132  26.380  1.00 94.35           H  
ATOM   3558  NE  ARG B  70      -5.662  -1.589  27.385  1.00 94.35           N  
ATOM   3559  HE  ARG B  70      -5.480  -1.019  28.198  1.00 94.35           H  
ATOM   3560  NH1 ARG B  70      -4.918  -2.401  25.406  1.00 94.35           N  
ATOM   3561 HH11 ARG B  70      -4.158  -2.547  24.756  1.00 94.35           H  
ATOM   3562 HH12 ARG B  70      -5.753  -2.943  25.236  1.00 94.35           H  
ATOM   3563  NH2 ARG B  70      -3.574  -1.122  26.597  1.00 94.35           N  
ATOM   3564 HH21 ARG B  70      -3.344  -0.486  27.347  1.00 94.35           H  
ATOM   3565 HH22 ARG B  70      -2.911  -1.271  25.849  1.00 94.35           H  
ATOM   3566  CZ  ARG B  70      -4.725  -1.697  26.474  1.00 94.35           C  
ATOM   3567  N   GLY B  71     -11.650  -3.912  30.735  1.00 94.16           N  
ATOM   3568  H   GLY B  71     -11.208  -3.539  31.563  1.00 94.16           H  
ATOM   3569  CA  GLY B  71     -12.725  -4.901  30.876  1.00 94.16           C  
ATOM   3570  HA2 GLY B  71     -13.015  -4.957  31.926  1.00 94.16           H  
ATOM   3571  HA3 GLY B  71     -13.590  -4.579  30.297  1.00 94.16           H  
ATOM   3572  C   GLY B  71     -12.352  -6.318  30.421  1.00 94.16           C  
ATOM   3573  O   GLY B  71     -13.237  -7.108  30.110  1.00 94.16           O  
ATOM   3574  N   TRP B  72     -11.057  -6.645  30.362  1.00 94.18           N  
ATOM   3575  H   TRP B  72     -10.371  -5.961  30.647  1.00 94.18           H  
ATOM   3576  CA  TRP B  72     -10.582  -7.998  30.066  1.00 94.18           C  
ATOM   3577  HA  TRP B  72     -11.106  -8.381  29.190  1.00 94.18           H  
ATOM   3578  C   TRP B  72     -10.864  -8.938  31.244  1.00 94.18           C  
ATOM   3579  CB  TRP B  72      -9.076  -7.972  29.769  1.00 94.18           C  
ATOM   3580  HB2 TRP B  72      -8.728  -9.004  29.728  1.00 94.18           H  
ATOM   3581  HB3 TRP B  72      -8.560  -7.496  30.603  1.00 94.18           H  
ATOM   3582  O   TRP B  72     -10.535  -8.617  32.386  1.00 94.18           O  
ATOM   3583  CG  TRP B  72      -8.622  -7.309  28.501  1.00 94.18           C  
ATOM   3584  CD1 TRP B  72      -9.344  -6.486  27.702  1.00 94.18           C  
ATOM   3585  HD1 TRP B  72     -10.362  -6.170  27.872  1.00 94.18           H  
ATOM   3586  CD2 TRP B  72      -7.317  -7.439  27.856  1.00 94.18           C  
ATOM   3587  CE2 TRP B  72      -7.343  -6.711  26.631  1.00 94.18           C  
ATOM   3588  CE3 TRP B  72      -6.127  -8.133  28.169  1.00 94.18           C  
ATOM   3589  HE3 TRP B  72      -6.074  -8.686  29.095  1.00 94.18           H  
ATOM   3590  NE1 TRP B  72      -8.585  -6.115  26.613  1.00 94.18           N  
ATOM   3591  HE1 TRP B  72      -8.931  -5.488  25.901  1.00 94.18           H  
ATOM   3592  CH2 TRP B  72      -5.101  -7.431  26.068  1.00 94.18           C  
ATOM   3593  HH2 TRP B  72      -4.271  -7.452  25.377  1.00 94.18           H  
ATOM   3594  CZ2 TRP B  72      -6.264  -6.721  25.738  1.00 94.18           C  
ATOM   3595  HZ2 TRP B  72      -6.334  -6.211  24.788  1.00 94.18           H  
ATOM   3596  CZ3 TRP B  72      -5.028  -8.127  27.286  1.00 94.18           C  
ATOM   3597  HZ3 TRP B  72      -4.129  -8.670  27.536  1.00 94.18           H  
ATOM   3598  N   ASP B  73     -11.412 -10.122  30.969  1.00 92.66           N  
ATOM   3599  H   ASP B  73     -11.689 -10.335  30.022  1.00 92.66           H  
ATOM   3600  CA  ASP B  73     -11.584 -11.172  31.976  1.00 92.66           C  
ATOM   3601  HA  ASP B  73     -11.846 -10.708  32.927  1.00 92.66           H  
ATOM   3602  C   ASP B  73     -10.260 -11.925  32.193  1.00 92.66           C  
ATOM   3603  CB  ASP B  73     -12.767 -12.070  31.598  1.00 92.66           C  
ATOM   3604  HB2 ASP B  73     -13.652 -11.446  31.475  1.00 92.66           H  
ATOM   3605  HB3 ASP B  73     -12.560 -12.553  30.643  1.00 92.66           H  
ATOM   3606  O   ASP B  73      -9.991 -12.982  31.621  1.00 92.66           O  
ATOM   3607  CG  ASP B  73     -13.068 -13.139  32.654  1.00 92.66           C  
ATOM   3608  OD1 ASP B  73     -12.331 -13.244  33.660  1.00 92.66           O  
ATOM   3609  OD2 ASP B  73     -14.010 -13.922  32.398  1.00 92.66           O  
ATOM   3610  N   LEU B  74      -9.392 -11.323  33.008  1.00 93.50           N  
ATOM   3611  H   LEU B  74      -9.664 -10.424  33.380  1.00 93.50           H  
ATOM   3612  CA  LEU B  74      -8.073 -11.860  33.352  1.00 93.50           C  
ATOM   3613  HA  LEU B  74      -7.509 -12.032  32.436  1.00 93.50           H  
ATOM   3614  C   LEU B  74      -8.135 -13.215  34.077  1.00 93.50           C  
ATOM   3615  CB  LEU B  74      -7.327 -10.830  34.221  1.00 93.50           C  
ATOM   3616  HB2 LEU B  74      -6.372 -11.264  34.516  1.00 93.50           H  
ATOM   3617  HB3 LEU B  74      -7.908 -10.665  35.128  1.00 93.50           H  
ATOM   3618  O   LEU B  74      -7.146 -13.951  34.056  1.00 93.50           O  
ATOM   3619  CG  LEU B  74      -7.060  -9.471  33.548  1.00 93.50           C  
ATOM   3620  HG  LEU B  74      -8.003  -8.997  33.275  1.00 93.50           H  
ATOM   3621  CD1 LEU B  74      -6.334  -8.559  34.535  1.00 93.50           C  
ATOM   3622 HD11 LEU B  74      -6.164  -7.590  34.065  1.00 93.50           H  
ATOM   3623 HD12 LEU B  74      -5.376  -8.995  34.819  1.00 93.50           H  
ATOM   3624 HD13 LEU B  74      -6.954  -8.423  35.421  1.00 93.50           H  
ATOM   3625  CD2 LEU B  74      -6.185  -9.596  32.301  1.00 93.50           C  
ATOM   3626 HD21 LEU B  74      -5.942  -8.602  31.925  1.00 93.50           H  
ATOM   3627 HD22 LEU B  74      -5.271 -10.136  32.547  1.00 93.50           H  
ATOM   3628 HD23 LEU B  74      -6.730 -10.127  31.521  1.00 93.50           H  
ATOM   3629  N   ASP B  75      -9.270 -13.549  34.696  1.00 91.23           N  
ATOM   3630  H   ASP B  75     -10.075 -12.948  34.597  1.00 91.23           H  
ATOM   3631  CA  ASP B  75      -9.455 -14.801  35.428  1.00 91.23           C  
ATOM   3632  HA  ASP B  75      -8.536 -15.042  35.961  1.00 91.23           H  
ATOM   3633  C   ASP B  75      -9.744 -15.955  34.455  1.00 91.23           C  
ATOM   3634  CB  ASP B  75     -10.584 -14.654  36.468  1.00 91.23           C  
ATOM   3635  HB2 ASP B  75     -10.802 -15.645  36.866  1.00 91.23           H  
ATOM   3636  HB3 ASP B  75     -11.487 -14.298  35.972  1.00 91.23           H  
ATOM   3637  O   ASP B  75      -9.151 -17.030  34.585  1.00 91.23           O  
ATOM   3638  CG  ASP B  75     -10.278 -13.735  37.664  1.00 91.23           C  
ATOM   3639  OD1 ASP B  75      -9.138 -13.225  37.778  1.00 91.23           O  
ATOM   3640  OD2 ASP B  75     -11.181 -13.602  38.524  1.00 91.23           O  
ATOM   3641  N   SER B  76     -10.605 -15.741  33.449  1.00 91.55           N  
ATOM   3642  H   SER B  76     -11.079 -14.850  33.397  1.00 91.55           H  
ATOM   3643  CA  SER B  76     -10.886 -16.752  32.417  1.00 91.55           C  
ATOM   3644  HA  SER B  76     -10.951 -17.720  32.914  1.00 91.55           H  
ATOM   3645  C   SER B  76      -9.781 -16.882  31.368  1.00 91.55           C  
ATOM   3646  CB  SER B  76     -12.237 -16.514  31.741  1.00 91.55           C  
ATOM   3647  HB2 SER B  76     -13.007 -16.418  32.506  1.00 91.55           H  
ATOM   3648  HB3 SER B  76     -12.474 -17.377  31.118  1.00 91.55           H  
ATOM   3649  O   SER B  76      -9.563 -17.981  30.852  1.00 91.55           O  
ATOM   3650  OG  SER B  76     -12.238 -15.365  30.932  1.00 91.55           O  
ATOM   3651  HG  SER B  76     -12.914 -14.796  31.308  1.00 91.55           H  
ATOM   3652  N   LEU B  77      -9.020 -15.810  31.109  1.00 93.39           N  
ATOM   3653  H   LEU B  77      -9.321 -14.928  31.497  1.00 93.39           H  
ATOM   3654  CA  LEU B  77      -7.916 -15.815  30.145  1.00 93.39           C  
ATOM   3655  HA  LEU B  77      -8.324 -16.129  29.184  1.00 93.39           H  
ATOM   3656  C   LEU B  77      -6.801 -16.814  30.479  1.00 93.39           C  
ATOM   3657  CB  LEU B  77      -7.333 -14.393  30.017  1.00 93.39           C  
ATOM   3658  HB2 LEU B  77      -6.304 -14.450  29.661  1.00 93.39           H  
ATOM   3659  HB3 LEU B  77      -7.309 -13.937  31.007  1.00 93.39           H  
ATOM   3660  O   LEU B  77      -6.056 -17.193  29.578  1.00 93.39           O  
ATOM   3661  CG  LEU B  77      -8.121 -13.493  29.050  1.00 93.39           C  
ATOM   3662  HG  LEU B  77      -9.189 -13.561  29.259  1.00 93.39           H  
ATOM   3663  CD1 LEU B  77      -7.671 -12.039  29.214  1.00 93.39           C  
ATOM   3664 HD11 LEU B  77      -8.228 -11.403  28.527  1.00 93.39           H  
ATOM   3665 HD12 LEU B  77      -7.897 -11.713  30.230  1.00 93.39           H  
ATOM   3666 HD13 LEU B  77      -6.602 -11.946  29.025  1.00 93.39           H  
ATOM   3667  CD2 LEU B  77      -7.887 -13.890  27.590  1.00 93.39           C  
ATOM   3668 HD21 LEU B  77      -8.542 -13.298  26.950  1.00 93.39           H  
ATOM   3669 HD22 LEU B  77      -6.846 -13.732  27.310  1.00 93.39           H  
ATOM   3670 HD23 LEU B  77      -8.151 -14.936  27.433  1.00 93.39           H  
ATOM   3671  N   PHE B  78      -6.664 -17.282  31.723  1.00 91.90           N  
ATOM   3672  H   PHE B  78      -7.324 -16.977  32.423  1.00 91.90           H  
ATOM   3673  CA  PHE B  78      -5.608 -18.224  32.097  1.00 91.90           C  
ATOM   3674  HA  PHE B  78      -4.980 -18.421  31.228  1.00 91.90           H  
ATOM   3675  C   PHE B  78      -6.147 -19.574  32.558  1.00 91.90           C  
ATOM   3676  CB  PHE B  78      -4.704 -17.609  33.167  1.00 91.90           C  
ATOM   3677  HB2 PHE B  78      -3.926 -18.331  33.418  1.00 91.90           H  
ATOM   3678  HB3 PHE B  78      -5.299 -17.436  34.064  1.00 91.90           H  
ATOM   3679  O   PHE B  78      -6.815 -19.688  33.581  1.00 91.90           O  
ATOM   3680  CG  PHE B  78      -4.033 -16.315  32.757  1.00 91.90           C  
ATOM   3681  CD1 PHE B  78      -3.277 -16.246  31.571  1.00 91.90           C  
ATOM   3682  HD1 PHE B  78      -3.182 -17.107  30.925  1.00 91.90           H  
ATOM   3683  CD2 PHE B  78      -4.204 -15.161  33.543  1.00 91.90           C  
ATOM   3684  HD2 PHE B  78      -4.837 -15.185  34.418  1.00 91.90           H  
ATOM   3685  CE1 PHE B  78      -2.700 -15.029  31.176  1.00 91.90           C  
ATOM   3686  HE1 PHE B  78      -2.175 -14.967  30.234  1.00 91.90           H  
ATOM   3687  CE2 PHE B  78      -3.607 -13.950  33.159  1.00 91.90           C  
ATOM   3688  HE2 PHE B  78      -3.775 -13.059  33.747  1.00 91.90           H  
ATOM   3689  CZ  PHE B  78      -2.849 -13.886  31.980  1.00 91.90           C  
ATOM   3690  HZ  PHE B  78      -2.412 -12.946  31.674  1.00 91.90           H  
ATOM   3691  N   HIS B  79      -5.713 -20.646  31.893  1.00 91.07           N  
ATOM   3692  H   HIS B  79      -5.185 -20.516  31.042  1.00 91.07           H  
ATOM   3693  CA  HIS B  79      -5.992 -22.011  32.333  1.00 91.07           C  
ATOM   3694  HA  HIS B  79      -6.339 -21.968  33.365  1.00 91.07           H  
ATOM   3695  C   HIS B  79      -4.727 -22.895  32.288  1.00 91.07           C  
ATOM   3696  CB  HIS B  79      -7.154 -22.566  31.500  1.00 91.07           C  
ATOM   3697  HB2 HIS B  79      -6.794 -22.833  30.506  1.00 91.07           H  
ATOM   3698  HB3 HIS B  79      -7.922 -21.798  31.408  1.00 91.07           H  
ATOM   3699  O   HIS B  79      -3.857 -22.669  31.449  1.00 91.07           O  
ATOM   3700  CG  HIS B  79      -7.789 -23.762  32.143  1.00 91.07           C  
ATOM   3701  CD2 HIS B  79      -8.720 -23.751  33.146  1.00 91.07           C  
ATOM   3702  HD2 HIS B  79      -9.180 -22.872  33.572  1.00 91.07           H  
ATOM   3703  ND1 HIS B  79      -7.412 -25.064  31.952  1.00 91.07           N  
ATOM   3704  HD1 HIS B  79      -6.809 -25.407  31.218  1.00 91.07           H  
ATOM   3705  CE1 HIS B  79      -8.043 -25.823  32.853  1.00 91.07           C  
ATOM   3706  HE1 HIS B  79      -7.934 -26.894  32.940  1.00 91.07           H  
ATOM   3707  NE2 HIS B  79      -8.895 -25.077  33.574  1.00 91.07           N  
ATOM   3708  N   PRO B  80      -4.586 -23.916  33.161  1.00 87.35           N  
ATOM   3709  CA  PRO B  80      -3.494 -24.901  33.086  1.00 87.35           C  
ATOM   3710  HA  PRO B  80      -2.543 -24.374  33.169  1.00 87.35           H  
ATOM   3711  C   PRO B  80      -3.453 -25.770  31.816  1.00 87.35           C  
ATOM   3712  CB  PRO B  80      -3.685 -25.803  34.311  1.00 87.35           C  
ATOM   3713  HB2 PRO B  80      -4.342 -26.636  34.064  1.00 87.35           H  
ATOM   3714  HB3 PRO B  80      -2.732 -26.171  34.690  1.00 87.35           H  
ATOM   3715  O   PRO B  80      -2.472 -26.471  31.592  1.00 87.35           O  
ATOM   3716  CG  PRO B  80      -4.384 -24.898  35.320  1.00 87.35           C  
ATOM   3717  HG2 PRO B  80      -3.649 -24.260  35.811  1.00 87.35           H  
ATOM   3718  HG3 PRO B  80      -4.954 -25.469  36.052  1.00 87.35           H  
ATOM   3719  CD  PRO B  80      -5.288 -24.050  34.434  1.00 87.35           C  
ATOM   3720  HD2 PRO B  80      -5.457 -23.084  34.909  1.00 87.35           H  
ATOM   3721  HD3 PRO B  80      -6.237 -24.568  34.294  1.00 87.35           H  
ATOM   3722  N   ASP B  81      -4.523 -25.762  31.023  1.00 86.94           N  
ATOM   3723  H   ASP B  81      -5.146 -24.977  31.147  1.00 86.94           H  
ATOM   3724  CA  ASP B  81      -4.658 -26.510  29.768  1.00 86.94           C  
ATOM   3725  HA  ASP B  81      -3.996 -27.376  29.766  1.00 86.94           H  
ATOM   3726  C   ASP B  81      -4.307 -25.562  28.610  1.00 86.94           C  
ATOM   3727  CB  ASP B  81      -6.096 -27.047  29.665  1.00 86.94           C  
ATOM   3728  HB2 ASP B  81      -6.784 -26.220  29.840  1.00 86.94           H  
ATOM   3729  HB3 ASP B  81      -6.254 -27.791  30.445  1.00 86.94           H  
ATOM   3730  O   ASP B  81      -5.066 -24.616  28.387  1.00 86.94           O  
ATOM   3731  CG  ASP B  81      -6.505 -27.634  28.315  1.00 86.94           C  
ATOM   3732  OD1 ASP B  81      -5.645 -27.764  27.416  1.00 86.94           O  
ATOM   3733  OD2 ASP B  81      -7.723 -27.899  28.209  1.00 86.94           O  
ATOM   3734  N   PRO B  82      -3.199 -25.783  27.875  1.00 82.21           N  
ATOM   3735  CA  PRO B  82      -2.789 -24.903  26.780  1.00 82.21           C  
ATOM   3736  HA  PRO B  82      -2.651 -23.895  27.172  1.00 82.21           H  
ATOM   3737  C   PRO B  82      -3.800 -24.861  25.627  1.00 82.21           C  
ATOM   3738  CB  PRO B  82      -1.442 -25.454  26.287  1.00 82.21           C  
ATOM   3739  HB2 PRO B  82      -0.745 -24.652  26.042  1.00 82.21           H  
ATOM   3740  HB3 PRO B  82      -1.592 -26.096  25.419  1.00 82.21           H  
ATOM   3741  O   PRO B  82      -3.838 -23.891  24.869  1.00 82.21           O  
ATOM   3742  CG  PRO B  82      -0.929 -26.302  27.448  1.00 82.21           C  
ATOM   3743  HG2 PRO B  82      -0.277 -27.106  27.107  1.00 82.21           H  
ATOM   3744  HG3 PRO B  82      -0.415 -25.665  28.167  1.00 82.21           H  
ATOM   3745  CD  PRO B  82      -2.214 -26.837  28.068  1.00 82.21           C  
ATOM   3746  HD2 PRO B  82      -2.538 -27.736  27.542  1.00 82.21           H  
ATOM   3747  HD3 PRO B  82      -2.038 -27.054  29.121  1.00 82.21           H  
ATOM   3748  N   THR B  83      -4.617 -25.902  25.477  1.00 81.78           N  
ATOM   3749  H   THR B  83      -4.594 -26.641  26.164  1.00 81.78           H  
ATOM   3750  CA  THR B  83      -5.586 -26.054  24.384  1.00 81.78           C  
ATOM   3751  HA  THR B  83      -5.281 -25.416  23.556  1.00 81.78           H  
ATOM   3752  C   THR B  83      -6.992 -25.572  24.738  1.00 81.78           C  
ATOM   3753  CB  THR B  83      -5.587 -27.492  23.838  1.00 81.78           C  
ATOM   3754  HB  THR B  83      -6.431 -27.629  23.162  1.00 81.78           H  
ATOM   3755  O   THR B  83      -7.885 -25.654  23.909  1.00 81.78           O  
ATOM   3756  CG2 THR B  83      -4.297 -27.750  23.054  1.00 81.78           C  
ATOM   3757 HG21 THR B  83      -3.428 -27.648  23.705  1.00 81.78           H  
ATOM   3758 HG22 THR B  83      -4.322 -28.762  22.649  1.00 81.78           H  
ATOM   3759 HG23 THR B  83      -4.221 -27.045  22.227  1.00 81.78           H  
ATOM   3760  OG1 THR B  83      -5.620 -28.495  24.834  1.00 81.78           O  
ATOM   3761  HG1 THR B  83      -5.828 -28.135  25.699  1.00 81.78           H  
ATOM   3762  N   ARG B  84      -7.197 -25.010  25.936  1.00 83.44           N  
ATOM   3763  H   ARG B  84      -6.420 -24.960  26.578  1.00 83.44           H  
ATOM   3764  CA  ARG B  84      -8.494 -24.473  26.362  1.00 83.44           C  
ATOM   3765  HA  ARG B  84      -9.242 -25.253  26.218  1.00 83.44           H  
ATOM   3766  C   ARG B  84      -8.912 -23.262  25.511  1.00 83.44           C  
ATOM   3767  CB  ARG B  84      -8.389 -24.116  27.856  1.00 83.44           C  
ATOM   3768  HB2 ARG B  84      -7.690 -23.286  27.966  1.00 83.44           H  
ATOM   3769  HB3 ARG B  84      -7.974 -24.963  28.401  1.00 83.44           H  
ATOM   3770  O   ARG B  84      -8.230 -22.235  25.544  1.00 83.44           O  
ATOM   3771  CG  ARG B  84      -9.731 -23.731  28.491  1.00 83.44           C  
ATOM   3772  HG2 ARG B  84     -10.294 -23.093  27.810  1.00 83.44           H  
ATOM   3773  HG3 ARG B  84      -9.551 -23.160  29.402  1.00 83.44           H  
ATOM   3774  CD  ARG B  84     -10.568 -24.969  28.825  1.00 83.44           C  
ATOM   3775  HD2 ARG B  84     -11.618 -24.699  28.714  1.00 83.44           H  
ATOM   3776  HD3 ARG B  84     -10.360 -25.764  28.110  1.00 83.44           H  
ATOM   3777  NE  ARG B  84     -10.355 -25.415  30.216  1.00 83.44           N  
ATOM   3778  HE  ARG B  84     -10.517 -24.718  30.929  1.00 83.44           H  
ATOM   3779  NH1 ARG B  84      -9.888 -27.648  29.852  1.00 83.44           N  
ATOM   3780 HH11 ARG B  84      -9.385 -27.458  28.997  1.00 83.44           H  
ATOM   3781 HH12 ARG B  84      -9.853 -28.609  30.161  1.00 83.44           H  
ATOM   3782  NH2 ARG B  84     -10.556 -26.961  31.856  1.00 83.44           N  
ATOM   3783 HH21 ARG B  84     -10.568 -27.927  32.152  1.00 83.44           H  
ATOM   3784 HH22 ARG B  84     -10.653 -26.208  32.521  1.00 83.44           H  
ATOM   3785  CZ  ARG B  84     -10.265 -26.667  30.620  1.00 83.44           C  
ATOM   3786  N   SER B  85     -10.057 -23.346  24.838  1.00 87.31           N  
ATOM   3787  H   SER B  85     -10.491 -24.249  24.705  1.00 87.31           H  
ATOM   3788  CA  SER B  85     -10.694 -22.221  24.137  1.00 87.31           C  
ATOM   3789  HA  SER B  85     -10.075 -21.955  23.279  1.00 87.31           H  
ATOM   3790  C   SER B  85     -10.842 -20.991  25.036  1.00 87.31           C  
ATOM   3791  CB  SER B  85     -12.077 -22.634  23.620  1.00 87.31           C  
ATOM   3792  HB2 SER B  85     -12.454 -21.878  22.930  1.00 87.31           H  
ATOM   3793  HB3 SER B  85     -12.766 -22.730  24.458  1.00 87.31           H  
ATOM   3794  O   SER B  85     -11.037 -21.119  26.245  1.00 87.31           O  
ATOM   3795  OG  SER B  85     -11.981 -23.874  22.957  1.00 87.31           O  
ATOM   3796  HG  SER B  85     -11.383 -23.734  22.219  1.00 87.31           H  
ATOM   3797  N   GLY B  86     -10.718 -19.795  24.459  1.00 90.71           N  
ATOM   3798  H   GLY B  86     -10.618 -19.752  23.455  1.00 90.71           H  
ATOM   3799  CA  GLY B  86     -10.810 -18.527  25.195  1.00 90.71           C  
ATOM   3800  HA2 GLY B  86     -11.670 -18.561  25.863  1.00 90.71           H  
ATOM   3801  HA3 GLY B  86     -10.981 -17.723  24.479  1.00 90.71           H  
ATOM   3802  C   GLY B  86      -9.584 -18.134  26.030  1.00 90.71           C  
ATOM   3803  O   GLY B  86      -9.562 -17.046  26.593  1.00 90.71           O  
ATOM   3804  N   THR B  87      -8.543 -18.973  26.108  1.00 91.69           N  
ATOM   3805  H   THR B  87      -8.620 -19.870  25.652  1.00 91.69           H  
ATOM   3806  CA  THR B  87      -7.383 -18.713  26.987  1.00 91.69           C  
ATOM   3807  HA  THR B  87      -7.666 -17.941  27.702  1.00 91.69           H  
ATOM   3808  C   THR B  87      -6.150 -18.196  26.250  1.00 91.69           C  
ATOM   3809  CB  THR B  87      -6.998 -19.933  27.826  1.00 91.69           C  
ATOM   3810  HB  THR B  87      -6.235 -19.630  28.543  1.00 91.69           H  
ATOM   3811  O   THR B  87      -5.867 -18.608  25.125  1.00 91.69           O  
ATOM   3812  CG2 THR B  87      -8.184 -20.489  28.603  1.00 91.69           C  
ATOM   3813 HG21 THR B  87      -8.975 -20.818  27.929  1.00 91.69           H  
ATOM   3814 HG22 THR B  87      -7.850 -21.336  29.202  1.00 91.69           H  
ATOM   3815 HG23 THR B  87      -8.579 -19.718  29.264  1.00 91.69           H  
ATOM   3816  OG1 THR B  87      -6.458 -20.965  27.030  1.00 91.69           O  
ATOM   3817  HG1 THR B  87      -7.186 -21.387  26.568  1.00 91.69           H  
ATOM   3818  N   ALA B  88      -5.365 -17.354  26.916  1.00 93.40           N  
ATOM   3819  H   ALA B  88      -5.640 -17.101  27.854  1.00 93.40           H  
ATOM   3820  CA  ALA B  88      -4.063 -16.878  26.478  1.00 93.40           C  
ATOM   3821  HA  ALA B  88      -3.959 -17.086  25.413  1.00 93.40           H  
ATOM   3822  C   ALA B  88      -2.913 -17.578  27.234  1.00 93.40           C  
ATOM   3823  CB  ALA B  88      -4.021 -15.358  26.652  1.00 93.40           C  
ATOM   3824  HB1 ALA B  88      -3.050 -14.980  26.331  1.00 93.40           H  
ATOM   3825  HB2 ALA B  88      -4.807 -14.897  26.055  1.00 93.40           H  
ATOM   3826  HB3 ALA B  88      -4.170 -15.099  27.701  1.00 93.40           H  
ATOM   3827  O   ALA B  88      -2.966 -17.800  28.444  1.00 93.40           O  
ATOM   3828  N   HIS B  89      -1.825 -17.900  26.531  1.00 89.88           N  
ATOM   3829  H   HIS B  89      -1.858 -17.768  25.530  1.00 89.88           H  
ATOM   3830  CA  HIS B  89      -0.581 -18.411  27.127  1.00 89.88           C  
ATOM   3831  HA  HIS B  89      -0.810 -19.098  27.941  1.00 89.88           H  
ATOM   3832  C   HIS B  89       0.280 -17.291  27.704  1.00 89.88           C  
ATOM   3833  CB  HIS B  89       0.241 -19.143  26.061  1.00 89.88           C  
ATOM   3834  HB2 HIS B  89       0.441 -18.463  25.233  1.00 89.88           H  
ATOM   3835  HB3 HIS B  89       1.201 -19.426  26.493  1.00 89.88           H  
ATOM   3836  O   HIS B  89       0.978 -17.485  28.700  1.00 89.88           O  
ATOM   3837  CG  HIS B  89      -0.379 -20.389  25.496  1.00 89.88           C  
ATOM   3838  CD2 HIS B  89      -1.550 -20.982  25.877  1.00 89.88           C  
ATOM   3839  HD2 HIS B  89      -2.232 -20.643  26.642  1.00 89.88           H  
ATOM   3840  ND1 HIS B  89       0.176 -21.108  24.443  1.00 89.88           N  
ATOM   3841  CE1 HIS B  89      -0.673 -22.113  24.199  1.00 89.88           C  
ATOM   3842  HE1 HIS B  89      -0.558 -22.833  23.403  1.00 89.88           H  
ATOM   3843  NE2 HIS B  89      -1.721 -22.054  25.035  1.00 89.88           N  
ATOM   3844  HE2 HIS B  89      -2.526 -22.661  24.981  1.00 89.88           H  
ATOM   3845  N   GLN B  90       0.239 -16.131  27.055  1.00 91.63           N  
ATOM   3846  H   GLN B  90      -0.391 -16.056  26.269  1.00 91.63           H  
ATOM   3847  CA  GLN B  90       1.030 -14.961  27.393  1.00 91.63           C  
ATOM   3848  HA  GLN B  90       2.045 -15.274  27.634  1.00 91.63           H  
ATOM   3849  C   GLN B  90       0.451 -14.252  28.626  1.00 91.63           C  
ATOM   3850  CB  GLN B  90       1.108 -14.088  26.137  1.00 91.63           C  
ATOM   3851  HB2 GLN B  90       1.653 -14.635  25.367  1.00 91.63           H  
ATOM   3852  HB3 GLN B  90       0.107 -13.855  25.772  1.00 91.63           H  
ATOM   3853  O   GLN B  90      -0.673 -13.758  28.595  1.00 91.63           O  
ATOM   3854  CG  GLN B  90       1.839 -12.790  26.453  1.00 91.63           C  
ATOM   3855  HG2 GLN B  90       2.767 -13.008  26.981  1.00 91.63           H  
ATOM   3856  HG3 GLN B  90       1.188 -12.203  27.100  1.00 91.63           H  
ATOM   3857  CD  GLN B  90       2.174 -11.950  25.235  1.00 91.63           C  
ATOM   3858  NE2 GLN B  90       2.270 -10.659  25.434  1.00 91.63           N  
ATOM   3859 HE21 GLN B  90       2.219 -10.327  26.386  1.00 91.63           H  
ATOM   3860 HE22 GLN B  90       2.514 -10.026  24.686  1.00 91.63           H  
ATOM   3861  OE1 GLN B  90       2.388 -12.428  24.134  1.00 91.63           O  
ATOM   3862  N   ARG B  91       1.227 -14.199  29.719  1.00 93.29           N  
ATOM   3863  H   ARG B  91       2.137 -14.636  29.670  1.00 93.29           H  
ATOM   3864  CA  ARG B  91       0.765 -13.711  31.038  1.00 93.29           C  
ATOM   3865  HA  ARG B  91      -0.325 -13.745  31.047  1.00 93.29           H  
ATOM   3866  C   ARG B  91       1.085 -12.249  31.352  1.00 93.29           C  
ATOM   3867  CB  ARG B  91       1.269 -14.643  32.145  1.00 93.29           C  
ATOM   3868  HB2 ARG B  91       0.870 -14.281  33.093  1.00 93.29           H  
ATOM   3869  HB3 ARG B  91       2.357 -14.611  32.196  1.00 93.29           H  
ATOM   3870  O   ARG B  91       0.696 -11.740  32.400  1.00 93.29           O  
ATOM   3871  CG  ARG B  91       0.803 -16.087  31.913  1.00 93.29           C  
ATOM   3872  HG2 ARG B  91       1.533 -16.612  31.297  1.00 93.29           H  
ATOM   3873  HG3 ARG B  91      -0.156 -16.087  31.396  1.00 93.29           H  
ATOM   3874  CD  ARG B  91       0.624 -16.806  33.249  1.00 93.29           C  
ATOM   3875  HD2 ARG B  91      -0.050 -16.209  33.863  1.00 93.29           H  
ATOM   3876  HD3 ARG B  91       1.590 -16.873  33.750  1.00 93.29           H  
ATOM   3877  NE  ARG B  91       0.075 -18.157  33.041  1.00 93.29           N  
ATOM   3878  HE  ARG B  91       0.381 -18.629  32.202  1.00 93.29           H  
ATOM   3879  NH1 ARG B  91      -1.411 -18.183  34.798  1.00 93.29           N  
ATOM   3880 HH11 ARG B  91      -2.213 -18.597  35.251  1.00 93.29           H  
ATOM   3881 HH12 ARG B  91      -1.197 -17.211  34.970  1.00 93.29           H  
ATOM   3882  NH2 ARG B  91      -1.279 -19.941  33.429  1.00 93.29           N  
ATOM   3883 HH21 ARG B  91      -2.059 -20.353  33.922  1.00 93.29           H  
ATOM   3884 HH22 ARG B  91      -0.957 -20.363  32.570  1.00 93.29           H  
ATOM   3885  CZ  ARG B  91      -0.862 -18.750  33.759  1.00 93.29           C  
ATOM   3886  N   GLY B  92       1.795 -11.592  30.450  1.00 94.34           N  
ATOM   3887  H   GLY B  92       2.032 -12.084  29.601  1.00 94.34           H  
ATOM   3888  CA  GLY B  92       2.201 -10.193  30.509  1.00 94.34           C  
ATOM   3889  HA2 GLY B  92       3.044 -10.082  31.191  1.00 94.34           H  
ATOM   3890  HA3 GLY B  92       1.378  -9.568  30.853  1.00 94.34           H  
ATOM   3891  C   GLY B  92       2.627  -9.741  29.116  1.00 94.34           C  
ATOM   3892  O   GLY B  92       2.631 -10.542  28.188  1.00 94.34           O  
ATOM   3893  N   GLY B  93       2.975  -8.480  28.928  1.00 96.18           N  
ATOM   3894  H   GLY B  93       2.991  -7.855  29.722  1.00 96.18           H  
ATOM   3895  CA  GLY B  93       3.393  -7.947  27.631  1.00 96.18           C  
ATOM   3896  HA2 GLY B  93       2.605  -8.091  26.891  1.00 96.18           H  
ATOM   3897  HA3 GLY B  93       4.285  -8.466  27.279  1.00 96.18           H  
ATOM   3898  C   GLY B  93       3.692  -6.460  27.723  1.00 96.18           C  
ATOM   3899  O   GLY B  93       3.535  -5.854  28.783  1.00 96.18           O  
ATOM   3900  N   GLY B  94       4.122  -5.862  26.618  1.00 98.05           N  
ATOM   3901  H   GLY B  94       4.228  -6.399  25.769  1.00 98.05           H  
ATOM   3902  CA  GLY B  94       4.219  -4.410  26.536  1.00 98.05           C  
ATOM   3903  HA2 GLY B  94       4.609  -4.000  27.467  1.00 98.05           H  
ATOM   3904  HA3 GLY B  94       4.902  -4.137  25.731  1.00 98.05           H  
ATOM   3905  C   GLY B  94       2.850  -3.809  26.233  1.00 98.05           C  
ATOM   3906  O   GLY B  94       2.417  -3.852  25.089  1.00 98.05           O  
ATOM   3907  N   PHE B  95       2.167  -3.236  27.220  1.00 97.44           N  
ATOM   3908  H   PHE B  95       2.565  -3.224  28.148  1.00 97.44           H  
ATOM   3909  CA  PHE B  95       0.854  -2.609  27.022  1.00 97.44           C  
ATOM   3910  HA  PHE B  95       0.537  -2.744  25.988  1.00 97.44           H  
ATOM   3911  C   PHE B  95       0.900  -1.100  27.251  1.00 97.44           C  
ATOM   3912  CB  PHE B  95      -0.200  -3.303  27.891  1.00 97.44           C  
ATOM   3913  HB2 PHE B  95       0.137  -3.336  28.927  1.00 97.44           H  
ATOM   3914  HB3 PHE B  95      -1.115  -2.711  27.856  1.00 97.44           H  
ATOM   3915  O   PHE B  95       1.705  -0.599  28.039  1.00 97.44           O  
ATOM   3916  CG  PHE B  95      -0.514  -4.703  27.403  1.00 97.44           C  
ATOM   3917  CD1 PHE B  95      -1.449  -4.885  26.368  1.00 97.44           C  
ATOM   3918  HD1 PHE B  95      -1.992  -4.036  25.979  1.00 97.44           H  
ATOM   3919  CD2 PHE B  95       0.167  -5.817  27.929  1.00 97.44           C  
ATOM   3920  HD2 PHE B  95       0.875  -5.685  28.735  1.00 97.44           H  
ATOM   3921  CE1 PHE B  95      -1.671  -6.159  25.825  1.00 97.44           C  
ATOM   3922  HE1 PHE B  95      -2.368  -6.276  25.008  1.00 97.44           H  
ATOM   3923  CE2 PHE B  95      -0.062  -7.095  27.390  1.00 97.44           C  
ATOM   3924  HE2 PHE B  95       0.473  -7.949  27.779  1.00 97.44           H  
ATOM   3925  CZ  PHE B  95      -0.971  -7.266  26.332  1.00 97.44           C  
ATOM   3926  HZ  PHE B  95      -1.129  -8.244  25.903  1.00 97.44           H  
ATOM   3927  N   LEU B  96       0.024  -0.377  26.552  1.00 94.81           N  
ATOM   3928  H   LEU B  96      -0.594  -0.855  25.912  1.00 94.81           H  
ATOM   3929  CA  LEU B  96      -0.130   1.068  26.700  1.00 94.81           C  
ATOM   3930  HA  LEU B  96       0.841   1.513  26.918  1.00 94.81           H  
ATOM   3931  C   LEU B  96      -1.071   1.400  27.865  1.00 94.81           C  
ATOM   3932  CB  LEU B  96      -0.664   1.661  25.386  1.00 94.81           C  
ATOM   3933  HB2 LEU B  96      -0.816   2.732  25.516  1.00 94.81           H  
ATOM   3934  HB3 LEU B  96      -1.636   1.211  25.185  1.00 94.81           H  
ATOM   3935  O   LEU B  96      -2.164   0.839  27.962  1.00 94.81           O  
ATOM   3936  CG  LEU B  96       0.244   1.432  24.164  1.00 94.81           C  
ATOM   3937  HG  LEU B  96       0.479   0.372  24.065  1.00 94.81           H  
ATOM   3938  CD1 LEU B  96      -0.505   1.869  22.911  1.00 94.81           C  
ATOM   3939 HD11 LEU B  96      -0.778   2.921  22.994  1.00 94.81           H  
ATOM   3940 HD12 LEU B  96       0.114   1.717  22.027  1.00 94.81           H  
ATOM   3941 HD13 LEU B  96      -1.410   1.269  22.817  1.00 94.81           H  
ATOM   3942  CD2 LEU B  96       1.553   2.212  24.255  1.00 94.81           C  
ATOM   3943 HD21 LEU B  96       2.123   1.882  25.124  1.00 94.81           H  
ATOM   3944 HD22 LEU B  96       2.146   2.020  23.361  1.00 94.81           H  
ATOM   3945 HD23 LEU B  96       1.353   3.280  24.338  1.00 94.81           H  
ATOM   3946  N   THR B  97      -0.688   2.366  28.697  1.00 84.31           N  
ATOM   3947  H   THR B  97       0.229   2.779  28.604  1.00 84.31           H  
ATOM   3948  CA  THR B  97      -1.580   3.001  29.683  1.00 84.31           C  
ATOM   3949  HA  THR B  97      -2.140   2.235  30.219  1.00 84.31           H  
ATOM   3950  C   THR B  97      -2.615   3.911  29.018  1.00 84.31           C  
ATOM   3951  CB  THR B  97      -0.753   3.808  30.698  1.00 84.31           C  
ATOM   3952  HB  THR B  97      -1.393   4.504  31.240  1.00 84.31           H  
ATOM   3953  O   THR B  97      -3.729   4.037  29.508  1.00 84.31           O  
ATOM   3954  CG2 THR B  97      -0.076   2.869  31.699  1.00 84.31           C  
ATOM   3955 HG21 THR B  97       0.589   2.178  31.180  1.00 84.31           H  
ATOM   3956 HG22 THR B  97      -0.834   2.306  32.244  1.00 84.31           H  
ATOM   3957 HG23 THR B  97       0.504   3.461  32.407  1.00 84.31           H  
ATOM   3958  OG1 THR B  97       0.288   4.508  30.050  1.00 84.31           O  
ATOM   3959  HG1 THR B  97      -0.031   5.395  29.867  1.00 84.31           H  
ATOM   3960  N   GLU B  98      -2.287   4.477  27.854  1.00 86.94           N  
ATOM   3961  H   GLU B  98      -1.320   4.404  27.572  1.00 86.94           H  
ATOM   3962  CA  GLU B  98      -3.100   5.509  27.191  1.00 86.94           C  
ATOM   3963  HA  GLU B  98      -3.540   6.143  27.961  1.00 86.94           H  
ATOM   3964  C   GLU B  98      -4.278   4.966  26.361  1.00 86.94           C  
ATOM   3965  CB  GLU B  98      -2.196   6.404  26.320  1.00 86.94           C  
ATOM   3966  HB2 GLU B  98      -2.780   7.260  25.980  1.00 86.94           H  
ATOM   3967  HB3 GLU B  98      -1.884   5.843  25.439  1.00 86.94           H  
ATOM   3968  O   GLU B  98      -5.052   5.741  25.815  1.00 86.94           O  
ATOM   3969  CG  GLU B  98      -0.933   6.928  27.026  1.00 86.94           C  
ATOM   3970  HG2 GLU B  98      -0.200   6.122  27.058  1.00 86.94           H  
ATOM   3971  HG3 GLU B  98      -0.502   7.732  26.430  1.00 86.94           H  
ATOM   3972  CD  GLU B  98      -1.223   7.423  28.450  1.00 86.94           C  
ATOM   3973  OE1 GLU B  98      -0.643   6.821  29.385  1.00 86.94           O  
ATOM   3974  OE2 GLU B  98      -2.066   8.330  28.602  1.00 86.94           O  
ATOM   3975  N   ALA B  99      -4.460   3.645  26.240  1.00 93.78           N  
ATOM   3976  H   ALA B  99      -3.851   3.033  26.765  1.00 93.78           H  
ATOM   3977  CA  ALA B  99      -5.485   3.065  25.356  1.00 93.78           C  
ATOM   3978  HA  ALA B  99      -5.298   3.411  24.340  1.00 93.78           H  
ATOM   3979  C   ALA B  99      -6.932   3.478  25.718  1.00 93.78           C  
ATOM   3980  CB  ALA B  99      -5.327   1.542  25.393  1.00 93.78           C  
ATOM   3981  HB1 ALA B  99      -4.326   1.265  25.063  1.00 93.78           H  
ATOM   3982  HB2 ALA B  99      -5.490   1.183  26.409  1.00 93.78           H  
ATOM   3983  HB3 ALA B  99      -6.060   1.080  24.731  1.00 93.78           H  
ATOM   3984  O   ALA B  99      -7.817   3.523  24.853  1.00 93.78           O  
ATOM   3985  N   THR B 100      -7.175   3.778  26.996  1.00 95.13           N  
ATOM   3986  H   THR B 100      -6.411   3.720  27.654  1.00 95.13           H  
ATOM   3987  CA  THR B 100      -8.459   4.242  27.543  1.00 95.13           C  
ATOM   3988  HA  THR B 100      -9.260   3.946  26.866  1.00 95.13           H  
ATOM   3989  C   THR B 100      -8.555   5.770  27.662  1.00 95.13           C  
ATOM   3990  CB  THR B 100      -8.732   3.564  28.900  1.00 95.13           C  
ATOM   3991  HB  THR B 100      -9.634   3.988  29.341  1.00 95.13           H  
ATOM   3992  O   THR B 100      -9.638   6.283  27.946  1.00 95.13           O  
ATOM   3993  CG2 THR B 100      -8.938   2.057  28.734  1.00 95.13           C  
ATOM   3994 HG21 THR B 100      -9.245   1.629  29.688  1.00 95.13           H  
ATOM   3995 HG22 THR B 100      -8.010   1.582  28.416  1.00 95.13           H  
ATOM   3996 HG23 THR B 100      -9.719   1.868  27.997  1.00 95.13           H  
ATOM   3997  OG1 THR B 100      -7.645   3.764  29.771  1.00 95.13           O  
ATOM   3998  HG1 THR B 100      -7.430   2.942  30.216  1.00 95.13           H  
ATOM   3999  N   ALA B 101      -7.468   6.503  27.391  1.00 95.19           N  
ATOM   4000  H   ALA B 101      -6.645   6.036  27.040  1.00 95.19           H  
ATOM   4001  CA  ALA B 101      -7.395   7.962  27.436  1.00 95.19           C  
ATOM   4002  HA  ALA B 101      -8.210   8.334  28.056  1.00 95.19           H  
ATOM   4003  C   ALA B 101      -7.543   8.586  26.034  1.00 95.19           C  
ATOM   4004  CB  ALA B 101      -6.078   8.362  28.114  1.00 95.19           C  
ATOM   4005  HB1 ALA B 101      -5.233   8.032  27.508  1.00 95.19           H  
ATOM   4006  HB2 ALA B 101      -6.025   9.445  28.218  1.00 95.19           H  
ATOM   4007  HB3 ALA B 101      -6.007   7.903  29.100  1.00 95.19           H  
ATOM   4008  O   ALA B 101      -7.143   7.994  25.033  1.00 95.19           O  
ATOM   4009  N   PHE B 102      -8.168   9.767  25.966  1.00 95.61           N  
ATOM   4010  H   PHE B 102      -8.508  10.174  26.825  1.00 95.61           H  
ATOM   4011  CA  PHE B 102      -8.277  10.611  24.768  1.00 95.61           C  
ATOM   4012  HA  PHE B 102      -7.284  10.757  24.342  1.00 95.61           H  
ATOM   4013  C   PHE B 102      -8.881  11.977  25.143  1.00 95.61           C  
ATOM   4014  CB  PHE B 102      -9.200   9.928  23.739  1.00 95.61           C  
ATOM   4015  HB2 PHE B 102     -10.190   9.818  24.182  1.00 95.61           H  
ATOM   4016  HB3 PHE B 102      -8.832   8.925  23.525  1.00 95.61           H  
ATOM   4017  O   PHE B 102      -9.744  12.031  26.024  1.00 95.61           O  
ATOM   4018  CG  PHE B 102      -9.320  10.631  22.402  1.00 95.61           C  
ATOM   4019  CD1 PHE B 102     -10.591  10.932  21.877  1.00 95.61           C  
ATOM   4020  HD1 PHE B 102     -11.479  10.709  22.451  1.00 95.61           H  
ATOM   4021  CD2 PHE B 102      -8.167  10.918  21.648  1.00 95.61           C  
ATOM   4022  HD2 PHE B 102      -7.186  10.682  22.033  1.00 95.61           H  
ATOM   4023  CE1 PHE B 102     -10.710  11.505  20.599  1.00 95.61           C  
ATOM   4024  HE1 PHE B 102     -11.685  11.734  20.196  1.00 95.61           H  
ATOM   4025  CE2 PHE B 102      -8.287  11.495  20.373  1.00 95.61           C  
ATOM   4026  HE2 PHE B 102      -7.396  11.711  19.801  1.00 95.61           H  
ATOM   4027  CZ  PHE B 102      -9.557  11.788  19.848  1.00 95.61           C  
ATOM   4028  HZ  PHE B 102      -9.642  12.243  18.873  1.00 95.61           H  
ATOM   4029  N   ASP B 103      -8.515  13.061  24.448  1.00 92.56           N  
ATOM   4030  H   ASP B 103      -7.776  12.964  23.766  1.00 92.56           H  
ATOM   4031  CA  ASP B 103      -9.234  14.348  24.514  1.00 92.56           C  
ATOM   4032  HA  ASP B 103      -9.876  14.344  25.396  1.00 92.56           H  
ATOM   4033  C   ASP B 103     -10.135  14.543  23.275  1.00 92.56           C  
ATOM   4034  CB  ASP B 103      -8.280  15.537  24.742  1.00 92.56           C  
ATOM   4035  HB2 ASP B 103      -7.642  15.670  23.868  1.00 92.56           H  
ATOM   4036  HB3 ASP B 103      -7.641  15.309  25.595  1.00 92.56           H  
ATOM   4037  O   ASP B 103      -9.708  15.113  22.267  1.00 92.56           O  
ATOM   4038  CG  ASP B 103      -9.034  16.853  25.035  1.00 92.56           C  
ATOM   4039  OD1 ASP B 103     -10.254  16.944  24.740  1.00 92.56           O  
ATOM   4040  OD2 ASP B 103      -8.399  17.794  25.564  1.00 92.56           O  
ATOM   4041  N   PRO B 104     -11.409  14.105  23.312  1.00 89.68           N  
ATOM   4042  CA  PRO B 104     -12.309  14.287  22.179  1.00 89.68           C  
ATOM   4043  HA  PRO B 104     -11.837  13.916  21.269  1.00 89.68           H  
ATOM   4044  C   PRO B 104     -12.687  15.753  21.943  1.00 89.68           C  
ATOM   4045  CB  PRO B 104     -13.524  13.424  22.510  1.00 89.68           C  
ATOM   4046  HB2 PRO B 104     -13.319  12.416  22.150  1.00 89.68           H  
ATOM   4047  HB3 PRO B 104     -14.448  13.809  22.076  1.00 89.68           H  
ATOM   4048  O   PRO B 104     -12.966  16.129  20.805  1.00 89.68           O  
ATOM   4049  CG  PRO B 104     -13.564  13.412  24.037  1.00 89.68           C  
ATOM   4050  HG2 PRO B 104     -14.079  12.531  24.422  1.00 89.68           H  
ATOM   4051  HG3 PRO B 104     -14.031  14.326  24.403  1.00 89.68           H  
ATOM   4052  CD  PRO B 104     -12.081  13.405  24.398  1.00 89.68           C  
ATOM   4053  HD2 PRO B 104     -11.721  12.377  24.439  1.00 89.68           H  
ATOM   4054  HD3 PRO B 104     -11.930  13.900  25.357  1.00 89.68           H  
ATOM   4055  N   ALA B 105     -12.676  16.597  22.981  1.00 85.96           N  
ATOM   4056  H   ALA B 105     -12.207  16.312  23.829  1.00 85.96           H  
ATOM   4057  CA  ALA B 105     -13.046  18.002  22.848  1.00 85.96           C  
ATOM   4058  HA  ALA B 105     -13.980  18.063  22.288  1.00 85.96           H  
ATOM   4059  C   ALA B 105     -11.989  18.784  22.056  1.00 85.96           C  
ATOM   4060  CB  ALA B 105     -13.278  18.590  24.244  1.00 85.96           C  
ATOM   4061  HB1 ALA B 105     -13.592  19.629  24.153  1.00 85.96           H  
ATOM   4062  HB2 ALA B 105     -12.355  18.547  24.822  1.00 85.96           H  
ATOM   4063  HB3 ALA B 105     -14.051  18.021  24.761  1.00 85.96           H  
ATOM   4064  O   ALA B 105     -12.351  19.647  21.255  1.00 85.96           O  
ATOM   4065  N   PHE B 106     -10.708  18.439  22.223  1.00 89.77           N  
ATOM   4066  H   PHE B 106     -10.491  17.765  22.944  1.00 89.77           H  
ATOM   4067  CA  PHE B 106      -9.596  18.986  21.445  1.00 89.77           C  
ATOM   4068  HA  PHE B 106      -9.530  20.059  21.625  1.00 89.77           H  
ATOM   4069  C   PHE B 106      -9.775  18.784  19.932  1.00 89.77           C  
ATOM   4070  CB  PHE B 106      -8.306  18.323  21.938  1.00 89.77           C  
ATOM   4071  HB2 PHE B 106      -8.233  18.466  23.016  1.00 89.77           H  
ATOM   4072  HB3 PHE B 106      -8.347  17.251  21.747  1.00 89.77           H  
ATOM   4073  O   PHE B 106      -9.617  19.725  19.156  1.00 89.77           O  
ATOM   4074  CG  PHE B 106      -7.053  18.881  21.310  1.00 89.77           C  
ATOM   4075  CD1 PHE B 106      -6.536  18.318  20.130  1.00 89.77           C  
ATOM   4076  HD1 PHE B 106      -7.029  17.478  19.663  1.00 89.77           H  
ATOM   4077  CD2 PHE B 106      -6.398  19.962  21.924  1.00 89.77           C  
ATOM   4078  HD2 PHE B 106      -6.775  20.352  22.858  1.00 89.77           H  
ATOM   4079  CE1 PHE B 106      -5.362  18.841  19.564  1.00 89.77           C  
ATOM   4080  HE1 PHE B 106      -4.952  18.398  18.668  1.00 89.77           H  
ATOM   4081  CE2 PHE B 106      -5.232  20.494  21.353  1.00 89.77           C  
ATOM   4082  HE2 PHE B 106      -4.701  21.302  21.834  1.00 89.77           H  
ATOM   4083  CZ  PHE B 106      -4.716  19.927  20.178  1.00 89.77           C  
ATOM   4084  HZ  PHE B 106      -3.792  20.312  19.772  1.00 89.77           H  
ATOM   4085  N   PHE B 107     -10.182  17.582  19.512  1.00 87.75           N  
ATOM   4086  H   PHE B 107     -10.272  16.851  20.203  1.00 87.75           H  
ATOM   4087  CA  PHE B 107     -10.417  17.241  18.102  1.00 87.75           C  
ATOM   4088  HA  PHE B 107      -9.735  17.838  17.496  1.00 87.75           H  
ATOM   4089  C   PHE B 107     -11.830  17.598  17.595  1.00 87.75           C  
ATOM   4090  CB  PHE B 107     -10.051  15.766  17.867  1.00 87.75           C  
ATOM   4091  HB2 PHE B 107     -10.290  15.496  16.838  1.00 87.75           H  
ATOM   4092  HB3 PHE B 107     -10.655  15.138  18.521  1.00 87.75           H  
ATOM   4093  O   PHE B 107     -12.210  17.195  16.496  1.00 87.75           O  
ATOM   4094  CG  PHE B 107      -8.579  15.474  18.089  1.00 87.75           C  
ATOM   4095  CD1 PHE B 107      -7.630  15.872  17.127  1.00 87.75           C  
ATOM   4096  HD1 PHE B 107      -7.951  16.357  16.217  1.00 87.75           H  
ATOM   4097  CD2 PHE B 107      -8.147  14.840  19.269  1.00 87.75           C  
ATOM   4098  HD2 PHE B 107      -8.863  14.534  20.018  1.00 87.75           H  
ATOM   4099  CE1 PHE B 107      -6.260  15.651  17.352  1.00 87.75           C  
ATOM   4100  HE1 PHE B 107      -5.530  15.956  16.616  1.00 87.75           H  
ATOM   4101  CE2 PHE B 107      -6.778  14.615  19.493  1.00 87.75           C  
ATOM   4102  HE2 PHE B 107      -6.452  14.137  20.405  1.00 87.75           H  
ATOM   4103  CZ  PHE B 107      -5.835  15.028  18.537  1.00 87.75           C  
ATOM   4104  HZ  PHE B 107      -4.781  14.869  18.714  1.00 87.75           H  
ATOM   4105  N   GLY B 108     -12.632  18.333  18.377  1.00 79.25           N  
ATOM   4106  H   GLY B 108     -12.267  18.659  19.260  1.00 79.25           H  
ATOM   4107  CA  GLY B 108     -14.006  18.706  18.009  1.00 79.25           C  
ATOM   4108  HA2 GLY B 108     -14.382  19.409  18.752  1.00 79.25           H  
ATOM   4109  HA3 GLY B 108     -13.992  19.197  17.036  1.00 79.25           H  
ATOM   4110  C   GLY B 108     -14.990  17.527  17.933  1.00 79.25           C  
ATOM   4111  O   GLY B 108     -16.051  17.649  17.321  1.00 79.25           O  
ATOM   4112  N   MET B 109     -14.647  16.392  18.544  1.00 81.41           N  
ATOM   4113  H   MET B 109     -13.813  16.407  19.113  1.00 81.41           H  
ATOM   4114  CA  MET B 109     -15.406  15.143  18.528  1.00 81.41           C  
ATOM   4115  HA  MET B 109     -15.964  15.086  17.594  1.00 81.41           H  
ATOM   4116  C   MET B 109     -16.399  15.080  19.697  1.00 81.41           C  
ATOM   4117  CB  MET B 109     -14.406  13.979  18.561  1.00 81.41           C  
ATOM   4118  HB2 MET B 109     -13.905  13.958  19.529  1.00 81.41           H  
ATOM   4119  HB3 MET B 109     -13.653  14.148  17.790  1.00 81.41           H  
ATOM   4120  O   MET B 109     -16.119  15.534  20.809  1.00 81.41           O  
ATOM   4121  CG  MET B 109     -15.059  12.618  18.313  1.00 81.41           C  
ATOM   4122  HG2 MET B 109     -15.491  12.612  17.312  1.00 81.41           H  
ATOM   4123  HG3 MET B 109     -15.864  12.470  19.034  1.00 81.41           H  
ATOM   4124  SD  MET B 109     -13.935  11.207  18.471  1.00 81.41           S  
ATOM   4125  CE  MET B 109     -12.761  11.553  17.138  1.00 81.41           C  
ATOM   4126  HE1 MET B 109     -12.141  12.409  17.405  1.00 81.41           H  
ATOM   4127  HE2 MET B 109     -13.309  11.774  16.222  1.00 81.41           H  
ATOM   4128  HE3 MET B 109     -12.121  10.684  16.988  1.00 81.41           H  
ATOM   4129  N   SER B 110     -17.574  14.482  19.481  1.00 80.30           N  
ATOM   4130  H   SER B 110     -17.745  14.064  18.578  1.00 80.30           H  
ATOM   4131  CA  SER B 110     -18.529  14.285  20.580  1.00 80.30           C  
ATOM   4132  HA  SER B 110     -18.548  15.217  21.145  1.00 80.30           H  
ATOM   4133  C   SER B 110     -18.084  13.146  21.519  1.00 80.30           C  
ATOM   4134  CB  SER B 110     -19.954  14.067  20.061  1.00 80.30           C  
ATOM   4135  HB2 SER B 110     -20.158  14.759  19.244  1.00 80.30           H  
ATOM   4136  HB3 SER B 110     -20.650  14.283  20.872  1.00 80.30           H  
ATOM   4137  O   SER B 110     -17.559  12.142  21.038  1.00 80.30           O  
ATOM   4138  OG  SER B 110     -20.178  12.738  19.634  1.00 80.30           O  
ATOM   4139  HG  SER B 110     -19.738  12.609  18.790  1.00 80.30           H  
ATOM   4140  N   PRO B 111     -18.357  13.206  22.840  1.00 84.42           N  
ATOM   4141  CA  PRO B 111     -18.034  12.102  23.752  1.00 84.42           C  
ATOM   4142  HA  PRO B 111     -16.955  11.949  23.739  1.00 84.42           H  
ATOM   4143  C   PRO B 111     -18.720  10.770  23.400  1.00 84.42           C  
ATOM   4144  CB  PRO B 111     -18.454  12.586  25.144  1.00 84.42           C  
ATOM   4145  HB2 PRO B 111     -19.490  12.313  25.342  1.00 84.42           H  
ATOM   4146  HB3 PRO B 111     -17.800  12.188  25.919  1.00 84.42           H  
ATOM   4147  O   PRO B 111     -18.187   9.710  23.708  1.00 84.42           O  
ATOM   4148  CG  PRO B 111     -18.343  14.106  25.035  1.00 84.42           C  
ATOM   4149  HG2 PRO B 111     -18.984  14.614  25.756  1.00 84.42           H  
ATOM   4150  HG3 PRO B 111     -17.304  14.407  25.165  1.00 84.42           H  
ATOM   4151  CD  PRO B 111     -18.778  14.377  23.595  1.00 84.42           C  
ATOM   4152  HD2 PRO B 111     -19.862  14.476  23.544  1.00 84.42           H  
ATOM   4153  HD3 PRO B 111     -18.292  15.284  23.237  1.00 84.42           H  
ATOM   4154  N   ARG B 112     -19.891  10.813  22.743  1.00 82.34           N  
ATOM   4155  H   ARG B 112     -20.229  11.722  22.461  1.00 82.34           H  
ATOM   4156  CA  ARG B 112     -20.596   9.617  22.245  1.00 82.34           C  
ATOM   4157  HA  ARG B 112     -20.621   8.853  23.022  1.00 82.34           H  
ATOM   4158  C   ARG B 112     -19.865   8.964  21.076  1.00 82.34           C  
ATOM   4159  CB  ARG B 112     -22.025   9.969  21.807  1.00 82.34           C  
ATOM   4160  HB2 ARG B 112     -22.045  10.968  21.373  1.00 82.34           H  
ATOM   4161  HB3 ARG B 112     -22.312   9.264  21.026  1.00 82.34           H  
ATOM   4162  O   ARG B 112     -19.720   7.749  21.066  1.00 82.34           O  
ATOM   4163  CG  ARG B 112     -23.050   9.865  22.948  1.00 82.34           C  
ATOM   4164  HG2 ARG B 112     -22.765  10.540  23.755  1.00 82.34           H  
ATOM   4165  HG3 ARG B 112     -23.056   8.845  23.332  1.00 82.34           H  
ATOM   4166  CD  ARG B 112     -24.464  10.228  22.462  1.00 82.34           C  
ATOM   4167  HD2 ARG B 112     -24.472  11.280  22.175  1.00 82.34           H  
ATOM   4168  HD3 ARG B 112     -25.168  10.077  23.280  1.00 82.34           H  
ATOM   4169  NE  ARG B 112     -24.855   9.394  21.313  1.00 82.34           N  
ATOM   4170  HE  ARG B 112     -24.309   8.556  21.169  1.00 82.34           H  
ATOM   4171  NH1 ARG B 112     -26.567  10.624  20.403  1.00 82.34           N  
ATOM   4172 HH11 ARG B 112     -26.546  11.235  21.207  1.00 82.34           H  
ATOM   4173 HH12 ARG B 112     -27.237  10.740  19.656  1.00 82.34           H  
ATOM   4174  NH2 ARG B 112     -25.793   8.802  19.351  1.00 82.34           N  
ATOM   4175 HH21 ARG B 112     -25.147   8.025  19.328  1.00 82.34           H  
ATOM   4176 HH22 ARG B 112     -26.447   8.906  18.589  1.00 82.34           H  
ATOM   4177  CZ  ARG B 112     -25.740   9.617  20.364  1.00 82.34           C  
ATOM   4178  N   GLU B 113     -19.408   9.767  20.118  1.00 85.48           N  
ATOM   4179  H   GLU B 113     -19.553  10.763  20.206  1.00 85.48           H  
ATOM   4180  CA  GLU B 113     -18.585   9.288  19.006  1.00 85.48           C  
ATOM   4181  HA  GLU B 113     -19.095   8.473  18.493  1.00 85.48           H  
ATOM   4182  C   GLU B 113     -17.255   8.739  19.529  1.00 85.48           C  
ATOM   4183  CB  GLU B 113     -18.383  10.438  18.011  1.00 85.48           C  
ATOM   4184  HB2 GLU B 113     -19.362  10.736  17.634  1.00 85.48           H  
ATOM   4185  HB3 GLU B 113     -17.945  11.287  18.534  1.00 85.48           H  
ATOM   4186  O   GLU B 113     -16.893   7.617  19.205  1.00 85.48           O  
ATOM   4187  CG  GLU B 113     -17.478  10.071  16.825  1.00 85.48           C  
ATOM   4188  HG2 GLU B 113     -17.878   9.187  16.329  1.00 85.48           H  
ATOM   4189  HG3 GLU B 113     -16.486   9.824  17.202  1.00 85.48           H  
ATOM   4190  CD  GLU B 113     -17.337  11.216  15.813  1.00 85.48           C  
ATOM   4191  OE1 GLU B 113     -16.645  10.988  14.790  1.00 85.48           O  
ATOM   4192  OE2 GLU B 113     -17.876  12.319  16.079  1.00 85.48           O  
ATOM   4193  N   ALA B 114     -16.579   9.463  20.424  1.00 92.28           N  
ATOM   4194  H   ALA B 114     -16.920  10.386  20.649  1.00 92.28           H  
ATOM   4195  CA  ALA B 114     -15.297   9.053  21.000  1.00 92.28           C  
ATOM   4196  HA  ALA B 114     -14.561   8.989  20.198  1.00 92.28           H  
ATOM   4197  C   ALA B 114     -15.331   7.682  21.702  1.00 92.28           C  
ATOM   4198  CB  ALA B 114     -14.874  10.152  21.973  1.00 92.28           C  
ATOM   4199  HB1 ALA B 114     -15.541  10.167  22.835  1.00 92.28           H  
ATOM   4200  HB2 ALA B 114     -13.854   9.965  22.312  1.00 92.28           H  
ATOM   4201  HB3 ALA B 114     -14.922  11.112  21.461  1.00 92.28           H  
ATOM   4202  O   ALA B 114     -14.329   6.964  21.697  1.00 92.28           O  
ATOM   4203  N   LEU B 115     -16.485   7.305  22.267  1.00 91.69           N  
ATOM   4204  H   LEU B 115     -17.253   7.961  22.245  1.00 91.69           H  
ATOM   4205  CA  LEU B 115     -16.725   5.995  22.879  1.00 91.69           C  
ATOM   4206  HA  LEU B 115     -15.882   5.769  23.531  1.00 91.69           H  
ATOM   4207  C   LEU B 115     -16.823   4.851  21.849  1.00 91.69           C  
ATOM   4208  CB  LEU B 115     -18.017   6.098  23.715  1.00 91.69           C  
ATOM   4209  HB2 LEU B 115     -18.072   7.080  24.186  1.00 91.69           H  
ATOM   4210  HB3 LEU B 115     -18.867   6.011  23.037  1.00 91.69           H  
ATOM   4211  O   LEU B 115     -16.613   3.696  22.205  1.00 91.69           O  
ATOM   4212  CG  LEU B 115     -18.137   5.033  24.820  1.00 91.69           C  
ATOM   4213  HG  LEU B 115     -17.889   4.046  24.428  1.00 91.69           H  
ATOM   4214  CD1 LEU B 115     -17.217   5.354  26.003  1.00 91.69           C  
ATOM   4215 HD11 LEU B 115     -16.176   5.337  25.680  1.00 91.69           H  
ATOM   4216 HD12 LEU B 115     -17.451   6.339  26.408  1.00 91.69           H  
ATOM   4217 HD13 LEU B 115     -17.344   4.601  26.780  1.00 91.69           H  
ATOM   4218  CD2 LEU B 115     -19.572   4.987  25.346  1.00 91.69           C  
ATOM   4219 HD21 LEU B 115     -19.653   4.229  26.124  1.00 91.69           H  
ATOM   4220 HD22 LEU B 115     -19.856   5.959  25.748  1.00 91.69           H  
ATOM   4221 HD23 LEU B 115     -20.246   4.720  24.531  1.00 91.69           H  
ATOM   4222  N   ALA B 116     -17.139   5.165  20.590  1.00 92.70           N  
ATOM   4223  H   ALA B 116     -17.292   6.139  20.370  1.00 92.70           H  
ATOM   4224  CA  ALA B 116     -17.197   4.231  19.464  1.00 92.70           C  
ATOM   4225  HA  ALA B 116     -17.350   3.218  19.839  1.00 92.70           H  
ATOM   4226  C   ALA B 116     -15.912   4.218  18.612  1.00 92.70           C  
ATOM   4227  CB  ALA B 116     -18.403   4.620  18.605  1.00 92.70           C  
ATOM   4228  HB1 ALA B 116     -18.561   3.864  17.836  1.00 92.70           H  
ATOM   4229  HB2 ALA B 116     -18.209   5.577  18.122  1.00 92.70           H  
ATOM   4230  HB3 ALA B 116     -19.297   4.707  19.223  1.00 92.70           H  
ATOM   4231  O   ALA B 116     -15.697   3.287  17.841  1.00 92.70           O  
ATOM   4232  N   VAL B 117     -15.057   5.241  18.733  1.00 95.20           N  
ATOM   4233  H   VAL B 117     -15.312   6.001  19.347  1.00 95.20           H  
ATOM   4234  CA  VAL B 117     -13.803   5.346  17.970  1.00 95.20           C  
ATOM   4235  HA  VAL B 117     -14.000   5.004  16.954  1.00 95.20           H  
ATOM   4236  C   VAL B 117     -12.733   4.421  18.550  1.00 95.20           C  
ATOM   4237  CB  VAL B 117     -13.326   6.808  17.861  1.00 95.20           C  
ATOM   4238  HB  VAL B 117     -13.228   7.236  18.858  1.00 95.20           H  
ATOM   4239  O   VAL B 117     -12.373   4.549  19.721  1.00 95.20           O  
ATOM   4240  CG1 VAL B 117     -11.990   6.939  17.123  1.00 95.20           C  
ATOM   4241 HG11 VAL B 117     -11.689   7.985  17.071  1.00 95.20           H  
ATOM   4242 HG12 VAL B 117     -12.082   6.535  16.115  1.00 95.20           H  
ATOM   4243 HG13 VAL B 117     -11.216   6.379  17.647  1.00 95.20           H  
ATOM   4244  CG2 VAL B 117     -14.305   7.655  17.037  1.00 95.20           C  
ATOM   4245 HG21 VAL B 117     -15.320   7.564  17.423  1.00 95.20           H  
ATOM   4246 HG22 VAL B 117     -14.313   7.316  16.001  1.00 95.20           H  
ATOM   4247 HG23 VAL B 117     -14.009   8.703  17.065  1.00 95.20           H  
ATOM   4248  N   ASP B 118     -12.208   3.524  17.711  1.00 96.96           N  
ATOM   4249  H   ASP B 118     -12.540   3.529  16.757  1.00 96.96           H  
ATOM   4250  CA  ASP B 118     -11.129   2.581  18.018  1.00 96.96           C  
ATOM   4251  HA  ASP B 118     -11.514   1.845  18.723  1.00 96.96           H  
ATOM   4252  C   ASP B 118      -9.928   3.320  18.647  1.00 96.96           C  
ATOM   4253  CB  ASP B 118     -10.759   1.811  16.726  1.00 96.96           C  
ATOM   4254  HB2 ASP B 118     -11.596   1.157  16.483  1.00 96.96           H  
ATOM   4255  HB3 ASP B 118     -10.645   2.528  15.913  1.00 96.96           H  
ATOM   4256  O   ASP B 118      -9.464   4.320  18.078  1.00 96.96           O  
ATOM   4257  CG  ASP B 118      -9.490   0.941  16.774  1.00 96.96           C  
ATOM   4258  OD1 ASP B 118      -8.926   0.751  17.871  1.00 96.96           O  
ATOM   4259  OD2 ASP B 118      -9.025   0.506  15.698  1.00 96.96           O  
ATOM   4260  N   PRO B 119      -9.396   2.847  19.797  1.00 97.47           N  
ATOM   4261  CA  PRO B 119      -8.146   3.333  20.375  1.00 97.47           C  
ATOM   4262  HA  PRO B 119      -8.347   4.259  20.913  1.00 97.47           H  
ATOM   4263  C   PRO B 119      -7.026   3.581  19.355  1.00 97.47           C  
ATOM   4264  CB  PRO B 119      -7.720   2.248  21.367  1.00 97.47           C  
ATOM   4265  HB2 PRO B 119      -7.147   2.663  22.197  1.00 97.47           H  
ATOM   4266  HB3 PRO B 119      -7.144   1.479  20.853  1.00 97.47           H  
ATOM   4267  O   PRO B 119      -6.305   4.567  19.494  1.00 97.47           O  
ATOM   4268  CG  PRO B 119      -9.036   1.639  21.836  1.00 97.47           C  
ATOM   4269  HG2 PRO B 119      -9.441   2.220  22.664  1.00 97.47           H  
ATOM   4270  HG3 PRO B 119      -8.904   0.598  22.132  1.00 97.47           H  
ATOM   4271  CD  PRO B 119      -9.945   1.768  20.616  1.00 97.47           C  
ATOM   4272  HD2 PRO B 119      -9.940   0.829  20.064  1.00 97.47           H  
ATOM   4273  HD3 PRO B 119     -10.961   2.004  20.933  1.00 97.47           H  
ATOM   4274  N   GLN B 120      -6.903   2.754  18.309  1.00 98.33           N  
ATOM   4275  H   GLN B 120      -7.549   1.983  18.223  1.00 98.33           H  
ATOM   4276  CA  GLN B 120      -5.905   2.948  17.253  1.00 98.33           C  
ATOM   4277  HA  GLN B 120      -4.918   2.960  17.713  1.00 98.33           H  
ATOM   4278  C   GLN B 120      -6.082   4.283  16.509  1.00 98.33           C  
ATOM   4279  CB  GLN B 120      -5.960   1.788  16.247  1.00 98.33           C  
ATOM   4280  HB2 GLN B 120      -5.194   1.954  15.490  1.00 98.33           H  
ATOM   4281  HB3 GLN B 120      -6.923   1.804  15.735  1.00 98.33           H  
ATOM   4282  O   GLN B 120      -5.093   4.967  16.244  1.00 98.33           O  
ATOM   4283  CG  GLN B 120      -5.726   0.408  16.878  1.00 98.33           C  
ATOM   4284  HG2 GLN B 120      -6.543   0.150  17.552  1.00 98.33           H  
ATOM   4285  HG3 GLN B 120      -4.805   0.432  17.461  1.00 98.33           H  
ATOM   4286  CD  GLN B 120      -5.608  -0.684  15.826  1.00 98.33           C  
ATOM   4287  NE2 GLN B 120      -6.677  -1.053  15.159  1.00 98.33           N  
ATOM   4288 HE21 GLN B 120      -6.580  -1.814  14.503  1.00 98.33           H  
ATOM   4289 HE22 GLN B 120      -7.561  -0.601  15.346  1.00 98.33           H  
ATOM   4290  OE1 GLN B 120      -4.530  -1.209  15.592  1.00 98.33           O  
ATOM   4291  N   GLN B 121      -7.324   4.690  16.212  1.00 97.83           N  
ATOM   4292  H   GLN B 121      -8.097   4.131  16.543  1.00 97.83           H  
ATOM   4293  CA  GLN B 121      -7.621   5.983  15.582  1.00 97.83           C  
ATOM   4294  HA  GLN B 121      -6.948   6.129  14.738  1.00 97.83           H  
ATOM   4295  C   GLN B 121      -7.406   7.147  16.557  1.00 97.83           C  
ATOM   4296  CB  GLN B 121      -9.070   6.047  15.068  1.00 97.83           C  
ATOM   4297  HB2 GLN B 121      -9.751   5.985  15.917  1.00 97.83           H  
ATOM   4298  HB3 GLN B 121      -9.201   7.020  14.596  1.00 97.83           H  
ATOM   4299  O   GLN B 121      -6.819   8.160  16.178  1.00 97.83           O  
ATOM   4300  CG  GLN B 121      -9.464   4.954  14.067  1.00 97.83           C  
ATOM   4301  HG2 GLN B 121      -9.578   4.007  14.594  1.00 97.83           H  
ATOM   4302  HG3 GLN B 121      -8.656   4.833  13.345  1.00 97.83           H  
ATOM   4303  CD  GLN B 121     -10.758   5.259  13.302  1.00 97.83           C  
ATOM   4304  NE2 GLN B 121     -11.239   4.326  12.513  1.00 97.83           N  
ATOM   4305 HE21 GLN B 121     -10.834   3.401  12.487  1.00 97.83           H  
ATOM   4306 HE22 GLN B 121     -12.120   4.510  12.056  1.00 97.83           H  
ATOM   4307  OE1 GLN B 121     -11.331   6.346  13.350  1.00 97.83           O  
ATOM   4308  N   ARG B 122      -7.861   7.002  17.813  1.00 97.81           N  
ATOM   4309  H   ARG B 122      -8.315   6.130  18.043  1.00 97.81           H  
ATOM   4310  CA  ARG B 122      -7.727   8.040  18.855  1.00 97.81           C  
ATOM   4311  HA  ARG B 122      -8.208   8.958  18.519  1.00 97.81           H  
ATOM   4312  C   ARG B 122      -6.261   8.402  19.090  1.00 97.81           C  
ATOM   4313  CB  ARG B 122      -8.388   7.585  20.171  1.00 97.81           C  
ATOM   4314  HB2 ARG B 122      -8.229   8.360  20.921  1.00 97.81           H  
ATOM   4315  HB3 ARG B 122      -7.910   6.673  20.528  1.00 97.81           H  
ATOM   4316  O   ARG B 122      -5.893   9.571  19.027  1.00 97.81           O  
ATOM   4317  CG  ARG B 122      -9.896   7.341  20.018  1.00 97.81           C  
ATOM   4318  HG2 ARG B 122     -10.323   8.131  19.401  1.00 97.81           H  
ATOM   4319  HG3 ARG B 122     -10.047   6.382  19.522  1.00 97.81           H  
ATOM   4320  CD  ARG B 122     -10.663   7.319  21.345  1.00 97.81           C  
ATOM   4321  HD2 ARG B 122     -10.565   8.294  21.823  1.00 97.81           H  
ATOM   4322  HD3 ARG B 122     -11.718   7.173  21.116  1.00 97.81           H  
ATOM   4323  NE  ARG B 122     -10.177   6.282  22.277  1.00 97.81           N  
ATOM   4324  HE  ARG B 122      -9.212   6.346  22.568  1.00 97.81           H  
ATOM   4325  NH1 ARG B 122     -12.169   5.160  22.600  1.00 97.81           N  
ATOM   4326 HH11 ARG B 122     -12.620   5.737  21.905  1.00 97.81           H  
ATOM   4327 HH12 ARG B 122     -12.658   4.319  22.870  1.00 97.81           H  
ATOM   4328  NH2 ARG B 122     -10.337   4.477  23.653  1.00 97.81           N  
ATOM   4329 HH21 ARG B 122      -9.355   4.526  23.884  1.00 97.81           H  
ATOM   4330 HH22 ARG B 122     -10.903   3.749  24.066  1.00 97.81           H  
ATOM   4331  CZ  ARG B 122     -10.894   5.317  22.828  1.00 97.81           C  
ATOM   4332  N   LEU B 123      -5.416   7.388  19.259  1.00 97.71           N  
ATOM   4333  H   LEU B 123      -5.794   6.453  19.293  1.00 97.71           H  
ATOM   4334  CA  LEU B 123      -3.986   7.565  19.497  1.00 97.71           C  
ATOM   4335  HA  LEU B 123      -3.867   8.294  20.299  1.00 97.71           H  
ATOM   4336  C   LEU B 123      -3.257   8.120  18.263  1.00 97.71           C  
ATOM   4337  CB  LEU B 123      -3.426   6.201  19.939  1.00 97.71           C  
ATOM   4338  HB2 LEU B 123      -4.215   5.622  20.418  1.00 97.71           H  
ATOM   4339  HB3 LEU B 123      -3.104   5.648  19.056  1.00 97.71           H  
ATOM   4340  O   LEU B 123      -2.351   8.940  18.387  1.00 97.71           O  
ATOM   4341  CG  LEU B 123      -2.276   6.288  20.948  1.00 97.71           C  
ATOM   4342  HG  LEU B 123      -1.488   6.941  20.573  1.00 97.71           H  
ATOM   4343  CD1 LEU B 123      -2.757   6.779  22.316  1.00 97.71           C  
ATOM   4344 HD11 LEU B 123      -3.580   6.165  22.682  1.00 97.71           H  
ATOM   4345 HD12 LEU B 123      -1.944   6.746  23.041  1.00 97.71           H  
ATOM   4346 HD13 LEU B 123      -3.096   7.813  22.257  1.00 97.71           H  
ATOM   4347  CD2 LEU B 123      -1.715   4.881  21.137  1.00 97.71           C  
ATOM   4348 HD21 LEU B 123      -2.509   4.202  21.446  1.00 97.71           H  
ATOM   4349 HD22 LEU B 123      -0.951   4.901  21.914  1.00 97.71           H  
ATOM   4350 HD23 LEU B 123      -1.278   4.525  20.204  1.00 97.71           H  
ATOM   4351  N   MET B 124      -3.671   7.720  17.056  1.00 98.41           N  
ATOM   4352  H   MET B 124      -4.405   7.028  16.997  1.00 98.41           H  
ATOM   4353  CA  MET B 124      -3.106   8.253  15.814  1.00 98.41           C  
ATOM   4354  HA  MET B 124      -2.020   8.227  15.898  1.00 98.41           H  
ATOM   4355  C   MET B 124      -3.456   9.726  15.564  1.00 98.41           C  
ATOM   4356  CB  MET B 124      -3.521   7.371  14.630  1.00 98.41           C  
ATOM   4357  HB2 MET B 124      -3.490   7.967  13.717  1.00 98.41           H  
ATOM   4358  HB3 MET B 124      -4.541   7.009  14.761  1.00 98.41           H  
ATOM   4359  O   MET B 124      -2.629  10.444  15.002  1.00 98.41           O  
ATOM   4360  CG  MET B 124      -2.548   6.203  14.451  1.00 98.41           C  
ATOM   4361  HG2 MET B 124      -2.971   5.505  13.729  1.00 98.41           H  
ATOM   4362  HG3 MET B 124      -2.424   5.685  15.402  1.00 98.41           H  
ATOM   4363  SD  MET B 124      -0.932   6.765  13.840  1.00 98.41           S  
ATOM   4364  CE  MET B 124      -0.016   5.215  13.769  1.00 98.41           C  
ATOM   4365  HE1 MET B 124       0.251   4.907  14.780  1.00 98.41           H  
ATOM   4366  HE2 MET B 124       0.899   5.375  13.199  1.00 98.41           H  
ATOM   4367  HE3 MET B 124      -0.621   4.448  13.287  1.00 98.41           H  
ATOM   4368  N   LEU B 125      -4.617  10.209  16.023  1.00 97.52           N  
ATOM   4369  H   LEU B 125      -5.275   9.572  16.449  1.00 97.52           H  
ATOM   4370  CA  LEU B 125      -4.928  11.642  16.013  1.00 97.52           C  
ATOM   4371  HA  LEU B 125      -4.806  12.016  14.997  1.00 97.52           H  
ATOM   4372  C   LEU B 125      -3.942  12.436  16.879  1.00 97.52           C  
ATOM   4373  CB  LEU B 125      -6.374  11.885  16.478  1.00 97.52           C  
ATOM   4374  HB2 LEU B 125      -6.468  12.931  16.772  1.00 97.52           H  
ATOM   4375  HB3 LEU B 125      -6.572  11.285  17.367  1.00 97.52           H  
ATOM   4376  O   LEU B 125      -3.356  13.403  16.390  1.00 97.52           O  
ATOM   4377  CG  LEU B 125      -7.454  11.599  15.427  1.00 97.52           C  
ATOM   4378  HG  LEU B 125      -7.365  10.578  15.055  1.00 97.52           H  
ATOM   4379  CD1 LEU B 125      -8.826  11.775  16.082  1.00 97.52           C  
ATOM   4380 HD11 LEU B 125      -8.955  11.013  16.850  1.00 97.52           H  
ATOM   4381 HD12 LEU B 125      -8.893  12.765  16.533  1.00 97.52           H  
ATOM   4382 HD13 LEU B 125      -9.609  11.673  15.331  1.00 97.52           H  
ATOM   4383  CD2 LEU B 125      -7.360  12.571  14.251  1.00 97.52           C  
ATOM   4384 HD21 LEU B 125      -6.429  12.420  13.705  1.00 97.52           H  
ATOM   4385 HD22 LEU B 125      -7.395  13.599  14.612  1.00 97.52           H  
ATOM   4386 HD23 LEU B 125      -8.182  12.414  13.552  1.00 97.52           H  
ATOM   4387  N   GLU B 126      -3.695  11.996  18.115  1.00 98.10           N  
ATOM   4388  H   GLU B 126      -4.206  11.193  18.454  1.00 98.10           H  
ATOM   4389  CA  GLU B 126      -2.712  12.621  19.011  1.00 98.10           C  
ATOM   4390  HA  GLU B 126      -2.990  13.659  19.194  1.00 98.10           H  
ATOM   4391  C   GLU B 126      -1.311  12.639  18.390  1.00 98.10           C  
ATOM   4392  CB  GLU B 126      -2.667  11.894  20.361  1.00 98.10           C  
ATOM   4393  HB2 GLU B 126      -2.414  10.847  20.198  1.00 98.10           H  
ATOM   4394  HB3 GLU B 126      -1.881  12.350  20.964  1.00 98.10           H  
ATOM   4395  O   GLU B 126      -0.710  13.704  18.255  1.00 98.10           O  
ATOM   4396  CG  GLU B 126      -3.989  11.982  21.137  1.00 98.10           C  
ATOM   4397  HG2 GLU B 126      -4.222  13.033  21.305  1.00 98.10           H  
ATOM   4398  HG3 GLU B 126      -4.790  11.553  20.535  1.00 98.10           H  
ATOM   4399  CD  GLU B 126      -3.935  11.250  22.487  1.00 98.10           C  
ATOM   4400  OE1 GLU B 126      -4.962  11.333  23.199  1.00 98.10           O  
ATOM   4401  OE2 GLU B 126      -2.884  10.628  22.796  1.00 98.10           O  
ATOM   4402  N   LEU B 127      -0.823  11.488  17.916  1.00 98.51           N  
ATOM   4403  H   LEU B 127      -1.363  10.647  18.064  1.00 98.51           H  
ATOM   4404  CA  LEU B 127       0.497  11.379  17.287  1.00 98.51           C  
ATOM   4405  HA  LEU B 127       1.245  11.749  17.988  1.00 98.51           H  
ATOM   4406  C   LEU B 127       0.622  12.243  16.021  1.00 98.51           C  
ATOM   4407  CB  LEU B 127       0.796   9.904  16.966  1.00 98.51           C  
ATOM   4408  HB2 LEU B 127      -0.132   9.373  16.754  1.00 98.51           H  
ATOM   4409  HB3 LEU B 127       1.402   9.871  16.061  1.00 98.51           H  
ATOM   4410  O   LEU B 127       1.694  12.793  15.765  1.00 98.51           O  
ATOM   4411  CG  LEU B 127       1.583   9.171  18.065  1.00 98.51           C  
ATOM   4412  HG  LEU B 127       2.518   9.702  18.245  1.00 98.51           H  
ATOM   4413  CD1 LEU B 127       0.843   9.037  19.393  1.00 98.51           C  
ATOM   4414 HD11 LEU B 127       1.510   8.600  20.137  1.00 98.51           H  
ATOM   4415 HD12 LEU B 127       0.547  10.019  19.761  1.00 98.51           H  
ATOM   4416 HD13 LEU B 127      -0.043   8.413  19.277  1.00 98.51           H  
ATOM   4417  CD2 LEU B 127       1.923   7.769  17.559  1.00 98.51           C  
ATOM   4418 HD21 LEU B 127       1.005   7.272  17.245  1.00 98.51           H  
ATOM   4419 HD22 LEU B 127       2.391   7.191  18.356  1.00 98.51           H  
ATOM   4420 HD23 LEU B 127       2.604   7.841  16.712  1.00 98.51           H  
ATOM   4421  N   SER B 128      -0.452  12.390  15.236  1.00 98.34           N  
ATOM   4422  H   SER B 128      -1.289  11.876  15.468  1.00 98.34           H  
ATOM   4423  CA  SER B 128      -0.462  13.261  14.052  1.00 98.34           C  
ATOM   4424  HA  SER B 128       0.417  13.022  13.453  1.00 98.34           H  
ATOM   4425  C   SER B 128      -0.367  14.750  14.410  1.00 98.34           C  
ATOM   4426  CB  SER B 128      -1.691  12.982  13.178  1.00 98.34           C  
ATOM   4427  HB2 SER B 128      -1.806  11.906  13.043  1.00 98.34           H  
ATOM   4428  HB3 SER B 128      -1.525  13.425  12.196  1.00 98.34           H  
ATOM   4429  O   SER B 128       0.273  15.517  13.691  1.00 98.34           O  
ATOM   4430  OG  SER B 128      -2.885  13.528  13.705  1.00 98.34           O  
ATOM   4431  HG  SER B 128      -2.960  13.330  14.642  1.00 98.34           H  
ATOM   4432  N   TRP B 129      -0.931  15.163  15.547  1.00 97.89           N  
ATOM   4433  H   TRP B 129      -1.427  14.493  16.118  1.00 97.89           H  
ATOM   4434  CA  TRP B 129      -0.799  16.531  16.043  1.00 97.89           C  
ATOM   4435  HA  TRP B 129      -0.925  17.224  15.212  1.00 97.89           H  
ATOM   4436  C   TRP B 129       0.593  16.776  16.636  1.00 97.89           C  
ATOM   4437  CB  TRP B 129      -1.907  16.801  17.064  1.00 97.89           C  
ATOM   4438  HB2 TRP B 129      -1.727  16.224  17.971  1.00 97.89           H  
ATOM   4439  HB3 TRP B 129      -2.858  16.469  16.647  1.00 97.89           H  
ATOM   4440  O   TRP B 129       1.281  17.729  16.266  1.00 97.89           O  
ATOM   4441  CG  TRP B 129      -2.034  18.244  17.418  1.00 97.89           C  
ATOM   4442  CD1 TRP B 129      -1.252  18.914  18.293  1.00 97.89           C  
ATOM   4443  HD1 TRP B 129      -0.440  18.481  18.858  1.00 97.89           H  
ATOM   4444  CD2 TRP B 129      -2.963  19.227  16.872  1.00 97.89           C  
ATOM   4445  CE2 TRP B 129      -2.689  20.485  17.484  1.00 97.89           C  
ATOM   4446  CE3 TRP B 129      -4.016  19.178  15.932  1.00 97.89           C  
ATOM   4447  HE3 TRP B 129      -4.249  18.238  15.455  1.00 97.89           H  
ATOM   4448  NE1 TRP B 129      -1.616  20.243  18.318  1.00 97.89           N  
ATOM   4449  HE1 TRP B 129      -1.094  20.929  18.843  1.00 97.89           H  
ATOM   4450  CH2 TRP B 129      -4.502  21.547  16.276  1.00 97.89           C  
ATOM   4451  HH2 TRP B 129      -5.112  22.413  16.066  1.00 97.89           H  
ATOM   4452  CZ2 TRP B 129      -3.451  21.626  17.207  1.00 97.89           C  
ATOM   4453  HZ2 TRP B 129      -3.242  22.539  17.744  1.00 97.89           H  
ATOM   4454  CZ3 TRP B 129      -4.776  20.325  15.633  1.00 97.89           C  
ATOM   4455  HZ3 TRP B 129      -5.589  20.259  14.925  1.00 97.89           H  
ATOM   4456  N   GLU B 130       1.041  15.873  17.511  1.00 98.07           N  
ATOM   4457  H   GLU B 130       0.425  15.114  17.766  1.00 98.07           H  
ATOM   4458  CA  GLU B 130       2.340  15.950  18.179  1.00 98.07           C  
ATOM   4459  HA  GLU B 130       2.392  16.868  18.764  1.00 98.07           H  
ATOM   4460  C   GLU B 130       3.501  15.974  17.182  1.00 98.07           C  
ATOM   4461  CB  GLU B 130       2.516  14.750  19.119  1.00 98.07           C  
ATOM   4462  HB2 GLU B 130       2.275  13.837  18.574  1.00 98.07           H  
ATOM   4463  HB3 GLU B 130       3.561  14.700  19.425  1.00 98.07           H  
ATOM   4464  O   GLU B 130       4.425  16.768  17.348  1.00 98.07           O  
ATOM   4465  CG  GLU B 130       1.652  14.846  20.386  1.00 98.07           C  
ATOM   4466  HG2 GLU B 130       1.974  15.718  20.956  1.00 98.07           H  
ATOM   4467  HG3 GLU B 130       0.608  14.996  20.110  1.00 98.07           H  
ATOM   4468  CD  GLU B 130       1.769  13.595  21.268  1.00 98.07           C  
ATOM   4469  OE1 GLU B 130       1.085  13.527  22.313  1.00 98.07           O  
ATOM   4470  OE2 GLU B 130       2.566  12.683  20.956  1.00 98.07           O  
ATOM   4471  N   VAL B 131       3.476  15.146  16.129  1.00 98.47           N  
ATOM   4472  H   VAL B 131       2.705  14.499  16.037  1.00 98.47           H  
ATOM   4473  CA  VAL B 131       4.586  15.085  15.165  1.00 98.47           C  
ATOM   4474  HA  VAL B 131       5.497  14.953  15.748  1.00 98.47           H  
ATOM   4475  C   VAL B 131       4.762  16.398  14.390  1.00 98.47           C  
ATOM   4476  CB  VAL B 131       4.459  13.855  14.241  1.00 98.47           C  
ATOM   4477  HB  VAL B 131       4.147  13.004  14.847  1.00 98.47           H  
ATOM   4478  O   VAL B 131       5.893  16.780  14.102  1.00 98.47           O  
ATOM   4479  CG1 VAL B 131       3.449  14.016  13.103  1.00 98.47           C  
ATOM   4480 HG11 VAL B 131       2.480  14.284  13.524  1.00 98.47           H  
ATOM   4481 HG12 VAL B 131       3.768  14.790  12.405  1.00 98.47           H  
ATOM   4482 HG13 VAL B 131       3.346  13.073  12.567  1.00 98.47           H  
ATOM   4483  CG2 VAL B 131       5.816  13.487  13.648  1.00 98.47           C  
ATOM   4484 HG21 VAL B 131       6.182  14.301  13.022  1.00 98.47           H  
ATOM   4485 HG22 VAL B 131       5.730  12.575  13.057  1.00 98.47           H  
ATOM   4486 HG23 VAL B 131       6.524  13.321  14.461  1.00 98.47           H  
ATOM   4487  N   LEU B 132       3.675  17.125  14.114  1.00 98.44           N  
ATOM   4488  H   LEU B 132       2.782  16.781  14.437  1.00 98.44           H  
ATOM   4489  CA  LEU B 132       3.708  18.438  13.459  1.00 98.44           C  
ATOM   4490  HA  LEU B 132       4.413  18.411  12.627  1.00 98.44           H  
ATOM   4491  C   LEU B 132       4.212  19.530  14.408  1.00 98.44           C  
ATOM   4492  CB  LEU B 132       2.300  18.758  12.931  1.00 98.44           C  
ATOM   4493  HB2 LEU B 132       1.589  18.595  13.741  1.00 98.44           H  
ATOM   4494  HB3 LEU B 132       2.255  19.808  12.642  1.00 98.44           H  
ATOM   4495  O   LEU B 132       5.136  20.272  14.072  1.00 98.44           O  
ATOM   4496  CG  LEU B 132       1.865  17.901  11.736  1.00 98.44           C  
ATOM   4497  HG  LEU B 132       1.951  16.846  11.995  1.00 98.44           H  
ATOM   4498  CD1 LEU B 132       0.414  18.210  11.374  1.00 98.44           C  
ATOM   4499 HD11 LEU B 132       0.332  19.244  11.042  1.00 98.44           H  
ATOM   4500 HD12 LEU B 132      -0.228  18.034  12.237  1.00 98.44           H  
ATOM   4501 HD13 LEU B 132       0.089  17.566  10.556  1.00 98.44           H  
ATOM   4502  CD2 LEU B 132       2.716  18.179  10.498  1.00 98.44           C  
ATOM   4503 HD21 LEU B 132       2.320  17.633   9.642  1.00 98.44           H  
ATOM   4504 HD22 LEU B 132       2.723  19.248  10.286  1.00 98.44           H  
ATOM   4505 HD23 LEU B 132       3.739  17.845  10.671  1.00 98.44           H  
ATOM   4506  N   GLU B 133       3.701  19.554  15.640  1.00 96.81           N  
ATOM   4507  H   GLU B 133       2.951  18.916  15.865  1.00 96.81           H  
ATOM   4508  CA  GLU B 133       4.207  20.442  16.690  1.00 96.81           C  
ATOM   4509  HA  GLU B 133       4.080  21.479  16.380  1.00 96.81           H  
ATOM   4510  C   GLU B 133       5.707  20.239  16.970  1.00 96.81           C  
ATOM   4511  CB  GLU B 133       3.418  20.188  17.980  1.00 96.81           C  
ATOM   4512  HB2 GLU B 133       3.323  19.119  18.167  1.00 96.81           H  
ATOM   4513  HB3 GLU B 133       4.000  20.610  18.800  1.00 96.81           H  
ATOM   4514  O   GLU B 133       6.435  21.193  17.255  1.00 96.81           O  
ATOM   4515  CG  GLU B 133       2.026  20.835  17.965  1.00 96.81           C  
ATOM   4516  HG2 GLU B 133       1.344  20.199  17.402  1.00 96.81           H  
ATOM   4517  HG3 GLU B 133       2.091  21.790  17.444  1.00 96.81           H  
ATOM   4518  CD  GLU B 133       1.459  21.097  19.371  1.00 96.81           C  
ATOM   4519  OE1 GLU B 133       0.422  21.801  19.425  1.00 96.81           O  
ATOM   4520  OE2 GLU B 133       2.100  20.717  20.381  1.00 96.81           O  
ATOM   4521  N   ARG B 134       6.192  18.998  16.877  1.00 96.58           N  
ATOM   4522  H   ARG B 134       5.525  18.259  16.709  1.00 96.58           H  
ATOM   4523  CA  ARG B 134       7.608  18.636  17.047  1.00 96.58           C  
ATOM   4524  HA  ARG B 134       8.041  19.232  17.850  1.00 96.58           H  
ATOM   4525  C   ARG B 134       8.464  18.942  15.813  1.00 96.58           C  
ATOM   4526  CB  ARG B 134       7.681  17.153  17.435  1.00 96.58           C  
ATOM   4527  HB2 ARG B 134       7.117  16.571  16.706  1.00 96.58           H  
ATOM   4528  HB3 ARG B 134       8.720  16.825  17.399  1.00 96.58           H  
ATOM   4529  O   ARG B 134       9.673  19.089  15.953  1.00 96.58           O  
ATOM   4530  CG  ARG B 134       7.131  16.898  18.854  1.00 96.58           C  
ATOM   4531  HG2 ARG B 134       7.877  17.216  19.582  1.00 96.58           H  
ATOM   4532  HG3 ARG B 134       6.230  17.486  19.029  1.00 96.58           H  
ATOM   4533  CD  ARG B 134       6.782  15.419  19.084  1.00 96.58           C  
ATOM   4534  HD2 ARG B 134       6.450  15.280  20.113  1.00 96.58           H  
ATOM   4535  HD3 ARG B 134       5.955  15.142  18.432  1.00 96.58           H  
ATOM   4536  NE  ARG B 134       7.926  14.545  18.788  1.00 96.58           N  
ATOM   4537  HE  ARG B 134       7.894  14.029  17.920  1.00 96.58           H  
ATOM   4538  NH1 ARG B 134       9.094  14.769  20.741  1.00 96.58           N  
ATOM   4539 HH11 ARG B 134       8.305  15.203  21.197  1.00 96.58           H  
ATOM   4540 HH12 ARG B 134       9.890  14.492  21.297  1.00 96.58           H  
ATOM   4541  NH2 ARG B 134      10.042  13.750  19.037  1.00 96.58           N  
ATOM   4542 HH21 ARG B 134      10.848  13.711  19.644  1.00 96.58           H  
ATOM   4543 HH22 ARG B 134       9.989  13.309  18.130  1.00 96.58           H  
ATOM   4544  CZ  ARG B 134       9.007  14.364  19.516  1.00 96.58           C  
ATOM   4545  N   ALA B 135       7.854  19.072  14.634  1.00 97.99           N  
ATOM   4546  H   ALA B 135       6.861  18.897  14.592  1.00 97.99           H  
ATOM   4547  CA  ALA B 135       8.508  19.526  13.405  1.00 97.99           C  
ATOM   4548  HA  ALA B 135       9.501  19.081  13.338  1.00 97.99           H  
ATOM   4549  C   ALA B 135       8.691  21.053  13.333  1.00 97.99           C  
ATOM   4550  CB  ALA B 135       7.675  19.041  12.210  1.00 97.99           C  
ATOM   4551  HB1 ALA B 135       7.611  17.953  12.210  1.00 97.99           H  
ATOM   4552  HB2 ALA B 135       8.140  19.378  11.284  1.00 97.99           H  
ATOM   4553  HB3 ALA B 135       6.669  19.460  12.250  1.00 97.99           H  
ATOM   4554  O   ALA B 135       9.395  21.533  12.449  1.00 97.99           O  
ATOM   4555  N   GLY B 136       8.037  21.817  14.217  1.00 97.18           N  
ATOM   4556  H   GLY B 136       7.472  21.363  14.920  1.00 97.18           H  
ATOM   4557  CA  GLY B 136       7.939  23.273  14.085  1.00 97.18           C  
ATOM   4558  HA2 GLY B 136       8.914  23.687  13.825  1.00 97.18           H  
ATOM   4559  HA3 GLY B 136       7.629  23.691  15.043  1.00 97.18           H  
ATOM   4560  C   GLY B 136       6.929  23.717  13.019  1.00 97.18           C  
ATOM   4561  O   GLY B 136       7.007  24.842  12.539  1.00 97.18           O  
ATOM   4562  N   ILE B 137       5.974  22.854  12.650  1.00 96.92           N  
ATOM   4563  H   ILE B 137       5.920  21.965  13.126  1.00 96.92           H  
ATOM   4564  CA  ILE B 137       4.952  23.129  11.632  1.00 96.92           C  
ATOM   4565  HA  ILE B 137       5.182  24.070  11.132  1.00 96.92           H  
ATOM   4566  C   ILE B 137       3.590  23.233  12.336  1.00 96.92           C  
ATOM   4567  CB  ILE B 137       4.959  22.028  10.544  1.00 96.92           C  
ATOM   4568  HB  ILE B 137       4.744  21.072  11.023  1.00 96.92           H  
ATOM   4569  O   ILE B 137       3.145  22.243  12.918  1.00 96.92           O  
ATOM   4570  CG1 ILE B 137       6.346  21.929   9.860  1.00 96.92           C  
ATOM   4571 HG12 ILE B 137       7.121  21.814  10.618  1.00 96.92           H  
ATOM   4572 HG13 ILE B 137       6.552  22.848   9.312  1.00 96.92           H  
ATOM   4573  CG2 ILE B 137       3.861  22.302   9.494  1.00 96.92           C  
ATOM   4574 HG21 ILE B 137       4.064  23.240   8.977  1.00 96.92           H  
ATOM   4575 HG22 ILE B 137       3.828  21.493   8.764  1.00 96.92           H  
ATOM   4576 HG23 ILE B 137       2.878  22.352   9.963  1.00 96.92           H  
ATOM   4577  CD1 ILE B 137       6.482  20.733   8.911  1.00 96.92           C  
ATOM   4578 HD11 ILE B 137       6.164  19.826   9.426  1.00 96.92           H  
ATOM   4579 HD12 ILE B 137       7.527  20.622   8.620  1.00 96.92           H  
ATOM   4580 HD13 ILE B 137       5.882  20.881   8.014  1.00 96.92           H  
ATOM   4581  N   PRO B 138       2.880  24.380  12.297  1.00 94.29           N  
ATOM   4582  CA  PRO B 138       1.567  24.502  12.921  1.00 94.29           C  
ATOM   4583  HA  PRO B 138       1.686  24.367  13.997  1.00 94.29           H  
ATOM   4584  C   PRO B 138       0.588  23.484  12.328  1.00 94.29           C  
ATOM   4585  CB  PRO B 138       1.093  25.935  12.653  1.00 94.29           C  
ATOM   4586  HB2 PRO B 138       0.529  25.997  11.722  1.00 94.29           H  
ATOM   4587  HB3 PRO B 138       0.498  26.326  13.478  1.00 94.29           H  
ATOM   4588  O   PRO B 138       0.338  23.536  11.126  1.00 94.29           O  
ATOM   4589  CG  PRO B 138       2.404  26.688  12.491  1.00 94.29           C  
ATOM   4590  HG2 PRO B 138       2.787  26.903  13.489  1.00 94.29           H  
ATOM   4591  HG3 PRO B 138       2.287  27.603  11.911  1.00 94.29           H  
ATOM   4592  CD  PRO B 138       3.301  25.669  11.782  1.00 94.29           C  
ATOM   4593  HD2 PRO B 138       4.351  25.862  12.002  1.00 94.29           H  
ATOM   4594  HD3 PRO B 138       3.131  25.704  10.706  1.00 94.29           H  
ATOM   4595  N   PRO B 139      -0.050  22.611  13.126  1.00 94.11           N  
ATOM   4596  CA  PRO B 139      -0.963  21.602  12.586  1.00 94.11           C  
ATOM   4597  HA  PRO B 139      -0.374  20.919  11.974  1.00 94.11           H  
ATOM   4598  C   PRO B 139      -2.083  22.187  11.710  1.00 94.11           C  
ATOM   4599  CB  PRO B 139      -1.489  20.854  13.814  1.00 94.11           C  
ATOM   4600  HB2 PRO B 139      -1.710  19.810  13.591  1.00 94.11           H  
ATOM   4601  HB3 PRO B 139      -2.367  21.359  14.216  1.00 94.11           H  
ATOM   4602  O   PRO B 139      -2.452  21.625  10.683  1.00 94.11           O  
ATOM   4603  CG  PRO B 139      -0.335  20.969  14.809  1.00 94.11           C  
ATOM   4604  HG2 PRO B 139       0.415  20.206  14.599  1.00 94.11           H  
ATOM   4605  HG3 PRO B 139      -0.667  20.887  15.844  1.00 94.11           H  
ATOM   4606  CD  PRO B 139       0.248  22.345  14.525  1.00 94.11           C  
ATOM   4607  HD2 PRO B 139      -0.234  23.092  15.156  1.00 94.11           H  
ATOM   4608  HD3 PRO B 139       1.321  22.329  14.718  1.00 94.11           H  
ATOM   4609  N   THR B 140      -2.562  23.384  12.059  1.00 87.61           N  
ATOM   4610  H   THR B 140      -2.196  23.809  12.899  1.00 87.61           H  
ATOM   4611  CA  THR B 140      -3.604  24.111  11.324  1.00 87.61           C  
ATOM   4612  HA  THR B 140      -4.369  23.395  11.023  1.00 87.61           H  
ATOM   4613  C   THR B 140      -3.130  24.797  10.035  1.00 87.61           C  
ATOM   4614  CB  THR B 140      -4.267  25.155  12.239  1.00 87.61           C  
ATOM   4615  HB  THR B 140      -5.009  25.716  11.671  1.00 87.61           H  
ATOM   4616  O   THR B 140      -3.973  25.318   9.308  1.00 87.61           O  
ATOM   4617  CG2 THR B 140      -4.970  24.509  13.435  1.00 87.61           C  
ATOM   4618 HG21 THR B 140      -5.746  23.833  13.077  1.00 87.61           H  
ATOM   4619 HG22 THR B 140      -5.430  25.283  14.049  1.00 87.61           H  
ATOM   4620 HG23 THR B 140      -4.261  23.943  14.039  1.00 87.61           H  
ATOM   4621  OG1 THR B 140      -3.306  26.057  12.757  1.00 87.61           O  
ATOM   4622  HG1 THR B 140      -2.943  26.545  12.014  1.00 87.61           H  
ATOM   4623  N   SER B 141      -1.823  24.857   9.740  1.00 91.14           N  
ATOM   4624  H   SER B 141      -1.157  24.361  10.314  1.00 91.14           H  
ATOM   4625  CA  SER B 141      -1.309  25.474   8.501  1.00 91.14           C  
ATOM   4626  HA  SER B 141      -1.932  26.334   8.259  1.00 91.14           H  
ATOM   4627  C   SER B 141      -1.372  24.539   7.289  1.00 91.14           C  
ATOM   4628  CB  SER B 141       0.123  25.997   8.676  1.00 91.14           C  
ATOM   4629  HB2 SER B 141       0.184  26.604   9.579  1.00 91.14           H  
ATOM   4630  HB3 SER B 141       0.378  26.620   7.820  1.00 91.14           H  
ATOM   4631  O   SER B 141      -1.353  25.016   6.157  1.00 91.14           O  
ATOM   4632  OG  SER B 141       1.042  24.929   8.747  1.00 91.14           O  
ATOM   4633  HG  SER B 141       1.922  25.258   8.947  1.00 91.14           H  
ATOM   4634  N   LEU B 142      -1.506  23.226   7.510  1.00 94.20           N  
ATOM   4635  H   LEU B 142      -1.485  22.905   8.467  1.00 94.20           H  
ATOM   4636  CA  LEU B 142      -1.552  22.210   6.452  1.00 94.20           C  
ATOM   4637  HA  LEU B 142      -0.913  22.547   5.636  1.00 94.20           H  
ATOM   4638  C   LEU B 142      -2.941  22.023   5.808  1.00 94.20           C  
ATOM   4639  CB  LEU B 142      -0.975  20.891   6.994  1.00 94.20           C  
ATOM   4640  HB2 LEU B 142      -1.079  20.133   6.218  1.00 94.20           H  
ATOM   4641  HB3 LEU B 142      -1.569  20.576   7.852  1.00 94.20           H  
ATOM   4642  O   LEU B 142      -3.116  21.139   4.965  1.00 94.20           O  
ATOM   4643  CG  LEU B 142       0.509  20.928   7.398  1.00 94.20           C  
ATOM   4644  HG  LEU B 142       0.650  21.603   8.242  1.00 94.20           H  
ATOM   4645  CD1 LEU B 142       0.924  19.520   7.815  1.00 94.20           C  
ATOM   4646 HD11 LEU B 142       1.974  19.525   8.107  1.00 94.20           H  
ATOM   4647 HD12 LEU B 142       0.787  18.827   6.985  1.00 94.20           H  
ATOM   4648 HD13 LEU B 142       0.314  19.195   8.658  1.00 94.20           H  
ATOM   4649  CD2 LEU B 142       1.430  21.351   6.250  1.00 94.20           C  
ATOM   4650 HD21 LEU B 142       1.253  22.397   5.998  1.00 94.20           H  
ATOM   4651 HD22 LEU B 142       1.255  20.722   5.377  1.00 94.20           H  
ATOM   4652 HD23 LEU B 142       2.471  21.254   6.559  1.00 94.20           H  
ATOM   4653  N   GLN B 143      -3.916  22.867   6.153  1.00 87.19           N  
ATOM   4654  H   GLN B 143      -3.686  23.586   6.824  1.00 87.19           H  
ATOM   4655  CA  GLN B 143      -5.239  22.914   5.522  1.00 87.19           C  
ATOM   4656  HA  GLN B 143      -5.768  21.987   5.746  1.00 87.19           H  
ATOM   4657  C   GLN B 143      -5.132  23.057   3.992  1.00 87.19           C  
ATOM   4658  CB  GLN B 143      -6.027  24.096   6.110  1.00 87.19           C  
ATOM   4659  HB2 GLN B 143      -6.856  24.348   5.449  1.00 87.19           H  
ATOM   4660  HB3 GLN B 143      -5.371  24.966   6.145  1.00 87.19           H  
ATOM   4661  O   GLN B 143      -4.446  23.943   3.484  1.00 87.19           O  
ATOM   4662  CG  GLN B 143      -6.561  23.824   7.528  1.00 87.19           C  
ATOM   4663  HG2 GLN B 143      -5.844  23.220   8.085  1.00 87.19           H  
ATOM   4664  HG3 GLN B 143      -6.656  24.776   8.049  1.00 87.19           H  
ATOM   4665  CD  GLN B 143      -7.936  23.156   7.557  1.00 87.19           C  
ATOM   4666  NE2 GLN B 143      -8.189  22.286   8.508  1.00 87.19           N  
ATOM   4667 HE21 GLN B 143      -7.427  21.923   9.063  1.00 87.19           H  
ATOM   4668 HE22 GLN B 143      -9.092  21.836   8.495  1.00 87.19           H  
ATOM   4669  OE1 GLN B 143      -8.818  23.429   6.757  1.00 87.19           O  
ATOM   4670  N   ALA B 144      -5.829  22.187   3.259  1.00 89.20           N  
ATOM   4671  H   ALA B 144      -6.312  21.453   3.757  1.00 89.20           H  
ATOM   4672  CA  ALA B 144      -5.803  22.056   1.799  1.00 89.20           C  
ATOM   4673  HA  ALA B 144      -6.386  21.162   1.577  1.00 89.20           H  
ATOM   4674  C   ALA B 144      -4.414  21.778   1.176  1.00 89.20           C  
ATOM   4675  CB  ALA B 144      -6.565  23.225   1.158  1.00 89.20           C  
ATOM   4676  HB1 ALA B 144      -6.017  24.155   1.310  1.00 89.20           H  
ATOM   4677  HB2 ALA B 144      -7.556  23.303   1.607  1.00 89.20           H  
ATOM   4678  HB3 ALA B 144      -6.677  23.039   0.090  1.00 89.20           H  
ATOM   4679  O   ALA B 144      -4.241  21.917  -0.038  1.00 89.20           O  
ATOM   4680  N   SER B 145      -3.419  21.367   1.974  1.00 94.49           N  
ATOM   4681  H   SER B 145      -3.605  21.269   2.962  1.00 94.49           H  
ATOM   4682  CA  SER B 145      -2.108  20.947   1.463  1.00 94.49           C  
ATOM   4683  HA  SER B 145      -1.842  21.630   0.656  1.00 94.49           H  
ATOM   4684  C   SER B 145      -2.152  19.515   0.904  1.00 94.49           C  
ATOM   4685  CB  SER B 145      -1.016  21.072   2.534  1.00 94.49           C  
ATOM   4686  HB2 SER B 145      -1.061  22.060   2.991  1.00 94.49           H  
ATOM   4687  HB3 SER B 145      -0.041  20.955   2.061  1.00 94.49           H  
ATOM   4688  O   SER B 145      -2.886  18.674   1.437  1.00 94.49           O  
ATOM   4689  OG  SER B 145      -1.155  20.078   3.529  1.00 94.49           O  
ATOM   4690  HG  SER B 145      -1.903  20.329   4.076  1.00 94.49           H  
ATOM   4691  N   PRO B 146      -1.338  19.180  -0.117  1.00 97.93           N  
ATOM   4692  CA  PRO B 146      -1.159  17.808  -0.585  1.00 97.93           C  
ATOM   4693  HA  PRO B 146      -2.118  17.291  -0.614  1.00 97.93           H  
ATOM   4694  C   PRO B 146      -0.231  17.042   0.375  1.00 97.93           C  
ATOM   4695  CB  PRO B 146      -0.632  17.947  -2.017  1.00 97.93           C  
ATOM   4696  HB2 PRO B 146      -0.057  17.081  -2.345  1.00 97.93           H  
ATOM   4697  HB3 PRO B 146      -1.470  18.115  -2.693  1.00 97.93           H  
ATOM   4698  O   PRO B 146       0.871  16.628   0.014  1.00 97.93           O  
ATOM   4699  CG  PRO B 146       0.218  19.214  -1.939  1.00 97.93           C  
ATOM   4700  HG2 PRO B 146       1.211  18.960  -1.569  1.00 97.93           H  
ATOM   4701  HG3 PRO B 146       0.292  19.708  -2.907  1.00 97.93           H  
ATOM   4702  CD  PRO B 146      -0.516  20.083  -0.913  1.00 97.93           C  
ATOM   4703  HD2 PRO B 146      -1.160  20.794  -1.431  1.00 97.93           H  
ATOM   4704  HD3 PRO B 146       0.206  20.611  -0.289  1.00 97.93           H  
ATOM   4705  N   THR B 147      -0.664  16.899   1.628  1.00 98.78           N  
ATOM   4706  H   THR B 147      -1.560  17.302   1.864  1.00 98.78           H  
ATOM   4707  CA  THR B 147       0.014  16.090   2.645  1.00 98.78           C  
ATOM   4708  HA  THR B 147       1.061  15.991   2.361  1.00 98.78           H  
ATOM   4709  C   THR B 147      -0.628  14.708   2.689  1.00 98.78           C  
ATOM   4710  CB  THR B 147      -0.007  16.761   4.023  1.00 98.78           C  
ATOM   4711  HB  THR B 147      -1.042  16.913   4.329  1.00 98.78           H  
ATOM   4712  O   THR B 147      -1.813  14.595   3.000  1.00 98.78           O  
ATOM   4713  CG2 THR B 147       0.722  15.944   5.093  1.00 98.78           C  
ATOM   4714 HG21 THR B 147       1.758  15.774   4.798  1.00 98.78           H  
ATOM   4715 HG22 THR B 147       0.703  16.485   6.039  1.00 98.78           H  
ATOM   4716 HG23 THR B 147       0.230  14.982   5.237  1.00 98.78           H  
ATOM   4717  OG1 THR B 147       0.647  18.009   3.955  1.00 98.78           O  
ATOM   4718  HG1 THR B 147      -0.011  18.684   3.774  1.00 98.78           H  
ATOM   4719  N   GLY B 148       0.129  13.667   2.342  1.00 98.86           N  
ATOM   4720  H   GLY B 148       1.097  13.838   2.111  1.00 98.86           H  
ATOM   4721  CA  GLY B 148      -0.345  12.281   2.379  1.00 98.86           C  
ATOM   4722  HA2 GLY B 148      -1.354  12.233   1.969  1.00 98.86           H  
ATOM   4723  HA3 GLY B 148       0.300  11.657   1.761  1.00 98.86           H  
ATOM   4724  C   GLY B 148      -0.370  11.709   3.799  1.00 98.86           C  
ATOM   4725  O   GLY B 148       0.412  12.124   4.652  1.00 98.86           O  
ATOM   4726  N   VAL B 149      -1.246  10.737   4.050  1.00 98.91           N  
ATOM   4727  H   VAL B 149      -1.838  10.431   3.290  1.00 98.91           H  
ATOM   4728  CA  VAL B 149      -1.402  10.048   5.338  1.00 98.91           C  
ATOM   4729  HA  VAL B 149      -0.549  10.278   5.977  1.00 98.91           H  
ATOM   4730  C   VAL B 149      -1.422   8.540   5.096  1.00 98.91           C  
ATOM   4731  CB  VAL B 149      -2.682  10.502   6.072  1.00 98.91           C  
ATOM   4732  HB  VAL B 149      -3.558  10.214   5.491  1.00 98.91           H  
ATOM   4733  O   VAL B 149      -2.384   8.010   4.548  1.00 98.91           O  
ATOM   4734  CG1 VAL B 149      -2.777   9.845   7.452  1.00 98.91           C  
ATOM   4735 HG11 VAL B 149      -1.926  10.131   8.070  1.00 98.91           H  
ATOM   4736 HG12 VAL B 149      -3.701  10.164   7.935  1.00 98.91           H  
ATOM   4737 HG13 VAL B 149      -2.809   8.761   7.349  1.00 98.91           H  
ATOM   4738  CG2 VAL B 149      -2.738  12.019   6.287  1.00 98.91           C  
ATOM   4739 HG21 VAL B 149      -3.638  12.274   6.846  1.00 98.91           H  
ATOM   4740 HG22 VAL B 149      -1.860  12.353   6.840  1.00 98.91           H  
ATOM   4741 HG23 VAL B 149      -2.776  12.535   5.328  1.00 98.91           H  
ATOM   4742  N   PHE B 150      -0.370   7.847   5.525  1.00 98.90           N  
ATOM   4743  H   PHE B 150       0.393   8.357   5.947  1.00 98.90           H  
ATOM   4744  CA  PHE B 150      -0.173   6.411   5.328  1.00 98.90           C  
ATOM   4745  HA  PHE B 150      -1.019   5.994   4.782  1.00 98.90           H  
ATOM   4746  C   PHE B 150      -0.086   5.715   6.691  1.00 98.90           C  
ATOM   4747  CB  PHE B 150       1.083   6.185   4.469  1.00 98.90           C  
ATOM   4748  HB2 PHE B 150       1.242   5.112   4.363  1.00 98.90           H  
ATOM   4749  HB3 PHE B 150       1.951   6.594   4.986  1.00 98.90           H  
ATOM   4750  O   PHE B 150       0.906   5.864   7.409  1.00 98.90           O  
ATOM   4751  CG  PHE B 150       1.007   6.800   3.081  1.00 98.90           C  
ATOM   4752  CD1 PHE B 150       0.553   6.032   1.992  1.00 98.90           C  
ATOM   4753  HD1 PHE B 150       0.262   5.003   2.142  1.00 98.90           H  
ATOM   4754  CD2 PHE B 150       1.379   8.144   2.879  1.00 98.90           C  
ATOM   4755  HD2 PHE B 150       1.724   8.738   3.712  1.00 98.90           H  
ATOM   4756  CE1 PHE B 150       0.471   6.605   0.710  1.00 98.90           C  
ATOM   4757  HE1 PHE B 150       0.126   6.015  -0.126  1.00 98.90           H  
ATOM   4758  CE2 PHE B 150       1.291   8.718   1.598  1.00 98.90           C  
ATOM   4759  HE2 PHE B 150       1.574   9.749   1.443  1.00 98.90           H  
ATOM   4760  CZ  PHE B 150       0.829   7.951   0.515  1.00 98.90           C  
ATOM   4761  HZ  PHE B 150       0.745   8.396  -0.465  1.00 98.90           H  
ATOM   4762  N   VAL B 151      -1.125   4.963   7.068  1.00 98.82           N  
ATOM   4763  H   VAL B 151      -1.892   4.844   6.423  1.00 98.82           H  
ATOM   4764  CA  VAL B 151      -1.216   4.338   8.401  1.00 98.82           C  
ATOM   4765  HA  VAL B 151      -0.333   4.612   8.977  1.00 98.82           H  
ATOM   4766  C   VAL B 151      -1.225   2.819   8.282  1.00 98.82           C  
ATOM   4767  CB  VAL B 151      -2.429   4.834   9.217  1.00 98.82           C  
ATOM   4768  HB  VAL B 151      -3.345   4.405   8.812  1.00 98.82           H  
ATOM   4769  O   VAL B 151      -2.158   2.230   7.738  1.00 98.82           O  
ATOM   4770  CG1 VAL B 151      -2.281   4.418  10.687  1.00 98.82           C  
ATOM   4771 HG11 VAL B 151      -2.162   3.337  10.767  1.00 98.82           H  
ATOM   4772 HG12 VAL B 151      -3.171   4.709  11.244  1.00 98.82           H  
ATOM   4773 HG13 VAL B 151      -1.410   4.905  11.124  1.00 98.82           H  
ATOM   4774  CG2 VAL B 151      -2.565   6.361   9.200  1.00 98.82           C  
ATOM   4775 HG21 VAL B 151      -2.786   6.692   8.185  1.00 98.82           H  
ATOM   4776 HG22 VAL B 151      -3.388   6.667   9.846  1.00 98.82           H  
ATOM   4777 HG23 VAL B 151      -1.641   6.828   9.541  1.00 98.82           H  
ATOM   4778  N   GLY B 152      -0.186   2.187   8.823  1.00 98.84           N  
ATOM   4779  H   GLY B 152       0.579   2.740   9.181  1.00 98.84           H  
ATOM   4780  CA  GLY B 152      -0.109   0.745   8.994  1.00 98.84           C  
ATOM   4781  HA2 GLY B 152      -0.428   0.261   8.071  1.00 98.84           H  
ATOM   4782  HA3 GLY B 152       0.923   0.464   9.201  1.00 98.84           H  
ATOM   4783  C   GLY B 152      -0.979   0.276  10.157  1.00 98.84           C  
ATOM   4784  O   GLY B 152      -0.741   0.659  11.303  1.00 98.84           O  
ATOM   4785  N   LEU B 153      -1.968  -0.562   9.867  1.00 98.20           N  
ATOM   4786  H   LEU B 153      -2.084  -0.847   8.904  1.00 98.20           H  
ATOM   4787  CA  LEU B 153      -2.965  -1.050  10.819  1.00 98.20           C  
ATOM   4788  HA  LEU B 153      -2.666  -0.802  11.838  1.00 98.20           H  
ATOM   4789  C   LEU B 153      -3.091  -2.572  10.755  1.00 98.20           C  
ATOM   4790  CB  LEU B 153      -4.308  -0.356  10.508  1.00 98.20           C  
ATOM   4791  HB2 LEU B 153      -4.445  -0.331   9.427  1.00 98.20           H  
ATOM   4792  HB3 LEU B 153      -5.136  -0.931  10.924  1.00 98.20           H  
ATOM   4793  O   LEU B 153      -2.592  -3.215   9.831  1.00 98.20           O  
ATOM   4794  CG  LEU B 153      -4.355   1.069  11.085  1.00 98.20           C  
ATOM   4795  HG  LEU B 153      -3.345   1.472  11.150  1.00 98.20           H  
ATOM   4796  CD1 LEU B 153      -5.162   2.005  10.196  1.00 98.20           C  
ATOM   4797 HD11 LEU B 153      -4.734   2.012   9.193  1.00 98.20           H  
ATOM   4798 HD12 LEU B 153      -6.205   1.694  10.152  1.00 98.20           H  
ATOM   4799 HD13 LEU B 153      -5.083   3.013  10.604  1.00 98.20           H  
ATOM   4800  CD2 LEU B 153      -4.964   1.074  12.486  1.00 98.20           C  
ATOM   4801 HD21 LEU B 153      -4.413   0.386  13.127  1.00 98.20           H  
ATOM   4802 HD22 LEU B 153      -4.915   2.078  12.908  1.00 98.20           H  
ATOM   4803 HD23 LEU B 153      -6.005   0.754  12.451  1.00 98.20           H  
ATOM   4804  N   ILE B 154      -3.781  -3.113  11.757  1.00 97.36           N  
ATOM   4805  H   ILE B 154      -4.082  -2.496  12.498  1.00 97.36           H  
ATOM   4806  CA  ILE B 154      -4.431  -4.426  11.748  1.00 97.36           C  
ATOM   4807  HA  ILE B 154      -4.471  -4.805  10.727  1.00 97.36           H  
ATOM   4808  C   ILE B 154      -5.847  -4.175  12.288  1.00 97.36           C  
ATOM   4809  CB  ILE B 154      -3.666  -5.446  12.625  1.00 97.36           C  
ATOM   4810  HB  ILE B 154      -3.609  -5.059  13.642  1.00 97.36           H  
ATOM   4811  O   ILE B 154      -5.967  -3.467  13.294  1.00 97.36           O  
ATOM   4812  CG1 ILE B 154      -2.233  -5.632  12.091  1.00 97.36           C  
ATOM   4813 HG12 ILE B 154      -1.747  -4.657  12.073  1.00 97.36           H  
ATOM   4814 HG13 ILE B 154      -2.284  -6.006  11.068  1.00 97.36           H  
ATOM   4815  CG2 ILE B 154      -4.389  -6.804  12.657  1.00 97.36           C  
ATOM   4816 HG21 ILE B 154      -3.881  -7.500  13.325  1.00 97.36           H  
ATOM   4817 HG22 ILE B 154      -4.419  -7.227  11.653  1.00 97.36           H  
ATOM   4818 HG23 ILE B 154      -5.410  -6.698  13.024  1.00 97.36           H  
ATOM   4819  CD1 ILE B 154      -1.339  -6.547  12.935  1.00 97.36           C  
ATOM   4820 HD11 ILE B 154      -1.654  -7.586  12.836  1.00 97.36           H  
ATOM   4821 HD12 ILE B 154      -1.390  -6.244  13.981  1.00 97.36           H  
ATOM   4822 HD13 ILE B 154      -0.310  -6.460  12.587  1.00 97.36           H  
ATOM   4823  N   PRO B 155      -6.920  -4.702  11.673  1.00 96.63           N  
ATOM   4824  CA  PRO B 155      -8.262  -4.600  12.239  1.00 96.63           C  
ATOM   4825  HA  PRO B 155      -8.537  -3.547  12.296  1.00 96.63           H  
ATOM   4826  C   PRO B 155      -8.322  -5.228  13.636  1.00 96.63           C  
ATOM   4827  CB  PRO B 155      -9.193  -5.311  11.253  1.00 96.63           C  
ATOM   4828  HB2 PRO B 155      -9.326  -6.354  11.540  1.00 96.63           H  
ATOM   4829  HB3 PRO B 155     -10.158  -4.810  11.180  1.00 96.63           H  
ATOM   4830  O   PRO B 155      -7.849  -6.344  13.842  1.00 96.63           O  
ATOM   4831  CG  PRO B 155      -8.424  -5.251   9.936  1.00 96.63           C  
ATOM   4832  HG2 PRO B 155      -8.708  -6.072   9.277  1.00 96.63           H  
ATOM   4833  HG3 PRO B 155      -8.591  -4.288   9.454  1.00 96.63           H  
ATOM   4834  CD  PRO B 155      -6.965  -5.347  10.372  1.00 96.63           C  
ATOM   4835  HD2 PRO B 155      -6.670  -6.392  10.468  1.00 96.63           H  
ATOM   4836  HD3 PRO B 155      -6.332  -4.838   9.645  1.00 96.63           H  
ATOM   4837  N   GLN B 156      -8.905  -4.513  14.595  1.00 95.02           N  
ATOM   4838  H   GLN B 156      -9.294  -3.609  14.366  1.00 95.02           H  
ATOM   4839  CA  GLN B 156      -9.107  -4.983  15.965  1.00 95.02           C  
ATOM   4840  HA  GLN B 156      -8.859  -6.042  16.037  1.00 95.02           H  
ATOM   4841  C   GLN B 156     -10.578  -4.812  16.326  1.00 95.02           C  
ATOM   4842  CB  GLN B 156      -8.222  -4.204  16.953  1.00 95.02           C  
ATOM   4843  HB2 GLN B 156      -8.419  -4.568  17.961  1.00 95.02           H  
ATOM   4844  HB3 GLN B 156      -8.494  -3.150  16.917  1.00 95.02           H  
ATOM   4845  O   GLN B 156     -11.174  -3.772  16.050  1.00 95.02           O  
ATOM   4846  CG  GLN B 156      -6.719  -4.323  16.663  1.00 95.02           C  
ATOM   4847  HG2 GLN B 156      -6.169  -3.658  17.328  1.00 95.02           H  
ATOM   4848  HG3 GLN B 156      -6.521  -3.972  15.650  1.00 95.02           H  
ATOM   4849  CD  GLN B 156      -6.156  -5.728  16.831  1.00 95.02           C  
ATOM   4850  NE2 GLN B 156      -5.227  -6.113  15.988  1.00 95.02           N  
ATOM   4851 HE21 GLN B 156      -5.028  -5.533  15.186  1.00 95.02           H  
ATOM   4852 HE22 GLN B 156      -4.943  -7.080  16.047  1.00 95.02           H  
ATOM   4853  OE1 GLN B 156      -6.515  -6.488  17.720  1.00 95.02           O  
ATOM   4854  N   GLU B 157     -11.175  -5.811  16.969  1.00 93.74           N  
ATOM   4855  H   GLU B 157     -10.663  -6.659  17.167  1.00 93.74           H  
ATOM   4856  CA  GLU B 157     -12.548  -5.681  17.449  1.00 93.74           C  
ATOM   4857  HA  GLU B 157     -13.178  -5.287  16.652  1.00 93.74           H  
ATOM   4858  C   GLU B 157     -12.616  -4.726  18.648  1.00 93.74           C  
ATOM   4859  CB  GLU B 157     -13.108  -7.032  17.875  1.00 93.74           C  
ATOM   4860  HB2 GLU B 157     -12.419  -7.499  18.580  1.00 93.74           H  
ATOM   4861  HB3 GLU B 157     -14.045  -6.825  18.392  1.00 93.74           H  
ATOM   4862  O   GLU B 157     -12.154  -5.065  19.743  1.00 93.74           O  
ATOM   4863  CG  GLU B 157     -13.397  -8.011  16.731  1.00 93.74           C  
ATOM   4864  HG2 GLU B 157     -14.085  -7.544  16.026  1.00 93.74           H  
ATOM   4865  HG3 GLU B 157     -12.466  -8.245  16.216  1.00 93.74           H  
ATOM   4866  CD  GLU B 157     -14.023  -9.295  17.289  1.00 93.74           C  
ATOM   4867  OE1 GLU B 157     -14.057 -10.316  16.574  1.00 93.74           O  
ATOM   4868  OE2 GLU B 157     -14.443  -9.276  18.472  1.00 93.74           O  
ATOM   4869  N   TYR B 158     -13.247  -3.565  18.460  1.00 93.96           N  
ATOM   4870  H   TYR B 158     -13.556  -3.335  17.527  1.00 93.96           H  
ATOM   4871  CA  TYR B 158     -13.559  -2.613  19.526  1.00 93.96           C  
ATOM   4872  HA  TYR B 158     -13.106  -2.973  20.450  1.00 93.96           H  
ATOM   4873  C   TYR B 158     -15.069  -2.503  19.753  1.00 93.96           C  
ATOM   4874  CB  TYR B 158     -12.956  -1.235  19.212  1.00 93.96           C  
ATOM   4875  HB2 TYR B 158     -13.373  -0.882  18.268  1.00 93.96           H  
ATOM   4876  HB3 TYR B 158     -11.881  -1.338  19.065  1.00 93.96           H  
ATOM   4877  O   TYR B 158     -15.822  -2.189  18.835  1.00 93.96           O  
ATOM   4878  CG  TYR B 158     -13.199  -0.184  20.288  1.00 93.96           C  
ATOM   4879  CD1 TYR B 158     -13.718   1.084  19.956  1.00 93.96           C  
ATOM   4880  HD1 TYR B 158     -13.975   1.319  18.934  1.00 93.96           H  
ATOM   4881  CD2 TYR B 158     -12.911  -0.474  21.636  1.00 93.96           C  
ATOM   4882  HD2 TYR B 158     -12.544  -1.453  21.907  1.00 93.96           H  
ATOM   4883  CE1 TYR B 158     -13.889   2.063  20.953  1.00 93.96           C  
ATOM   4884  HE1 TYR B 158     -14.273   3.040  20.699  1.00 93.96           H  
ATOM   4885  CE2 TYR B 158     -13.099   0.493  22.639  1.00 93.96           C  
ATOM   4886  HE2 TYR B 158     -12.861   0.255  23.666  1.00 93.96           H  
ATOM   4887  OH  TYR B 158     -13.694   2.722  23.264  1.00 93.96           O  
ATOM   4888  HH  TYR B 158     -13.703   2.312  24.132  1.00 93.96           H  
ATOM   4889  CZ  TYR B 158     -13.570   1.775  22.294  1.00 93.96           C  
ATOM   4890  N   GLY B 159     -15.507  -2.707  20.998  1.00 91.10           N  
ATOM   4891  H   GLY B 159     -14.841  -3.002  21.699  1.00 91.10           H  
ATOM   4892  CA  GLY B 159     -16.907  -2.537  21.391  1.00 91.10           C  
ATOM   4893  HA2 GLY B 159     -17.253  -1.590  20.977  1.00 91.10           H  
ATOM   4894  HA3 GLY B 159     -16.976  -2.478  22.477  1.00 91.10           H  
ATOM   4895  C   GLY B 159     -17.844  -3.660  20.905  1.00 91.10           C  
ATOM   4896  O   GLY B 159     -17.394  -4.789  20.677  1.00 91.10           O  
ATOM   4897  N   PRO B 160     -19.162  -3.387  20.806  1.00 90.86           N  
ATOM   4898  CA  PRO B 160     -20.164  -4.320  20.276  1.00 90.86           C  
ATOM   4899  HA  PRO B 160     -20.178  -5.217  20.894  1.00 90.86           H  
ATOM   4900  C   PRO B 160     -19.892  -4.706  18.817  1.00 90.86           C  
ATOM   4901  CB  PRO B 160     -21.517  -3.605  20.391  1.00 90.86           C  
ATOM   4902  HB2 PRO B 160     -22.295  -4.285  20.739  1.00 90.86           H  
ATOM   4903  HB3 PRO B 160     -21.802  -3.175  19.431  1.00 90.86           H  
ATOM   4904  O   PRO B 160     -19.088  -4.065  18.147  1.00 90.86           O  
ATOM   4905  CG  PRO B 160     -21.271  -2.479  21.391  1.00 90.86           C  
ATOM   4906  HG2 PRO B 160     -21.919  -1.622  21.205  1.00 90.86           H  
ATOM   4907  HG3 PRO B 160     -21.410  -2.854  22.405  1.00 90.86           H  
ATOM   4908  CD  PRO B 160     -19.803  -2.134  21.170  1.00 90.86           C  
ATOM   4909  HD2 PRO B 160     -19.704  -1.432  20.342  1.00 90.86           H  
ATOM   4910  HD3 PRO B 160     -19.380  -1.709  22.080  1.00 90.86           H  
ATOM   4911  N   ARG B 161     -20.582  -5.732  18.308  1.00 92.66           N  
ATOM   4912  H   ARG B 161     -21.296  -6.181  18.864  1.00 92.66           H  
ATOM   4913  CA  ARG B 161     -20.572  -6.006  16.866  1.00 92.66           C  
ATOM   4914  HA  ARG B 161     -19.555  -5.902  16.487  1.00 92.66           H  
ATOM   4915  C   ARG B 161     -21.437  -4.980  16.138  1.00 92.66           C  
ATOM   4916  CB  ARG B 161     -21.053  -7.430  16.565  1.00 92.66           C  
ATOM   4917  HB2 ARG B 161     -21.088  -7.553  15.482  1.00 92.66           H  
ATOM   4918  HB3 ARG B 161     -22.072  -7.555  16.931  1.00 92.66           H  
ATOM   4919  O   ARG B 161     -22.405  -4.480  16.713  1.00 92.66           O  
ATOM   4920  CG  ARG B 161     -20.181  -8.536  17.173  1.00 92.66           C  
ATOM   4921  HG2 ARG B 161     -20.227  -8.492  18.261  1.00 92.66           H  
ATOM   4922  HG3 ARG B 161     -19.147  -8.409  16.853  1.00 92.66           H  
ATOM   4923  CD  ARG B 161     -20.723  -9.892  16.711  1.00 92.66           C  
ATOM   4924  HD2 ARG B 161     -21.653 -10.092  17.244  1.00 92.66           H  
ATOM   4925  HD3 ARG B 161     -20.964  -9.841  15.650  1.00 92.66           H  
ATOM   4926  NE  ARG B 161     -19.774 -10.992  16.963  1.00 92.66           N  
ATOM   4927  HE  ARG B 161     -19.746 -11.356  17.905  1.00 92.66           H  
ATOM   4928  NH1 ARG B 161     -19.064 -11.320  14.789  1.00 92.66           N  
ATOM   4929 HH11 ARG B 161     -19.282 -10.357  14.580  1.00 92.66           H  
ATOM   4930 HH12 ARG B 161     -18.489 -11.853  14.152  1.00 92.66           H  
ATOM   4931  NH2 ARG B 161     -18.479 -12.746  16.352  1.00 92.66           N  
ATOM   4932 HH21 ARG B 161     -18.373 -13.012  17.320  1.00 92.66           H  
ATOM   4933 HH22 ARG B 161     -18.055 -13.272  15.601  1.00 92.66           H  
ATOM   4934  CZ  ARG B 161     -19.112 -11.663  16.038  1.00 92.66           C  
ATOM   4935  N   LEU B 162     -21.169  -4.716  14.857  1.00 90.82           N  
ATOM   4936  H   LEU B 162     -20.340  -5.140  14.464  1.00 90.82           H  
ATOM   4937  CA  LEU B 162     -21.937  -3.728  14.070  1.00 90.82           C
[truncated: 1,847,863 more chars]
