# Supplementary material for: Module-Based Polyketide Synthase Engineering for de Novo Polyketide Biosynthesis
Source: ACS Synth Biol. 2023 Oct 23;12(11):3148–55. doi: 10.1021/acssynbio.3c00282 (PMC10661043; doi:10.1021/acssynbio.3c00282)
Supplement: Supplementary file 2 — sb3c00282_si_002.zip [file sb3c00282_si_002.zip › Final_PKS_Structures/menzella_pdbs/eryM3_ACP_eryM6_KSAT_dimer.pdb]

ATOM      1  N   LEU A   1       4.002  57.021 -16.554  1.00 70.28           N  
ATOM      2  H   LEU A   1       4.301  57.068 -17.517  1.00 70.28           H  
ATOM      3  H2  LEU A   1       3.391  56.224 -16.442  1.00 70.28           H  
ATOM      4  H3  LEU A   1       3.470  57.847 -16.319  1.00 70.28           H  
ATOM      5  CA  LEU A   1       5.161  56.892 -15.637  1.00 70.28           C  
ATOM      6  HA  LEU A   1       4.751  56.855 -14.627  1.00 70.28           H  
ATOM      7  C   LEU A   1       6.043  58.140 -15.601  1.00 70.28           C  
ATOM      8  CB  LEU A   1       5.947  55.583 -15.817  1.00 70.28           C  
ATOM      9  HB2 LEU A   1       6.840  55.621 -15.193  1.00 70.28           H  
ATOM     10  HB3 LEU A   1       6.258  55.484 -16.856  1.00 70.28           H  
ATOM     11  O   LEU A   1       5.864  58.894 -14.666  1.00 70.28           O  
ATOM     12  CG  LEU A   1       5.116  54.350 -15.403  1.00 70.28           C  
ATOM     13  HG  LEU A   1       4.229  54.299 -16.036  1.00 70.28           H  
ATOM     14  CD1 LEU A   1       5.932  53.085 -15.615  1.00 70.28           C  
ATOM     15 HD11 LEU A   1       5.326  52.212 -15.372  1.00 70.28           H  
ATOM     16 HD12 LEU A   1       6.243  53.004 -16.656  1.00 70.28           H  
ATOM     17 HD13 LEU A   1       6.813  53.090 -14.972  1.00 70.28           H  
ATOM     18  CD2 LEU A   1       4.670  54.400 -13.941  1.00 70.28           C  
ATOM     19 HD21 LEU A   1       3.972  55.217 -13.754  1.00 70.28           H  
ATOM     20 HD22 LEU A   1       4.146  53.477 -13.692  1.00 70.28           H  
ATOM     21 HD23 LEU A   1       5.531  54.485 -13.279  1.00 70.28           H  
ATOM     22  N   ALA A   2       6.928  58.425 -16.566  1.00 67.88           N  
ATOM     23  H   ALA A   2       7.094  57.759 -17.307  1.00 67.88           H  
ATOM     24  CA  ALA A   2       7.938  59.499 -16.419  1.00 67.88           C  
ATOM     25  HA  ALA A   2       8.581  59.238 -15.578  1.00 67.88           H  
ATOM     26  C   ALA A   2       7.409  60.927 -16.116  1.00 67.88           C  
ATOM     27  CB  ALA A   2       8.808  59.503 -17.683  1.00 67.88           C  
ATOM     28  HB1 ALA A   2       9.570  60.277 -17.598  1.00 67.88           H  
ATOM     29  HB2 ALA A   2       9.306  58.541 -17.798  1.00 67.88           H  
ATOM     30  HB3 ALA A   2       8.198  59.706 -18.564  1.00 67.88           H  
ATOM     31  O   ALA A   2       8.133  61.719 -15.523  1.00 67.88           O  
ATOM     32  N   GLY A   3       6.170  61.258 -16.504  1.00 72.13           N  
ATOM     33  H   GLY A   3       5.636  60.575 -17.022  1.00 72.13           H  
ATOM     34  CA  GLY A   3       5.503  62.527 -16.162  1.00 72.13           C  
ATOM     35  HA2 GLY A   3       6.253  63.308 -16.035  1.00 72.13           H  
ATOM     36  HA3 GLY A   3       4.854  62.821 -16.987  1.00 72.13           H  
ATOM     37  C   GLY A   3       4.647  62.507 -14.884  1.00 72.13           C  
ATOM     38  O   GLY A   3       3.976  63.493 -14.610  1.00 72.13           O  
ATOM     39  N   LEU A   4       4.636  61.395 -14.143  1.00 78.02           N  
ATOM     40  H   LEU A   4       5.297  60.669 -14.382  1.00 78.02           H  
ATOM     41  CA  LEU A   4       3.965  61.233 -12.848  1.00 78.02           C  
ATOM     42  HA  LEU A   4       3.193  61.991 -12.721  1.00 78.02           H  
ATOM     43  C   LEU A   4       4.983  61.406 -11.711  1.00 78.02           C  
ATOM     44  CB  LEU A   4       3.318  59.835 -12.764  1.00 78.02           C  
ATOM     45  HB2 LEU A   4       2.849  59.742 -11.784  1.00 78.02           H  
ATOM     46  HB3 LEU A   4       4.110  59.088 -12.815  1.00 78.02           H  
ATOM     47  O   LEU A   4       6.171  61.122 -11.898  1.00 78.02           O  
ATOM     48  CG  LEU A   4       2.262  59.487 -13.823  1.00 78.02           C  
ATOM     49  HG  LEU A   4       2.701  59.582 -14.816  1.00 78.02           H  
ATOM     50  CD1 LEU A   4       1.828  58.029 -13.647  1.00 78.02           C  
ATOM     51 HD11 LEU A   4       1.342  57.912 -12.679  1.00 78.02           H  
ATOM     52 HD12 LEU A   4       1.104  57.752 -14.414  1.00 78.02           H  
ATOM     53 HD13 LEU A   4       2.687  57.359 -13.676  1.00 78.02           H  
ATOM     54  CD2 LEU A   4       1.033  60.386 -13.733  1.00 78.02           C  
ATOM     55 HD21 LEU A   4       0.274  60.067 -14.448  1.00 78.02           H  
ATOM     56 HD22 LEU A   4       1.305  61.420 -13.944  1.00 78.02           H  
ATOM     57 HD23 LEU A   4       0.609  60.342 -12.730  1.00 78.02           H  
ATOM     58  N   SER A   5       4.531  61.807 -10.524  1.00 77.30           N  
ATOM     59  H   SER A   5       3.542  61.974 -10.413  1.00 77.30           H  
ATOM     60  CA  SER A   5       5.355  61.811  -9.309  1.00 77.30           C  
ATOM     61  HA  SER A   5       6.239  62.415  -9.516  1.00 77.30           H  
ATOM     62  C   SER A   5       5.808  60.391  -8.916  1.00 77.30           C  
ATOM     63  CB  SER A   5       4.595  62.466  -8.151  1.00 77.30           C  
ATOM     64  HB2 SER A   5       4.232  63.448  -8.455  1.00 77.30           H  
ATOM     65  HB3 SER A   5       5.259  62.587  -7.295  1.00 77.30           H  
ATOM     66  O   SER A   5       5.202  59.407  -9.348  1.00 77.30           O  
ATOM     67  OG  SER A   5       3.509  61.660  -7.770  1.00 77.30           O  
ATOM     68  HG  SER A   5       2.824  61.813  -8.425  1.00 77.30           H  
ATOM     69  N   PRO A   6       6.870  60.231  -8.100  1.00 70.23           N  
ATOM     70  CA  PRO A   6       7.366  58.909  -7.710  1.00 70.23           C  
ATOM     71  HA  PRO A   6       7.733  58.402  -8.603  1.00 70.23           H  
ATOM     72  C   PRO A   6       6.315  58.017  -7.039  1.00 70.23           C  
ATOM     73  CB  PRO A   6       8.541  59.177  -6.764  1.00 70.23           C  
ATOM     74  HB2 PRO A   6       9.314  58.414  -6.854  1.00 70.23           H  
ATOM     75  HB3 PRO A   6       8.187  59.241  -5.735  1.00 70.23           H  
ATOM     76  O   PRO A   6       6.391  56.794  -7.176  1.00 70.23           O  
ATOM     77  CG  PRO A   6       9.042  60.548  -7.211  1.00 70.23           C  
ATOM     78  HG2 PRO A   6       9.578  61.064  -6.413  1.00 70.23           H  
ATOM     79  HG3 PRO A   6       9.671  60.442  -8.095  1.00 70.23           H  
ATOM     80  CD  PRO A   6       7.748  61.268  -7.579  1.00 70.23           C  
ATOM     81  HD2 PRO A   6       7.955  62.043  -8.318  1.00 70.23           H  
ATOM     82  HD3 PRO A   6       7.302  61.702  -6.685  1.00 70.23           H  
ATOM     83  N   ASP A   7       5.344  58.608  -6.345  1.00 74.97           N  
ATOM     84  H   ASP A   7       5.340  59.614  -6.257  1.00 74.97           H  
ATOM     85  CA  ASP A   7       4.311  57.877  -5.612  1.00 74.97           C  
ATOM     86  HA  ASP A   7       4.742  56.951  -5.232  1.00 74.97           H  
ATOM     87  C   ASP A   7       3.160  57.469  -6.542  1.00 74.97           C  
ATOM     88  CB  ASP A   7       3.883  58.693  -4.385  1.00 74.97           C  
ATOM     89  HB2 ASP A   7       3.150  58.122  -3.815  1.00 74.97           H  
ATOM     90  HB3 ASP A   7       3.419  59.622  -4.716  1.00 74.97           H  
ATOM     91  O   ASP A   7       2.836  56.286  -6.595  1.00 74.97           O  
ATOM     92  CG  ASP A   7       5.089  59.005  -3.482  1.00 74.97           C  
ATOM     93  OD1 ASP A   7       5.970  58.119  -3.342  1.00 74.97           O  
ATOM     94  OD2 ASP A   7       5.180  60.161  -3.014  1.00 74.97           O  
ATOM     95  N   GLU A   8       2.678  58.364  -7.413  1.00 81.67           N  
ATOM     96  H   GLU A   8       2.968  59.328  -7.331  1.00 81.67           H  
ATOM     97  CA  GLU A   8       1.758  58.006  -8.513  1.00 81.67           C  
ATOM     98  HA  GLU A   8       0.816  57.642  -8.104  1.00 81.67           H  
ATOM     99  C   GLU A   8       2.354  56.908  -9.420  1.00 81.67           C  
ATOM    100  CB  GLU A   8       1.494  59.241  -9.388  1.00 81.67           C  
ATOM    101  HB2 GLU A   8       1.012  58.923 -10.312  1.00 81.67           H  
ATOM    102  HB3 GLU A   8       2.468  59.659  -9.642  1.00 81.67           H  
ATOM    103  O   GLU A   8       1.640  56.013  -9.876  1.00 81.67           O  
ATOM    104  CG  GLU A   8       0.627  60.345  -8.764  1.00 81.67           C  
ATOM    105  HG2 GLU A   8       0.970  60.548  -7.749  1.00 81.67           H  
ATOM    106  HG3 GLU A   8      -0.406  60.002  -8.715  1.00 81.67           H  
ATOM    107  CD  GLU A   8       0.735  61.634  -9.597  1.00 81.67           C  
ATOM    108  OE1 GLU A   8      -0.286  62.127 -10.117  1.00 81.67           O  
ATOM    109  OE2 GLU A   8       1.885  62.123  -9.739  1.00 81.67           O  
ATOM    110  N   GLN A   9       3.674  56.932  -9.669  1.00 82.32           N  
ATOM    111  H   GLN A   9       4.201  57.710  -9.297  1.00 82.32           H  
ATOM    112  CA  GLN A   9       4.382  55.859 -10.383  1.00 82.32           C  
ATOM    113  HA  GLN A   9       3.900  55.700 -11.348  1.00 82.32           H  
ATOM    114  C   GLN A   9       4.336  54.525  -9.628  1.00 82.32           C  
ATOM    115  CB  GLN A   9       5.863  56.215 -10.605  1.00 82.32           C  
ATOM    116  HB2 GLN A   9       6.384  55.316 -10.935  1.00 82.32           H  
ATOM    117  HB3 GLN A   9       6.302  56.520  -9.655  1.00 82.32           H  
ATOM    118  O   GLN A   9       4.198  53.480 -10.261  1.00 82.32           O  
ATOM    119  CG  GLN A   9       6.131  57.311 -11.641  1.00 82.32           C  
ATOM    120  HG2 GLN A   9       5.544  58.197 -11.398  1.00 82.32           H  
ATOM    121  HG3 GLN A   9       5.823  56.962 -12.626  1.00 82.32           H  
ATOM    122  CD  GLN A   9       7.607  57.696 -11.695  1.00 82.32           C  
ATOM    123  NE2 GLN A   9       7.936  58.916 -12.049  1.00 82.32           N  
ATOM    124 HE21 GLN A   9       8.920  59.142 -12.041  1.00 82.32           H  
ATOM    125 HE22 GLN A   9       7.229  59.631 -12.136  1.00 82.32           H  
ATOM    126  OE1 GLN A   9       8.503  56.903 -11.452  1.00 82.32           O  
ATOM    127  N   GLN A  10       4.487  54.542  -8.300  1.00 81.44           N  
ATOM    128  H   GLN A  10       4.506  55.438  -7.833  1.00 81.44           H  
ATOM    129  CA  GLN A  10       4.424  53.340  -7.466  1.00 81.44           C  
ATOM    130  HA  GLN A  10       5.051  52.569  -7.913  1.00 81.44           H  
ATOM    131  C   GLN A  10       2.998  52.784  -7.405  1.00 81.44           C  
ATOM    132  CB  GLN A  10       4.961  53.667  -6.061  1.00 81.44           C  
ATOM    133  HB2 GLN A  10       5.972  54.063  -6.147  1.00 81.44           H  
ATOM    134  HB3 GLN A  10       4.340  54.442  -5.612  1.00 81.44           H  
ATOM    135  O   GLN A  10       2.829  51.572  -7.471  1.00 81.44           O  
ATOM    136  CG  GLN A  10       4.978  52.466  -5.102  1.00 81.44           C  
ATOM    137  HG2 GLN A  10       5.314  52.808  -4.124  1.00 81.44           H  
ATOM    138  HG3 GLN A  10       3.965  52.083  -4.978  1.00 81.44           H  
ATOM    139  CD  GLN A  10       5.907  51.340  -5.548  1.00 81.44           C  
ATOM    140  NE2 GLN A  10       5.438  50.113  -5.572  1.00 81.44           N  
ATOM    141 HE21 GLN A  10       4.453  49.952  -5.417  1.00 81.44           H  
ATOM    142 HE22 GLN A  10       6.060  49.373  -5.865  1.00 81.44           H  
ATOM    143  OE1 GLN A  10       7.077  51.542  -5.850  1.00 81.44           O  
ATOM    144  N   GLU A  11       1.997  53.655  -7.312  1.00 85.99           N  
ATOM    145  H   GLU A  11       2.228  54.632  -7.201  1.00 85.99           H  
ATOM    146  CA  GLU A  11       0.576  53.314  -7.229  1.00 85.99           C  
ATOM    147  HA  GLU A  11       0.431  52.579  -6.438  1.00 85.99           H  
ATOM    148  C   GLU A  11       0.075  52.685  -8.540  1.00 85.99           C  
ATOM    149  CB  GLU A  11      -0.165  54.598  -6.830  1.00 85.99           C  
ATOM    150  HB2 GLU A  11      -0.155  55.298  -7.666  1.00 85.99           H  
ATOM    151  HB3 GLU A  11       0.382  55.052  -6.004  1.00 85.99           H  
ATOM    152  O   GLU A  11      -0.423  51.561  -8.524  1.00 85.99           O  
ATOM    153  CG  GLU A  11      -1.605  54.381  -6.355  1.00 85.99           C  
ATOM    154  HG2 GLU A  11      -1.623  53.535  -5.669  1.00 85.99           H  
ATOM    155  HG3 GLU A  11      -2.235  54.144  -7.212  1.00 85.99           H  
ATOM    156  CD  GLU A  11      -2.124  55.642  -5.643  1.00 85.99           C  
ATOM    157  OE1 GLU A  11      -2.654  55.497  -4.518  1.00 85.99           O  
ATOM    158  OE2 GLU A  11      -1.939  56.745  -6.209  1.00 85.99           O  
ATOM    159  N   ASN A  12       0.367  53.313  -9.689  1.00 87.47           N  
ATOM    160  H   ASN A  12       0.811  54.217  -9.626  1.00 87.47           H  
ATOM    161  CA  ASN A  12       0.082  52.754 -11.022  1.00 87.47           C  
ATOM    162  HA  ASN A  12      -0.993  52.612 -11.135  1.00 87.47           H  
ATOM    163  C   ASN A  12       0.746  51.376 -11.234  1.00 87.47           C  
ATOM    164  CB  ASN A  12       0.597  53.729 -12.106  1.00 87.47           C  
ATOM    165  HB2 ASN A  12       1.545  54.168 -11.795  1.00 87.47           H  
ATOM    166  HB3 ASN A  12       0.775  53.160 -13.019  1.00 87.47           H  
ATOM    167  O   ASN A  12       0.188  50.505 -11.898  1.00 87.47           O  
ATOM    168  CG  ASN A  12      -0.374  54.836 -12.483  1.00 87.47           C  
ATOM    169  ND2 ASN A  12      -0.638  55.775 -11.608  1.00 87.47           N  
ATOM    170 HD21 ASN A  12      -1.397  56.405 -11.824  1.00 87.47           H  
ATOM    171 HD22 ASN A  12      -0.205  55.756 -10.696  1.00 87.47           H  
ATOM    172  OD1 ASN A  12      -0.829  54.919 -13.612  1.00 87.47           O  
ATOM    173  N   LEU A  13       1.955  51.165 -10.698  1.00 90.54           N  
ATOM    174  H   LEU A  13       2.378  51.909 -10.163  1.00 90.54           H  
ATOM    175  CA  LEU A  13       2.657  49.881 -10.811  1.00 90.54           C  
ATOM    176  HA  LEU A  13       2.444  49.459 -11.793  1.00 90.54           H  
ATOM    177  C   LEU A  13       2.155  48.836  -9.809  1.00 90.54           C  
ATOM    178  CB  LEU A  13       4.174  50.106 -10.698  1.00 90.54           C  
ATOM    179  HB2 LEU A  13       4.369  50.751  -9.841  1.00 90.54           H  
ATOM    180  HB3 LEU A  13       4.664  49.150 -10.510  1.00 90.54           H  
ATOM    181  O   LEU A  13       2.185  47.648 -10.123  1.00 90.54           O  
ATOM    182  CG  LEU A  13       4.779  50.726 -11.971  1.00 90.54           C  
ATOM    183  HG  LEU A  13       4.203  51.601 -12.273  1.00 90.54           H  
ATOM    184  CD1 LEU A  13       6.214  51.161 -11.701  1.00 90.54           C  
ATOM    185 HD11 LEU A  13       6.649  51.596 -12.601  1.00 90.54           H  
ATOM    186 HD12 LEU A  13       6.212  51.911 -10.910  1.00 90.54           H  
ATOM    187 HD13 LEU A  13       6.792  50.292 -11.387  1.00 90.54           H  
ATOM    188  CD2 LEU A  13       4.824  49.734 -13.138  1.00 90.54           C  
ATOM    189 HD21 LEU A  13       3.810  49.500 -13.462  1.00 90.54           H  
ATOM    190 HD22 LEU A  13       5.356  50.170 -13.983  1.00 90.54           H  
ATOM    191 HD23 LEU A  13       5.324  48.814 -12.833  1.00 90.54           H  
ATOM    192  N   LEU A  14       1.674  49.250  -8.634  1.00 90.59           N  
ATOM    193  H   LEU A  14       1.679  50.239  -8.431  1.00 90.59           H  
ATOM    194  CA  LEU A  14       1.017  48.361  -7.676  1.00 90.59           C  
ATOM    195  HA  LEU A  14       1.666  47.508  -7.479  1.00 90.59           H  
ATOM    196  C   LEU A  14      -0.287  47.820  -8.270  1.00 90.59           C  
ATOM    197  CB  LEU A  14       0.760  49.123  -6.364  1.00 90.59           C  
ATOM    198  HB2 LEU A  14      -0.071  49.811  -6.520  1.00 90.59           H  
ATOM    199  HB3 LEU A  14       1.633  49.720  -6.101  1.00 90.59           H  
ATOM    200  O   LEU A  14      -0.509  46.613  -8.248  1.00 90.59           O  
ATOM    201  CG  LEU A  14       0.431  48.182  -5.191  1.00 90.59           C  
ATOM    202  HG  LEU A  14      -0.158  47.334  -5.538  1.00 90.59           H  
ATOM    203  CD1 LEU A  14       1.716  47.667  -4.538  1.00 90.59           C  
ATOM    204 HD11 LEU A  14       2.294  47.110  -5.275  1.00 90.59           H  
ATOM    205 HD12 LEU A  14       2.305  48.499  -4.152  1.00 90.59           H  
ATOM    206 HD13 LEU A  14       1.458  46.997  -3.717  1.00 90.59           H  
ATOM    207  CD2 LEU A  14      -0.378  48.920  -4.130  1.00 90.59           C  
ATOM    208 HD21 LEU A  14      -1.328  49.241  -4.557  1.00 90.59           H  
ATOM    209 HD22 LEU A  14      -0.583  48.258  -3.289  1.00 90.59           H  
ATOM    210 HD23 LEU A  14       0.167  49.797  -3.780  1.00 90.59           H  
ATOM    211  N   GLU A  15      -1.093  48.701  -8.863  1.00 89.41           N  
ATOM    212  H   GLU A  15      -0.853  49.681  -8.808  1.00 89.41           H  
ATOM    213  CA  GLU A  15      -2.329  48.360  -9.568  1.00 89.41           C  
ATOM    214  HA  GLU A  15      -2.978  47.800  -8.894  1.00 89.41           H  
ATOM    215  C   GLU A  15      -2.062  47.471 -10.795  1.00 89.41           C  
ATOM    216  CB  GLU A  15      -3.039  49.672  -9.936  1.00 89.41           C  
ATOM    217  HB2 GLU A  15      -2.399  50.248 -10.603  1.00 89.41           H  
ATOM    218  HB3 GLU A  15      -3.196  50.246  -9.023  1.00 89.41           H  
ATOM    219  O   GLU A  15      -2.758  46.473 -10.987  1.00 89.41           O  
ATOM    220  CG  GLU A  15      -4.398  49.438 -10.606  1.00 89.41           C  
ATOM    221  HG2 GLU A  15      -4.234  48.970 -11.576  1.00 89.41           H  
ATOM    222  HG3 GLU A  15      -4.976  48.752  -9.988  1.00 89.41           H  
ATOM    223  CD  GLU A  15      -5.188  50.739 -10.814  1.00 89.41           C  
ATOM    224  OE1 GLU A  15      -6.434  50.662 -10.739  1.00 89.41           O  
ATOM    225  OE2 GLU A  15      -4.548  51.781 -11.085  1.00 89.41           O  
ATOM    226  N   LEU A  16      -1.016  47.753 -11.583  1.00 90.42           N  
ATOM    227  H   LEU A  16      -0.532  48.627 -11.436  1.00 90.42           H  
ATOM    228  CA  LEU A  16      -0.615  46.904 -12.714  1.00 90.42           C  
ATOM    229  HA  LEU A  16      -1.462  46.840 -13.397  1.00 90.42           H  
ATOM    230  C   LEU A  16      -0.270  45.472 -12.275  1.00 90.42           C  
ATOM    231  CB  LEU A  16       0.574  47.555 -13.448  1.00 90.42           C  
ATOM    232  HB2 LEU A  16       1.395  47.664 -12.738  1.00 90.42           H  
ATOM    233  HB3 LEU A  16       0.280  48.550 -13.781  1.00 90.42           H  
ATOM    234  O   LEU A  16      -0.718  44.516 -12.907  1.00 90.42           O  
ATOM    235  CG  LEU A  16       1.090  46.752 -14.661  1.00 90.42           C  
ATOM    236  HG  LEU A  16       1.359  45.742 -14.352  1.00 90.42           H  
ATOM    237  CD1 LEU A  16       0.052  46.666 -15.781  1.00 90.42           C  
ATOM    238 HD11 LEU A  16       0.469  46.134 -16.636  1.00 90.42           H  
ATOM    239 HD12 LEU A  16      -0.256  47.666 -16.086  1.00 90.42           H  
ATOM    240 HD13 LEU A  16      -0.821  46.114 -15.434  1.00 90.42           H  
ATOM    241  CD2 LEU A  16       2.352  47.407 -15.224  1.00 90.42           C  
ATOM    242 HD21 LEU A  16       3.130  47.406 -14.460  1.00 90.42           H  
ATOM    243 HD22 LEU A  16       2.708  46.844 -16.087  1.00 90.42           H  
ATOM    244 HD23 LEU A  16       2.136  48.432 -15.525  1.00 90.42           H  
ATOM    245  N   VAL A  17       0.520  45.307 -11.206  1.00 92.95           N  
ATOM    246  H   VAL A  17       0.853  46.125 -10.717  1.00 92.95           H  
ATOM    247  CA  VAL A  17       0.882  43.968 -10.711  1.00 92.95           C  
ATOM    248  HA  VAL A  17       1.125  43.345 -11.572  1.00 92.95           H  
ATOM    249  C   VAL A  17      -0.312  43.295 -10.036  1.00 92.95           C  
ATOM    250  CB  VAL A  17       2.126  43.987  -9.798  1.00 92.95           C  
ATOM    251  HB  VAL A  17       1.922  44.602  -8.922  1.00 92.95           H  
ATOM    252  O   VAL A  17      -0.525  42.112 -10.270  1.00 92.95           O  
ATOM    253  CG1 VAL A  17       2.543  42.576  -9.348  1.00 92.95           C  
ATOM    254 HG11 VAL A  17       3.387  42.646  -8.661  1.00 92.95           H  
ATOM    255 HG12 VAL A  17       1.726  42.066  -8.839  1.00 92.95           H  
ATOM    256 HG13 VAL A  17       2.821  41.972 -10.212  1.00 92.95           H  
ATOM    257  CG2 VAL A  17       3.360  44.542 -10.521  1.00 92.95           C  
ATOM    258 HG21 VAL A  17       3.159  45.538 -10.917  1.00 92.95           H  
ATOM    259 HG22 VAL A  17       3.633  43.890 -11.351  1.00 92.95           H  
ATOM    260 HG23 VAL A  17       4.193  44.606  -9.822  1.00 92.95           H  
ATOM    261  N   ALA A  18      -1.125  44.014  -9.257  1.00 91.74           N  
ATOM    262  H   ALA A  18      -0.924  44.991  -9.100  1.00 91.74           H  
ATOM    263  CA  ALA A  18      -2.305  43.445  -8.604  1.00 91.74           C  
ATOM    264  HA  ALA A  18      -1.990  42.593  -8.001  1.00 91.74           H  
ATOM    265  C   ALA A  18      -3.335  42.921  -9.622  1.00 91.74           C  
ATOM    266  CB  ALA A  18      -2.910  44.494  -7.665  1.00 91.74           C  
ATOM    267  HB1 ALA A  18      -3.271  45.346  -8.241  1.00 91.74           H  
ATOM    268  HB2 ALA A  18      -3.739  44.053  -7.113  1.00 91.74           H  
ATOM    269  HB3 ALA A  18      -2.161  44.841  -6.953  1.00 91.74           H  
ATOM    270  O   ALA A  18      -3.820  41.803  -9.462  1.00 91.74           O  
ATOM    271  N   ASN A  19      -3.601  43.668 -10.702  1.00 89.40           N  
ATOM    272  H   ASN A  19      -3.191  44.588 -10.771  1.00 89.40           H  
ATOM    273  CA  ASN A  19      -4.455  43.198 -11.799  1.00 89.40           C  
ATOM    274  HA  ASN A  19      -5.406  42.855 -11.392  1.00 89.40           H  
ATOM    275  C   ASN A  19      -3.837  41.987 -12.510  1.00 89.40           C  
ATOM    276  CB  ASN A  19      -4.739  44.345 -12.785  1.00 89.40           C  
ATOM    277  HB2 ASN A  19      -3.819  44.883 -13.018  1.00 89.40           H  
ATOM    278  HB3 ASN A  19      -5.124  43.922 -13.712  1.00 89.40           H  
ATOM    279  O   ASN A  19      -4.505  40.970 -12.657  1.00 89.40           O  
ATOM    280  CG  ASN A  19      -5.801  45.305 -12.277  1.00 89.40           C  
ATOM    281  ND2 ASN A  19      -5.439  46.518 -11.945  1.00 89.40           N  
ATOM    282 HD21 ASN A  19      -4.457  46.744 -11.869  1.00 89.40           H  
ATOM    283 HD22 ASN A  19      -6.160  47.145 -11.619  1.00 89.40           H  
ATOM    284  OD1 ASN A  19      -6.963  44.967 -12.148  1.00 89.40           O  
ATOM    285  N   ALA A  20      -2.551  42.039 -12.878  1.00 91.98           N  
ATOM    286  H   ALA A  20      -2.032  42.895 -12.739  1.00 91.98           H  
ATOM    287  CA  ALA A  20      -1.885  40.915 -13.543  1.00 91.98           C  
ATOM    288  HA  ALA A  20      -2.450  40.668 -14.441  1.00 91.98           H  
ATOM    289  C   ALA A  20      -1.831  39.636 -12.679  1.00 91.98           C  
ATOM    290  CB  ALA A  20      -0.478  41.361 -13.958  1.00 91.98           C  
ATOM    291  HB1 ALA A  20      -0.545  42.242 -14.597  1.00 91.98           H  
ATOM    292  HB2 ALA A  20       0.111  41.599 -13.072  1.00 91.98           H  
ATOM    293  HB3 ALA A  20       0.009  40.558 -14.511  1.00 91.98           H  
ATOM    294  O   ALA A  20      -1.768  38.538 -13.227  1.00 91.98           O  
ATOM    295  N   VAL A  21      -1.850  39.770 -11.346  1.00 89.29           N  
ATOM    296  H   VAL A  21      -1.828  40.710 -10.978  1.00 89.29           H  
ATOM    297  CA  VAL A  21      -1.913  38.662 -10.377  1.00 89.29           C  
ATOM    298  HA  VAL A  21      -1.290  37.842 -10.734  1.00 89.29           H  
ATOM    299  C   VAL A  21      -3.335  38.113 -10.251  1.00 89.29           C  
ATOM    300  CB  VAL A  21      -1.342  39.110  -9.019  1.00 89.29           C  
ATOM    301  HB  VAL A  21      -1.793  40.061  -8.737  1.00 89.29           H  
ATOM    302  O   VAL A  21      -3.513  36.900 -10.320  1.00 89.29           O  
ATOM    303  CG1 VAL A  21      -1.578  38.112  -7.880  1.00 89.29           C  
ATOM    304 HG11 VAL A  21      -1.069  38.444  -6.975  1.00 89.29           H  
ATOM    305 HG12 VAL A  21      -2.645  38.047  -7.663  1.00 89.29           H  
ATOM    306 HG13 VAL A  21      -1.217  37.123  -8.163  1.00 89.29           H  
ATOM    307  CG2 VAL A  21       0.175  39.297  -9.137  1.00 89.29           C  
ATOM    308 HG21 VAL A  21       0.672  38.327  -9.149  1.00 89.29           H  
ATOM    309 HG22 VAL A  21       0.426  39.832 -10.053  1.00 89.29           H  
ATOM    310 HG23 VAL A  21       0.530  39.897  -8.299  1.00 89.29           H  
ATOM    311  N   ALA A  22      -4.348  38.980 -10.141  1.00 87.00           N  
ATOM    312  H   ALA A  22      -4.147  39.969 -10.101  1.00 87.00           H  
ATOM    313  CA  ALA A  22      -5.756  38.578 -10.169  1.00 87.00           C  
ATOM    314  HA  ALA A  22      -5.967  37.936  -9.313  1.00 87.00           H  
ATOM    315  C   ALA A  22      -6.080  37.771 -11.439  1.00 87.00           C  
ATOM    316  CB  ALA A  22      -6.624  39.842 -10.067  1.00 87.00           C  
ATOM    317  HB1 ALA A  22      -6.436  40.352  -9.122  1.00 87.00           H  
ATOM    318  HB2 ALA A  22      -6.406  40.522 -10.890  1.00 87.00           H  
ATOM    319  HB3 ALA A  22      -7.680  39.573 -10.119  1.00 87.00           H  
ATOM    320  O   ALA A  22      -6.605  36.662 -11.361  1.00 87.00           O  
ATOM    321  N   GLU A  23      -5.651  38.283 -12.595  1.00 83.82           N  
ATOM    322  H   GLU A  23      -5.238  39.204 -12.564  1.00 83.82           H  
ATOM    323  CA  GLU A  23      -5.921  37.729 -13.926  1.00 83.82           C  
ATOM    324  HA  GLU A  23      -6.993  37.553 -14.014  1.00 83.82           H  
ATOM    325  C   GLU A  23      -5.201  36.388 -14.212  1.00 83.82           C  
ATOM    326  CB  GLU A  23      -5.506  38.799 -14.958  1.00 83.82           C  
ATOM    327  HB2 GLU A  23      -4.428  38.714 -15.099  1.00 83.82           H  
ATOM    328  HB3 GLU A  23      -5.715  39.790 -14.556  1.00 83.82           H  
ATOM    329  O   GLU A  23      -5.572  35.699 -15.160  1.00 83.82           O  
ATOM    330  CG  GLU A  23      -6.223  38.730 -16.320  1.00 83.82           C  
ATOM    331  HG2 GLU A  23      -6.343  37.686 -16.609  1.00 83.82           H  
ATOM    332  HG3 GLU A  23      -7.219  39.160 -16.214  1.00 83.82           H  
ATOM    333  CD  GLU A  23      -5.458  39.463 -17.444  1.00 83.82           C  
ATOM    334  OE1 GLU A  23      -5.741  39.171 -18.632  1.00 83.82           O  
ATOM    335  OE2 GLU A  23      -4.458  40.166 -17.172  1.00 83.82           O  
ATOM    336  N   VAL A  24      -4.154  35.999 -13.459  1.00 81.50           N  
ATOM    337  H   VAL A  24      -3.869  36.603 -12.702  1.00 81.50           H  
ATOM    338  CA  VAL A  24      -3.535  34.647 -13.567  1.00 81.50           C  
ATOM    339  HA  VAL A  24      -3.805  34.211 -14.529  1.00 81.50           H  
ATOM    340  C   VAL A  24      -4.061  33.655 -12.531  1.00 81.50           C  
ATOM    341  CB  VAL A  24      -1.991  34.644 -13.511  1.00 81.50           C  
ATOM    342  HB  VAL A  24      -1.650  33.613 -13.605  1.00 81.50           H  
ATOM    343  O   VAL A  24      -3.994  32.450 -12.756  1.00 81.50           O  
ATOM    344  CG1 VAL A  24      -1.362  35.421 -14.667  1.00 81.50           C  
ATOM    345 HG11 VAL A  24      -0.278  35.419 -14.550  1.00 81.50           H  
ATOM    346 HG12 VAL A  24      -1.714  36.452 -14.660  1.00 81.50           H  
ATOM    347 HG13 VAL A  24      -1.607  34.920 -15.604  1.00 81.50           H  
ATOM    348  CG2 VAL A  24      -1.413  35.187 -12.204  1.00 81.50           C  
ATOM    349 HG21 VAL A  24      -1.674  36.240 -12.099  1.00 81.50           H  
ATOM    350 HG22 VAL A  24      -1.803  34.626 -11.355  1.00 81.50           H  
ATOM    351 HG23 VAL A  24      -0.329  35.073 -12.212  1.00 81.50           H  
ATOM    352  N   LEU A  25      -4.570  34.144 -11.398  1.00 75.65           N  
ATOM    353  H   LEU A  25      -4.573  35.145 -11.263  1.00 75.65           H  
ATOM    354  CA  LEU A  25      -5.152  33.313 -10.341  1.00 75.65           C  
ATOM    355  HA  LEU A  25      -4.670  32.336 -10.337  1.00 75.65           H  
ATOM    356  C   LEU A  25      -6.649  33.034 -10.563  1.00 75.65           C  
ATOM    357  CB  LEU A  25      -4.894  33.998  -8.990  1.00 75.65           C  
ATOM    358  HB2 LEU A  25      -5.247  35.027  -9.067  1.00 75.65           H  
ATOM    359  HB3 LEU A  25      -5.478  33.494  -8.220  1.00 75.65           H  
ATOM    360  O   LEU A  25      -7.167  32.063 -10.019  1.00 75.65           O  
ATOM    361  CG  LEU A  25      -3.420  34.022  -8.551  1.00 75.65           C  
ATOM    362  HG  LEU A  25      -2.815  34.497  -9.323  1.00 75.65           H  
ATOM    363  CD1 LEU A  25      -3.285  34.854  -7.277  1.00 75.65           C  
ATOM    364 HD11 LEU A  25      -3.904  34.419  -6.492  1.00 75.65           H  
ATOM    365 HD12 LEU A  25      -2.245  34.875  -6.953  1.00 75.65           H  
ATOM    366 HD13 LEU A  25      -3.628  35.870  -7.475  1.00 75.65           H  
ATOM    367  CD2 LEU A  25      -2.859  32.623  -8.293  1.00 75.65           C  
ATOM    368 HD21 LEU A  25      -1.862  32.699  -7.858  1.00 75.65           H  
ATOM    369 HD22 LEU A  25      -3.504  32.090  -7.596  1.00 75.65           H  
ATOM    370 HD23 LEU A  25      -2.797  32.061  -9.225  1.00 75.65           H  
ATOM    371  N   GLY A  26      -7.327  33.846 -11.383  1.00 72.56           N  
ATOM    372  H   GLY A  26      -6.844  34.655 -11.748  1.00 72.56           H  
ATOM    373  CA  GLY A  26      -8.748  33.695 -11.720  1.00 72.56           C  
ATOM    374  HA2 GLY A  26      -8.885  33.975 -12.765  1.00 72.56           H  
ATOM    375  HA3 GLY A  26      -9.047  32.652 -11.611  1.00 72.56           H  
ATOM    376  C   GLY A  26      -9.706  34.553 -10.884  1.00 72.56           C  
ATOM    377  O   GLY A  26     -10.876  34.204 -10.772  1.00 72.56           O  
ATOM    378  N   HIS A  27      -9.229  35.653 -10.294  1.00 75.44           N  
ATOM    379  H   HIS A  27      -8.278  35.920 -10.503  1.00 75.44           H  
ATOM    380  CA  HIS A  27     -10.065  36.627  -9.574  1.00 75.44           C  
ATOM    381  HA  HIS A  27     -10.892  36.108  -9.089  1.00 75.44           H  
ATOM    382  C   HIS A  27     -10.665  37.670 -10.534  1.00 75.44           C  
ATOM    383  CB  HIS A  27      -9.228  37.311  -8.486  1.00 75.44           C  
ATOM    384  HB2 HIS A  27      -8.335  37.742  -8.939  1.00 75.44           H  
ATOM    385  HB3 HIS A  27      -9.809  38.128  -8.058  1.00 75.44           H  
ATOM    386  O   HIS A  27     -10.012  38.054 -11.506  1.00 75.44           O  
ATOM    387  CG  HIS A  27      -8.813  36.395  -7.366  1.00 75.44           C  
ATOM    388  CD2 HIS A  27      -7.594  35.801  -7.197  1.00 75.44           C  
ATOM    389  HD2 HIS A  27      -6.754  35.899  -7.868  1.00 75.44           H  
ATOM    390  ND1 HIS A  27      -9.585  36.040  -6.290  1.00 75.44           N  
ATOM    391  HD1 HIS A  27     -10.525  36.364  -6.112  1.00 75.44           H  
ATOM    392  CE1 HIS A  27      -8.849  35.253  -5.491  1.00 75.44           C  
ATOM    393  HE1 HIS A  27      -9.197  34.829  -4.561  1.00 75.44           H  
ATOM    394  NE2 HIS A  27      -7.613  35.088  -5.993  1.00 75.44           N  
ATOM    395  N   GLU A  28     -11.865  38.192 -10.243  1.00 72.05           N  
ATOM    396  H   GLU A  28     -12.306  37.959  -9.364  1.00 72.05           H  
ATOM    397  CA  GLU A  28     -12.504  39.221 -11.087  1.00 72.05           C  
ATOM    398  HA  GLU A  28     -12.452  38.913 -12.131  1.00 72.05           H  
ATOM    399  C   GLU A  28     -11.799  40.582 -10.983  1.00 72.05           C  
ATOM    400  CB  GLU A  28     -13.985  39.431 -10.712  1.00 72.05           C  
ATOM    401  HB2 GLU A  28     -14.064  39.633  -9.644  1.00 72.05           H  
ATOM    402  HB3 GLU A  28     -14.328  40.319 -11.244  1.00 72.05           H  
ATOM    403  O   GLU A  28     -11.887  41.410 -11.894  1.00 72.05           O  
ATOM    404  CG  GLU A  28     -14.930  38.279 -11.088  1.00 72.05           C  
ATOM    405  HG2 GLU A  28     -14.672  37.937 -12.090  1.00 72.05           H  
ATOM    406  HG3 GLU A  28     -14.775  37.450 -10.397  1.00 72.05           H  
ATOM    407  CD  GLU A  28     -16.417  38.701 -11.075  1.00 72.05           C  
ATOM    408  OE1 GLU A  28     -17.219  38.023 -11.759  1.00 72.05           O  
ATOM    409  OE2 GLU A  28     -16.763  39.716 -10.422  1.00 72.05           O  
ATOM    410  N   SER A  29     -11.121  40.848  -9.860  1.00 79.01           N  
ATOM    411  H   SER A  29     -11.141  40.149  -9.132  1.00 79.01           H  
ATOM    412  CA  SER A  29     -10.560  42.165  -9.562  1.00 79.01           C  
ATOM    413  HA  SER A  29     -10.368  42.687 -10.499  1.00 79.01           H  
ATOM    414  C   SER A  29      -9.255  42.113  -8.770  1.00 79.01           C  
ATOM    415  CB  SER A  29     -11.597  42.959  -8.763  1.00 79.01           C  
ATOM    416  HB2 SER A  29     -11.735  42.491  -7.788  1.00 79.01           H  
ATOM    417  HB3 SER A  29     -12.551  42.950  -9.292  1.00 79.01           H  
ATOM    418  O   SER A  29      -9.100  41.339  -7.826  1.00 79.01           O  
ATOM    419  OG  SER A  29     -11.167  44.301  -8.593  1.00 79.01           O  
ATOM    420  HG  SER A  29     -11.462  44.783  -9.369  1.00 79.01           H  
ATOM    421  N   ALA A  30      -8.357  43.064  -9.050  1.00 81.86           N  
ATOM    422  H   ALA A  30      -8.519  43.653  -9.855  1.00 81.86           H  
ATOM    423  CA  ALA A  30      -7.212  43.379  -8.193  1.00 81.86           C  
ATOM    424  HA  ALA A  30      -6.514  42.543  -8.207  1.00 81.86           H  
ATOM    425  C   ALA A  30      -7.589  43.648  -6.721  1.00 81.86           C  
ATOM    426  CB  ALA A  30      -6.523  44.616  -8.775  1.00 81.86           C  
ATOM    427  HB1 ALA A  30      -7.234  45.436  -8.871  1.00 81.86           H  
ATOM    428  HB2 ALA A  30      -6.117  44.372  -9.757  1.00 81.86           H  
ATOM    429  HB3 ALA A  30      -5.709  44.930  -8.122  1.00 81.86           H  
ATOM    430  O   ALA A  30      -6.746  43.475  -5.844  1.00 81.86           O  
ATOM    431  N   ALA A  31      -8.836  44.048  -6.437  1.00 77.29           N  
ATOM    432  H   ALA A  31      -9.496  44.139  -7.196  1.00 77.29           H  
ATOM    433  CA  ALA A  31      -9.325  44.292  -5.080  1.00 77.29           C  
ATOM    434  HA  ALA A  31      -8.656  45.003  -4.596  1.00 77.29           H  
ATOM    435  C   ALA A  31      -9.356  43.030  -4.192  1.00 77.29           C  
ATOM    436  CB  ALA A  31     -10.716  44.927  -5.188  1.00 77.29           C  
ATOM    437  HB1 ALA A  31     -11.407  44.229  -5.660  1.00 77.29           H  
ATOM    438  HB2 ALA A  31     -11.084  45.171  -4.191  1.00 77.29           H  
ATOM    439  HB3 ALA A  31     -10.664  45.839  -5.783  1.00 77.29           H  
ATOM    440  O   ALA A  31      -9.321  43.150  -2.968  1.00 77.29           O  
ATOM    441  N   GLU A  32      -9.389  41.831  -4.783  1.00 73.83           N  
ATOM    442  H   GLU A  32      -9.443  41.781  -5.790  1.00 73.83           H  
ATOM    443  CA  GLU A  32      -9.316  40.557  -4.052  1.00 73.83           C  
ATOM    444  HA  GLU A  32      -9.898  40.628  -3.133  1.00 73.83           H  
ATOM    445  C   GLU A  32      -7.874  40.194  -3.648  1.00 73.83           C  
ATOM    446  CB  GLU A  32      -9.926  39.446  -4.919  1.00 73.83           C  
ATOM    447  HB2 GLU A  32      -9.802  38.495  -4.401  1.00 73.83           H  
ATOM    448  HB3 GLU A  32      -9.383  39.392  -5.863  1.00 73.83           H  
ATOM    449  O   GLU A  32      -7.649  39.431  -2.704  1.00 73.83           O  
ATOM    450  CG  GLU A  32     -11.423  39.663  -5.199  1.00 73.83           C  
ATOM    451  HG2 GLU A  32     -11.971  39.628  -4.258  1.00 73.83           H  
ATOM    452  HG3 GLU A  32     -11.577  40.646  -5.644  1.00 73.83           H  
ATOM    453  CD  GLU A  32     -11.948  38.583  -6.150  1.00 73.83           C  
ATOM    454  OE1 GLU A  32     -12.312  38.939  -7.293  1.00 73.83           O  
ATOM    455  OE2 GLU A  32     -11.907  37.398  -5.748  1.00 73.83           O  
ATOM    456  N   ILE A  33      -6.873  40.769  -4.323  1.00 81.43           N  
ATOM    457  H   ILE A  33      -7.106  41.463  -5.019  1.00 81.43           H  
ATOM    458  CA  ILE A  33      -5.462  40.459  -4.099  1.00 81.43           C  
ATOM    459  HA  ILE A  33      -5.389  39.409  -3.813  1.00 81.43           H  
ATOM    460  C   ILE A  33      -4.910  41.284  -2.936  1.00 81.43           C  
ATOM    461  CB  ILE A  33      -4.646  40.633  -5.399  1.00 81.43           C  
ATOM    462  HB  ILE A  33      -4.734  41.669  -5.728  1.00 81.43           H  
ATOM    463  O   ILE A  33      -4.615  42.474  -3.055  1.00 81.43           O  
ATOM    464  CG1 ILE A  33      -5.164  39.739  -6.547  1.00 81.43           C  
ATOM    465 HG12 ILE A  33      -4.527  39.890  -7.418  1.00 81.43           H  
ATOM    466 HG13 ILE A  33      -6.168  40.064  -6.823  1.00 81.43           H  
ATOM    467  CG2 ILE A  33      -3.151  40.355  -5.154  1.00 81.43           C  
ATOM    468 HG21 ILE A  33      -2.735  41.118  -4.498  1.00 81.43           H  
ATOM    469 HG22 ILE A  33      -3.014  39.375  -4.697  1.00 81.43           H  
ATOM    470 HG23 ILE A  33      -2.618  40.387  -6.104  1.00 81.43           H  
ATOM    471  CD1 ILE A  33      -5.221  38.234  -6.242  1.00 81.43           C  
ATOM    472 HD11 ILE A  33      -5.462  37.695  -7.158  1.00 81.43           H  
ATOM    473 HD12 ILE A  33      -5.996  38.025  -5.505  1.00 81.43           H  
ATOM    474 HD13 ILE A  33      -4.261  37.872  -5.874  1.00 81.43           H  
ATOM    475  N   ASN A  34      -4.660  40.624  -1.803  1.00 73.93           N  
ATOM    476  H   ASN A  34      -4.987  39.671  -1.734  1.00 73.93           H  
ATOM    477  CA  ASN A  34      -3.902  41.226  -0.709  1.00 73.93           C  
ATOM    478  HA  ASN A  34      -4.340  42.201  -0.494  1.00 73.93           H  
ATOM    479  C   ASN A  34      -2.442  41.455  -1.144  1.00 73.93           C  
ATOM    480  CB  ASN A  34      -4.036  40.371   0.561  1.00 73.93           C  
ATOM    481  HB2 ASN A  34      -3.657  39.368   0.366  1.00 73.93           H  
ATOM    482  HB3 ASN A  34      -5.093  40.295   0.816  1.00 73.93           H  
ATOM    483  O   ASN A  34      -1.597  40.564  -1.063  1.00 73.93           O  
ATOM    484  CG  ASN A  34      -3.289  40.951   1.759  1.00 73.93           C  
ATOM    485  ND2 ASN A  34      -3.614  40.493   2.944  1.00 73.93           N  
ATOM    486 HD21 ASN A  34      -4.354  39.813   3.041  1.00 73.93           H  
ATOM    487 HD22 ASN A  34      -3.121  40.883   3.735  1.00 73.93           H  
ATOM    488  OD1 ASN A  34      -2.413  41.801   1.669  1.00 73.93           O  
ATOM    489  N   VAL A  35      -2.139  42.687  -1.557  1.00 79.86           N  
ATOM    490  H   VAL A  35      -2.927  43.298  -1.719  1.00 79.86           H  
ATOM    491  CA  VAL A  35      -0.850  43.098  -2.141  1.00 79.86           C  
ATOM    492  HA  VAL A  35      -0.684  42.449  -3.001  1.00 79.86           H  
ATOM    493  C   VAL A  35       0.375  42.941  -1.226  1.00 79.86           C  
ATOM    494  CB  VAL A  35      -0.928  44.553  -2.652  1.00 79.86           C  
ATOM    495  HB  VAL A  35       0.019  44.801  -3.132  1.00 79.86           H  
ATOM    496  O   VAL A  35       1.514  43.067  -1.690  1.00 79.86           O  
ATOM    497  CG1 VAL A  35      -2.032  44.722  -3.700  1.00 79.86           C  
ATOM    498 HG11 VAL A  35      -3.019  44.676  -3.238  1.00 79.86           H  
ATOM    499 HG12 VAL A  35      -1.969  43.932  -4.448  1.00 79.86           H  
ATOM    500 HG13 VAL A  35      -1.925  45.686  -4.197  1.00 79.86           H  
ATOM    501  CG2 VAL A  35      -1.162  45.562  -1.518  1.00 79.86           C  
ATOM    502 HG21 VAL A  35      -0.315  45.564  -0.832  1.00 79.86           H  
ATOM    503 HG22 VAL A  35      -2.077  45.327  -0.974  1.00 79.86           H  
ATOM    504 HG23 VAL A  35      -1.261  46.562  -1.940  1.00 79.86           H  
ATOM    505  N   ARG A  36       0.169  42.693   0.075  1.00 71.40           N  
ATOM    506  H   ARG A  36      -0.790  42.582   0.372  1.00 71.40           H  
ATOM    507  CA  ARG A  36       1.231  42.428   1.063  1.00 71.40           C  
ATOM    508  HA  ARG A  36       2.181  42.813   0.693  1.00 71.40           H  
ATOM    509  C   ARG A  36       1.469  40.935   1.311  1.00 71.40           C  
ATOM    510  CB  ARG A  36       0.904  43.130   2.392  1.00 71.40           C  
ATOM    511  HB2 ARG A  36       1.689  42.891   3.109  1.00 71.40           H  
ATOM    512  HB3 ARG A  36      -0.036  42.738   2.779  1.00 71.40           H  
ATOM    513  O   ARG A  36       2.447  40.596   1.971  1.00 71.40           O  
ATOM    514  CG  ARG A  36       0.806  44.658   2.273  1.00 71.40           C  
ATOM    515  HG2 ARG A  36       1.718  45.049   1.822  1.00 71.40           H  
ATOM    516  HG3 ARG A  36      -0.046  44.921   1.647  1.00 71.40           H  
ATOM    517  CD  ARG A  36       0.620  45.275   3.667  1.00 71.40           C  
ATOM    518  HD2 ARG A  36       1.500  45.049   4.270  1.00 71.40           H  
ATOM    519  HD3 ARG A  36      -0.252  44.818   4.135  1.00 71.40           H  
ATOM    520  NE  ARG A  36       0.426  46.736   3.601  1.00 71.40           N  
ATOM    521  HE  ARG A  36       0.420  47.152   2.680  1.00 71.40           H  
ATOM    522  NH1 ARG A  36       0.193  47.120   5.860  1.00 71.40           N  
ATOM    523 HH11 ARG A  36       0.349  46.140   6.047  1.00 71.40           H  
ATOM    524 HH12 ARG A  36       0.009  47.750   6.627  1.00 71.40           H  
ATOM    525  NH2 ARG A  36      -0.008  48.815   4.431  1.00 71.40           N  
ATOM    526 HH21 ARG A  36      -0.041  49.195   3.496  1.00 71.40           H  
ATOM    527 HH22 ARG A  36      -0.197  49.417   5.221  1.00 71.40           H  
ATOM    528  CZ  ARG A  36       0.208  47.545   4.626  1.00 71.40           C  
ATOM    529  N   ARG A  37       0.591  40.058   0.818  1.00 71.33           N  
ATOM    530  H   ARG A  37      -0.148  40.405   0.224  1.00 71.33           H  
ATOM    531  CA  ARG A  37       0.676  38.608   1.017  1.00 71.33           C  
ATOM    532  HA  ARG A  37       0.967  38.431   2.052  1.00 71.33           H  
ATOM    533  C   ARG A  37       1.754  37.984   0.130  1.00 71.33           C  
ATOM    534  CB  ARG A  37      -0.707  37.987   0.767  1.00 71.33           C  
ATOM    535  HB2 ARG A  37      -1.482  38.704   1.038  1.00 71.33           H  
ATOM    536  HB3 ARG A  37      -0.817  37.733  -0.288  1.00 71.33           H  
ATOM    537  O   ARG A  37       2.049  38.504  -0.948  1.00 71.33           O  
ATOM    538  CG  ARG A  37      -0.894  36.749   1.639  1.00 71.33           C  
ATOM    539  HG2 ARG A  37      -0.822  37.054   2.682  1.00 71.33           H  
ATOM    540  HG3 ARG A  37      -0.102  36.028   1.437  1.00 71.33           H  
ATOM    541  CD  ARG A  37      -2.247  36.077   1.411  1.00 71.33           C  
ATOM    542  HD2 ARG A  37      -3.030  36.834   1.373  1.00 71.33           H  
ATOM    543  HD3 ARG A  37      -2.223  35.523   0.473  1.00 71.33           H  
ATOM    544  NE  ARG A  37      -2.490  35.167   2.529  1.00 71.33           N  
ATOM    545  HE  ARG A  37      -1.675  34.895   3.060  1.00 71.33           H  
ATOM    546  NH1 ARG A  37      -4.697  34.644   2.181  1.00 71.33           N  
ATOM    547 HH11 ARG A  37      -4.627  35.050   1.259  1.00 71.33           H  
ATOM    548 HH12 ARG A  37      -5.492  34.064   2.407  1.00 71.33           H  
ATOM    549  NH2 ARG A  37      -3.563  33.839   3.958  1.00 71.33           N  
ATOM    550 HH21 ARG A  37      -4.347  33.259   4.223  1.00 71.33           H  
ATOM    551 HH22 ARG A  37      -2.649  33.715   4.370  1.00 71.33           H  
ATOM    552  CZ  ARG A  37      -3.596  34.558   2.876  1.00 71.33           C  
ATOM    553  N   ALA A  38       2.328  36.872   0.586  1.00 73.59           N  
ATOM    554  H   ALA A  38       2.029  36.489   1.472  1.00 73.59           H  
ATOM    555  CA  ALA A  38       3.271  36.091  -0.203  1.00 73.59           C  
ATOM    556  HA  ALA A  38       4.048  36.768  -0.557  1.00 73.59           H  
ATOM    557  C   ALA A  38       2.579  35.446  -1.416  1.00 73.59           C  
ATOM    558  CB  ALA A  38       3.937  35.046   0.698  1.00 73.59           C  
ATOM    559  HB1 ALA A  38       4.671  34.480   0.125  1.00 73.59           H  
ATOM    560  HB2 ALA A  38       3.189  34.358   1.091  1.00 73.59           H  
ATOM    561  HB3 ALA A  38       4.440  35.538   1.531  1.00 73.59           H  
ATOM    562  O   ALA A  38       1.463  34.946  -1.292  1.00 73.59           O  
ATOM    563  N   PHE A  39       3.249  35.395  -2.568  1.00 77.98           N  
ATOM    564  H   PHE A  39       4.126  35.893  -2.631  1.00 77.98           H  
ATOM    565  CA  PHE A  39       2.717  34.762  -3.781  1.00 77.98           C  
ATOM    566  HA  PHE A  39       1.775  35.249  -4.032  1.00 77.98           H  
ATOM    567  C   PHE A  39       2.355  33.280  -3.577  1.00 77.98           C  
ATOM    568  CB  PHE A  39       3.722  34.963  -4.932  1.00 77.98           C  
ATOM    569  HB2 PHE A  39       3.522  34.230  -5.713  1.00 77.98           H  
ATOM    570  HB3 PHE A  39       4.729  34.760  -4.568  1.00 77.98           H  
ATOM    571  O   PHE A  39       1.308  32.835  -4.042  1.00 77.98           O  
ATOM    572  CG  PHE A  39       3.680  36.339  -5.580  1.00 77.98           C  
ATOM    573  CD1 PHE A  39       2.445  36.899  -5.961  1.00 77.98           C  
ATOM    574  HD1 PHE A  39       1.525  36.352  -5.816  1.00 77.98           H  
ATOM    575  CD2 PHE A  39       4.867  37.051  -5.841  1.00 77.98           C  
ATOM    576  HD2 PHE A  39       5.824  36.627  -5.575  1.00 77.98           H  
ATOM    577  CE1 PHE A  39       2.392  38.173  -6.543  1.00 77.98           C  
ATOM    578  HE1 PHE A  39       1.430  38.588  -6.803  1.00 77.98           H  
ATOM    579  CE2 PHE A  39       4.812  38.316  -6.459  1.00 77.98           C  
ATOM    580  HE2 PHE A  39       5.723  38.856  -6.669  1.00 77.98           H  
ATOM    581  CZ  PHE A  39       3.574  38.884  -6.799  1.00 77.98           C  
ATOM    582  HZ  PHE A  39       3.531  39.858  -7.263  1.00 77.98           H  
ATOM    583  N   SER A  40       3.139  32.548  -2.784  1.00 63.92           N  
ATOM    584  H   SER A  40       3.961  32.973  -2.379  1.00 63.92           H  
ATOM    585  CA  SER A  40       2.833  31.170  -2.378  1.00 63.92           C  
ATOM    586  HA  SER A  40       2.689  30.564  -3.272  1.00 63.92           H  
ATOM    587  C   SER A  40       1.553  31.042  -1.537  1.00 63.92           C  
ATOM    588  CB  SER A  40       4.022  30.600  -1.600  1.00 63.92           C  
ATOM    589  HB2 SER A  40       4.843  30.413  -2.292  1.00 63.92           H  
ATOM    590  HB3 SER A  40       3.732  29.656  -1.139  1.00 63.92           H  
ATOM    591  O   SER A  40       0.837  30.057  -1.672  1.00 63.92           O  
ATOM    592  OG  SER A  40       4.459  31.515  -0.603  1.00 63.92           O  
ATOM    593  HG  SER A  40       4.968  31.026   0.047  1.00 63.92           H  
ATOM    594  N   GLU A  41       1.212  32.039  -0.714  1.00 63.38           N  
ATOM    595  H   GLU A  41       1.805  32.856  -0.684  1.00 63.38           H  
ATOM    596  CA  GLU A  41      -0.055  32.082   0.040  1.00 63.38           C  
ATOM    597  HA  GLU A  41      -0.292  31.086   0.413  1.00 63.38           H  
ATOM    598  C   GLU A  41      -1.260  32.538  -0.805  1.00 63.38           C  
ATOM    599  CB  GLU A  41       0.061  33.043   1.229  1.00 63.38           C  
ATOM    600  HB2 GLU A  41      -0.950  33.227   1.590  1.00 63.38           H  
ATOM    601  HB3 GLU A  41       0.474  33.989   0.881  1.00 63.38           H  
ATOM    602  O   GLU A  41      -2.397  32.485  -0.334  1.00 63.38           O  
ATOM    603  CG  GLU A  41       0.880  32.561   2.428  1.00 63.38           C  
ATOM    604  HG2 GLU A  41       0.490  31.600   2.764  1.00 63.38           H  
ATOM    605  HG3 GLU A  41       1.918  32.429   2.124  1.00 63.38           H  
ATOM    606  CD  GLU A  41       0.777  33.583   3.575  1.00 63.38           C  
ATOM    607  OE1 GLU A  41       1.829  33.917   4.156  1.00 63.38           O  
ATOM    608  OE2 GLU A  41      -0.356  34.066   3.851  1.00 63.38           O  
ATOM    609  N   LEU A  42      -1.022  33.021  -2.027  1.00 70.10           N  
ATOM    610  H   LEU A  42      -0.062  33.059  -2.338  1.00 70.10           H  
ATOM    611  CA  LEU A  42      -2.055  33.398  -2.996  1.00 70.10           C  
ATOM    612  HA  LEU A  42      -2.999  33.556  -2.473  1.00 70.10           H  
ATOM    613  C   LEU A  42      -2.342  32.271  -4.010  1.00 70.10           C  
ATOM    614  CB  LEU A  42      -1.654  34.723  -3.685  1.00 70.10           C  
ATOM    615  HB2 LEU A  42      -0.681  34.583  -4.156  1.00 70.10           H  
ATOM    616  HB3 LEU A  42      -2.371  34.934  -4.478  1.00 70.10           H  
ATOM    617  O   LEU A  42      -3.106  32.487  -4.940  1.00 70.10           O  
ATOM    618  CG  LEU A  42      -1.595  35.958  -2.764  1.00 70.10           C  
ATOM    619  HG  LEU A  42      -0.976  35.746  -1.893  1.00 70.10           H  
ATOM    620  CD1 LEU A  42      -0.978  37.142  -3.515  1.00 70.10           C  
ATOM    621 HD11 LEU A  42      -1.559  37.353  -4.413  1.00 70.10           H  
ATOM    622 HD12 LEU A  42      -0.961  38.023  -2.873  1.00 70.10           H  
ATOM    623 HD13 LEU A  42       0.046  36.897  -3.795  1.00 70.10           H  
ATOM    624  CD2 LEU A  42      -2.983  36.389  -2.278  1.00 70.10           C  
ATOM    625 HD21 LEU A  42      -3.427  35.594  -1.680  1.00 70.10           H  
ATOM    626 HD22 LEU A  42      -2.903  37.294  -1.675  1.00 70.10           H  
ATOM    627 HD23 LEU A  42      -3.628  36.583  -3.135  1.00 70.10           H  
ATOM    628  N   GLY A  43      -1.732  31.087  -3.865  1.00 60.73           N  
ATOM    629  H   GLY A  43      -1.133  30.944  -3.064  1.00 60.73           H  
ATOM    630  CA  GLY A  43      -1.864  29.990  -4.837  1.00 60.73           C  
ATOM    631  HA2 GLY A  43      -1.504  29.068  -4.380  1.00 60.73           H  
ATOM    632  HA3 GLY A  43      -2.914  29.857  -5.096  1.00 60.73           H  
ATOM    633  C   GLY A  43      -1.077  30.210  -6.137  1.00 60.73           C  
ATOM    634  O   GLY A  43      -1.356  29.580  -7.157  1.00 60.73           O  
ATOM    635  N   LEU A  44      -0.095  31.118  -6.133  1.00 68.89           N  
ATOM    636  H   LEU A  44       0.116  31.603  -5.272  1.00 68.89           H  
ATOM    637  CA  LEU A  44       0.687  31.457  -7.320  1.00 68.89           C  
ATOM    638  HA  LEU A  44       0.033  31.333  -8.183  1.00 68.89           H  
ATOM    639  C   LEU A  44       1.851  30.467  -7.505  1.00 68.89           C  
ATOM    640  CB  LEU A  44       1.066  32.946  -7.259  1.00 68.89           C  
ATOM    641  HB2 LEU A  44       0.229  33.495  -6.827  1.00 68.89           H  
ATOM    642  HB3 LEU A  44       1.915  33.069  -6.587  1.00 68.89           H  
ATOM    643  O   LEU A  44       3.000  30.745  -7.160  1.00 68.89           O  
ATOM    644  CG  LEU A  44       1.385  33.531  -8.648  1.00 68.89           C  
ATOM    645  HG  LEU A  44       1.133  32.812  -9.428  1.00 68.89           H  
ATOM    646  CD1 LEU A  44       0.587  34.809  -8.907  1.00 68.89           C  
ATOM    647 HD11 LEU A  44      -0.478  34.594  -8.823  1.00 68.89           H  
ATOM    648 HD12 LEU A  44       0.858  35.580  -8.186  1.00 68.89           H  
ATOM    649 HD13 LEU A  44       0.779  35.161  -9.921  1.00 68.89           H  
ATOM    650  CD2 LEU A  44       2.858  33.892  -8.782  1.00 68.89           C  
ATOM    651 HD21 LEU A  44       3.134  34.637  -8.035  1.00 68.89           H  
ATOM    652 HD22 LEU A  44       3.460  32.994  -8.641  1.00 68.89           H  
ATOM    653 HD23 LEU A  44       3.030  34.299  -9.778  1.00 68.89           H  
ATOM    654  N   ASP A  45       1.500  29.287  -8.015  1.00 55.89           N  
ATOM    655  H   ASP A  45       0.514  29.130  -8.164  1.00 55.89           H  
ATOM    656  CA  ASP A  45       2.406  28.193  -8.377  1.00 55.89           C  
ATOM    657  HA  ASP A  45       3.059  28.004  -7.525  1.00 55.89           H  
ATOM    658  C   ASP A  45       3.322  28.511  -9.582  1.00 55.89           C  
ATOM    659  CB  ASP A  45       1.566  26.916  -8.603  1.00 55.89           C  
ATOM    660  HB2 ASP A  45       2.239  26.064  -8.701  1.00 55.89           H  
ATOM    661  HB3 ASP A  45       0.959  26.743  -7.715  1.00 55.89           H  
ATOM    662  O   ASP A  45       3.328  29.618 -10.122  1.00 55.89           O  
ATOM    663  CG  ASP A  45       0.648  26.952  -9.836  1.00 55.89           C  
ATOM    664  OD1 ASP A  45       0.976  27.661 -10.816  1.00 55.89           O  
ATOM    665  OD2 ASP A  45      -0.376  26.242  -9.806  1.00 55.89           O  
ATOM    666  N   SER A  46       4.108  27.525 -10.026  1.00 49.03           N  
ATOM    667  H   SER A  46       4.078  26.638  -9.545  1.00 49.03           H  
ATOM    668  CA  SER A  46       5.031  27.644 -11.165  1.00 49.03           C  
ATOM    669  HA  SER A  46       5.796  28.382 -10.923  1.00 49.03           H  
ATOM    670  C   SER A  46       4.363  28.071 -12.482  1.00 49.03           C  
ATOM    671  CB  SER A  46       5.713  26.294 -11.407  1.00 49.03           C  
ATOM    672  HB2 SER A  46       4.958  25.552 -11.668  1.00 49.03           H  
ATOM    673  HB3 SER A  46       6.415  26.384 -12.236  1.00 49.03           H  
ATOM    674  O   SER A  46       4.977  28.806 -13.262  1.00 49.03           O  
ATOM    675  OG  SER A  46       6.407  25.866 -10.249  1.00 49.03           O  
ATOM    676  HG  SER A  46       6.607  24.933 -10.352  1.00 49.03           H  
ATOM    677  N   LEU A  47       3.125  27.635 -12.739  1.00 52.06           N  
ATOM    678  H   LEU A  47       2.599  27.209 -11.989  1.00 52.06           H  
ATOM    679  CA  LEU A  47       2.384  27.934 -13.965  1.00 52.06           C  
ATOM    680  HA  LEU A  47       3.049  27.828 -14.823  1.00 52.06           H  
ATOM    681  C   LEU A  47       1.879  29.382 -13.917  1.00 52.06           C  
ATOM    682  CB  LEU A  47       1.229  26.919 -14.092  1.00 52.06           C  
ATOM    683  HB2 LEU A  47       1.606  25.913 -13.910  1.00 52.06           H  
ATOM    684  HB3 LEU A  47       0.498  27.130 -13.311  1.00 52.06           H  
ATOM    685  O   LEU A  47       2.180  30.191 -14.801  1.00 52.06           O  
ATOM    686  CG  LEU A  47       0.520  26.944 -15.458  1.00 52.06           C  
ATOM    687  HG  LEU A  47       0.423  27.972 -15.807  1.00 52.06           H  
ATOM    688  CD1 LEU A  47       1.287  26.127 -16.498  1.00 52.06           C  
ATOM    689 HD11 LEU A  47       1.432  25.107 -16.143  1.00 52.06           H  
ATOM    690 HD12 LEU A  47       0.714  26.079 -17.425  1.00 52.06           H  
ATOM    691 HD13 LEU A  47       2.261  26.577 -16.692  1.00 52.06           H  
ATOM    692  CD2 LEU A  47      -0.880  26.352 -15.337  1.00 52.06           C  
ATOM    693 HD21 LEU A  47      -1.430  26.897 -14.570  1.00 52.06           H  
ATOM    694 HD22 LEU A  47      -1.410  26.435 -16.286  1.00 52.06           H  
ATOM    695 HD23 LEU A  47      -0.823  25.303 -15.048  1.00 52.06           H  
ATOM    696  N   ASN A  48       1.209  29.741 -12.821  1.00 66.84           N  
ATOM    697  H   ASN A  48       1.038  29.029 -12.126  1.00 66.84           H  
ATOM    698  CA  ASN A  48       0.675  31.081 -12.595  1.00 66.84           C  
ATOM    699  HA  ASN A  48       0.082  31.364 -13.464  1.00 66.84           H  
ATOM    700  C   ASN A  48       1.821  32.121 -12.470  1.00 66.84           C  
ATOM    701  CB  ASN A  48      -0.277  31.007 -11.380  1.00 66.84           C  
ATOM    702  HB2 ASN A  48      -0.676  31.999 -11.167  1.00 66.84           H  
ATOM    703  HB3 ASN A  48       0.289  30.664 -10.514  1.00 66.84           H  
ATOM    704  O   ASN A  48       1.695  33.251 -12.947  1.00 66.84           O  
ATOM    705  CG  ASN A  48      -1.468  30.061 -11.586  1.00 66.84           C  
ATOM    706  ND2 ASN A  48      -1.986  29.476 -10.530  1.00 66.84           N  
ATOM    707 HD21 ASN A  48      -2.625  28.712 -10.699  1.00 66.84           H  
ATOM    708 HD22 ASN A  48      -1.584  29.576  -9.609  1.00 66.84           H  
ATOM    709  OD1 ASN A  48      -1.956  29.837 -12.689  1.00 66.84           O  
ATOM    710  N   ALA A  49       2.993  31.729 -11.952  1.00 68.61           N  
ATOM    711  H   ALA A  49       3.026  30.822 -11.509  1.00 68.61           H  
ATOM    712  CA  ALA A  49       4.223  32.530 -11.954  1.00 68.61           C  
ATOM    713  HA  ALA A  49       4.003  33.509 -11.530  1.00 68.61           H  
ATOM    714  C   ALA A  49       4.808  32.765 -13.357  1.00 68.61           C  
ATOM    715  CB  ALA A  49       5.262  31.836 -11.067  1.00 68.61           C  
ATOM    716  HB1 ALA A  49       6.175  32.431 -11.039  1.00 68.61           H  
ATOM    717  HB2 ALA A  49       4.869  31.726 -10.056  1.00 68.61           H  
ATOM    718  HB3 ALA A  49       5.492  30.847 -11.462  1.00 68.61           H  
ATOM    719  O   ALA A  49       5.245  33.881 -13.668  1.00 68.61           O  
ATOM    720  N   MET A  50       4.812  31.747 -14.225  1.00 64.95           N  
ATOM    721  H   MET A  50       4.458  30.851 -13.923  1.00 64.95           H  
ATOM    722  CA  MET A  50       5.224  31.902 -15.624  1.00 64.95           C  
ATOM    723  HA  MET A  50       6.204  32.378 -15.645  1.00 64.95           H  
ATOM    724  C   MET A  50       4.284  32.842 -16.383  1.00 64.95           C  
ATOM    725  CB  MET A  50       5.318  30.537 -16.326  1.00 64.95           C  
ATOM    726  HB2 MET A  50       4.493  29.897 -16.012  1.00 64.95           H  
ATOM    727  HB3 MET A  50       5.238  30.680 -17.403  1.00 64.95           H  
ATOM    728  O   MET A  50       4.769  33.751 -17.068  1.00 64.95           O  
ATOM    729  CG  MET A  50       6.646  29.823 -16.050  1.00 64.95           C  
ATOM    730  HG2 MET A  50       6.755  29.670 -14.976  1.00 64.95           H  
ATOM    731  HG3 MET A  50       6.595  28.839 -16.515  1.00 64.95           H  
ATOM    732  SD  MET A  50       8.116  30.680 -16.702  1.00 64.95           S  
ATOM    733  CE  MET A  50       8.831  31.288 -15.149  1.00 64.95           C  
ATOM    734  HE1 MET A  50       9.038  30.443 -14.492  1.00 64.95           H  
ATOM    735  HE2 MET A  50       8.132  31.955 -14.645  1.00 64.95           H  
ATOM    736  HE3 MET A  50       9.764  31.817 -15.346  1.00 64.95           H  
ATOM    737  N   ALA A  51       2.970  32.686 -16.206  1.00 69.68           N  
ATOM    738  H   ALA A  51       2.649  31.896 -15.664  1.00 69.68           H  
ATOM    739  CA  ALA A  51       1.960  33.561 -16.792  1.00 69.68           C  
ATOM    740  HA  ALA A  51       2.085  33.559 -17.875  1.00 69.68           H  
ATOM    741  C   ALA A  51       2.110  35.016 -16.305  1.00 69.68           C  
ATOM    742  CB  ALA A  51       0.581  32.974 -16.477  1.00 69.68           C  
ATOM    743  HB1 ALA A  51      -0.193  33.563 -16.969  1.00 69.68           H  
ATOM    744  HB2 ALA A  51       0.520  31.950 -16.846  1.00 69.68           H  
ATOM    745  HB3 ALA A  51       0.403  32.969 -15.401  1.00 69.68           H  
ATOM    746  O   ALA A  51       2.164  35.938 -17.125  1.00 69.68           O  
ATOM    747  N   LEU A  52       2.295  35.229 -14.994  1.00 81.04           N  
ATOM    748  H   LEU A  52       2.187  34.445 -14.367  1.00 81.04           H  
ATOM    749  CA  LEU A  52       2.517  36.555 -14.404  1.00 81.04           C  
ATOM    750  HA  LEU A  52       1.654  37.178 -14.636  1.00 81.04           H  
ATOM    751  C   LEU A  52       3.762  37.228 -14.994  1.00 81.04           C  
ATOM    752  CB  LEU A  52       2.638  36.413 -12.874  1.00 81.04           C  
ATOM    753  HB2 LEU A  52       1.715  35.980 -12.488  1.00 81.04           H  
ATOM    754  HB3 LEU A  52       3.448  35.720 -12.647  1.00 81.04           H  
ATOM    755  O   LEU A  52       3.715  38.387 -15.411  1.00 81.04           O  
ATOM    756  CG  LEU A  52       2.906  37.737 -12.136  1.00 81.04           C  
ATOM    757  HG  LEU A  52       3.832  38.178 -12.505  1.00 81.04           H  
ATOM    758  CD1 LEU A  52       1.772  38.742 -12.333  1.00 81.04           C  
ATOM    759 HD11 LEU A  52       0.827  38.298 -12.019  1.00 81.04           H  
ATOM    760 HD12 LEU A  52       1.695  39.030 -13.381  1.00 81.04           H  
ATOM    761 HD13 LEU A  52       1.961  39.640 -11.744  1.00 81.04           H  
ATOM    762  CD2 LEU A  52       3.088  37.475 -10.644  1.00 81.04           C  
ATOM    763 HD21 LEU A  52       3.279  38.410 -10.116  1.00 81.04           H  
ATOM    764 HD22 LEU A  52       2.191  37.008 -10.237  1.00 81.04           H  
ATOM    765 HD23 LEU A  52       3.930  36.801 -10.490  1.00 81.04           H  
ATOM    766  N   ARG A  53       4.877  36.494 -15.093  1.00 77.68           N  
ATOM    767  H   ARG A  53       4.854  35.557 -14.717  1.00 77.68           H  
ATOM    768  CA  ARG A  53       6.112  36.992 -15.712  1.00 77.68           C  
ATOM    769  HA  ARG A  53       6.405  37.910 -15.203  1.00 77.68           H  
ATOM    770  C   ARG A  53       5.907  37.348 -17.190  1.00 77.68           C  
ATOM    771  CB  ARG A  53       7.213  35.940 -15.523  1.00 77.68           C  
ATOM    772  HB2 ARG A  53       7.302  35.703 -14.463  1.00 77.68           H  
ATOM    773  HB3 ARG A  53       6.920  35.032 -16.050  1.00 77.68           H  
ATOM    774  O   ARG A  53       6.430  38.376 -17.626  1.00 77.68           O  
ATOM    775  CG  ARG A  53       8.578  36.426 -16.034  1.00 77.68           C  
ATOM    776  HG2 ARG A  53       8.925  37.240 -15.397  1.00 77.68           H  
ATOM    777  HG3 ARG A  53       8.502  36.794 -17.057  1.00 77.68           H  
ATOM    778  CD  ARG A  53       9.617  35.306 -16.010  1.00 77.68           C  
ATOM    779  HD2 ARG A  53       9.653  34.883 -15.006  1.00 77.68           H  
ATOM    780  HD3 ARG A  53      10.585  35.755 -16.228  1.00 77.68           H  
ATOM    781  NE  ARG A  53       9.305  34.236 -16.983  1.00 77.68           N  
ATOM    782  HE  ARG A  53       8.364  33.870 -16.962  1.00 77.68           H  
ATOM    783  NH1 ARG A  53      11.393  34.004 -17.910  1.00 77.68           N  
ATOM    784 HH11 ARG A  53      11.695  34.811 -17.383  1.00 77.68           H  
ATOM    785 HH12 ARG A  53      12.011  33.527 -18.551  1.00 77.68           H  
ATOM    786  NH2 ARG A  53       9.740  32.652 -18.555  1.00 77.68           N  
ATOM    787 HH21 ARG A  53       8.836  32.239 -18.377  1.00 77.68           H  
ATOM    788 HH22 ARG A  53      10.376  32.149 -19.157  1.00 77.68           H  
ATOM    789  CZ  ARG A  53      10.144  33.641 -17.810  1.00 77.68           C  
ATOM    790  N   LYS A  54       5.164  36.532 -17.955  1.00 74.17           N  
ATOM    791  H   LYS A  54       4.780  35.712 -17.509  1.00 74.17           H  
ATOM    792  CA  LYS A  54       4.844  36.755 -19.383  1.00 74.17           C  
ATOM    793  HA  LYS A  54       5.777  36.920 -19.923  1.00 74.17           H  
ATOM    794  C   LYS A  54       4.020  38.044 -19.545  1.00 74.17           C  
ATOM    795  CB  LYS A  54       4.173  35.475 -19.960  1.00 74.17           C  
ATOM    796  HB2 LYS A  54       3.167  35.386 -19.549  1.00 74.17           H  
ATOM    797  HB3 LYS A  54       4.743  34.620 -19.597  1.00 74.17           H  
ATOM    798  O   LYS A  54       4.442  38.926 -20.295  1.00 74.17           O  
ATOM    799  CG  LYS A  54       4.091  35.332 -21.503  1.00 74.17           C  
ATOM    800  HG2 LYS A  54       5.085  35.479 -21.925  1.00 74.17           H  
ATOM    801  HG3 LYS A  54       3.425  36.099 -21.900  1.00 74.17           H  
ATOM    802  CD  LYS A  54       3.567  33.925 -21.922  1.00 74.17           C  
ATOM    803  HD2 LYS A  54       2.569  33.793 -21.506  1.00 74.17           H  
ATOM    804  HD3 LYS A  54       4.213  33.173 -21.468  1.00 74.17           H  
ATOM    805  CE  LYS A  54       3.505  33.649 -23.449  1.00 74.17           C  
ATOM    806  HE2 LYS A  54       2.813  34.361 -23.899  1.00 74.17           H  
ATOM    807  HE3 LYS A  54       4.491  33.832 -23.875  1.00 74.17           H  
ATOM    808  NZ  LYS A  54       3.071  32.250 -23.797  1.00 74.17           N  
ATOM    809  HZ1 LYS A  54       2.146  32.034 -23.454  1.00 74.17           H  
ATOM    810  HZ2 LYS A  54       3.050  32.069 -24.791  1.00 74.17           H  
ATOM    811  HZ3 LYS A  54       3.688  31.538 -23.433  1.00 74.17           H  
ATOM    812  N   ARG A  55       2.945  38.216 -18.757  1.00 86.04           N  
ATOM    813  H   ARG A  55       2.684  37.446 -18.158  1.00 86.04           H  
ATOM    814  CA  ARG A  55       2.118  39.442 -18.708  1.00 86.04           C  
ATOM    815  HA  ARG A  55       1.745  39.657 -19.709  1.00 86.04           H  
ATOM    816  C   ARG A  55       2.931  40.682 -18.311  1.00 86.04           C  
ATOM    817  CB  ARG A  55       0.897  39.242 -17.777  1.00 86.04           C  
ATOM    818  HB2 ARG A  55       1.207  38.740 -16.860  1.00 86.04           H  
ATOM    819  HB3 ARG A  55       0.507  40.223 -17.504  1.00 86.04           H  
ATOM    820  O   ARG A  55       2.962  41.652 -19.062  1.00 86.04           O  
ATOM    821  CG  ARG A  55      -0.255  38.453 -18.436  1.00 86.04           C  
ATOM    822  HG2 ARG A  55      -0.550  38.971 -19.349  1.00 86.04           H  
ATOM    823  HG3 ARG A  55       0.085  37.451 -18.697  1.00 86.04           H  
ATOM    824  CD  ARG A  55      -1.488  38.344 -17.514  1.00 86.04           C  
ATOM    825  HD2 ARG A  55      -1.255  37.661 -16.697  1.00 86.04           H  
ATOM    826  HD3 ARG A  55      -1.698  39.322 -17.082  1.00 86.04           H  
ATOM    827  NE  ARG A  55      -2.704  37.911 -18.242  1.00 86.04           N  
ATOM    828  HE  ARG A  55      -3.105  38.578 -18.886  1.00 86.04           H  
ATOM    829  NH1 ARG A  55      -3.442  36.236 -16.850  1.00 86.04           N  
ATOM    830 HH11 ARG A  55      -4.246  35.721 -16.520  1.00 86.04           H  
ATOM    831 HH12 ARG A  55      -2.717  36.464 -16.184  1.00 86.04           H  
ATOM    832  NH2 ARG A  55      -4.626  36.741 -18.626  1.00 86.04           N  
ATOM    833 HH21 ARG A  55      -5.043  37.562 -19.040  1.00 86.04           H  
ATOM    834 HH22 ARG A  55      -5.267  36.017 -18.335  1.00 86.04           H  
ATOM    835  CZ  ARG A  55      -3.566  36.961 -17.913  1.00 86.04           C  
ATOM    836  N   LEU A  56       3.658  40.654 -17.191  1.00 88.42           N  
ATOM    837  H   LEU A  56       3.598  39.836 -16.603  1.00 88.42           H  
ATOM    838  CA  LEU A  56       4.426  41.819 -16.722  1.00 88.42           C  
ATOM    839  HA  LEU A  56       3.758  42.680 -16.690  1.00 88.42           H  
ATOM    840  C   LEU A  56       5.570  42.216 -17.665  1.00 88.42           C  
ATOM    841  CB  LEU A  56       4.970  41.559 -15.308  1.00 88.42           C  
ATOM    842  HB2 LEU A  56       5.525  40.620 -15.318  1.00 88.42           H  
ATOM    843  HB3 LEU A  56       5.667  42.357 -15.054  1.00 88.42           H  
ATOM    844  O   LEU A  56       5.829  43.409 -17.829  1.00 88.42           O  
ATOM    845  CG  LEU A  56       3.898  41.497 -14.208  1.00 88.42           C  
ATOM    846  HG  LEU A  56       3.163  40.727 -14.443  1.00 88.42           H  
ATOM    847  CD1 LEU A  56       4.586  41.138 -12.894  1.00 88.42           C  
ATOM    848 HD11 LEU A  56       5.318  41.900 -12.624  1.00 88.42           H  
ATOM    849 HD12 LEU A  56       5.082  40.174 -12.997  1.00 88.42           H  
ATOM    850 HD13 LEU A  56       3.839  41.058 -12.103  1.00 88.42           H  
ATOM    851  CD2 LEU A  56       3.165  42.827 -14.027  1.00 88.42           C  
ATOM    852 HD21 LEU A  56       3.872  43.637 -13.851  1.00 88.42           H  
ATOM    853 HD22 LEU A  56       2.561  43.050 -14.907  1.00 88.42           H  
ATOM    854 HD23 LEU A  56       2.483  42.747 -13.181  1.00 88.42           H  
ATOM    855  N   SER A  57       6.231  41.253 -18.317  1.00 83.18           N  
ATOM    856  H   SER A  57       5.980  40.290 -18.143  1.00 83.18           H  
ATOM    857  CA  SER A  57       7.269  41.552 -19.318  1.00 83.18           C  
ATOM    858  HA  SER A  57       8.000  42.231 -18.878  1.00 83.18           H  
ATOM    859  C   SER A  57       6.673  42.246 -20.548  1.00 83.18           C  
ATOM    860  CB  SER A  57       8.014  40.290 -19.767  1.00 83.18           C  
ATOM    861  HB2 SER A  57       8.815  40.579 -20.447  1.00 83.18           H  
ATOM    862  HB3 SER A  57       7.326  39.634 -20.300  1.00 83.18           H  
ATOM    863  O   SER A  57       7.275  43.181 -21.068  1.00 83.18           O  
ATOM    864  OG  SER A  57       8.570  39.583 -18.672  1.00 83.18           O  
ATOM    865  HG  SER A  57       7.833  39.165 -18.220  1.00 83.18           H  
ATOM    866  N   ALA A  58       5.471  41.847 -20.982  1.00 85.20           N  
ATOM    867  H   ALA A  58       5.006  41.080 -20.519  1.00 85.20           H  
ATOM    868  CA  ALA A  58       4.759  42.510 -22.075  1.00 85.20           C  
ATOM    869  HA  ALA A  58       5.437  42.607 -22.922  1.00 85.20           H  
ATOM    870  C   ALA A  58       4.308  43.932 -21.690  1.00 85.20           C  
ATOM    871  CB  ALA A  58       3.584  41.622 -22.507  1.00 85.20           C  
ATOM    872  HB1 ALA A  58       2.869  41.514 -21.692  1.00 85.20           H  
ATOM    873  HB2 ALA A  58       3.949  40.636 -22.794  1.00 85.20           H  
ATOM    874  HB3 ALA A  58       3.079  42.077 -23.359  1.00 85.20           H  
ATOM    875  O   ALA A  58       4.590  44.880 -22.420  1.00 85.20           O  
ATOM    876  N   SER A  59       3.682  44.104 -20.521  1.00 89.31           N  
ATOM    877  H   SER A  59       3.403  43.281 -20.005  1.00 89.31           H  
ATOM    878  CA  SER A  59       3.142  45.398 -20.071  1.00 89.31           C  
ATOM    879  HA  SER A  59       2.562  45.830 -20.887  1.00 89.31           H  
ATOM    880  C   SER A  59       4.205  46.434 -19.681  1.00 89.31           C  
ATOM    881  CB  SER A  59       2.193  45.190 -18.888  1.00 89.31           C  
ATOM    882  HB2 SER A  59       2.742  44.768 -18.046  1.00 89.31           H  
ATOM    883  HB3 SER A  59       1.771  46.151 -18.595  1.00 89.31           H  
ATOM    884  O   SER A  59       3.907  47.626 -19.650  1.00 89.31           O  
ATOM    885  OG  SER A  59       1.149  44.315 -19.261  1.00 89.31           O  
ATOM    886  HG  SER A  59       0.511  44.238 -18.547  1.00 89.31           H  
ATOM    887  N   THR A  60       5.435  46.009 -19.368  1.00 83.99           N  
ATOM    888  H   THR A  60       5.600  45.013 -19.357  1.00 83.99           H  
ATOM    889  CA  THR A  60       6.540  46.917 -18.989  1.00 83.99           C  
ATOM    890  HA  THR A  60       6.156  47.935 -18.915  1.00 83.99           H  
ATOM    891  C   THR A  60       7.677  46.991 -20.009  1.00 83.99           C  
ATOM    892  CB  THR A  60       7.125  46.568 -17.612  1.00 83.99           C  
ATOM    893  HB  THR A  60       7.899  47.299 -17.375  1.00 83.99           H  
ATOM    894  O   THR A  60       8.533  47.862 -19.887  1.00 83.99           O  
ATOM    895  CG2 THR A  60       6.087  46.609 -16.492  1.00 83.99           C  
ATOM    896 HG21 THR A  60       5.567  47.567 -16.510  1.00 83.99           H  
ATOM    897 HG22 THR A  60       5.359  45.807 -16.611  1.00 83.99           H  
ATOM    898 HG23 THR A  60       6.589  46.501 -15.530  1.00 83.99           H  
ATOM    899  OG1 THR A  60       7.714  45.288 -17.621  1.00 83.99           O  
ATOM    900  HG1 THR A  60       7.007  44.641 -17.665  1.00 83.99           H  
ATOM    901  N   GLY A  61       7.729  46.081 -20.987  1.00 80.39           N  
ATOM    902  H   GLY A  61       6.995  45.390 -21.044  1.00 80.39           H  
ATOM    903  CA  GLY A  61       8.862  45.914 -21.908  1.00 80.39           C  
ATOM    904  HA2 GLY A  61       8.549  45.271 -22.730  1.00 80.39           H  
ATOM    905  HA3 GLY A  61       9.136  46.888 -22.314  1.00 80.39           H  
ATOM    906  C   GLY A  61      10.120  45.294 -21.277  1.00 80.39           C  
ATOM    907  O   GLY A  61      11.083  45.002 -21.987  1.00 80.39           O  
ATOM    908  N   LEU A  62      10.136  45.069 -19.959  1.00 79.99           N  
ATOM    909  H   LEU A  62       9.301  45.282 -19.432  1.00 79.99           H  
ATOM    910  CA  LEU A  62      11.307  44.588 -19.228  1.00 79.99           C  
ATOM    911  HA  LEU A  62      12.182  45.128 -19.590  1.00 79.99           H  
ATOM    912  C   LEU A  62      11.548  43.088 -19.443  1.00 79.99           C  
ATOM    913  CB  LEU A  62      11.131  44.870 -17.725  1.00 79.99           C  
ATOM    914  HB2 LEU A  62      10.212  44.384 -17.397  1.00 79.99           H  
ATOM    915  HB3 LEU A  62      11.954  44.400 -17.185  1.00 79.99           H  
ATOM    916  O   LEU A  62      10.637  42.270 -19.338  1.00 79.99           O  
ATOM    917  CG  LEU A  62      11.078  46.357 -17.329  1.00 79.99           C  
ATOM    918  HG  LEU A  62      10.320  46.880 -17.912  1.00 79.99           H  
ATOM    919  CD1 LEU A  62      10.697  46.437 -15.850  1.00 79.99           C  
ATOM    920 HD11 LEU A  62      10.788  47.464 -15.495  1.00 79.99           H  
ATOM    921 HD12 LEU A  62       9.658  46.125 -15.744  1.00 79.99           H  
ATOM    922 HD13 LEU A  62      11.333  45.784 -15.253  1.00 79.99           H  
ATOM    923  CD2 LEU A  62      12.427  47.049 -17.522  1.00 79.99           C  
ATOM    924 HD21 LEU A  62      12.676  47.097 -18.582  1.00 79.99           H  
ATOM    925 HD22 LEU A  62      13.220  46.524 -16.989  1.00 79.99           H  
ATOM    926 HD23 LEU A  62      12.372  48.080 -17.170  1.00 79.99           H  
ATOM    927  N   ARG A  63      12.819  42.691 -19.595  1.00 75.22           N  
ATOM    928  H   ARG A  63      13.522  43.408 -19.701  1.00 75.22           H  
ATOM    929  CA  ARG A  63      13.229  41.286 -19.419  1.00 75.22           C  
ATOM    930  HA  ARG A  63      12.456  40.651 -19.851  1.00 75.22           H  
ATOM    931  C   ARG A  63      13.288  40.929 -17.932  1.00 75.22           C  
ATOM    932  CB  ARG A  63      14.552  40.989 -20.142  1.00 75.22           C  
ATOM    933  HB2 ARG A  63      15.032  40.141 -19.655  1.00 75.22           H  
ATOM    934  HB3 ARG A  63      15.220  41.847 -20.076  1.00 75.22           H  
ATOM    935  O   ARG A  63      14.243  41.276 -17.228  1.00 75.22           O  
ATOM    936  CG  ARG A  63      14.304  40.612 -21.609  1.00 75.22           C  
ATOM    937  HG2 ARG A  63      13.855  41.453 -22.139  1.00 75.22           H  
ATOM    938  HG3 ARG A  63      13.620  39.765 -21.643  1.00 75.22           H  
ATOM    939  CD  ARG A  63      15.621  40.217 -22.289  1.00 75.22           C  
ATOM    940  HD2 ARG A  63      16.222  41.115 -22.433  1.00 75.22           H  
ATOM    941  HD3 ARG A  63      16.160  39.532 -21.636  1.00 75.22           H  
ATOM    942  NE  ARG A  63      15.382  39.552 -23.584  1.00 75.22           N  
ATOM    943  HE  ARG A  63      14.418  39.451 -23.869  1.00 75.22           H  
ATOM    944  NH1 ARG A  63      17.578  39.190 -24.151  1.00 75.22           N  
ATOM    945 HH11 ARG A  63      18.267  38.812 -24.785  1.00 75.22           H  
ATOM    946 HH12 ARG A  63      17.863  39.703 -23.329  1.00 75.22           H  
ATOM    947  NH2 ARG A  63      15.957  38.422 -25.477  1.00 75.22           N  
ATOM    948 HH21 ARG A  63      16.659  38.040 -26.093  1.00 75.22           H  
ATOM    949 HH22 ARG A  63      14.980  38.302 -25.705  1.00 75.22           H  
ATOM    950  CZ  ARG A  63      16.303  39.061 -24.395  1.00 75.22           C  
ATOM    951  N   LEU A  64      12.263  40.221 -17.467  1.00 76.86           N  
ATOM    952  H   LEU A  64      11.488  40.052 -18.091  1.00 76.86           H  
ATOM    953  CA  LEU A  64      12.120  39.774 -16.082  1.00 76.86           C  
ATOM    954  HA  LEU A  64      12.680  40.461 -15.448  1.00 76.86           H  
ATOM    955  C   LEU A  64      12.712  38.357 -15.874  1.00 76.86           C  
ATOM    956  CB  LEU A  64      10.633  39.882 -15.695  1.00 76.86           C  
ATOM    957  HB2 LEU A  64      10.503  39.500 -14.682  1.00 76.86           H  
ATOM    958  HB3 LEU A  64      10.055  39.244 -16.364  1.00 76.86           H  
ATOM    959  O   LEU A  64      12.561  37.497 -16.750  1.00 76.86           O  
ATOM    960  CG  LEU A  64      10.063  41.318 -15.768  1.00 76.86           C  
ATOM    961  HG  LEU A  64      10.191  41.710 -16.777  1.00 76.86           H  
ATOM    962  CD1 LEU A  64       8.567  41.323 -15.461  1.00 76.86           C  
ATOM    963 HD11 LEU A  64       8.170  42.326 -15.618  1.00 76.86           H  
ATOM    964 HD12 LEU A  64       8.054  40.643 -16.142  1.00 76.86           H  
ATOM    965 HD13 LEU A  64       8.384  41.017 -14.431  1.00 76.86           H  
ATOM    966  CD2 LEU A  64      10.756  42.272 -14.791  1.00 76.86           C  
ATOM    967 HD21 LEU A  64      11.797  42.423 -15.079  1.00 76.86           H  
ATOM    968 HD22 LEU A  64      10.257  43.240 -14.826  1.00 76.86           H  
ATOM    969 HD23 LEU A  64      10.701  41.875 -13.778  1.00 76.86           H  
ATOM    970  N   PRO A  65      13.409  38.094 -14.747  1.00 61.38           N  
ATOM    971  CA  PRO A  65      14.010  36.789 -14.452  1.00 61.38           C  
ATOM    972  HA  PRO A  65      14.699  36.510 -15.250  1.00 61.38           H  
ATOM    973  C   PRO A  65      12.954  35.685 -14.306  1.00 61.38           C  
ATOM    974  CB  PRO A  65      14.797  36.983 -13.148  1.00 61.38           C  
ATOM    975  HB2 PRO A  65      15.810  37.313 -13.377  1.00 61.38           H  
ATOM    976  HB3 PRO A  65      14.824  36.080 -12.539  1.00 61.38           H  
ATOM    977  O   PRO A  65      11.795  35.960 -14.014  1.00 61.38           O  
ATOM    978  CG  PRO A  65      14.040  38.109 -12.449  1.00 61.38           C  
ATOM    979  HG2 PRO A  65      14.666  38.637 -11.729  1.00 61.38           H  
ATOM    980  HG3 PRO A  65      13.149  37.710 -11.963  1.00 61.38           H  
ATOM    981  CD  PRO A  65      13.639  38.997 -13.625  1.00 61.38           C  
ATOM    982  HD2 PRO A  65      14.463  39.667 -13.873  1.00 61.38           H  
ATOM    983  HD3 PRO A  65      12.750  39.575 -13.374  1.00 61.38           H  
ATOM    984  N   ALA A  66      13.341  34.420 -14.492  1.00 53.36           N  
ATOM    985  H   ALA A  66      14.312  34.224 -14.690  1.00 53.36           H  
ATOM    986  CA  ALA A  66      12.432  33.286 -14.273  1.00 53.36           C  
ATOM    987  HA  ALA A  66      11.520  33.446 -14.848  1.00 53.36           H  
ATOM    988  C   ALA A  66      12.011  33.151 -12.795  1.00 53.36           C  
ATOM    989  CB  ALA A  66      13.105  32.011 -14.792  1.00 53.36           C  
ATOM    990  HB1 ALA A  66      13.346  32.115 -15.850  1.00 53.36           H  
ATOM    991  HB2 ALA A  66      14.016  31.808 -14.228  1.00 53.36           H  
ATOM    992  HB3 ALA A  66      12.424  31.168 -14.668  1.00 53.36           H  
ATOM    993  O   ALA A  66      10.871  32.804 -12.511  1.00 53.36           O  
ATOM    994  N   SER A  67      12.909  33.508 -11.875  1.00 53.46           N  
ATOM    995  H   SER A  67      13.824  33.810 -12.179  1.00 53.46           H  
ATOM    996  CA  SER A  67      12.742  33.514 -10.418  1.00 53.46           C  
ATOM    997  HA  SER A  67      12.229  32.599 -10.122  1.00 53.46           H  
ATOM    998  C   SER A  67      11.917  34.685  -9.864  1.00 53.46           C  
ATOM    999  CB  SER A  67      14.143  33.503  -9.786  1.00 53.46           C  
ATOM   1000  HB2 SER A  67      14.584  32.517  -9.931  1.00 53.46           H  
ATOM   1001  HB3 SER A  67      14.091  33.702  -8.715  1.00 53.46           H  
ATOM   1002  O   SER A  67      11.816  34.810  -8.649  1.00 53.46           O  
ATOM   1003  OG  SER A  67      14.966  34.465 -10.426  1.00 53.46           O  
ATOM   1004  HG  SER A  67      14.852  35.286  -9.942  1.00 53.46           H  
ATOM   1005  N   LEU A  68      11.298  35.520 -10.713  1.00 68.99           N  
ATOM   1006  H   LEU A  68      11.389  35.315 -11.697  1.00 68.99           H  
ATOM   1007  CA  LEU A  68      10.679  36.811 -10.357  1.00 68.99           C  
ATOM   1008  HA  LEU A  68      11.481  37.535 -10.218  1.00 68.99           H  
ATOM   1009  C   LEU A  68       9.838  36.809  -9.065  1.00 68.99           C  
ATOM   1010  CB  LEU A  68       9.784  37.231 -11.542  1.00 68.99           C  
ATOM   1011  HB2 LEU A  68      10.371  37.199 -12.461  1.00 68.99           H  
ATOM   1012  HB3 LEU A  68       8.980  36.502 -11.638  1.00 68.99           H  
ATOM   1013  O   LEU A  68       9.910  37.754  -8.283  1.00 68.99           O  
ATOM   1014  CG  LEU A  68       9.164  38.635 -11.431  1.00 68.99           C  
ATOM   1015  HG  LEU A  68       8.649  38.752 -10.477  1.00 68.99           H  
ATOM   1016  CD1 LEU A  68      10.249  39.707 -11.566  1.00 68.99           C  
ATOM   1017 HD11 LEU A  68       9.805  40.703 -11.569  1.00 68.99           H  
ATOM   1018 HD12 LEU A  68      10.941  39.635 -10.728  1.00 68.99           H  
ATOM   1019 HD13 LEU A  68      10.801  39.557 -12.494  1.00 68.99           H  
ATOM   1020  CD2 LEU A  68       8.137  38.818 -12.550  1.00 68.99           C  
ATOM   1021 HD21 LEU A  68       8.610  38.696 -13.524  1.00 68.99           H  
ATOM   1022 HD22 LEU A  68       7.685  39.808 -12.481  1.00 68.99           H  
ATOM   1023 HD23 LEU A  68       7.346  38.077 -12.439  1.00 68.99           H  
ATOM   1024  N   VAL A  69       9.037  35.761  -8.860  1.00 72.58           N  
ATOM   1025  H   VAL A  69       9.061  35.015  -9.541  1.00 72.58           H  
ATOM   1026  CA  VAL A  69       8.107  35.618  -7.725  1.00 72.58           C  
ATOM   1027  HA  VAL A  69       7.725  36.605  -7.464  1.00 72.58           H  
ATOM   1028  C   VAL A  69       8.761  35.070  -6.453  1.00 72.58           C  
ATOM   1029  CB  VAL A  69       6.899  34.748  -8.115  1.00 72.58           C  
ATOM   1030  HB  VAL A  69       6.214  34.703  -7.269  1.00 72.58           H  
ATOM   1031  O   VAL A  69       8.175  35.164  -5.383  1.00 72.58           O  
ATOM   1032  CG1 VAL A  69       6.150  35.378  -9.296  1.00 72.58           C  
ATOM   1033 HG11 VAL A  69       5.806  36.373  -9.015  1.00 72.58           H  
ATOM   1034 HG12 VAL A  69       6.785  35.442 -10.180  1.00 72.58           H  
ATOM   1035 HG13 VAL A  69       5.286  34.761  -9.542  1.00 72.58           H  
ATOM   1036  CG2 VAL A  69       7.303  33.312  -8.479  1.00 72.58           C  
ATOM   1037 HG21 VAL A  69       7.861  32.853  -7.664  1.00 72.58           H  
ATOM   1038 HG22 VAL A  69       7.899  33.287  -9.391  1.00 72.58           H  
ATOM   1039 HG23 VAL A  69       6.400  32.718  -8.620  1.00 72.58           H  
ATOM   1040  N   PHE A  70       9.974  34.527  -6.551  1.00 60.47           N  
ATOM   1041  H   PHE A  70      10.404  34.498  -7.465  1.00 60.47           H  
ATOM   1042  CA  PHE A  70      10.830  34.194  -5.410  1.00 60.47           C  
ATOM   1043  HA  PHE A  70      10.212  33.998  -4.534  1.00 60.47           H  
ATOM   1044  C   PHE A  70      11.750  35.375  -5.063  1.00 60.47           C  
ATOM   1045  CB  PHE A  70      11.633  32.922  -5.726  1.00 60.47           C  
ATOM   1046  HB2 PHE A  70      12.281  33.109  -6.582  1.00 60.47           H  
ATOM   1047  HB3 PHE A  70      12.281  32.707  -4.876  1.00 60.47           H  
ATOM   1048  O   PHE A  70      11.943  35.676  -3.888  1.00 60.47           O  
ATOM   1049  CG  PHE A  70      10.784  31.691  -6.000  1.00 60.47           C  
ATOM   1050  CD1 PHE A  70      10.201  30.986  -4.929  1.00 60.47           C  
ATOM   1051  HD1 PHE A  70      10.355  31.323  -3.914  1.00 60.47           H  
ATOM   1052  CD2 PHE A  70      10.567  31.251  -7.321  1.00 60.47           C  
ATOM   1053  HD2 PHE A  70      11.003  31.792  -8.148  1.00 60.47           H  
ATOM   1054  CE1 PHE A  70       9.407  29.851  -5.176  1.00 60.47           C  
ATOM   1055  HE1 PHE A  70       8.950  29.319  -4.355  1.00 60.47           H  
ATOM   1056  CE2 PHE A  70       9.773  30.116  -7.568  1.00 60.47           C  
ATOM   1057  HE2 PHE A  70       9.595  29.785  -8.581  1.00 60.47           H  
ATOM   1058  CZ  PHE A  70       9.193  29.416  -6.496  1.00 60.47           C  
ATOM   1059  HZ  PHE A  70       8.572  28.554  -6.687  1.00 60.47           H  
ATOM   1060  N   ASP A  71      12.252  36.088  -6.080  1.00 68.47           N  
ATOM   1061  H   ASP A  71      12.111  35.730  -7.014  1.00 68.47           H  
ATOM   1062  CA  ASP A  71      13.068  37.302  -5.934  1.00 68.47           C  
ATOM   1063  HA  ASP A  71      13.933  37.079  -5.308  1.00 68.47           H  
ATOM   1064  C   ASP A  71      12.274  38.450  -5.276  1.00 68.47           C  
ATOM   1065  CB  ASP A  71      13.562  37.770  -7.320  1.00 68.47           C  
ATOM   1066  HB2 ASP A  71      14.164  38.668  -7.184  1.00 68.47           H  
ATOM   1067  HB3 ASP A  71      12.697  38.045  -7.924  1.00 68.47           H  
ATOM   1068  O   ASP A  71      12.807  39.229  -4.480  1.00 68.47           O  
ATOM   1069  CG  ASP A  71      14.402  36.754  -8.105  1.00 68.47           C  
ATOM   1070  OD1 ASP A  71      15.152  35.971  -7.490  1.00 68.47           O  
ATOM   1071  OD2 ASP A  71      14.314  36.763  -9.359  1.00 68.47           O  
ATOM   1072  N   HIS A  72      10.981  38.557  -5.606  1.00 80.40           N  
ATOM   1073  H   HIS A  72      10.633  37.929  -6.317  1.00 80.40           H  
ATOM   1074  CA  HIS A  72      10.065  39.584  -5.110  1.00 80.40           C  
ATOM   1075  HA  HIS A  72      10.514  40.083  -4.251  1.00 80.40           H  
ATOM   1076  C   HIS A  72       8.747  38.939  -4.651  1.00 80.40           C  
ATOM   1077  CB  HIS A  72       9.856  40.644  -6.203  1.00 80.40           C  
ATOM   1078  HB2 HIS A  72       9.233  41.442  -5.801  1.00 80.40           H  
ATOM   1079  HB3 HIS A  72       9.336  40.194  -7.048  1.00 80.40           H  
ATOM   1080  O   HIS A  72       7.767  38.967  -5.391  1.00 80.40           O  
ATOM   1081  CG  HIS A  72      11.150  41.236  -6.697  1.00 80.40           C  
ATOM   1082  CD2 HIS A  72      11.669  41.081  -7.951  1.00 80.40           C  
ATOM   1083  HD2 HIS A  72      11.180  40.578  -8.772  1.00 80.40           H  
ATOM   1084  ND1 HIS A  72      12.135  41.791  -5.914  1.00 80.40           N  
ATOM   1085  HD1 HIS A  72      12.162  41.738  -4.906  1.00 80.40           H  
ATOM   1086  CE1 HIS A  72      13.222  41.953  -6.681  1.00 80.40           C  
ATOM   1087  HE1 HIS A  72      14.192  42.257  -6.314  1.00 80.40           H  
ATOM   1088  NE2 HIS A  72      12.984  41.557  -7.938  1.00 80.40           N  
ATOM   1089  N   PRO A  73       8.689  38.359  -3.438  1.00 75.73           N  
ATOM   1090  CA  PRO A  73       7.628  37.430  -3.041  1.00 75.73           C  
ATOM   1091  HA  PRO A  73       7.470  36.717  -3.851  1.00 75.73           H  
ATOM   1092  C   PRO A  73       6.245  38.038  -2.777  1.00 75.73           C  
ATOM   1093  CB  PRO A  73       8.189  36.659  -1.840  1.00 75.73           C  
ATOM   1094  HB2 PRO A  73       8.727  35.781  -2.197  1.00 75.73           H  
ATOM   1095  HB3 PRO A  73       7.420  36.363  -1.126  1.00 75.73           H  
ATOM   1096  O   PRO A  73       5.348  37.305  -2.378  1.00 75.73           O  
ATOM   1097  CG  PRO A  73       9.180  37.643  -1.225  1.00 75.73           C  
ATOM   1098  HG2 PRO A  73       8.646  38.368  -0.611  1.00 75.73           H  
ATOM   1099  HG3 PRO A  73       9.951  37.134  -0.645  1.00 75.73           H  
ATOM   1100  CD  PRO A  73       9.763  38.334  -2.454  1.00 75.73           C  
ATOM   1101  HD2 PRO A  73      10.094  39.340  -2.196  1.00 75.73           H  
ATOM   1102  HD3 PRO A  73      10.597  37.749  -2.841  1.00 75.73           H  
ATOM   1103  N   THR A  74       6.036  39.340  -2.990  1.00 85.84           N  
ATOM   1104  H   THR A  74       6.764  39.860  -3.460  1.00 85.84           H  
ATOM   1105  CA  THR A  74       4.731  40.006  -2.833  1.00 85.84           C  
ATOM   1106  HA  THR A  74       3.945  39.252  -2.864  1.00 85.84           H  
ATOM   1107  C   THR A  74       4.477  40.980  -3.982  1.00 85.84           C  
ATOM   1108  CB  THR A  74       4.600  40.753  -1.487  1.00 85.84           C  
ATOM   1109  HB  THR A  74       3.553  41.022  -1.347  1.00 85.84           H  
ATOM   1110  O   THR A  74       5.420  41.524  -4.566  1.00 85.84           O  
ATOM   1111  CG2 THR A  74       5.052  39.948  -0.269  1.00 85.84           C  
ATOM   1112 HG21 THR A  74       6.126  39.767  -0.303  1.00 85.84           H  
ATOM   1113 HG22 THR A  74       4.802  40.484   0.646  1.00 85.84           H  
ATOM   1114 HG23 THR A  74       4.536  38.988  -0.256  1.00 85.84           H  
ATOM   1115  OG1 THR A  74       5.367  41.940  -1.456  1.00 85.84           O  
ATOM   1116  HG1 THR A  74       5.632  42.037  -0.538  1.00 85.84           H  
ATOM   1117  N   VAL A  75       3.203  41.282  -4.259  1.00 88.99           N  
ATOM   1118  H   VAL A  75       2.479  40.774  -3.771  1.00 88.99           H  
ATOM   1119  CA  VAL A  75       2.789  42.312  -5.239  1.00 88.99           C  
ATOM   1120  HA  VAL A  75       3.053  41.982  -6.244  1.00 88.99           H  
ATOM   1121  C   VAL A  75       3.491  43.646  -4.971  1.00 88.99           C  
ATOM   1122  CB  VAL A  75       1.267  42.542  -5.171  1.00 88.99           C  
ATOM   1123  HB  VAL A  75       1.034  42.922  -4.177  1.00 88.99           H  
ATOM   1124  O   VAL A  75       3.980  44.290  -5.898  1.00 88.99           O  
ATOM   1125  CG1 VAL A  75       0.754  43.577  -6.178  1.00 88.99           C  
ATOM   1126 HG11 VAL A  75      -0.320  43.712  -6.053  1.00 88.99           H  
ATOM   1127 HG12 VAL A  75       1.232  44.546  -6.030  1.00 88.99           H  
ATOM   1128 HG13 VAL A  75       0.935  43.235  -7.197  1.00 88.99           H  
ATOM   1129  CG2 VAL A  75       0.483  41.245  -5.378  1.00 88.99           C  
ATOM   1130 HG21 VAL A  75       0.777  40.788  -6.323  1.00 88.99           H  
ATOM   1131 HG22 VAL A  75      -0.584  41.464  -5.411  1.00 88.99           H  
ATOM   1132 HG23 VAL A  75       0.661  40.544  -4.563  1.00 88.99           H  
ATOM   1133  N   THR A  76       3.593  44.036  -3.696  1.00 86.13           N  
ATOM   1134  H   THR A  76       3.191  43.433  -2.992  1.00 86.13           H  
ATOM   1135  CA  THR A  76       4.217  45.299  -3.276  1.00 86.13           C  
ATOM   1136  HA  THR A  76       3.761  46.115  -3.837  1.00 86.13           H  
ATOM   1137  C   THR A  76       5.713  45.324  -3.603  1.00 86.13           C  
ATOM   1138  CB  THR A  76       3.975  45.555  -1.776  1.00 86.13           C  
ATOM   1139  HB  THR A  76       4.471  44.777  -1.196  1.00 86.13           H  
ATOM   1140  O   THR A  76       6.195  46.294  -4.191  1.00 86.13           O  
ATOM   1141  CG2 THR A  76       4.493  46.920  -1.319  1.00 86.13           C  
ATOM   1142 HG21 THR A  76       4.030  47.715  -1.904  1.00 86.13           H  
ATOM   1143 HG22 THR A  76       5.575  46.968  -1.436  1.00 86.13           H  
ATOM   1144 HG23 THR A  76       4.255  47.066  -0.265  1.00 86.13           H  
ATOM   1145  OG1 THR A  76       2.599  45.537  -1.467  1.00 86.13           O  
ATOM   1146  HG1 THR A  76       2.265  44.646  -1.598  1.00 86.13           H  
ATOM   1147  N   ALA A  77       6.443  44.248  -3.286  1.00 88.30           N  
ATOM   1148  H   ALA A  77       5.982  43.446  -2.878  1.00 88.30           H  
ATOM   1149  CA  ALA A  77       7.867  44.127  -3.598  1.00 88.30           C  
ATOM   1150  HA  ALA A  77       8.399  44.983  -3.182  1.00 88.30           H  
ATOM   1151  C   ALA A  77       8.117  44.121  -5.117  1.00 88.30           C  
ATOM   1152  CB  ALA A  77       8.397  42.850  -2.930  1.00 88.30           C  
ATOM   1153  HB1 ALA A  77       7.876  41.977  -3.322  1.00 88.30           H  
ATOM   1154  HB2 ALA A  77       8.242  42.905  -1.853  1.00 88.30           H  
ATOM   1155  HB3 ALA A  77       9.464  42.746  -3.128  1.00 88.30           H  
ATOM   1156  O   ALA A  77       9.014  44.809  -5.609  1.00 88.30           O  
ATOM   1157  N   LEU A  78       7.283  43.396  -5.868  1.00 90.31           N  
ATOM   1158  H   LEU A  78       6.576  42.845  -5.404  1.00 90.31           H  
ATOM   1159  CA  LEU A  78       7.397  43.279  -7.318  1.00 90.31           C  
ATOM   1160  HA  LEU A  78       8.428  43.012  -7.548  1.00 90.31           H  
ATOM   1161  C   LEU A  78       7.114  44.616  -8.023  1.00 90.31           C  
ATOM   1162  CB  LEU A  78       6.491  42.119  -7.767  1.00 90.31           C  
ATOM   1163  HB2 LEU A  78       6.827  41.219  -7.251  1.00 90.31           H  
ATOM   1164  HB3 LEU A  78       5.469  42.318  -7.444  1.00 90.31           H  
ATOM   1165  O   LEU A  78       7.923  45.061  -8.837  1.00 90.31           O  
ATOM   1166  CG  LEU A  78       6.475  41.836  -9.279  1.00 90.31           C  
ATOM   1167  HG  LEU A  78       5.924  42.627  -9.787  1.00 90.31           H  
ATOM   1168  CD1 LEU A  78       7.870  41.746  -9.894  1.00 90.31           C  
ATOM   1169 HD11 LEU A  78       8.442  40.961  -9.399  1.00 90.31           H  
ATOM   1170 HD12 LEU A  78       7.768  41.525 -10.957  1.00 90.31           H  
ATOM   1171 HD13 LEU A  78       8.397  42.696  -9.802  1.00 90.31           H  
ATOM   1172  CD2 LEU A  78       5.775  40.499  -9.532  1.00 90.31           C  
ATOM   1173 HD21 LEU A  78       4.743  40.550  -9.186  1.00 90.31           H  
ATOM   1174 HD22 LEU A  78       6.289  39.698  -9.001  1.00 90.31           H  
ATOM   1175 HD23 LEU A  78       5.775  40.265 -10.597  1.00 90.31           H  
ATOM   1176  N   ALA A  79       6.045  45.326  -7.656  1.00 89.46           N  
ATOM   1177  H   ALA A  79       5.404  44.927  -6.984  1.00 89.46           H  
ATOM   1178  CA  ALA A  79       5.750  46.659  -8.187  1.00 89.46           C  
ATOM   1179  HA  ALA A  79       5.613  46.592  -9.266  1.00 89.46           H  
ATOM   1180  C   ALA A  79       6.887  47.663  -7.917  1.00 89.46           C  
ATOM   1181  CB  ALA A  79       4.438  47.133  -7.560  1.00 89.46           C  
ATOM   1182  HB1 ALA A  79       4.205  48.137  -7.914  1.00 89.46           H  
ATOM   1183  HB2 ALA A  79       3.634  46.457  -7.849  1.00 89.46           H  
ATOM   1184  HB3 ALA A  79       4.519  47.147  -6.473  1.00 89.46           H  
ATOM   1185  O   ALA A  79       7.275  48.435  -8.798  1.00 89.46           O  
ATOM   1186  N   GLN A  80       7.470  47.623  -6.714  1.00 85.46           N  
ATOM   1187  H   GLN A  80       7.129  46.957  -6.036  1.00 85.46           H  
ATOM   1188  CA  GLN A  80       8.593  48.484  -6.339  1.00 85.46           C  
ATOM   1189  HA  GLN A  80       8.319  49.511  -6.580  1.00 85.46           H  
ATOM   1190  C   GLN A  80       9.873  48.166  -7.141  1.00 85.46           C  
ATOM   1191  CB  GLN A  80       8.783  48.380  -4.817  1.00 85.46           C  
ATOM   1192  HB2 GLN A  80       9.224  47.415  -4.568  1.00 85.46           H  
ATOM   1193  HB3 GLN A  80       7.806  48.444  -4.338  1.00 85.46           H  
ATOM   1194  O   GLN A  80      10.590  49.090  -7.537  1.00 85.46           O  
ATOM   1195  CG  GLN A  80       9.650  49.507  -4.245  1.00 85.46           C  
ATOM   1196  HG2 GLN A  80      10.663  49.428  -4.639  1.00 85.46           H  
ATOM   1197  HG3 GLN A  80       9.234  50.469  -4.545  1.00 85.46           H  
ATOM   1198  CD  GLN A  80       9.712  49.435  -2.723  1.00 85.46           C  
ATOM   1199  NE2 GLN A  80       9.179  50.402  -2.008  1.00 85.46           N  
ATOM   1200 HE21 GLN A  80       8.618  51.121  -2.442  1.00 85.46           H  
ATOM   1201 HE22 GLN A  80       9.215  50.263  -1.009  1.00 85.46           H  
ATOM   1202  OE1 GLN A  80      10.244  48.509  -2.142  1.00 85.46           O  
ATOM   1203  N   HIS A  81      10.122  46.891  -7.464  1.00 87.91           N  
ATOM   1204  H   HIS A  81       9.529  46.172  -7.075  1.00 87.91           H  
ATOM   1205  CA  HIS A  81      11.206  46.474  -8.363  1.00 87.91           C  
ATOM   1206  HA  HIS A  81      12.137  46.911  -8.005  1.00 87.91           H  
ATOM   1207  C   HIS A  81      10.999  46.959  -9.808  1.00 87.91           C  
ATOM   1208  CB  HIS A  81      11.349  44.946  -8.326  1.00 87.91           C  
ATOM   1209  HB2 HIS A  81      11.535  44.629  -7.299  1.00 87.91           H  
ATOM   1210  HB3 HIS A  81      10.421  44.477  -8.652  1.00 87.91           H  
ATOM   1211  O   HIS A  81      11.932  47.488 -10.420  1.00 87.91           O  
ATOM   1212  CG  HIS A  81      12.475  44.444  -9.195  1.00 87.91           C  
ATOM   1213  CD2 HIS A  81      12.371  43.728 -10.360  1.00 87.91           C  
ATOM   1214  HD2 HIS A  81      11.448  43.436 -10.838  1.00 87.91           H  
ATOM   1215  ND1 HIS A  81      13.814  44.551  -8.907  1.00 87.91           N  
ATOM   1216  HD1 HIS A  81      14.196  44.901  -8.040  1.00 87.91           H  
ATOM   1217  CE1 HIS A  81      14.497  43.885  -9.849  1.00 87.91           C  
ATOM   1218  HE1 HIS A  81      15.567  43.733  -9.832  1.00 87.91           H  
ATOM   1219  NE2 HIS A  81      13.670  43.401 -10.791  1.00 87.91           N  
ATOM   1220  N   LEU A  82       9.779  46.838 -10.348  1.00 88.32           N  
ATOM   1221  H   LEU A  82       9.061  46.376  -9.809  1.00 88.32           H  
ATOM   1222  CA  LEU A  82       9.448  47.338 -11.689  1.00 88.32           C  
ATOM   1223  HA  LEU A  82      10.128  46.885 -12.411  1.00 88.32           H  
ATOM   1224  C   LEU A  82       9.666  48.858 -11.783  1.00 88.32           C  
ATOM   1225  CB  LEU A  82       8.001  46.958 -12.062  1.00 88.32           C  
ATOM   1226  HB2 LEU A  82       7.332  47.375 -11.310  1.00 88.32           H  
ATOM   1227  HB3 LEU A  82       7.756  47.426 -13.016  1.00 88.32           H  
ATOM   1228  O   LEU A  82      10.272  49.327 -12.748  1.00 88.32           O  
ATOM   1229  CG  LEU A  82       7.725  45.446 -12.183  1.00 88.32           C  
ATOM   1230  HG  LEU A  82       8.021  44.941 -11.263  1.00 88.32           H  
ATOM   1231  CD1 LEU A  82       6.232  45.217 -12.400  1.00 88.32           C  
ATOM   1232 HD11 LEU A  82       5.909  45.654 -13.345  1.00 88.32           H  
ATOM   1233 HD12 LEU A  82       6.022  44.147 -12.405  1.00 88.32           H  
ATOM   1234 HD13 LEU A  82       5.673  45.678 -11.586  1.00 88.32           H  
ATOM   1235  CD2 LEU A  82       8.474  44.778 -13.333  1.00 88.32           C  
ATOM   1236 HD21 LEU A  82       8.242  43.713 -13.340  1.00 88.32           H  
ATOM   1237 HD22 LEU A  82       9.549  44.899 -13.201  1.00 88.32           H  
ATOM   1238 HD23 LEU A  82       8.164  45.212 -14.284  1.00 88.32           H  
ATOM   1239  N   ARG A  83       9.273  49.622 -10.749  1.00 84.91           N  
ATOM   1240  H   ARG A  83       8.749  49.177 -10.009  1.00 84.91           H  
ATOM   1241  CA  ARG A  83       9.518  51.076 -10.678  1.00 84.91           C  
ATOM   1242  HA  ARG A  83       9.075  51.538 -11.560  1.00 84.91           H  
ATOM   1243  C   ARG A  83      11.012  51.399 -10.727  1.00 84.91           C  
ATOM   1244  CB  ARG A  83       8.858  51.673  -9.417  1.00 84.91           C  
ATOM   1245  HB2 ARG A  83       9.416  51.360  -8.534  1.00 84.91           H  
ATOM   1246  HB3 ARG A  83       7.841  51.292  -9.319  1.00 84.91           H  
ATOM   1247  O   ARG A  83      11.421  52.301 -11.457  1.00 84.91           O  
ATOM   1248  CG  ARG A  83       8.804  53.215  -9.486  1.00 84.91           C  
ATOM   1249  HG2 ARG A  83       9.811  53.615  -9.603  1.00 84.91           H  
ATOM   1250  HG3 ARG A  83       8.224  53.504 -10.362  1.00 84.91           H  
ATOM   1251  CD  ARG A  83       8.165  53.868  -8.251  1.00 84.91           C  
ATOM   1252  HD2 ARG A  83       7.164  53.457  -8.118  1.00 84.91           H  
ATOM   1253  HD3 ARG A  83       8.075  54.938  -8.439  1.00 84.91           H  
ATOM   1254  NE  ARG A  83       8.961  53.632  -7.030  1.00 84.91           N  
ATOM   1255  HE  ARG A  83       9.359  52.708  -6.943  1.00 84.91           H  
ATOM   1256  NH1 ARG A  83       8.384  55.516  -5.816  1.00 84.91           N  
ATOM   1257 HH11 ARG A  83       8.338  56.007  -4.935  1.00 84.91           H  
ATOM   1258 HH12 ARG A  83       7.683  55.768  -6.499  1.00 84.91           H  
ATOM   1259  NH2 ARG A  83       9.810  54.053  -4.966  1.00 84.91           N  
ATOM   1260 HH21 ARG A  83      10.302  53.172  -5.001  1.00 84.91           H  
ATOM   1261 HH22 ARG A  83       9.834  54.634  -4.140  1.00 84.91           H  
ATOM   1262  CZ  ARG A  83       9.041  54.402  -5.957  1.00 84.91           C  
ATOM   1263  N   ALA A  84      11.829  50.650  -9.984  1.00 80.93           N  
ATOM   1264  H   ALA A  84      11.423  49.924  -9.411  1.00 80.93           H  
ATOM   1265  CA  ALA A  84      13.275  50.848  -9.946  1.00 80.93           C  
ATOM   1266  HA  ALA A  84      13.471  51.885  -9.673  1.00 80.93           H  
ATOM   1267  C   ALA A  84      13.940  50.614 -11.316  1.00 80.93           C  
ATOM   1268  CB  ALA A  84      13.868  49.949  -8.854  1.00 80.93           C  
ATOM   1269  HB1 ALA A  84      13.390  50.162  -7.898  1.00 80.93           H  
ATOM   1270  HB2 ALA A  84      13.716  48.899  -9.102  1.00 80.93           H  
ATOM   1271  HB3 ALA A  84      14.938  50.141  -8.766  1.00 80.93           H  
ATOM   1272  O   ALA A  84      14.774  51.424 -11.720  1.00 80.93           O  
ATOM   1273  N   ARG A  85      13.545  49.562 -12.053  1.00 82.41           N  
ATOM   1274  H   ARG A  85      12.854  48.940 -11.659  1.00 82.41           H  
ATOM   1275  CA  ARG A  85      14.075  49.288 -13.404  1.00 82.41           C  
ATOM   1276  HA  ARG A  85      15.163  49.343 -13.380  1.00 82.41           H  
ATOM   1277  C   ARG A  85      13.654  50.337 -14.436  1.00 82.41           C  
ATOM   1278  CB  ARG A  85      13.653  47.895 -13.890  1.00 82.41           C  
ATOM   1279  HB2 ARG A  85      13.905  47.832 -14.949  1.00 82.41           H  
ATOM   1280  HB3 ARG A  85      12.573  47.783 -13.793  1.00 82.41           H  
ATOM   1281  O   ARG A  85      14.493  50.836 -15.177  1.00 82.41           O  
ATOM   1282  CG  ARG A  85      14.355  46.744 -13.159  1.00 82.41           C  
ATOM   1283  HG2 ARG A  85      15.422  46.952 -13.081  1.00 82.41           H  
ATOM   1284  HG3 ARG A  85      13.932  46.622 -12.162  1.00 82.41           H  
ATOM   1285  CD  ARG A  85      14.153  45.467 -13.982  1.00 82.41           C  
ATOM   1286  HD2 ARG A  85      14.594  45.621 -14.967  1.00 82.41           H  
ATOM   1287  HD3 ARG A  85      13.083  45.298 -14.101  1.00 82.41           H  
ATOM   1288  NE  ARG A  85      14.732  44.281 -13.337  1.00 82.41           N  
ATOM   1289  HE  ARG A  85      14.563  44.191 -12.345  1.00 82.41           H  
ATOM   1290  NH1 ARG A  85      15.245  43.098 -15.234  1.00 82.41           N  
ATOM   1291 HH11 ARG A  85      15.014  43.913 -15.784  1.00 82.41           H  
ATOM   1292 HH12 ARG A  85      15.314  42.209 -15.710  1.00 82.41           H  
ATOM   1293  NH2 ARG A  85      15.458  42.144 -13.216  1.00 82.41           N  
ATOM   1294 HH21 ARG A  85      15.219  42.155 -12.235  1.00 82.41           H  
ATOM   1295 HH22 ARG A  85      15.825  41.310 -13.651  1.00 82.41           H  
ATOM   1296  CZ  ARG A  85      15.155  43.185 -13.935  1.00 82.41           C  
ATOM   1297  N   LEU A  86      12.374  50.709 -14.465  1.00 78.44           N  
ATOM   1298  H   LEU A  86      11.724  50.257 -13.837  1.00 78.44           H  
ATOM   1299  CA  LEU A  86      11.861  51.687 -15.436  1.00 78.44           C  
ATOM   1300  HA  LEU A  86      12.182  51.387 -16.434  1.00 78.44           H  
ATOM   1301  C   LEU A  86      12.446  53.094 -15.213  1.00 78.44           C  
ATOM   1302  CB  LEU A  86      10.321  51.686 -15.383  1.00 78.44           C  
ATOM   1303  HB2 LEU A  86      10.012  51.857 -14.352  1.00 78.44           H  
ATOM   1304  HB3 LEU A  86       9.942  52.509 -15.989  1.00 78.44           H  
ATOM   1305  O   LEU A  86      12.573  53.870 -16.158  1.00 78.44           O  
ATOM   1306  CG  LEU A  86       9.697  50.370 -15.890  1.00 78.44           C  
ATOM   1307  HG  LEU A  86      10.192  49.530 -15.403  1.00 78.44           H  
ATOM   1308  CD1 LEU A  86       8.213  50.296 -15.540  1.00 78.44           C  
ATOM   1309 HD11 LEU A  86       8.078  50.437 -14.467  1.00 78.44           H  
ATOM   1310 HD12 LEU A  86       7.827  49.313 -15.811  1.00 78.44           H  
ATOM   1311 HD13 LEU A  86       7.664  51.057 -16.094  1.00 78.44           H  
ATOM   1312  CD2 LEU A  86       9.832  50.211 -17.405  1.00 78.44           C  
ATOM   1313 HD21 LEU A  86       9.367  51.050 -17.924  1.00 78.44           H  
ATOM   1314 HD22 LEU A  86      10.881  50.150 -17.693  1.00 78.44           H  
ATOM   1315 HD23 LEU A  86       9.350  49.287 -17.726  1.00 78.44           H  
ATOM   1316  N   GLY A  87      12.842  53.424 -13.979  1.00 65.95           N  
ATOM   1317  H   GLY A  87      12.660  52.773 -13.229  1.00 65.95           H  
ATOM   1318  CA  GLY A  87      13.497  54.693 -13.656  1.00 65.95           C  
ATOM   1319  HA2 GLY A  87      12.921  55.512 -14.085  1.00 65.95           H  
ATOM   1320  HA3 GLY A  87      13.502  54.806 -12.572  1.00 65.95           H  
ATOM   1321  C   GLY A  87      14.947  54.819 -14.146  1.00 65.95           C  
ATOM   1322  O   GLY A  87      15.408  55.943 -14.359  1.00 65.95           O  
ATOM   1323  N   THR A  88      15.682  53.715 -14.331  1.00 55.57           N  
ATOM   1324  H   THR A  88      15.276  52.804 -14.167  1.00 55.57           H  
ATOM   1325  CA  THR A  88      17.094  53.761 -14.753  1.00 55.57           C  
ATOM   1326  HA  THR A  88      17.537  54.677 -14.360  1.00 55.57           H  
ATOM   1327  C   THR A  88      17.274  53.848 -16.266  1.00 55.57           C  
ATOM   1328  CB  THR A  88      17.923  52.594 -14.189  1.00 55.57           C  
ATOM   1329  HB  THR A  88      18.843  52.498 -14.766  1.00 55.57           H  
ATOM   1330  O   THR A  88      18.108  54.633 -16.716  1.00 55.57           O  
ATOM   1331  CG2 THR A  88      18.294  52.825 -12.726  1.00 55.57           C  
ATOM   1332 HG21 THR A  88      18.869  53.746 -12.631  1.00 55.57           H  
ATOM   1333 HG22 THR A  88      18.895  51.990 -12.365  1.00 55.57           H  
ATOM   1334 HG23 THR A  88      17.387  52.897 -12.126  1.00 55.57           H  
ATOM   1335  OG1 THR A  88      17.220  51.380 -14.235  1.00 55.57           O  
ATOM   1336  HG1 THR A  88      17.849  50.656 -14.266  1.00 55.57           H  
ATOM   1337  N   GLU A  89      16.496  53.109 -17.062  1.00 44.55           N  
ATOM   1338  H   GLU A  89      15.851  52.457 -16.637  1.00 44.55           H  
ATOM   1339  CA  GLU A  89      16.683  53.047 -18.525  1.00 44.55           C  
ATOM   1340  HA  GLU A  89      17.726  52.809 -18.734  1.00 44.55           H  
ATOM   1341  C   GLU A  89      16.408  54.390 -19.230  1.00 44.55           C  
ATOM   1342  CB  GLU A  89      15.824  51.916 -19.120  1.00 44.55           C  
ATOM   1343  HB2 GLU A  89      14.785  52.061 -18.823  1.00 44.55           H  
ATOM   1344  HB3 GLU A  89      15.888  51.962 -20.207  1.00 44.55           H  
ATOM   1345  O   GLU A  89      17.103  54.750 -20.180  1.00 44.55           O  
ATOM   1346  CG  GLU A  89      16.320  50.534 -18.658  1.00 44.55           C  
ATOM   1347  HG2 GLU A  89      16.223  50.462 -17.574  1.00 44.55           H  
ATOM   1348  HG3 GLU A  89      17.380  50.453 -18.899  1.00 44.55           H  
ATOM   1349  CD  GLU A  89      15.563  49.359 -19.298  1.00 44.55           C  
ATOM   1350  OE1 GLU A  89      16.214  48.311 -19.522  1.00 44.55           O  
ATOM   1351  OE2 GLU A  89      14.338  49.492 -19.513  1.00 44.55           O  
ATOM   1352  N   VAL A  90      15.476  55.201 -18.713  1.00 39.04           N  
ATOM   1353  H   VAL A  90      14.944  54.847 -17.931  1.00 39.04           H  
ATOM   1354  CA  VAL A  90      15.097  56.512 -19.289  1.00 39.04           C  
ATOM   1355  HA  VAL A  90      14.890  56.361 -20.348  1.00 39.04           H  
ATOM   1356  C   VAL A  90      16.232  57.557 -19.228  1.00 39.04           C  
ATOM   1357  CB  VAL A  90      13.792  57.016 -18.625  1.00 39.04           C  
ATOM   1358  HB  VAL A  90      13.954  57.097 -17.550  1.00 39.04           H  
ATOM   1359  O   VAL A  90      16.170  58.575 -19.912  1.00 39.04           O  
ATOM   1360  CG1 VAL A  90      13.294  58.376 -19.139  1.00 39.04           C  
ATOM   1361 HG11 VAL A  90      13.231  58.362 -20.227  1.00 39.04           H  
ATOM   1362 HG12 VAL A  90      12.313  58.601 -18.721  1.00 39.04           H  
ATOM   1363 HG13 VAL A  90      13.977  59.168 -18.829  1.00 39.04           H  
ATOM   1364  CG2 VAL A  90      12.641  56.028 -18.870  1.00 39.04           C  
ATOM   1365 HG21 VAL A  90      11.739  56.367 -18.361  1.00 39.04           H  
ATOM   1366 HG22 VAL A  90      12.444  55.938 -19.939  1.00 39.04           H  
ATOM   1367 HG23 VAL A  90      12.888  55.042 -18.478  1.00 39.04           H  
ATOM   1368  N   ARG A  91      17.304  57.314 -18.456  1.00 35.69           N  
ATOM   1369  H   ARG A  91      17.329  56.429 -17.971  1.00 35.69           H  
ATOM   1370  CA  ARG A  91      18.522  58.155 -18.440  1.00 35.69           C  
ATOM   1371  HA  ARG A  91      18.243  59.176 -18.698  1.00 35.69           H  
ATOM   1372  C   ARG A  91      19.562  57.788 -19.512  1.00 35.69           C  
ATOM   1373  CB  ARG A  91      19.146  58.154 -17.034  1.00 35.69           C  
ATOM   1374  HB2 ARG A  91      19.150  57.140 -16.634  1.00 35.69           H  
ATOM   1375  HB3 ARG A  91      20.181  58.489 -17.096  1.00 35.69           H  
ATOM   1376  O   ARG A  91      20.648  58.366 -19.494  1.00 35.69           O  
ATOM   1377  CG  ARG A  91      18.419  59.097 -16.071  1.00 35.69           C  
ATOM   1378  HG2 ARG A  91      17.405  58.738 -15.891  1.00 35.69           H  
ATOM   1379  HG3 ARG A  91      18.380  60.095 -16.508  1.00 35.69           H  
ATOM   1380  CD  ARG A  91      19.203  59.146 -14.756  1.00 35.69           C  
ATOM   1381  HD2 ARG A  91      20.246  59.366 -14.981  1.00 35.69           H  
ATOM   1382  HD3 ARG A  91      19.145  58.165 -14.285  1.00 35.69           H  
ATOM   1383  NE  ARG A  91      18.680  60.175 -13.839  1.00 35.69           N  
ATOM   1384  HE  ARG A  91      17.853  60.667 -14.145  1.00 35.69           H  
ATOM   1385  NH1 ARG A  91      20.212  59.852 -12.162  1.00 35.69           N  
ATOM   1386 HH11 ARG A  91      20.568  60.065 -11.241  1.00 35.69           H  
ATOM   1387 HH12 ARG A  91      20.623  59.113 -12.714  1.00 35.69           H  
ATOM   1388  NH2 ARG A  91      18.626  61.406 -11.923  1.00 35.69           N  
ATOM   1389 HH21 ARG A  91      18.989  61.609 -11.002  1.00 35.69           H  
ATOM   1390 HH22 ARG A  91      17.804  61.886 -12.260  1.00 35.69           H  
ATOM   1391  CZ  ARG A  91      19.173  60.473 -12.651  1.00 35.69           C  
ATOM   1392  N   GLY A  92      19.263  56.832 -20.393  1.00 33.42           N  
ATOM   1393  H   GLY A  92      18.364  56.378 -20.322  1.00 33.42           H  
ATOM   1394  CA  GLY A  92      20.149  56.403 -21.479  1.00 33.42           C  
ATOM   1395  HA2 GLY A  92      19.683  55.566 -21.999  1.00 33.42           H  
ATOM   1396  HA3 GLY A  92      21.089  56.054 -21.053  1.00 33.42           H  
ATOM   1397  C   GLY A  92      20.468  57.490 -22.515  1.00 33.42           C  
ATOM   1398  O   GLY A  92      19.991  58.623 -22.440  1.00 33.42           O  
ATOM   1399  N   GLU A  93      21.301  57.138 -23.496  1.00 33.84           N  
ATOM   1400  H   GLU A  93      21.636  56.187 -23.542  1.00 33.84           H  
ATOM   1401  CA  GLU A  93      21.760  58.064 -24.536  1.00 33.84           C  
ATOM   1402  HA  GLU A  93      22.249  58.910 -24.052  1.00 33.84           H  
ATOM   1403  C   GLU A  93      20.589  58.610 -25.366  1.00 33.84           C  
ATOM   1404  CB  GLU A  93      22.802  57.386 -25.445  1.00 33.84           C  
ATOM   1405  HB2 GLU A  93      22.365  56.493 -25.892  1.00 33.84           H  
ATOM   1406  HB3 GLU A  93      23.066  58.081 -26.242  1.00 33.84           H  
ATOM   1407  O   GLU A  93      19.970  57.897 -26.157  1.00 33.84           O  
ATOM   1408  CG  GLU A  93      24.082  57.007 -24.685  1.00 33.84           C  
ATOM   1409  HG2 GLU A  93      24.451  57.892 -24.166  1.00 33.84           H  
ATOM   1410  HG3 GLU A  93      23.846  56.254 -23.933  1.00 33.84           H  
ATOM   1411  CD  GLU A  93      25.171  56.460 -25.620  1.00 33.84           C  
ATOM   1412  OE1 GLU A  93      26.316  56.958 -25.523  1.00 33.84           O  
ATOM   1413  OE2 GLU A  93      24.858  55.542 -26.410  1.00 33.84           O  
ATOM   1414  N   ALA A  94      20.297  59.905 -25.211  1.00 39.86           N  
ATOM   1415  H   ALA A  94      20.778  60.429 -24.494  1.00 39.86           H  
ATOM   1416  CA  ALA A  94      19.357  60.597 -26.081  1.00 39.86           C  
ATOM   1417  HA  ALA A  94      18.405  60.069 -26.020  1.00 39.86           H  
ATOM   1418  C   ALA A  94      19.890  60.560 -27.530  1.00 39.86           C  
ATOM   1419  CB  ALA A  94      19.152  62.028 -25.571  1.00 39.86           C  
ATOM   1420  HB1 ALA A  94      18.433  62.542 -26.208  1.00 39.86           H  
ATOM   1421  HB2 ALA A  94      18.771  62.003 -24.550  1.00 39.86           H  
ATOM   1422  HB3 ALA A  94      20.098  62.569 -25.593  1.00 39.86           H  
ATOM   1423  O   ALA A  94      21.042  60.948 -27.753  1.00 39.86           O  
ATOM   1424  N   PRO A  95      19.095  60.103 -28.518  1.00 41.49           N  
ATOM   1425  CA  PRO A  95      19.587  59.876 -29.872  1.00 41.49           C  
ATOM   1426  HA  PRO A  95      20.394  59.146 -29.831  1.00 41.49           H  
ATOM   1427  C   PRO A  95      20.123  61.167 -30.497  1.00 41.49           C  
ATOM   1428  CB  PRO A  95      18.417  59.270 -30.656  1.00 41.49           C  
ATOM   1429  HB2 PRO A  95      18.495  58.183 -30.634  1.00 41.49           H  
ATOM   1430  HB3 PRO A  95      18.380  59.625 -31.686  1.00 41.49           H  
ATOM   1431  O   PRO A  95      19.510  62.232 -30.400  1.00 41.49           O  
ATOM   1432  CG  PRO A  95      17.186  59.704 -29.862  1.00 41.49           C  
ATOM   1433  HG2 PRO A  95      16.355  59.010 -29.988  1.00 41.49           H  
ATOM   1434  HG3 PRO A  95      16.895  60.712 -30.160  1.00 41.49           H  
ATOM   1435  CD  PRO A  95      17.695  59.723 -28.423  1.00 41.49           C  
ATOM   1436  HD2 PRO A  95      17.621  58.727 -27.987  1.00 41.49           H  
ATOM   1437  HD3 PRO A  95      17.124  60.440 -27.834  1.00 41.49           H  
ATOM   1438  N   SER A  96      21.287  61.058 -31.143  1.00 52.48           N  
ATOM   1439  H   SER A  96      21.729  60.150 -31.152  1.00 52.48           H  
ATOM   1440  CA  SER A  96      22.007  62.195 -31.724  1.00 52.48           C  
ATOM   1441  HA  SER A  96      22.337  62.838 -30.909  1.00 52.48           H  
ATOM   1442  C   SER A  96      21.127  63.011 -32.672  1.00 52.48           C  
ATOM   1443  CB  SER A  96      23.243  61.697 -32.479  1.00 52.48           C  
ATOM   1444  HB2 SER A  96      23.911  61.195 -31.779  1.00 52.48           H  
ATOM   1445  HB3 SER A  96      22.936  60.988 -33.247  1.00 52.48           H  
ATOM   1446  O   SER A  96      20.475  62.462 -33.561  1.00 52.48           O  
ATOM   1447  OG  SER A  96      23.926  62.778 -33.091  1.00 52.48           O  
ATOM   1448  HG  SER A  96      24.741  62.431 -33.462  1.00 52.48           H  
ATOM   1449  N   ALA A  97      21.189  64.340 -32.549  1.00 59.56           N  
ATOM   1450  H   ALA A  97      21.733  64.723 -31.789  1.00 59.56           H  
ATOM   1451  CA  ALA A  97      20.480  65.266 -33.432  1.00 59.56           C  
ATOM   1452  HA  ALA A  97      19.410  65.079 -33.339  1.00 59.56           H  
ATOM   1453  C   ALA A  97      20.843  65.088 -34.923  1.00 59.56           C  
ATOM   1454  CB  ALA A  97      20.770  66.694 -32.954  1.00 59.56           C  
ATOM   1455  HB1 ALA A  97      20.447  66.812 -31.919  1.00 59.56           H  
ATOM   1456  HB2 ALA A  97      20.221  67.402 -33.575  1.00 59.56           H  
ATOM   1457  HB3 ALA A  97      21.836  66.907 -33.030  1.00 59.56           H  
ATOM   1458  O   ALA A  97      20.043  65.444 -35.783  1.00 59.56           O  
ATOM   1459  N   LEU A  98      22.014  64.510 -35.227  1.00 62.93           N  
ATOM   1460  H   LEU A  98      22.603  64.209 -34.463  1.00 62.93           H  
ATOM   1461  CA  LEU A  98      22.413  64.143 -36.590  1.00 62.93           C  
ATOM   1462  HA  LEU A  98      22.204  64.976 -37.260  1.00 62.93           H  
ATOM   1463  C   LEU A  98      21.606  62.951 -37.133  1.00 62.93           C  
ATOM   1464  CB  LEU A  98      23.924  63.846 -36.619  1.00 62.93           C  
ATOM   1465  HB2 LEU A  98      24.172  63.394 -37.580  1.00 62.93           H  
ATOM   1466  HB3 LEU A  98      24.147  63.110 -35.847  1.00 62.93           H  
ATOM   1467  O   LEU A  98      21.134  63.015 -38.260  1.00 62.93           O  
ATOM   1468  CG  LEU A  98      24.817  65.085 -36.417  1.00 62.93           C  
ATOM   1469  HG  LEU A  98      24.491  65.636 -35.535  1.00 62.93           H  
ATOM   1470  CD1 LEU A  98      26.265  64.647 -36.195  1.00 62.93           C  
ATOM   1471 HD11 LEU A  98      26.618  64.092 -37.065  1.00 62.93           H  
ATOM   1472 HD12 LEU A  98      26.897  65.521 -36.042  1.00 62.93           H  
ATOM   1473 HD13 LEU A  98      26.325  64.008 -35.314  1.00 62.93           H  
ATOM   1474  CD2 LEU A  98      24.788  66.022 -37.628  1.00 62.93           C  
ATOM   1475 HD21 LEU A  98      25.096  65.480 -38.523  1.00 62.93           H  
ATOM   1476 HD22 LEU A  98      25.464  66.862 -37.468  1.00 62.93           H  
ATOM   1477 HD23 LEU A  98      23.781  66.409 -37.784  1.00 62.93           H  
ATOM   1478  N   ALA A  99      21.345  61.923 -36.320  1.00 58.56           N  
ATOM   1479  H   ALA A  99      21.642  61.970 -35.356  1.00 58.56           H  
ATOM   1480  CA  ALA A  99      20.574  60.750 -36.748  1.00 58.56           C  
ATOM   1481  HA  ALA A  99      21.005  60.368 -37.673  1.00 58.56           H  
ATOM   1482  C   ALA A  99      19.096  61.091 -37.038  1.00 58.56           C  
ATOM   1483  CB  ALA A  99      20.707  59.668 -35.669  1.00 58.56           C  
ATOM   1484  HB1 ALA A  99      21.758  59.421 -35.523  1.00 58.56           H  
ATOM   1485  HB2 ALA A  99      20.178  58.772 -35.994  1.00 58.56           H  
ATOM   1486  HB3 ALA A  99      20.276  60.015 -34.729  1.00 58.56           H  
ATOM   1487  O   ALA A  99      18.472  60.510 -37.924  1.00 58.56           O  
ATOM   1488  N   GLY A 100      18.539  62.082 -36.330  1.00 60.01           N  
ATOM   1489  H   GLY A 100      19.087  62.500 -35.591  1.00 60.01           H  
ATOM   1490  CA  GLY A 100      17.230  62.659 -36.665  1.00 60.01           C  
ATOM   1491  HA2 GLY A 100      16.497  61.859 -36.761  1.00 60.01           H  
ATOM   1492  HA3 GLY A 100      16.921  63.321 -35.857  1.00 60.01           H  
ATOM   1493  C   GLY A 100      17.227  63.471 -37.970  1.00 60.01           C  
ATOM   1494  O   GLY A 100      16.170  63.664 -38.568  1.00 60.01           O  
ATOM   1495  N   LEU A 101      18.398  63.927 -38.420  1.00 64.92           N  
ATOM   1496  H   LEU A 101      19.233  63.671 -37.912  1.00 64.92           H  
ATOM   1497  CA  LEU A 101      18.608  64.648 -39.675  1.00 64.92           C  
ATOM   1498  HA  LEU A 101      17.729  65.265 -39.866  1.00 64.92           H  
ATOM   1499  C   LEU A 101      18.724  63.666 -40.853  1.00 64.92           C  
ATOM   1500  CB  LEU A 101      19.841  65.565 -39.505  1.00 64.92           C  
ATOM   1501  HB2 LEU A 101      20.157  65.540 -38.462  1.00 64.92           H  
ATOM   1502  HB3 LEU A 101      20.674  65.186 -40.097  1.00 64.92           H  
ATOM   1503  O   LEU A 101      18.039  63.857 -41.854  1.00 64.92           O  
ATOM   1504  CG  LEU A 101      19.571  67.034 -39.865  1.00 64.92           C  
ATOM   1505  HG  LEU A 101      18.601  67.332 -39.468  1.00 64.92           H  
ATOM   1506  CD1 LEU A 101      20.630  67.937 -39.229  1.00 64.92           C  
ATOM   1507 HD11 LEU A 101      20.431  68.977 -39.487  1.00 64.92           H  
ATOM   1508 HD12 LEU A 101      21.617  67.654 -39.594  1.00 64.92           H  
ATOM   1509 HD13 LEU A 101      20.601  67.825 -38.145  1.00 64.92           H  
ATOM   1510  CD2 LEU A 101      19.580  67.258 -41.376  1.00 64.92           C  
ATOM   1511 HD21 LEU A 101      18.817  66.637 -41.845  1.00 64.92           H  
ATOM   1512 HD22 LEU A 101      20.547  66.979 -41.793  1.00 64.92           H  
ATOM   1513 HD23 LEU A 101      19.374  68.304 -41.605  1.00 64.92           H  
ATOM   1514  N   ASP A 102      19.467  62.566 -40.687  1.00 62.78           N  
ATOM   1515  H   ASP A 102      20.077  62.523 -39.883  1.00 62.78           H  
ATOM   1516  CA  ASP A 102      19.547  61.464 -41.662  1.00 62.78           C  
ATOM   1517  HA  ASP A 102      19.980  61.835 -42.591  1.00 62.78           H  
ATOM   1518  C   ASP A 102      18.152  60.880 -41.969  1.00 62.78           C  
ATOM   1519  CB  ASP A 102      20.442  60.332 -41.114  1.00 62.78           C  
ATOM   1520  HB2 ASP A 102      19.977  59.923 -40.217  1.00 62.78           H  
ATOM   1521  HB3 ASP A 102      20.476  59.534 -41.856  1.00 62.78           H  
ATOM   1522  O   ASP A 102      17.771  60.686 -43.126  1.00 62.78           O  
ATOM   1523  CG  ASP A 102      21.886  60.729 -40.780  1.00 62.78           C  
ATOM   1524  OD1 ASP A 102      22.471  61.541 -41.527  1.00 62.78           O  
ATOM   1525  OD2 ASP A 102      22.406  60.187 -39.776  1.00 62.78           O  
ATOM   1526  N   ALA A 103      17.347  60.652 -40.922  1.00 63.26           N  
ATOM   1527  H   ALA A 103      17.730  60.784 -39.997  1.00 63.26           H  
ATOM   1528  CA  ALA A 103      15.972  60.165 -41.050  1.00 63.26           C  
ATOM   1529  HA  ALA A 103      15.983  59.249 -41.641  1.00 63.26           H  
ATOM   1530  C   ALA A 103      15.045  61.164 -41.769  1.00 63.26           C  
ATOM   1531  CB  ALA A 103      15.454  59.837 -39.645  1.00 63.26           C  
ATOM   1532  HB1 ALA A 103      16.103  59.098 -39.176  1.00 63.26           H  
ATOM   1533  HB2 ALA A 103      15.438  60.739 -39.034  1.00 63.26           H  
ATOM   1534  HB3 ALA A 103      14.444  59.432 -39.714  1.00 63.26           H  
ATOM   1535  O   ALA A 103      14.132  60.753 -42.487  1.00 63.26           O  
ATOM   1536  N   LEU A 104      15.284  62.472 -41.607  1.00 67.60           N  
ATOM   1537  H   LEU A 104      16.074  62.747 -41.040  1.00 67.60           H  
ATOM   1538  CA  LEU A 104      14.557  63.509 -42.335  1.00 67.60           C  
ATOM   1539  HA  LEU A 104      13.496  63.265 -42.290  1.00 67.60           H  
ATOM   1540  C   LEU A 104      14.953  63.521 -43.816  1.00 67.60           C  
ATOM   1541  CB  LEU A 104      14.775  64.869 -41.646  1.00 67.60           C  
ATOM   1542  HB2 LEU A 104      15.842  65.089 -41.637  1.00 67.60           H  
ATOM   1543  HB3 LEU A 104      14.443  64.791 -40.611  1.00 67.60           H  
ATOM   1544  O   LEU A 104      14.061  63.532 -44.662  1.00 67.60           O  
ATOM   1545  CG  LEU A 104      14.051  66.051 -42.318  1.00 67.60           C  
ATOM   1546  HG  LEU A 104      14.387  66.153 -43.350  1.00 67.60           H  
ATOM   1547  CD1 LEU A 104      12.527  65.899 -42.307  1.00 67.60           C  
ATOM   1548 HD11 LEU A 104      12.062  66.789 -42.730  1.00 67.60           H  
ATOM   1549 HD12 LEU A 104      12.242  65.044 -42.921  1.00 67.60           H  
ATOM   1550 HD13 LEU A 104      12.174  65.745 -41.288  1.00 67.60           H  
ATOM   1551  CD2 LEU A 104      14.400  67.345 -41.578  1.00 67.60           C  
ATOM   1552 HD21 LEU A 104      13.907  68.190 -42.057  1.00 67.60           H  
ATOM   1553 HD22 LEU A 104      14.082  67.274 -40.537  1.00 67.60           H  
ATOM   1554 HD23 LEU A 104      15.478  67.497 -41.613  1.00 67.60           H  
ATOM   1555  N   GLU A 105      16.252  63.468 -44.141  1.00 68.40           N  
ATOM   1556  H   GLU A 105      16.938  63.442 -43.400  1.00 68.40           H  
ATOM   1557  CA  GLU A 105      16.733  63.418 -45.532  1.00 68.40           C  
ATOM   1558  HA  GLU A 105      16.366  64.298 -46.060  1.00 68.40           H  
ATOM   1559  C   GLU A 105      16.187  62.202 -46.290  1.00 68.40           C  
ATOM   1560  CB  GLU A 105      18.270  63.440 -45.618  1.00 68.40           C  
ATOM   1561  HB2 GLU A 105      18.536  63.200 -46.648  1.00 68.40           H  
ATOM   1562  HB3 GLU A 105      18.696  62.678 -44.966  1.00 68.40           H  
ATOM   1563  O   GLU A 105      15.732  62.347 -47.427  1.00 68.40           O  
ATOM   1564  CG  GLU A 105      18.868  64.818 -45.280  1.00 68.40           C  
ATOM   1565  HG2 GLU A 105      18.209  65.585 -45.686  1.00 68.40           H  
ATOM   1566  HG3 GLU A 105      18.891  64.945 -44.198  1.00 68.40           H  
ATOM   1567  CD  GLU A 105      20.279  65.037 -45.862  1.00 68.40           C  
ATOM   1568  OE1 GLU A 105      20.638  66.227 -46.037  1.00 68.40           O  
ATOM   1569  OE2 GLU A 105      20.970  64.046 -46.188  1.00 68.40           O  
ATOM   1570  N   ALA A 106      16.140  61.030 -45.647  1.00 64.07           N  
ATOM   1571  H   ALA A 106      16.566  60.971 -44.733  1.00 64.07           H  
ATOM   1572  CA  ALA A 106      15.564  59.816 -46.224  1.00 64.07           C  
ATOM   1573  HA  ALA A 106      16.076  59.607 -47.164  1.00 64.07           H  
ATOM   1574  C   ALA A 106      14.058  59.936 -46.544  1.00 64.07           C  
ATOM   1575  CB  ALA A 106      15.837  58.658 -45.257  1.00 64.07           C  
ATOM   1576  HB1 ALA A 106      15.336  58.842 -44.307  1.00 64.07           H  
ATOM   1577  HB2 ALA A 106      16.909  58.568 -45.082  1.00 64.07           H  
ATOM   1578  HB3 ALA A 106      15.465  57.727 -45.685  1.00 64.07           H  
ATOM   1579  O   ALA A 106      13.580  59.283 -47.472  1.00 64.07           O  
ATOM   1580  N   ALA A 107      13.316  60.782 -45.820  1.00 66.50           N  
ATOM   1581  H   ALA A 107      13.765  61.283 -45.067  1.00 66.50           H  
ATOM   1582  CA  ALA A 107      11.887  61.016 -46.041  1.00 66.50           C  
ATOM   1583  HA  ALA A 107      11.435  60.089 -46.394  1.00 66.50           H  
ATOM   1584  C   ALA A 107      11.588  62.092 -47.108  1.00 66.50           C  
ATOM   1585  CB  ALA A 107      11.249  61.358 -44.689  1.00 66.50           C  
ATOM   1586  HB1 ALA A 107      11.662  62.292 -44.307  1.00 66.50           H  
ATOM   1587  HB2 ALA A 107      10.171  61.464 -44.811  1.00 66.50           H  
ATOM   1588  HB3 ALA A 107      11.450  60.561 -43.974  1.00 66.50           H  
ATOM   1589  O   ALA A 107      10.505  62.082 -47.698  1.00 66.50           O  
ATOM   1590  N   LEU A 108      12.528  63.004 -47.404  1.00 70.13           N  
ATOM   1591  H   LEU A 108      13.402  62.952 -46.900  1.00 70.13           H  
ATOM   1592  CA  LEU A 108      12.338  64.093 -48.382  1.00 70.13           C  
ATOM   1593  HA  LEU A 108      11.557  64.747 -47.994  1.00 70.13           H  
ATOM   1594  C   LEU A 108      11.847  63.653 -49.784  1.00 70.13           C  
ATOM   1595  CB  LEU A 108      13.629  64.924 -48.546  1.00 70.13           C  
ATOM   1596  HB2 LEU A 108      13.468  65.641 -49.352  1.00 70.13           H  
ATOM   1597  HB3 LEU A 108      14.436  64.262 -48.860  1.00 70.13           H  
ATOM   1598  O   LEU A 108      11.046  64.393 -50.365  1.00 70.13           O  
ATOM   1599  CG  LEU A 108      14.106  65.711 -47.315  1.00 70.13           C  
ATOM   1600  HG  LEU A 108      14.332  65.011 -46.510  1.00 70.13           H  
ATOM   1601  CD1 LEU A 108      15.387  66.475 -47.651  1.00 70.13           C  
ATOM   1602 HD11 LEU A 108      15.198  67.217 -48.426  1.00 70.13           H  
ATOM   1603 HD12 LEU A 108      15.767  66.967 -46.755  1.00 70.13           H  
ATOM   1604 HD13 LEU A 108      16.147  65.774 -47.998  1.00 70.13           H  
ATOM   1605  CD2 LEU A 108      13.077  66.723 -46.812  1.00 70.13           C  
ATOM   1606 HD21 LEU A 108      12.194  66.195 -46.453  1.00 70.13           H  
ATOM   1607 HD22 LEU A 108      12.808  67.409 -47.616  1.00 70.13           H  
ATOM   1608 HD23 LEU A 108      13.500  67.278 -45.975  1.00 70.13           H  
ATOM   1609  N   PRO A 109      12.275  62.510 -50.369  1.00 67.65           N  
ATOM   1610  CA  PRO A 109      11.836  62.102 -51.706  1.00 67.65           C  
ATOM   1611  HA  PRO A 109      12.066  62.905 -52.406  1.00 67.65           H  
ATOM   1612  C   PRO A 109      10.338  61.788 -51.787  1.00 67.65           C  
ATOM   1613  CB  PRO A 109      12.672  60.865 -52.064  1.00 67.65           C  
ATOM   1614  HB2 PRO A 109      12.939  60.851 -53.121  1.00 67.65           H  
ATOM   1615  HB3 PRO A 109      12.134  59.955 -51.799  1.00 67.65           H  
ATOM   1616  O   PRO A 109       9.705  62.098 -52.797  1.00 67.65           O  
ATOM   1617  CG  PRO A 109      13.906  60.986 -51.174  1.00 67.65           C  
ATOM   1618  HG2 PRO A 109      14.361  60.017 -50.971  1.00 67.65           H  
ATOM   1619  HG3 PRO A 109      14.626  61.670 -51.623  1.00 67.65           H  
ATOM   1620  CD  PRO A 109      13.324  61.608 -49.912  1.00 67.65           C  
ATOM   1621  HD2 PRO A 109      12.878  60.828 -49.295  1.00 67.65           H  
ATOM   1622  HD3 PRO A 109      14.110  62.125 -49.362  1.00 67.65           H  
ATOM   1623  N   GLU A 110       9.771  61.212 -50.726  1.00 64.54           N  
ATOM   1624  H   GLU A 110      10.344  61.033 -49.914  1.00 64.54           H  
ATOM   1625  CA  GLU A 110       8.376  60.755 -50.658  1.00 64.54           C  
ATOM   1626  HA  GLU A 110       8.106  60.248 -51.585  1.00 64.54           H  
ATOM   1627  C   GLU A 110       7.384  61.919 -50.461  1.00 64.54           C  
ATOM   1628  CB  GLU A 110       8.240  59.743 -49.504  1.00 64.54           C  
ATOM   1629  HB2 GLU A 110       7.185  59.518 -49.345  1.00 64.54           H  
ATOM   1630  HB3 GLU A 110       8.602  60.223 -48.595  1.00 64.54           H  
ATOM   1631  O   GLU A 110       6.201  61.775 -50.768  1.00 64.54           O  
ATOM   1632  CG  GLU A 110       9.015  58.422 -49.690  1.00 64.54           C  
ATOM   1633  HG2 GLU A 110       9.980  58.618 -50.158  1.00 64.54           H  
ATOM   1634  HG3 GLU A 110       9.222  58.016 -48.699  1.00 64.54           H  
ATOM   1635  CD  GLU A 110       8.231  57.365 -50.484  1.00 64.54           C  
ATOM   1636  OE1 GLU A 110       8.700  56.994 -51.585  1.00 64.54           O  
ATOM   1637  OE2 GLU A 110       7.167  56.935 -49.985  1.00 64.54           O  
ATOM   1638  N   VAL A 111       7.844  63.090 -49.987  1.00 68.99           N  
ATOM   1639  H   VAL A 111       8.823  63.145 -49.745  1.00 68.99           H  
ATOM   1640  CA  VAL A 111       6.961  64.225 -49.655  1.00 68.99           C  
ATOM   1641  HA  VAL A 111       6.310  63.880 -48.851  1.00 68.99           H  
ATOM   1642  C   VAL A 111       6.113  64.639 -50.872  1.00 68.99           C  
ATOM   1643  CB  VAL A 111       7.729  65.440 -49.095  1.00 68.99           C  
ATOM   1644  HB  VAL A 111       8.446  65.795 -49.835  1.00 68.99           H  
ATOM   1645  O   VAL A 111       6.688  64.963 -51.924  1.00 68.99           O  
ATOM   1646  CG1 VAL A 111       6.764  66.589 -48.750  1.00 68.99           C  
ATOM   1647 HG11 VAL A 111       5.989  66.236 -48.070  1.00 68.99           H  
ATOM   1648 HG12 VAL A 111       6.294  66.982 -49.652  1.00 68.99           H  
ATOM   1649 HG13 VAL A 111       7.297  67.407 -48.265  1.00 68.99           H  
ATOM   1650  CG2 VAL A 111       8.481  65.064 -47.813  1.00 68.99           C  
ATOM   1651 HG21 VAL A 111       9.216  64.288 -48.026  1.00 68.99           H  
ATOM   1652 HG22 VAL A 111       9.008  65.929 -47.410  1.00 68.99           H  
ATOM   1653 HG23 VAL A 111       7.784  64.689 -47.064  1.00 68.99           H  
ATOM   1654  N   PRO A 112       4.766  64.684 -50.756  1.00 72.93           N  
ATOM   1655  CA  PRO A 112       3.871  65.017 -51.861  1.00 72.93           C  
ATOM   1656  HA  PRO A 112       3.961  64.231 -52.611  1.00 72.93           H  
ATOM   1657  C   PRO A 112       4.175  66.374 -52.498  1.00 72.93           C  
ATOM   1658  CB  PRO A 112       2.454  64.990 -51.278  1.00 72.93           C  
ATOM   1659  HB2 PRO A 112       2.194  65.966 -50.868  1.00 72.93           H  
ATOM   1660  HB3 PRO A 112       1.715  64.676 -52.015  1.00 72.93           H  
ATOM   1661  O   PRO A 112       4.472  67.352 -51.814  1.00 72.93           O  
ATOM   1662  CG  PRO A 112       2.570  63.988 -50.134  1.00 72.93           C  
ATOM   1663  HG2 PRO A 112       2.508  62.972 -50.523  1.00 72.93           H  
ATOM   1664  HG3 PRO A 112       1.814  64.157 -49.367  1.00 72.93           H  
ATOM   1665  CD  PRO A 112       3.976  64.252 -49.606  1.00 72.93           C  
ATOM   1666  HD2 PRO A 112       4.362  63.332 -49.167  1.00 72.93           H  
ATOM   1667  HD3 PRO A 112       3.946  65.046 -48.860  1.00 72.93           H  
ATOM   1668  N   ALA A 113       4.044  66.472 -53.824  1.00 70.47           N  
ATOM   1669  H   ALA A 113       3.794  65.640 -54.339  1.00 70.47           H  
ATOM   1670  CA  ALA A 113       4.389  67.686 -54.572  1.00 70.47           C  
ATOM   1671  HA  ALA A 113       5.449  67.887 -54.419  1.00 70.47           H  
ATOM   1672  C   ALA A 113       3.629  68.949 -54.111  1.00 70.47           C  
ATOM   1673  CB  ALA A 113       4.160  67.411 -56.063  1.00 70.47           C  
ATOM   1674  HB1 ALA A 113       4.458  68.286 -56.642  1.00 70.47           H  
ATOM   1675  HB2 ALA A 113       4.759  66.557 -56.380  1.00 70.47           H  
ATOM   1676  HB3 ALA A 113       3.106  67.206 -56.248  1.00 70.47           H  
ATOM   1677  O   ALA A 113       4.167  70.047 -54.215  1.00 70.47           O  
ATOM   1678  N   THR A 114       2.418  68.789 -53.572  1.00 73.08           N  
ATOM   1679  H   THR A 114       2.052  67.852 -53.476  1.00 73.08           H  
ATOM   1680  CA  THR A 114       1.604  69.853 -52.958  1.00 73.08           C  
ATOM   1681  HA  THR A 114       1.538  70.704 -53.637  1.00 73.08           H  
ATOM   1682  C   THR A 114       2.170  70.378 -51.641  1.00 73.08           C  
ATOM   1683  CB  THR A 114       0.190  69.320 -52.675  1.00 73.08           C  
ATOM   1684  HB  THR A 114      -0.333  69.985 -51.988  1.00 73.08           H  
ATOM   1685  O   THR A 114       1.978  71.544 -51.320  1.00 73.08           O  
ATOM   1686  CG2 THR A 114      -0.624  69.210 -53.964  1.00 73.08           C  
ATOM   1687 HG21 THR A 114      -1.621  68.838 -53.728  1.00 73.08           H  
ATOM   1688 HG22 THR A 114      -0.712  70.194 -54.425  1.00 73.08           H  
ATOM   1689 HG23 THR A 114      -0.140  68.524 -54.659  1.00 73.08           H  
ATOM   1690  OG1 THR A 114       0.253  68.015 -52.128  1.00 73.08           O  
ATOM   1691  HG1 THR A 114       0.213  68.081 -51.171  1.00 73.08           H  
ATOM   1692  N   GLU A 115       2.869  69.535 -50.884  1.00 73.15           N  
ATOM   1693  H   GLU A 115       3.022  68.594 -51.218  1.00 73.15           H  
ATOM   1694  CA  GLU A 115       3.460  69.881 -49.588  1.00 73.15           C  
ATOM   1695  HA  GLU A 115       2.917  70.711 -49.138  1.00 73.15           H  
ATOM   1696  C   GLU A 115       4.916  70.326 -49.729  1.00 73.15           C  
ATOM   1697  CB  GLU A 115       3.354  68.678 -48.644  1.00 73.15           C  
ATOM   1698  HB2 GLU A 115       3.943  68.878 -47.748  1.00 73.15           H  
ATOM   1699  HB3 GLU A 115       3.758  67.795 -49.138  1.00 73.15           H  
ATOM   1700  O   GLU A 115       5.394  71.100 -48.905  1.00 73.15           O  
ATOM   1701  CG  GLU A 115       1.896  68.425 -48.235  1.00 73.15           C  
ATOM   1702  HG2 GLU A 115       1.276  68.377 -49.130  1.00 73.15           H  
ATOM   1703  HG3 GLU A 115       1.547  69.263 -47.631  1.00 73.15           H  
ATOM   1704  CD  GLU A 115       1.730  67.121 -47.449  1.00 73.15           C  
ATOM   1705  OE1 GLU A 115       0.648  66.514 -47.605  1.00 73.15           O  
ATOM   1706  OE2 GLU A 115       2.684  66.732 -46.739  1.00 73.15           O  
ATOM   1707  N   ARG A 116       5.618  69.909 -50.794  1.00 69.85           N  
ATOM   1708  H   ARG A 116       5.172  69.230 -51.394  1.00 69.85           H  
ATOM   1709  CA  ARG A 116       7.022  70.282 -51.047  1.00 69.85           C  
ATOM   1710  HA  ARG A 116       7.636  69.871 -50.246  1.00 69.85           H  
ATOM   1711  C   ARG A 116       7.272  71.787 -51.025  1.00 69.85           C  
ATOM   1712  CB  ARG A 116       7.511  69.719 -52.388  1.00 69.85           C  
ATOM   1713  HB2 ARG A 116       8.434  70.228 -52.665  1.00 69.85           H  
ATOM   1714  HB3 ARG A 116       6.767  69.915 -53.160  1.00 69.85           H  
ATOM   1715  O   ARG A 116       8.336  72.186 -50.576  1.00 69.85           O  
ATOM   1716  CG  ARG A 116       7.807  68.220 -52.309  1.00 69.85           C  
ATOM   1717  HG2 ARG A 116       6.892  67.677 -52.073  1.00 69.85           H  
ATOM   1718  HG3 ARG A 116       8.539  68.028 -51.525  1.00 69.85           H  
ATOM   1719  CD  ARG A 116       8.360  67.730 -53.648  1.00 69.85           C  
ATOM   1720  HD2 ARG A 116       9.340  68.182 -53.804  1.00 69.85           H  
ATOM   1721  HD3 ARG A 116       7.690  68.044 -54.448  1.00 69.85           H  
ATOM   1722  NE  ARG A 116       8.476  66.265 -53.659  1.00 69.85           N  
ATOM   1723  HE  ARG A 116       8.017  65.765 -52.912  1.00 69.85           H  
ATOM   1724  NH1 ARG A 116       9.633  66.034 -55.622  1.00 69.85           N  
ATOM   1725 HH11 ARG A 116       9.633  67.040 -55.717  1.00 69.85           H  
ATOM   1726 HH12 ARG A 116      10.117  65.429 -56.270  1.00 69.85           H  
ATOM   1727  NH2 ARG A 116       9.127  64.230 -54.420  1.00 69.85           N  
ATOM   1728 HH21 ARG A 116       8.827  63.797 -53.559  1.00 69.85           H  
ATOM   1729 HH22 ARG A 116       9.643  63.625 -55.043  1.00 69.85           H  
ATOM   1730  CZ  ARG A 116       9.076  65.518 -54.561  1.00 69.85           C  
ATOM   1731  N   GLU A 117       6.341  72.621 -51.484  1.00 74.21           N  
ATOM   1732  H   GLU A 117       5.474  72.238 -51.833  1.00 74.21           H  
ATOM   1733  CA  GLU A 117       6.536  74.078 -51.484  1.00 74.21           C  
ATOM   1734  HA  GLU A 117       7.542  74.286 -51.848  1.00 74.21           H  
ATOM   1735  C   GLU A 117       6.454  74.671 -50.065  1.00 74.21           C  
ATOM   1736  CB  GLU A 117       5.551  74.721 -52.475  1.00 74.21           C  
ATOM   1737  HB2 GLU A 117       5.595  74.159 -53.408  1.00 74.21           H  
ATOM   1738  HB3 GLU A 117       4.538  74.655 -52.079  1.00 74.21           H  
ATOM   1739  O   GLU A 117       7.290  75.495 -49.693  1.00 74.21           O  
ATOM   1740  CG  GLU A 117       5.901  76.185 -52.784  1.00 74.21           C  
ATOM   1741  HG2 GLU A 117       5.667  76.801 -51.915  1.00 74.21           H  
ATOM   1742  HG3 GLU A 117       6.973  76.255 -52.964  1.00 74.21           H  
ATOM   1743  CD  GLU A 117       5.144  76.715 -54.014  1.00 74.21           C  
ATOM   1744  OE1 GLU A 117       5.798  77.372 -54.857  1.00 74.21           O  
ATOM   1745  OE2 GLU A 117       3.918  76.483 -54.100  1.00 74.21           O  
ATOM   1746  N   GLU A 118       5.534  74.191 -49.219  1.00 74.64           N  
ATOM   1747  H   GLU A 118       4.907  73.464 -49.533  1.00 74.64           H  
ATOM   1748  CA  GLU A 118       5.493  74.584 -47.804  1.00 74.64           C  
ATOM   1749  HA  GLU A 118       5.636  75.664 -47.756  1.00 74.64           H  
ATOM   1750  C   GLU A 118       6.640  73.951 -47.001  1.00 74.64           C  
ATOM   1751  CB  GLU A 118       4.119  74.283 -47.178  1.00 74.64           C  
ATOM   1752  HB2 GLU A 118       3.923  73.211 -47.202  1.00 74.64           H  
ATOM   1753  HB3 GLU A 118       3.353  74.803 -47.754  1.00 74.64           H  
ATOM   1754  O   GLU A 118       7.239  74.627 -46.162  1.00 74.64           O  
ATOM   1755  CG  GLU A 118       4.096  74.791 -45.724  1.00 74.64           C  
ATOM   1756  HG2 GLU A 118       4.523  75.794 -45.704  1.00 74.64           H  
ATOM   1757  HG3 GLU A 118       4.736  74.152 -45.115  1.00 74.64           H  
ATOM   1758  CD  GLU A 118       2.714  74.845 -45.064  1.00 74.64           C  
ATOM   1759  OE1 GLU A 118       2.631  75.588 -44.055  1.00 74.64           O  
ATOM   1760  OE2 GLU A 118       1.786  74.151 -45.527  1.00 74.64           O  
ATOM   1761  N   LEU A 119       7.004  72.696 -47.290  1.00 71.07           N  
ATOM   1762  H   LEU A 119       6.444  72.187 -47.959  1.00 71.07           H  
ATOM   1763  CA  LEU A 119       8.170  72.025 -46.719  1.00 71.07           C  
ATOM   1764  HA  LEU A 119       8.061  72.011 -45.634  1.00 71.07           H  
ATOM   1765  C   LEU A 119       9.448  72.791 -47.061  1.00 71.07           C  
ATOM   1766  CB  LEU A 119       8.267  70.577 -47.227  1.00 71.07           C  
ATOM   1767  HB2 LEU A 119       8.524  70.605 -48.286  1.00 71.07           H  
ATOM   1768  HB3 LEU A 119       7.300  70.083 -47.134  1.00 71.07           H  
ATOM   1769  O   LEU A 119      10.227  73.063 -46.156  1.00 71.07           O  
ATOM   1770  CG  LEU A 119       9.337  69.771 -46.458  1.00 71.07           C  
ATOM   1771  HG  LEU A 119      10.103  70.437 -46.061  1.00 71.07           H  
ATOM   1772  CD1 LEU A 119       8.722  69.019 -45.279  1.00 71.07           C  
ATOM   1773 HD11 LEU A 119       7.996  68.290 -45.640  1.00 71.07           H  
ATOM   1774 HD12 LEU A 119       8.222  69.722 -44.612  1.00 71.07           H  
ATOM   1775 HD13 LEU A 119       9.503  68.497 -44.727  1.00 71.07           H  
ATOM   1776  CD2 LEU A 119      10.042  68.784 -47.383  1.00 71.07           C  
ATOM   1777 HD21 LEU A 119      10.702  68.147 -46.794  1.00 71.07           H  
ATOM   1778 HD22 LEU A 119       9.314  68.161 -47.903  1.00 71.07           H  
ATOM   1779 HD23 LEU A 119      10.635  69.328 -48.117  1.00 71.07           H  
ATOM   1780  N   VAL A 120       9.643  73.204 -48.318  1.00 72.20           N  
ATOM   1781  H   VAL A 120       8.974  72.933 -49.024  1.00 72.20           H  
ATOM   1782  CA  VAL A 120      10.766  74.062 -48.721  1.00 72.20           C  
ATOM   1783  HA  VAL A 120      11.691  73.579 -48.406  1.00 72.20           H  
ATOM   1784  C   VAL A 120      10.701  75.382 -47.969  1.00 72.20           C  
ATOM   1785  CB  VAL A 120      10.850  74.253 -50.249  1.00 72.20           C  
ATOM   1786  HB  VAL A 120       9.855  74.456 -50.646  1.00 72.20           H  
ATOM   1787  O   VAL A 120      11.676  75.700 -47.309  1.00 72.20           O  
ATOM   1788  CG1 VAL A 120      11.780  75.401 -50.666  1.00 72.20           C  
ATOM   1789 HG11 VAL A 120      11.378  76.360 -50.338  1.00 72.20           H  
ATOM   1790 HG12 VAL A 120      12.771  75.265 -50.232  1.00 72.20           H  
ATOM   1791 HG13 VAL A 120      11.866  75.435 -51.752  1.00 72.20           H  
ATOM   1792  CG2 VAL A 120      11.413  72.979 -50.897  1.00 72.20           C  
ATOM   1793 HG21 VAL A 120      12.452  72.835 -50.601  1.00 72.20           H  
ATOM   1794 HG22 VAL A 120      10.840  72.106 -50.584  1.00 72.20           H  
ATOM   1795 HG23 VAL A 120      11.354  73.064 -51.982  1.00 72.20           H  
ATOM   1796  N   GLN A 121       9.569  76.091 -47.906  1.00 72.77           N  
ATOM   1797  H   GLN A 121       8.777  75.807 -48.464  1.00 72.77           H  
ATOM   1798  CA  GLN A 121       9.480  77.313 -47.089  1.00 72.77           C  
ATOM   1799  HA  GLN A 121      10.218  78.029 -47.451  1.00 72.77           H  
ATOM   1800  C   GLN A 121       9.754  77.072 -45.594  1.00 72.77           C  
ATOM   1801  CB  GLN A 121       8.087  77.939 -47.203  1.00 72.77           C  
ATOM   1802  HB2 GLN A 121       7.331  77.175 -47.022  1.00 72.77           H  
ATOM   1803  HB3 GLN A 121       7.994  78.699 -46.428  1.00 72.77           H  
ATOM   1804  O   GLN A 121      10.161  77.987 -44.878  1.00 72.77           O  
ATOM   1805  CG  GLN A 121       7.809  78.621 -48.544  1.00 72.77           C  
ATOM   1806  HG2 GLN A 121       8.525  79.428 -48.702  1.00 72.77           H  
ATOM   1807  HG3 GLN A 121       7.925  77.905 -49.358  1.00 72.77           H  
ATOM   1808  CD  GLN A 121       6.399  79.202 -48.576  1.00 72.77           C  
ATOM   1809  NE2 GLN A 121       5.801  79.331 -49.738  1.00 72.77           N  
ATOM   1810 HE21 GLN A 121       4.835  79.626 -49.722  1.00 72.77           H  
ATOM   1811 HE22 GLN A 121       6.228  78.952 -50.571  1.00 72.77           H  
ATOM   1812  OE1 GLN A 121       5.813  79.556 -47.560  1.00 72.77           O  
ATOM   1813  N   ARG A 122       9.467  75.883 -45.055  1.00 74.60           N  
ATOM   1814  H   ARG A 122       9.066  75.185 -45.665  1.00 74.60           H  
ATOM   1815  CA  ARG A 122       9.644  75.548 -43.632  1.00 74.60           C  
ATOM   1816  HA  ARG A 122       9.479  76.446 -43.037  1.00 74.60           H  
ATOM   1817  C   ARG A 122      11.079  75.110 -43.332  1.00 74.60           C  
ATOM   1818  CB  ARG A 122       8.574  74.520 -43.234  1.00 74.60           C  
ATOM   1819  HB2 ARG A 122       7.625  74.838 -43.665  1.00 74.60           H  
ATOM   1820  HB3 ARG A 122       8.826  73.544 -43.647  1.00 74.60           H  
ATOM   1821  O   ARG A 122      11.640  75.588 -42.351  1.00 74.60           O  
ATOM   1822  CG  ARG A 122       8.368  74.411 -41.718  1.00 74.60           C  
ATOM   1823  HG2 ARG A 122       9.238  73.942 -41.259  1.00 74.60           H  
ATOM   1824  HG3 ARG A 122       8.227  75.406 -41.296  1.00 74.60           H  
ATOM   1825  CD  ARG A 122       7.113  73.568 -41.452  1.00 74.60           C  
ATOM   1826  HD2 ARG A 122       7.265  72.575 -41.875  1.00 74.60           H  
ATOM   1827  HD3 ARG A 122       6.265  74.030 -41.957  1.00 74.60           H  
ATOM   1828  NE  ARG A 122       6.815  73.447 -40.012  1.00 74.60           N  
ATOM   1829  HE  ARG A 122       7.498  73.819 -39.368  1.00 74.60           H  
ATOM   1830  NH1 ARG A 122       4.864  72.252 -40.241  1.00 74.60           N  
ATOM   1831 HH11 ARG A 122       4.940  72.314 -41.246  1.00 74.60           H  
ATOM   1832 HH12 ARG A 122       4.076  71.761 -39.843  1.00 74.60           H  
ATOM   1833  NH2 ARG A 122       5.631  72.725 -38.202  1.00 74.60           N  
ATOM   1834 HH21 ARG A 122       4.848  72.208 -37.827  1.00 74.60           H  
ATOM   1835 HH22 ARG A 122       6.340  73.088 -37.582  1.00 74.60           H  
ATOM   1836  CZ  ARG A 122       5.774  72.813 -39.495  1.00 74.60           C  
ATOM   1837  N   LEU A 123      11.697  74.333 -44.219  1.00 71.16           N  
ATOM   1838  H   LEU A 123      11.147  73.993 -44.995  1.00 71.16           H  
ATOM   1839  CA  LEU A 123      13.129  74.029 -44.247  1.00 71.16           C  
ATOM   1840  HA  LEU A 123      13.434  73.645 -43.274  1.00 71.16           H  
ATOM   1841  C   LEU A 123      13.957  75.285 -44.517  1.00 71.16           C  
ATOM   1842  CB  LEU A 123      13.423  72.972 -45.328  1.00 71.16           C  
ATOM   1843  HB2 LEU A 123      14.498  72.943 -45.506  1.00 71.16           H  
ATOM   1844  HB3 LEU A 123      12.951  73.288 -46.259  1.00 71.16           H  
ATOM   1845  O   LEU A 123      14.976  75.463 -43.872  1.00 71.16           O  
ATOM   1846  CG  LEU A 123      12.960  71.546 -44.983  1.00 71.16           C  
ATOM   1847  HG  LEU A 123      11.914  71.560 -44.679  1.00 71.16           H  
ATOM   1848  CD1 LEU A 123      13.100  70.655 -46.216  1.00 71.16           C  
ATOM   1849 HD11 LEU A 123      12.500  71.058 -47.032  1.00 71.16           H  
ATOM   1850 HD12 LEU A 123      12.740  69.652 -45.984  1.00 71.16           H  
ATOM   1851 HD13 LEU A 123      14.143  70.596 -46.526  1.00 71.16           H  
ATOM   1852  CD2 LEU A 123      13.793  70.930 -43.856  1.00 71.16           C  
ATOM   1853 HD21 LEU A 123      13.474  69.900 -43.695  1.00 71.16           H  
ATOM   1854 HD22 LEU A 123      14.850  70.932 -44.121  1.00 71.16           H  
ATOM   1855 HD23 LEU A 123      13.647  71.481 -42.927  1.00 71.16           H  
ATOM   1856  N   GLU A 124      13.510  76.194 -45.384  1.00 73.63           N  
ATOM   1857  H   GLU A 124      12.726  75.942 -45.968  1.00 73.63           H  
ATOM   1858  CA  GLU A 124      14.116  77.509 -45.610  1.00 73.63           C  
ATOM   1859  HA  GLU A 124      15.186  77.386 -45.781  1.00 73.63           H  
ATOM   1860  C   GLU A 124      13.949  78.418 -44.399  1.00 73.63           C  
ATOM   1861  CB  GLU A 124      13.525  78.227 -46.830  1.00 73.63           C  
ATOM   1862  HB2 GLU A 124      12.438  78.153 -46.805  1.00 73.63           H  
ATOM   1863  HB3 GLU A 124      13.786  79.282 -46.759  1.00 73.63           H  
ATOM   1864  O   GLU A 124      14.889  79.125 -44.070  1.00 73.63           O  
ATOM   1865  CG  GLU A 124      14.077  77.716 -48.167  1.00 73.63           C  
ATOM   1866  HG2 GLU A 124      15.165  77.732 -48.114  1.00 73.63           H  
ATOM   1867  HG3 GLU A 124      13.771  76.683 -48.337  1.00 73.63           H  
ATOM   1868  CD  GLU A 124      13.610  78.603 -49.330  1.00 73.63           C  
ATOM   1869  OE1 GLU A 124      14.455  78.861 -50.218  1.00 73.63           O  
ATOM   1870  OE2 GLU A 124      12.446  79.065 -49.292  1.00 73.63           O  
ATOM   1871  N   ARG A 125      12.815  78.391 -43.684  1.00 72.87           N  
ATOM   1872  H   ARG A 125      12.040  77.858 -44.050  1.00 72.87           H  
ATOM   1873  CA  ARG A 125      12.669  79.109 -42.402  1.00 72.87           C  
ATOM   1874  HA  ARG A 125      13.048  80.122 -42.533  1.00 72.87           H  
ATOM   1875  C   ARG A 125      13.546  78.505 -41.305  1.00 72.87           C  
ATOM   1876  CB  ARG A 125      11.192  79.196 -41.984  1.00 72.87           C  
ATOM   1877  HB2 ARG A 125      10.694  78.250 -42.196  1.00 72.87           H  
ATOM   1878  HB3 ARG A 125      11.132  79.377 -40.911  1.00 72.87           H  
ATOM   1879  O   ARG A 125      14.137  79.261 -40.541  1.00 72.87           O  
ATOM   1880  CG  ARG A 125      10.483  80.359 -42.702  1.00 72.87           C  
ATOM   1881  HG2 ARG A 125      10.677  80.312 -43.774  1.00 72.87           H  
ATOM   1882  HG3 ARG A 125      10.898  81.295 -42.330  1.00 72.87           H  
ATOM   1883  CD  ARG A 125       8.963  80.374 -42.468  1.00 72.87           C  
ATOM   1884  HD2 ARG A 125       8.578  81.331 -42.822  1.00 72.87           H  
ATOM   1885  HD3 ARG A 125       8.763  80.287 -41.400  1.00 72.87           H  
ATOM   1886  NE  ARG A 125       8.292  79.285 -43.203  1.00 72.87           N  
ATOM   1887  HE  ARG A 125       8.900  78.703 -43.761  1.00 72.87           H  
ATOM   1888  NH1 ARG A 125       6.101  79.836 -42.777  1.00 72.87           N  
ATOM   1889 HH11 ARG A 125       5.122  79.644 -42.934  1.00 72.87           H  
ATOM   1890 HH12 ARG A 125       6.407  80.658 -42.276  1.00 72.87           H  
ATOM   1891  NH2 ARG A 125       6.552  78.040 -44.008  1.00 72.87           N  
ATOM   1892 HH21 ARG A 125       7.189  77.425 -44.495  1.00 72.87           H  
ATOM   1893 HH22 ARG A 125       5.564  77.894 -44.157  1.00 72.87           H  
ATOM   1894  CZ  ARG A 125       6.993  79.061 -43.328  1.00 72.87           C  
ATOM   1895  N   MET A 126      13.709  77.183 -41.257  1.00 70.30           N  
ATOM   1896  H   MET A 126      13.159  76.610 -41.882  1.00 70.30           H  
ATOM   1897  CA  MET A 126      14.669  76.522 -40.364  1.00 70.30           C  
ATOM   1898  HA  MET A 126      14.526  76.904 -39.353  1.00 70.30           H  
ATOM   1899  C   MET A 126      16.112  76.866 -40.756  1.00 70.30           C  
ATOM   1900  CB  MET A 126      14.424  75.005 -40.334  1.00 70.30           C  
ATOM   1901  HB2 MET A 126      14.338  74.623 -41.351  1.00 70.30           H  
ATOM   1902  HB3 MET A 126      15.271  74.517 -39.851  1.00 70.30           H  
ATOM   1903  O   MET A 126      16.876  77.295 -39.903  1.00 70.30           O  
ATOM   1904  CG  MET A 126      13.151  74.673 -39.544  1.00 70.30           C  
ATOM   1905  HG2 MET A 126      13.311  74.932 -38.497  1.00 70.30           H  
ATOM   1906  HG3 MET A 126      12.335  75.292 -39.916  1.00 70.30           H  
ATOM   1907  SD  MET A 126      12.599  72.947 -39.631  1.00 70.30           S  
ATOM   1908  CE  MET A 126      13.968  72.098 -38.793  1.00 70.30           C  
ATOM   1909  HE1 MET A 126      14.888  72.220 -39.365  1.00 70.30           H  
ATOM   1910  HE2 MET A 126      14.102  72.507 -37.792  1.00 70.30           H  
ATOM   1911  HE3 MET A 126      13.742  71.034 -38.719  1.00 70.30           H  
ATOM   1912  N   LEU A 127      16.468  76.812 -42.041  1.00 70.22           N  
ATOM   1913  H   LEU A 127      15.803  76.424 -42.695  1.00 70.22           H  
ATOM   1914  CA  LEU A 127      17.757  77.254 -42.582  1.00 70.22           C  
ATOM   1915  HA  LEU A 127      18.550  76.776 -42.006  1.00 70.22           H  
ATOM   1916  C   LEU A 127      17.973  78.762 -42.451  1.00 70.22           C  
ATOM   1917  CB  LEU A 127      17.898  76.831 -44.059  1.00 70.22           C  
ATOM   1918  HB2 LEU A 127      18.547  77.536 -44.579  1.00 70.22           H  
ATOM   1919  HB3 LEU A 127      16.923  76.895 -44.542  1.00 70.22           H  
ATOM   1920  O   LEU A 127      19.117  79.173 -42.374  1.00 70.22           O  
ATOM   1921  CG  LEU A 127      18.487  75.421 -44.239  1.00 70.22           C  
ATOM   1922  HG  LEU A 127      18.050  74.743 -43.506  1.00 70.22           H  
ATOM   1923  CD1 LEU A 127      18.184  74.893 -45.640  1.00 70.22           C  
ATOM   1924 HD11 LEU A 127      17.105  74.821 -45.774  1.00 70.22           H  
ATOM   1925 HD12 LEU A 127      18.607  73.895 -45.755  1.00 70.22           H  
ATOM   1926 HD13 LEU A 127      18.599  75.556 -46.399  1.00 70.22           H  
ATOM   1927  CD2 LEU A 127      20.011  75.453 -44.067  1.00 70.22           C  
ATOM   1928 HD21 LEU A 127      20.271  75.807 -43.070  1.00 70.22           H  
ATOM   1929 HD22 LEU A 127      20.404  74.443 -44.181  1.00 70.22           H  
ATOM   1930 HD23 LEU A 127      20.466  76.100 -44.816  1.00 70.22           H  
ATOM   1931  N   ALA A 128      16.938  79.598 -42.398  1.00 69.09           N  
ATOM   1932  H   ALA A 128      16.027  79.226 -42.622  1.00 69.09           H  
ATOM   1933  CA  ALA A 128      17.037  81.045 -42.186  1.00 69.09           C  
ATOM   1934  HA  ALA A 128      18.002  81.386 -42.561  1.00 69.09           H  
ATOM   1935  C   ALA A 128      16.986  81.440 -40.702  1.00 69.09           C  
ATOM   1936  CB  ALA A 128      15.960  81.763 -43.006  1.00 69.09           C  
ATOM   1937  HB1 ALA A 128      14.971  81.478 -42.649  1.00 69.09           H  
ATOM   1938  HB2 ALA A 128      16.077  82.842 -42.897  1.00 69.09           H  
ATOM   1939  HB3 ALA A 128      16.056  81.502 -44.060  1.00 69.09           H  
ATOM   1940  O   ALA A 128      17.319  82.574 -40.375  1.00 69.09           O  
ATOM   1941  N   ALA A 129      16.638  80.513 -39.805  1.00 66.19           N  
ATOM   1942  H   ALA A 129      16.221  79.657 -40.144  1.00 66.19           H  
ATOM   1943  CA  ALA A 129      16.907  80.611 -38.373  1.00 66.19           C  
ATOM   1944  HA  ALA A 129      16.879  81.657 -38.069  1.00 66.19           H  
ATOM   1945  C   ALA A 129      18.311  80.070 -38.038  1.00 66.19           C  
ATOM   1946  CB  ALA A 129      15.796  79.868 -37.621  1.00 66.19           C  
ATOM   1947  HB1 ALA A 129      14.827  80.299 -37.874  1.00 66.19           H  
ATOM   1948  HB2 ALA A 129      15.799  78.811 -37.890  1.00 66.19           H  
ATOM   1949  HB3 ALA A 129      15.958  79.962 -36.547  1.00 66.19           H  
ATOM   1950  O   ALA A 129      19.039  80.678 -37.259  1.00 66.19           O  
ATOM   1951  N   LEU A 130      18.733  78.981 -38.692  1.00 62.90           N  
ATOM   1952  H   LEU A 130      18.055  78.490 -39.257  1.00 62.90           H  
ATOM   1953  CA  LEU A 130      20.060  78.375 -38.560  1.00 62.90           C  
ATOM   1954  HA  LEU A 130      20.337  78.370 -37.505  1.00 62.90           H  
ATOM   1955  C   LEU A 130      21.160  79.165 -39.289  1.00 62.90           C  
ATOM   1956  CB  LEU A 130      20.013  76.918 -39.063  1.00 62.90           C  
ATOM   1957  HB2 LEU A 130      19.563  76.914 -40.056  1.00 62.90           H  
ATOM   1958  HB3 LEU A 130      21.032  76.548 -39.171  1.00 62.90           H  
ATOM   1959  O   LEU A 130      22.281  79.199 -38.799  1.00 62.90           O  
ATOM   1960  CG  LEU A 130      19.243  75.941 -38.149  1.00 62.90           C  
ATOM   1961  HG  LEU A 130      18.297  76.386 -37.841  1.00 62.90           H  
ATOM   1962  CD1 LEU A 130      18.944  74.643 -38.902  1.00 62.90           C  
ATOM   1963 HD11 LEU A 130      19.873  74.166 -39.214  1.00 62.90           H  
ATOM   1964 HD12 LEU A 130      18.393  73.961 -38.255  1.00 62.90           H  
ATOM   1965 HD13 LEU A 130      18.336  74.857 -39.781  1.00 62.90           H  
ATOM   1966  CD2 LEU A 130      20.051  75.589 -36.898  1.00 62.90           C  
ATOM   1967 HD21 LEU A 130      20.236  76.484 -36.304  1.00 62.90           H  
ATOM   1968 HD22 LEU A 130      19.490  74.881 -36.287  1.00 62.90           H  
ATOM   1969 HD23 LEU A 130      21.003  75.139 -37.177  1.00 62.90           H  
ATOM   1970  N   ARG A 131      20.887  79.837 -40.419  1.00 65.78           N  
ATOM   1971  H   ARG A 131      19.976  79.709 -40.836  1.00 65.78           H  
ATOM   1972  CA  ARG A 131      21.890  80.644 -41.151  1.00 65.78           C  
ATOM   1973  HA  ARG A 131      22.759  80.010 -41.328  1.00 65.78           H  
ATOM   1974  C   ARG A 131      22.424  81.807 -40.324  1.00 65.78           C  
ATOM   1975  CB  ARG A 131      21.391  81.166 -42.510  1.00 65.78           C  
ATOM   1976  HB2 ARG A 131      20.320  81.360 -42.462  1.00 65.78           H  
ATOM   1977  HB3 ARG A 131      21.880  82.116 -42.725  1.00 65.78           H  
ATOM   1978  O   ARG A 131      23.638  81.930 -40.299  1.00 65.78           O  
ATOM   1979  CG  ARG A 131      21.714  80.222 -43.676  1.00 65.78           C  
ATOM   1980  HG2 ARG A 131      22.793  80.191 -43.828  1.00 65.78           H  
ATOM   1981  HG3 ARG A 131      21.362  79.213 -43.460  1.00 65.78           H  
ATOM   1982  CD  ARG A 131      21.028  80.755 -44.939  1.00 65.78           C  
ATOM   1983  HD2 ARG A 131      19.961  80.837 -44.735  1.00 65.78           H  
ATOM   1984  HD3 ARG A 131      21.423  81.747 -45.160  1.00 65.78           H  
ATOM   1985  NE  ARG A 131      21.234  79.869 -46.099  1.00 65.78           N  
ATOM   1986  HE  ARG A 131      21.870  79.095 -45.970  1.00 65.78           H  
ATOM   1987  NH1 ARG A 131      19.766  80.915 -47.526  1.00 65.78           N  
ATOM   1988 HH11 ARG A 131      19.566  81.594 -46.805  1.00 65.78           H  
ATOM   1989 HH12 ARG A 131      19.230  80.909 -48.382  1.00 65.78           H  
ATOM   1990  NH2 ARG A 131      20.799  79.054 -48.182  1.00 65.78           N  
ATOM   1991 HH21 ARG A 131      20.268  79.090 -49.041  1.00 65.78           H  
ATOM   1992 HH22 ARG A 131      21.400  78.263 -48.003  1.00 65.78           H  
ATOM   1993  CZ  ARG A 131      20.606  79.953 -47.260  1.00 65.78           C  
ATOM   1994  N   PRO A 132      21.614  82.624 -39.627  1.00 58.86           N  
ATOM   1995  CA  PRO A 132      22.136  83.609 -38.687  1.00 58.86           C  
ATOM   1996  HA  PRO A 132      22.724  84.343 -39.238  1.00 58.86           H  
ATOM   1997  C   PRO A 132      23.024  82.968 -37.618  1.00 58.86           C  
ATOM   1998  CB  PRO A 132      20.910  84.298 -38.078  1.00 58.86           C  
ATOM   1999  HB2 PRO A 132      21.114  85.340 -37.833  1.00 58.86           H  
ATOM   2000  HB3 PRO A 132      20.567  83.757 -37.196  1.00 58.86           H  
ATOM   2001  O   PRO A 132      24.109  83.472 -37.365  1.00 58.86           O  
ATOM   2002  CG  PRO A 132      19.866  84.169 -39.183  1.00 58.86           C  
ATOM   2003  HG2 PRO A 132      20.021  84.948 -39.930  1.00 58.86           H  
ATOM   2004  HG3 PRO A 132      18.852  84.209 -38.786  1.00 58.86           H  
ATOM   2005  CD  PRO A 132      20.185  82.804 -39.790  1.00 58.86           C  
ATOM   2006  HD2 PRO A 132      19.653  82.025 -39.244  1.00 58.86           H  
ATOM   2007  HD3 PRO A 132      19.895  82.797 -40.841  1.00 58.86           H  
ATOM   2008  N   VAL A 133      22.615  81.824 -37.056  1.00 53.45           N  
ATOM   2009  H   VAL A 133      21.717  81.447 -37.326  1.00 53.45           H  
ATOM   2010  CA  VAL A 133      23.392  81.085 -36.044  1.00 53.45           C  
ATOM   2011  HA  VAL A 133      23.649  81.773 -35.237  1.00 53.45           H  
ATOM   2012  C   VAL A 133      24.727  80.566 -36.607  1.00 53.45           C  
ATOM   2013  CB  VAL A 133      22.531  79.952 -35.440  1.00 53.45           C  
ATOM   2014  HB  VAL A 133      22.181  79.298 -36.238  1.00 53.45           H  
ATOM   2015  O   VAL A 133      25.743  80.646 -35.926  1.00 53.45           O  
ATOM   2016  CG1 VAL A 133      23.288  79.092 -34.423  1.00 53.45           C  
ATOM   2017 HG11 VAL A 133      24.098  78.554 -34.917  1.00 53.45           H  
ATOM   2018 HG12 VAL A 133      23.704  79.719 -33.635  1.00 53.45           H  
ATOM   2019 HG13 VAL A 133      22.615  78.356 -33.984  1.00 53.45           H  
ATOM   2020  CG2 VAL A 133      21.304  80.525 -34.714  1.00 53.45           C  
ATOM   2021 HG21 VAL A 133      20.693  79.710 -34.326  1.00 53.45           H  
ATOM   2022 HG22 VAL A 133      20.690  81.110 -35.399  1.00 53.45           H  
ATOM   2023 HG23 VAL A 133      21.620  81.163 -33.890  1.00 53.45           H  
ATOM   2024  N   ALA A 134      24.753  80.096 -37.856  1.00 49.05           N  
ATOM   2025  H   ALA A 134      23.870  79.998 -38.337  1.00 49.05           H  
ATOM   2026  CA  ALA A 134      25.950  79.583 -38.522  1.00 49.05           C  
ATOM   2027  HA  ALA A 134      26.536  79.016 -37.798  1.00 49.05           H  
ATOM   2028  C   ALA A 134      26.870  80.695 -39.070  1.00 49.05           C  
ATOM   2029  CB  ALA A 134      25.498  78.618 -39.627  1.00 49.05           C  
ATOM   2030  HB1 ALA A 134      24.904  79.149 -40.371  1.00 49.05           H  
ATOM   2031  HB2 ALA A 134      24.900  77.817 -39.193  1.00 49.05           H  
ATOM   2032  HB3 ALA A 134      26.374  78.183 -40.109  1.00 49.05           H  
ATOM   2033  O   ALA A 134      28.076  80.664 -38.855  1.00 49.05           O  
ATOM   2034  N   GLN A 135      26.321  81.702 -39.755  1.00 44.32           N  
ATOM   2035  H   GLN A 135      25.318  81.702 -39.871  1.00 44.32           H  
ATOM   2036  CA  GLN A 135      27.082  82.803 -40.362  1.00 44.32           C  
ATOM   2037  HA  GLN A 135      27.955  82.388 -40.866  1.00 44.32           H  
ATOM   2038  C   GLN A 135      27.614  83.798 -39.323  1.00 44.32           C  
ATOM   2039  CB  GLN A 135      26.225  83.547 -41.403  1.00 44.32           C  
ATOM   2040  HB2 GLN A 135      25.302  83.894 -40.938  1.00 44.32           H  
ATOM   2041  HB3 GLN A 135      26.780  84.422 -41.741  1.00 44.32           H  
ATOM   2042  O   GLN A 135      28.676  84.382 -39.535  1.00 44.32           O  
ATOM   2043  CG  GLN A 135      25.901  82.688 -42.635  1.00 44.32           C  
ATOM   2044  HG2 GLN A 135      26.836  82.315 -43.052  1.00 44.32           H  
ATOM   2045  HG3 GLN A 135      25.296  81.829 -42.347  1.00 44.32           H  
ATOM   2046  CD  GLN A 135      25.149  83.471 -43.710  1.00 44.32           C  
ATOM   2047  NE2 GLN A 135      25.615  83.462 -44.939  1.00 44.32           N  
ATOM   2048 HE21 GLN A 135      25.134  84.058 -45.597  1.00 44.32           H  
ATOM   2049 HE22 GLN A 135      26.501  83.019 -45.138  1.00 44.32           H  
ATOM   2050  OE1 GLN A 135      24.119  84.088 -43.489  1.00 44.32           O  
ATOM   2051  N   ALA A 136      26.928  83.985 -38.188  1.00 37.32           N  
ATOM   2052  H   ALA A 136      26.043  83.517 -38.049  1.00 37.32           H  
ATOM   2053  CA  ALA A 136      27.431  84.836 -37.108  1.00 37.32           C  
ATOM   2054  HA  ALA A 136      27.711  85.799 -37.535  1.00 37.32           H  
ATOM   2055  C   ALA A 136      28.696  84.275 -36.433  1.00 37.32           C  
ATOM   2056  CB  ALA A 136      26.319  85.083 -36.084  1.00 37.32           C  
ATOM   2057  HB1 ALA A 136      26.691  85.736 -35.295  1.00 37.32           H  
ATOM   2058  HB2 ALA A 136      25.469  85.564 -36.567  1.00 37.32           H  
ATOM   2059  HB3 ALA A 136      26.007  84.138 -35.640  1.00 37.32           H  
ATOM   2060  O   ALA A 136      29.419  85.045 -35.804  1.00 37.32           O  
ATOM   2061  N   ALA A 137      28.990  82.977 -36.584  1.00 31.79           N  
ATOM   2062  H   ALA A 137      28.353  82.382 -37.095  1.00 31.79           H  
ATOM   2063  CA  ALA A 137      30.248  82.386 -36.127  1.00 31.79           C  
ATOM   2064  HA  ALA A 137      30.462  82.745 -35.120  1.00 31.79           H  
ATOM   2065  C   ALA A 137      31.448  82.774 -37.015  1.00 31.79           C  
ATOM   2066  CB  ALA A 137      30.068  80.864 -36.071  1.00 31.79           C  
ATOM   2067  HB1 ALA A 137      29.201  80.611 -35.461  1.00 31.79           H  
ATOM   2068  HB2 ALA A 137      30.957  80.413 -35.631  1.00 31.79           H  
ATOM   2069  HB3 ALA A 137      29.936  80.463 -37.076  1.00 31.79           H  
ATOM   2070  O   ALA A 137      32.566  82.876 -36.522  1.00 31.79           O  
ATOM   2071  N   ASP A 138      31.217  83.002 -38.310  1.00 31.86           N  
ATOM   2072  H   ASP A 138      30.270  82.902 -38.648  1.00 31.86           H  
ATOM   2073  CA  ASP A 138      32.269  83.207 -39.318  1.00 31.86           C  
ATOM   2074  HA  ASP A 138      33.144  82.621 -39.038  1.00 31.86           H  
ATOM   2075  C   ASP A 138      32.700  84.687 -39.414  1.00 31.86           C  
ATOM   2076  CB  ASP A 138      31.712  82.669 -40.655  1.00 31.86           C  
ATOM   2077  HB2 ASP A 138      30.989  81.880 -40.449  1.00 31.86           H  
ATOM   2078  HB3 ASP A 138      31.174  83.468 -41.165  1.00 31.86           H  
ATOM   2079  O   ASP A 138      33.858  85.021 -39.659  1.00 31.86           O  
ATOM   2080  CG  ASP A 138      32.757  82.059 -41.597  1.00 31.86           C  
ATOM   2081  OD1 ASP A 138      33.706  81.419 -41.094  1.00 31.86           O  
ATOM   2082  OD2 ASP A 138      32.540  82.173 -42.825  1.00 31.86           O  
ATOM   2083  N   ALA A 139      31.765  85.612 -39.164  1.00 28.25           N  
ATOM   2084  H   ALA A 139      30.834  85.276 -38.962  1.00 28.25           H  
ATOM   2085  CA  ALA A 139      31.965  87.051 -39.355  1.00 28.25           C  
ATOM   2086  HA  ALA A 139      32.439  87.190 -40.327  1.00 28.25           H  
ATOM   2087  C   ALA A 139      32.885  87.739 -38.319  1.00 28.25           C  
ATOM   2088  CB  ALA A 139      30.580  87.709 -39.405  1.00 28.25           C  
ATOM   2089  HB1 ALA A 139      29.977  87.242 -40.185  1.00 28.25           H  
ATOM   2090  HB2 ALA A 139      30.080  87.590 -38.444  1.00 28.25           H  
ATOM   2091  HB3 ALA A 139      30.687  88.771 -39.627  1.00 28.25           H  
ATOM   2092  O   ALA A 139      33.225  88.911 -38.491  1.00 28.25           O  
ATOM   2093  N   SER A 140      33.303  87.061 -37.243  1.00 25.41           N  
ATOM   2094  H   SER A 140      33.057  86.084 -37.171  1.00 25.41           H  
ATOM   2095  CA  SER A 140      34.035  87.664 -36.113  1.00 25.41           C  
ATOM   2096  HA  SER A 140      33.614  88.658 -35.960  1.00 25.41           H  
ATOM   2097  C   SER A 140      35.540  87.899 -36.347  1.00 25.41           C  
ATOM   2098  CB  SER A 140      33.752  86.888 -34.821  1.00 25.41           C  
ATOM   2099  HB2 SER A 140      34.283  87.346 -33.986  1.00 25.41           H  
ATOM   2100  HB3 SER A 140      32.683  86.930 -34.611  1.00 25.41           H  
ATOM   2101  O   SER A 140      36.315  87.972 -35.395  1.00 25.41           O  
ATOM   2102  OG  SER A 140      34.130  85.534 -34.940  1.00 25.41           O  
ATOM   2103  HG  SER A 140      35.071  85.473 -35.118  1.00 25.41           H  
ATOM   2104  N   GLY A 141      35.982  88.056 -37.599  1.00 26.67           N  
ATOM   2105  H   GLY A 141      35.290  88.004 -38.333  1.00 26.67           H  
ATOM   2106  CA  GLY A 141      37.373  88.356 -37.983  1.00 26.67           C  
ATOM   2107  HA2 GLY A 141      38.037  87.682 -37.443  1.00 26.67           H  
ATOM   2108  HA3 GLY A 141      37.493  88.167 -39.050  1.00 26.67           H  
ATOM   2109  C   GLY A 141      37.831  89.799 -37.697  1.00 26.67           C  
ATOM   2110  O   GLY A 141      38.579  90.377 -38.478  1.00 26.67           O  
ATOM   2111  N   THR A 142      37.359  90.419 -36.614  1.00 22.79           N  
ATOM   2112  H   THR A 142      36.830  89.858 -35.962  1.00 22.79           H  
ATOM   2113  CA  THR A 142      37.330  91.882 -36.395  1.00 22.79           C  
ATOM   2114  HA  THR A 142      37.146  92.351 -37.362  1.00 22.79           H  
ATOM   2115  C   THR A 142      38.636  92.525 -35.882  1.00 22.79           C  
ATOM   2116  CB  THR A 142      36.138  92.241 -35.483  1.00 22.79           C  
ATOM   2117  HB  THR A 142      36.173  93.297 -35.213  1.00 22.79           H  
ATOM   2118  O   THR A 142      38.582  93.561 -35.221  1.00 22.79           O  
ATOM   2119  CG2 THR A 142      34.789  91.987 -36.154  1.00 22.79           C  
ATOM   2120 HG21 THR A 142      34.713  92.581 -37.065  1.00 22.79           H  
ATOM   2121 HG22 THR A 142      33.986  92.274 -35.474  1.00 22.79           H  
ATOM   2122 HG23 THR A 142      34.680  90.932 -36.406  1.00 22.79           H  
ATOM   2123  OG1 THR A 142      36.163  91.457 -34.310  1.00 22.79           O  
ATOM   2124  HG1 THR A 142      36.892  91.770 -33.770  1.00 22.79           H  
ATOM   2125  N   GLY A 143      39.813  91.934 -36.121  1.00 21.54           N  
ATOM   2126  H   GLY A 143      39.815  91.157 -36.767  1.00 21.54           H  
ATOM   2127  CA  GLY A 143      41.108  92.480 -35.662  1.00 21.54           C  
ATOM   2128  HA2 GLY A 143      41.071  92.616 -34.581  1.00 21.54           H  
ATOM   2129  HA3 GLY A 143      41.903  91.770 -35.892  1.00 21.54           H  
ATOM   2130  C   GLY A 143      41.462  93.826 -36.325  1.00 21.54           C  
ATOM   2131  O   GLY A 143      41.321  93.952 -37.536  1.00 21.54           O  
ATOM   2132  N   ALA A 144      41.882  94.840 -35.547  1.00 24.06           N  
ATOM   2133  H   ALA A 144      42.023  94.634 -34.569  1.00 24.06           H  
ATOM   2134  CA  ALA A 144      41.455  96.220 -35.854  1.00 24.06           C  
ATOM   2135  HA  ALA A 144      40.886  96.215 -36.784  1.00 24.06           H  
ATOM   2136  C   ALA A 144      42.495  97.362 -36.017  1.00 24.06           C  
ATOM   2137  CB  ALA A 144      40.478  96.608 -34.732  1.00 24.06           C  
ATOM   2138  HB1 ALA A 144      40.045  97.585 -34.949  1.00 24.06           H  
ATOM   2139  HB2 ALA A 144      41.000  96.659 -33.776  1.00 24.06           H  
ATOM   2140  HB3 ALA A 144      39.668  95.882 -34.669  1.00 24.06           H  
ATOM   2141  O   ALA A 144      42.129  98.392 -36.578  1.00 24.06           O  
ATOM   2142  N   ASN A 145      43.712  97.288 -35.458  1.00 20.91           N  
ATOM   2143  H   ASN A 145      44.036  96.395 -35.115  1.00 20.91           H  
ATOM   2144  CA  ASN A 145      44.450  98.516 -35.068  1.00 20.91           C  
ATOM   2145  HA  ASN A 145      43.672  99.257 -34.887  1.00 20.91           H  
ATOM   2146  C   ASN A 145      45.344  99.186 -36.157  1.00 20.91           C  
ATOM   2147  CB  ASN A 145      45.191  98.270 -33.731  1.00 20.91           C  
ATOM   2148  HB2 ASN A 145      45.202  97.207 -33.489  1.00 20.91           H  
ATOM   2149  HB3 ASN A 145      46.230  98.581 -33.840  1.00 20.91           H  
ATOM   2150  O   ASN A 145      45.704  98.526 -37.129  1.00 20.91           O  
ATOM   2151  CG  ASN A 145      44.598  99.021 -32.542  1.00 20.91           C  
ATOM   2152  ND2 ASN A 145      45.323  99.111 -31.454  1.00 20.91           N  
ATOM   2153 HD21 ASN A 145      44.909  99.624 -30.690  1.00 20.91           H  
ATOM   2154 HD22 ASN A 145      46.249  98.709 -31.416  1.00 20.91           H  
ATOM   2155  OD1 ASN A 145      43.497  99.541 -32.553  1.00 20.91           O  
ATOM   2156  N   PRO A 146      45.730 100.482 -36.001  1.00 24.19           N  
ATOM   2157  CA  PRO A 146      46.042 101.378 -37.126  1.00 24.19           C  
ATOM   2158  HA  PRO A 146      45.941 100.862 -38.081  1.00 24.19           H  
ATOM   2159  C   PRO A 146      47.455 102.014 -37.056  1.00 24.19           C  
ATOM   2160  CB  PRO A 146      44.941 102.436 -36.986  1.00 24.19           C  
ATOM   2161  HB2 PRO A 146      45.131 103.336 -37.572  1.00 24.19           H  
ATOM   2162  HB3 PRO A 146      43.982 102.004 -37.270  1.00 24.19           H  
ATOM   2163  O   PRO A 146      47.593 103.234 -37.112  1.00 24.19           O  
ATOM   2164  CG  PRO A 146      44.963 102.705 -35.478  1.00 24.19           C  
ATOM   2165  HG2 PRO A 146      43.978 103.006 -35.122  1.00 24.19           H  
ATOM   2166  HG3 PRO A 146      45.701 103.470 -35.236  1.00 24.19           H  
ATOM   2167  CD  PRO A 146      45.388 101.361 -34.878  1.00 24.19           C  
ATOM   2168  HD2 PRO A 146      46.255 101.498 -34.231  1.00 24.19           H  
ATOM   2169  HD3 PRO A 146      44.548 100.988 -34.293  1.00 24.19           H  
ATOM   2170  N   SER A 147      48.494 101.223 -36.781  1.00 22.31           N  
ATOM   2171  H   SER A 147      48.363 100.222 -36.802  1.00 22.31           H  
ATOM   2172  CA  SER A 147      49.839 101.730 -36.439  1.00 22.31           C  
ATOM   2173  HA  SER A 147      49.708 102.639 -35.852  1.00 22.31           H  
ATOM   2174  C   SER A 147      50.707 102.145 -37.645  1.00 22.31           C  
ATOM   2175  CB  SER A 147      50.545 100.725 -35.524  1.00 22.31           C  
ATOM   2176  HB2 SER A 147      50.033 100.710 -34.561  1.00 22.31           H  
ATOM   2177  HB3 SER A 147      51.580 101.022 -35.356  1.00 22.31           H  
ATOM   2178  O   SER A 147      50.317 101.948 -38.787  1.00 22.31           O  
ATOM   2179  OG  SER A 147      50.504  99.422 -36.069  1.00 22.31           O  
ATOM   2180  HG  SER A 147      50.910  99.438 -36.939  1.00 22.31           H  
ATOM   2181  N   GLY A 148      51.874 102.739 -37.356  1.00 23.16           N  
ATOM   2182  H   GLY A 148      52.159 102.758 -36.387  1.00 23.16           H  
ATOM   2183  CA  GLY A 148      52.630 103.633 -38.247  1.00 23.16           C  
ATOM   2184  HA2 GLY A 148      53.570 103.898 -37.763  1.00 23.16           H  
ATOM   2185  HA3 GLY A 148      52.053 104.551 -38.352  1.00 23.16           H  
ATOM   2186  C   GLY A 148      52.981 103.143 -39.659  1.00 23.16           C  
ATOM   2187  O   GLY A 148      53.414 102.010 -39.854  1.00 23.16           O  
ATOM   2188  N   ASP A 149      52.853 104.076 -40.609  1.00 26.89           N  
ATOM   2189  H   ASP A 149      52.392 104.938 -40.354  1.00 26.89           H  
ATOM   2190  CA  ASP A 149      53.082 103.902 -42.051  1.00 26.89           C  
ATOM   2191  HA  ASP A 149      52.761 102.908 -42.360  1.00 26.89           H  
ATOM   2192  C   ASP A 149      54.536 104.123 -42.525  1.00 26.89           C  
ATOM   2193  CB  ASP A 149      52.243 104.962 -42.797  1.00 26.89           C  
ATOM   2194  HB2 ASP A 149      52.391 104.833 -43.869  1.00 26.89           H  
ATOM   2195  HB3 ASP A 149      52.621 105.951 -42.539  1.00 26.89           H  
ATOM   2196  O   ASP A 149      54.886 103.709 -43.630  1.00 26.89           O  
ATOM   2197  CG  ASP A 149      50.738 104.925 -42.524  1.00 26.89           C  
ATOM   2198  OD1 ASP A 149      50.064 104.040 -43.094  1.00 26.89           O  
ATOM   2199  OD2 ASP A 149      50.268 105.828 -41.792  1.00 26.89           O  
ATOM   2200  N   ASP A 150      55.326 104.914 -41.788  1.00 24.44           N  
ATOM   2201  H   ASP A 150      55.018 105.130 -40.851  1.00 24.44           H  
ATOM   2202  CA  ASP A 150      56.209 105.900 -42.439  1.00 24.44           C  
ATOM   2203  HA  ASP A 150      55.673 106.201 -43.339  1.00 24.44           H  
ATOM   2204  C   ASP A 150      57.577 105.377 -42.940  1.00 24.44           C  
ATOM   2205  CB  ASP A 150      56.321 107.172 -41.571  1.00 24.44           C  
ATOM   2206  HB2 ASP A 150      55.406 107.280 -40.989  1.00 24.44           H  
ATOM   2207  HB3 ASP A 150      57.148 107.056 -40.871  1.00 24.44           H  
ATOM   2208  O   ASP A 150      58.164 104.425 -42.430  1.00 24.44           O  
ATOM   2209  CG  ASP A 150      56.507 108.473 -42.378  1.00 24.44           C  
ATOM   2210  OD1 ASP A 150      56.696 108.401 -43.617  1.00 24.44           O  
ATOM   2211  OD2 ASP A 150      56.435 109.551 -41.747  1.00 24.44           O  
ATOM   2212  N   LEU A 151      58.102 106.053 -43.963  1.00 25.39           N  
ATOM   2213  H   LEU A 151      57.628 106.917 -44.181  1.00 25.39           H  
ATOM   2214  CA  LEU A 151      59.147 105.610 -44.898  1.00 25.39           C  
ATOM   2215  HA  LEU A 151      58.932 104.577 -45.174  1.00 25.39           H  
ATOM   2216  C   LEU A 151      60.595 105.603 -44.355  1.00 25.39           C  
ATOM   2217  CB  LEU A 151      59.033 106.513 -46.148  1.00 25.39           C  
ATOM   2218  HB2 LEU A 151      59.035 107.550 -45.811  1.00 25.39           H  
ATOM   2219  HB3 LEU A 151      59.908 106.381 -46.784  1.00 25.39           H  
ATOM   2220  O   LEU A 151      61.530 105.459 -45.144  1.00 25.39           O  
ATOM   2221  CG  LEU A 151      57.783 106.263 -47.010  1.00 25.39           C  
ATOM   2222  HG  LEU A 151      56.897 106.178 -46.380  1.00 25.39           H  
ATOM   2223  CD1 LEU A 151      57.573 107.431 -47.977  1.00 25.39           C  
ATOM   2224 HD11 LEU A 151      57.419 108.342 -47.398  1.00 25.39           H  
ATOM   2225 HD12 LEU A 151      58.448 107.550 -48.617  1.00 25.39           H  
ATOM   2226 HD13 LEU A 151      56.685 107.250 -48.582  1.00 25.39           H  
ATOM   2227  CD2 LEU A 151      57.933 104.990 -47.849  1.00 25.39           C  
ATOM   2228 HD21 LEU A 151      58.814 105.057 -48.486  1.00 25.39           H  
ATOM   2229 HD22 LEU A 151      58.033 104.131 -47.186  1.00 25.39           H  
ATOM   2230 HD23 LEU A 151      57.041 104.847 -48.459  1.00 25.39           H  
ATOM   2231  N   GLY A 152      60.808 105.810 -43.053  1.00 25.68           N  
ATOM   2232  H   GLY A 152      59.998 105.822 -42.450  1.00 25.68           H  
ATOM   2233  CA  GLY A 152      62.124 106.159 -42.497  1.00 25.68           C  
ATOM   2234  HA2 GLY A 152      62.564 106.958 -43.093  1.00 25.68           H  
ATOM   2235  HA3 GLY A 152      61.979 106.541 -41.486  1.00 25.68           H  
ATOM   2236  C   GLY A 152      63.147 105.017 -42.413  1.00 25.68           C  
ATOM   2237  O   GLY A 152      64.304 105.185 -42.805  1.00 25.68           O  
ATOM   2238  N   GLU A 153      62.753 103.855 -41.883  1.00 25.92           N  
ATOM   2239  H   GLU A 153      61.784 103.755 -41.618  1.00 25.92           H  
ATOM   2240  CA  GLU A 153      63.702 102.847 -41.378  1.00 25.92           C  
ATOM   2241  HA  GLU A 153      64.523 103.385 -40.905  1.00 25.92           H  
ATOM   2242  C   GLU A 153      64.362 101.987 -42.475  1.00 25.92           C  
ATOM   2243  CB  GLU A 153      63.073 102.000 -40.259  1.00 25.92           C  
ATOM   2244  HB2 GLU A 153      62.131 101.572 -40.603  1.00 25.92           H  
ATOM   2245  HB3 GLU A 153      63.764 101.191 -40.024  1.00 25.92           H  
ATOM   2246  O   GLU A 153      64.016 100.829 -42.713  1.00 25.92           O  
ATOM   2247  CG  GLU A 153      62.842 102.825 -38.979  1.00 25.92           C  
ATOM   2248  HG2 GLU A 153      62.088 103.584 -39.185  1.00 25.92           H  
ATOM   2249  HG3 GLU A 153      63.771 103.335 -38.724  1.00 25.92           H  
ATOM   2250  CD  GLU A 153      62.398 101.980 -37.769  1.00 25.92           C  
ATOM   2251  OE1 GLU A 153      62.082 102.596 -36.728  1.00 25.92           O  
ATOM   2252  OE2 GLU A 153      62.371 100.731 -37.878  1.00 25.92           O  
ATOM   2253  N   ALA A 154      65.385 102.558 -43.114  1.00 25.73           N  
ATOM   2254  H   ALA A 154      65.476 103.556 -42.990  1.00 25.73           H  
ATOM   2255  CA  ALA A 154      66.365 101.826 -43.923  1.00 25.73           C  
ATOM   2256  HA  ALA A 154      66.271 100.760 -43.715  1.00 25.73           H  
ATOM   2257  C   ALA A 154      67.831 102.207 -43.628  1.00 25.73           C  
ATOM   2258  CB  ALA A 154      66.029 102.061 -45.402  1.00 25.73           C  
ATOM   2259  HB1 ALA A 154      66.722 101.499 -46.028  1.00 25.73           H  
ATOM   2260  HB2 ALA A 154      65.013 101.721 -45.600  1.00 25.73           H  
ATOM   2261  HB3 ALA A 154      66.103 103.122 -45.637  1.00 25.73           H  
ATOM   2262  O   ALA A 154      68.733 101.401 -43.863  1.00 25.73           O  
ATOM   2263  N   GLY A 155      68.090 103.443 -43.185  1.00 27.77           N  
ATOM   2264  H   GLY A 155      67.312 104.031 -42.922  1.00 27.77           H  
ATOM   2265  CA  GLY A 155      69.441 104.000 -43.055  1.00 27.77           C  
ATOM   2266  HA2 GLY A 155      69.376 105.088 -43.068  1.00 27.77           H  
ATOM   2267  HA3 GLY A 155      70.035 103.687 -43.914  1.00 27.77           H  
ATOM   2268  C   GLY A 155      70.175 103.591 -41.775  1.00 27.77           C  
ATOM   2269  O   GLY A 155      69.559 103.394 -40.737  1.00 27.77           O  
ATOM   2270  N   VAL A 156      71.512 103.526 -41.848  1.00 29.42           N  
ATOM   2271  H   VAL A 156      71.944 103.710 -42.742  1.00 29.42           H  
ATOM   2272  CA  VAL A 156      72.406 103.238 -40.703  1.00 29.42           C  
ATOM   2273  HA  VAL A 156      72.206 102.235 -40.326  1.00 29.42           H  
ATOM   2274  C   VAL A 156      72.193 104.204 -39.538  1.00 29.42           C  
ATOM   2275  CB  VAL A 156      73.885 103.339 -41.151  1.00 29.42           C  
ATOM   2276  HB  VAL A 156      74.029 104.285 -41.673  1.00 29.42           H  
ATOM   2277  O   VAL A 156      72.242 103.791 -38.383  1.00 29.42           O  
ATOM   2278  CG1 VAL A 156      74.908 103.276 -40.006  1.00 29.42           C  
ATOM   2279 HG11 VAL A 156      75.922 103.258 -40.405  1.00 29.42           H  
ATOM   2280 HG12 VAL A 156      74.733 102.391 -39.393  1.00 29.42           H  
ATOM   2281 HG13 VAL A 156      74.823 104.164 -39.380  1.00 29.42           H  
ATOM   2282  CG2 VAL A 156      74.229 102.205 -42.129  1.00 29.42           C  
ATOM   2283 HG21 VAL A 156      75.260 102.311 -42.466  1.00 29.42           H  
ATOM   2284 HG22 VAL A 156      73.573 102.244 -42.999  1.00 29.42           H  
ATOM   2285 HG23 VAL A 156      74.106 101.243 -41.632  1.00 29.42           H  
ATOM   2286  N   ASP A 157      72.026 105.486 -39.859  1.00 27.92           N  
ATOM   2287  H   ASP A 157      71.994 105.737 -40.837  1.00 27.92           H  
ATOM   2288  CA  ASP A 157      72.304 106.558 -38.912  1.00 27.92           C  
ATOM   2289  HA  ASP A 157      73.024 106.202 -38.175  1.00 27.92           H  
ATOM   2290  C   ASP A 157      71.102 107.038 -38.107  1.00 27.92           C  
ATOM   2291  CB  ASP A 157      72.947 107.738 -39.648  1.00 27.92           C  
ATOM   2292  HB2 ASP A 157      72.902 108.610 -38.995  1.00 27.92           H  
ATOM   2293  HB3 ASP A 157      72.371 107.965 -40.545  1.00 27.92           H  
ATOM   2294  O   ASP A 157      71.337 107.614 -37.055  1.00 27.92           O  
ATOM   2295  CG  ASP A 157      74.418 107.508 -40.004  1.00 27.92           C  
ATOM   2296  OD1 ASP A 157      75.171 106.991 -39.149  1.00 27.92           O  
ATOM   2297  OD2 ASP A 157      74.784 107.843 -41.154  1.00 27.92           O  
ATOM   2298  N   GLU A 158      69.846 106.798 -38.512  1.00 32.79           N  
ATOM   2299  H   GLU A 158      69.695 106.228 -39.332  1.00 32.79           H  
ATOM   2300  CA  GLU A 158      68.669 107.228 -37.721  1.00 32.79           C  
ATOM   2301  HA  GLU A 158      69.004 108.097 -37.155  1.00 32.79           H  
ATOM   2302  C   GLU A 158      68.322 106.243 -36.587  1.00 32.79           C  
ATOM   2303  CB  GLU A 158      67.528 107.808 -38.582  1.00 32.79           C  
ATOM   2304  HB2 GLU A 158      67.156 107.062 -39.284  1.00 32.79           H  
ATOM   2305  HB3 GLU A 158      66.721 108.125 -37.923  1.00 32.79           H  
ATOM   2306  O   GLU A 158      67.176 105.881 -36.346  1.00 32.79           O  
ATOM   2307  CG  GLU A 158      68.070 109.044 -39.338  1.00 32.79           C  
ATOM   2308  HG2 GLU A 158      68.625 108.703 -40.212  1.00 32.79           H  
ATOM   2309  HG3 GLU A 158      68.782 109.571 -38.703  1.00 32.79           H  
ATOM   2310  CD  GLU A 158      67.003 110.056 -39.778  1.00 32.79           C  
ATOM   2311  OE1 GLU A 158      66.978 111.155 -39.170  1.00 32.79           O  
ATOM   2312  OE2 GLU A 158      66.290 109.768 -40.764  1.00 32.79           O  
ATOM   2313  N   LEU A 159      69.403 105.854 -35.904  1.00 25.09           N  
ATOM   2314  H   LEU A 159      70.254 106.295 -36.225  1.00 25.09           H  
ATOM   2315  CA  LEU A 159      69.589 104.904 -34.803  1.00 25.09           C  
ATOM   2316  HA  LEU A 159      68.613 104.564 -34.457  1.00 25.09           H  
ATOM   2317  C   LEU A 159      70.333 105.596 -33.623  1.00 25.09           C  
ATOM   2318  CB  LEU A 159      70.385 103.730 -35.435  1.00 25.09           C  
ATOM   2319  HB2 LEU A 159      70.002 103.603 -36.447  1.00 25.09           H  
ATOM   2320  HB3 LEU A 159      71.428 104.028 -35.538  1.00 25.09           H  
ATOM   2321  O   LEU A 159      70.623 104.990 -32.597  1.00 25.09           O  
ATOM   2322  CG  LEU A 159      70.324 102.329 -34.791  1.00 25.09           C  
ATOM   2323  HG  LEU A 159      69.285 102.061 -34.598  1.00 25.09           H  
ATOM   2324  CD1 LEU A 159      70.902 101.313 -35.786  1.00 25.09           C  
ATOM   2325 HD11 LEU A 159      70.333 101.356 -36.715  1.00 25.09           H  
ATOM   2326 HD12 LEU A 159      70.827 100.304 -35.381  1.00 25.09           H  
ATOM   2327 HD13 LEU A 159      71.942 101.558 -36.001  1.00 25.09           H  
ATOM   2328  CD2 LEU A 159      71.131 102.159 -33.501  1.00 25.09           C  
ATOM   2329 HD21 LEU A 159      72.099 102.651 -33.598  1.00 25.09           H  
ATOM   2330 HD22 LEU A 159      70.577 102.599 -32.672  1.00 25.09           H  
ATOM   2331 HD23 LEU A 159      71.272 101.103 -33.271  1.00 25.09           H  
ATOM   2332  N   LEU A 160      70.688 106.875 -33.770  1.00 28.81           N  
ATOM   2333  H   LEU A 160      70.364 107.344 -34.603  1.00 28.81           H  
ATOM   2334  CA  LEU A 160      71.631 107.656 -32.961  1.00 28.81           C  
ATOM   2335  HA  LEU A 160      71.868 107.102 -32.053  1.00 28.81           H  
ATOM   2336  C   LEU A 160      71.100 109.057 -32.524  1.00 28.81           C  
ATOM   2337  CB  LEU A 160      72.923 107.835 -33.800  1.00 28.81           C  
ATOM   2338  HB2 LEU A 160      73.685 108.296 -33.171  1.00 28.81           H  
ATOM   2339  HB3 LEU A 160      72.695 108.540 -34.599  1.00 28.81           H  
ATOM   2340  O   LEU A 160      71.896 109.945 -32.239  1.00 28.81           O  
ATOM   2341  CG  LEU A 160      73.534 106.580 -34.457  1.00 28.81           C  
ATOM   2342  HG  LEU A 160      72.794 106.081 -35.082  1.00 28.81           H  
ATOM   2343  CD1 LEU A 160      74.701 106.984 -35.359  1.00 28.81           C  
ATOM   2344 HD11 LEU A 160      74.337 107.660 -36.133  1.00 28.81           H  
ATOM   2345 HD12 LEU A 160      75.476 107.486 -34.779  1.00 28.81           H  
ATOM   2346 HD13 LEU A 160      75.112 106.104 -35.853  1.00 28.81           H  
ATOM   2347  CD2 LEU A 160      74.061 105.582 -33.422  1.00 28.81           C  
ATOM   2348 HD21 LEU A 160      74.481 104.717 -33.936  1.00 28.81           H  
ATOM   2349 HD22 LEU A 160      74.825 106.055 -32.805  1.00 28.81           H  
ATOM   2350 HD23 LEU A 160      73.240 105.245 -32.789  1.00 28.81           H  
ATOM   2351  N   GLU A 161      69.802 109.389 -32.468  1.00 34.29           N  
ATOM   2352  H   GLU A 161      69.643 110.372 -32.295  1.00 34.29           H  
ATOM   2353  CA  GLU A 161      68.658 108.501 -32.207  1.00 34.29           C  
ATOM   2354  HA  GLU A 161      69.064 107.558 -31.841  1.00 34.29           H  
ATOM   2355  C   GLU A 161      67.689 108.090 -33.351  1.00 34.29           C  
ATOM   2356  CB  GLU A 161      67.842 109.071 -31.030  1.00 34.29           C  
ATOM   2357  HB2 GLU A 161      67.199 108.278 -30.647  1.00 34.29           H  
ATOM   2358  HB3 GLU A 161      67.210 109.887 -31.381  1.00 34.29           H  
ATOM   2359  O   GLU A 161      67.134 107.008 -33.209  1.00 34.29           O  
ATOM   2360  CG  GLU A 161      68.732 109.589 -29.890  1.00 34.29           C  
ATOM   2361  HG2 GLU A 161      69.623 108.964 -29.824  1.00 34.29           H  
ATOM   2362  HG3 GLU A 161      69.059 110.604 -30.117  1.00 34.29           H  
ATOM   2363  CD  GLU A 161      68.031 109.568 -28.534  1.00 34.29           C  
ATOM   2364  OE1 GLU A 161      68.546 108.816 -27.675  1.00 34.29           O  
ATOM   2365  OE2 GLU A 161      67.064 110.335 -28.347  1.00 34.29           O  
ATOM   2366  N   ALA A 162      67.351 108.788 -34.453  1.00 32.78           N  
ATOM   2367  H   ALA A 162      66.699 108.254 -35.011  1.00 32.78           H  
ATOM   2368  CA  ALA A 162      67.831 110.029 -35.099  1.00 32.78           C  
ATOM   2369  HA  ALA A 162      67.254 110.129 -36.019  1.00 32.78           H  
ATOM   2370  C   ALA A 162      69.301 109.976 -35.554  1.00 32.78           C  
ATOM   2371  CB  ALA A 162      67.477 111.250 -34.238  1.00 32.78           C  
ATOM   2372  HB1 ALA A 162      68.068 111.258 -33.323  1.00 32.78           H  
ATOM   2373  HB2 ALA A 162      67.675 112.165 -34.796  1.00 32.78           H  
ATOM   2374  HB3 ALA A 162      66.418 111.218 -33.979  1.00 32.78           H  
ATOM   2375  O   ALA A 162      69.991 109.052 -35.187  1.00 32.78           O  
ATOM   2376  N   LEU A 163      69.821 110.911 -36.355  1.00 23.31           N  
ATOM   2377  H   LEU A 163      69.197 111.550 -36.828  1.00 23.31           H  
ATOM   2378  CA  LEU A 163      71.289 111.034 -36.524  1.00 23.31           C  
ATOM   2379  HA  LEU A 163      71.773 110.086 -36.289  1.00 23.31           H  
ATOM   2380  C   LEU A 163      71.843 112.063 -35.536  1.00 23.31           C  
ATOM   2381  CB  LEU A 163      71.634 111.356 -37.994  1.00 23.31           C  
ATOM   2382  HB2 LEU A 163      71.214 112.323 -38.270  1.00 23.31           H  
ATOM   2383  HB3 LEU A 163      71.141 110.598 -38.602  1.00 23.31           H  
ATOM   2384  O   LEU A 163      72.766 111.819 -34.766  1.00 23.31           O  
ATOM   2385  CG  LEU A 163      73.142 111.332 -38.350  1.00 23.31           C  
ATOM   2386  HG  LEU A 163      73.587 110.405 -37.987  1.00 23.31           H  
ATOM   2387  CD1 LEU A 163      73.294 111.396 -39.873  1.00 23.31           C  
ATOM   2388 HD11 LEU A 163      74.338 111.232 -40.142  1.00 23.31           H  
ATOM   2389 HD12 LEU A 163      72.958 112.363 -40.248  1.00 23.31           H  
ATOM   2390 HD13 LEU A 163      72.706 110.605 -40.338  1.00 23.31           H  
ATOM   2391  CD2 LEU A 163      73.973 112.500 -37.802  1.00 23.31           C  
ATOM   2392 HD21 LEU A 163      73.460 113.448 -37.964  1.00 23.31           H  
ATOM   2393 HD22 LEU A 163      74.948 112.521 -38.290  1.00 23.31           H  
ATOM   2394 HD23 LEU A 163      74.169 112.352 -36.740  1.00 23.31           H  
ATOM   2395  N   GLY A 164      71.271 113.262 -35.582  1.00 24.02           N  
ATOM   2396  H   GLY A 164      70.484 113.373 -36.205  1.00 24.02           H  
ATOM   2397  CA  GLY A 164      71.857 114.456 -34.986  1.00 24.02           C  
ATOM   2398  HA2 GLY A 164      72.937 114.425 -35.130  1.00 24.02           H  
ATOM   2399  HA3 GLY A 164      71.475 115.333 -35.509  1.00 24.02           H  
ATOM   2400  C   GLY A 164      71.598 114.646 -33.493  1.00 24.02           C  
ATOM   2401  O   GLY A 164      71.185 115.743 -33.124  1.00 24.02           O  
ATOM   2402  N   ARG A 165      71.846 113.649 -32.628  1.00 24.88           N  
ATOM   2403  H   ARG A 165      72.146 112.756 -32.992  1.00 24.88           H  
ATOM   2404  CA  ARG A 165      71.832 113.871 -31.162  1.00 24.88           C  
ATOM   2405  HA  ARG A 165      70.923 114.413 -30.900  1.00 24.88           H  
ATOM   2406  C   ARG A 165      73.007 114.749 -30.688  1.00 24.88           C  
ATOM   2407  CB  ARG A 165      71.818 112.516 -30.419  1.00 24.88           C  
ATOM   2408  HB2 ARG A 165      71.076 111.868 -30.886  1.00 24.88           H  
ATOM   2409  HB3 ARG A 165      72.798 112.050 -30.524  1.00 24.88           H  
ATOM   2410  O   ARG A 165      72.895 115.425 -29.675  1.00 24.88           O  
ATOM   2411  CG  ARG A 165      71.443 112.634 -28.925  1.00 24.88           C  
ATOM   2412  HG2 ARG A 165      70.361 112.568 -28.813  1.00 24.88           H  
ATOM   2413  HG3 ARG A 165      71.743 113.609 -28.540  1.00 24.88           H  
ATOM   2414  CD  ARG A 165      72.125 111.593 -28.028  1.00 24.88           C  
ATOM   2415  HD2 ARG A 165      73.184 111.538 -28.283  1.00 24.88           H  
ATOM   2416  HD3 ARG A 165      72.052 111.947 -26.999  1.00 24.88           H  
ATOM   2417  NE  ARG A 165      71.518 110.252 -28.103  1.00 24.88           N  
ATOM   2418  HE  ARG A 165      70.729 110.109 -28.717  1.00 24.88           H  
ATOM   2419  NH1 ARG A 165      72.829 109.320 -26.471  1.00 24.88           N  
ATOM   2420 HH11 ARG A 165      73.032 108.660 -25.733  1.00 24.88           H  
ATOM   2421 HH12 ARG A 165      73.321 110.191 -26.331  1.00 24.88           H  
ATOM   2422  NH2 ARG A 165      71.151 108.139 -27.355  1.00 24.88           N  
ATOM   2423 HH21 ARG A 165      70.189 108.234 -27.648  1.00 24.88           H  
ATOM   2424 HH22 ARG A 165      71.377 107.416 -26.687  1.00 24.88           H  
ATOM   2425  CZ  ARG A 165      71.840 109.239 -27.319  1.00 24.88           C  
ATOM   2426  N   GLU A 166      74.114 114.746 -31.435  1.00 21.00           N  
ATOM   2427  H   GLU A 166      74.043 114.200 -32.282  1.00 21.00           H  
ATOM   2428  CA  GLU A 166      75.496 115.001 -30.976  1.00 21.00           C  
ATOM   2429  HA  GLU A 166      75.836 114.109 -30.450  1.00 21.00           H  
ATOM   2430  C   GLU A 166      75.755 116.181 -30.007  1.00 21.00           C  
ATOM   2431  CB  GLU A 166      76.377 115.162 -32.238  1.00 21.00           C  
ATOM   2432  HB2 GLU A 166      76.177 116.137 -32.682  1.00 21.00           H  
ATOM   2433  HB3 GLU A 166      76.096 114.397 -32.963  1.00 21.00           H  
ATOM   2434  O   GLU A 166      76.662 116.086 -29.187  1.00 21.00           O  
ATOM   2435  CG  GLU A 166      77.886 115.015 -31.962  1.00 21.00           C  
ATOM   2436  HG2 GLU A 166      78.064 114.028 -31.535  1.00 21.00           H  
ATOM   2437  HG3 GLU A 166      78.193 115.759 -31.227  1.00 21.00           H  
ATOM   2438  CD  GLU A 166      78.758 115.210 -33.214  1.00 21.00           C  
ATOM   2439  OE1 GLU A 166      79.657 114.368 -33.447  1.00 21.00           O  
ATOM   2440  OE2 GLU A 166      78.565 116.234 -33.914  1.00 21.00           O  
ATOM   2441  N   LEU A 167      75.026 117.301 -30.083  1.00 20.10           N  
ATOM   2442  H   LEU A 167      74.188 117.280 -30.647  1.00 20.10           H  
ATOM   2443  CA  LEU A 167      75.485 118.580 -29.511  1.00 20.10           C  
ATOM   2444  HA  LEU A 167      76.573 118.559 -29.579  1.00 20.10           H  
ATOM   2445  C   LEU A 167      75.273 118.823 -28.000  1.00 20.10           C  
ATOM   2446  CB  LEU A 167      74.981 119.758 -30.377  1.00 20.10           C  
ATOM   2447  HB2 LEU A 167      73.970 119.535 -30.719  1.00 20.10           H  
ATOM   2448  HB3 LEU A 167      74.914 120.659 -29.767  1.00 20.10           H  
ATOM   2449  O   LEU A 167      75.619 119.920 -27.556  1.00 20.10           O  
ATOM   2450  CG  LEU A 167      75.871 120.095 -31.588  1.00 20.10           C  
ATOM   2451  HG  LEU A 167      75.896 119.245 -32.270  1.00 20.10           H  
ATOM   2452  CD1 LEU A 167      75.266 121.298 -32.320  1.00 20.10           C  
ATOM   2453 HD11 LEU A 167      75.849 121.510 -33.216  1.00 20.10           H  
ATOM   2454 HD12 LEU A 167      75.262 122.169 -31.665  1.00 20.10           H  
ATOM   2455 HD13 LEU A 167      74.245 121.061 -32.616  1.00 20.10           H  
ATOM   2456  CD2 LEU A 167      77.307 120.483 -31.211  1.00 20.10           C  
ATOM   2457 HD21 LEU A 167      77.850 119.602 -30.869  1.00 20.10           H  
ATOM   2458 HD22 LEU A 167      77.298 121.232 -30.419  1.00 20.10           H  
ATOM   2459 HD23 LEU A 167      77.831 120.867 -32.086  1.00 20.10           H  
ATOM   2460  N   ASP A 168      74.757 117.867 -27.216  1.00 25.41           N  
ATOM   2461  H   ASP A 168      74.562 116.967 -27.631  1.00 25.41           H  
ATOM   2462  CA  ASP A 168      74.660 118.014 -25.745  1.00 25.41           C  
ATOM   2463  HA  ASP A 168      75.113 118.971 -25.486  1.00 25.41           H  
ATOM   2464  C   ASP A 168      75.519 116.993 -24.966  1.00 25.41           C  
ATOM   2465  CB  ASP A 168      73.191 118.133 -25.280  1.00 25.41           C  
ATOM   2466  HB2 ASP A 168      72.637 118.698 -26.029  1.00 25.41           H  
ATOM   2467  HB3 ASP A 168      72.743 117.141 -25.225  1.00 25.41           H  
ATOM   2468  O   ASP A 168      76.633 117.336 -24.566  1.00 25.41           O  
ATOM   2469  CG  ASP A 168      73.016 118.871 -23.936  1.00 25.41           C  
ATOM   2470  OD1 ASP A 168      73.746 119.858 -23.687  1.00 25.41           O  
ATOM   2471  OD2 ASP A 168      72.087 118.500 -23.183  1.00 25.41           O  
ATOM   2472  N   GLY A 169      75.048 115.757 -24.742  1.00 19.29           N  
ATOM   2473  H   GLY A 169      74.170 115.478 -25.157  1.00 19.29           H  
ATOM   2474  CA  GLY A 169      75.686 114.820 -23.799  1.00 19.29           C  
ATOM   2475  HA2 GLY A 169      76.750 115.042 -23.722  1.00 19.29           H  
ATOM   2476  HA3 GLY A 169      75.246 114.983 -22.815  1.00 19.29           H  
ATOM   2477  C   GLY A 169      75.570 113.322 -24.120  1.00 19.29           C  
ATOM   2478  O   GLY A 169      75.234 112.939 -25.242  1.00 19.29           O  
ATOM   2479  N   ASP A 170      75.895 112.508 -23.104  1.00 22.62           N  
ATOM   2480  H   ASP A 170      76.121 112.938 -22.219  1.00 22.62           H  
ATOM   2481  CA  ASP A 170      75.901 111.028 -23.108  1.00 22.62           C  
ATOM   2482  HA  ASP A 170      76.593 110.684 -23.876  1.00 22.62           H  
ATOM   2483  C   ASP A 170      74.524 110.398 -23.443  1.00 22.62           C  
ATOM   2484  CB  ASP A 170      76.412 110.514 -21.731  1.00 22.62           C  
ATOM   2485  HB2 ASP A 170      76.386 109.424 -21.752  1.00 22.62           H  
ATOM   2486  HB3 ASP A 170      75.703 110.831 -20.967  1.00 22.62           H  
ATOM   2487  O   ASP A 170      74.494 109.414 -24.223  1.00 22.62           O  
ATOM   2488  CG  ASP A 170      77.835 110.935 -21.289  1.00 22.62           C  
ATOM   2489  OD1 ASP A 170      78.818 110.637 -22.010  1.00 22.62           O  
ATOM   2490  OD2 ASP A 170      77.961 111.494 -20.169  1.00 22.62           O  
ATOM   2491  OXT ASP A 170      73.499 110.879 -22.907  1.00 22.62           O  
TER    2492      ASP A 170                                                       
ATOM   2492  N   MET B   1      19.235 -36.636  41.508  1.00 73.58           N  
ATOM   2493  H   MET B   1      19.910 -37.181  42.026  1.00 73.58           H  
ATOM   2494  H2  MET B   1      19.127 -37.039  40.588  1.00 73.58           H  
ATOM   2495  H3  MET B   1      18.349 -36.643  41.993  1.00 73.58           H  
ATOM   2496  CA  MET B   1      19.715 -35.250  41.385  1.00 73.58           C  
ATOM   2497  HA  MET B   1      20.696 -35.254  40.910  1.00 73.58           H  
ATOM   2498  C   MET B   1      19.854 -34.616  42.759  1.00 73.58           C  
ATOM   2499  CB  MET B   1      18.784 -34.384  40.532  1.00 73.58           C  
ATOM   2500  HB2 MET B   1      17.786 -34.390  40.970  1.00 73.58           H  
ATOM   2501  HB3 MET B   1      19.151 -33.358  40.538  1.00 73.58           H  
ATOM   2502  O   MET B   1      18.868 -34.490  43.483  1.00 73.58           O  
ATOM   2503  CG  MET B   1      18.683 -34.833  39.076  1.00 73.58           C  
ATOM   2504  HG2 MET B   1      19.658 -34.774  38.594  1.00 73.58           H  
ATOM   2505  HG3 MET B   1      18.323 -35.861  39.034  1.00 73.58           H  
ATOM   2506  SD  MET B   1      17.514 -33.779  38.198  1.00 73.58           S  
ATOM   2507  CE  MET B   1      17.192 -34.785  36.725  1.00 73.58           C  
ATOM   2508  HE1 MET B   1      16.906 -35.797  37.010  1.00 73.58           H  
ATOM   2509  HE2 MET B   1      16.379 -34.336  36.154  1.00 73.58           H  
ATOM   2510  HE3 MET B   1      18.081 -34.814  36.095  1.00 73.58           H  
ATOM   2511  N   THR B   2      21.073 -34.213  43.089  1.00 88.52           N  
ATOM   2512  H   THR B   2      21.807 -34.454  42.437  1.00 88.52           H  
ATOM   2513  CA  THR B   2      21.404 -33.077  43.956  1.00 88.52           C  
ATOM   2514  HA  THR B   2      21.122 -33.299  44.985  1.00 88.52           H  
ATOM   2515  C   THR B   2      20.678 -31.806  43.501  1.00 88.52           C  
ATOM   2516  CB  THR B   2      22.917 -32.793  43.889  1.00 88.52           C  
ATOM   2517  HB  THR B   2      23.140 -31.946  44.538  1.00 88.52           H  
ATOM   2518  O   THR B   2      20.148 -31.742  42.392  1.00 88.52           O  
ATOM   2519  CG2 THR B   2      23.779 -33.973  44.334  1.00 88.52           C  
ATOM   2520 HG21 THR B   2      24.826 -33.674  44.321  1.00 88.52           H  
ATOM   2521 HG22 THR B   2      23.509 -34.268  45.348  1.00 88.52           H  
ATOM   2522 HG23 THR B   2      23.651 -34.822  43.663  1.00 88.52           H  
ATOM   2523  OG1 THR B   2      23.291 -32.457  42.574  1.00 88.52           O  
ATOM   2524  HG1 THR B   2      23.258 -33.257  42.045  1.00 88.52           H  
ATOM   2525  N   ASP B   3      20.650 -30.771  44.340  1.00 81.23           N  
ATOM   2526  H   ASP B   3      21.090 -30.831  45.247  1.00 81.23           H  
ATOM   2527  CA  ASP B   3      20.001 -29.511  43.962  1.00 81.23           C  
ATOM   2528  HA  ASP B   3      19.009 -29.756  43.582  1.00 81.23           H  
ATOM   2529  C   ASP B   3      20.728 -28.806  42.803  1.00 81.23           C  
ATOM   2530  CB  ASP B   3      19.844 -28.625  45.207  1.00 81.23           C  
ATOM   2531  HB2 ASP B   3      20.603 -27.843  45.206  1.00 81.23           H  
ATOM   2532  HB3 ASP B   3      19.979 -29.221  46.110  1.00 81.23           H  
ATOM   2533  O   ASP B   3      20.087 -28.331  41.868  1.00 81.23           O  
ATOM   2534  CG  ASP B   3      18.444 -28.018  45.257  1.00 81.23           C  
ATOM   2535  OD1 ASP B   3      17.480 -28.826  45.178  1.00 81.23           O  
ATOM   2536  OD2 ASP B   3      18.346 -26.785  45.387  1.00 81.23           O  
ATOM   2537  N   SER B   4      22.064 -28.864  42.791  1.00 83.66           N  
ATOM   2538  H   SER B   4      22.541 -29.254  43.591  1.00 83.66           H  
ATOM   2539  CA  SER B   4      22.910 -28.367  41.699  1.00 83.66           C  
ATOM   2540  HA  SER B   4      22.767 -27.291  41.605  1.00 83.66           H  
ATOM   2541  C   SER B   4      22.573 -29.000  40.343  1.00 83.66           C  
ATOM   2542  CB  SER B   4      24.382 -28.644  42.026  1.00 83.66           C  
ATOM   2543  HB2 SER B   4      24.557 -29.720  42.009  1.00 83.66           H  
ATOM   2544  HB3 SER B   4      25.019 -28.174  41.277  1.00 83.66           H  
ATOM   2545  O   SER B   4      22.509 -28.286  39.346  1.00 83.66           O  
ATOM   2546  OG  SER B   4      24.707 -28.149  43.313  1.00 83.66           O  
ATOM   2547  HG  SER B   4      24.821 -27.198  43.255  1.00 83.66           H  
ATOM   2548  N   GLU B   5      22.308 -30.311  40.290  1.00 85.27           N  
ATOM   2549  H   GLU B   5      22.383 -30.859  41.135  1.00 85.27           H  
ATOM   2550  CA  GLU B   5      21.905 -30.989  39.046  1.00 85.27           C  
ATOM   2551  HA  GLU B   5      22.629 -30.763  38.263  1.00 85.27           H  
ATOM   2552  C   GLU B   5      20.541 -30.496  38.538  1.00 85.27           C  
ATOM   2553  CB  GLU B   5      21.881 -32.511  39.252  1.00 85.27           C  
ATOM   2554  HB2 GLU B   5      21.343 -32.721  40.176  1.00 85.27           H  
ATOM   2555  HB3 GLU B   5      21.332 -32.975  38.432  1.00 85.27           H  
ATOM   2556  O   GLU B   5      20.423 -30.172  37.357  1.00 85.27           O  
ATOM   2557  CG  GLU B   5      23.280 -33.147  39.306  1.00 85.27           C  
ATOM   2558  HG2 GLU B   5      23.934 -32.540  39.932  1.00 85.27           H  
ATOM   2559  HG3 GLU B   5      23.701 -33.169  38.301  1.00 85.27           H  
ATOM   2560  CD  GLU B   5      23.199 -34.561  39.894  1.00 85.27           C  
ATOM   2561  OE1 GLU B   5      23.470 -35.550  39.192  1.00 85.27           O  
ATOM   2562  OE2 GLU B   5      22.782 -34.664  41.073  1.00 85.27           O  
ATOM   2563  N   LYS B   6      19.535 -30.353  39.418  1.00 85.28           N  
ATOM   2564  H   LYS B   6      19.717 -30.568  40.388  1.00 85.28           H  
ATOM   2565  CA  LYS B   6      18.213 -29.815  39.030  1.00 85.28           C  
ATOM   2566  HA  LYS B   6      17.780 -30.439  38.249  1.00 85.28           H  
ATOM   2567  C   LYS B   6      18.341 -28.399  38.465  1.00 85.28           C  
ATOM   2568  CB  LYS B   6      17.255 -29.731  40.227  1.00 85.28           C  
ATOM   2569  HB2 LYS B   6      17.663 -28.995  40.920  1.00 85.28           H  
ATOM   2570  HB3 LYS B   6      16.298 -29.348  39.870  1.00 85.28           H  
ATOM   2571  O   LYS B   6      17.774 -28.078  37.425  1.00 85.28           O  
ATOM   2572  CG  LYS B   6      16.991 -31.025  41.006  1.00 85.28           C  
ATOM   2573  HG2 LYS B   6      17.942 -31.462  41.309  1.00 85.28           H  
ATOM   2574  HG3 LYS B   6      16.445 -31.739  40.390  1.00 85.28           H  
ATOM   2575  CD  LYS B   6      16.177 -30.663  42.259  1.00 85.28           C  
ATOM   2576  HD2 LYS B   6      16.512 -29.694  42.628  1.00 85.28           H  
ATOM   2577  HD3 LYS B   6      15.122 -30.577  41.998  1.00 85.28           H  
ATOM   2578  CE  LYS B   6      16.366 -31.671  43.391  1.00 85.28           C  
ATOM   2579  HE2 LYS B   6      15.759 -32.556  43.198  1.00 85.28           H  
ATOM   2580  HE3 LYS B   6      17.414 -31.969  43.414  1.00 85.28           H  
ATOM   2581  NZ  LYS B   6      16.010 -31.038  44.685  1.00 85.28           N  
ATOM   2582  HZ1 LYS B   6      15.052 -30.718  44.698  1.00 85.28           H  
ATOM   2583  HZ2 LYS B   6      16.569 -30.209  44.826  1.00 85.28           H  
ATOM   2584  HZ3 LYS B   6      16.191 -31.643  45.473  1.00 85.28           H  
ATOM   2585  N   VAL B   7      19.085 -27.539  39.163  1.00 85.78           N  
ATOM   2586  H   VAL B   7      19.514 -27.865  40.017  1.00 85.78           H  
ATOM   2587  CA  VAL B   7      19.260 -26.132  38.778  1.00 85.78           C  
ATOM   2588  HA  VAL B   7      18.276 -25.702  38.587  1.00 85.78           H  
ATOM   2589  C   VAL B   7      20.040 -26.015  37.465  1.00 85.78           C  
ATOM   2590  CB  VAL B   7      19.895 -25.332  39.931  1.00 85.78           C  
ATOM   2591  HB  VAL B   7      20.829 -25.806  40.232  1.00 85.78           H  
ATOM   2592  O   VAL B   7      19.709 -25.158  36.646  1.00 85.78           O  
ATOM   2593  CG1 VAL B   7      20.179 -23.882  39.534  1.00 85.78           C  
ATOM   2594 HG11 VAL B   7      19.279 -23.418  39.130  1.00 85.78           H  
ATOM   2595 HG12 VAL B   7      20.970 -23.845  38.785  1.00 85.78           H  
ATOM   2596 HG13 VAL B   7      20.502 -23.325  40.414  1.00 85.78           H  
ATOM   2597  CG2 VAL B   7      18.946 -25.271  41.138  1.00 85.78           C  
ATOM   2598 HG21 VAL B   7      18.034 -24.734  40.877  1.00 85.78           H  
ATOM   2599 HG22 VAL B   7      18.677 -26.272  41.475  1.00 85.78           H  
ATOM   2600 HG23 VAL B   7      19.435 -24.762  41.969  1.00 85.78           H  
ATOM   2601  N   ALA B   8      20.997 -26.911  37.200  1.00 84.78           N  
ATOM   2602  H   ALA B   8      21.251 -27.582  37.911  1.00 84.78           H  
ATOM   2603  CA  ALA B   8      21.680 -26.986  35.911  1.00 84.78           C  
ATOM   2604  HA  ALA B   8      22.094 -26.003  35.687  1.00 84.78           H  
ATOM   2605  C   ALA B   8      20.728 -27.351  34.753  1.00 84.78           C  
ATOM   2606  CB  ALA B   8      22.844 -27.977  36.025  1.00 84.78           C  
ATOM   2607  HB1 ALA B   8      23.518 -27.665  36.823  1.00 84.78           H  
ATOM   2608  HB2 ALA B   8      22.469 -28.977  36.243  1.00 84.78           H  
ATOM   2609  HB3 ALA B   8      23.396 -28.001  35.085  1.00 84.78           H  
ATOM   2610  O   ALA B   8      20.848 -26.775  33.670  1.00 84.78           O  
ATOM   2611  N   GLU B   9      19.758 -28.249  34.959  1.00 86.67           N  
ATOM   2612  H   GLU B   9      19.713 -28.732  35.845  1.00 86.67           H  
ATOM   2613  CA  GLU B   9      18.735 -28.547  33.944  1.00 86.67           C  
ATOM   2614  HA  GLU B   9      19.235 -28.718  32.990  1.00 86.67           H  
ATOM   2615  C   GLU B   9      17.775 -27.375  33.714  1.00 86.67           C  
ATOM   2616  CB  GLU B   9      17.950 -29.819  34.285  1.00 86.67           C  
ATOM   2617  HB2 GLU B   9      17.145 -29.918  33.557  1.00 86.67           H  
ATOM   2618  HB3 GLU B   9      17.513 -29.738  35.281  1.00 86.67           H  
ATOM   2619  O   GLU B   9      17.540 -27.002  32.561  1.00 86.67           O  
ATOM   2620  CG  GLU B   9      18.839 -31.064  34.200  1.00 86.67           C  
ATOM   2621  HG2 GLU B   9      19.464 -30.983  33.310  1.00 86.67           H  
ATOM   2622  HG3 GLU B   9      19.501 -31.101  35.065  1.00 86.67           H  
ATOM   2623  CD  GLU B   9      18.028 -32.361  34.117  1.00 86.67           C  
ATOM   2624  OE1 GLU B   9      18.541 -33.282  33.442  1.00 86.67           O  
ATOM   2625  OE2 GLU B   9      16.920 -32.414  34.693  1.00 86.67           O  
ATOM   2626  N   TYR B  10      17.283 -26.730  34.779  1.00 85.93           N  
ATOM   2627  H   TYR B  10      17.470 -27.105  35.698  1.00 85.93           H  
ATOM   2628  CA  TYR B  10      16.432 -25.541  34.650  1.00 85.93           C  
ATOM   2629  HA  TYR B  10      15.573 -25.801  34.032  1.00 85.93           H  
ATOM   2630  C   TYR B  10      17.149 -24.386  33.937  1.00 85.93           C  
ATOM   2631  CB  TYR B  10      15.924 -25.089  36.028  1.00 85.93           C  
ATOM   2632  HB2 TYR B  10      15.485 -24.096  35.922  1.00 85.93           H  
ATOM   2633  HB3 TYR B  10      16.771 -24.996  36.707  1.00 85.93           H  
ATOM   2634  O   TYR B  10      16.569 -23.758  33.049  1.00 85.93           O  
ATOM   2635  CG  TYR B  10      14.862 -25.983  36.644  1.00 85.93           C  
ATOM   2636  CD1 TYR B  10      13.649 -26.205  35.961  1.00 85.93           C  
ATOM   2637  HD1 TYR B  10      13.476 -25.751  34.996  1.00 85.93           H  
ATOM   2638  CD2 TYR B  10      15.065 -26.560  37.913  1.00 85.93           C  
ATOM   2639  HD2 TYR B  10      15.990 -26.385  38.442  1.00 85.93           H  
ATOM   2640  CE1 TYR B  10      12.653 -27.019  36.533  1.00 85.93           C  
ATOM   2641  HE1 TYR B  10      11.724 -27.202  36.015  1.00 85.93           H  
ATOM   2642  CE2 TYR B  10      14.070 -27.373  38.491  1.00 85.93           C  
ATOM   2643  HE2 TYR B  10      14.233 -27.817  39.462  1.00 85.93           H  
ATOM   2644  OH  TYR B  10      11.896 -28.386  38.345  1.00 85.93           O  
ATOM   2645  HH  TYR B  10      12.157 -28.739  39.199  1.00 85.93           H  
ATOM   2646  CZ  TYR B  10      12.863 -27.607  37.796  1.00 85.93           C  
ATOM   2647  N   LEU B  11      18.423 -24.131  34.258  1.00 84.31           N  
ATOM   2648  H   LEU B  11      18.844 -24.658  35.010  1.00 84.31           H  
ATOM   2649  CA  LEU B  11      19.222 -23.094  33.602  1.00 84.31           C  
ATOM   2650  HA  LEU B  11      18.639 -22.173  33.618  1.00 84.31           H  
ATOM   2651  C   LEU B  11      19.501 -23.435  32.126  1.00 84.31           C  
ATOM   2652  CB  LEU B  11      20.512 -22.881  34.415  1.00 84.31           C  
ATOM   2653  HB2 LEU B  11      21.122 -23.781  34.334  1.00 84.31           H  
ATOM   2654  HB3 LEU B  11      20.249 -22.751  35.464  1.00 84.31           H  
ATOM   2655  O   LEU B  11      19.446 -22.548  31.269  1.00 84.31           O  
ATOM   2656  CG  LEU B  11      21.352 -21.665  33.976  1.00 84.31           C  
ATOM   2657  HG  LEU B  11      21.585 -21.744  32.914  1.00 84.31           H  
ATOM   2658  CD1 LEU B  11      20.633 -20.337  34.234  1.00 84.31           C  
ATOM   2659 HD11 LEU B  11      20.366 -20.252  35.288  1.00 84.31           H  
ATOM   2660 HD12 LEU B  11      19.735 -20.267  33.622  1.00 84.31           H  
ATOM   2661 HD13 LEU B  11      21.289 -19.508  33.966  1.00 84.31           H  
ATOM   2662  CD2 LEU B  11      22.667 -21.649  34.755  1.00 84.31           C  
ATOM   2663 HD21 LEU B  11      22.470 -21.560  35.823  1.00 84.31           H  
ATOM   2664 HD22 LEU B  11      23.278 -20.806  34.431  1.00 84.31           H  
ATOM   2665 HD23 LEU B  11      23.218 -22.571  34.567  1.00 84.31           H  
ATOM   2666  N   ARG B  12      19.726 -24.718  31.799  1.00 85.82           N  
ATOM   2667  H   ARG B  12      19.792 -25.391  32.550  1.00 85.82           H  
ATOM   2668  CA  ARG B  12      19.843 -25.201  30.412  1.00 85.82           C  
ATOM   2669  HA  ARG B  12      20.602 -24.611  29.898  1.00 85.82           H  
ATOM   2670  C   ARG B  12      18.539 -25.000  29.634  1.00 85.82           C  
ATOM   2671  CB  ARG B  12      20.285 -26.675  30.412  1.00 85.82           C  
ATOM   2672  HB2 ARG B  12      21.166 -26.776  31.046  1.00 85.82           H  
ATOM   2673  HB3 ARG B  12      19.489 -27.290  30.831  1.00 85.82           H  
ATOM   2674  O   ARG B  12      18.582 -24.523  28.504  1.00 85.82           O  
ATOM   2675  CG  ARG B  12      20.639 -27.192  29.005  1.00 85.82           C  
ATOM   2676  HG2 ARG B  12      21.535 -26.685  28.647  1.00 85.82           H  
ATOM   2677  HG3 ARG B  12      19.823 -26.972  28.317  1.00 85.82           H  
ATOM   2678  CD  ARG B  12      20.863 -28.712  28.987  1.00 85.82           C  
ATOM   2679  HD2 ARG B  12      21.072 -29.018  27.962  1.00 85.82           H  
ATOM   2680  HD3 ARG B  12      19.935 -29.194  29.295  1.00 85.82           H  
ATOM   2681  NE  ARG B  12      21.988 -29.132  29.851  1.00 85.82           N  
ATOM   2682  HE  ARG B  12      22.836 -28.588  29.777  1.00 85.82           H  
ATOM   2683  NH1 ARG B  12      20.978 -30.915  30.921  1.00 85.82           N  
ATOM   2684 HH11 ARG B  12      20.979 -31.631  31.633  1.00 85.82           H  
ATOM   2685 HH12 ARG B  12      20.131 -30.781  30.388  1.00 85.82           H  
ATOM   2686  NH2 ARG B  12      23.069 -30.360  31.435  1.00 85.82           N  
ATOM   2687 HH21 ARG B  12      23.890 -29.780  31.339  1.00 85.82           H  
ATOM   2688 HH22 ARG B  12      23.057 -31.118  32.102  1.00 85.82           H  
ATOM   2689  CZ  ARG B  12      22.002 -30.130  30.724  1.00 85.82           C  
ATOM   2690  N   ARG B  13      17.376 -25.305  30.225  1.00 84.78           N  
ATOM   2691  H   ARG B  13      17.403 -25.722  31.144  1.00 84.78           H  
ATOM   2692  CA  ARG B  13      16.076 -25.064  29.576  1.00 84.78           C  
ATOM   2693  HA  ARG B  13      16.120 -25.502  28.578  1.00 84.78           H  
ATOM   2694  C   ARG B  13      15.835 -23.570  29.353  1.00 84.78           C  
ATOM   2695  CB  ARG B  13      14.936 -25.733  30.370  1.00 84.78           C  
ATOM   2696  HB2 ARG B  13      15.157 -26.793  30.500  1.00 84.78           H  
ATOM   2697  HB3 ARG B  13      14.881 -25.280  31.360  1.00 84.78           H  
ATOM   2698  O   ARG B  13      15.524 -23.180  28.233  1.00 84.78           O  
ATOM   2699  CG  ARG B  13      13.561 -25.586  29.688  1.00 84.78           C  
ATOM   2700  HG2 ARG B  13      13.374 -24.530  29.492  1.00 84.78           H  
ATOM   2701  HG3 ARG B  13      12.786 -25.927  30.376  1.00 84.78           H  
ATOM   2702  CD  ARG B  13      13.435 -26.391  28.383  1.00 84.78           C  
ATOM   2703  HD2 ARG B  13      14.402 -26.442  27.882  1.00 84.78           H  
ATOM   2704  HD3 ARG B  13      13.129 -27.406  28.635  1.00 84.78           H  
ATOM   2705  NE  ARG B  13      12.480 -25.775  27.445  1.00 84.78           N  
ATOM   2706  HE  ARG B  13      12.349 -24.776  27.517  1.00 84.78           H  
ATOM   2707  NH1 ARG B  13      11.886 -27.646  26.241  1.00 84.78           N  
ATOM   2708 HH11 ARG B  13      12.356 -28.230  26.918  1.00 84.78           H  
ATOM   2709 HH12 ARG B  13      11.392 -28.046  25.456  1.00 84.78           H  
ATOM   2710  NH2 ARG B  13      11.221 -25.638  25.564  1.00 84.78           N  
ATOM   2711 HH21 ARG B  13      11.379 -24.641  25.601  1.00 84.78           H  
ATOM   2712 HH22 ARG B  13      10.776 -26.035  24.749  1.00 84.78           H  
ATOM   2713  CZ  ARG B  13      11.865 -26.355  26.430  1.00 84.78           C  
ATOM   2714  N   ALA B  14      16.059 -22.737  30.370  1.00 86.06           N  
ATOM   2715  H   ALA B  14      16.298 -23.132  31.269  1.00 86.06           H  
ATOM   2716  CA  ALA B  14      15.879 -21.289  30.275  1.00 86.06           C  
ATOM   2717  HA  ALA B  14      14.848 -21.086  29.985  1.00 86.06           H  
ATOM   2718  C   ALA B  14      16.788 -20.641  29.213  1.00 86.06           C  
ATOM   2719  CB  ALA B  14      16.121 -20.680  31.662  1.00 86.06           C  
ATOM   2720  HB1 ALA B  14      17.147 -20.865  31.980  1.00 86.06           H  
ATOM   2721  HB2 ALA B  14      15.437 -21.123  32.386  1.00 86.06           H  
ATOM   2722  HB3 ALA B  14      15.947 -19.605  31.625  1.00 86.06           H  
ATOM   2723  O   ALA B  14      16.342 -19.759  28.483  1.00 86.06           O  
ATOM   2724  N   THR B  15      18.042 -21.090  29.081  1.00 85.83           N  
ATOM   2725  H   THR B  15      18.368 -21.806  29.714  1.00 85.83           H  
ATOM   2726  CA  THR B  15      18.965 -20.582  28.047  1.00 85.83           C  
ATOM   2727  HA  THR B  15      18.861 -19.498  28.008  1.00 85.83           H  
ATOM   2728  C   THR B  15      18.622 -21.076  26.639  1.00 85.83           C  
ATOM   2729  CB  THR B  15      20.438 -20.875  28.373  1.00 85.83           C  
ATOM   2730  HB  THR B  15      21.038 -20.708  27.479  1.00 85.83           H  
ATOM   2731  O   THR B  15      18.752 -20.301  25.692  1.00 85.83           O  
ATOM   2732  CG2 THR B  15      20.964 -19.960  29.478  1.00 85.83           C  
ATOM   2733 HG21 THR B  15      20.909 -18.921  29.150  1.00 85.83           H  
ATOM   2734 HG22 THR B  15      20.373 -20.080  30.386  1.00 85.83           H  
ATOM   2735 HG23 THR B  15      22.004 -20.206  29.689  1.00 85.83           H  
ATOM   2736  OG1 THR B  15      20.632 -22.197  28.812  1.00 85.83           O  
ATOM   2737  HG1 THR B  15      20.292 -22.258  29.708  1.00 85.83           H  
ATOM   2738  N   LEU B  16      18.114 -22.305  26.482  1.00 88.25           N  
ATOM   2739  H   LEU B  16      18.071 -22.917  27.284  1.00 88.25           H  
ATOM   2740  CA  LEU B  16      17.575 -22.788  25.203  1.00 88.25           C  
ATOM   2741  HA  LEU B  16      18.312 -22.603  24.422  1.00 88.25           H  
ATOM   2742  C   LEU B  16      16.313 -22.017  24.785  1.00 88.25           C  
ATOM   2743  CB  LEU B  16      17.299 -24.302  25.288  1.00 88.25           C  
ATOM   2744  HB2 LEU B  16      16.737 -24.501  26.200  1.00 88.25           H  
ATOM   2745  HB3 LEU B  16      16.667 -24.591  24.447  1.00 88.25           H  
ATOM   2746  O   LEU B  16      16.246 -21.548  23.650  1.00 88.25           O  
ATOM   2747  CG  LEU B  16      18.564 -25.180  25.267  1.00 88.25           C  
ATOM   2748  HG  LEU B  16      19.280 -24.822  26.006  1.00 88.25           H  
ATOM   2749  CD1 LEU B  16      18.191 -26.624  25.609  1.00 88.25           C  
ATOM   2750 HD11 LEU B  16      17.746 -26.657  26.604  1.00 88.25           H  
ATOM   2751 HD12 LEU B  16      19.085 -27.248  25.603  1.00 88.25           H  
ATOM   2752 HD13 LEU B  16      17.477 -27.009  24.881  1.00 88.25           H  
ATOM   2753  CD2 LEU B  16      19.243 -25.182  23.893  1.00 88.25           C  
ATOM   2754 HD21 LEU B  16      18.538 -25.509  23.129  1.00 88.25           H  
ATOM   2755 HD22 LEU B  16      20.097 -25.859  23.909  1.00 88.25           H  
ATOM   2756 HD23 LEU B  16      19.604 -24.181  23.654  1.00 88.25           H  
ATOM   2757  N   ASP B  17      15.361 -21.820  25.701  1.00 86.26           N  
ATOM   2758  H   ASP B  17      15.468 -22.255  26.606  1.00 86.26           H  
ATOM   2759  CA  ASP B  17      14.135 -21.050  25.446  1.00 86.26           C  
ATOM   2760  HA  ASP B  17      13.640 -21.456  24.564  1.00 86.26           H  
ATOM   2761  C   ASP B  17      14.435 -19.573  25.144  1.00 86.26           C  
ATOM   2762  CB  ASP B  17      13.175 -21.163  26.646  1.00 86.26           C  
ATOM   2763  HB2 ASP B  17      12.407 -20.396  26.547  1.00 86.26           H  
ATOM   2764  HB3 ASP B  17      13.720 -20.966  27.569  1.00 86.26           H  
ATOM   2765  O   ASP B  17      13.811 -18.987  24.261  1.00 86.26           O  
ATOM   2766  CG  ASP B  17      12.459 -22.513  26.738  1.00 86.26           C  
ATOM   2767  OD1 ASP B  17      12.148 -23.112  25.689  1.00 86.26           O  
ATOM   2768  OD2 ASP B  17      12.123 -22.958  27.855  1.00 86.26           O  
ATOM   2769  N   LEU B  18      15.420 -18.970  25.823  1.00 86.61           N  
ATOM   2770  H   LEU B  18      15.851 -19.472  26.587  1.00 86.61           H  
ATOM   2771  CA  LEU B  18      15.877 -17.606  25.539  1.00 86.61           C  
ATOM   2772  HA  LEU B  18      15.003 -16.956  25.499  1.00 86.61           H  
ATOM   2773  C   LEU B  18      16.569 -17.505  24.174  1.00 86.61           C  
ATOM   2774  CB  LEU B  18      16.794 -17.134  26.683  1.00 86.61           C  
ATOM   2775  HB2 LEU B  18      17.624 -17.834  26.768  1.00 86.61           H  
ATOM   2776  HB3 LEU B  18      16.229 -17.166  27.614  1.00 86.61           H  
ATOM   2777  O   LEU B  18      16.377 -16.512  23.473  1.00 86.61           O  
ATOM   2778  CG  LEU B  18      17.375 -15.716  26.508  1.00 86.61           C  
ATOM   2779  HG  LEU B  18      17.980 -15.673  25.602  1.00 86.61           H  
ATOM   2780  CD1 LEU B  18      16.290 -14.643  26.432  1.00 86.61           C  
ATOM   2781 HD11 LEU B  18      16.742 -13.651  26.391  1.00 86.61           H  
ATOM   2782 HD12 LEU B  18      15.657 -14.704  27.317  1.00 86.61           H  
ATOM   2783 HD13 LEU B  18      15.678 -14.782  25.540  1.00 86.61           H  
ATOM   2784  CD2 LEU B  18      18.281 -15.384  27.694  1.00 86.61           C  
ATOM   2785 HD21 LEU B  18      19.085 -16.118  27.761  1.00 86.61           H  
ATOM   2786 HD22 LEU B  18      17.704 -15.399  28.618  1.00 86.61           H  
ATOM   2787 HD23 LEU B  18      18.717 -14.394  27.565  1.00 86.61           H  
ATOM   2788  N   ARG B  19      17.351 -18.517  23.773  1.00 86.29           N  
ATOM   2789  H   ARG B  19      17.491 -19.295  24.402  1.00 86.29           H  
ATOM   2790  CA  ARG B  19      17.973 -18.561  22.440  1.00 86.29           C  
ATOM   2791  HA  ARG B  19      18.481 -17.612  22.269  1.00 86.29           H  
ATOM   2792  C   ARG B  19      16.914 -18.677  21.345  1.00 86.29           C  
ATOM   2793  CB  ARG B  19      19.007 -19.695  22.364  1.00 86.29           C  
ATOM   2794  HB2 ARG B  19      18.499 -20.657  22.436  1.00 86.29           H  
ATOM   2795  HB3 ARG B  19      19.695 -19.605  23.206  1.00 86.29           H  
ATOM   2796  O   ARG B  19      16.989 -17.920  20.385  1.00 86.29           O  
ATOM   2797  CG  ARG B  19      19.820 -19.628  21.058  1.00 86.29           C  
ATOM   2798  HG2 ARG B  19      20.349 -18.675  21.026  1.00 86.29           H  
ATOM   2799  HG3 ARG B  19      19.157 -19.680  20.195  1.00 86.29           H  
ATOM   2800  CD  ARG B  19      20.850 -20.759  20.956  1.00 86.29           C  
ATOM   2801  HD2 ARG B  19      21.508 -20.542  20.115  1.00 86.29           H  
ATOM   2802  HD3 ARG B  19      21.446 -20.780  21.869  1.00 86.29           H  
ATOM   2803  NE  ARG B  19      20.207 -22.068  20.732  1.00 86.29           N  
ATOM   2804  HE  ARG B  19      19.217 -22.054  20.529  1.00 86.29           H  
ATOM   2805  NH1 ARG B  19      22.099 -23.366  20.834  1.00 86.29           N  
ATOM   2806 HH11 ARG B  19      22.550 -24.258  20.690  1.00 86.29           H  
ATOM   2807 HH12 ARG B  19      22.650 -22.531  20.975  1.00 86.29           H  
ATOM   2808  NH2 ARG B  19      20.135 -24.311  20.357  1.00 86.29           N  
ATOM   2809 HH21 ARG B  19      19.163 -24.231  20.098  1.00 86.29           H  
ATOM   2810 HH22 ARG B  19      20.607 -25.193  20.218  1.00 86.29           H  
ATOM   2811  CZ  ARG B  19      20.814 -23.238  20.647  1.00 86.29           C  
ATOM   2812  N   ALA B  20      15.929 -19.560  21.518  1.00 86.30           N  
ATOM   2813  H   ALA B  20      15.946 -20.147  22.340  1.00 86.30           H  
ATOM   2814  CA  ALA B  20      14.811 -19.714  20.589  1.00 86.30           C  
ATOM   2815  HA  ALA B  20      15.203 -19.927  19.594  1.00 86.30           H  
ATOM   2816  C   ALA B  20      13.983 -18.422  20.483  1.00 86.30           C  
ATOM   2817  CB  ALA B  20      13.961 -20.909  21.039  1.00 86.30           C  
ATOM   2818  HB1 ALA B  20      13.141 -21.053  20.335  1.00 86.30           H  
ATOM   2819  HB2 ALA B  20      13.551 -20.731  22.032  1.00 86.30           H  
ATOM   2820  HB3 ALA B  20      14.571 -21.812  21.057  1.00 86.30           H  
ATOM   2821  O   ALA B  20      13.764 -17.930  19.382  1.00 86.30           O  
ATOM   2822  N   ALA B  21      13.620 -17.801  21.612  1.00 85.84           N  
ATOM   2823  H   ALA B  21      13.790 -18.256  22.498  1.00 85.84           H  
ATOM   2824  CA  ALA B  21      12.897 -16.529  21.612  1.00 85.84           C  
ATOM   2825  HA  ALA B  21      11.973 -16.666  21.051  1.00 85.84           H  
ATOM   2826  C   ALA B  21      13.692 -15.406  20.914  1.00 85.84           C  
ATOM   2827  CB  ALA B  21      12.537 -16.169  23.060  1.00 85.84           C  
ATOM   2828  HB1 ALA B  21      11.939 -16.968  23.500  1.00 85.84           H  
ATOM   2829  HB2 ALA B  21      11.954 -15.248  23.073  1.00 85.84           H  
ATOM   2830  HB3 ALA B  21      13.442 -16.030  23.652  1.00 85.84           H  
ATOM   2831  O   ALA B  21      13.165 -14.714  20.050  1.00 85.84           O  
ATOM   2832  N   ARG B  22      14.991 -15.259  21.215  1.00 83.04           N  
ATOM   2833  H   ARG B  22      15.386 -15.858  21.927  1.00 83.04           H  
ATOM   2834  CA  ARG B  22      15.864 -14.283  20.534  1.00 83.04           C  
ATOM   2835  HA  ARG B  22      15.367 -13.313  20.524  1.00 83.04           H  
ATOM   2836  C   ARG B  22      16.116 -14.603  19.062  1.00 83.04           C  
ATOM   2837  CB  ARG B  22      17.207 -14.159  21.267  1.00 83.04           C  
ATOM   2838  HB2 ARG B  22      17.916 -13.643  20.620  1.00 83.04           H  
ATOM   2839  HB3 ARG B  22      17.601 -15.153  21.477  1.00 83.04           H  
ATOM   2840  O   ARG B  22      16.562 -13.712  18.348  1.00 83.04           O  
ATOM   2841  CG  ARG B  22      17.091 -13.352  22.564  1.00 83.04           C  
ATOM   2842  HG2 ARG B  22      16.706 -12.358  22.335  1.00 83.04           H  
ATOM   2843  HG3 ARG B  22      16.408 -13.846  23.255  1.00 83.04           H  
ATOM   2844  CD  ARG B  22      18.476 -13.223  23.209  1.00 83.04           C  
ATOM   2845  HD2 ARG B  22      18.834 -14.220  23.467  1.00 83.04           H  
ATOM   2846  HD3 ARG B  22      19.157 -12.773  22.487  1.00 83.04           H  
ATOM   2847  NE  ARG B  22      18.430 -12.384  24.419  1.00 83.04           N  
ATOM   2848  HE  ARG B  22      17.534 -11.979  24.651  1.00 83.04           H  
ATOM   2849  NH1 ARG B  22      20.656 -12.506  24.976  1.00 83.04           N  
ATOM   2850 HH11 ARG B  22      21.419 -12.206  25.566  1.00 83.04           H  
ATOM   2851 HH12 ARG B  22      20.831 -13.017  24.123  1.00 83.04           H  
ATOM   2852  NH2 ARG B  22      19.250 -11.366  26.283  1.00 83.04           N  
ATOM   2853 HH21 ARG B  22      18.333 -10.996  26.493  1.00 83.04           H  
ATOM   2854 HH22 ARG B  22      20.006 -11.156  26.918  1.00 83.04           H  
ATOM   2855  CZ  ARG B  22      19.442 -12.089  25.216  1.00 83.04           C  
ATOM   2856  N   GLN B  23      15.925 -15.843  18.619  1.00 80.94           N  
ATOM   2857  H   GLN B  23      15.618 -16.553  19.269  1.00 80.94           H  
ATOM   2858  CA  GLN B  23      15.969 -16.194  17.203  1.00 80.94           C  
ATOM   2859  HA  GLN B  23      16.757 -15.619  16.718  1.00 80.94           H  
ATOM   2860  C   GLN B  23      14.660 -15.790  16.521  1.00 80.94           C  
ATOM   2861  CB  GLN B  23      16.307 -17.680  17.040  1.00 80.94           C  
ATOM   2862  HB2 GLN B  23      17.181 -17.920  17.647  1.00 80.94           H  
ATOM   2863  HB3 GLN B  23      15.468 -18.292  17.372  1.00 80.94           H  
ATOM   2864  O   GLN B  23      14.721 -15.041  15.554  1.00 80.94           O  
ATOM   2865  CG  GLN B  23      16.624 -18.003  15.577  1.00 80.94           C  
ATOM   2866  HG2 GLN B  23      17.509 -17.454  15.257  1.00 80.94           H  
ATOM   2867  HG3 GLN B  23      15.791 -17.679  14.953  1.00 80.94           H  
ATOM   2868  CD  GLN B  23      16.875 -19.489  15.357  1.00 80.94           C  
ATOM   2869  NE2 GLN B  23      16.267 -20.074  14.355  1.00 80.94           N  
ATOM   2870 HE21 GLN B  23      16.418 -21.056  14.174  1.00 80.94           H  
ATOM   2871 HE22 GLN B  23      15.563 -19.560  13.844  1.00 80.94           H  
ATOM   2872  OE1 GLN B  23      17.625 -20.124  16.092  1.00 80.94           O  
ATOM   2873  N   ARG B  24      13.504 -16.148  17.098  1.00 79.44           N  
ATOM   2874  H   ARG B  24      13.536 -16.786  17.881  1.00 79.44           H  
ATOM   2875  CA  ARG B  24      12.184 -15.772  16.572  1.00 79.44           C  
ATOM   2876  HA  ARG B  24      12.119 -16.174  15.561  1.00 79.44           H  
ATOM   2877  C   ARG B  24      12.005 -14.258  16.434  1.00 79.44           C  
ATOM   2878  CB  ARG B  24      11.076 -16.410  17.432  1.00 79.44           C  
ATOM   2879  HB2 ARG B  24      11.241 -17.487  17.468  1.00 79.44           H  
ATOM   2880  HB3 ARG B  24      11.142 -16.023  18.448  1.00 79.44           H  
ATOM   2881  O   ARG B  24      11.482 -13.811  15.427  1.00 79.44           O  
ATOM   2882  CG  ARG B  24       9.649 -16.159  16.906  1.00 79.44           C  
ATOM   2883  HG2 ARG B  24       8.941 -16.689  17.543  1.00 79.44           H  
ATOM   2884  HG3 ARG B  24       9.420 -15.095  16.962  1.00 79.44           H  
ATOM   2885  CD  ARG B  24       9.472 -16.638  15.460  1.00 79.44           C  
ATOM   2886  HD2 ARG B  24       9.718 -17.698  15.395  1.00 79.44           H  
ATOM   2887  HD3 ARG B  24      10.157 -16.087  14.816  1.00 79.44           H  
ATOM   2888  NE  ARG B  24       8.105 -16.417  14.967  1.00 79.44           N  
ATOM   2889  HE  ARG B  24       7.396 -16.052  15.586  1.00 79.44           H  
ATOM   2890  NH1 ARG B  24       8.550 -16.818  12.748  1.00 79.44           N  
ATOM   2891 HH11 ARG B  24       9.509 -17.035  12.978  1.00 79.44           H  
ATOM   2892 HH12 ARG B  24       8.260 -16.745  11.783  1.00 79.44           H  
ATOM   2893  NH2 ARG B  24       6.513 -16.141  13.411  1.00 79.44           N  
ATOM   2894 HH21 ARG B  24       5.966 -15.777  14.178  1.00 79.44           H  
ATOM   2895 HH22 ARG B  24       6.210 -15.992  12.458  1.00 79.44           H  
ATOM   2896  CZ  ARG B  24       7.733 -16.467  13.705  1.00 79.44           C  
ATOM   2897  N   ILE B  25      12.504 -13.465  17.389  1.00 78.68           N  
ATOM   2898  H   ILE B  25      12.851 -13.902  18.231  1.00 78.68           H  
ATOM   2899  CA  ILE B  25      12.519 -11.993  17.274  1.00 78.68           C  
ATOM   2900  HA  ILE B  25      11.494 -11.641  17.154  1.00 78.68           H  
ATOM   2901  C   ILE B  25      13.276 -11.540  16.016  1.00 78.68           C  
ATOM   2902  CB  ILE B  25      13.103 -11.343  18.550  1.00 78.68           C  
ATOM   2903  HB  ILE B  25      14.057 -11.820  18.773  1.00 78.68           H  
ATOM   2904  O   ILE B  25      12.758 -10.718  15.273  1.00 78.68           O  
ATOM   2905  CG1 ILE B  25      12.144 -11.556  19.737  1.00 78.68           C  
ATOM   2906 HG12 ILE B  25      11.243 -10.960  19.593  1.00 78.68           H  
ATOM   2907 HG13 ILE B  25      11.845 -12.604  19.769  1.00 78.68           H  
ATOM   2908  CG2 ILE B  25      13.345  -9.836  18.374  1.00 78.68           C  
ATOM   2909 HG21 ILE B  25      12.420  -9.334  18.092  1.00 78.68           H  
ATOM   2910 HG22 ILE B  25      13.730  -9.375  19.284  1.00 78.68           H  
ATOM   2911 HG23 ILE B  25      14.078  -9.644  17.591  1.00 78.68           H  
ATOM   2912  CD1 ILE B  25      12.756 -11.220  21.101  1.00 78.68           C  
ATOM   2913 HD11 ILE B  25      13.708 -11.736  21.224  1.00 78.68           H  
ATOM   2914 HD12 ILE B  25      12.899 -10.144  21.205  1.00 78.68           H  
ATOM   2915 HD13 ILE B  25      12.069 -11.555  21.878  1.00 78.68           H  
ATOM   2916  N   ARG B  26      14.461 -12.104  15.732  1.00 73.72           N  
ATOM   2917  H   ARG B  26      14.777 -12.876  16.302  1.00 73.72           H  
ATOM   2918  CA  ARG B  26      15.218 -11.762  14.515  1.00 73.72           C  
ATOM   2919  HA  ARG B  26      15.244 -10.677  14.416  1.00 73.72           H  
ATOM   2920  C   ARG B  26      14.542 -12.250  13.239  1.00 73.72           C  
ATOM   2921  CB  ARG B  26      16.656 -12.296  14.553  1.00 73.72           C  
ATOM   2922  HB2 ARG B  26      17.071 -12.212  13.549  1.00 73.72           H  
ATOM   2923  HB3 ARG B  26      16.650 -13.351  14.829  1.00 73.72           H  
ATOM   2924  O   ARG B  26      14.641 -11.563  12.236  1.00 73.72           O  
ATOM   2925  CG  ARG B  26      17.561 -11.500  15.500  1.00 73.72           C  
ATOM   2926  HG2 ARG B  26      17.442 -10.437  15.290  1.00 73.72           H  
ATOM   2927  HG3 ARG B  26      17.265 -11.683  16.533  1.00 73.72           H  
ATOM   2928  CD  ARG B  26      19.040 -11.867  15.284  1.00 73.72           C  
ATOM   2929  HD2 ARG B  26      19.302 -11.615  14.257  1.00 73.72           H  
ATOM   2930  HD3 ARG B  26      19.662 -11.249  15.931  1.00 73.72           H  
ATOM   2931  NE  ARG B  26      19.320 -13.304  15.508  1.00 73.72           N  
ATOM   2932  HE  ARG B  26      19.380 -13.865  14.670  1.00 73.72           H  
ATOM   2933  NH1 ARG B  26      19.295 -13.266  17.787  1.00 73.72           N  
ATOM   2934 HH11 ARG B  26      19.237 -12.267  17.653  1.00 73.72           H  
ATOM   2935 HH12 ARG B  26      18.652 -13.651  18.464  1.00 73.72           H  
ATOM   2936  NH2 ARG B  26      19.414 -15.227  16.730  1.00 73.72           N  
ATOM   2937 HH21 ARG B  26      19.422 -15.693  17.626  1.00 73.72           H  
ATOM   2938 HH22 ARG B  26      19.447 -15.753  15.869  1.00 73.72           H  
ATOM   2939  CZ  ARG B  26      19.356 -13.926  16.668  1.00 73.72           C  
ATOM   2940  N   GLU B  27      13.879 -13.402  13.261  1.00 72.86           N  
ATOM   2941  H   GLU B  27      13.891 -13.956  14.105  1.00 72.86           H  
ATOM   2942  CA  GLU B  27      13.100 -13.890  12.113  1.00 72.86           C  
ATOM   2943  HA  GLU B  27      13.739 -13.925  11.231  1.00 72.86           H  
ATOM   2944  C   GLU B  27      11.931 -12.939  11.790  1.00 72.86           C  
ATOM   2945  CB  GLU B  27      12.590 -15.312  12.406  1.00 72.86           C  
ATOM   2946  HB2 GLU B  27      11.891 -15.612  11.625  1.00 72.86           H  
ATOM   2947  HB3 GLU B  27      12.049 -15.287  13.351  1.00 72.86           H  
ATOM   2948  O   GLU B  27      11.684 -12.642  10.628  1.00 72.86           O  
ATOM   2949  CG  GLU B  27      13.722 -16.359  12.476  1.00 72.86           C  
ATOM   2950  HG2 GLU B  27      14.569 -15.941  13.020  1.00 72.86           H  
ATOM   2951  HG3 GLU B  27      14.062 -16.573  11.463  1.00 72.86           H  
ATOM   2952  CD  GLU B  27      13.321 -17.674  13.174  1.00 72.86           C  
ATOM   2953  OE1 GLU B  27      14.215 -18.547  13.305  1.00 72.86           O  
ATOM   2954  OE2 GLU B  27      12.174 -17.787  13.672  1.00 72.86           O  
ATOM   2955  N   LEU B  28      11.260 -12.405  12.815  1.00 72.45           N  
ATOM   2956  H   LEU B  28      11.500 -12.704  13.750  1.00 72.45           H  
ATOM   2957  CA  LEU B  28      10.174 -11.431  12.668  1.00 72.45           C  
ATOM   2958  HA  LEU B  28       9.484 -11.774  11.898  1.00 72.45           H  
ATOM   2959  C   LEU B  28      10.678 -10.052  12.212  1.00 72.45           C  
ATOM   2960  CB  LEU B  28       9.428 -11.325  14.010  1.00 72.45           C  
ATOM   2961  HB2 LEU B  28      10.160 -11.120  14.792  1.00 72.45           H  
ATOM   2962  HB3 LEU B  28       8.746 -10.476  13.971  1.00 72.45           H  
ATOM   2963  O   LEU B  28      10.253  -9.548  11.180  1.00 72.45           O  
ATOM   2964  CG  LEU B  28       8.630 -12.585  14.382  1.00 72.45           C  
ATOM   2965  HG  LEU B  28       9.219 -13.482  14.189  1.00 72.45           H  
ATOM   2966  CD1 LEU B  28       8.302 -12.547  15.875  1.00 72.45           C  
ATOM   2967 HD11 LEU B  28       7.739 -13.440  16.146  1.00 72.45           H  
ATOM   2968 HD12 LEU B  28       7.705 -11.662  16.093  1.00 72.45           H  
ATOM   2969 HD13 LEU B  28       9.225 -12.514  16.454  1.00 72.45           H  
ATOM   2970  CD2 LEU B  28       7.337 -12.677  13.575  1.00 72.45           C  
ATOM   2971 HD21 LEU B  28       6.739 -11.777  13.719  1.00 72.45           H  
ATOM   2972 HD22 LEU B  28       6.755 -13.538  13.903  1.00 72.45           H  
ATOM   2973 HD23 LEU B  28       7.559 -12.780  12.513  1.00 72.45           H  
ATOM   2974  N   GLU B  29      11.607  -9.449  12.960  1.00 65.35           N  
ATOM   2975  H   GLU B  29      11.931  -9.918  13.794  1.00 65.35           H  
ATOM   2976  CA  GLU B  29      12.086  -8.078  12.713  1.00 65.35           C  
ATOM   2977  HA  GLU B  29      11.235  -7.433  12.498  1.00 65.35           H  
ATOM   2978  C   GLU B  29      13.034  -7.975  11.505  1.00 65.35           C  
ATOM   2979  CB  GLU B  29      12.808  -7.543  13.976  1.00 65.35           C  
ATOM   2980  HB2 GLU B  29      13.249  -6.573  13.747  1.00 65.35           H  
ATOM   2981  HB3 GLU B  29      13.614  -8.229  14.237  1.00 65.35           H  
ATOM   2982  O   GLU B  29      13.235  -6.884  10.973  1.00 65.35           O  
ATOM   2983  CG  GLU B  29      11.871  -7.367  15.183  1.00 65.35           C  
ATOM   2984  HG2 GLU B  29      11.414  -8.329  15.412  1.00 65.35           H  
ATOM   2985  HG3 GLU B  29      11.078  -6.679  14.889  1.00 65.35           H  
ATOM   2986  CD  GLU B  29      12.546  -6.836  16.468  1.00 65.35           C  
ATOM   2987  OE1 GLU B  29      11.852  -6.134  17.252  1.00 65.35           O  
ATOM   2988  OE2 GLU B  29      13.716  -7.180  16.749  1.00 65.35           O  
ATOM   2989  N   SER B  30      13.687  -9.078  11.113  1.00 67.25           N  
ATOM   2990  H   SER B  30      13.451  -9.954  11.557  1.00 67.25           H  
ATOM   2991  CA  SER B  30      14.918  -9.011  10.311  1.00 67.25           C  
ATOM   2992  HA  SER B  30      14.778  -8.234   9.559  1.00 67.25           H  
ATOM   2993  C   SER B  30      15.294 -10.278   9.519  1.00 67.25           C  
ATOM   2994  CB  SER B  30      16.086  -8.559  11.213  1.00 67.25           C  
ATOM   2995  HB2 SER B  30      16.992  -8.445  10.618  1.00 67.25           H  
ATOM   2996  HB3 SER B  30      15.848  -7.586  11.644  1.00 67.25           H  
ATOM   2997  O   SER B  30      16.463 -10.405   9.155  1.00 67.25           O  
ATOM   2998  OG  SER B  30      16.321  -9.484  12.264  1.00 67.25           O  
ATOM   2999  HG  SER B  30      15.682 -10.189  12.136  1.00 67.25           H  
ATOM   3000  N   ASP B  31      14.379 -11.216   9.213  1.00 74.40           N  
ATOM   3001  H   ASP B  31      13.431 -11.142   9.553  1.00 74.40           H  
ATOM   3002  CA  ASP B  31      14.705 -12.248   8.205  1.00 74.40           C  
ATOM   3003  HA  ASP B  31      15.625 -12.731   8.534  1.00 74.40           H  
ATOM   3004  C   ASP B  31      14.931 -11.538   6.850  1.00 74.40           C  
ATOM   3005  CB  ASP B  31      13.661 -13.382   8.109  1.00 74.40           C  
ATOM   3006  HB2 ASP B  31      13.369 -13.661   9.122  1.00 74.40           H  
ATOM   3007  HB3 ASP B  31      12.774 -13.023   7.587  1.00 74.40           H  
ATOM   3008  O   ASP B  31      14.047 -10.784   6.399  1.00 74.40           O  
ATOM   3009  CG  ASP B  31      14.173 -14.677   7.438  1.00 74.40           C  
ATOM   3010  OD1 ASP B  31      15.321 -14.723   6.946  1.00 74.40           O  
ATOM   3011  OD2 ASP B  31      13.428 -15.684   7.452  1.00 74.40           O  
ATOM   3012  N   PRO B  32      16.113 -11.681   6.217  1.00 87.52           N  
ATOM   3013  CA  PRO B  32      16.386 -11.041   4.940  1.00 87.52           C  
ATOM   3014  HA  PRO B  32      16.126  -9.985   5.009  1.00 87.52           H  
ATOM   3015  C   PRO B  32      15.568 -11.702   3.830  1.00 87.52           C  
ATOM   3016  CB  PRO B  32      17.894 -11.169   4.714  1.00 87.52           C  
ATOM   3017  HB2 PRO B  32      18.312 -10.234   4.340  1.00 87.52           H  
ATOM   3018  HB3 PRO B  32      18.103 -11.996   4.034  1.00 87.52           H  
ATOM   3019  O   PRO B  32      15.400 -12.922   3.803  1.00 87.52           O  
ATOM   3020  CG  PRO B  32      18.461 -11.503   6.090  1.00 87.52           C  
ATOM   3021  HG2 PRO B  32      18.610 -10.587   6.662  1.00 87.52           H  
ATOM   3022  HG3 PRO B  32      19.385 -12.078   6.023  1.00 87.52           H  
ATOM   3023  CD  PRO B  32      17.331 -12.313   6.707  1.00 87.52           C  
ATOM   3024  HD2 PRO B  32      17.426 -12.284   7.793  1.00 87.52           H  
ATOM   3025  HD3 PRO B  32      17.375 -13.342   6.351  1.00 87.52           H  
ATOM   3026  N   ILE B  33      15.075 -10.910   2.881  1.00 97.07           N  
ATOM   3027  H   ILE B  33      15.302  -9.926   2.886  1.00 97.07           H  
ATOM   3028  CA  ILE B  33      14.268 -11.441   1.779  1.00 97.07           C  
ATOM   3029  HA  ILE B  33      13.859 -12.410   2.067  1.00 97.07           H  
ATOM   3030  C   ILE B  33      15.180 -11.692   0.576  1.00 97.07           C  
ATOM   3031  CB  ILE B  33      13.054 -10.535   1.499  1.00 97.07           C  
ATOM   3032  HB  ILE B  33      13.416  -9.560   1.173  1.00 97.07           H  
ATOM   3033  O   ILE B  33      15.792 -10.773   0.039  1.00 97.07           O  
ATOM   3034  CG1 ILE B  33      12.173 -10.291   2.750  1.00 97.07           C  
ATOM   3035 HG12 ILE B  33      12.742  -9.709   3.476  1.00 97.07           H  
ATOM   3036 HG13 ILE B  33      11.319  -9.679   2.457  1.00 97.07           H  
ATOM   3037  CG2 ILE B  33      12.214 -11.113   0.354  1.00 97.07           C  
ATOM   3038 HG21 ILE B  33      12.795 -11.124  -0.568  1.00 97.07           H  
ATOM   3039 HG22 ILE B  33      11.901 -12.132   0.584  1.00 97.07           H  
ATOM   3040 HG23 ILE B  33      11.335 -10.488   0.198  1.00 97.07           H  
ATOM   3041  CD1 ILE B  33      11.634 -11.541   3.460  1.00 97.07           C  
ATOM   3042 HD11 ILE B  33      11.077 -12.168   2.763  1.00 97.07           H  
ATOM   3043 HD12 ILE B  33      10.964 -11.234   4.262  1.00 97.07           H  
ATOM   3044 HD13 ILE B  33      12.455 -12.112   3.895  1.00 97.07           H  
ATOM   3045  N   ALA B  34      15.300 -12.950   0.170  1.00 97.87           N  
ATOM   3046  H   ALA B  34      14.683 -13.636   0.580  1.00 97.87           H  
ATOM   3047  CA  ALA B  34      16.052 -13.371  -1.001  1.00 97.87           C  
ATOM   3048  HA  ALA B  34      17.007 -12.846  -1.024  1.00 97.87           H  
ATOM   3049  C   ALA B  34      15.285 -13.045  -2.289  1.00 97.87           C  
ATOM   3050  CB  ALA B  34      16.327 -14.875  -0.879  1.00 97.87           C  
ATOM   3051  HB1 ALA B  34      15.391 -15.416  -0.733  1.00 97.87           H  
ATOM   3052  HB2 ALA B  34      16.791 -15.240  -1.795  1.00 97.87           H  
ATOM   3053  HB3 ALA B  34      16.992 -15.062  -0.035  1.00 97.87           H  
ATOM   3054  O   ALA B  34      14.110 -13.389  -2.424  1.00 97.87           O  
ATOM   3055  N   ILE B  35      15.983 -12.448  -3.255  1.00 98.72           N  
ATOM   3056  H   ILE B  35      16.944 -12.207  -3.058  1.00 98.72           H  
ATOM   3057  CA  ILE B  35      15.575 -12.402  -4.660  1.00 98.72           C  
ATOM   3058  HA  ILE B  35      14.489 -12.328  -4.720  1.00 98.72           H  
ATOM   3059  C   ILE B  35      16.019 -13.728  -5.282  1.00 98.72           C  
ATOM   3060  CB  ILE B  35      16.187 -11.176  -5.379  1.00 98.72           C  
ATOM   3061  HB  ILE B  35      17.273 -11.229  -5.293  1.00 98.72           H  
ATOM   3062  O   ILE B  35      17.215 -14.021  -5.322  1.00 98.72           O  
ATOM   3063  CG1 ILE B  35      15.706  -9.859  -4.721  1.00 98.72           C  
ATOM   3064 HG12 ILE B  35      14.641  -9.732  -4.913  1.00 98.72           H  
ATOM   3065 HG13 ILE B  35      15.850  -9.915  -3.642  1.00 98.72           H  
ATOM   3066  CG2 ILE B  35      15.817 -11.202  -6.875  1.00 98.72           C  
ATOM   3067 HG21 ILE B  35      16.240 -10.341  -7.394  1.00 98.72           H  
ATOM   3068 HG22 ILE B  35      14.734 -11.194  -6.994  1.00 98.72           H  
ATOM   3069 HG23 ILE B  35      16.216 -12.095  -7.356  1.00 98.72           H  
ATOM   3070  CD1 ILE B  35      16.438  -8.601  -5.200  1.00 98.72           C  
ATOM   3071 HD11 ILE B  35      17.512  -8.719  -5.059  1.00 98.72           H  
ATOM   3072 HD12 ILE B  35      16.219  -8.407  -6.250  1.00 98.72           H  
ATOM   3073 HD13 ILE B  35      16.095  -7.746  -4.617  1.00 98.72           H  
ATOM   3074  N   VAL B  36      15.063 -14.536  -5.738  1.00 98.19           N  
ATOM   3075  H   VAL B  36      14.108 -14.222  -5.638  1.00 98.19           H  
ATOM   3076  CA  VAL B  36      15.287 -15.896  -6.274  1.00 98.19           C  
ATOM   3077  HA  VAL B  36      16.352 -16.119  -6.225  1.00 98.19           H  
ATOM   3078  C   VAL B  36      14.930 -16.033  -7.759  1.00 98.19           C  
ATOM   3079  CB  VAL B  36      14.578 -16.965  -5.416  1.00 98.19           C  
ATOM   3080  HB  VAL B  36      14.775 -17.946  -5.849  1.00 98.19           H  
ATOM   3081  O   VAL B  36      15.072 -17.107  -8.331  1.00 98.19           O  
ATOM   3082  CG1 VAL B  36      15.121 -16.981  -3.981  1.00 98.19           C  
ATOM   3083 HG11 VAL B  36      16.198 -17.145  -4.003  1.00 98.19           H  
ATOM   3084 HG12 VAL B  36      14.908 -16.035  -3.484  1.00 98.19           H  
ATOM   3085 HG13 VAL B  36      14.648 -17.788  -3.420  1.00 98.19           H  
ATOM   3086  CG2 VAL B  36      13.058 -16.771  -5.346  1.00 98.19           C  
ATOM   3087 HG21 VAL B  36      12.649 -16.732  -6.356  1.00 98.19           H  
ATOM   3088 HG22 VAL B  36      12.598 -17.604  -4.814  1.00 98.19           H  
ATOM   3089 HG23 VAL B  36      12.814 -15.847  -4.822  1.00 98.19           H  
ATOM   3090  N   GLY B  37      14.481 -14.947  -8.389  1.00 98.42           N  
ATOM   3091  H   GLY B  37      14.354 -14.104  -7.847  1.00 98.42           H  
ATOM   3092  CA  GLY B  37      14.201 -14.851  -9.821  1.00 98.42           C  
ATOM   3093  HA2 GLY B  37      15.029 -15.276 -10.388  1.00 98.42           H  
ATOM   3094  HA3 GLY B  37      13.294 -15.405 -10.065  1.00 98.42           H  
ATOM   3095  C   GLY B  37      13.990 -13.398 -10.238  1.00 98.42           C  
ATOM   3096  O   GLY B  37      13.632 -12.564  -9.401  1.00 98.42           O  
ATOM   3097  N   MET B  38      14.213 -13.094 -11.517  1.00 98.74           N  
ATOM   3098  H   MET B  38      14.472 -13.834 -12.153  1.00 98.74           H  
ATOM   3099  CA  MET B  38      13.951 -11.781 -12.123  1.00 98.74           C  
ATOM   3100  HA  MET B  38      13.179 -11.264 -11.554  1.00 98.74           H  
ATOM   3101  C   MET B  38      13.448 -11.954 -13.564  1.00 98.74           C  
ATOM   3102  CB  MET B  38      15.220 -10.909 -12.131  1.00 98.74           C  
ATOM   3103  HB2 MET B  38      15.940 -11.343 -12.825  1.00 98.74           H  
ATOM   3104  HB3 MET B  38      14.952  -9.916 -12.492  1.00 98.74           H  
ATOM   3105  O   MET B  38      13.911 -12.853 -14.269  1.00 98.74           O  
ATOM   3106  CG  MET B  38      15.896 -10.768 -10.760  1.00 98.74           C  
ATOM   3107  HG2 MET B  38      16.323 -11.731 -10.477  1.00 98.74           H  
ATOM   3108  HG3 MET B  38      15.138 -10.517 -10.017  1.00 98.74           H  
ATOM   3109  SD  MET B  38      17.203  -9.517 -10.662  1.00 98.74           S  
ATOM   3110  CE  MET B  38      18.406 -10.177 -11.847  1.00 98.74           C  
ATOM   3111  HE1 MET B  38      18.694 -11.187 -11.555  1.00 98.74           H  
ATOM   3112  HE2 MET B  38      19.288  -9.538 -11.855  1.00 98.74           H  
ATOM   3113  HE3 MET B  38      17.971 -10.195 -12.846  1.00 98.74           H  
ATOM   3114  N   ALA B  39      12.556 -11.075 -14.014  1.00 98.83           N  
ATOM   3115  H   ALA B  39      12.177 -10.390 -13.376  1.00 98.83           H  
ATOM   3116  CA  ALA B  39      12.183 -10.916 -15.419  1.00 98.83           C  
ATOM   3117  HA  ALA B  39      13.038 -11.167 -16.046  1.00 98.83           H  
ATOM   3118  C   ALA B  39      11.811  -9.453 -15.699  1.00 98.83           C  
ATOM   3119  CB  ALA B  39      11.039 -11.869 -15.780  1.00 98.83           C  
ATOM   3120  HB1 ALA B  39      10.163 -11.647 -15.169  1.00 98.83           H  
ATOM   3121  HB2 ALA B  39      11.346 -12.902 -15.617  1.00 98.83           H  
ATOM   3122  HB3 ALA B  39      10.770 -11.751 -16.829  1.00 98.83           H  
ATOM   3123  O   ALA B  39      11.390  -8.719 -14.798  1.00 98.83           O  
ATOM   3124  N   CYS B  40      12.003  -9.011 -16.938  1.00 98.72           N  
ATOM   3125  H   CYS B  40      12.297  -9.644 -17.667  1.00 98.72           H  
ATOM   3126  CA  CYS B  40      11.675  -7.654 -17.350  1.00 98.72           C  
ATOM   3127  HA  CYS B  40      10.690  -7.413 -16.949  1.00 98.72           H  
ATOM   3128  C   CYS B  40      11.595  -7.521 -18.868  1.00 98.72           C  
ATOM   3129  CB  CYS B  40      12.706  -6.658 -16.786  1.00 98.72           C  
ATOM   3130  HB2 CYS B  40      12.614  -6.632 -15.700  1.00 98.72           H  
ATOM   3131  HB3 CYS B  40      12.461  -5.666 -17.166  1.00 98.72           H  
ATOM   3132  O   CYS B  40      12.349  -8.177 -19.581  1.00 98.72           O  
ATOM   3133  SG  CYS B  40      14.426  -7.073 -17.227  1.00 98.72           S  
ATOM   3134  HG  CYS B  40      14.632  -6.025 -18.029  1.00 98.72           H  
ATOM   3135  N   ARG B  41      10.754  -6.592 -19.330  1.00 98.42           N  
ATOM   3136  H   ARG B  41      10.229  -6.064 -18.648  1.00 98.42           H  
ATOM   3137  CA  ARG B  41      10.821  -6.037 -20.686  1.00 98.42           C  
ATOM   3138  HA  ARG B  41      11.691  -6.449 -21.196  1.00 98.42           H  
ATOM   3139  C   ARG B  41      11.023  -4.533 -20.592  1.00 98.42           C  
ATOM   3140  CB  ARG B  41       9.582  -6.391 -21.524  1.00 98.42           C  
ATOM   3141  HB2 ARG B  41       8.678  -6.063 -21.011  1.00 98.42           H  
ATOM   3142  HB3 ARG B  41       9.651  -5.866 -22.477  1.00 98.42           H  
ATOM   3143  O   ARG B  41      10.336  -3.877 -19.807  1.00 98.42           O  
ATOM   3144  CG  ARG B  41       9.503  -7.896 -21.807  1.00 98.42           C  
ATOM   3145  HG2 ARG B  41      10.450  -8.242 -22.222  1.00 98.42           H  
ATOM   3146  HG3 ARG B  41       9.324  -8.429 -20.873  1.00 98.42           H  
ATOM   3147  CD  ARG B  41       8.385  -8.224 -22.798  1.00 98.42           C  
ATOM   3148  HD2 ARG B  41       8.587  -7.739 -23.753  1.00 98.42           H  
ATOM   3149  HD3 ARG B  41       7.446  -7.842 -22.399  1.00 98.42           H  
ATOM   3150  NE  ARG B  41       8.280  -9.680 -22.992  1.00 98.42           N  
ATOM   3151  HE  ARG B  41       8.978 -10.271 -22.564  1.00 98.42           H  
ATOM   3152  NH1 ARG B  41       6.256  -9.730 -24.106  1.00 98.42           N  
ATOM   3153 HH11 ARG B  41       5.490 -10.333 -24.370  1.00 98.42           H  
ATOM   3154 HH12 ARG B  41       6.085  -8.746 -23.956  1.00 98.42           H  
ATOM   3155  NH2 ARG B  41       7.253 -11.616 -23.566  1.00 98.42           N  
ATOM   3156 HH21 ARG B  41       6.382 -12.020 -23.878  1.00 98.42           H  
ATOM   3157 HH22 ARG B  41       7.859 -12.150 -22.959  1.00 98.42           H  
ATOM   3158  CZ  ARG B  41       7.282 -10.321 -23.567  1.00 98.42           C  
ATOM   3159  N   PHE B  42      11.949  -4.000 -21.379  1.00 98.50           N  
ATOM   3160  H   PHE B  42      12.419  -4.603 -22.039  1.00 98.50           H  
ATOM   3161  CA  PHE B  42      12.251  -2.575 -21.458  1.00 98.50           C  
ATOM   3162  HA  PHE B  42      11.392  -2.027 -21.072  1.00 98.50           H  
ATOM   3163  C   PHE B  42      12.480  -2.143 -22.915  1.00 98.50           C  
ATOM   3164  CB  PHE B  42      13.474  -2.237 -20.592  1.00 98.50           C  
ATOM   3165  HB2 PHE B  42      14.315  -2.854 -20.909  1.00 98.50           H  
ATOM   3166  HB3 PHE B  42      13.760  -1.199 -20.768  1.00 98.50           H  
ATOM   3167  O   PHE B  42      12.852  -2.974 -23.744  1.00 98.50           O  
ATOM   3168  CG  PHE B  42      13.256  -2.404 -19.103  1.00 98.50           C  
ATOM   3169  CD1 PHE B  42      12.286  -1.626 -18.442  1.00 98.50           C  
ATOM   3170  HD1 PHE B  42      11.693  -0.916 -18.998  1.00 98.50           H  
ATOM   3171  CD2 PHE B  42      14.025  -3.331 -18.377  1.00 98.50           C  
ATOM   3172  HD2 PHE B  42      14.753  -3.943 -18.889  1.00 98.50           H  
ATOM   3173  CE1 PHE B  42      12.084  -1.776 -17.059  1.00 98.50           C  
ATOM   3174  HE1 PHE B  42      11.326  -1.191 -16.560  1.00 98.50           H  
ATOM   3175  CE2 PHE B  42      13.841  -3.463 -16.991  1.00 98.50           C  
ATOM   3176  HE2 PHE B  42      14.424  -4.173 -16.423  1.00 98.50           H  
ATOM   3177  CZ  PHE B  42      12.867  -2.695 -16.339  1.00 98.50           C  
ATOM   3178  HZ  PHE B  42      12.724  -2.822 -15.276  1.00 98.50           H  
ATOM   3179  N   PRO B  43      12.274  -0.851 -23.223  1.00 98.04           N  
ATOM   3180  CA  PRO B  43      12.541  -0.284 -24.541  1.00 98.04           C  
ATOM   3181  HA  PRO B  43      11.790  -0.650 -25.241  1.00 98.04           H  
ATOM   3182  C   PRO B  43      13.941  -0.598 -25.080  1.00 98.04           C  
ATOM   3183  CB  PRO B  43      12.377   1.224 -24.346  1.00 98.04           C  
ATOM   3184  HB2 PRO B  43      12.077   1.728 -25.265  1.00 98.04           H  
ATOM   3185  HB3 PRO B  43      13.308   1.646 -23.968  1.00 98.04           H  
ATOM   3186  O   PRO B  43      14.922  -0.560 -24.331  1.00 98.04           O  
ATOM   3187  CG  PRO B  43      11.329   1.328 -23.244  1.00 98.04           C  
ATOM   3188  HG2 PRO B  43      11.394   2.272 -22.704  1.00 98.04           H  
ATOM   3189  HG3 PRO B  43      10.329   1.175 -23.651  1.00 98.04           H  
ATOM   3190  CD  PRO B  43      11.696   0.160 -22.346  1.00 98.04           C  
ATOM   3191  HD2 PRO B  43      12.434   0.483 -21.611  1.00 98.04           H  
ATOM   3192  HD3 PRO B  43      10.795  -0.203 -21.852  1.00 98.04           H  
ATOM   3193  N   GLY B  44      14.035  -0.816 -26.394  1.00 96.71           N  
ATOM   3194  H   GLY B  44      13.181  -0.952 -26.916  1.00 96.71           H  
ATOM   3195  CA  GLY B  44      15.309  -0.971 -27.101  1.00 96.71           C  
ATOM   3196  HA2 GLY B  44      16.099  -0.447 -26.563  1.00 96.71           H  
ATOM   3197  HA3 GLY B  44      15.209  -0.519 -28.087  1.00 96.71           H  
ATOM   3198  C   GLY B  44      15.746  -2.423 -27.297  1.00 96.71           C  
ATOM   3199  O   GLY B  44      16.950  -2.685 -27.301  1.00 96.71           O  
ATOM   3200  N   GLY B  45      14.801  -3.360 -27.453  1.00 95.82           N  
ATOM   3201  H   GLY B  45      13.829  -3.089 -27.491  1.00 95.82           H  
ATOM   3202  CA  GLY B  45      15.108  -4.782 -27.652  1.00 95.82           C  
ATOM   3203  HA2 GLY B  45      14.207  -5.294 -27.991  1.00 95.82           H  
ATOM   3204  HA3 GLY B  45      15.870  -4.891 -28.423  1.00 95.82           H  
ATOM   3205  C   GLY B  45      15.593  -5.492 -26.387  1.00 95.82           C  
ATOM   3206  O   GLY B  45      16.448  -6.374 -26.464  1.00 95.82           O  
ATOM   3207  N   VAL B  46      15.107  -5.075 -25.212  1.00 97.80           N  
ATOM   3208  H   VAL B  46      14.402  -4.352 -25.223  1.00 97.80           H  
ATOM   3209  CA  VAL B  46      15.443  -5.692 -23.922  1.00 97.80           C  
ATOM   3210  HA  VAL B  46      16.287  -6.369 -24.053  1.00 97.80           H  
ATOM   3211  C   VAL B  46      14.262  -6.532 -23.449  1.00 97.80           C  
ATOM   3212  CB  VAL B  46      15.869  -4.626 -22.895  1.00 97.80           C  
ATOM   3213  HB  VAL B  46      15.100  -3.856 -22.828  1.00 97.80           H  
ATOM   3214  O   VAL B  46      13.302  -6.014 -22.879  1.00 97.80           O  
ATOM   3215  CG1 VAL B  46      16.074  -5.228 -21.498  1.00 97.80           C  
ATOM   3216 HG11 VAL B  46      15.122  -5.563 -21.087  1.00 97.80           H  
ATOM   3217 HG12 VAL B  46      16.755  -6.077 -21.561  1.00 97.80           H  
ATOM   3218 HG13 VAL B  46      16.484  -4.464 -20.838  1.00 97.80           H  
ATOM   3219  CG2 VAL B  46      17.187  -3.953 -23.304  1.00 97.80           C  
ATOM   3220 HG21 VAL B  46      17.066  -3.469 -24.274  1.00 97.80           H  
ATOM   3221 HG22 VAL B  46      17.983  -4.694 -23.378  1.00 97.80           H  
ATOM   3222 HG23 VAL B  46      17.459  -3.186 -22.579  1.00 97.80           H  
ATOM   3223  N   HIS B  47      14.346  -7.844 -23.650  1.00 96.34           N  
ATOM   3224  H   HIS B  47      15.146  -8.216 -24.141  1.00 96.34           H  
ATOM   3225  CA  HIS B  47      13.290  -8.801 -23.314  1.00 96.34           C  
ATOM   3226  HA  HIS B  47      12.379  -8.245 -23.094  1.00 96.34           H  
ATOM   3227  C   HIS B  47      13.611  -9.644 -22.070  1.00 96.34           C  
ATOM   3228  CB  HIS B  47      12.999  -9.685 -24.534  1.00 96.34           C  
ATOM   3229  HB2 HIS B  47      12.067 -10.224 -24.367  1.00 96.34           H  
ATOM   3230  HB3 HIS B  47      13.798 -10.421 -24.627  1.00 96.34           H  
ATOM   3231  O   HIS B  47      12.776 -10.428 -21.627  1.00 96.34           O  
ATOM   3232  CG  HIS B  47      12.900  -8.930 -25.838  1.00 96.34           C  
ATOM   3233  CD2 HIS B  47      13.814  -8.979 -26.855  1.00 96.34           C  
ATOM   3234  HD2 HIS B  47      14.724  -9.560 -26.857  1.00 96.34           H  
ATOM   3235  ND1 HIS B  47      11.927  -8.027 -26.212  1.00 96.34           N  
ATOM   3236  HD1 HIS B  47      11.142  -7.709 -25.662  1.00 96.34           H  
ATOM   3237  CE1 HIS B  47      12.242  -7.559 -27.433  1.00 96.34           C  
ATOM   3238  HE1 HIS B  47      11.670  -6.826 -27.982  1.00 96.34           H  
ATOM   3239  NE2 HIS B  47      13.376  -8.130 -27.875  1.00 96.34           N  
ATOM   3240  N   ASN B  48      14.819  -9.518 -21.504  1.00 96.74           N  
ATOM   3241  H   ASN B  48      15.497  -8.942 -21.982  1.00 96.74           H  
ATOM   3242  CA  ASN B  48      15.204 -10.177 -20.254  1.00 96.74           C  
ATOM   3243  HA  ASN B  48      14.322 -10.174 -19.614  1.00 96.74           H  
ATOM   3244  C   ASN B  48      16.338  -9.441 -19.492  1.00 96.74           C  
ATOM   3245  CB  ASN B  48      15.570 -11.644 -20.570  1.00 96.74           C  
ATOM   3246  HB2 ASN B  48      14.700 -12.137 -21.006  1.00 96.74           H  
ATOM   3247  HB3 ASN B  48      15.816 -12.190 -19.660  1.00 96.74           H  
ATOM   3248  O   ASN B  48      17.015  -8.566 -20.043  1.00 96.74           O  
ATOM   3249  CG  ASN B  48      16.743 -11.770 -21.521  1.00 96.74           C  
ATOM   3250  ND2 ASN B  48      16.481 -12.220 -22.721  1.00 96.74           N  
ATOM   3251 HD21 ASN B  48      15.516 -12.274 -23.016  1.00 96.74           H  
ATOM   3252 HD22 ASN B  48      17.142 -12.045 -23.465  1.00 96.74           H  
ATOM   3253  OD1 ASN B  48      17.877 -11.480 -21.156  1.00 96.74           O  
ATOM   3254  N   PRO B  49      16.618  -9.814 -18.221  1.00 98.08           N  
ATOM   3255  CA  PRO B  49      17.704  -9.221 -17.431  1.00 98.08           C  
ATOM   3256  HA  PRO B  49      17.520  -8.149 -17.355  1.00 98.08           H  
ATOM   3257  C   PRO B  49      19.123  -9.433 -17.996  1.00 98.08           C  
ATOM   3258  CB  PRO B  49      17.579  -9.849 -16.037  1.00 98.08           C  
ATOM   3259  HB2 PRO B  49      18.194 -10.747 -15.975  1.00 98.08           H  
ATOM   3260  HB3 PRO B  49      17.855  -9.146 -15.252  1.00 98.08           H  
ATOM   3261  O   PRO B  49      20.048  -8.721 -17.604  1.00 98.08           O  
ATOM   3262  CG  PRO B  49      16.109 -10.247 -15.940  1.00 98.08           C  
ATOM   3263  HG2 PRO B  49      15.505  -9.384 -15.661  1.00 98.08           H  
ATOM   3264  HG3 PRO B  49      15.956 -11.069 -15.240  1.00 98.08           H  
ATOM   3265  CD  PRO B  49      15.794 -10.666 -17.371  1.00 98.08           C  
ATOM   3266  HD2 PRO B  49      16.074 -11.710 -17.512  1.00 98.08           H  
ATOM   3267  HD3 PRO B  49      14.730 -10.530 -17.565  1.00 98.08           H  
ATOM   3268  N   GLY B  50      19.331 -10.410 -18.885  1.00 96.62           N  
ATOM   3269  H   GLY B  50      18.532 -10.895 -19.268  1.00 96.62           H  
ATOM   3270  CA  GLY B  50      20.608 -10.615 -19.571  1.00 96.62           C  
ATOM   3271  HA2 GLY B  50      20.567 -11.554 -20.123  1.00 96.62           H  
ATOM   3272  HA3 GLY B  50      21.421 -10.657 -18.846  1.00 96.62           H  
ATOM   3273  C   GLY B  50      20.882  -9.491 -20.566  1.00 96.62           C  
ATOM   3274  O   GLY B  50      21.899  -8.806 -20.454  1.00 96.62           O  
ATOM   3275  N   GLU B  51      19.926  -9.252 -21.463  1.00 97.30           N  
ATOM   3276  H   GLU B  51      19.127  -9.870 -21.480  1.00 97.30           H  
ATOM   3277  CA  GLU B  51      19.939  -8.157 -22.443  1.00 97.30           C  
ATOM   3278  HA  GLU B  51      20.819  -8.241 -23.081  1.00 97.30           H  
ATOM   3279  C   GLU B  51      19.993  -6.780 -21.780  1.00 97.30           C  
ATOM   3280  CB  GLU B  51      18.686  -8.261 -23.319  1.00 97.30           C  
ATOM   3281  HB2 GLU B  51      17.832  -8.424 -22.662  1.00 97.30           H  
ATOM   3282  HB3 GLU B  51      18.531  -7.323 -23.854  1.00 97.30           H  
ATOM   3283  O   GLU B  51      20.762  -5.931 -22.223  1.00 97.30           O  
ATOM   3284  CG  GLU B  51      18.821  -9.393 -24.351  1.00 97.30           C  
ATOM   3285  HG2 GLU B  51      19.519 -10.141 -23.974  1.00 97.30           H  
ATOM   3286  HG3 GLU B  51      19.248  -8.986 -25.268  1.00 97.30           H  
ATOM   3287  CD  GLU B  51      17.495 -10.097 -24.658  1.00 97.30           C  
ATOM   3288  OE1 GLU B  51      17.573 -11.277 -25.072  1.00 97.30           O  
ATOM   3289  OE2 GLU B  51      16.418  -9.547 -24.339  1.00 97.30           O  
ATOM   3290  N   LEU B  52      19.277  -6.568 -20.667  1.00 98.23           N  
ATOM   3291  H   LEU B  52      18.612  -7.275 -20.391  1.00 98.23           H  
ATOM   3292  CA  LEU B  52      19.344  -5.305 -19.918  1.00 98.23           C  
ATOM   3293  HA  LEU B  52      18.996  -4.507 -20.575  1.00 98.23           H  
ATOM   3294  C   LEU B  52      20.781  -4.962 -19.490  1.00 98.23           C  
ATOM   3295  CB  LEU B  52      18.425  -5.394 -18.686  1.00 98.23           C  
ATOM   3296  HB2 LEU B  52      17.413  -5.635 -19.011  1.00 98.23           H  
ATOM   3297  HB3 LEU B  52      18.774  -6.214 -18.058  1.00 98.23           H  
ATOM   3298  O   LEU B  52      21.174  -3.796 -19.505  1.00 98.23           O  
ATOM   3299  CG  LEU B  52      18.390  -4.109 -17.831  1.00 98.23           C  
ATOM   3300  HG  LEU B  52      19.390  -3.891 -17.457  1.00 98.23           H  
ATOM   3301  CD1 LEU B  52      17.870  -2.883 -18.587  1.00 98.23           C  
ATOM   3302 HD11 LEU B  52      18.560  -2.618 -19.389  1.00 98.23           H  
ATOM   3303 HD12 LEU B  52      17.787  -2.031 -17.912  1.00 98.23           H  
ATOM   3304 HD13 LEU B  52      16.890  -3.087 -19.017  1.00 98.23           H  
ATOM   3305  CD2 LEU B  52      17.499  -4.348 -16.616  1.00 98.23           C  
ATOM   3306 HD21 LEU B  52      17.923  -5.152 -16.015  1.00 98.23           H  
ATOM   3307 HD22 LEU B  52      16.504  -4.641 -16.951  1.00 98.23           H  
ATOM   3308 HD23 LEU B  52      17.433  -3.443 -16.012  1.00 98.23           H  
ATOM   3309  N   TRP B  53      21.579  -5.965 -19.112  1.00 97.57           N  
ATOM   3310  H   TRP B  53      21.234  -6.911 -19.195  1.00 97.57           H  
ATOM   3311  CA  TRP B  53      22.981  -5.739 -18.770  1.00 97.57           C  
ATOM   3312  HA  TRP B  53      23.045  -4.887 -18.092  1.00 97.57           H  
ATOM   3313  C   TRP B  53      23.830  -5.390 -19.992  1.00 97.57           C  
ATOM   3314  CB  TRP B  53      23.568  -6.957 -18.063  1.00 97.57           C  
ATOM   3315  HB2 TRP B  53      23.010  -7.142 -17.145  1.00 97.57           H  
ATOM   3316  HB3 TRP B  53      23.470  -7.832 -18.704  1.00 97.57           H  
ATOM   3317  O   TRP B  53      24.592  -4.425 -19.933  1.00 97.57           O  
ATOM   3318  CG  TRP B  53      25.012  -6.774 -17.724  1.00 97.57           C  
ATOM   3319  CD1 TRP B  53      26.055  -7.088 -18.527  1.00 97.57           C  
ATOM   3320  HD1 TRP B  53      25.972  -7.510 -19.517  1.00 97.57           H  
ATOM   3321  CD2 TRP B  53      25.586  -6.121 -16.555  1.00 97.57           C  
ATOM   3322  CE2 TRP B  53      27.006  -6.114 -16.692  1.00 97.57           C  
ATOM   3323  CE3 TRP B  53      25.044  -5.509 -15.406  1.00 97.57           C  
ATOM   3324  HE3 TRP B  53      23.971  -5.448 -15.299  1.00 97.57           H  
ATOM   3325  NE1 TRP B  53      27.234  -6.719 -17.913  1.00 97.57           N  
ATOM   3326  HE1 TRP B  53      28.121  -6.766 -18.394  1.00 97.57           H  
ATOM   3327  CH2 TRP B  53      27.278  -4.974 -14.572  1.00 97.57           C  
ATOM   3328  HH2 TRP B  53      27.904  -4.523 -13.817  1.00 97.57           H  
ATOM   3329  CZ2 TRP B  53      27.849  -5.557 -15.717  1.00 97.57           C  
ATOM   3330  HZ2 TRP B  53      28.920  -5.552 -15.861  1.00 97.57           H  
ATOM   3331  CZ3 TRP B  53      25.880  -4.954 -14.423  1.00 97.57           C  
ATOM   3332  HZ3 TRP B  53      25.439  -4.495 -13.550  1.00 97.57           H  
ATOM   3333  N   GLU B  54      23.702  -6.153 -21.082  1.00 97.37           N  
ATOM   3334  H   GLU B  54      23.028  -6.906 -21.075  1.00 97.37           H  
ATOM   3335  CA  GLU B  54      24.427  -5.888 -22.331  1.00 97.37           C  
ATOM   3336  HA  GLU B  54      25.501  -5.908 -22.142  1.00 97.37           H  
ATOM   3337  C   GLU B  54      24.097  -4.487 -22.867  1.00 97.37           C  
ATOM   3338  CB  GLU B  54      24.097  -6.961 -23.385  1.00 97.37           C  
ATOM   3339  HB2 GLU B  54      24.541  -6.665 -24.336  1.00 97.37           H  
ATOM   3340  HB3 GLU B  54      23.017  -7.001 -23.526  1.00 97.37           H  
ATOM   3341  O   GLU B  54      25.000  -3.747 -23.252  1.00 97.37           O  
ATOM   3342  CG  GLU B  54      24.599  -8.371 -23.030  1.00 97.37           C  
ATOM   3343  HG2 GLU B  54      24.108  -8.702 -22.115  1.00 97.37           H  
ATOM   3344  HG3 GLU B  54      24.299  -9.055 -23.824  1.00 97.37           H  
ATOM   3345  CD  GLU B  54      26.124  -8.440 -22.858  1.00 97.37           C  
ATOM   3346  OE1 GLU B  54      26.565  -8.835 -21.747  1.00 97.37           O  
ATOM   3347  OE2 GLU B  54      26.845  -8.076 -23.814  1.00 97.37           O  
ATOM   3348  N   PHE B  55      22.829  -4.071 -22.789  1.00 97.67           N  
ATOM   3349  H   PHE B  55      22.131  -4.738 -22.494  1.00 97.67           H  
ATOM   3350  CA  PHE B  55      22.370  -2.737 -23.172  1.00 97.67           C  
ATOM   3351  HA  PHE B  55      22.655  -2.561 -24.210  1.00 97.67           H  
ATOM   3352  C   PHE B  55      23.013  -1.631 -22.320  1.00 97.67           C  
ATOM   3353  CB  PHE B  55      20.838  -2.703 -23.078  1.00 97.67           C  
ATOM   3354  HB2 PHE B  55      20.529  -2.748 -22.034  1.00 97.67           H  
ATOM   3355  HB3 PHE B  55      20.436  -3.587 -23.573  1.00 97.67           H  
ATOM   3356  O   PHE B  55      23.576  -0.676 -22.857  1.00 97.67           O  
ATOM   3357  CG  PHE B  55      20.223  -1.486 -23.734  1.00 97.67           C  
ATOM   3358  CD1 PHE B  55      19.980  -0.312 -22.994  1.00 97.67           C  
ATOM   3359  HD1 PHE B  55      20.215  -0.274 -21.941  1.00 97.67           H  
ATOM   3360  CD2 PHE B  55      19.900  -1.533 -25.102  1.00 97.67           C  
ATOM   3361  HD2 PHE B  55      20.048  -2.441 -25.668  1.00 97.67           H  
ATOM   3362  CE1 PHE B  55      19.422   0.814 -23.629  1.00 97.67           C  
ATOM   3363  HE1 PHE B  55      19.222   1.716 -23.071  1.00 97.67           H  
ATOM   3364  CE2 PHE B  55      19.348  -0.408 -25.735  1.00 97.67           C  
ATOM   3365  HE2 PHE B  55      19.068  -0.461 -26.777  1.00 97.67           H  
ATOM   3366  CZ  PHE B  55      19.117   0.765 -25.001  1.00 97.67           C  
ATOM   3367  HZ  PHE B  55      18.680   1.620 -25.495  1.00 97.67           H  
ATOM   3368  N   ILE B  56      22.993  -1.765 -20.987  1.00 97.12           N  
ATOM   3369  H   ILE B  56      22.524  -2.571 -20.600  1.00 97.12           H  
ATOM   3370  CA  ILE B  56      23.578  -0.770 -20.071  1.00 97.12           C  
ATOM   3371  HA  ILE B  56      23.187   0.212 -20.336  1.00 97.12           H  
ATOM   3372  C   ILE B  56      25.105  -0.688 -20.236  1.00 97.12           C  
ATOM   3373  CB  ILE B  56      23.157  -1.074 -18.612  1.00 97.12           C  
ATOM   3374  HB  ILE B  56      23.357  -2.127 -18.415  1.00 97.12           H  
ATOM   3375  O   ILE B  56      25.656   0.411 -20.299  1.00 97.12           O  
ATOM   3376  CG1 ILE B  56      21.644  -0.806 -18.433  1.00 97.12           C  
ATOM   3377 HG12 ILE B  56      21.087  -1.254 -19.256  1.00 97.12           H  
ATOM   3378 HG13 ILE B  56      21.456   0.267 -18.462  1.00 97.12           H  
ATOM   3379  CG2 ILE B  56      23.952  -0.236 -17.589  1.00 97.12           C  
ATOM   3380 HG21 ILE B  56      25.018  -0.451 -17.670  1.00 97.12           H  
ATOM   3381 HG22 ILE B  56      23.790   0.827 -17.769  1.00 97.12           H  
ATOM   3382 HG23 ILE B  56      23.650  -0.483 -16.571  1.00 97.12           H  
ATOM   3383  CD1 ILE B  56      21.078  -1.379 -17.128  1.00 97.12           C  
ATOM   3384 HD11 ILE B  56      19.993  -1.282 -17.131  1.00 97.12           H  
ATOM   3385 HD12 ILE B  56      21.339  -2.433 -17.036  1.00 97.12           H  
ATOM   3386 HD13 ILE B  56      21.475  -0.828 -16.276  1.00 97.12           H  
ATOM   3387  N   VAL B  57      25.800  -1.827 -20.327  1.00 96.07           N  
ATOM   3388  H   VAL B  57      25.292  -2.700 -20.305  1.00 96.07           H  
ATOM   3389  CA  VAL B  57      27.269  -1.875 -20.470  1.00 96.07           C  
ATOM   3390  HA  VAL B  57      27.699  -1.126 -19.805  1.00 96.07           H  
ATOM   3391  C   VAL B  57      27.735  -1.475 -21.870  1.00 96.07           C  
ATOM   3392  CB  VAL B  57      27.807  -3.253 -20.040  1.00 96.07           C  
ATOM   3393  HB  VAL B  57      27.205  -4.043 -20.489  1.00 96.07           H  
ATOM   3394  O   VAL B  57      28.794  -0.863 -22.000  1.00 96.07           O  
ATOM   3395  CG1 VAL B  57      29.270  -3.505 -20.431  1.00 96.07           C  
ATOM   3396 HG11 VAL B  57      29.347  -3.595 -21.515  1.00 96.07           H  
ATOM   3397 HG12 VAL B  57      29.623  -4.440 -19.994  1.00 96.07           H  
ATOM   3398 HG13 VAL B  57      29.895  -2.676 -20.099  1.00 96.07           H  
ATOM   3399  CG2 VAL B  57      27.711  -3.348 -18.512  1.00 96.07           C  
ATOM   3400 HG21 VAL B  57      28.164  -2.472 -18.046  1.00 96.07           H  
ATOM   3401 HG22 VAL B  57      28.239  -4.237 -18.166  1.00 96.07           H  
ATOM   3402 HG23 VAL B  57      26.665  -3.417 -18.214  1.00 96.07           H  
ATOM   3403  N   GLY B  58      26.934  -1.740 -22.903  1.00 96.04           N  
ATOM   3404  H   GLY B  58      26.113  -2.308 -22.751  1.00 96.04           H  
ATOM   3405  CA  GLY B  58      27.140  -1.230 -24.258  1.00 96.04           C  
ATOM   3406  HA2 GLY B  58      26.453  -1.746 -24.928  1.00 96.04           H  
ATOM   3407  HA3 GLY B  58      28.161  -1.445 -24.574  1.00 96.04           H  
ATOM   3408  C   GLY B  58      26.897   0.278 -24.407  1.00 96.04           C  
ATOM   3409  O   GLY B  58      27.215   0.834 -25.456  1.00 96.04           O  
ATOM   3410  N   GLY B  59      26.364   0.950 -23.378  1.00 96.00           N  
ATOM   3411  H   GLY B  59      26.127   0.434 -22.542  1.00 96.00           H  
ATOM   3412  CA  GLY B  59      26.053   2.381 -23.412  1.00 96.00           C  
ATOM   3413  HA2 GLY B  59      26.890   2.927 -23.847  1.00 96.00           H  
ATOM   3414  HA3 GLY B  59      25.903   2.728 -22.390  1.00 96.00           H  
ATOM   3415  C   GLY B  59      24.791   2.715 -24.213  1.00 96.00           C  
ATOM   3416  O   GLY B  59      24.726   3.779 -24.825  1.00 96.00           O  
ATOM   3417  N   GLY B  60      23.810   1.809 -24.237  1.00 96.86           N  
ATOM   3418  H   GLY B  60      23.931   0.952 -23.716  1.00 96.86           H  
ATOM   3419  CA  GLY B  60      22.558   1.963 -24.974  1.00 96.86           C  
ATOM   3420  HA2 GLY B  60      22.791   2.119 -26.027  1.00 96.86           H  
ATOM   3421  HA3 GLY B  60      21.978   1.044 -24.892  1.00 96.86           H  
ATOM   3422  C   GLY B  60      21.689   3.124 -24.477  1.00 96.86           C  
ATOM   3423  O   GLY B  60      21.547   3.344 -23.271  1.00 96.86           O  
ATOM   3424  N   ASP B  61      21.101   3.838 -25.435  1.00 97.64           N  
ATOM   3425  H   ASP B  61      21.261   3.547 -26.389  1.00 97.64           H  
ATOM   3426  CA  ASP B  61      20.111   4.908 -25.279  1.00 97.64           C  
ATOM   3427  HA  ASP B  61      19.901   5.094 -24.226  1.00 97.64           H  
ATOM   3428  C   ASP B  61      18.828   4.447 -25.979  1.00 97.64           C  
ATOM   3429  CB  ASP B  61      20.681   6.188 -25.921  1.00 97.64           C  
ATOM   3430  HB2 ASP B  61      21.586   6.466 -25.381  1.00 97.64           H  
ATOM   3431  HB3 ASP B  61      20.969   5.972 -26.950  1.00 97.64           H  
ATOM   3432  O   ASP B  61      18.826   4.286 -27.199  1.00 97.64           O  
ATOM   3433  CG  ASP B  61      19.741   7.400 -25.930  1.00 97.64           C  
ATOM   3434  OD1 ASP B  61      18.708   7.396 -25.237  1.00 97.64           O  
ATOM   3435  OD2 ASP B  61      20.153   8.446 -26.499  1.00 97.64           O  
ATOM   3436  N   ALA B  62      17.770   4.172 -25.216  1.00 98.07           N  
ATOM   3437  H   ALA B  62      17.848   4.301 -24.217  1.00 98.07           H  
ATOM   3438  CA  ALA B  62      16.522   3.608 -25.735  1.00 98.07           C  
ATOM   3439  HA  ALA B  62      16.754   3.021 -26.624  1.00 98.07           H  
ATOM   3440  C   ALA B  62      15.498   4.672 -26.172  1.00 98.07           C  
ATOM   3441  CB  ALA B  62      15.932   2.650 -24.697  1.00 98.07           C  
ATOM   3442  HB1 ALA B  62      15.171   2.042 -25.185  1.00 98.07           H  
ATOM   3443  HB2 ALA B  62      15.467   3.220 -23.892  1.00 98.07           H  
ATOM   3444  HB3 ALA B  62      16.695   1.987 -24.289  1.00 98.07           H  
ATOM   3445  O   ALA B  62      14.363   4.330 -26.499  1.00 98.07           O  
ATOM   3446  N   VAL B  63      15.862   5.959 -26.142  1.00 97.89           N  
ATOM   3447  H   VAL B  63      16.808   6.192 -25.877  1.00 97.89           H  
ATOM   3448  CA  VAL B  63      14.950   7.052 -26.501  1.00 97.89           C  
ATOM   3449  HA  VAL B  63      13.964   6.807 -26.106  1.00 97.89           H  
ATOM   3450  C   VAL B  63      14.818   7.170 -28.021  1.00 97.89           C  
ATOM   3451  CB  VAL B  63      15.375   8.380 -25.851  1.00 97.89           C  
ATOM   3452  HB  VAL B  63      16.380   8.646 -26.181  1.00 97.89           H  
ATOM   3453  O   VAL B  63      15.790   7.444 -28.730  1.00 97.89           O  
ATOM   3454  CG1 VAL B  63      14.426   9.527 -26.221  1.00 97.89           C  
ATOM   3455 HG11 VAL B  63      14.752  10.447 -25.735  1.00 97.89           H  
ATOM   3456 HG12 VAL B  63      13.411   9.291 -25.899  1.00 97.89           H  
ATOM   3457 HG13 VAL B  63      14.430   9.695 -27.298  1.00 97.89           H  
ATOM   3458  CG2 VAL B  63      15.370   8.241 -24.321  1.00 97.89           C  
ATOM   3459 HG21 VAL B  63      14.390   7.907 -23.981  1.00 97.89           H  
ATOM   3460 HG22 VAL B  63      15.593   9.202 -23.858  1.00 97.89           H  
ATOM   3461 HG23 VAL B  63      16.128   7.523 -24.008  1.00 97.89           H  
ATOM   3462  N   THR B  64      13.587   7.017 -28.502  1.00 96.96           N  
ATOM   3463  H   THR B  64      12.848   6.823 -27.842  1.00 96.96           H  
ATOM   3464  CA  THR B  64      13.166   7.116 -29.904  1.00 96.96           C  
ATOM   3465  HA  THR B  64      14.035   7.316 -30.532  1.00 96.96           H  
ATOM   3466  C   THR B  64      12.179   8.273 -30.097  1.00 96.96           C  
ATOM   3467  CB  THR B  64      12.537   5.786 -30.371  1.00 96.96           C  
ATOM   3468  HB  THR B  64      12.272   5.873 -31.425  1.00 96.96           H  
ATOM   3469  O   THR B  64      11.837   8.987 -29.152  1.00 96.96           O  
ATOM   3470  CG2 THR B  64      13.504   4.608 -30.232  1.00 96.96           C  
ATOM   3471 HG21 THR B  64      13.058   3.722 -30.685  1.00 96.96           H  
ATOM   3472 HG22 THR B  64      13.695   4.400 -29.179  1.00 96.96           H  
ATOM   3473 HG23 THR B  64      14.445   4.836 -30.732  1.00 96.96           H  
ATOM   3474  OG1 THR B  64      11.371   5.473 -29.644  1.00 96.96           O  
ATOM   3475  HG1 THR B  64      10.649   6.014 -29.972  1.00 96.96           H  
ATOM   3476  N   GLU B  65      11.696   8.467 -31.327  1.00 95.44           N  
ATOM   3477  H   GLU B  65      12.013   7.873 -32.079  1.00 95.44           H  
ATOM   3478  CA  GLU B  65      10.428   9.176 -31.549  1.00 95.44           C  
ATOM   3479  HA  GLU B  65      10.438  10.103 -30.977  1.00 95.44           H  
ATOM   3480  C   GLU B  65       9.235   8.337 -31.037  1.00 95.44           C  
ATOM   3481  CB  GLU B  65      10.264   9.549 -33.037  1.00 95.44           C  
ATOM   3482  HB2 GLU B  65      10.358   8.650 -33.647  1.00 95.44           H  
ATOM   3483  HB3 GLU B  65       9.268   9.967 -33.188  1.00 95.44           H  
ATOM   3484  O   GLU B  65       9.378   7.148 -30.732  1.00 95.44           O  
ATOM   3485  CG  GLU B  65      11.294  10.599 -33.489  1.00 95.44           C  
ATOM   3486  HG2 GLU B  65      11.248  11.443 -32.802  1.00 95.44           H  
ATOM   3487  HG3 GLU B  65      12.294  10.170 -33.425  1.00 95.44           H  
ATOM   3488  CD  GLU B  65      11.052  11.094 -34.927  1.00 95.44           C  
ATOM   3489  OE1 GLU B  65      11.020  12.333 -35.124  1.00 95.44           O  
ATOM   3490  OE2 GLU B  65      10.945  10.239 -35.835  1.00 95.44           O  
ATOM   3491  N   MET B  66       8.065   8.969 -30.923  1.00 95.88           N  
ATOM   3492  H   MET B  66       8.049   9.959 -31.124  1.00 95.88           H  
ATOM   3493  CA  MET B  66       6.801   8.336 -30.528  1.00 95.88           C  
ATOM   3494  HA  MET B  66       6.953   7.886 -29.546  1.00 95.88           H  
ATOM   3495  C   MET B  66       6.339   7.220 -31.494  1.00 95.88           C  
ATOM   3496  CB  MET B  66       5.715   9.416 -30.406  1.00 95.88           C  
ATOM   3497  HB2 MET B  66       5.766  10.070 -31.277  1.00 95.88           H  
ATOM   3498  HB3 MET B  66       4.730   8.952 -30.388  1.00 95.88           H  
ATOM   3499  O   MET B  66       6.598   7.293 -32.698  1.00 95.88           O  
ATOM   3500  CG  MET B  66       5.872  10.246 -29.128  1.00 95.88           C  
ATOM   3501  HG2 MET B  66       5.556   9.637 -28.281  1.00 95.88           H  
ATOM   3502  HG3 MET B  66       6.922  10.503 -28.985  1.00 95.88           H  
ATOM   3503  SD  MET B  66       4.909  11.779 -29.138  1.00 95.88           S  
ATOM   3504  CE  MET B  66       5.120  12.289 -27.414  1.00 95.88           C  
ATOM   3505  HE1 MET B  66       4.588  13.226 -27.245  1.00 95.88           H  
ATOM   3506  HE2 MET B  66       4.709  11.523 -26.757  1.00 95.88           H  
ATOM   3507  HE3 MET B  66       6.178  12.429 -27.193  1.00 95.88           H  
ATOM   3508  N   PRO B  67       5.626   6.192 -30.989  1.00 94.69           N  
ATOM   3509  CA  PRO B  67       5.123   5.080 -31.792  1.00 94.69           C  
ATOM   3510  HA  PRO B  67       5.944   4.644 -32.361  1.00 94.69           H  
ATOM   3511  C   PRO B  67       4.025   5.528 -32.768  1.00 94.69           C  
ATOM   3512  CB  PRO B  67       4.615   4.047 -30.780  1.00 94.69           C  
ATOM   3513  HB2 PRO B  67       3.780   3.465 -31.169  1.00 94.69           H  
ATOM   3514  HB3 PRO B  67       5.434   3.389 -30.486  1.00 94.69           H  
ATOM   3515  O   PRO B  67       3.155   6.328 -32.433  1.00 94.69           O  
ATOM   3516  CG  PRO B  67       4.196   4.905 -29.588  1.00 94.69           C  
ATOM   3517  HG2 PRO B  67       3.207   5.327 -29.762  1.00 94.69           H  
ATOM   3518  HG3 PRO B  67       4.226   4.350 -28.650  1.00 94.69           H  
ATOM   3519  CD  PRO B  67       5.236   6.017 -29.599  1.00 94.69           C  
ATOM   3520  HD2 PRO B  67       4.811   6.927 -29.175  1.00 94.69           H  
ATOM   3521  HD3 PRO B  67       6.109   5.702 -29.026  1.00 94.69           H  
ATOM   3522  N   THR B  68       4.051   4.979 -33.984  1.00 94.36           N  
ATOM   3523  H   THR B  68       4.737   4.259 -34.159  1.00 94.36           H  
ATOM   3524  CA  THR B  68       3.168   5.371 -35.107  1.00 94.36           C  
ATOM   3525  HA  THR B  68       2.722   6.341 -34.887  1.00 94.36           H  
ATOM   3526  C   THR B  68       1.995   4.410 -35.332  1.00 94.36           C  
ATOM   3527  CB  THR B  68       3.979   5.520 -36.406  1.00 94.36           C  
ATOM   3528  HB  THR B  68       3.299   5.641 -37.250  1.00 94.36           H  
ATOM   3529  O   THR B  68       1.131   4.662 -36.168  1.00 94.36           O  
ATOM   3530  CG2 THR B  68       4.926   6.725 -36.381  1.00 94.36           C  
ATOM   3531 HG21 THR B  68       4.399   7.596 -36.770  1.00 94.36           H  
ATOM   3532 HG22 THR B  68       5.801   6.545 -37.006  1.00 94.36           H  
ATOM   3533 HG23 THR B  68       5.255   6.945 -35.365  1.00 94.36           H  
ATOM   3534  OG1 THR B  68       4.780   4.381 -36.640  1.00 94.36           O  
ATOM   3535  HG1 THR B  68       5.588   4.506 -36.136  1.00 94.36           H  
ATOM   3536  N   ASP B  69       1.949   3.308 -34.585  1.00 91.82           N  
ATOM   3537  H   ASP B  69       2.673   3.161 -33.896  1.00 91.82           H  
ATOM   3538  CA  ASP B  69       1.003   2.195 -34.709  1.00 91.82           C  
ATOM   3539  HA  ASP B  69       0.505   2.267 -35.676  1.00 91.82           H  
ATOM   3540  C   ASP B  69      -0.118   2.205 -33.651  1.00 91.82           C  
ATOM   3541  CB  ASP B  69       1.801   0.876 -34.704  1.00 91.82           C  
ATOM   3542  HB2 ASP B  69       2.447   0.867 -35.582  1.00 91.82           H  
ATOM   3543  HB3 ASP B  69       1.102   0.045 -34.808  1.00 91.82           H  
ATOM   3544  O   ASP B  69      -1.066   1.429 -33.750  1.00 91.82           O  
ATOM   3545  CG  ASP B  69       2.679   0.638 -33.462  1.00 91.82           C  
ATOM   3546  OD1 ASP B  69       2.876   1.587 -32.662  1.00 91.82           O  
ATOM   3547  OD2 ASP B  69       3.199  -0.490 -33.349  1.00 91.82           O  
ATOM   3548  N   ARG B  70      -0.056   3.122 -32.674  1.00 91.11           N  
ATOM   3549  H   ARG B  70       0.781   3.686 -32.645  1.00 91.11           H  
ATOM   3550  CA  ARG B  70      -1.034   3.255 -31.572  1.00 91.11           C  
ATOM   3551  HA  ARG B  70      -1.473   2.274 -31.391  1.00 91.11           H  
ATOM   3552  C   ARG B  70      -2.231   4.161 -31.877  1.00 91.11           C  
ATOM   3553  CB  ARG B  70      -0.321   3.688 -30.279  1.00 91.11           C  
ATOM   3554  HB2 ARG B  70       0.109   4.681 -30.407  1.00 91.11           H  
ATOM   3555  HB3 ARG B  70      -1.047   3.727 -29.467  1.00 91.11           H  
ATOM   3556  O   ARG B  70      -3.089   4.343 -31.023  1.00 91.11           O  
ATOM   3557  CG  ARG B  70       0.783   2.693 -29.908  1.00 91.11           C  
ATOM   3558  HG2 ARG B  70       1.583   2.756 -30.645  1.00 91.11           H  
ATOM   3559  HG3 ARG B  70       0.380   1.681 -29.912  1.00 91.11           H  
ATOM   3560  CD  ARG B  70       1.364   2.988 -28.530  1.00 91.11           C  
ATOM   3561  HD2 ARG B  70       0.604   2.795 -27.773  1.00 91.11           H  
ATOM   3562  HD3 ARG B  70       1.648   4.039 -28.474  1.00 91.11           H  
ATOM   3563  NE  ARG B  70       2.546   2.139 -28.303  1.00 91.11           N  
ATOM   3564  HE  ARG B  70       2.892   1.619 -29.096  1.00 91.11           H  
ATOM   3565  NH1 ARG B  70       2.864   2.686 -26.106  1.00 91.11           N  
ATOM   3566 HH11 ARG B  70       2.004   3.212 -26.051  1.00 91.11           H  
ATOM   3567 HH12 ARG B  70       3.325   2.475 -25.232  1.00 91.11           H  
ATOM   3568  NH2 ARG B  70       4.282   1.304 -27.091  1.00 91.11           N  
ATOM   3569 HH21 ARG B  70       4.788   1.295 -26.217  1.00 91.11           H  
ATOM   3570 HH22 ARG B  70       4.635   0.774 -27.875  1.00 91.11           H  
ATOM   3571  CZ  ARG B  70       3.220   2.048 -27.175  1.00 91.11           C  
ATOM   3572  N   GLY B  71      -2.296   4.734 -33.080  1.00 90.33           N  
ATOM   3573  H   GLY B  71      -1.563   4.515 -33.738  1.00 90.33           H  
ATOM   3574  CA  GLY B  71      -3.385   5.627 -33.502  1.00 90.33           C  
ATOM   3575  HA2 GLY B  71      -3.419   5.645 -34.591  1.00 90.33           H  
ATOM   3576  HA3 GLY B  71      -4.334   5.233 -33.138  1.00 90.33           H  
ATOM   3577  C   GLY B  71      -3.273   7.080 -33.020  1.00 90.33           C  
ATOM   3578  O   GLY B  71      -4.195   7.854 -33.252  1.00 90.33           O  
ATOM   3579  N   TRP B  72      -2.162   7.465 -32.384  1.00 90.38           N  
ATOM   3580  H   TRP B  72      -1.441   6.781 -32.206  1.00 90.38           H  
ATOM   3581  CA  TRP B  72      -1.912   8.840 -31.939  1.00 90.38           C  
ATOM   3582  HA  TRP B  72      -2.766   9.185 -31.356  1.00 90.38           H  
ATOM   3583  C   TRP B  72      -1.727   9.786 -33.140  1.00 90.38           C  
ATOM   3584  CB  TRP B  72      -0.657   8.875 -31.045  1.00 90.38           C  
ATOM   3585  HB2 TRP B  72      -0.510   9.903 -30.713  1.00 90.38           H  
ATOM   3586  HB3 TRP B  72       0.204   8.611 -31.660  1.00 90.38           H  
ATOM   3587  O   TRP B  72      -0.937   9.494 -34.041  1.00 90.38           O  
ATOM   3588  CG  TRP B  72      -0.613   7.997 -29.823  1.00 90.38           C  
ATOM   3589  CD1 TRP B  72      -1.620   7.229 -29.339  1.00 90.38           C  
ATOM   3590  HD1 TRP B  72      -2.608   7.138 -29.765  1.00 90.38           H  
ATOM   3591  CD2 TRP B  72       0.499   7.820 -28.882  1.00 90.38           C  
ATOM   3592  CE2 TRP B  72       0.079   6.929 -27.851  1.00 90.38           C  
ATOM   3593  CE3 TRP B  72       1.808   8.346 -28.770  1.00 90.38           C  
ATOM   3594  HE3 TRP B  72       2.156   9.041 -29.520  1.00 90.38           H  
ATOM   3595  NE1 TRP B  72      -1.202   6.579 -28.199  1.00 90.38           N  
ATOM   3596  HE1 TRP B  72      -1.795   5.967 -27.658  1.00 90.38           H  
ATOM   3597  CH2 TRP B  72       2.181   7.143 -26.674  1.00 90.38           C  
ATOM   3598  HH2 TRP B  72       2.797   6.919 -25.816  1.00 90.38           H  
ATOM   3599  CZ2 TRP B  72       0.894   6.592 -26.764  1.00 90.38           C  
ATOM   3600  HZ2 TRP B  72       0.508   5.957 -25.981  1.00 90.38           H  
ATOM   3601  CZ3 TRP B  72       2.639   8.013 -27.680  1.00 90.38           C  
ATOM   3602  HZ3 TRP B  72       3.621   8.455 -27.598  1.00 90.38           H  
ATOM   3603  N   ASP B  73      -2.390  10.948 -33.142  1.00 91.88           N  
ATOM   3604  H   ASP B  73      -3.048  11.145 -32.402  1.00 91.88           H  
ATOM   3605  CA  ASP B  73      -2.142  12.001 -34.140  1.00 91.88           C  
ATOM   3606  HA  ASP B  73      -1.971  11.526 -35.107  1.00 91.88           H  
ATOM   3607  C   ASP B  73      -0.864  12.778 -33.783  1.00 91.88           C  
ATOM   3608  CB  ASP B  73      -3.374  12.908 -34.320  1.00 91.88           C  
ATOM   3609  HB2 ASP B  73      -4.245  12.275 -34.490  1.00 91.88           H  
ATOM   3610  HB3 ASP B  73      -3.547  13.479 -33.408  1.00 91.88           H  
ATOM   3611  O   ASP B  73      -0.898  13.826 -33.141  1.00 91.88           O  
ATOM   3612  CG  ASP B  73      -3.231  13.872 -35.514  1.00 91.88           C  
ATOM   3613  OD1 ASP B  73      -2.081  14.170 -35.924  1.00 91.88           O  
ATOM   3614  OD2 ASP B  73      -4.283  14.308 -36.034  1.00 91.88           O  
ATOM   3615  N   LEU B  74       0.290  12.235 -34.179  1.00 93.78           N  
ATOM   3616  H   LEU B  74       0.234  11.328 -34.621  1.00 93.78           H  
ATOM   3617  CA  LEU B  74       1.613  12.788 -33.860  1.00 93.78           C  
ATOM   3618  HA  LEU B  74       1.677  12.917 -32.780  1.00 93.78           H  
ATOM   3619  C   LEU B  74       1.890  14.174 -34.479  1.00 93.78           C  
ATOM   3620  CB  LEU B  74       2.704  11.794 -34.306  1.00 93.78           C  
ATOM   3621  HB2 LEU B  74       2.665  11.709 -35.392  1.00 93.78           H  
ATOM   3622  HB3 LEU B  74       3.672  12.220 -34.042  1.00 93.78           H  
ATOM   3623  O   LEU B  74       2.829  14.850 -34.048  1.00 93.78           O  
ATOM   3624  CG  LEU B  74       2.623  10.379 -33.704  1.00 93.78           C  
ATOM   3625  HG  LEU B  74       1.711   9.889 -34.045  1.00 93.78           H  
ATOM   3626  CD1 LEU B  74       3.816   9.559 -34.198  1.00 93.78           C  
ATOM   3627 HD11 LEU B  74       3.807   9.518 -35.287  1.00 93.78           H  
ATOM   3628 HD12 LEU B  74       4.750  10.003 -33.855  1.00 93.78           H  
ATOM   3629 HD13 LEU B  74       3.745   8.544 -33.807  1.00 93.78           H  
ATOM   3630  CD2 LEU B  74       2.642  10.383 -32.176  1.00 93.78           C  
ATOM   3631 HD21 LEU B  74       1.729  10.842 -31.798  1.00 93.78           H  
ATOM   3632 HD22 LEU B  74       2.685   9.356 -31.815  1.00 93.78           H  
ATOM   3633 HD23 LEU B  74       3.505  10.940 -31.811  1.00 93.78           H  
ATOM   3634  N   ASP B  75       1.113  14.600 -35.481  1.00 93.06           N  
ATOM   3635  H   ASP B  75       0.296  14.057 -35.721  1.00 93.06           H  
ATOM   3636  CA  ASP B  75       1.245  15.930 -36.086  1.00 93.06           C  
ATOM   3637  HA  ASP B  75       2.270  16.278 -35.953  1.00 93.06           H  
ATOM   3638  C   ASP B  75       0.377  16.972 -35.368  1.00 93.06           C  
ATOM   3639  CB  ASP B  75       0.959  15.881 -37.601  1.00 93.06           C  
ATOM   3640  HB2 ASP B  75       0.161  15.165 -37.799  1.00 93.06           H  
ATOM   3641  HB3 ASP B  75       0.602  16.861 -37.916  1.00 93.06           H  
ATOM   3642  O   ASP B  75       0.835  18.102 -35.186  1.00 93.06           O  
ATOM   3643  CG  ASP B  75       2.189  15.553 -38.466  1.00 93.06           C  
ATOM   3644  OD1 ASP B  75       3.335  15.875 -38.049  1.00 93.06           O  
ATOM   3645  OD2 ASP B  75       1.982  15.057 -39.599  1.00 93.06           O  
ATOM   3646  N   ALA B  76      -0.823  16.607 -34.900  1.00 94.10           N  
ATOM   3647  H   ALA B  76      -1.177  15.689 -35.128  1.00 94.10           H  
ATOM   3648  CA  ALA B  76      -1.639  17.468 -34.039  1.00 94.10           C  
ATOM   3649  HA  ALA B  76      -1.624  18.480 -34.445  1.00 94.10           H  
ATOM   3650  C   ALA B  76      -1.104  17.548 -32.597  1.00 94.10           C  
ATOM   3651  CB  ALA B  76      -3.086  16.964 -34.065  1.00 94.10           C  
ATOM   3652  HB1 ALA B  76      -3.141  15.975 -33.610  1.00 94.10           H  
ATOM   3653  HB2 ALA B  76      -3.722  17.646 -33.501  1.00 94.10           H  
ATOM   3654  HB3 ALA B  76      -3.443  16.904 -35.093  1.00 94.10           H  
ATOM   3655  O   ALA B  76      -1.165  18.610 -31.980  1.00 94.10           O  
ATOM   3656  N   LEU B  77      -0.545  16.449 -32.077  1.00 93.79           N  
ATOM   3657  H   LEU B  77      -0.597  15.603 -32.627  1.00 93.79           H  
ATOM   3658  CA  LEU B  77      -0.041  16.323 -30.706  1.00 93.79           C  
ATOM   3659  HA  LEU B  77      -0.837  16.617 -30.021  1.00 93.79           H  
ATOM   3660  C   LEU B  77       1.170  17.221 -30.410  1.00 93.79           C  
ATOM   3661  CB  LEU B  77       0.298  14.834 -30.469  1.00 93.79           C  
ATOM   3662  HB2 LEU B  77       1.022  14.534 -31.226  1.00 93.79           H  
ATOM   3663  HB3 LEU B  77      -0.610  14.251 -30.621  1.00 93.79           H  
ATOM   3664  O   LEU B  77       1.444  17.487 -29.245  1.00 93.79           O  
ATOM   3665  CG  LEU B  77       0.873  14.457 -29.089  1.00 93.79           C  
ATOM   3666  HG  LEU B  77       1.792  15.012 -28.904  1.00 93.79           H  
ATOM   3667  CD1 LEU B  77      -0.114  14.726 -27.953  1.00 93.79           C  
ATOM   3668 HD11 LEU B  77      -0.362  15.787 -27.913  1.00 93.79           H  
ATOM   3669 HD12 LEU B  77      -1.031  14.158 -28.106  1.00 93.79           H  
ATOM   3670 HD13 LEU B  77       0.333  14.443 -27.001  1.00 93.79           H  
ATOM   3671  CD2 LEU B  77       1.239  12.972 -29.081  1.00 93.79           C  
ATOM   3672 HD21 LEU B  77       1.953  12.764 -29.878  1.00 93.79           H  
ATOM   3673 HD22 LEU B  77       1.700  12.713 -28.127  1.00 93.79           H  
ATOM   3674 HD23 LEU B  77       0.346  12.366 -29.231  1.00 93.79           H  
ATOM   3675  N   PHE B  78       1.927  17.681 -31.409  1.00 95.03           N  
ATOM   3676  H   PHE B  78       1.627  17.509 -32.358  1.00 95.03           H  
ATOM   3677  CA  PHE B  78       3.157  18.442 -31.167  1.00 95.03           C  
ATOM   3678  HA  PHE B  78       3.488  18.253 -30.146  1.00 95.03           H  
ATOM   3679  C   PHE B  78       2.991  19.958 -31.316  1.00 95.03           C  
ATOM   3680  CB  PHE B  78       4.274  17.936 -32.076  1.00 95.03           C  
ATOM   3681  HB2 PHE B  78       3.918  17.993 -33.105  1.00 95.03           H  
ATOM   3682  HB3 PHE B  78       4.467  16.887 -31.848  1.00 95.03           H  
ATOM   3683  O   PHE B  78       2.706  20.449 -32.410  1.00 95.03           O  
ATOM   3684  CG  PHE B  78       5.566  18.726 -31.939  1.00 95.03           C  
ATOM   3685  CD1 PHE B  78       5.863  19.774 -32.833  1.00 95.03           C  
ATOM   3686  HD1 PHE B  78       5.142  20.060 -33.585  1.00 95.03           H  
ATOM   3687  CD2 PHE B  78       6.465  18.432 -30.898  1.00 95.03           C  
ATOM   3688  HD2 PHE B  78       6.216  17.672 -30.172  1.00 95.03           H  
ATOM   3689  CE1 PHE B  78       7.070  20.486 -32.718  1.00 95.03           C  
ATOM   3690  HE1 PHE B  78       7.283  21.299 -33.397  1.00 95.03           H  
ATOM   3691  CE2 PHE B  78       7.675  19.138 -30.788  1.00 95.03           C  
ATOM   3692  HE2 PHE B  78       8.361  18.908 -29.985  1.00 95.03           H  
ATOM   3693  CZ  PHE B  78       7.982  20.163 -31.698  1.00 95.03           C  
ATOM   3694  HZ  PHE B  78       8.901  20.720 -31.590  1.00 95.03           H  
ATOM   3695  N   ASP B  79       3.363  20.708 -30.276  1.00 94.19           N  
ATOM   3696  H   ASP B  79       3.616  20.253 -29.411  1.00 94.19           H  
ATOM   3697  CA  ASP B  79       3.667  22.138 -30.389  1.00 94.19           C  
ATOM   3698  HA  ASP B  79       3.957  22.325 -31.422  1.00 94.19           H  
ATOM   3699  C   ASP B  79       4.821  22.553 -29.457  1.00 94.19           C  
ATOM   3700  CB  ASP B  79       2.431  22.994 -30.105  1.00 94.19           C  
ATOM   3701  HB2 ASP B  79       2.232  23.016 -29.033  1.00 94.19           H  
ATOM   3702  HB3 ASP B  79       1.566  22.565 -30.611  1.00 94.19           H  
ATOM   3703  O   ASP B  79       4.881  22.103 -28.313  1.00 94.19           O  
ATOM   3704  CG  ASP B  79       2.648  24.419 -30.614  1.00 94.19           C  
ATOM   3705  OD1 ASP B  79       3.299  25.228 -29.921  1.00 94.19           O  
ATOM   3706  OD2 ASP B  79       2.170  24.720 -31.732  1.00 94.19           O  
ATOM   3707  N   PRO B  80       5.757  23.411 -29.907  1.00 91.29           N  
ATOM   3708  CA  PRO B  80       6.871  23.867 -29.081  1.00 91.29           C  
ATOM   3709  HA  PRO B  80       7.285  23.011 -28.547  1.00 91.29           H  
ATOM   3710  C   PRO B  80       6.533  24.935 -28.014  1.00 91.29           C  
ATOM   3711  CB  PRO B  80       7.917  24.365 -30.085  1.00 91.29           C  
ATOM   3712  HB2 PRO B  80       8.516  23.522 -30.430  1.00 91.29           H  
ATOM   3713  HB3 PRO B  80       8.559  25.142 -29.671  1.00 91.29           H  
ATOM   3714  O   PRO B  80       7.446  25.282 -27.262  1.00 91.29           O  
ATOM   3715  CG  PRO B  80       7.061  24.889 -31.235  1.00 91.29           C  
ATOM   3716  HG2 PRO B  80       6.670  25.875 -30.985  1.00 91.29           H  
ATOM   3717  HG3 PRO B  80       7.612  24.914 -32.175  1.00 91.29           H  
ATOM   3718  CD  PRO B  80       5.918  23.882 -31.276  1.00 91.29           C  
ATOM   3719  HD2 PRO B  80       5.017  24.362 -31.658  1.00 91.29           H  
ATOM   3720  HD3 PRO B  80       6.189  23.040 -31.914  1.00 91.29           H  
ATOM   3721  N   ASP B  81       5.312  25.490 -27.922  1.00 87.32           N  
ATOM   3722  H   ASP B  81       4.595  25.215 -28.578  1.00 87.32           H  
ATOM   3723  CA  ASP B  81       4.882  26.306 -26.765  1.00 87.32           C  
ATOM   3724  HA  ASP B  81       5.767  26.790 -26.351  1.00 87.32           H  
ATOM   3725  C   ASP B  81       4.241  25.408 -25.681  1.00 87.32           C  
ATOM   3726  CB  ASP B  81       3.949  27.482 -27.163  1.00 87.32           C  
ATOM   3727  HB2 ASP B  81       4.400  28.003 -28.007  1.00 87.32           H  
ATOM   3728  HB3 ASP B  81       2.986  27.090 -27.489  1.00 87.32           H  
ATOM   3729  O   ASP B  81       3.125  24.924 -25.878  1.00 87.32           O  
ATOM   3730  CG  ASP B  81       3.721  28.517 -26.026  1.00 87.32           C  
ATOM   3731  OD1 ASP B  81       3.966  28.200 -24.838  1.00 87.32           O  
ATOM   3732  OD2 ASP B  81       3.361  29.692 -26.303  1.00 87.32           O  
ATOM   3733  N   PRO B  82       4.866  25.240 -24.494  1.00 83.12           N  
ATOM   3734  CA  PRO B  82       4.313  24.448 -23.388  1.00 83.12           C  
ATOM   3735  HA  PRO B  82       4.175  23.423 -23.733  1.00 83.12           H  
ATOM   3736  C   PRO B  82       2.970  24.954 -22.834  1.00 83.12           C  
ATOM   3737  CB  PRO B  82       5.380  24.481 -22.284  1.00 83.12           C  
ATOM   3738  HB2 PRO B  82       5.474  23.514 -21.789  1.00 83.12           H  
ATOM   3739  HB3 PRO B  82       5.143  25.254 -21.554  1.00 83.12           H  
ATOM   3740  O   PRO B  82       2.421  24.367 -21.911  1.00 83.12           O  
ATOM   3741  CG  PRO B  82       6.672  24.855 -23.001  1.00 83.12           C  
ATOM   3742  HG2 PRO B  82       7.137  23.966 -23.427  1.00 83.12           H  
ATOM   3743  HG3 PRO B  82       7.367  25.375 -22.342  1.00 83.12           H  
ATOM   3744  CD  PRO B  82       6.177  25.751 -24.125  1.00 83.12           C  
ATOM   3745  HD2 PRO B  82       6.077  26.777 -23.771  1.00 83.12           H  
ATOM   3746  HD3 PRO B  82       6.887  25.703 -24.951  1.00 83.12           H  
ATOM   3747  N   GLN B  83       2.455  26.090 -23.307  1.00 78.58           N  
ATOM   3748  H   GLN B  83       2.970  26.581 -24.024  1.00 78.58           H  
ATOM   3749  CA  GLN B  83       1.145  26.621 -22.920  1.00 78.58           C  
ATOM   3750  HA  GLN B  83       0.852  26.208 -21.955  1.00 78.58           H  
ATOM   3751  C   GLN B  83       0.017  26.226 -23.885  1.00 78.58           C  
ATOM   3752  CB  GLN B  83       1.248  28.148 -22.780  1.00 78.58           C  
ATOM   3753  HB2 GLN B  83       1.527  28.564 -23.749  1.00 78.58           H  
ATOM   3754  HB3 GLN B  83       0.274  28.556 -22.513  1.00 78.58           H  
ATOM   3755  O   GLN B  83      -1.123  26.636 -23.668  1.00 78.58           O  
ATOM   3756  CG  GLN B  83       2.273  28.608 -21.731  1.00 78.58           C  
ATOM   3757  HG2 GLN B  83       3.218  28.079 -21.852  1.00 78.58           H  
ATOM   3758  HG3 GLN B  83       2.470  29.667 -21.899  1.00 78.58           H  
ATOM   3759  CD  GLN B  83       1.774  28.449 -20.301  1.00 78.58           C  
ATOM   3760  NE2 GLN B  83       1.824  27.268 -19.723  1.00 78.58           N  
ATOM   3761 HE21 GLN B  83       1.455  27.194 -18.786  1.00 78.58           H  
ATOM   3762 HE22 GLN B  83       2.106  26.443 -20.233  1.00 78.58           H  
ATOM   3763  OE1 GLN B  83       1.375  29.419 -19.675  1.00 78.58           O  
ATOM   3764  N   ARG B  84       0.303  25.485 -24.965  1.00 83.88           N  
ATOM   3765  H   ARG B  84       1.246  25.148 -25.099  1.00 83.88           H  
ATOM   3766  CA  ARG B  84      -0.695  25.150 -25.984  1.00 83.88           C  
ATOM   3767  HA  ARG B  84      -1.416  25.967 -26.017  1.00 83.88           H  
ATOM   3768  C   ARG B  84      -1.472  23.881 -25.605  1.00 83.88           C  
ATOM   3769  CB  ARG B  84      -0.002  25.090 -27.354  1.00 83.88           C  
ATOM   3770  HB2 ARG B  84       0.686  25.931 -27.439  1.00 83.88           H  
ATOM   3771  HB3 ARG B  84       0.577  24.171 -27.450  1.00 83.88           H  
ATOM   3772  O   ARG B  84      -0.908  22.791 -25.545  1.00 83.88           O  
ATOM   3773  CG  ARG B  84      -1.036  25.199 -28.476  1.00 83.88           C  
ATOM   3774  HG2 ARG B  84      -1.698  24.334 -28.455  1.00 83.88           H  
ATOM   3775  HG3 ARG B  84      -1.628  26.101 -28.315  1.00 83.88           H  
ATOM   3776  CD  ARG B  84      -0.365  25.290 -29.846  1.00 83.88           C  
ATOM   3777  HD2 ARG B  84       0.024  24.301 -30.090  1.00 83.88           H  
ATOM   3778  HD3 ARG B  84       0.459  26.001 -29.810  1.00 83.88           H  
ATOM   3779  NE  ARG B  84      -1.341  25.715 -30.862  1.00 83.88           N  
ATOM   3780  HE  ARG B  84      -2.182  26.147 -30.505  1.00 83.88           H  
ATOM   3781  NH1 ARG B  84      -0.314  24.820 -32.724  1.00 83.88           N  
ATOM   3782 HH11 ARG B  84       0.552  24.724 -32.214  1.00 83.88           H  
ATOM   3783 HH12 ARG B  84      -0.360  24.394 -33.639  1.00 83.88           H  
ATOM   3784  NH2 ARG B  84      -2.375  25.618 -32.873  1.00 83.88           N  
ATOM   3785 HH21 ARG B  84      -2.390  25.237 -33.808  1.00 83.88           H  
ATOM   3786 HH22 ARG B  84      -3.227  25.915 -32.419  1.00 83.88           H  
ATOM   3787  CZ  ARG B  84      -1.324  25.387 -32.139  1.00 83.88           C  
ATOM   3788  N   HIS B  85      -2.770  24.050 -25.345  1.00 80.85           N  
ATOM   3789  H   HIS B  85      -3.146  24.985 -25.399  1.00 80.85           H  
ATOM   3790  CA  HIS B  85      -3.657  23.005 -24.820  1.00 80.85           C  
ATOM   3791  HA  HIS B  85      -3.287  22.739 -23.830  1.00 80.85           H  
ATOM   3792  C   HIS B  85      -3.660  21.729 -25.678  1.00 80.85           C  
ATOM   3793  CB  HIS B  85      -5.073  23.592 -24.680  1.00 80.85           C  
ATOM   3794  HB2 HIS B  85      -5.438  23.857 -25.672  1.00 80.85           H  
ATOM   3795  HB3 HIS B  85      -5.017  24.511 -24.095  1.00 80.85           H  
ATOM   3796  O   HIS B  85      -3.723  21.823 -26.905  1.00 80.85           O  
ATOM   3797  CG  HIS B  85      -6.106  22.700 -24.026  1.00 80.85           C  
ATOM   3798  CD2 HIS B  85      -7.464  22.814 -24.158  1.00 80.85           C  
ATOM   3799  HD2 HIS B  85      -7.985  23.531 -24.775  1.00 80.85           H  
ATOM   3800  ND1 HIS B  85      -5.889  21.638 -23.179  1.00 80.85           N  
ATOM   3801  HD1 HIS B  85      -5.003  21.229 -22.918  1.00 80.85           H  
ATOM   3802  CE1 HIS B  85      -7.074  21.131 -22.810  1.00 80.85           C  
ATOM   3803  HE1 HIS B  85      -7.209  20.271 -22.171  1.00 80.85           H  
ATOM   3804  NE2 HIS B  85      -8.068  21.832 -23.372  1.00 80.85           N  
ATOM   3805  N   GLY B  86      -3.596  20.556 -25.038  1.00 85.45           N  
ATOM   3806  H   GLY B  86      -3.558  20.535 -24.029  1.00 85.45           H  
ATOM   3807  CA  GLY B  86      -3.681  19.253 -25.702  1.00 85.45           C  
ATOM   3808  HA2 GLY B  86      -3.844  18.491 -24.941  1.00 85.45           H  
ATOM   3809  HA3 GLY B  86      -4.537  19.248 -26.377  1.00 85.45           H  
ATOM   3810  C   GLY B  86      -2.438  18.859 -26.505  1.00 85.45           C  
ATOM   3811  O   GLY B  86      -2.516  17.949 -27.327  1.00 85.45           O  
ATOM   3812  N   THR B  87      -1.297  19.531 -26.301  1.00 91.75           N  
ATOM   3813  H   THR B  87      -1.283  20.246 -25.588  1.00 91.75           H  
ATOM   3814  CA  THR B  87      -0.064  19.284 -27.070  1.00 91.75           C  
ATOM   3815  HA  THR B  87      -0.203  18.365 -27.639  1.00 91.75           H  
ATOM   3816  C   THR B  87       1.168  19.048 -26.194  1.00 91.75           C  
ATOM   3817  CB  THR B  87       0.218  20.387 -28.105  1.00 91.75           C  
ATOM   3818  HB  THR B  87       1.052  20.061 -28.726  1.00 91.75           H  
ATOM   3819  O   THR B  87       1.188  19.348 -25.000  1.00 91.75           O  
ATOM   3820  CG2 THR B  87      -0.952  20.683 -29.039  1.00 91.75           C  
ATOM   3821 HG21 THR B  87      -1.774  21.140 -28.488  1.00 91.75           H  
ATOM   3822 HG22 THR B  87      -0.623  21.360 -29.828  1.00 91.75           H  
ATOM   3823 HG23 THR B  87      -1.298  19.754 -29.492  1.00 91.75           H  
ATOM   3824  OG1 THR B  87       0.592  21.594 -27.492  1.00 91.75           O  
ATOM   3825  HG1 THR B  87      -0.018  21.790 -26.777  1.00 91.75           H  
ATOM   3826  N   SER B  88       2.212  18.487 -26.803  1.00 94.58           N  
ATOM   3827  H   SER B  88       2.092  18.241 -27.775  1.00 94.58           H  
ATOM   3828  CA  SER B  88       3.512  18.196 -26.208  1.00 94.58           C  
ATOM   3829  HA  SER B  88       3.511  18.572 -25.185  1.00 94.58           H  
ATOM   3830  C   SER B  88       4.639  18.885 -26.975  1.00 94.58           C  
ATOM   3831  CB  SER B  88       3.737  16.680 -26.174  1.00 94.58           C  
ATOM   3832  HB2 SER B  88       3.564  16.274 -27.171  1.00 94.58           H  
ATOM   3833  HB3 SER B  88       3.023  16.227 -25.486  1.00 94.58           H  
ATOM   3834  O   SER B  88       4.711  18.797 -28.202  1.00 94.58           O  
ATOM   3835  OG  SER B  88       5.061  16.359 -25.774  1.00 94.58           O  
ATOM   3836  HG  SER B  88       5.420  15.740 -26.414  1.00 94.58           H  
ATOM   3837  N   TYR B  89       5.588  19.488 -26.255  1.00 94.14           N  
ATOM   3838  H   TYR B  89       5.491  19.490 -25.249  1.00 94.14           H  
ATOM   3839  CA  TYR B  89       6.809  20.044 -26.857  1.00 94.14           C  
ATOM   3840  HA  TYR B  89       6.558  20.409 -27.853  1.00 94.14           H  
ATOM   3841  C   TYR B  89       7.913  18.997 -27.071  1.00 94.14           C  
ATOM   3842  CB  TYR B  89       7.301  21.253 -26.053  1.00 94.14           C  
ATOM   3843  HB2 TYR B  89       8.132  21.714 -26.588  1.00 94.14           H  
ATOM   3844  HB3 TYR B  89       6.501  21.993 -26.017  1.00 94.14           H  
ATOM   3845  O   TYR B  89       8.974  19.318 -27.613  1.00 94.14           O  
ATOM   3846  CG  TYR B  89       7.757  20.938 -24.642  1.00 94.14           C  
ATOM   3847  CD1 TYR B  89       6.939  21.288 -23.555  1.00 94.14           C  
ATOM   3848  HD1 TYR B  89       5.980  21.753 -23.727  1.00 94.14           H  
ATOM   3849  CD2 TYR B  89       9.003  20.318 -24.411  1.00 94.14           C  
ATOM   3850  HD2 TYR B  89       9.637  20.054 -25.245  1.00 94.14           H  
ATOM   3851  CE1 TYR B  89       7.383  21.053 -22.242  1.00 94.14           C  
ATOM   3852  HE1 TYR B  89       6.781  21.354 -21.398  1.00 94.14           H  
ATOM   3853  CE2 TYR B  89       9.426  20.039 -23.097  1.00 94.14           C  
ATOM   3854  HE2 TYR B  89      10.375  19.553 -22.920  1.00 94.14           H  
ATOM   3855  OH  TYR B  89       9.018  20.194 -20.730  1.00 94.14           O  
ATOM   3856  HH  TYR B  89       9.869  19.751 -20.701  1.00 94.14           H  
ATOM   3857  CZ  TYR B  89       8.615  20.417 -22.007  1.00 94.14           C  
ATOM   3858  N   SER B  90       7.687  17.746 -26.658  1.00 94.12           N  
ATOM   3859  H   SER B  90       6.792  17.551 -26.232  1.00 94.12           H  
ATOM   3860  CA  SER B  90       8.574  16.613 -26.926  1.00 94.12           C  
ATOM   3861  HA  SER B  90       9.469  16.970 -27.436  1.00 94.12           H  
ATOM   3862  C   SER B  90       7.890  15.585 -27.827  1.00 94.12           C  
ATOM   3863  CB  SER B  90       9.040  15.965 -25.622  1.00 94.12           C  
ATOM   3864  HB2 SER B  90       9.510  16.718 -24.990  1.00 94.12           H  
ATOM   3865  HB3 SER B  90       8.187  15.535 -25.097  1.00 94.12           H  
ATOM   3866  O   SER B  90       6.758  15.175 -27.570  1.00 94.12           O  
ATOM   3867  OG  SER B  90       9.982  14.952 -25.928  1.00 94.12           O  
ATOM   3868  HG  SER B  90      10.295  14.587 -25.097  1.00 94.12           H  
ATOM   3869  N   ARG B  91       8.610  15.134 -28.862  1.00 94.22           N  
ATOM   3870  H   ARG B  91       9.530  15.531 -28.982  1.00 94.22           H  
ATOM   3871  CA  ARG B  91       8.234  14.003 -29.736  1.00 94.22           C  
ATOM   3872  HA  ARG B  91       7.161  13.831 -29.659  1.00 94.22           H  
ATOM   3873  C   ARG B  91       8.889  12.683 -29.305  1.00 94.22           C  
ATOM   3874  CB  ARG B  91       8.569  14.318 -31.211  1.00 94.22           C  
ATOM   3875  HB2 ARG B  91       8.293  13.458 -31.821  1.00 94.22           H  
ATOM   3876  HB3 ARG B  91       9.643  14.473 -31.316  1.00 94.22           H  
ATOM   3877  O   ARG B  91       8.854  11.714 -30.059  1.00 94.22           O  
ATOM   3878  CG  ARG B  91       7.821  15.540 -31.759  1.00 94.22           C  
ATOM   3879  HG2 ARG B  91       8.191  16.433 -31.256  1.00 94.22           H  
ATOM   3880  HG3 ARG B  91       6.757  15.420 -31.553  1.00 94.22           H  
ATOM   3881  CD  ARG B  91       8.022  15.699 -33.275  1.00 94.22           C  
ATOM   3882  HD2 ARG B  91       7.825  14.735 -33.744  1.00 94.22           H  
ATOM   3883  HD3 ARG B  91       9.061  15.966 -33.473  1.00 94.22           H  
ATOM   3884  NE  ARG B  91       7.121  16.733 -33.837  1.00 94.22           N  
ATOM   3885  HE  ARG B  91       6.950  17.541 -33.256  1.00 94.22           H  
ATOM   3886  NH1 ARG B  91       6.473  15.646 -35.776  1.00 94.22           N  
ATOM   3887 HH11 ARG B  91       5.761  15.536 -36.483  1.00 94.22           H  
ATOM   3888 HH12 ARG B  91       7.105  14.884 -35.578  1.00 94.22           H  
ATOM   3889  NH2 ARG B  91       5.460  17.513 -35.211  1.00 94.22           N  
ATOM   3890 HH21 ARG B  91       5.176  18.173 -34.501  1.00 94.22           H  
ATOM   3891 HH22 ARG B  91       4.802  17.296 -35.946  1.00 94.22           H  
ATOM   3892  CZ  ARG B  91       6.371  16.629 -34.928  1.00 94.22           C  
ATOM   3893  N   HIS B  92       9.546  12.661 -28.143  1.00 95.85           N  
ATOM   3894  H   HIS B  92       9.468  13.460 -27.530  1.00 95.85           H  
ATOM   3895  CA  HIS B  92      10.531  11.642 -27.787  1.00 95.85           C  
ATOM   3896  HA  HIS B  92      10.538  10.875 -28.562  1.00 95.85           H  
ATOM   3897  C   HIS B  92      10.229  10.953 -26.452  1.00 95.85           C  
ATOM   3898  CB  HIS B  92      11.925  12.278 -27.736  1.00 95.85           C  
ATOM   3899  HB2 HIS B  92      11.929  13.018 -26.936  1.00 95.85           H  
ATOM   3900  HB3 HIS B  92      12.657  11.507 -27.494  1.00 95.85           H  
ATOM   3901  O   HIS B  92       9.866  11.598 -25.467  1.00 95.85           O  
ATOM   3902  CG  HIS B  92      12.366  12.970 -28.996  1.00 95.85           C  
ATOM   3903  CD2 HIS B  92      12.819  12.374 -30.142  1.00 95.85           C  
ATOM   3904  HD2 HIS B  92      12.887  11.311 -30.321  1.00 95.85           H  
ATOM   3905  ND1 HIS B  92      12.455  14.334 -29.173  1.00 95.85           N  
ATOM   3906  HD1 HIS B  92      12.234  15.040 -28.485  1.00 95.85           H  
ATOM   3907  CE1 HIS B  92      12.948  14.552 -30.403  1.00 95.85           C  
ATOM   3908  HE1 HIS B  92      13.137  15.525 -30.830  1.00 95.85           H  
ATOM   3909  NE2 HIS B  92      13.208  13.392 -31.022  1.00 95.85           N  
ATOM   3910  N   GLY B  93      10.469   9.645 -26.411  1.00 96.86           N  
ATOM   3911  H   GLY B  93      10.830   9.204 -27.245  1.00 96.86           H  
ATOM   3912  CA  GLY B  93      10.329   8.784 -25.237  1.00 96.86           C  
ATOM   3913  HA2 GLY B  93       9.275   8.661 -24.991  1.00 96.86           H  
ATOM   3914  HA3 GLY B  93      10.841   9.227 -24.383  1.00 96.86           H  
ATOM   3915  C   GLY B  93      10.936   7.410 -25.518  1.00 96.86           C  
ATOM   3916  O   GLY B  93      11.488   7.193 -26.593  1.00 96.86           O  
ATOM   3917  N   ALA B  94      10.855   6.483 -24.569  1.00 98.34           N  
ATOM   3918  H   ALA B  94      10.422   6.721 -23.688  1.00 98.34           H  
ATOM   3919  CA  ALA B  94      11.346   5.117 -24.751  1.00 98.34           C  
ATOM   3920  HA  ALA B  94      11.783   5.005 -25.744  1.00 98.34           H  
ATOM   3921  C   ALA B  94      10.183   4.115 -24.653  1.00 98.34           C  
ATOM   3922  CB  ALA B  94      12.478   4.885 -23.749  1.00 98.34           C  
ATOM   3923  HB1 ALA B  94      12.087   4.944 -22.733  1.00 98.34           H  
ATOM   3924  HB2 ALA B  94      13.252   5.641 -23.883  1.00 98.34           H  
ATOM   3925  HB3 ALA B  94      12.924   3.905 -23.913  1.00 98.34           H  
ATOM   3926  O   ALA B  94       9.552   3.974 -23.605  1.00 98.34           O  
ATOM   3927  N   PHE B  95       9.887   3.423 -25.752  1.00 98.12           N  
ATOM   3928  H   PHE B  95      10.476   3.530 -26.566  1.00 98.12           H  
ATOM   3929  CA  PHE B  95       8.679   2.606 -25.906  1.00 98.12           C  
ATOM   3930  HA  PHE B  95       8.057   2.705 -25.016  1.00 98.12           H  
ATOM   3931  C   PHE B  95       9.014   1.121 -26.057  1.00 98.12           C  
ATOM   3932  CB  PHE B  95       7.860   3.139 -27.088  1.00 98.12           C  
ATOM   3933  HB2 PHE B  95       8.434   3.008 -28.006  1.00 98.12           H  
ATOM   3934  HB3 PHE B  95       6.950   2.546 -27.183  1.00 98.12           H  
ATOM   3935  O   PHE B  95      10.062   0.770 -26.595  1.00 98.12           O  
ATOM   3936  CG  PHE B  95       7.481   4.601 -26.941  1.00 98.12           C  
ATOM   3937  CD1 PHE B  95       6.307   4.963 -26.252  1.00 98.12           C  
ATOM   3938  HD1 PHE B  95       5.662   4.198 -25.845  1.00 98.12           H  
ATOM   3939  CD2 PHE B  95       8.319   5.605 -27.466  1.00 98.12           C  
ATOM   3940  HD2 PHE B  95       9.222   5.337 -27.994  1.00 98.12           H  
ATOM   3941  CE1 PHE B  95       5.971   6.321 -26.100  1.00 98.12           C  
ATOM   3942  HE1 PHE B  95       5.066   6.597 -25.580  1.00 98.12           H  
ATOM   3943  CE2 PHE B  95       7.986   6.960 -27.306  1.00 98.12           C  
ATOM   3944  HE2 PHE B  95       8.631   7.719 -27.725  1.00 98.12           H  
ATOM   3945  CZ  PHE B  95       6.809   7.319 -26.627  1.00 98.12           C  
ATOM   3946  HZ  PHE B  95       6.543   8.360 -26.519  1.00 98.12           H  
ATOM   3947  N   LEU B  96       8.128   0.249 -25.578  1.00 97.55           N  
ATOM   3948  H   LEU B  96       7.258   0.610 -25.213  1.00 97.55           H  
ATOM   3949  CA  LEU B  96       8.252  -1.193 -25.753  1.00 97.55           C  
ATOM   3950  HA  LEU B  96       9.277  -1.491 -25.530  1.00 97.55           H  
ATOM   3951  C   LEU B  96       7.987  -1.569 -27.212  1.00 97.55           C  
ATOM   3952  CB  LEU B  96       7.289  -1.939 -24.809  1.00 97.55           C  
ATOM   3953  HB2 LEU B  96       7.157  -2.954 -25.184  1.00 97.55           H  
ATOM   3954  HB3 LEU B  96       6.319  -1.442 -24.848  1.00 97.55           H  
ATOM   3955  O   LEU B  96       6.858  -1.491 -27.707  1.00 97.55           O  
ATOM   3956  CG  LEU B  96       7.730  -2.027 -23.341  1.00 97.55           C  
ATOM   3957  HG  LEU B  96       7.910  -1.027 -22.948  1.00 97.55           H  
ATOM   3958  CD1 LEU B  96       6.622  -2.689 -22.518  1.00 97.55           C  
ATOM   3959 HD11 LEU B  96       6.442  -3.701 -22.881  1.00 97.55           H  
ATOM   3960 HD12 LEU B  96       6.903  -2.724 -21.466  1.00 97.55           H  
ATOM   3961 HD13 LEU B  96       5.706  -2.107 -22.619  1.00 97.55           H  
ATOM   3962  CD2 LEU B  96       9.000  -2.857 -23.159  1.00 97.55           C  
ATOM   3963 HD21 LEU B  96       8.860  -3.848 -23.591  1.00 97.55           H  
ATOM   3964 HD22 LEU B  96       9.836  -2.372 -23.663  1.00 97.55           H  
ATOM   3965 HD23 LEU B  96       9.230  -2.945 -22.097  1.00 97.55           H  
ATOM   3966  N   ASP B  97       9.029  -2.050 -27.878  1.00 90.10           N  
ATOM   3967  H   ASP B  97       9.947  -2.004 -27.459  1.00 90.10           H  
ATOM   3968  CA  ASP B  97       8.895  -2.886 -29.059  1.00 90.10           C  
ATOM   3969  HA  ASP B  97       8.351  -2.314 -29.810  1.00 90.10           H  
ATOM   3970  C   ASP B  97       8.037  -4.128 -28.726  1.00 90.10           C  
ATOM   3971  CB  ASP B  97      10.290  -3.186 -29.650  1.00 90.10           C  
ATOM   3972  HB2 ASP B  97      10.204  -4.030 -30.333  1.00 90.10           H  
ATOM   3973  HB3 ASP B  97      10.583  -2.324 -30.250  1.00 90.10           H  
ATOM   3974  O   ASP B  97       8.249  -4.809 -27.723  1.00 90.10           O  
ATOM   3975  CG  ASP B  97      11.425  -3.445 -28.638  1.00 90.10           C  
ATOM   3976  OD1 ASP B  97      11.857  -2.493 -27.936  1.00 90.10           O  
ATOM   3977  OD2 ASP B  97      11.938  -4.580 -28.627  1.00 90.10           O  
ATOM   3978  N   GLY B  98       6.989  -4.368 -29.525  1.00 90.73           N  
ATOM   3979  H   GLY B  98       6.852  -3.778 -30.332  1.00 90.73           H  
ATOM   3980  CA  GLY B  98       6.005  -5.431 -29.275  1.00 90.73           C  
ATOM   3981  HA2 GLY B  98       6.528  -6.358 -29.041  1.00 90.73           H  
ATOM   3982  HA3 GLY B  98       5.437  -5.598 -30.190  1.00 90.73           H  
ATOM   3983  C   GLY B  98       4.996  -5.159 -28.145  1.00 90.73           C  
ATOM   3984  O   GLY B  98       4.382  -6.099 -27.646  1.00 90.73           O  
ATOM   3985  N   ALA B  99       4.775  -3.902 -27.726  1.00 93.86           N  
ATOM   3986  H   ALA B  99       5.378  -3.172 -28.078  1.00 93.86           H  
ATOM   3987  CA  ALA B  99       3.844  -3.561 -26.632  1.00 93.86           C  
ATOM   3988  HA  ALA B  99       4.267  -3.929 -25.697  1.00 93.86           H  
ATOM   3989  C   ALA B  99       2.427  -4.167 -26.773  1.00 93.86           C  
ATOM   3990  CB  ALA B  99       3.724  -2.035 -26.544  1.00 93.86           C  
ATOM   3991  HB1 ALA B  99       3.307  -1.636 -27.469  1.00 93.86           H  
ATOM   3992  HB2 ALA B  99       4.704  -1.588 -26.373  1.00 93.86           H  
ATOM   3993  HB3 ALA B  99       3.073  -1.764 -25.713  1.00 93.86           H  
ATOM   3994  O   ALA B  99       1.798  -4.508 -25.768  1.00 93.86           O  
ATOM   3995  N   ALA B 100       1.931  -4.305 -28.007  1.00 93.51           N  
ATOM   3996  H   ALA B 100       2.520  -4.035 -28.782  1.00 93.51           H  
ATOM   3997  CA  ALA B 100       0.613  -4.860 -28.315  1.00 93.51           C  
ATOM   3998  HA  ALA B 100      -0.051  -4.649 -27.476  1.00 93.51           H  
ATOM   3999  C   ALA B 100       0.594  -6.392 -28.518  1.00 93.51           C  
ATOM   4000  CB  ALA B 100       0.067  -4.119 -29.543  1.00 93.51           C  
ATOM   4001  HB1 ALA B 100       0.700  -4.317 -30.408  1.00 93.51           H  
ATOM   4002  HB2 ALA B 100       0.044  -3.046 -29.353  1.00 93.51           H  
ATOM   4003  HB3 ALA B 100      -0.944  -4.463 -29.762  1.00 93.51           H  
ATOM   4004  O   ALA B 100      -0.498  -6.965 -28.568  1.00 93.51           O  
ATOM   4005  N   ASP B 101       1.753  -7.048 -28.618  1.00 95.03           N  
ATOM   4006  H   ASP B 101       2.618  -6.553 -28.456  1.00 95.03           H  
ATOM   4007  CA  ASP B 101       1.864  -8.492 -28.853  1.00 95.03           C  
ATOM   4008  HA  ASP B 101       1.107  -8.776 -29.585  1.00 95.03           H  
ATOM   4009  C   ASP B 101       1.597  -9.297 -27.570  1.00 95.03           C  
ATOM   4010  CB  ASP B 101       3.238  -8.841 -29.454  1.00 95.03           C  
ATOM   4011  HB2 ASP B 101       4.025  -8.486 -28.790  1.00 95.03           H  
ATOM   4012  HB3 ASP B 101       3.322  -9.926 -29.516  1.00 95.03           H  
ATOM   4013  O   ASP B 101       1.929  -8.861 -26.466  1.00 95.03           O  
ATOM   4014  CG  ASP B 101       3.442  -8.274 -30.864  1.00 95.03           C  
ATOM   4015  OD1 ASP B 101       2.489  -8.372 -31.670  1.00 95.03           O  
ATOM   4016  OD2 ASP B 101       4.560  -7.785 -31.142  1.00 95.03           O  
ATOM   4017  N   PHE B 102       0.950 -10.464 -27.708  1.00 96.65           N  
ATOM   4018  H   PHE B 102       0.700 -10.765 -28.639  1.00 96.65           H  
ATOM   4019  CA  PHE B 102       0.589 -11.343 -26.587  1.00 96.65           C  
ATOM   4020  HA  PHE B 102       1.449 -11.437 -25.923  1.00 96.65           H  
ATOM   4021  C   PHE B 102       0.155 -12.746 -27.055  1.00 96.65           C  
ATOM   4022  CB  PHE B 102      -0.580 -10.683 -25.830  1.00 96.65           C  
ATOM   4023  HB2 PHE B 102      -0.270  -9.692 -25.499  1.00 96.65           H  
ATOM   4024  HB3 PHE B 102      -1.408 -10.544 -26.524  1.00 96.65           H  
ATOM   4025  O   PHE B 102      -0.755 -12.854 -27.885  1.00 96.65           O  
ATOM   4026  CG  PHE B 102      -1.075 -11.424 -24.606  1.00 96.65           C  
ATOM   4027  CD1 PHE B 102      -2.441 -11.737 -24.467  1.00 96.65           C  
ATOM   4028  HD1 PHE B 102      -3.133 -11.482 -25.256  1.00 96.65           H  
ATOM   4029  CD2 PHE B 102      -0.178 -11.741 -23.570  1.00 96.65           C  
ATOM   4030  HD2 PHE B 102       0.868 -11.491 -23.663  1.00 96.65           H  
ATOM   4031  CE1 PHE B 102      -2.907 -12.366 -23.299  1.00 96.65           C  
ATOM   4032  HE1 PHE B 102      -3.956 -12.597 -23.191  1.00 96.65           H  
ATOM   4033  CE2 PHE B 102      -0.641 -12.375 -22.407  1.00 96.65           C  
ATOM   4034  HE2 PHE B 102       0.058 -12.618 -21.621  1.00 96.65           H  
ATOM   4035  CZ  PHE B 102      -2.003 -12.688 -22.271  1.00 96.65           C  
ATOM   4036  HZ  PHE B 102      -2.345 -13.179 -21.372  1.00 96.65           H  
ATOM   4037  N   ASP B 103       0.697 -13.833 -26.486  1.00 96.83           N  
ATOM   4038  H   ASP B 103       1.438 -13.699 -25.814  1.00 96.83           H  
ATOM   4039  CA  ASP B 103       0.157 -15.190 -26.717  1.00 96.83           C  
ATOM   4040  HA  ASP B 103      -0.213 -15.213 -27.742  1.00 96.83           H  
ATOM   4041  C   ASP B 103      -1.066 -15.470 -25.823  1.00 96.83           C  
ATOM   4042  CB  ASP B 103       1.221 -16.304 -26.672  1.00 96.83           C  
ATOM   4043  HB2 ASP B 103       1.563 -16.444 -25.647  1.00 96.83           H  
ATOM   4044  HB3 ASP B 103       2.074 -15.994 -27.276  1.00 96.83           H  
ATOM   4045  O   ASP B 103      -1.028 -16.205 -24.831  1.00 96.83           O  
ATOM   4046  CG  ASP B 103       0.690 -17.646 -27.232  1.00 96.83           C  
ATOM   4047  OD1 ASP B 103      -0.551 -17.818 -27.357  1.00 96.83           O  
ATOM   4048  OD2 ASP B 103       1.512 -18.546 -27.526  1.00 96.83           O  
ATOM   4049  N   ALA B 104      -2.209 -14.903 -26.216  1.00 94.72           N  
ATOM   4050  H   ALA B 104      -2.150 -14.236 -26.972  1.00 94.72           H  
ATOM   4051  CA  ALA B 104      -3.490 -15.122 -25.545  1.00 94.72           C  
ATOM   4052  HA  ALA B 104      -3.420 -14.719 -24.535  1.00 94.72           H  
ATOM   4053  C   ALA B 104      -3.854 -16.619 -25.419  1.00 94.72           C  
ATOM   4054  CB  ALA B 104      -4.564 -14.346 -26.317  1.00 94.72           C  
ATOM   4055  HB1 ALA B 104      -4.679 -14.759 -27.319  1.00 94.72           H  
ATOM   4056  HB2 ALA B 104      -4.279 -13.297 -26.393  1.00 94.72           H  
ATOM   4057  HB3 ALA B 104      -5.516 -14.416 -25.789  1.00 94.72           H  
ATOM   4058  O   ALA B 104      -4.391 -17.049 -24.393  1.00 94.72           O  
ATOM   4059  N   ALA B 105      -3.510 -17.442 -26.418  1.00 91.75           N  
ATOM   4060  H   ALA B 105      -2.887 -17.087 -27.128  1.00 91.75           H  
ATOM   4061  CA  ALA B 105      -3.801 -18.876 -26.417  1.00 91.75           C  
ATOM   4062  HA  ALA B 105      -4.840 -19.012 -26.115  1.00 91.75           H  
ATOM   4063  C   ALA B 105      -2.928 -19.659 -25.416  1.00 91.75           C  
ATOM   4064  CB  ALA B 105      -3.646 -19.403 -27.849  1.00 91.75           C  
ATOM   4065  HB1 ALA B 105      -4.304 -18.849 -28.518  1.00 91.75           H  
ATOM   4066  HB2 ALA B 105      -3.908 -20.460 -27.881  1.00 91.75           H  
ATOM   4067  HB3 ALA B 105      -2.615 -19.279 -28.178  1.00 91.75           H  
ATOM   4068  O   ALA B 105      -3.363 -20.695 -24.893  1.00 91.75           O  
ATOM   4069  N   PHE B 106      -1.732 -19.159 -25.095  1.00 95.70           N  
ATOM   4070  H   PHE B 106      -1.384 -18.371 -25.623  1.00 95.70           H  
ATOM   4071  CA  PHE B 106      -0.879 -19.703 -24.040  1.00 95.70           C  
ATOM   4072  HA  PHE B 106      -0.775 -20.774 -24.211  1.00 95.70           H  
ATOM   4073  C   PHE B 106      -1.475 -19.526 -22.640  1.00 95.70           C  
ATOM   4074  CB  PHE B 106       0.523 -19.104 -24.125  1.00 95.70           C  
ATOM   4075  HB2 PHE B 106       0.887 -19.209 -25.147  1.00 95.70           H  
ATOM   4076  HB3 PHE B 106       0.496 -18.043 -23.877  1.00 95.70           H  
ATOM   4077  O   PHE B 106      -1.368 -20.436 -21.814  1.00 95.70           O  
ATOM   4078  CG  PHE B 106       1.504 -19.804 -23.216  1.00 95.70           C  
ATOM   4079  CD1 PHE B 106       1.651 -19.382 -21.884  1.00 95.70           C  
ATOM   4080  HD1 PHE B 106       1.095 -18.532 -21.517  1.00 95.70           H  
ATOM   4081  CD2 PHE B 106       2.255 -20.891 -23.700  1.00 95.70           C  
ATOM   4082  HD2 PHE B 106       2.171 -21.176 -24.738  1.00 95.70           H  
ATOM   4083  CE1 PHE B 106       2.539 -20.055 -21.033  1.00 95.70           C  
ATOM   4084  HE1 PHE B 106       2.666 -19.712 -20.017  1.00 95.70           H  
ATOM   4085  CE2 PHE B 106       3.152 -21.558 -22.849  1.00 95.70           C  
ATOM   4086  HE2 PHE B 106       3.772 -22.358 -23.226  1.00 95.70           H  
ATOM   4087  CZ  PHE B 106       3.292 -21.140 -21.515  1.00 95.70           C  
ATOM   4088  HZ  PHE B 106       4.008 -21.626 -20.868  1.00 95.70           H  
ATOM   4089  N   PHE B 107      -2.169 -18.418 -22.386  1.00 95.08           N  
ATOM   4090  H   PHE B 107      -2.151 -17.683 -23.078  1.00 95.08           H  
ATOM   4091  CA  PHE B 107      -2.848 -18.165 -21.108  1.00 95.08           C  
ATOM   4092  HA  PHE B 107      -2.356 -18.751 -20.333  1.00 95.08           H  
ATOM   4093  C   PHE B 107      -4.317 -18.621 -21.087  1.00 95.08           C  
ATOM   4094  CB  PHE B 107      -2.647 -16.696 -20.724  1.00 95.08           C  
ATOM   4095  HB2 PHE B 107      -3.179 -16.485 -19.797  1.00 95.08           H  
ATOM   4096  HB3 PHE B 107      -3.068 -16.061 -21.504  1.00 95.08           H  
ATOM   4097  O   PHE B 107      -4.934 -18.658 -20.026  1.00 95.08           O  
ATOM   4098  CG  PHE B 107      -1.177 -16.372 -20.534  1.00 95.08           C  
ATOM   4099  CD1 PHE B 107      -0.485 -16.825 -19.392  1.00 95.08           C  
ATOM   4100  HD1 PHE B 107      -1.006 -17.364 -18.615  1.00 95.08           H  
ATOM   4101  CD2 PHE B 107      -0.470 -15.713 -21.555  1.00 95.08           C  
ATOM   4102  HD2 PHE B 107      -0.976 -15.378 -22.448  1.00 95.08           H  
ATOM   4103  CE1 PHE B 107       0.898 -16.606 -19.266  1.00 95.08           C  
ATOM   4104  HE1 PHE B 107       1.431 -16.945 -18.390  1.00 95.08           H  
ATOM   4105  CE2 PHE B 107       0.914 -15.516 -21.441  1.00 95.08           C  
ATOM   4106  HE2 PHE B 107       1.444 -15.035 -22.250  1.00 95.08           H  
ATOM   4107  CZ  PHE B 107       1.599 -15.959 -20.297  1.00 95.08           C  
ATOM   4108  HZ  PHE B 107       2.667 -15.818 -20.215  1.00 95.08           H  
ATOM   4109  N   GLY B 108      -4.867 -19.043 -22.232  1.00 88.95           N  
ATOM   4110  H   GLY B 108      -4.326 -18.916 -23.076  1.00 88.95           H  
ATOM   4111  CA  GLY B 108      -6.264 -19.477 -22.366  1.00 88.95           C  
ATOM   4112  HA2 GLY B 108      -6.546 -20.077 -21.500  1.00 88.95           H  
ATOM   4113  HA3 GLY B 108      -6.354 -20.089 -23.263  1.00 88.95           H  
ATOM   4114  C   GLY B 108      -7.269 -18.325 -22.489  1.00 88.95           C  
ATOM   4115  O   GLY B 108      -8.463 -18.540 -22.302  1.00 88.95           O  
ATOM   4116  N   ILE B 109      -6.782 -17.125 -22.800  1.00 90.25           N  
ATOM   4117  H   ILE B 109      -5.806 -17.078 -23.056  1.00 90.25           H  
ATOM   4118  CA  ILE B 109      -7.555 -15.896 -22.995  1.00 90.25           C  
ATOM   4119  HA  ILE B 109      -8.418 -15.902 -22.329  1.00 90.25           H  
ATOM   4120  C   ILE B 109      -8.079 -15.862 -24.437  1.00 90.25           C  
ATOM   4121  CB  ILE B 109      -6.660 -14.692 -22.610  1.00 90.25           C  
ATOM   4122  HB  ILE B 109      -5.695 -14.812 -23.103  1.00 90.25           H  
ATOM   4123  O   ILE B 109      -7.399 -16.288 -25.375  1.00 90.25           O  
ATOM   4124  CG1 ILE B 109      -6.442 -14.697 -21.076  1.00 90.25           C  
ATOM   4125 HG12 ILE B 109      -7.369 -14.406 -20.581  1.00 90.25           H  
ATOM   4126 HG13 ILE B 109      -6.192 -15.704 -20.741  1.00 90.25           H  
ATOM   4127  CG2 ILE B 109      -7.248 -13.345 -23.057  1.00 90.25           C  
ATOM   4128 HG21 ILE B 109      -6.580 -12.525 -22.793  1.00 90.25           H  
ATOM   4129 HG22 ILE B 109      -7.374 -13.325 -24.140  1.00 90.25           H  
ATOM   4130 HG23 ILE B 109      -8.213 -13.183 -22.577  1.00 90.25           H  
ATOM   4131  CD1 ILE B 109      -5.312 -13.784 -20.595  1.00 90.25           C  
ATOM   4132 HD11 ILE B 109      -5.537 -12.740 -20.813  1.00 90.25           H  
ATOM   4133 HD12 ILE B 109      -5.190 -13.899 -19.518  1.00 90.25           H  
ATOM   4134 HD13 ILE B 109      -4.383 -14.069 -21.089  1.00 90.25           H  
ATOM   4135  N   SER B 110      -9.306 -15.375 -24.639  1.00 85.22           N  
ATOM   4136  H   SER B 110      -9.799 -14.976 -23.853  1.00 85.22           H  
ATOM   4137  CA  SER B 110      -9.875 -15.281 -25.993  1.00 85.22           C  
ATOM   4138  HA  SER B 110      -9.622 -16.207 -26.509  1.00 85.22           H  
ATOM   4139  C   SER B 110      -9.271 -14.104 -26.779  1.00 85.22           C  
ATOM   4140  CB  SER B 110     -11.405 -15.200 -25.953  1.00 85.22           C  
ATOM   4141  HB2 SER B 110     -11.790 -15.433 -26.945  1.00 85.22           H  
ATOM   4142  HB3 SER B 110     -11.795 -15.938 -25.251  1.00 85.22           H  
ATOM   4143  O   SER B 110      -8.938 -13.088 -26.171  1.00 85.22           O  
ATOM   4144  OG  SER B 110     -11.856 -13.911 -25.595  1.00 85.22           O  
ATOM   4145  HG  SER B 110     -11.776 -13.810 -24.644  1.00 85.22           H  
ATOM   4146  N   PRO B 111      -9.188 -14.148 -28.126  1.00 87.07           N  
ATOM   4147  CA  PRO B 111      -8.711 -13.002 -28.910  1.00 87.07           C  
ATOM   4148  HA  PRO B 111      -7.676 -12.799 -28.638  1.00 87.07           H  
ATOM   4149  C   PRO B 111      -9.534 -11.721 -28.700  1.00 87.07           C  
ATOM   4150  CB  PRO B 111      -8.767 -13.457 -30.373  1.00 87.07           C  
ATOM   4151  HB2 PRO B 111      -9.737 -13.213 -30.807  1.00 87.07           H  
ATOM   4152  HB3 PRO B 111      -7.964 -13.013 -30.961  1.00 87.07           H  
ATOM   4153  O   PRO B 111      -9.003 -10.624 -28.826  1.00 87.07           O  
ATOM   4154  CG  PRO B 111      -8.626 -14.975 -30.274  1.00 87.07           C  
ATOM   4155  HG2 PRO B 111      -7.574 -15.237 -30.161  1.00 87.07           H  
ATOM   4156  HG3 PRO B 111      -9.059 -15.480 -31.138  1.00 87.07           H  
ATOM   4157  CD  PRO B 111      -9.379 -15.305 -28.986  1.00 87.07           C  
ATOM   4158  HD2 PRO B 111     -10.441 -15.433 -29.195  1.00 87.07           H  
ATOM   4159  HD3 PRO B 111      -8.964 -16.211 -28.543  1.00 87.07           H  
ATOM   4160  N   ARG B 112     -10.824 -11.857 -28.361  1.00 82.02           N  
ATOM   4161  H   ARG B 112     -11.173 -12.793 -28.212  1.00 82.02           H  
ATOM   4162  CA  ARG B 112     -11.737 -10.734 -28.104  1.00 82.02           C  
ATOM   4163  HA  ARG B 112     -11.552  -9.958 -28.848  1.00 82.02           H  
ATOM   4164  C   ARG B 112     -11.476 -10.081 -26.747  1.00 82.02           C  
ATOM   4165  CB  ARG B 112     -13.180 -11.239 -28.246  1.00 82.02           C  
ATOM   4166  HB2 ARG B 112     -13.455 -11.840 -27.379  1.00 82.02           H  
ATOM   4167  HB3 ARG B 112     -13.238 -11.867 -29.135  1.00 82.02           H  
ATOM   4168  O   ARG B 112     -11.417  -8.863 -26.654  1.00 82.02           O  
ATOM   4169  CG  ARG B 112     -14.175 -10.086 -28.413  1.00 82.02           C  
ATOM   4170  HG2 ARG B 112     -14.213  -9.483 -27.506  1.00 82.02           H  
ATOM   4171  HG3 ARG B 112     -13.838  -9.454 -29.234  1.00 82.02           H  
ATOM   4172  CD  ARG B 112     -15.572 -10.617 -28.764  1.00 82.02           C  
ATOM   4173  HD2 ARG B 112     -15.987  -9.944 -29.513  1.00 82.02           H  
ATOM   4174  HD3 ARG B 112     -15.494 -11.602 -29.225  1.00 82.02           H  
ATOM   4175  NE  ARG B 112     -16.457 -10.681 -27.587  1.00 82.02           N  
ATOM   4176  HE  ARG B 112     -16.217 -10.087 -26.806  1.00 82.02           H  
ATOM   4177  NH1 ARG B 112     -18.228 -11.869 -28.489  1.00 82.02           N  
ATOM   4178 HH11 ARG B 112     -19.203 -12.114 -28.391  1.00 82.02           H  
ATOM   4179 HH12 ARG B 112     -18.005 -11.563 -29.425  1.00 82.02           H  
ATOM   4180  NH2 ARG B 112     -18.293 -11.222 -26.370  1.00 82.02           N  
ATOM   4181 HH21 ARG B 112     -18.115 -10.388 -25.829  1.00 82.02           H  
ATOM   4182 HH22 ARG B 112     -19.234 -11.585 -26.327  1.00 82.02           H  
ATOM   4183  CZ  ARG B 112     -17.640 -11.269 -27.494  1.00 82.02           C  
ATOM   4184  N   GLU B 113     -11.245 -10.900 -25.724  1.00 85.76           N  
ATOM   4185  H   GLU B 113     -11.303 -11.895 -25.888  1.00 85.76           H  
ATOM   4186  CA  GLU B 113     -10.810 -10.452 -24.399  1.00 85.76           C  
ATOM   4187  HA  GLU B 113     -11.492  -9.685 -24.029  1.00 85.76           H  
ATOM   4188  C   GLU B 113      -9.403  -9.838 -24.453  1.00 85.76           C  
ATOM   4189  CB  GLU B 113     -10.870 -11.658 -23.454  1.00 85.76           C  
ATOM   4190  HB2 GLU B 113     -10.208 -12.431 -23.844  1.00 85.76           H  
ATOM   4191  HB3 GLU B 113     -11.889 -12.046 -23.457  1.00 85.76           H  
ATOM   4192  O   GLU B 113      -9.194  -8.756 -23.921  1.00 85.76           O  
ATOM   4193  CG  GLU B 113     -10.472 -11.346 -22.007  1.00 85.76           C  
ATOM   4194  HG2 GLU B 113      -9.455 -10.956 -21.991  1.00 85.76           H  
ATOM   4195  HG3 GLU B 113     -11.138 -10.578 -21.613  1.00 85.76           H  
ATOM   4196  CD  GLU B 113     -10.529 -12.592 -21.110  1.00 85.76           C  
ATOM   4197  OE1 GLU B 113     -10.394 -12.411 -19.876  1.00 85.76           O  
ATOM   4198  OE2 GLU B 113     -10.658 -13.720 -21.652  1.00 85.76           O  
ATOM   4199  N   ALA B 114      -8.458 -10.459 -25.168  1.00 91.68           N  
ATOM   4200  H   ALA B 114      -8.675 -11.357 -25.576  1.00 91.68           H  
ATOM   4201  CA  ALA B 114      -7.101  -9.935 -25.341  1.00 91.68           C  
ATOM   4202  HA  ALA B 114      -6.652  -9.810 -24.355  1.00 91.68           H  
ATOM   4203  C   ALA B 114      -7.060  -8.561 -26.038  1.00 91.68           C  
ATOM   4204  CB  ALA B 114      -6.279 -10.964 -26.125  1.00 91.68           C  
ATOM   4205  HB1 ALA B 114      -6.715 -11.114 -27.112  1.00 91.68           H  
ATOM   4206  HB2 ALA B 114      -6.258 -11.912 -25.587  1.00 91.68           H  
ATOM   4207  HB3 ALA B 114      -5.258 -10.600 -26.241  1.00 91.68           H  
ATOM   4208  O   ALA B 114      -6.162  -7.772 -25.756  1.00 91.68           O  
ATOM   4209  N   LEU B 115      -8.031  -8.267 -26.913  1.00 88.88           N  
ATOM   4210  H   LEU B 115      -8.702  -8.986 -27.141  1.00 88.88           H  
ATOM   4211  CA  LEU B 115      -8.196  -6.953 -27.547  1.00 88.88           C  
ATOM   4212  HA  LEU B 115      -7.210  -6.583 -27.827  1.00 88.88           H  
ATOM   4213  C   LEU B 115      -8.819  -5.908 -26.599  1.00 88.88           C  
ATOM   4214  CB  LEU B 115      -9.054  -7.132 -28.815  1.00 88.88           C  
ATOM   4215  HB2 LEU B 115      -8.754  -8.043 -29.333  1.00 88.88           H  
ATOM   4216  HB3 LEU B 115     -10.093  -7.252 -28.506  1.00 88.88           H  
ATOM   4217  O   LEU B 115      -8.559  -4.722 -26.754  1.00 88.88           O  
ATOM   4218  CG  LEU B 115      -8.950  -5.959 -29.809  1.00 88.88           C  
ATOM   4219  HG  LEU B 115      -9.012  -5.006 -29.283  1.00 88.88           H  
ATOM   4220  CD1 LEU B 115      -7.640  -6.018 -30.601  1.00 88.88           C  
ATOM   4221 HD11 LEU B 115      -6.794  -5.924 -29.921  1.00 88.88           H  
ATOM   4222 HD12 LEU B 115      -7.602  -5.186 -31.304  1.00 88.88           H  
ATOM   4223 HD13 LEU B 115      -7.565  -6.959 -31.145  1.00 88.88           H  
ATOM   4224  CD2 LEU B 115     -10.106  -6.017 -30.809  1.00 88.88           C  
ATOM   4225 HD21 LEU B 115     -11.053  -5.939 -30.274  1.00 88.88           H  
ATOM   4226 HD22 LEU B 115     -10.030  -5.178 -31.501  1.00 88.88           H  
ATOM   4227 HD23 LEU B 115     -10.075  -6.955 -31.365  1.00 88.88           H  
ATOM   4228  N   ALA B 116      -9.628  -6.336 -25.626  1.00 87.92           N  
ATOM   4229  H   ALA B 116      -9.812  -7.327 -25.557  1.00 87.92           H  
ATOM   4230  CA  ALA B 116     -10.222  -5.470 -24.601  1.00 87.92           C  
ATOM   4231  HA  ALA B 116     -10.386  -4.478 -25.023  1.00 87.92           H  
ATOM   4232  C   ALA B 116      -9.321  -5.282 -23.360  1.00 87.92           C  
ATOM   4233  CB  ALA B 116     -11.587  -6.059 -24.226  1.00 87.92           C  
ATOM   4234  HB1 ALA B 116     -12.217  -6.134 -25.113  1.00 87.92           H  
ATOM   4235  HB2 ALA B 116     -11.455  -7.050 -23.792  1.00 87.92           H  
ATOM   4236  HB3 ALA B 116     -12.078  -5.414 -23.497  1.00 87.92           H  
ATOM   4237  O   ALA B 116      -9.581  -4.405 -22.537  1.00 87.92           O  
ATOM   4238  N   MET B 117      -8.279  -6.107 -23.210  1.00 92.28           N  
ATOM   4239  H   MET B 117      -8.175  -6.849 -23.888  1.00 92.28           H  
ATOM   4240  CA  MET B 117      -7.297  -6.028 -22.129  1.00 92.28           C  
ATOM   4241  HA  MET B 117      -7.808  -5.771 -21.202  1.00 92.28           H  
ATOM   4242  C   MET B 117      -6.236  -4.958 -22.383  1.00 92.28           C  
ATOM   4243  CB  MET B 117      -6.590  -7.379 -21.937  1.00 92.28           C  
ATOM   4244  HB2 MET B 117      -5.665  -7.202 -21.388  1.00 92.28           H  
ATOM   4245  HB3 MET B 117      -6.332  -7.797 -22.910  1.00 92.28           H  
ATOM   4246  O   MET B 117      -5.508  -5.022 -23.381  1.00 92.28           O  
ATOM   4247  CG  MET B 117      -7.415  -8.395 -21.143  1.00 92.28           C  
ATOM   4248  HG2 MET B 117      -7.547  -8.017 -20.129  1.00 92.28           H  
ATOM   4249  HG3 MET B 117      -8.402  -8.486 -21.595  1.00 92.28           H  
ATOM   4250  SD  MET B 117      -6.668 -10.049 -21.051  1.00 92.28           S  
ATOM   4251  CE  MET B 117      -5.135  -9.668 -20.162  1.00 92.28           C  
ATOM   4252  HE1 MET B 117      -4.601 -10.590 -19.933  1.00 92.28           H  
ATOM   4253  HE2 MET B 117      -4.496  -9.033 -20.777  1.00 92.28           H  
ATOM   4254  HE3 MET B 117      -5.372  -9.137 -19.241  1.00 92.28           H  
ATOM   4255  N   ASP B 118      -6.053  -4.088 -21.391  1.00 94.89           N  
ATOM   4256  H   ASP B 118      -6.714  -4.076 -20.627  1.00 94.89           H  
ATOM   4257  CA  ASP B 118      -4.887  -3.225 -21.226  1.00 94.89           C  
ATOM   4258  HA  ASP B 118      -4.977  -2.392 -21.924  1.00 94.89           H  
ATOM   4259  C   ASP B 118      -3.591  -4.029 -21.490  1.00 94.89           C  
ATOM   4260  CB  ASP B 118      -4.925  -2.651 -19.793  1.00 94.89           C  
ATOM   4261  HB2 ASP B 118      -5.848  -2.085 -19.660  1.00 94.89           H  
ATOM   4262  HB3 ASP B 118      -4.941  -3.481 -19.086  1.00 94.89           H  
ATOM   4263  O   ASP B 118      -3.388  -5.092 -20.877  1.00 94.89           O  
ATOM   4264  CG  ASP B 118      -3.758  -1.737 -19.417  1.00 94.89           C  
ATOM   4265  OD1 ASP B 118      -2.823  -1.598 -20.232  1.00 94.89           O  
ATOM   4266  OD2 ASP B 118      -3.727  -1.261 -18.261  1.00 94.89           O  
ATOM   4267  N   PRO B 119      -2.699  -3.580 -22.399  1.00 97.04           N  
ATOM   4268  CA  PRO B 119      -1.408  -4.227 -22.620  1.00 97.04           C  
ATOM   4269  HA  PRO B 119      -1.574  -5.227 -23.021  1.00 97.04           H  
ATOM   4270  C   PRO B 119      -0.574  -4.368 -21.337  1.00 97.04           C  
ATOM   4271  CB  PRO B 119      -0.699  -3.384 -23.685  1.00 97.04           C  
ATOM   4272  HB2 PRO B 119      -0.907  -3.800 -24.671  1.00 97.04           H  
ATOM   4273  HB3 PRO B 119       0.378  -3.335 -23.521  1.00 97.04           H  
ATOM   4274  O   PRO B 119       0.201  -5.320 -21.241  1.00 97.04           O  
ATOM   4275  CG  PRO B 119      -1.360  -2.012 -23.565  1.00 97.04           C  
ATOM   4276  HG2 PRO B 119      -1.301  -1.445 -24.494  1.00 97.04           H  
ATOM   4277  HG3 PRO B 119      -0.915  -1.455 -22.741  1.00 97.04           H  
ATOM   4278  CD  PRO B 119      -2.797  -2.372 -23.210  1.00 97.04           C  
ATOM   4279  HD2 PRO B 119      -3.251  -1.539 -22.674  1.00 97.04           H  
ATOM   4280  HD3 PRO B 119      -3.365  -2.588 -24.115  1.00 97.04           H  
ATOM   4281  N   GLN B 120      -0.776  -3.531 -20.310  1.00 97.99           N  
ATOM   4282  H   GLN B 120      -1.441  -2.778 -20.415  1.00 97.99           H  
ATOM   4283  CA  GLN B 120      -0.157  -3.725 -18.995  1.00 97.99           C  
ATOM   4284  HA  GLN B 120       0.924  -3.685 -19.127  1.00 97.99           H  
ATOM   4285  C   GLN B 120      -0.503  -5.096 -18.386  1.00 97.99           C  
ATOM   4286  CB  GLN B 120      -0.575  -2.617 -18.013  1.00 97.99           C  
ATOM   4287  HB2 GLN B 120      -1.653  -2.663 -17.861  1.00 97.99           H  
ATOM   4288  HB3 GLN B 120      -0.110  -2.826 -17.050  1.00 97.99           H  
ATOM   4289  O   GLN B 120       0.386  -5.784 -17.883  1.00 97.99           O  
ATOM   4290  CG  GLN B 120      -0.169  -1.196 -18.439  1.00 97.99           C  
ATOM   4291  HG2 GLN B 120       0.890  -1.183 -18.697  1.00 97.99           H  
ATOM   4292  HG3 GLN B 120      -0.722  -0.878 -19.323  1.00 97.99           H  
ATOM   4293  CD  GLN B 120      -0.409  -0.183 -17.328  1.00 97.99           C  
ATOM   4294  NE2 GLN B 120      -1.643   0.117 -16.992  1.00 97.99           N  
ATOM   4295 HE21 GLN B 120      -2.412  -0.307 -17.491  1.00 97.99           H  
ATOM   4296 HE22 GLN B 120      -1.802   0.818 -16.282  1.00 97.99           H  
ATOM   4297  OE1 GLN B 120       0.532   0.326 -16.734  1.00 97.99           O  
ATOM   4298  N   GLN B 121      -1.763  -5.547 -18.475  1.00 97.95           N  
ATOM   4299  H   GLN B 121      -2.436  -4.990 -18.983  1.00 97.95           H  
ATOM   4300  CA  GLN B 121      -2.171  -6.873 -17.983  1.00 97.95           C  
ATOM   4301  HA  GLN B 121      -1.817  -6.989 -16.959  1.00 97.95           H  
ATOM   4302  C   GLN B 121      -1.552  -8.013 -18.811  1.00 97.95           C  
ATOM   4303  CB  GLN B 121      -3.705  -7.023 -17.990  1.00 97.95           C  
ATOM   4304  HB2 GLN B 121      -3.927  -8.028 -17.631  1.00 97.95           H  
ATOM   4305  HB3 GLN B 121      -4.077  -6.939 -19.011  1.00 97.95           H  
ATOM   4306  O   GLN B 121      -1.252  -9.081 -18.275  1.00 97.95           O  
ATOM   4307  CG  GLN B 121      -4.460  -6.018 -17.102  1.00 97.95           C  
ATOM   4308  HG2 GLN B 121      -4.406  -5.024 -17.547  1.00 97.95           H  
ATOM   4309  HG3 GLN B 121      -3.974  -5.978 -16.127  1.00 97.95           H  
ATOM   4310  CD  GLN B 121      -5.929  -6.386 -16.876  1.00 97.95           C  
ATOM   4311  NE2 GLN B 121      -6.700  -5.563 -16.205  1.00 97.95           N  
ATOM   4312 HE21 GLN B 121      -6.385  -4.632 -15.976  1.00 97.95           H  
ATOM   4313 HE22 GLN B 121      -7.680  -5.805 -16.164  1.00 97.95           H  
ATOM   4314  OE1 GLN B 121      -6.405  -7.458 -17.231  1.00 97.95           O  
ATOM   4315  N   ARG B 122      -1.354  -7.793 -20.118  1.00 98.04           N  
ATOM   4316  H   ARG B 122      -1.596  -6.878 -20.469  1.00 98.04           H  
ATOM   4317  CA  ARG B 122      -0.801  -8.782 -21.058  1.00 98.04           C  
ATOM   4318  HA  ARG B 122      -1.249  -9.757 -20.863  1.00 98.04           H  
ATOM   4319  C   ARG B 122       0.702  -8.988 -20.861  1.00 98.04           C  
ATOM   4320  CB  ARG B 122      -1.149  -8.370 -22.501  1.00 98.04           C  
ATOM   4321  HB2 ARG B 122      -0.827  -7.346 -22.689  1.00 98.04           H  
ATOM   4322  HB3 ARG B 122      -0.611  -9.022 -23.189  1.00 98.04           H  
ATOM   4323  O   ARG B 122       1.139 -10.111 -20.616  1.00 98.04           O  
ATOM   4324  CG  ARG B 122      -2.659  -8.502 -22.760  1.00 98.04           C  
ATOM   4325  HG2 ARG B 122      -3.209  -7.824 -22.108  1.00 98.04           H  
ATOM   4326  HG3 ARG B 122      -2.954  -9.525 -22.524  1.00 98.04           H  
ATOM   4327  CD  ARG B 122      -3.049  -8.224 -24.215  1.00 98.04           C  
ATOM   4328  HD2 ARG B 122      -2.241  -8.545 -24.872  1.00 98.04           H  
ATOM   4329  HD3 ARG B 122      -3.928  -8.824 -24.451  1.00 98.04           H  
ATOM   4330  NE  ARG B 122      -3.400  -6.812 -24.445  1.00 98.04           N  
ATOM   4331  HE  ARG B 122      -4.034  -6.374 -23.792  1.00 98.04           H  
ATOM   4332  NH1 ARG B 122      -2.477  -6.545 -26.536  1.00 98.04           N  
ATOM   4333 HH11 ARG B 122      -1.918  -7.379 -26.429  1.00 98.04           H  
ATOM   4334 HH12 ARG B 122      -2.342  -6.006 -27.380  1.00 98.04           H  
ATOM   4335  NH2 ARG B 122      -3.867  -5.001 -25.690  1.00 98.04           N  
ATOM   4336 HH21 ARG B 122      -4.532  -4.755 -24.971  1.00 98.04           H  
ATOM   4337 HH22 ARG B 122      -3.914  -4.512 -26.573  1.00 98.04           H  
ATOM   4338  CZ  ARG B 122      -3.237  -6.130 -25.561  1.00 98.04           C  
ATOM   4339  N   GLN B 123       1.478  -7.903 -20.859  1.00 97.91           N  
ATOM   4340  H   GLN B 123       1.042  -7.009 -21.031  1.00 97.91           H  
ATOM   4341  CA  GLN B 123       2.935  -7.944 -20.672  1.00 97.91           C  
ATOM   4342  HA  GLN B 123       3.366  -8.623 -21.409  1.00 97.91           H  
ATOM   4343  C   GLN B 123       3.323  -8.480 -19.275  1.00 97.91           C  
ATOM   4344  CB  GLN B 123       3.516  -6.536 -20.912  1.00 97.91           C  
ATOM   4345  HB2 GLN B 123       4.590  -6.567 -20.731  1.00 97.91           H  
ATOM   4346  HB3 GLN B 123       3.073  -5.851 -20.190  1.00 97.91           H  
ATOM   4347  O   GLN B 123       4.337  -9.166 -19.122  1.00 97.91           O  
ATOM   4348  CG  GLN B 123       3.288  -5.963 -22.328  1.00 97.91           C  
ATOM   4349  HG2 GLN B 123       2.232  -6.020 -22.591  1.00 97.91           H  
ATOM   4350  HG3 GLN B 123       3.562  -4.908 -22.320  1.00 97.91           H  
ATOM   4351  CD  GLN B 123       4.099  -6.638 -23.433  1.00 97.91           C  
ATOM   4352  NE2 GLN B 123       3.684  -6.488 -24.670  1.00 97.91           N  
ATOM   4353 HE21 GLN B 123       2.846  -5.966 -24.886  1.00 97.91           H  
ATOM   4354 HE22 GLN B 123       4.172  -6.953 -25.422  1.00 97.91           H  
ATOM   4355  OE1 GLN B 123       5.115  -7.282 -23.205  1.00 97.91           O  
ATOM   4356  N   VAL B 124       2.497  -8.232 -18.248  1.00 97.63           N  
ATOM   4357  H   VAL B 124       1.708  -7.622 -18.408  1.00 97.63           H  
ATOM   4358  CA  VAL B 124       2.678  -8.787 -16.892  1.00 97.63           C  
ATOM   4359  HA  VAL B 124       3.709  -8.616 -16.581  1.00 97.63           H  
ATOM   4360  C   VAL B 124       2.469 -10.305 -16.834  1.00 97.63           C  
ATOM   4361  CB  VAL B 124       1.764  -8.047 -15.895  1.00 97.63           C  
ATOM   4362  HB  VAL B 124       0.786  -7.897 -16.352  1.00 97.63           H  
ATOM   4363  O   VAL B 124       3.190 -10.978 -16.096  1.00 97.63           O  
ATOM   4364  CG1 VAL B 124       1.541  -8.777 -14.570  1.00 97.63           C  
ATOM   4365 HG11 VAL B 124       0.874  -8.188 -13.940  1.00 97.63           H  
ATOM   4366 HG12 VAL B 124       1.048  -9.729 -14.766  1.00 97.63           H  
ATOM   4367 HG13 VAL B 124       2.489  -8.950 -14.061  1.00 97.63           H  
ATOM   4368  CG2 VAL B 124       2.378  -6.690 -15.545  1.00 97.63           C  
ATOM   4369 HG21 VAL B 124       2.558  -6.124 -16.459  1.00 97.63           H  
ATOM   4370 HG22 VAL B 124       1.686  -6.132 -14.914  1.00 97.63           H  
ATOM   4371 HG23 VAL B 124       3.323  -6.825 -15.018  1.00 97.63           H  
ATOM   4372  N   LEU B 125       1.524 -10.874 -17.593  1.00 98.12           N  
ATOM   4373  H   LEU B 125       0.969 -10.291 -18.204  1.00 98.12           H  
ATOM   4374  CA  LEU B 125       1.309 -12.329 -17.619  1.00 98.12           C  
ATOM   4375  HA  LEU B 125       1.222 -12.686 -16.593  1.00 98.12           H  
ATOM   4376  C   LEU B 125       2.510 -13.072 -18.221  1.00 98.12           C  
ATOM   4377  CB  LEU B 125       0.014 -12.662 -18.385  1.00 98.12           C  
ATOM   4378  HB2 LEU B 125      -0.037 -12.031 -19.273  1.00 98.12           H  
ATOM   4379  HB3 LEU B 125       0.063 -13.696 -18.726  1.00 98.12           H  
ATOM   4380  O   LEU B 125       2.969 -14.052 -17.633  1.00 98.12           O  
ATOM   4381  CG  LEU B 125      -1.277 -12.488 -17.568  1.00 98.12           C  
ATOM   4382  HG  LEU B 125      -1.300 -11.501 -17.106  1.00 98.12           H  
ATOM   4383  CD1 LEU B 125      -2.481 -12.631 -18.500  1.00 98.12           C  
ATOM   4384 HD11 LEU B 125      -2.458 -13.605 -18.988  1.00 98.12           H  
ATOM   4385 HD12 LEU B 125      -2.441 -11.843 -19.252  1.00 98.12           H  
ATOM   4386 HD13 LEU B 125      -3.404 -12.528 -17.930  1.00 98.12           H  
ATOM   4387  CD2 LEU B 125      -1.421 -13.552 -16.472  1.00 98.12           C  
ATOM   4388 HD21 LEU B 125      -2.371 -13.422 -15.953  1.00 98.12           H  
ATOM   4389 HD22 LEU B 125      -1.381 -14.548 -16.913  1.00 98.12           H  
ATOM   4390 HD23 LEU B 125      -0.616 -13.450 -15.745  1.00 98.12           H  
ATOM   4391  N   GLU B 126       3.051 -12.578 -19.338  1.00 98.36           N  
ATOM   4392  H   GLU B 126       2.614 -11.779 -19.774  1.00 98.36           H  
ATOM   4393  CA  GLU B 126       4.246 -13.154 -19.971  1.00 98.36           C  
ATOM   4394  HA  GLU B 126       4.094 -14.224 -20.112  1.00 98.36           H  
ATOM   4395  C   GLU B 126       5.473 -13.041 -19.062  1.00 98.36           C  
ATOM   4396  CB  GLU B 126       4.483 -12.533 -21.360  1.00 98.36           C  
ATOM   4397  HB2 GLU B 126       5.468 -12.841 -21.713  1.00 98.36           H  
ATOM   4398  HB3 GLU B 126       4.447 -11.446 -21.298  1.00 98.36           H  
ATOM   4399  O   GLU B 126       6.055 -14.059 -18.685  1.00 98.36           O  
ATOM   4400  CG  GLU B 126       3.421 -13.050 -22.344  1.00 98.36           C  
ATOM   4401  HG2 GLU B 126       2.437 -12.734 -21.997  1.00 98.36           H  
ATOM   4402  HG3 GLU B 126       3.457 -14.139 -22.320  1.00 98.36           H  
ATOM   4403  CD  GLU B 126       3.596 -12.610 -23.805  1.00 98.36           C  
ATOM   4404  OE1 GLU B 126       2.742 -13.026 -24.621  1.00 98.36           O  
ATOM   4405  OE2 GLU B 126       4.575 -11.891 -24.111  1.00 98.36           O  
ATOM   4406  N   THR B 127       5.797 -11.834 -18.591  1.00 98.30           N  
ATOM   4407  H   THR B 127       5.276 -11.032 -18.914  1.00 98.30           H  
ATOM   4408  CA  THR B 127       6.964 -11.630 -17.714  1.00 98.30           C  
ATOM   4409  HA  THR B 127       7.832 -12.064 -18.210  1.00 98.30           H  
ATOM   4410  C   THR B 127       6.850 -12.331 -16.358  1.00 98.30           C  
ATOM   4411  CB  THR B 127       7.275 -10.148 -17.496  1.00 98.30           C  
ATOM   4412  HB  THR B 127       8.046 -10.058 -16.731  1.00 98.30           H  
ATOM   4413  O   THR B 127       7.871 -12.711 -15.788  1.00 98.30           O  
ATOM   4414  CG2 THR B 127       7.776  -9.463 -18.762  1.00 98.30           C  
ATOM   4415 HG21 THR B 127       7.033  -9.526 -19.557  1.00 98.30           H  
ATOM   4416 HG22 THR B 127       7.999  -8.417 -18.552  1.00 98.30           H  
ATOM   4417 HG23 THR B 127       8.688  -9.956 -19.098  1.00 98.30           H  
ATOM   4418  OG1 THR B 127       6.123  -9.471 -17.063  1.00 98.30           O  
ATOM   4419  HG1 THR B 127       5.557  -9.362 -17.831  1.00 98.30           H  
ATOM   4420  N   THR B 128       5.644 -12.586 -15.834  1.00 98.56           N  
ATOM   4421  H   THR B 128       4.828 -12.220 -16.303  1.00 98.56           H  
ATOM   4422  CA  THR B 128       5.483 -13.390 -14.605  1.00 98.56           C  
ATOM   4423  HA  THR B 128       6.277 -13.102 -13.917  1.00 98.56           H  
ATOM   4424  C   THR B 128       5.651 -14.893 -14.863  1.00 98.56           C  
ATOM   4425  CB  THR B 128       4.159 -13.105 -13.881  1.00 98.56           C  
ATOM   4426  HB  THR B 128       3.319 -13.450 -14.485  1.00 98.56           H  
ATOM   4427  O   THR B 128       6.140 -15.607 -13.988  1.00 98.56           O  
ATOM   4428  CG2 THR B 128       4.117 -13.779 -12.508  1.00 98.56           C  
ATOM   4429 HG21 THR B 128       5.049 -13.592 -11.974  1.00 98.56           H  
ATOM   4430 HG22 THR B 128       3.290 -13.378 -11.922  1.00 98.56           H  
ATOM   4431 HG23 THR B 128       3.976 -14.853 -12.626  1.00 98.56           H  
ATOM   4432  OG1 THR B 128       4.015 -11.727 -13.636  1.00 98.56           O  
ATOM   4433  HG1 THR B 128       3.796 -11.328 -14.482  1.00 98.56           H  
ATOM   4434  N   TRP B 129       5.318 -15.394 -16.058  1.00 98.49           N  
ATOM   4435  H   TRP B 129       4.943 -14.779 -16.766  1.00 98.49           H  
ATOM   4436  CA  TRP B 129       5.667 -16.766 -16.446  1.00 98.49           C  
ATOM   4437  HA  TRP B 129       5.358 -17.448 -15.654  1.00 98.49           H  
ATOM   4438  C   TRP B 129       7.188 -16.921 -16.603  1.00 98.49           C  
ATOM   4439  CB  TRP B 129       4.917 -17.160 -17.727  1.00 98.49           C  
ATOM   4440  HB2 TRP B 129       3.852 -16.985 -17.576  1.00 98.49           H  
ATOM   4441  HB3 TRP B 129       5.241 -16.526 -18.552  1.00 98.49           H  
ATOM   4442  O   TRP B 129       7.791 -17.803 -15.985  1.00 98.49           O  
ATOM   4443  CG  TRP B 129       5.114 -18.591 -18.121  1.00 98.49           C  
ATOM   4444  CD1 TRP B 129       6.209 -19.089 -18.739  1.00 98.49           C  
ATOM   4445  HD1 TRP B 129       7.068 -18.508 -19.038  1.00 98.49           H  
ATOM   4446  CD2 TRP B 129       4.245 -19.738 -17.869  1.00 98.49           C  
ATOM   4447  CE2 TRP B 129       4.900 -20.911 -18.350  1.00 98.49           C  
ATOM   4448  CE3 TRP B 129       2.975 -19.912 -17.274  1.00 98.49           C  
ATOM   4449  HE3 TRP B 129       2.448 -19.042 -16.909  1.00 98.49           H  
ATOM   4450  NE1 TRP B 129       6.099 -20.460 -18.855  1.00 98.49           N  
ATOM   4451  HE1 TRP B 129       6.867 -21.046 -19.147  1.00 98.49           H  
ATOM   4452  CH2 TRP B 129       3.074 -22.329 -17.626  1.00 98.49           C  
ATOM   4453  HH2 TRP B 129       2.630 -23.307 -17.515  1.00 98.49           H  
ATOM   4454  CZ2 TRP B 129       4.338 -22.188 -18.225  1.00 98.49           C  
ATOM   4455  HZ2 TRP B 129       4.889 -23.043 -18.587  1.00 98.49           H  
ATOM   4456  CZ3 TRP B 129       2.393 -21.191 -17.159  1.00 98.49           C  
ATOM   4457  HZ3 TRP B 129       1.422 -21.300 -16.698  1.00 98.49           H  
ATOM   4458  N   GLU B 130       7.814 -16.010 -17.355  1.00 98.20           N  
ATOM   4459  H   GLU B 130       7.246 -15.325 -17.833  1.00 98.20           H  
ATOM   4460  CA  GLU B 130       9.271 -15.914 -17.527  1.00 98.20           C  
ATOM   4461  HA  GLU B 130       9.641 -16.795 -18.052  1.00 98.20           H  
ATOM   4462  C   GLU B 130       9.995 -15.833 -16.168  1.00 98.20           C  
ATOM   4463  CB  GLU B 130       9.605 -14.660 -18.361  1.00 98.20           C  
ATOM   4464  HB2 GLU B 130      10.686 -14.518 -18.359  1.00 98.20           H  
ATOM   4465  HB3 GLU B 130       9.160 -13.807 -17.848  1.00 98.20           H  
ATOM   4466  O   GLU B 130      11.006 -16.502 -15.957  1.00 98.20           O  
ATOM   4467  CG  GLU B 130       9.125 -14.682 -19.832  1.00 98.20           C  
ATOM   4468  HG2 GLU B 130       9.777 -15.351 -20.394  1.00 98.20           H  
ATOM   4469  HG3 GLU B 130       8.118 -15.097 -19.879  1.00 98.20           H  
ATOM   4470  CD  GLU B 130       9.122 -13.283 -20.496  1.00 98.20           C  
ATOM   4471  OE1 GLU B 130       8.615 -13.154 -21.638  1.00 98.20           O  
ATOM   4472  OE2 GLU B 130       9.604 -12.322 -19.855  1.00 98.20           O  
ATOM   4473  N   LEU B 131       9.453 -15.079 -15.203  1.00 98.60           N  
ATOM   4474  H   LEU B 131       8.666 -14.500 -15.458  1.00 98.60           H  
ATOM   4475  CA  LEU B 131       9.999 -14.936 -13.850  1.00 98.60           C  
ATOM   4476  HA  LEU B 131      10.998 -14.508 -13.935  1.00 98.60           H  
ATOM   4477  C   LEU B 131      10.128 -16.270 -13.102  1.00 98.60           C  
ATOM   4478  CB  LEU B 131       9.090 -13.969 -13.068  1.00 98.60           C  
ATOM   4479  HB2 LEU B 131       9.089 -12.998 -13.565  1.00 98.60           H  
ATOM   4480  HB3 LEU B 131       8.072 -14.358 -13.090  1.00 98.60           H  
ATOM   4481  O   LEU B 131      11.153 -16.520 -12.460  1.00 98.60           O  
ATOM   4482  CG  LEU B 131       9.477 -13.768 -11.598  1.00 98.60           C  
ATOM   4483  HG  LEU B 131       9.513 -14.729 -11.084  1.00 98.60           H  
ATOM   4484  CD1 LEU B 131      10.837 -13.090 -11.497  1.00 98.60           C  
ATOM   4485 HD11 LEU B 131      10.804 -12.124 -12.001  1.00 98.60           H  
ATOM   4486 HD12 LEU B 131      11.099 -12.948 -10.448  1.00 98.60           H  
ATOM   4487 HD13 LEU B 131      11.592 -13.726 -11.959  1.00 98.60           H  
ATOM   4488  CD2 LEU B 131       8.437 -12.904 -10.893  1.00 98.60           C  
ATOM   4489 HD21 LEU B 131       7.464 -13.390 -10.958  1.00 98.60           H  
ATOM   4490 HD22 LEU B 131       8.377 -11.933 -11.385  1.00 98.60           H  
ATOM   4491 HD23 LEU B 131       8.701 -12.769  -9.844  1.00 98.60           H  
ATOM   4492  N   PHE B 132       9.097 -17.116 -13.155  1.00 98.35           N  
ATOM   4493  H   PHE B 132       8.295 -16.860 -13.712  1.00 98.35           H  
ATOM   4494  CA  PHE B 132       9.108 -18.424 -12.498  1.00 98.35           C  
ATOM   4495  HA  PHE B 132       9.489 -18.309 -11.483  1.00 98.35           H  
ATOM   4496  C   PHE B 132      10.057 -19.399 -13.207  1.00 98.35           C  
ATOM   4497  CB  PHE B 132       7.678 -18.976 -12.437  1.00 98.35           C  
ATOM   4498  HB2 PHE B 132       7.282 -18.969 -13.452  1.00 98.35           H  
ATOM   4499  HB3 PHE B 132       7.715 -20.012 -12.100  1.00 98.35           H  
ATOM   4500  O   PHE B 132      10.825 -20.100 -12.543  1.00 98.35           O  
ATOM   4501  CG  PHE B 132       6.705 -18.230 -11.538  1.00 98.35           C  
ATOM   4502  CD1 PHE B 132       7.066 -17.855 -10.229  1.00 98.35           C  
ATOM   4503  HD1 PHE B 132       8.052 -18.087  -9.854  1.00 98.35           H  
ATOM   4504  CD2 PHE B 132       5.404 -17.954 -11.995  1.00 98.35           C  
ATOM   4505  HD2 PHE B 132       5.116 -18.220 -13.002  1.00 98.35           H  
ATOM   4506  CE1 PHE B 132       6.143 -17.200  -9.393  1.00 98.35           C  
ATOM   4507  HE1 PHE B 132       6.418 -16.927  -8.385  1.00 98.35           H  
ATOM   4508  CE2 PHE B 132       4.479 -17.312 -11.155  1.00 98.35           C  
ATOM   4509  HE2 PHE B 132       3.484 -17.099 -11.516  1.00 98.35           H  
ATOM   4510  CZ  PHE B 132       4.846 -16.930  -9.855  1.00 98.35           C  
ATOM   4511  HZ  PHE B 132       4.133 -16.430  -9.216  1.00 98.35           H  
ATOM   4512  N   GLU B 133      10.086 -19.379 -14.540  1.00 96.85           N  
ATOM   4513  H   GLU B 133       9.437 -18.781 -15.030  1.00 96.85           H  
ATOM   4514  CA  GLU B 133      11.037 -20.163 -15.331  1.00 96.85           C  
ATOM   4515  HA  GLU B 133      10.956 -21.209 -15.035  1.00 96.85           H  
ATOM   4516  C   GLU B 133      12.501 -19.747 -15.080  1.00 96.85           C  
ATOM   4517  CB  GLU B 133      10.676 -20.046 -16.822  1.00 96.85           C  
ATOM   4518  HB2 GLU B 133      11.553 -20.357 -17.390  1.00 96.85           H  
ATOM   4519  HB3 GLU B 133      10.469 -19.009 -17.084  1.00 96.85           H  
ATOM   4520  O   GLU B 133      13.381 -20.610 -14.969  1.00 96.85           O  
ATOM   4521  CG  GLU B 133       9.475 -20.931 -17.203  1.00 96.85           C  
ATOM   4522  HG2 GLU B 133       8.555 -20.420 -16.919  1.00 96.85           H  
ATOM   4523  HG3 GLU B 133       9.527 -21.854 -16.627  1.00 96.85           H  
ATOM   4524  CD  GLU B 133       9.416 -21.321 -18.693  1.00 96.85           C  
ATOM   4525  OE1 GLU B 133       8.427 -21.999 -19.060  1.00 96.85           O  
ATOM   4526  OE2 GLU B 133      10.399 -21.089 -19.440  1.00 96.85           O  
ATOM   4527  N   ASN B 134      12.771 -18.449 -14.916  1.00 96.44           N  
ATOM   4528  H   ASN B 134      12.031 -17.790 -15.114  1.00 96.44           H  
ATOM   4529  CA  ASN B 134      14.086 -17.905 -14.552  1.00 96.44           C  
ATOM   4530  HA  ASN B 134      14.844 -18.352 -15.195  1.00 96.44           H  
ATOM   4531  C   ASN B 134      14.487 -18.238 -13.104  1.00 96.44           C  
ATOM   4532  CB  ASN B 134      14.082 -16.382 -14.785  1.00 96.44           C  
ATOM   4533  HB2 ASN B 134      13.214 -15.939 -14.296  1.00 96.44           H  
ATOM   4534  HB3 ASN B 134      14.980 -15.948 -14.346  1.00 96.44           H  
ATOM   4535  O   ASN B 134      15.674 -18.321 -12.799  1.00 96.44           O  
ATOM   4536  CG  ASN B 134      14.071 -15.991 -16.254  1.00 96.44           C  
ATOM   4537  ND2 ASN B 134      13.817 -14.736 -16.543  1.00 96.44           N  
ATOM   4538 HD21 ASN B 134      13.622 -14.075 -15.805  1.00 96.44           H  
ATOM   4539 HD22 ASN B 134      13.698 -14.522 -17.523  1.00 96.44           H  
ATOM   4540  OD1 ASN B 134      14.342 -16.781 -17.143  1.00 96.44           O  
ATOM   4541  N   ALA B 135      13.515 -18.473 -12.217  1.00 96.94           N  
ATOM   4542  H   ALA B 135      12.561 -18.330 -12.518  1.00 96.94           H  
ATOM   4543  CA  ALA B 135      13.731 -18.971 -10.856  1.00 96.94           C  
ATOM   4544  HA  ALA B 135      14.654 -18.535 -10.473  1.00 96.94           H  
ATOM   4545  C   ALA B 135      13.898 -20.506 -10.772  1.00 96.94           C  
ATOM   4546  CB  ALA B 135      12.575 -18.472  -9.982  1.00 96.94           C  
ATOM   4547  HB1 ALA B 135      12.756 -18.753  -8.944  1.00 96.94           H  
ATOM   4548  HB2 ALA B 135      11.635 -18.907 -10.321  1.00 96.94           H  
ATOM   4549  HB3 ALA B 135      12.499 -17.387 -10.049  1.00 96.94           H  
ATOM   4550  O   ALA B 135      13.988 -21.057  -9.669  1.00 96.94           O  
ATOM   4551  N   GLY B 136      13.898 -21.209 -11.914  1.00 95.99           N  
ATOM   4552  H   GLY B 136      13.796 -20.701 -12.781  1.00 95.99           H  
ATOM   4553  CA  GLY B 136      14.007 -22.669 -11.986  1.00 95.99           C  
ATOM   4554  HA2 GLY B 136      14.853 -22.998 -11.383  1.00 95.99           H  
ATOM   4555  HA3 GLY B 136      14.189 -22.952 -13.023  1.00 95.99           H  
ATOM   4556  C   GLY B 136      12.756 -23.416 -11.510  1.00 95.99           C  
ATOM   4557  O   GLY B 136      12.876 -24.506 -10.955  1.00 95.99           O  
ATOM   4558  N   ILE B 137      11.566 -22.831 -11.675  1.00 96.78           N  
ATOM   4559  H   ILE B 137      11.529 -21.941 -12.152  1.00 96.78           H  
ATOM   4560  CA  ILE B 137      10.287 -23.367 -11.190  1.00 96.78           C  
ATOM   4561  HA  ILE B 137      10.472 -24.270 -10.608  1.00 96.78           H  
ATOM   4562  C   ILE B 137       9.394 -23.735 -12.380  1.00 96.78           C  
ATOM   4563  CB  ILE B 137       9.564 -22.335 -10.283  1.00 96.78           C  
ATOM   4564  HB  ILE B 137       9.144 -21.554 -10.917  1.00 96.78           H  
ATOM   4565  O   ILE B 137       9.203 -22.911 -13.268  1.00 96.78           O  
ATOM   4566  CG1 ILE B 137      10.505 -21.655  -9.269  1.00 96.78           C  
ATOM   4567 HG12 ILE B 137      11.312 -21.162  -9.811  1.00 96.78           H  
ATOM   4568 HG13 ILE B 137      10.943 -22.426  -8.634  1.00 96.78           H  
ATOM   4569  CG2 ILE B 137       8.410 -23.018  -9.529  1.00 96.78           C  
ATOM   4570 HG21 ILE B 137       7.705 -23.440 -10.245  1.00 96.78           H  
ATOM   4571 HG22 ILE B 137       8.783 -23.819  -8.890  1.00 96.78           H  
ATOM   4572 HG23 ILE B 137       7.849 -22.297  -8.935  1.00 96.78           H  
ATOM   4573  CD1 ILE B 137       9.836 -20.569  -8.415  1.00 96.78           C  
ATOM   4574 HD11 ILE B 137       9.267 -19.899  -9.059  1.00 96.78           H  
ATOM   4575 HD12 ILE B 137      10.603 -19.989  -7.902  1.00 96.78           H  
ATOM   4576 HD13 ILE B 137       9.175 -21.011  -7.670  1.00 96.78           H  
ATOM   4577  N   ASP B 138       8.775 -24.922 -12.370  1.00 96.66           N  
ATOM   4578  H   ASP B 138       8.999 -25.588 -11.645  1.00 96.66           H  
ATOM   4579  CA  ASP B 138       7.581 -25.183 -13.192  1.00 96.66           C  
ATOM   4580  HA  ASP B 138       7.803 -24.961 -14.235  1.00 96.66           H  
ATOM   4581  C   ASP B 138       6.427 -24.288 -12.695  1.00 96.66           C  
ATOM   4582  CB  ASP B 138       7.191 -26.675 -13.108  1.00 96.66           C  
ATOM   4583  HB2 ASP B 138       7.103 -26.960 -12.060  1.00 96.66           H  
ATOM   4584  HB3 ASP B 138       7.994 -27.268 -13.546  1.00 96.66           H  
ATOM   4585  O   ASP B 138       5.961 -24.502 -11.569  1.00 96.66           O  
ATOM   4586  CG  ASP B 138       5.866 -27.028 -13.819  1.00 96.66           C  
ATOM   4587  OD1 ASP B 138       5.217 -26.126 -14.398  1.00 96.66           O  
ATOM   4588  OD2 ASP B 138       5.468 -28.212 -13.789  1.00 96.66           O  
ATOM   4589  N   PRO B 139       5.911 -23.323 -13.482  1.00 96.96           N  
ATOM   4590  CA  PRO B 139       4.847 -22.430 -13.023  1.00 96.96           C  
ATOM   4591  HA  PRO B 139       5.215 -21.876 -12.159  1.00 96.96           H  
ATOM   4592  C   PRO B 139       3.561 -23.169 -12.614  1.00 96.96           C  
ATOM   4593  CB  PRO B 139       4.617 -21.444 -14.175  1.00 96.96           C  
ATOM   4594  HB2 PRO B 139       3.837 -21.819 -14.838  1.00 96.96           H  
ATOM   4595  HB3 PRO B 139       4.365 -20.448 -13.811  1.00 96.96           H  
ATOM   4596  O   PRO B 139       2.856 -22.713 -11.716  1.00 96.96           O  
ATOM   4597  CG  PRO B 139       5.958 -21.454 -14.910  1.00 96.96           C  
ATOM   4598  HG2 PRO B 139       6.688 -20.843 -14.379  1.00 96.96           H  
ATOM   4599  HG3 PRO B 139       5.871 -21.125 -15.945  1.00 96.96           H  
ATOM   4600  CD  PRO B 139       6.364 -22.915 -14.804  1.00 96.96           C  
ATOM   4601  HD2 PRO B 139       5.843 -23.497 -15.564  1.00 96.96           H  
ATOM   4602  HD3 PRO B 139       7.442 -23.005 -14.937  1.00 96.96           H  
ATOM   4603  N   HIS B 140       3.280 -24.354 -13.176  1.00 94.80           N  
ATOM   4604  H   HIS B 140       3.937 -24.756 -13.829  1.00 94.80           H  
ATOM   4605  CA  HIS B 140       2.147 -25.178 -12.741  1.00 94.80           C  
ATOM   4606  HA  HIS B 140       1.252 -24.557 -12.722  1.00 94.80           H  
ATOM   4607  C   HIS B 140       2.322 -25.747 -11.325  1.00 94.80           C  
ATOM   4608  CB  HIS B 140       1.920 -26.339 -13.714  1.00 94.80           C  
ATOM   4609  HB2 HIS B 140       1.111 -26.958 -13.326  1.00 94.80           H  
ATOM   4610  HB3 HIS B 140       2.815 -26.961 -13.738  1.00 94.80           H  
ATOM   4611  O   HIS B 140       1.324 -26.011 -10.655  1.00 94.80           O  
ATOM   4612  CG  HIS B 140       1.553 -25.959 -15.125  1.00 94.80           C  
ATOM   4613  CD2 HIS B 140       0.664 -25.002 -15.538  1.00 94.80           C  
ATOM   4614  HD2 HIS B 140       0.119 -24.323 -14.898  1.00 94.80           H  
ATOM   4615  ND1 HIS B 140       1.993 -26.613 -16.245  1.00 94.80           N  
ATOM   4616  HD1 HIS B 140       2.749 -27.284 -16.247  1.00 94.80           H  
ATOM   4617  CE1 HIS B 140       1.381 -26.075 -17.310  1.00 94.80           C  
ATOM   4618  HE1 HIS B 140       1.560 -26.361 -18.336  1.00 94.80           H  
ATOM   4619  NE2 HIS B 140       0.548 -25.094 -16.931  1.00 94.80           N  
ATOM   4620  N   SER B 141       3.558 -25.907 -10.835  1.00 95.42           N  
ATOM   4621  H   SER B 141       4.339 -25.638 -11.415  1.00 95.42           H  
ATOM   4622  CA  SER B 141       3.825 -26.381  -9.466  1.00 95.42           C  
ATOM   4623  HA  SER B 141       3.213 -27.268  -9.297  1.00 95.42           H  
ATOM   4624  C   SER B 141       3.435 -25.367  -8.382  1.00 95.42           C  
ATOM   4625  CB  SER B 141       5.290 -26.805  -9.306  1.00 95.42           C  
ATOM   4626  HB2 SER B 141       5.386 -27.373  -8.380  1.00 95.42           H  
ATOM   4627  HB3 SER B 141       5.573 -27.450 -10.138  1.00 95.42           H  
ATOM   4628  O   SER B 141       3.271 -25.740  -7.222  1.00 95.42           O  
ATOM   4629  OG  SER B 141       6.165 -25.696  -9.243  1.00 95.42           O  
ATOM   4630  HG  SER B 141       6.140 -25.244 -10.089  1.00 95.42           H  
ATOM   4631  N   LEU B 142       3.236 -24.097  -8.757  1.00 96.63           N  
ATOM   4632  H   LEU B 142       3.385 -23.862  -9.728  1.00 96.63           H  
ATOM   4633  CA  LEU B 142       2.770 -23.029  -7.867  1.00 96.63           C  
ATOM   4634  HA  LEU B 142       3.095 -23.257  -6.852  1.00 96.63           H  
ATOM   4635  C   LEU B 142       1.237 -22.924  -7.798  1.00 96.63           C  
ATOM   4636  CB  LEU B 142       3.411 -21.696  -8.292  1.00 96.63           C  
ATOM   4637  HB2 LEU B 142       3.044 -20.908  -7.633  1.00 96.63           H  
ATOM   4638  HB3 LEU B 142       3.084 -21.457  -9.304  1.00 96.63           H  
ATOM   4639  O   LEU B 142       0.713 -22.120  -7.022  1.00 96.63           O  
ATOM   4640  CG  LEU B 142       4.949 -21.681  -8.246  1.00 96.63           C  
ATOM   4641  HG  LEU B 142       5.347 -22.430  -8.931  1.00 96.63           H  
ATOM   4642  CD1 LEU B 142       5.447 -20.312  -8.692  1.00 96.63           C  
ATOM   4643 HD11 LEU B 142       6.537 -20.292  -8.703  1.00 96.63           H  
ATOM   4644 HD12 LEU B 142       5.089 -20.105  -9.701  1.00 96.63           H  
ATOM   4645 HD13 LEU B 142       5.075 -19.539  -8.019  1.00 96.63           H  
ATOM   4646  CD2 LEU B 142       5.503 -21.940  -6.841  1.00 96.63           C  
ATOM   4647 HD21 LEU B 142       5.285 -22.967  -6.546  1.00 96.63           H  
ATOM   4648 HD22 LEU B 142       5.048 -21.249  -6.131  1.00 96.63           H  
ATOM   4649 HD23 LEU B 142       6.584 -21.803  -6.841  1.00 96.63           H  
ATOM   4650  N   ARG B 143       0.500 -23.737  -8.562  1.00 95.13           N  
ATOM   4651  H   ARG B 143       0.980 -24.406  -9.148  1.00 95.13           H  
ATOM   4652  CA  ARG B 143      -0.965 -23.733  -8.565  1.00 95.13           C  
ATOM   4653  HA  ARG B 143      -1.288 -22.697  -8.669  1.00 95.13           H  
ATOM   4654  C   ARG B 143      -1.499 -24.277  -7.235  1.00 95.13           C  
ATOM   4655  CB  ARG B 143      -1.452 -24.525  -9.786  1.00 95.13           C  
ATOM   4656  HB2 ARG B 143      -1.403 -25.596  -9.589  1.00 95.13           H  
ATOM   4657  HB3 ARG B 143      -0.794 -24.298 -10.625  1.00 95.13           H  
ATOM   4658  O   ARG B 143      -1.232 -25.420  -6.875  1.00 95.13           O  
ATOM   4659  CG  ARG B 143      -2.871 -24.119 -10.192  1.00 95.13           C  
ATOM   4660  HG2 ARG B 143      -2.869 -23.042 -10.362  1.00 95.13           H  
ATOM   4661  HG3 ARG B 143      -3.579 -24.350  -9.395  1.00 95.13           H  
ATOM   4662  CD  ARG B 143      -3.290 -24.823 -11.489  1.00 95.13           C  
ATOM   4663  HD2 ARG B 143      -2.400 -25.006 -12.091  1.00 95.13           H  
ATOM   4664  HD3 ARG B 143      -3.731 -25.790 -11.247  1.00 95.13           H  
ATOM   4665  NE  ARG B 143      -4.199 -23.978 -12.289  1.00 95.13           N  
ATOM   4666  HE  ARG B 143      -3.800 -23.112 -12.621  1.00 95.13           H  
ATOM   4667  NH1 ARG B 143      -6.114 -25.257 -12.237  1.00 95.13           N  
ATOM   4668 HH11 ARG B 143      -5.655 -25.894 -11.602  1.00 95.13           H  
ATOM   4669 HH12 ARG B 143      -7.094 -25.351 -12.460  1.00 95.13           H  
ATOM   4670  NH2 ARG B 143      -6.071 -23.349 -13.399  1.00 95.13           N  
ATOM   4671 HH21 ARG B 143      -7.053 -23.453 -13.613  1.00 95.13           H  
ATOM   4672 HH22 ARG B 143      -5.605 -22.496 -13.674  1.00 95.13           H  
ATOM   4673  CZ  ARG B 143      -5.453 -24.204 -12.636  1.00 95.13           C  
ATOM   4674  N   GLY B 144      -2.249 -23.459  -6.501  1.00 95.30           N  
ATOM   4675  H   GLY B 144      -2.447 -22.540  -6.871  1.00 95.30           H  
ATOM   4676  CA  GLY B 144      -2.670 -23.742  -5.125  1.00 95.30           C  
ATOM   4677  HA2 GLY B 144      -3.582 -23.182  -4.917  1.00 95.30           H  
ATOM   4678  HA3 GLY B 144      -2.899 -24.803  -5.025  1.00 95.30           H  
ATOM   4679  C   GLY B 144      -1.632 -23.382  -4.050  1.00 95.30           C  
ATOM   4680  O   GLY B 144      -1.820 -23.745  -2.891  1.00 95.30           O  
ATOM   4681  N   SER B 145      -0.534 -22.701  -4.405  1.00 96.50           N  
ATOM   4682  H   SER B 145      -0.428 -22.428  -5.372  1.00 96.50           H  
ATOM   4683  CA  SER B 145       0.448 -22.189  -3.435  1.00 96.50           C  
ATOM   4684  HA  SER B 145       0.501 -22.888  -2.601  1.00 96.50           H  
ATOM   4685  C   SER B 145       0.038 -20.830  -2.867  1.00 96.50           C  
ATOM   4686  CB  SER B 145       1.858 -22.099  -4.035  1.00 96.50           C  
ATOM   4687  HB2 SER B 145       2.110 -23.043  -4.519  1.00 96.50           H  
ATOM   4688  HB3 SER B 145       2.571 -21.923  -3.230  1.00 96.50           H  
ATOM   4689  O   SER B 145      -0.624 -20.033  -3.533  1.00 96.50           O  
ATOM   4690  OG  SER B 145       1.965 -21.038  -4.967  1.00 96.50           O  
ATOM   4691  HG  SER B 145       1.457 -21.291  -5.741  1.00 96.50           H  
ATOM   4692  N   ASP B 146       0.519 -20.509  -1.669  1.00 96.62           N  
ATOM   4693  H   ASP B 146       1.149 -21.143  -1.199  1.00 96.62           H  
ATOM   4694  CA  ASP B 146       0.385 -19.197  -1.035  1.00 96.62           C  
ATOM   4695  HA  ASP B 146      -0.611 -18.821  -1.264  1.00 96.62           H  
ATOM   4696  C   ASP B 146       1.379 -18.164  -1.609  1.00 96.62           C  
ATOM   4697  CB  ASP B 146       0.457 -19.357   0.496  1.00 96.62           C  
ATOM   4698  HB2 ASP B 146       0.203 -18.401   0.953  1.00 96.62           H  
ATOM   4699  HB3 ASP B 146      -0.301 -20.076   0.807  1.00 96.62           H  
ATOM   4700  O   ASP B 146       1.999 -17.402  -0.871  1.00 96.62           O  
ATOM   4701  CG  ASP B 146       1.820 -19.822   1.032  1.00 96.62           C  
ATOM   4702  OD1 ASP B 146       2.546 -20.540   0.304  1.00 96.62           O  
ATOM   4703  OD2 ASP B 146       2.123 -19.473   2.193  1.00 96.62           O  
ATOM   4704  N   THR B 147       1.543 -18.129  -2.935  1.00 98.66           N  
ATOM   4705  H   THR B 147       0.995 -18.772  -3.490  1.00 98.66           H  
ATOM   4706  CA  THR B 147       2.355 -17.119  -3.631  1.00 98.66           C  
ATOM   4707  HA  THR B 147       3.244 -16.926  -3.030  1.00 98.66           H  
ATOM   4708  C   THR B 147       1.562 -15.818  -3.779  1.00 98.66           C  
ATOM   4709  CB  THR B 147       2.839 -17.618  -5.000  1.00 98.66           C  
ATOM   4710  HB  THR B 147       1.977 -17.840  -5.630  1.00 98.66           H  
ATOM   4711  O   THR B 147       0.491 -15.821  -4.379  1.00 98.66           O  
ATOM   4712  CG2 THR B 147       3.734 -16.601  -5.714  1.00 98.66           C  
ATOM   4713 HG21 THR B 147       4.136 -17.047  -6.623  1.00 98.66           H  
ATOM   4714 HG22 THR B 147       4.555 -16.301  -5.062  1.00 98.66           H  
ATOM   4715 HG23 THR B 147       3.156 -15.719  -5.987  1.00 98.66           H  
ATOM   4716  OG1 THR B 147       3.613 -18.788  -4.850  1.00 98.66           O  
ATOM   4717  HG1 THR B 147       3.012 -19.536  -4.809  1.00 98.66           H  
ATOM   4718  N   GLY B 148       2.063 -14.711  -3.225  1.00 98.77           N  
ATOM   4719  H   GLY B 148       2.958 -14.784  -2.762  1.00 98.77           H  
ATOM   4720  CA  GLY B 148       1.471 -13.376  -3.375  1.00 98.77           C  
ATOM   4721  HA2 GLY B 148       0.384 -13.458  -3.383  1.00 98.77           H  
ATOM   4722  HA3 GLY B 148       1.756 -12.751  -2.528  1.00 98.77           H  
ATOM   4723  C   GLY B 148       1.899 -12.664  -4.663  1.00 98.77           C  
ATOM   4724  O   GLY B 148       2.915 -13.014  -5.266  1.00 98.77           O  
ATOM   4725  N   VAL B 149       1.145 -11.639  -5.063  1.00 98.92           N  
ATOM   4726  H   VAL B 149       0.342 -11.396  -4.500  1.00 98.92           H  
ATOM   4727  CA  VAL B 149       1.401 -10.807  -6.250  1.00 98.92           C  
ATOM   4728  HA  VAL B 149       2.433 -10.946  -6.574  1.00 98.92           H  
ATOM   4729  C   VAL B 149       1.216  -9.335  -5.882  1.00 98.92           C  
ATOM   4730  CB  VAL B 149       0.475 -11.198  -7.425  1.00 98.92           C  
ATOM   4731  HB  VAL B 149      -0.563 -11.024  -7.141  1.00 98.92           H  
ATOM   4732  O   VAL B 149       0.095  -8.879  -5.680  1.00 98.92           O  
ATOM   4733  CG1 VAL B 149       0.785 -10.357  -8.671  1.00 98.92           C  
ATOM   4734 HG11 VAL B 149       1.823 -10.493  -8.974  1.00 98.92           H  
ATOM   4735 HG12 VAL B 149       0.130 -10.656  -9.489  1.00 98.92           H  
ATOM   4736 HG13 VAL B 149       0.598  -9.302  -8.470  1.00 98.92           H  
ATOM   4737  CG2 VAL B 149       0.612 -12.676  -7.816  1.00 98.92           C  
ATOM   4738 HG21 VAL B 149       0.302 -13.315  -6.989  1.00 98.92           H  
ATOM   4739 HG22 VAL B 149      -0.035 -12.890  -8.666  1.00 98.92           H  
ATOM   4740 HG23 VAL B 149       1.646 -12.902  -8.079  1.00 98.92           H  
ATOM   4741  N   PHE B 150       2.312  -8.583  -5.808  1.00 98.87           N  
ATOM   4742  H   PHE B 150       3.205  -9.018  -5.990  1.00 98.87           H  
ATOM   4743  CA  PHE B 150       2.326  -7.164  -5.449  1.00 98.87           C  
ATOM   4744  HA  PHE B 150       1.313  -6.819  -5.240  1.00 98.87           H  
ATOM   4745  C   PHE B 150       2.874  -6.354  -6.625  1.00 98.87           C  
ATOM   4746  CB  PHE B 150       3.158  -6.969  -4.172  1.00 98.87           C  
ATOM   4747  HB2 PHE B 150       4.175  -7.316  -4.354  1.00 98.87           H  
ATOM   4748  HB3 PHE B 150       3.210  -5.903  -3.950  1.00 98.87           H  
ATOM   4749  O   PHE B 150       4.065  -6.437  -6.936  1.00 98.87           O  
ATOM   4750  CG  PHE B 150       2.596  -7.687  -2.958  1.00 98.87           C  
ATOM   4751  CD1 PHE B 150       1.679  -7.030  -2.118  1.00 98.87           C  
ATOM   4752  HD1 PHE B 150       1.393  -6.010  -2.325  1.00 98.87           H  
ATOM   4753  CD2 PHE B 150       2.951  -9.025  -2.695  1.00 98.87           C  
ATOM   4754  HD2 PHE B 150       3.641  -9.534  -3.351  1.00 98.87           H  
ATOM   4755  CE1 PHE B 150       1.104  -7.712  -1.032  1.00 98.87           C  
ATOM   4756  HE1 PHE B 150       0.378  -7.212  -0.408  1.00 98.87           H  
ATOM   4757  CE2 PHE B 150       2.379  -9.709  -1.605  1.00 98.87           C  
ATOM   4758  HE2 PHE B 150       2.640 -10.740  -1.421  1.00 98.87           H  
ATOM   4759  CZ  PHE B 150       1.442  -9.053  -0.784  1.00 98.87           C  
ATOM   4760  HZ  PHE B 150       0.956  -9.577   0.025  1.00 98.87           H  
ATOM   4761  N   LEU B 151       2.015  -5.580  -7.291  1.00 98.82           N  
ATOM   4762  H   LEU B 151       1.062  -5.512  -6.965  1.00 98.82           H  
ATOM   4763  CA  LEU B 151       2.384  -4.853  -8.509  1.00 98.82           C  
ATOM   4764  HA  LEU B 151       3.458  -4.938  -8.668  1.00 98.82           H  
ATOM   4765  C   LEU B 151       2.091  -3.359  -8.396  1.00 98.82           C  
ATOM   4766  CB  LEU B 151       1.687  -5.471  -9.735  1.00 98.82           C  
ATOM   4767  HB2 LEU B 151       1.867  -4.828 -10.597  1.00 98.82           H  
ATOM   4768  HB3 LEU B 151       0.613  -5.482  -9.552  1.00 98.82           H  
ATOM   4769  O   LEU B 151       0.974  -2.951  -8.089  1.00 98.82           O  
ATOM   4770  CG  LEU B 151       2.155  -6.896 -10.087  1.00 98.82           C  
ATOM   4771  HG  LEU B 151       1.994  -7.555  -9.234  1.00 98.82           H  
ATOM   4772  CD1 LEU B 151       1.331  -7.415 -11.260  1.00 98.82           C  
ATOM   4773 HD11 LEU B 151       1.599  -8.450 -11.474  1.00 98.82           H  
ATOM   4774 HD12 LEU B 151       0.269  -7.372 -11.021  1.00 98.82           H  
ATOM   4775 HD13 LEU B 151       1.518  -6.804 -12.143  1.00 98.82           H  
ATOM   4776  CD2 LEU B 151       3.632  -6.963 -10.492  1.00 98.82           C  
ATOM   4777 HD21 LEU B 151       3.831  -6.262 -11.303  1.00 98.82           H  
ATOM   4778 HD22 LEU B 151       4.266  -6.730  -9.637  1.00 98.82           H  
ATOM   4779 HD23 LEU B 151       3.873  -7.972 -10.828  1.00 98.82           H  
ATOM   4780  N   GLY B 152       3.104  -2.552  -8.703  1.00 98.74           N  
ATOM   4781  H   GLY B 152       4.003  -2.973  -8.893  1.00 98.74           H  
ATOM   4782  CA  GLY B 152       2.952  -1.131  -8.969  1.00 98.74           C  
ATOM   4783  HA2 GLY B 152       2.281  -0.695  -8.229  1.00 98.74           H  
ATOM   4784  HA3 GLY B 152       3.925  -0.645  -8.895  1.00 98.74           H  
ATOM   4785  C   GLY B 152       2.408  -0.898 -10.375  1.00 98.74           C  
ATOM   4786  O   GLY B 152       3.111  -1.186 -11.345  1.00 98.74           O  
ATOM   4787  N   ALA B 153       1.190  -0.377 -10.489  1.00 97.95           N  
ATOM   4788  H   ALA B 153       0.683  -0.122  -9.654  1.00 97.95           H  
ATOM   4789  CA  ALA B 153       0.560  -0.043 -11.765  1.00 97.95           C  
ATOM   4790  HA  ALA B 153       1.324   0.275 -12.474  1.00 97.95           H  
ATOM   4791  C   ALA B 153      -0.428   1.115 -11.577  1.00 97.95           C  
ATOM   4792  CB  ALA B 153      -0.147  -1.282 -12.333  1.00 97.95           C  
ATOM   4793  HB1 ALA B 153      -0.974  -1.570 -11.685  1.00 97.95           H  
ATOM   4794  HB2 ALA B 153       0.559  -2.109 -12.409  1.00 97.95           H  
ATOM   4795  HB3 ALA B 153      -0.537  -1.058 -13.326  1.00 97.95           H  
ATOM   4796  O   ALA B 153      -1.003   1.270 -10.501  1.00 97.95           O  
ATOM   4797  N   ALA B 154      -0.640   1.890 -12.637  1.00 94.05           N  
ATOM   4798  H   ALA B 154      -0.210   1.637 -13.515  1.00 94.05           H  
ATOM   4799  CA  ALA B 154      -1.607   2.981 -12.686  1.00 94.05           C  
ATOM   4800  HA  ALA B 154      -2.240   2.955 -11.798  1.00 94.05           H  
ATOM   4801  C   ALA B 154      -2.518   2.816 -13.911  1.00 94.05           C  
ATOM   4802  CB  ALA B 154      -0.851   4.316 -12.690  1.00 94.05           C  
ATOM   4803  HB1 ALA B 154      -0.248   4.400 -11.786  1.00 94.05           H  
ATOM   4804  HB2 ALA B 154      -1.562   5.142 -12.709  1.00 94.05           H  
ATOM   4805  HB3 ALA B 154      -0.209   4.381 -13.568  1.00 94.05           H  
ATOM   4806  O   ALA B 154      -2.187   2.078 -14.844  1.00 94.05           O  
ATOM   4807  N   TYR B 155      -3.657   3.504 -13.907  1.00 90.46           N  
ATOM   4808  H   TYR B 155      -3.854   4.123 -13.133  1.00 90.46           H  
ATOM   4809  CA  TYR B 155      -4.540   3.563 -15.067  1.00 90.46           C  
ATOM   4810  HA  TYR B 155      -4.709   2.546 -15.420  1.00 90.46           H  
ATOM   4811  C   TYR B 155      -3.884   4.363 -16.211  1.00 90.46           C  
ATOM   4812  CB  TYR B 155      -5.889   4.146 -14.633  1.00 90.46           C  
ATOM   4813  HB2 TYR B 155      -5.766   5.197 -14.374  1.00 90.46           H  
ATOM   4814  HB3 TYR B 155      -6.237   3.621 -13.743  1.00 90.46           H  
ATOM   4815  O   TYR B 155      -3.243   5.380 -15.954  1.00 90.46           O  
ATOM   4816  CG  TYR B 155      -6.942   4.001 -15.702  1.00 90.46           C  
ATOM   4817  CD1 TYR B 155      -7.339   5.117 -16.459  1.00 90.46           C  
ATOM   4818  HD1 TYR B 155      -6.942   6.099 -16.248  1.00 90.46           H  
ATOM   4819  CD2 TYR B 155      -7.489   2.731 -15.969  1.00 90.46           C  
ATOM   4820  HD2 TYR B 155      -7.191   1.872 -15.387  1.00 90.46           H  
ATOM   4821  CE1 TYR B 155      -8.276   4.957 -17.493  1.00 90.46           C  
ATOM   4822  HE1 TYR B 155      -8.599   5.815 -18.063  1.00 90.46           H  
ATOM   4823  CE2 TYR B 155      -8.421   2.572 -17.009  1.00 90.46           C  
ATOM   4824  HE2 TYR B 155      -8.840   1.597 -17.209  1.00 90.46           H  
ATOM   4825  OH  TYR B 155      -9.662   3.516 -18.824  1.00 90.46           O  
ATOM   4826  HH  TYR B 155      -9.931   2.605 -18.960  1.00 90.46           H  
ATOM   4827  CZ  TYR B 155      -8.806   3.683 -17.786  1.00 90.46           C  
ATOM   4828  N   GLN B 156      -4.006   3.880 -17.452  1.00 86.31           N  
ATOM   4829  H   GLN B 156      -4.536   3.028 -17.574  1.00 86.31           H  
ATOM   4830  CA  GLN B 156      -3.297   4.405 -18.639  1.00 86.31           C  
ATOM   4831  HA  GLN B 156      -2.872   5.381 -18.403  1.00 86.31           H  
ATOM   4832  C   GLN B 156      -4.231   4.646 -19.847  1.00 86.31           C  
ATOM   4833  CB  GLN B 156      -2.130   3.457 -19.005  1.00 86.31           C  
ATOM   4834  HB2 GLN B 156      -1.734   3.708 -19.988  1.00 86.31           H  
ATOM   4835  HB3 GLN B 156      -2.524   2.443 -19.070  1.00 86.31           H  
ATOM   4836  O   GLN B 156      -3.753   4.753 -20.970  1.00 86.31           O  
ATOM   4837  CG  GLN B 156      -0.956   3.460 -18.007  1.00 86.31           C  
ATOM   4838  HG2 GLN B 156      -0.405   2.529 -18.138  1.00 86.31           H  
ATOM   4839  HG3 GLN B 156      -1.336   3.467 -16.985  1.00 86.31           H  
ATOM   4840  CD  GLN B 156       0.062   4.593 -18.175  1.00 86.31           C  
ATOM   4841  NE2 GLN B 156       0.902   4.808 -17.183  1.00 86.31           N  
ATOM   4842 HE21 GLN B 156       0.782   4.306 -16.315  1.00 86.31           H  
ATOM   4843 HE22 GLN B 156       1.556   5.569 -17.298  1.00 86.31           H  
ATOM   4844  OE1 GLN B 156       0.182   5.261 -19.186  1.00 86.31           O  
ATOM   4845  N   GLY B 157      -5.555   4.686 -19.646  1.00 84.11           N  
ATOM   4846  H   GLY B 157      -5.899   4.635 -18.698  1.00 84.11           H  
ATOM   4847  CA  GLY B 157      -6.523   5.088 -20.682  1.00 84.11           C  
ATOM   4848  HA2 GLY B 157      -7.485   5.251 -20.195  1.00 84.11           H  
ATOM   4849  HA3 GLY B 157      -6.207   6.036 -21.117  1.00 84.11           H  
ATOM   4850  C   GLY B 157      -6.769   4.103 -21.835  1.00 84.11           C  
ATOM   4851  O   GLY B 157      -7.351   4.483 -22.851  1.00 84.11           O  
ATOM   4852  N   TYR B 158      -6.347   2.835 -21.728  1.00 89.36           N  
ATOM   4853  H   TYR B 158      -5.879   2.544 -20.882  1.00 89.36           H  
ATOM   4854  CA  TYR B 158      -6.511   1.883 -22.834  1.00 89.36           C  
ATOM   4855  HA  TYR B 158      -6.025   2.328 -23.703  1.00 89.36           H  
ATOM   4856  C   TYR B 158      -7.989   1.673 -23.205  1.00 89.36           C  
ATOM   4857  CB  TYR B 158      -5.806   0.545 -22.561  1.00 89.36           C  
ATOM   4858  HB2 TYR B 158      -6.282   0.058 -21.710  1.00 89.36           H  
ATOM   4859  HB3 TYR B 158      -4.771   0.740 -22.278  1.00 89.36           H  
ATOM   4860  O   TYR B 158      -8.808   1.262 -22.384  1.00 89.36           O  
ATOM   4861  CG  TYR B 158      -5.809  -0.397 -23.761  1.00 89.36           C  
ATOM   4862  CD1 TYR B 158      -6.688  -1.498 -23.822  1.00 89.36           C  
ATOM   4863  HD1 TYR B 158      -7.376  -1.682 -23.010  1.00 89.36           H  
ATOM   4864  CD2 TYR B 158      -4.939  -0.158 -24.842  1.00 89.36           C  
ATOM   4865  HD2 TYR B 158      -4.250   0.674 -24.804  1.00 89.36           H  
ATOM   4866  CE1 TYR B 158      -6.678  -2.361 -24.937  1.00 89.36           C  
ATOM   4867  HE1 TYR B 158      -7.349  -3.206 -24.981  1.00 89.36           H  
ATOM   4868  CE2 TYR B 158      -4.950  -0.989 -25.975  1.00 89.36           C  
ATOM   4869  HE2 TYR B 158      -4.284  -0.777 -26.799  1.00 89.36           H  
ATOM   4870  OH  TYR B 158      -5.787  -2.914 -27.110  1.00 89.36           O  
ATOM   4871  HH  TYR B 158      -5.363  -2.470 -27.848  1.00 89.36           H  
ATOM   4872  CZ  TYR B 158      -5.815  -2.101 -26.021  1.00 89.36           C  
ATOM   4873  N   GLY B 159      -8.305   1.932 -24.476  1.00 78.36           N  
ATOM   4874  H   GLY B 159      -7.597   2.354 -25.060  1.00 78.36           H  
ATOM   4875  CA  GLY B 159      -9.611   1.654 -25.070  1.00 78.36           C  
ATOM   4876  HA2 GLY B 159      -9.490   1.575 -26.150  1.00 78.36           H  
ATOM   4877  HA3 GLY B 159      -9.968   0.693 -24.701  1.00 78.36           H  
ATOM   4878  C   GLY B 159     -10.714   2.684 -24.804  1.00 78.36           C  
ATOM   4879  O   GLY B 159     -11.846   2.397 -25.172  1.00 78.36           O  
ATOM   4880  N   GLN B 160     -10.425   3.847 -24.207  1.00 69.12           N  
ATOM   4881  H   GLN B 160      -9.479   4.032 -23.906  1.00 69.12           H  
ATOM   4882  CA  GLN B 160     -11.465   4.837 -23.873  1.00 69.12           C  
ATOM   4883  HA  GLN B 160     -12.317   4.305 -23.450  1.00 69.12           H  
ATOM   4884  C   GLN B 160     -12.012   5.578 -25.100  1.00 69.12           C  
ATOM   4885  CB  GLN B 160     -10.956   5.807 -22.806  1.00 69.12           C  
ATOM   4886  HB2 GLN B 160     -10.071   6.335 -23.160  1.00 69.12           H  
ATOM   4887  HB3 GLN B 160     -11.741   6.536 -22.604  1.00 69.12           H  
ATOM   4888  O   GLN B 160     -13.190   5.445 -25.408  1.00 69.12           O  
ATOM   4889  CG  GLN B 160     -10.627   5.054 -21.514  1.00 69.12           C  
ATOM   4890  HG2 GLN B 160      -9.692   4.505 -21.623  1.00 69.12           H  
ATOM   4891  HG3 GLN B 160     -11.420   4.341 -21.289  1.00 69.12           H  
ATOM   4892  CD  GLN B 160     -10.503   6.024 -20.360  1.00 69.12           C  
ATOM   4893  NE2 GLN B 160     -11.570   6.238 -19.625  1.00 69.12           N  
ATOM   4894 HE21 GLN B 160     -11.536   6.990 -18.952  1.00 69.12           H  
ATOM   4895 HE22 GLN B 160     -12.463   5.854 -19.898  1.00 69.12           H  
ATOM   4896  OE1 GLN B 160      -9.461   6.613 -20.123  1.00 69.12           O  
ATOM   4897  N   ASP B 161     -11.150   6.244 -25.875  1.00 64.42           N  
ATOM   4898  H   ASP B 161     -10.225   6.436 -25.517  1.00 64.42           H  
ATOM   4899  CA  ASP B 161     -11.531   6.882 -27.151  1.00 64.42           C  
ATOM   4900  HA  ASP B 161     -12.444   7.456 -26.996  1.00 64.42           H  
ATOM   4901  C   ASP B 161     -11.799   5.869 -28.284  1.00 64.42           C  
ATOM   4902  CB  ASP B 161     -10.424   7.846 -27.599  1.00 64.42           C  
ATOM   4903  HB2 ASP B 161     -10.694   8.281 -28.561  1.00 64.42           H  
ATOM   4904  HB3 ASP B 161      -9.501   7.283 -27.734  1.00 64.42           H  
ATOM   4905  O   ASP B 161     -12.069   6.233 -29.434  1.00 64.42           O  
ATOM   4906  CG  ASP B 161     -10.190   8.995 -26.623  1.00 64.42           C  
ATOM   4907  OD1 ASP B 161     -11.193   9.561 -26.145  1.00 64.42           O  
ATOM   4908  OD2 ASP B 161      -8.999   9.293 -26.400  1.00 64.42           O  
ATOM   4909  N   ALA B 162     -11.674   4.570 -28.002  1.00 63.30           N  
ATOM   4910  H   ALA B 162     -11.629   4.308 -27.028  1.00 63.30           H  
ATOM   4911  CA  ALA B 162     -11.887   3.541 -29.000  1.00 63.30           C  
ATOM   4912  HA  ALA B 162     -11.429   3.874 -29.932  1.00 63.30           H  
ATOM   4913  C   ALA B 162     -13.386   3.342 -29.245  1.00 63.30           C  
ATOM   4914  CB  ALA B 162     -11.189   2.244 -28.577  1.00 63.30           C  
ATOM   4915  HB1 ALA B 162     -11.277   1.504 -29.372  1.00 63.30           H  
ATOM   4916  HB2 ALA B 162     -11.661   1.850 -27.677  1.00 63.30           H  
ATOM   4917  HB3 ALA B 162     -10.134   2.440 -28.381  1.00 63.30           H  
ATOM   4918  O   ALA B 162     -14.167   3.134 -28.320  1.00 63.30           O  
ATOM   4919  N   VAL B 163     -13.781   3.256 -30.519  1.00 60.35           N  
ATOM   4920  H   VAL B 163     -13.119   3.498 -31.243  1.00 60.35           H  
ATOM   4921  CA  VAL B 163     -15.056   2.623 -30.883  1.00 60.35           C  
ATOM   4922  HA  VAL B 163     -15.834   3.005 -30.223  1.00 60.35           H  
ATOM   4923  C   VAL B 163     -14.908   1.125 -30.618  1.00 60.35           C  
ATOM   4924  CB  VAL B 163     -15.480   2.930 -32.331  1.00 60.35           C  
ATOM   4925  HB  VAL B 163     -14.743   2.529 -33.026  1.00 60.35           H  
ATOM   4926  O   VAL B 163     -14.522   0.352 -31.500  1.00 60.35           O  
ATOM   4927  CG1 VAL B 163     -16.852   2.314 -32.647  1.00 60.35           C  
ATOM   4928 HG11 VAL B 163     -16.808   1.228 -32.559  1.00 60.35           H  
ATOM   4929 HG12 VAL B 163     -17.149   2.567 -33.664  1.00 60.35           H  
ATOM   4930 HG13 VAL B 163     -17.598   2.691 -31.948  1.00 60.35           H  
ATOM   4931  CG2 VAL B 163     -15.592   4.442 -32.569  1.00 60.35           C  
ATOM   4932 HG21 VAL B 163     -14.623   4.919 -32.425  1.00 60.35           H  
ATOM   4933 HG22 VAL B 163     -15.927   4.638 -33.588  1.00 60.35           H  
ATOM   4934 HG23 VAL B 163     -16.301   4.877 -31.864  1.00 60.35           H  
ATOM   4935  N   VAL B 164     -15.140   0.730 -29.367  1.00 63.39           N  
ATOM   4936  H   VAL B 164     -15.321   1.445 -28.677  1.00 63.39           H  
ATOM   4937  CA  VAL B 164     -15.052  -0.660 -28.928  1.00 63.39           C
[truncated: 1,798,210 more chars]
