# Supplementary material for: Module-Based Polyketide Synthase Engineering for de Novo Polyketide Biosynthesis
Source: ACS Synth Biol. 2023 Oct 23;12(11):3148–55. doi: 10.1021/acssynbio.3c00282 (PMC10661043; doi:10.1021/acssynbio.3c00282)
Supplement: Supplementary file 2 — sb3c00282_si_002.zip [file sb3c00282_si_002.zip › Final_PKS_Structures/menzella_pdbs/eryM1_ACP_epoM7_KSAT_dimer.pdb]

ATOM      1  N   LEU A   1      14.200  54.199 -13.834  1.00 77.05           N  
ATOM      2  H   LEU A   1      14.991  53.854 -14.359  1.00 77.05           H  
ATOM      3  H2  LEU A   1      14.237  55.208 -13.799  1.00 77.05           H  
ATOM      4  H3  LEU A   1      13.353  53.919 -14.309  1.00 77.05           H  
ATOM      5  CA  LEU A   1      14.211  53.641 -12.461  1.00 77.05           C  
ATOM      6  HA  LEU A   1      13.335  54.018 -11.934  1.00 77.05           H  
ATOM      7  C   LEU A   1      15.398  54.167 -11.657  1.00 77.05           C  
ATOM      8  CB  LEU A   1      14.102  52.106 -12.463  1.00 77.05           C  
ATOM      9  HB2 LEU A   1      14.701  51.706 -13.281  1.00 77.05           H  
ATOM     10  HB3 LEU A   1      14.504  51.705 -11.533  1.00 77.05           H  
ATOM     11  O   LEU A   1      15.150  54.880 -10.698  1.00 77.05           O  
ATOM     12  CG  LEU A   1      12.632  51.652 -12.605  1.00 77.05           C  
ATOM     13  HG  LEU A   1      12.119  52.331 -13.286  1.00 77.05           H  
ATOM     14  CD1 LEU A   1      12.546  50.250 -13.194  1.00 77.05           C  
ATOM     15 HD11 LEU A   1      13.011  50.208 -14.178  1.00 77.05           H  
ATOM     16 HD12 LEU A   1      11.504  49.949 -13.296  1.00 77.05           H  
ATOM     17 HD13 LEU A   1      13.046  49.533 -12.542  1.00 77.05           H  
ATOM     18  CD2 LEU A   1      11.916  51.671 -11.254  1.00 77.05           C  
ATOM     19 HD21 LEU A   1      11.934  52.667 -10.810  1.00 77.05           H  
ATOM     20 HD22 LEU A   1      10.877  51.368 -11.383  1.00 77.05           H  
ATOM     21 HD23 LEU A   1      12.390  50.968 -10.569  1.00 77.05           H  
ATOM     22  N   ALA A   2      16.651  53.926 -12.064  1.00 70.32           N  
ATOM     23  H   ALA A   2      16.835  53.235 -12.778  1.00 70.32           H  
ATOM     24  CA  ALA A   2      17.839  54.430 -11.348  1.00 70.32           C  
ATOM     25  HA  ALA A   2      17.866  53.992 -10.350  1.00 70.32           H  
ATOM     26  C   ALA A   2      17.877  55.965 -11.176  1.00 70.32           C  
ATOM     27  CB  ALA A   2      19.085  53.952 -12.103  1.00 70.32           C  
ATOM     28  HB1 ALA A   2      19.115  54.366 -13.111  1.00 70.32           H  
ATOM     29  HB2 ALA A   2      19.978  54.270 -11.565  1.00 70.32           H  
ATOM     30  HB3 ALA A   2      19.105  52.864 -12.157  1.00 70.32           H  
ATOM     31  O   ALA A   2      18.278  56.468 -10.133  1.00 70.32           O  
ATOM     32  N   SER A   3      17.388  56.708 -12.175  1.00 76.61           N  
ATOM     33  H   SER A   3      17.121  56.246 -13.032  1.00 76.61           H  
ATOM     34  CA  SER A   3      17.325  58.176 -12.161  1.00 76.61           C  
ATOM     35  HA  SER A   3      18.298  58.563 -11.856  1.00 76.61           H  
ATOM     36  C   SER A   3      16.286  58.768 -11.203  1.00 76.61           C  
ATOM     37  CB  SER A   3      17.031  58.670 -13.581  1.00 76.61           C  
ATOM     38  HB2 SER A   3      17.037  59.760 -13.602  1.00 76.61           H  
ATOM     39  HB3 SER A   3      17.807  58.306 -14.253  1.00 76.61           H  
ATOM     40  O   SER A   3      16.244  59.986 -11.046  1.00 76.61           O  
ATOM     41  OG  SER A   3      15.766  58.186 -14.016  1.00 76.61           O  
ATOM     42  HG  SER A   3      15.134  58.892 -13.862  1.00 76.61           H  
ATOM     43  N   LEU A   4      15.408  57.946 -10.615  1.00 82.03           N  
ATOM     44  H   LEU A   4      15.557  56.949 -10.672  1.00 82.03           H  
ATOM     45  CA  LEU A   4      14.406  58.434  -9.673  1.00 82.03           C  
ATOM     46  HA  LEU A   4      13.978  59.345 -10.092  1.00 82.03           H  
ATOM     47  C   LEU A   4      15.072  58.773  -8.328  1.00 82.03           C  
ATOM     48  CB  LEU A   4      13.269  57.413  -9.491  1.00 82.03           C  
ATOM     49  HB2 LEU A   4      12.662  57.713  -8.637  1.00 82.03           H  
ATOM     50  HB3 LEU A   4      13.710  56.445  -9.254  1.00 82.03           H  
ATOM     51  O   LEU A   4      15.929  58.005  -7.864  1.00 82.03           O  
ATOM     52  CG  LEU A   4      12.345  57.261 -10.710  1.00 82.03           C  
ATOM     53  HG  LEU A   4      12.945  57.083 -11.602  1.00 82.03           H  
ATOM     54  CD1 LEU A   4      11.431  56.051 -10.514  1.00 82.03           C  
ATOM     55 HD11 LEU A   4      10.800  56.209  -9.639  1.00 82.03           H  
ATOM     56 HD12 LEU A   4      12.027  55.153 -10.350  1.00 82.03           H  
ATOM     57 HD13 LEU A   4      10.792  55.915 -11.386  1.00 82.03           H  
ATOM     58  CD2 LEU A   4      11.473  58.498 -10.934  1.00 82.03           C  
ATOM     59 HD21 LEU A   4      10.770  58.322 -11.749  1.00 82.03           H  
ATOM     60 HD22 LEU A   4      10.910  58.728 -10.029  1.00 82.03           H  
ATOM     61 HD23 LEU A   4      12.087  59.362 -11.186  1.00 82.03           H  
ATOM     62  N   PRO A   5      14.663  59.877  -7.675  1.00 77.14           N  
ATOM     63  CA  PRO A   5      14.988  60.137  -6.277  1.00 77.14           C  
ATOM     64  HA  PRO A   5      16.044  60.397  -6.201  1.00 77.14           H  
ATOM     65  C   PRO A   5      14.678  58.911  -5.415  1.00 77.14           C  
ATOM     66  CB  PRO A   5      14.122  61.331  -5.856  1.00 77.14           C  
ATOM     67  HB2 PRO A   5      13.193  60.982  -5.407  1.00 77.14           H  
ATOM     68  HB3 PRO A   5      14.651  61.991  -5.169  1.00 77.14           H  
ATOM     69  O   PRO A   5      13.702  58.208  -5.665  1.00 77.14           O  
ATOM     70  CG  PRO A   5      13.793  62.032  -7.171  1.00 77.14           C  
ATOM     71  HG2 PRO A   5      12.843  62.564  -7.121  1.00 77.14           H  
ATOM     72  HG3 PRO A   5      14.603  62.712  -7.437  1.00 77.14           H  
ATOM     73  CD  PRO A   5      13.741  60.886  -8.174  1.00 77.14           C  
ATOM     74  HD2 PRO A   5      12.735  60.468  -8.210  1.00 77.14           H  
ATOM     75  HD3 PRO A   5      14.036  61.250  -9.159  1.00 77.14           H  
ATOM     76  N   ALA A   6      15.495  58.655  -4.393  1.00 75.50           N  
ATOM     77  H   ALA A   6      16.258  59.290  -4.208  1.00 75.50           H  
ATOM     78  CA  ALA A   6      15.448  57.395  -3.646  1.00 75.50           C  
ATOM     79  HA  ALA A   6      15.757  56.607  -4.333  1.00 75.50           H  
ATOM     80  C   ALA A   6      14.042  56.971  -3.151  1.00 75.50           C  
ATOM     81  CB  ALA A   6      16.491  57.437  -2.521  1.00 75.50           C  
ATOM     82  HB1 ALA A   6      16.260  58.213  -1.791  1.00 75.50           H  
ATOM     83  HB2 ALA A   6      16.499  56.475  -2.007  1.00 75.50           H  
ATOM     84  HB3 ALA A   6      17.482  57.619  -2.935  1.00 75.50           H  
ATOM     85  O   ALA A   6      13.668  55.836  -3.438  1.00 75.50           O  
ATOM     86  N   PRO A   7      13.218  57.838  -2.525  1.00 77.76           N  
ATOM     87  CA  PRO A   7      11.898  57.431  -2.026  1.00 77.76           C  
ATOM     88  HA  PRO A   7      12.012  56.574  -1.363  1.00 77.76           H  
ATOM     89  C   PRO A   7      10.922  57.065  -3.152  1.00 77.76           C  
ATOM     90  CB  PRO A   7      11.365  58.632  -1.230  1.00 77.76           C  
ATOM     91  HB2 PRO A   7      10.648  59.197  -1.825  1.00 77.76           H  
ATOM     92  HB3 PRO A   7      10.902  58.313  -0.296  1.00 77.76           H  
ATOM     93  O   PRO A   7      10.129  56.132  -3.041  1.00 77.76           O  
ATOM     94  CG  PRO A   7      12.590  59.505  -0.973  1.00 77.76           C  
ATOM     95  HG2 PRO A   7      12.329  60.561  -0.899  1.00 77.76           H  
ATOM     96  HG3 PRO A   7      13.091  59.169  -0.065  1.00 77.76           H  
ATOM     97  CD  PRO A   7      13.480  59.224  -2.175  1.00 77.76           C  
ATOM     98  HD2 PRO A   7      13.185  59.866  -3.005  1.00 77.76           H  
ATOM     99  HD3 PRO A   7      14.521  59.406  -1.909  1.00 77.76           H  
ATOM    100  N   GLU A   8      10.984  57.799  -4.266  1.00 81.93           N  
ATOM    101  H   GLU A   8      11.695  58.513  -4.338  1.00 81.93           H  
ATOM    102  CA  GLU A   8      10.170  57.518  -5.451  1.00 81.93           C  
ATOM    103  HA  GLU A   8       9.131  57.372  -5.155  1.00 81.93           H  
ATOM    104  C   GLU A   8      10.632  56.233  -6.140  1.00 81.93           C  
ATOM    105  CB  GLU A   8      10.245  58.690  -6.438  1.00 81.93           C  
ATOM    106  HB2 GLU A   8       9.756  58.393  -7.365  1.00 81.93           H  
ATOM    107  HB3 GLU A   8      11.291  58.907  -6.653  1.00 81.93           H  
ATOM    108  O   GLU A   8       9.800  55.450  -6.599  1.00 81.93           O  
ATOM    109  CG  GLU A   8       9.553  59.955  -5.906  1.00 81.93           C  
ATOM    110  HG2 GLU A   8      10.010  60.237  -4.957  1.00 81.93           H  
ATOM    111  HG3 GLU A   8       8.504  59.726  -5.722  1.00 81.93           H  
ATOM    112  CD  GLU A   8       9.655  61.147  -6.872  1.00 81.93           C  
ATOM    113  OE1 GLU A   8       9.061  62.197  -6.541  1.00 81.93           O  
ATOM    114  OE2 GLU A   8      10.337  61.021  -7.916  1.00 81.93           O  
ATOM    115  N   ARG A   9      11.948  55.985  -6.175  1.00 85.42           N  
ATOM    116  H   ARG A   9      12.562  56.682  -5.778  1.00 85.42           H  
ATOM    117  CA  ARG A   9      12.536  54.749  -6.701  1.00 85.42           C  
ATOM    118  HA  ARG A   9      12.183  54.606  -7.722  1.00 85.42           H  
ATOM    119  C   ARG A   9      12.067  53.531  -5.911  1.00 85.42           C  
ATOM    120  CB  ARG A   9      14.071  54.860  -6.698  1.00 85.42           C  
ATOM    121  HB2 ARG A   9      14.368  55.767  -7.225  1.00 85.42           H  
ATOM    122  HB3 ARG A   9      14.435  54.931  -5.674  1.00 85.42           H  
ATOM    123  O   ARG A   9      11.632  52.557  -6.515  1.00 85.42           O  
ATOM    124  CG  ARG A   9      14.722  53.644  -7.374  1.00 85.42           C  
ATOM    125  HG2 ARG A   9      14.267  53.497  -8.354  1.00 85.42           H  
ATOM    126  HG3 ARG A   9      14.546  52.752  -6.774  1.00 85.42           H  
ATOM    127  CD  ARG A   9      16.233  53.816  -7.567  1.00 85.42           C  
ATOM    128  HD2 ARG A   9      16.600  52.963  -8.138  1.00 85.42           H  
ATOM    129  HD3 ARG A   9      16.418  54.711  -8.160  1.00 85.42           H  
ATOM    130  NE  ARG A   9      16.962  53.859  -6.286  1.00 85.42           N  
ATOM    131  HE  ARG A   9      17.071  52.982  -5.797  1.00 85.42           H  
ATOM    132  NH1 ARG A   9      17.665  56.063  -6.342  1.00 85.42           N  
ATOM    133 HH11 ARG A   9      18.276  56.784  -5.986  1.00 85.42           H  
ATOM    134 HH12 ARG A   9      17.120  56.256  -7.170  1.00 85.42           H  
ATOM    135  NH2 ARG A   9      18.283  54.705  -4.672  1.00 85.42           N  
ATOM    136 HH21 ARG A   9      18.831  55.444  -4.256  1.00 85.42           H  
ATOM    137 HH22 ARG A   9      18.307  53.776  -4.276  1.00 85.42           H  
ATOM    138  CZ  ARG A   9      17.626  54.881  -5.782  1.00 85.42           C  
ATOM    139  N   GLU A  10      12.136  53.595  -4.588  1.00 83.30           N  
ATOM    140  H   GLU A  10      12.526  54.427  -4.170  1.00 83.30           H  
ATOM    141  CA  GLU A  10      11.767  52.501  -3.687  1.00 83.30           C  
ATOM    142  HA  GLU A  10      12.332  51.607  -3.954  1.00 83.30           H  
ATOM    143  C   GLU A  10      10.274  52.166  -3.795  1.00 83.30           C  
ATOM    144  CB  GLU A  10      12.170  52.934  -2.273  1.00 83.30           C  
ATOM    145  HB2 GLU A  10      13.106  53.487  -2.342  1.00 83.30           H  
ATOM    146  HB3 GLU A  10      11.410  53.602  -1.869  1.00 83.30           H  
ATOM    147  O   GLU A  10       9.901  51.008  -3.982  1.00 83.30           O  
ATOM    148  CG  GLU A  10      12.420  51.771  -1.313  1.00 83.30           C  
ATOM    149  HG2 GLU A  10      13.095  51.061  -1.791  1.00 83.30           H  
ATOM    150  HG3 GLU A  10      11.476  51.265  -1.107  1.00 83.30           H  
ATOM    151  CD  GLU A  10      13.044  52.280  -0.004  1.00 83.30           C  
ATOM    152  OE1 GLU A  10      13.859  51.530   0.572  1.00 83.30           O  
ATOM    153  OE2 GLU A  10      12.732  53.431   0.384  1.00 83.30           O  
ATOM    154  N   LYS A  11       9.413  53.190  -3.823  1.00 88.33           N  
ATOM    155  H   LYS A  11       9.774  54.115  -3.635  1.00 88.33           H  
ATOM    156  CA  LYS A  11       7.973  53.012  -4.041  1.00 88.33           C  
ATOM    157  HA  LYS A  11       7.610  52.292  -3.308  1.00 88.33           H  
ATOM    158  C   LYS A  11       7.653  52.428  -5.421  1.00 88.33           C  
ATOM    159  CB  LYS A  11       7.278  54.358  -3.811  1.00 88.33           C  
ATOM    160  HB2 LYS A  11       7.628  54.775  -2.867  1.00 88.33           H  
ATOM    161  HB3 LYS A  11       7.539  55.049  -4.612  1.00 88.33           H  
ATOM    162  O   LYS A  11       6.806  51.544  -5.528  1.00 88.33           O  
ATOM    163  CG  LYS A  11       5.757  54.189  -3.737  1.00 88.33           C  
ATOM    164  HG2 LYS A  11       5.515  53.479  -2.946  1.00 88.33           H  
ATOM    165  HG3 LYS A  11       5.380  53.805  -4.685  1.00 88.33           H  
ATOM    166  CD  LYS A  11       5.085  55.529  -3.438  1.00 88.33           C  
ATOM    167  HD2 LYS A  11       5.289  56.225  -4.252  1.00 88.33           H  
ATOM    168  HD3 LYS A  11       5.487  55.931  -2.507  1.00 88.33           H  
ATOM    169  CE  LYS A  11       3.579  55.303  -3.299  1.00 88.33           C  
ATOM    170  HE2 LYS A  11       3.199  54.892  -4.234  1.00 88.33           H  
ATOM    171  HE3 LYS A  11       3.413  54.554  -2.524  1.00 88.33           H  
ATOM    172  NZ  LYS A  11       2.875  56.561  -2.956  1.00 88.33           N  
ATOM    173  HZ1 LYS A  11       3.223  56.919  -2.078  1.00 88.33           H  
ATOM    174  HZ2 LYS A  11       1.885  56.383  -2.863  1.00 88.33           H  
ATOM    175  HZ3 LYS A  11       3.022  57.251  -3.678  1.00 88.33           H  
ATOM    176  N   ALA A  12       8.327  52.900  -6.472  1.00 89.94           N  
ATOM    177  H   ALA A  12       8.999  53.640  -6.328  1.00 89.94           H  
ATOM    178  CA  ALA A  12       8.149  52.365  -7.820  1.00 89.94           C  
ATOM    179  HA  ALA A  12       7.091  52.407  -8.076  1.00 89.94           H  
ATOM    180  C   ALA A  12       8.582  50.892  -7.909  1.00 89.94           C  
ATOM    181  CB  ALA A  12       8.926  53.238  -8.814  1.00 89.94           C  
ATOM    182  HB1 ALA A  12       9.994  53.187  -8.601  1.00 89.94           H  
ATOM    183  HB2 ALA A  12       8.745  52.881  -9.827  1.00 89.94           H  
ATOM    184  HB3 ALA A  12       8.593  54.273  -8.735  1.00 89.94           H  
ATOM    185  O   ALA A  12       7.920  50.102  -8.579  1.00 89.94           O  
ATOM    186  N   LEU A  13       9.660  50.513  -7.218  1.00 90.67           N  
ATOM    187  H   LEU A  13      10.176  51.211  -6.701  1.00 90.67           H  
ATOM    188  CA  LEU A  13      10.138  49.131  -7.168  1.00 90.67           C  
ATOM    189  HA  LEU A  13      10.124  48.721  -8.179  1.00 90.67           H  
ATOM    190  C   LEU A  13       9.236  48.225  -6.334  1.00 90.67           C  
ATOM    191  CB  LEU A  13      11.574  49.100  -6.638  1.00 90.67           C  
ATOM    192  HB2 LEU A  13      11.825  48.087  -6.325  1.00 90.67           H  
ATOM    193  HB3 LEU A  13      11.639  49.741  -5.758  1.00 90.67           H  
ATOM    194  O   LEU A  13       9.001  47.094  -6.738  1.00 90.67           O  
ATOM    195  CG  LEU A  13      12.588  49.552  -7.699  1.00 90.67           C  
ATOM    196  HG  LEU A  13      12.253  50.475  -8.172  1.00 90.67           H  
ATOM    197  CD1 LEU A  13      13.918  49.820  -7.024  1.00 90.67           C  
ATOM    198 HD11 LEU A  13      14.645  50.186  -7.750  1.00 90.67           H  
ATOM    199 HD12 LEU A  13      13.779  50.568  -6.243  1.00 90.67           H  
ATOM    200 HD13 LEU A  13      14.275  48.892  -6.579  1.00 90.67           H  
ATOM    201  CD2 LEU A  13      12.811  48.489  -8.780  1.00 90.67           C  
ATOM    202 HD21 LEU A  13      11.902  48.344  -9.363  1.00 90.67           H  
ATOM    203 HD22 LEU A  13      13.090  47.542  -8.318  1.00 90.67           H  
ATOM    204 HD23 LEU A  13      13.610  48.802  -9.451  1.00 90.67           H  
ATOM    205  N   PHE A  14       8.682  48.711  -5.227  1.00 90.80           N  
ATOM    206  H   PHE A  14       8.975  49.618  -4.893  1.00 90.80           H  
ATOM    207  CA  PHE A  14       7.701  47.964  -4.443  1.00 90.80           C  
ATOM    208  HA  PHE A  14       8.143  47.030  -4.098  1.00 90.80           H  
ATOM    209  C   PHE A  14       6.471  47.579  -5.275  1.00 90.80           C  
ATOM    210  CB  PHE A  14       7.327  48.802  -3.222  1.00 90.80           C  
ATOM    211  HB2 PHE A  14       7.009  49.794  -3.543  1.00 90.80           H  
ATOM    212  HB3 PHE A  14       8.209  48.926  -2.593  1.00 90.80           H  
ATOM    213  O   PHE A  14       6.101  46.406  -5.330  1.00 90.80           O  
ATOM    214  CG  PHE A  14       6.223  48.179  -2.406  1.00 90.80           C  
ATOM    215  CD1 PHE A  14       4.891  48.589  -2.599  1.00 90.80           C  
ATOM    216  HD1 PHE A  14       4.655  49.350  -3.328  1.00 90.80           H  
ATOM    217  CD2 PHE A  14       6.526  47.163  -1.483  1.00 90.80           C  
ATOM    218  HD2 PHE A  14       7.546  46.832  -1.355  1.00 90.80           H  
ATOM    219  CE1 PHE A  14       3.863  48.008  -1.843  1.00 90.80           C  
ATOM    220  HE1 PHE A  14       2.845  48.340  -1.982  1.00 90.80           H  
ATOM    221  CE2 PHE A  14       5.499  46.583  -0.725  1.00 90.80           C  
ATOM    222  HE2 PHE A  14       5.747  45.814  -0.009  1.00 90.80           H  
ATOM    223  CZ  PHE A  14       4.171  47.018  -0.897  1.00 90.80           C  
ATOM    224  HZ  PHE A  14       3.377  46.608  -0.292  1.00 90.80           H  
ATOM    225  N   GLU A  15       5.882  48.541  -5.989  1.00 91.05           N  
ATOM    226  H   GLU A  15       6.225  49.486  -5.899  1.00 91.05           H  
ATOM    227  CA  GLU A  15       4.770  48.284  -6.917  1.00 91.05           C  
ATOM    228  HA  GLU A  15       3.943  47.813  -6.386  1.00 91.05           H  
ATOM    229  C   GLU A  15       5.177  47.323  -8.047  1.00 91.05           C  
ATOM    230  CB  GLU A  15       4.292  49.622  -7.506  1.00 91.05           C  
ATOM    231  HB2 GLU A  15       3.697  49.434  -8.400  1.00 91.05           H  
ATOM    232  HB3 GLU A  15       5.160  50.204  -7.816  1.00 91.05           H  
ATOM    233  O   GLU A  15       4.420  46.425  -8.428  1.00 91.05           O  
ATOM    234  CG  GLU A  15       3.462  50.460  -6.518  1.00 91.05           C  
ATOM    235  HG2 GLU A  15       3.292  51.439  -6.966  1.00 91.05           H  
ATOM    236  HG3 GLU A  15       4.041  50.615  -5.608  1.00 91.05           H  
ATOM    237  CD  GLU A  15       2.100  49.836  -6.170  1.00 91.05           C  
ATOM    238  OE1 GLU A  15       1.577  50.178  -5.085  1.00 91.05           O  
ATOM    239  OE2 GLU A  15       1.587  49.032  -6.980  1.00 91.05           O  
ATOM    240  N   LEU A  16       6.404  47.456  -8.559  1.00 91.80           N  
ATOM    241  H   LEU A  16       6.982  48.214  -8.225  1.00 91.80           H  
ATOM    242  CA  LEU A  16       6.942  46.576  -9.594  1.00 91.80           C  
ATOM    243  HA  LEU A  16       6.235  46.557 -10.423  1.00 91.80           H  
ATOM    244  C   LEU A  16       7.096  45.127  -9.098  1.00 91.80           C  
ATOM    245  CB  LEU A  16       8.252  47.190 -10.107  1.00 91.80           C  
ATOM    246  HB2 LEU A  16       8.055  48.232 -10.360  1.00 91.80           H  
ATOM    247  HB3 LEU A  16       8.995  47.182  -9.309  1.00 91.80           H  
ATOM    248  O   LEU A  16       6.623  44.203  -9.757  1.00 91.80           O  
ATOM    249  CG  LEU A  16       8.809  46.468 -11.346  1.00 91.80           C  
ATOM    250  HG  LEU A  16       8.077  45.749 -11.714  1.00 91.80           H  
ATOM    251  CD1 LEU A  16       9.081  47.472 -12.466  1.00 91.80           C  
ATOM    252 HD11 LEU A  16       8.161  48.006 -12.704  1.00 91.80           H  
ATOM    253 HD12 LEU A  16       9.851  48.179 -12.159  1.00 91.80           H  
ATOM    254 HD13 LEU A  16       9.405  46.936 -13.358  1.00 91.80           H  
ATOM    255  CD2 LEU A  16      10.110  45.739 -11.007  1.00 91.80           C  
ATOM    256 HD21 LEU A  16      10.429  45.149 -11.866  1.00 91.80           H  
ATOM    257 HD22 LEU A  16      10.891  46.452 -10.744  1.00 91.80           H  
ATOM    258 HD23 LEU A  16       9.939  45.071 -10.163  1.00 91.80           H  
ATOM    259  N   VAL A  17       7.682  44.906  -7.918  1.00 92.95           N  
ATOM    260  H   VAL A  17       8.040  45.699  -7.405  1.00 92.95           H  
ATOM    261  CA  VAL A  17       7.823  43.563  -7.327  1.00 92.95           C  
ATOM    262  HA  VAL A  17       8.290  42.904  -8.058  1.00 92.95           H  
ATOM    263  C   VAL A  17       6.465  42.947  -7.044  1.00 92.95           C  
ATOM    264  CB  VAL A  17       8.703  43.570  -6.063  1.00 92.95           C  
ATOM    265  HB  VAL A  17       8.301  44.284  -5.344  1.00 92.95           H  
ATOM    266  O   VAL A  17       6.208  41.815  -7.450  1.00 92.95           O  
ATOM    267  CG1 VAL A  17       8.779  42.183  -5.406  1.00 92.95           C  
ATOM    268 HG11 VAL A  17       9.416  42.235  -4.523  1.00 92.95           H  
ATOM    269 HG12 VAL A  17       7.795  41.840  -5.086  1.00 92.95           H  
ATOM    270 HG13 VAL A  17       9.191  41.457  -6.107  1.00 92.95           H  
ATOM    271  CG2 VAL A  17      10.147  43.953  -6.400  1.00 92.95           C  
ATOM    272 HG21 VAL A  17      10.592  43.198  -7.048  1.00 92.95           H  
ATOM    273 HG22 VAL A  17      10.194  44.922  -6.897  1.00 92.95           H  
ATOM    274 HG23 VAL A  17      10.730  44.003  -5.480  1.00 92.95           H  
ATOM    275  N   ARG A  18       5.568  43.700  -6.407  1.00 91.59           N  
ATOM    276  H   ARG A  18       5.843  44.627  -6.116  1.00 91.59           H  
ATOM    277  CA  ARG A  18       4.235  43.216  -6.041  1.00 91.59           C  
ATOM    278  HA  ARG A  18       4.349  42.317  -5.435  1.00 91.59           H  
ATOM    279  C   ARG A  18       3.400  42.835  -7.264  1.00 91.59           C  
ATOM    280  CB  ARG A  18       3.554  44.309  -5.216  1.00 91.59           C  
ATOM    281  HB2 ARG A  18       4.275  44.757  -4.532  1.00 91.59           H  
ATOM    282  HB3 ARG A  18       3.192  45.098  -5.875  1.00 91.59           H  
ATOM    283  O   ARG A  18       2.735  41.801  -7.256  1.00 91.59           O  
ATOM    284  CG  ARG A  18       2.400  43.741  -4.396  1.00 91.59           C  
ATOM    285  HG2 ARG A  18       2.752  42.932  -3.757  1.00 91.59           H  
ATOM    286  HG3 ARG A  18       1.627  43.363  -5.065  1.00 91.59           H  
ATOM    287  CD  ARG A  18       1.833  44.864  -3.531  1.00 91.59           C  
ATOM    288  HD2 ARG A  18       1.591  45.712  -4.171  1.00 91.59           H  
ATOM    289  HD3 ARG A  18       2.582  45.169  -2.801  1.00 91.59           H  
ATOM    290  NE  ARG A  18       0.625  44.404  -2.847  1.00 91.59           N  
ATOM    291  HE  ARG A  18       0.461  43.408  -2.840  1.00 91.59           H  
ATOM    292  NH1 ARG A  18      -0.165  46.420  -2.116  1.00 91.59           N  
ATOM    293 HH11 ARG A  18       0.600  46.868  -2.600  1.00 91.59           H  
ATOM    294 HH12 ARG A  18      -0.901  46.969  -1.697  1.00 91.59           H  
ATOM    295  NH2 ARG A  18      -1.321  44.535  -1.723  1.00 91.59           N  
ATOM    296 HH21 ARG A  18      -1.367  43.530  -1.806  1.00 91.59           H  
ATOM    297 HH22 ARG A  18      -2.064  45.045  -1.267  1.00 91.59           H  
ATOM    298  CZ  ARG A  18      -0.279  45.126  -2.230  1.00 91.59           C  
ATOM    299  N   SER A  19       3.454  43.642  -8.325  1.00 91.44           N  
ATOM    300  H   SER A  19       4.005  44.485  -8.256  1.00 91.44           H  
ATOM    301  CA  SER A  19       2.749  43.356  -9.581  1.00 91.44           C  
ATOM    302  HA  SER A  19       1.718  43.098  -9.338  1.00 91.44           H  
ATOM    303  C   SER A  19       3.327  42.148 -10.319  1.00 91.44           C  
ATOM    304  CB  SER A  19       2.709  44.588 -10.489  1.00 91.44           C  
ATOM    305  HB2 SER A  19       2.177  44.335 -11.407  1.00 91.44           H  
ATOM    306  HB3 SER A  19       2.170  45.391  -9.986  1.00 91.44           H  
ATOM    307  O   SER A  19       2.559  41.321 -10.812  1.00 91.44           O  
ATOM    308  OG  SER A  19       4.003  45.039 -10.816  1.00 91.44           O  
ATOM    309  HG  SER A  19       4.328  45.532 -10.060  1.00 91.44           H  
ATOM    310  N   HIS A  20       4.653  41.977 -10.346  1.00 92.50           N  
ATOM    311  H   HIS A  20       5.250  42.710  -9.989  1.00 92.50           H  
ATOM    312  CA  HIS A  20       5.267  40.780 -10.919  1.00 92.50           C  
ATOM    313  HA  HIS A  20       4.820  40.611 -11.899  1.00 92.50           H  
ATOM    314  C   HIS A  20       4.972  39.520 -10.101  1.00 92.50           C  
ATOM    315  CB  HIS A  20       6.773  40.984 -11.118  1.00 92.50           C  
ATOM    316  HB2 HIS A  20       7.241  40.014 -11.288  1.00 92.50           H  
ATOM    317  HB3 HIS A  20       7.209  41.411 -10.216  1.00 92.50           H  
ATOM    318  O   HIS A  20       4.636  38.503 -10.705  1.00 92.50           O  
ATOM    319  CG  HIS A  20       7.090  41.854 -12.308  1.00 92.50           C  
ATOM    320  CD2 HIS A  20       7.842  42.995 -12.312  1.00 92.50           C  
ATOM    321  HD2 HIS A  20       8.310  43.443 -11.448  1.00 92.50           H  
ATOM    322  ND1 HIS A  20       6.692  41.634 -13.607  1.00 92.50           N  
ATOM    323  HD1 HIS A  20       6.064  40.908 -13.921  1.00 92.50           H  
ATOM    324  CE1 HIS A  20       7.202  42.612 -14.373  1.00 92.50           C  
ATOM    325  HE1 HIS A  20       7.049  42.717 -15.437  1.00 92.50           H  
ATOM    326  NE2 HIS A  20       7.911  43.467 -13.627  1.00 92.50           N  
ATOM    327  N   ALA A  21       5.019  39.592  -8.768  1.00 90.52           N  
ATOM    328  H   ALA A  21       5.344  40.448  -8.341  1.00 90.52           H  
ATOM    329  CA  ALA A  21       4.647  38.493  -7.875  1.00 90.52           C  
ATOM    330  HA  ALA A  21       5.284  37.631  -8.074  1.00 90.52           H  
ATOM    331  C   ALA A  21       3.191  38.060  -8.102  1.00 90.52           C  
ATOM    332  CB  ALA A  21       4.899  38.925  -6.426  1.00 90.52           C  
ATOM    333  HB1 ALA A  21       5.954  39.165  -6.292  1.00 90.52           H  
ATOM    334  HB2 ALA A  21       4.298  39.800  -6.178  1.00 90.52           H  
ATOM    335  HB3 ALA A  21       4.638  38.109  -5.753  1.00 90.52           H  
ATOM    336  O   ALA A  21       2.913  36.882  -8.311  1.00 90.52           O  
ATOM    337  N   ALA A  22       2.263  39.019  -8.166  1.00 89.87           N  
ATOM    338  H   ALA A  22       2.532  39.971  -7.962  1.00 89.87           H  
ATOM    339  CA  ALA A  22       0.862  38.739  -8.471  1.00 89.87           C  
ATOM    340  HA  ALA A  22       0.464  38.057  -7.720  1.00 89.87           H  
ATOM    341  C   ALA A  22       0.701  38.059  -9.834  1.00 89.87           C  
ATOM    342  CB  ALA A  22       0.090  40.059  -8.410  1.00 89.87           C  
ATOM    343  HB1 ALA A  22       0.184  40.480  -7.408  1.00 89.87           H  
ATOM    344  HB2 ALA A  22       0.496  40.765  -9.134  1.00 89.87           H  
ATOM    345  HB3 ALA A  22      -0.964  39.894  -8.634  1.00 89.87           H  
ATOM    346  O   ALA A  22      -0.026  37.076  -9.951  1.00 89.87           O  
ATOM    347  N   ALA A  23       1.412  38.544 -10.852  1.00 88.47           N  
ATOM    348  H   ALA A  23       1.983  39.363 -10.699  1.00 88.47           H  
ATOM    349  CA  ALA A  23       1.312  38.000 -12.196  1.00 88.47           C  
ATOM    350  HA  ALA A  23       0.256  37.960 -12.462  1.00 88.47           H  
ATOM    351  C   ALA A  23       1.856  36.564 -12.313  1.00 88.47           C  
ATOM    352  CB  ALA A  23       2.006  38.970 -13.154  1.00 88.47           C  
ATOM    353  HB1 ALA A  23       1.837  38.638 -14.179  1.00 88.47           H  
ATOM    354  HB2 ALA A  23       3.072  39.009 -12.931  1.00 88.47           H  
ATOM    355  HB3 ALA A  23       1.579  39.966 -13.038  1.00 88.47           H  
ATOM    356  O   ALA A  23       1.273  35.785 -13.064  1.00 88.47           O  
ATOM    357  N   VAL A  24       2.929  36.195 -11.599  1.00 84.04           N  
ATOM    358  H   VAL A  24       3.379  36.868 -10.996  1.00 84.04           H  
ATOM    359  CA  VAL A  24       3.452  34.807 -11.625  1.00 84.04           C  
ATOM    360  HA  VAL A  24       3.428  34.449 -12.654  1.00 84.04           H  
ATOM    361  C   VAL A  24       2.569  33.838 -10.836  1.00 84.04           C  
ATOM    362  CB  VAL A  24       4.918  34.696 -11.169  1.00 84.04           C  
ATOM    363  HB  VAL A  24       5.220  33.653 -11.258  1.00 84.04           H  
ATOM    364  O   VAL A  24       2.369  32.705 -11.269  1.00 84.04           O  
ATOM    365  CG1 VAL A  24       5.820  35.524 -12.090  1.00 84.04           C  
ATOM    366 HG11 VAL A  24       5.563  36.582 -12.038  1.00 84.04           H  
ATOM    367 HG12 VAL A  24       6.857  35.389 -11.783  1.00 84.04           H  
ATOM    368 HG13 VAL A  24       5.704  35.158 -13.110  1.00 84.04           H  
ATOM    369  CG2 VAL A  24       5.164  35.129  -9.724  1.00 84.04           C  
ATOM    370 HG21 VAL A  24       5.034  36.208  -9.630  1.00 84.04           H  
ATOM    371 HG22 VAL A  24       4.497  34.605  -9.040  1.00 84.04           H  
ATOM    372 HG23 VAL A  24       6.181  34.855  -9.446  1.00 84.04           H  
ATOM    373  N   LEU A  25       1.950  34.318  -9.751  1.00 82.21           N  
ATOM    374  H   LEU A  25       2.200  35.244  -9.435  1.00 82.21           H  
ATOM    375  CA  LEU A  25       0.970  33.576  -8.948  1.00 82.21           C  
ATOM    376  HA  LEU A  25       1.332  32.559  -8.798  1.00 82.21           H  
ATOM    377  C   LEU A  25      -0.406  33.447  -9.629  1.00 82.21           C  
ATOM    378  CB  LEU A  25       0.840  34.277  -7.582  1.00 82.21           C  
ATOM    379  HB2 LEU A  25      -0.023  33.868  -7.056  1.00 82.21           H  
ATOM    380  HB3 LEU A  25       0.644  35.336  -7.752  1.00 82.21           H  
ATOM    381  O   LEU A  25      -1.286  32.741  -9.140  1.00 82.21           O  
ATOM    382  CG  LEU A  25       2.070  34.127  -6.668  1.00 82.21           C  
ATOM    383  HG  LEU A  25       2.973  34.441  -7.191  1.00 82.21           H  
ATOM    384  CD1 LEU A  25       1.892  35.028  -5.445  1.00 82.21           C  
ATOM    385 HD11 LEU A  25       1.819  36.068  -5.761  1.00 82.21           H  
ATOM    386 HD12 LEU A  25       2.752  34.916  -4.785  1.00 82.21           H  
ATOM    387 HD13 LEU A  25       0.988  34.738  -4.911  1.00 82.21           H  
ATOM    388  CD2 LEU A  25       2.242  32.677  -6.219  1.00 82.21           C  
ATOM    389 HD21 LEU A  25       1.287  32.269  -5.889  1.00 82.21           H  
ATOM    390 HD22 LEU A  25       2.625  32.063  -7.035  1.00 82.21           H  
ATOM    391 HD23 LEU A  25       2.938  32.610  -5.383  1.00 82.21           H  
ATOM    392  N   GLY A  26      -0.621  34.137 -10.756  1.00 78.28           N  
ATOM    393  H   GLY A  26       0.147  34.680 -11.123  1.00 78.28           H  
ATOM    394  CA  GLY A  26      -1.883  34.112 -11.502  1.00 78.28           C  
ATOM    395  HA2 GLY A  26      -2.270  33.093 -11.524  1.00 78.28           H  
ATOM    396  HA3 GLY A  26      -1.680  34.423 -12.526  1.00 78.28           H  
ATOM    397  C   GLY A  26      -2.977  35.029 -10.940  1.00 78.28           C  
ATOM    398  O   GLY A  26      -4.159  34.841 -11.227  1.00 78.28           O  
ATOM    399  N   HIS A  27      -2.623  36.040 -10.147  1.00 81.48           N  
ATOM    400  H   HIS A  27      -1.639  36.173  -9.966  1.00 81.48           H  
ATOM    401  CA  HIS A  27      -3.554  37.067  -9.684  1.00 81.48           C  
ATOM    402  HA  HIS A  27      -4.534  36.609  -9.554  1.00 81.48           H  
ATOM    403  C   HIS A  27      -3.702  38.209 -10.705  1.00 81.48           C  
ATOM    404  CB  HIS A  27      -3.105  37.600  -8.321  1.00 81.48           C  
ATOM    405  HB2 HIS A  27      -2.081  37.964  -8.405  1.00 81.48           H  
ATOM    406  HB3 HIS A  27      -3.739  38.445  -8.053  1.00 81.48           H  
ATOM    407  O   HIS A  27      -2.723  38.756 -11.203  1.00 81.48           O  
ATOM    408  CG  HIS A  27      -3.164  36.592  -7.201  1.00 81.48           C  
ATOM    409  CD2 HIS A  27      -2.170  36.331  -6.298  1.00 81.48           C  
ATOM    410  HD2 HIS A  27      -1.194  36.792  -6.264  1.00 81.48           H  
ATOM    411  ND1 HIS A  27      -4.225  35.768  -6.888  1.00 81.48           N  
ATOM    412  HD1 HIS A  27      -5.011  35.557  -7.487  1.00 81.48           H  
ATOM    413  CE1 HIS A  27      -3.873  35.033  -5.818  1.00 81.48           C  
ATOM    414  HE1 HIS A  27      -4.457  34.239  -5.377  1.00 81.48           H  
ATOM    415  NE2 HIS A  27      -2.643  35.361  -5.416  1.00 81.48           N  
ATOM    416  N   ALA A  28      -4.942  38.641 -10.967  1.00 76.54           N  
ATOM    417  H   ALA A  28      -5.715  38.102 -10.603  1.00 76.54           H  
ATOM    418  CA  ALA A  28      -5.242  39.721 -11.920  1.00 76.54           C  
ATOM    419  HA  ALA A  28      -4.656  39.552 -12.823  1.00 76.54           H  
ATOM    420  C   ALA A  28      -4.896  41.143 -11.423  1.00 76.54           C  
ATOM    421  CB  ALA A  28      -6.729  39.623 -12.287  1.00 76.54           C  
ATOM    422  HB1 ALA A  28      -7.348  39.799 -11.407  1.00 76.54           H  
ATOM    423  HB2 ALA A  28      -6.965  40.371 -13.044  1.00 76.54           H  
ATOM    424  HB3 ALA A  28      -6.945  38.635 -12.696  1.00 76.54           H  
ATOM    425  O   ALA A  28      -4.889  42.085 -12.211  1.00 76.54           O  
ATOM    426  N   SER A  29      -4.652  41.319 -10.121  1.00 81.43           N  
ATOM    427  H   SER A  29      -4.556  40.493  -9.547  1.00 81.43           H  
ATOM    428  CA  SER A  29      -4.313  42.604  -9.494  1.00 81.43           C  
ATOM    429  HA  SER A  29      -3.963  43.300 -10.256  1.00 81.43           H  
ATOM    430  C   SER A  29      -3.193  42.403  -8.479  1.00 81.43           C  
ATOM    431  CB  SER A  29      -5.542  43.227  -8.808  1.00 81.43           C  
ATOM    432  HB2 SER A  29      -6.251  43.557  -9.567  1.00 81.43           H  
ATOM    433  HB3 SER A  29      -6.018  42.481  -8.173  1.00 81.43           H  
ATOM    434  O   SER A  29      -3.237  41.451  -7.698  1.00 81.43           O  
ATOM    435  OG  SER A  29      -5.151  44.328  -8.004  1.00 81.43           O  
ATOM    436  HG  SER A  29      -5.915  44.779  -7.638  1.00 81.43           H  
ATOM    437  N   ALA A  30      -2.237  43.335  -8.449  1.00 84.91           N  
ATOM    438  H   ALA A  30      -2.302  44.105  -9.100  1.00 84.91           H  
ATOM    439  CA  ALA A  30      -1.166  43.386  -7.452  1.00 84.91           C  
ATOM    440  HA  ALA A  30      -0.558  42.485  -7.533  1.00 84.91           H  
ATOM    441  C   ALA A  30      -1.700  43.462  -6.008  1.00 84.91           C  
ATOM    442  CB  ALA A  30      -0.280  44.594  -7.775  1.00 84.91           C  
ATOM    443  HB1 ALA A  30      -0.833  45.520  -7.619  1.00 84.91           H  
ATOM    444  HB2 ALA A  30       0.054  44.551  -8.812  1.00 84.91           H  
ATOM    445  HB3 ALA A  30       0.592  44.594  -7.122  1.00 84.91           H  
ATOM    446  O   ALA A  30      -1.052  42.990  -5.075  1.00 84.91           O  
ATOM    447  N   GLU A  31      -2.910  43.998  -5.812  1.00 78.36           N  
ATOM    448  H   GLU A  31      -3.413  44.354  -6.613  1.00 78.36           H  
ATOM    449  CA  GLU A  31      -3.546  44.137  -4.495  1.00 78.36           C  
ATOM    450  HA  GLU A  31      -2.889  44.711  -3.842  1.00 78.36           H  
ATOM    451  C   GLU A  31      -3.814  42.786  -3.814  1.00 78.36           C  
ATOM    452  CB  GLU A  31      -4.870  44.897  -4.636  1.00 78.36           C  
ATOM    453  HB2 GLU A  31      -5.375  44.915  -3.670  1.00 78.36           H  
ATOM    454  HB3 GLU A  31      -5.496  44.343  -5.335  1.00 78.36           H  
ATOM    455  O   GLU A  31      -3.881  42.730  -2.588  1.00 78.36           O  
ATOM    456  CG  GLU A  31      -4.680  46.349  -5.108  1.00 78.36           C  
ATOM    457  HG2 GLU A  31      -4.180  46.907  -4.316  1.00 78.36           H  
ATOM    458  HG3 GLU A  31      -4.038  46.365  -5.988  1.00 78.36           H  
ATOM    459  CD  GLU A  31      -6.009  47.025  -5.476  1.00 78.36           C  
ATOM    460  OE1 GLU A  31      -6.065  48.271  -5.402  1.00 78.36           O  
ATOM    461  OE2 GLU A  31      -6.943  46.290  -5.879  1.00 78.36           O  
ATOM    462  N   ARG A  32      -3.922  41.698  -4.592  1.00 77.67           N  
ATOM    463  H   ARG A  32      -3.773  41.825  -5.583  1.00 77.67           H  
ATOM    464  CA  ARG A  32      -4.143  40.327  -4.095  1.00 77.67           C  
ATOM    465  HA  ARG A  32      -4.956  40.326  -3.369  1.00 77.67           H  
ATOM    466  C   ARG A  32      -2.939  39.739  -3.361  1.00 77.67           C  
ATOM    467  CB  ARG A  32      -4.482  39.403  -5.272  1.00 77.67           C  
ATOM    468  HB2 ARG A  32      -4.424  38.363  -4.951  1.00 77.67           H  
ATOM    469  HB3 ARG A  32      -3.708  39.534  -6.029  1.00 77.67           H  
ATOM    470  O   ARG A  32      -3.120  38.760  -2.654  1.00 77.67           O  
ATOM    471  CG  ARG A  32      -5.854  39.647  -5.915  1.00 77.67           C  
ATOM    472  HG2 ARG A  32      -6.104  40.708  -5.899  1.00 77.67           H  
ATOM    473  HG3 ARG A  32      -5.792  39.329  -6.956  1.00 77.67           H  
ATOM    474  CD  ARG A  32      -6.958  38.829  -5.233  1.00 77.67           C  
ATOM    475  HD2 ARG A  32      -6.619  37.796  -5.152  1.00 77.67           H  
ATOM    476  HD3 ARG A  32      -7.123  39.222  -4.229  1.00 77.67           H  
ATOM    477  NE  ARG A  32      -8.214  38.879  -6.012  1.00 77.67           N  
ATOM    478  HE  ARG A  32      -8.302  39.641  -6.669  1.00 77.67           H  
ATOM    479  NH1 ARG A  32      -9.245  37.062  -5.055  1.00 77.67           N  
ATOM    480 HH11 ARG A  32     -10.016  36.411  -5.000  1.00 77.67           H  
ATOM    481 HH12 ARG A  32      -8.459  36.952  -4.430  1.00 77.67           H  
ATOM    482  NH2 ARG A  32     -10.261  38.163  -6.708  1.00 77.67           N  
ATOM    483 HH21 ARG A  32     -11.023  37.504  -6.636  1.00 77.67           H  
ATOM    484 HH22 ARG A  32     -10.297  38.909  -7.387  1.00 77.67           H  
ATOM    485  CZ  ARG A  32      -9.229  38.037  -5.920  1.00 77.67           C  
ATOM    486  N   VAL A  33      -1.748  40.310  -3.536  1.00 86.72           N  
ATOM    487  H   VAL A  33      -1.696  41.127  -4.126  1.00 86.72           H  
ATOM    488  CA  VAL A  33      -0.510  39.862  -2.886  1.00 86.72           C  
ATOM    489  HA  VAL A  33      -0.605  38.825  -2.566  1.00 86.72           H  
ATOM    490  C   VAL A  33      -0.262  40.747  -1.667  1.00 86.72           C  
ATOM    491  CB  VAL A  33       0.659  39.923  -3.886  1.00 86.72           C  
ATOM    492  HB  VAL A  33       0.705  40.915  -4.334  1.00 86.72           H  
ATOM    493  O   VAL A  33       0.029  41.933  -1.845  1.00 86.72           O  
ATOM    494  CG1 VAL A  33       2.014  39.625  -3.240  1.00 86.72           C  
ATOM    495 HG11 VAL A  33       1.991  38.644  -2.766  1.00 86.72           H  
ATOM    496 HG12 VAL A  33       2.799  39.641  -3.995  1.00 86.72           H  
ATOM    497 HG13 VAL A  33       2.253  40.373  -2.483  1.00 86.72           H  
ATOM    498  CG2 VAL A  33       0.436  38.894  -4.996  1.00 86.72           C  
ATOM    499 HG21 VAL A  33       0.348  37.896  -4.567  1.00 86.72           H  
ATOM    500 HG22 VAL A  33      -0.470  39.127  -5.555  1.00 86.72           H  
ATOM    501 HG23 VAL A  33       1.292  38.909  -5.671  1.00 86.72           H  
ATOM    502  N   PRO A  34      -0.404  40.252  -0.430  1.00 77.43           N  
ATOM    503  CA  PRO A  34      -0.025  41.001   0.761  1.00 77.43           C  
ATOM    504  HA  PRO A  34      -0.555  41.954   0.758  1.00 77.43           H  
ATOM    505  C   PRO A  34       1.487  41.246   0.776  1.00 77.43           C  
ATOM    506  CB  PRO A  34      -0.503  40.169   1.955  1.00 77.43           C  
ATOM    507  HB2 PRO A  34      -0.915  40.795   2.747  1.00 77.43           H  
ATOM    508  HB3 PRO A  34       0.318  39.564   2.339  1.00 77.43           H  
ATOM    509  O   PRO A  34       2.275  40.355   0.483  1.00 77.43           O  
ATOM    510  CG  PRO A  34      -1.565  39.255   1.347  1.00 77.43           C  
ATOM    511  HG2 PRO A  34      -1.703  38.340   1.923  1.00 77.43           H  
ATOM    512  HG3 PRO A  34      -2.509  39.792   1.255  1.00 77.43           H  
ATOM    513  CD  PRO A  34      -0.993  38.988  -0.037  1.00 77.43           C  
ATOM    514  HD2 PRO A  34      -1.782  38.649  -0.707  1.00 77.43           H  
ATOM    515  HD3 PRO A  34      -0.200  38.242   0.030  1.00 77.43           H  
ATOM    516  N   ALA A  35       1.889  42.472   1.100  1.00 76.68           N  
ATOM    517  H   ALA A  35       1.196  43.154   1.373  1.00 76.68           H  
ATOM    518  CA  ALA A  35       3.280  42.918   1.009  1.00 76.68           C  
ATOM    519  HA  ALA A  35       3.651  42.741  -0.001  1.00 76.68           H  
ATOM    520  C   ALA A  35       4.233  42.224   1.992  1.00 76.68           C  
ATOM    521  CB  ALA A  35       3.259  44.416   1.293  1.00 76.68           C  
ATOM    522  HB1 ALA A  35       4.268  44.815   1.192  1.00 76.68           H  
ATOM    523  HB2 ALA A  35       2.929  44.595   2.316  1.00 76.68           H  
ATOM    524  HB3 ALA A  35       2.570  44.901   0.602  1.00 76.68           H  
ATOM    525  O   ALA A  35       5.415  42.074   1.695  1.00 76.68           O  
ATOM    526  N   ASP A  36       3.691  41.842   3.148  1.00 70.31           N  
ATOM    527  H   ASP A  36       2.711  42.036   3.295  1.00 70.31           H  
ATOM    528  CA  ASP A  36       4.433  41.325   4.299  1.00 70.31           C  
ATOM    529  HA  ASP A  36       5.499  41.491   4.144  1.00 70.31           H  
ATOM    530  C   ASP A  36       4.229  39.806   4.467  1.00 70.31           C  
ATOM    531  CB  ASP A  36       4.008  42.112   5.557  1.00 70.31           C  
ATOM    532  HB2 ASP A  36       4.707  41.893   6.365  1.00 70.31           H  
ATOM    533  HB3 ASP A  36       3.023  41.760   5.864  1.00 70.31           H  
ATOM    534  O   ASP A  36       4.623  39.232   5.477  1.00 70.31           O  
ATOM    535  CG  ASP A  36       3.941  43.639   5.362  1.00 70.31           C  
ATOM    536  OD1 ASP A  36       4.852  44.256   4.759  1.00 70.31           O  
ATOM    537  OD2 ASP A  36       2.918  44.250   5.742  1.00 70.31           O  
ATOM    538  N   GLN A  37       3.561  39.152   3.506  1.00 76.39           N  
ATOM    539  H   GLN A  37       3.373  39.639   2.642  1.00 76.39           H  
ATOM    540  CA  GLN A  37       3.380  37.705   3.514  1.00 76.39           C  
ATOM    541  HA  GLN A  37       3.422  37.361   4.548  1.00 76.39           H  
ATOM    542  C   GLN A  37       4.525  37.036   2.760  1.00 76.39           C  
ATOM    543  CB  GLN A  37       1.996  37.331   2.969  1.00 76.39           C  
ATOM    544  HB2 GLN A  37       1.252  37.905   3.520  1.00 76.39           H  
ATOM    545  HB3 GLN A  37       1.927  37.569   1.907  1.00 76.39           H  
ATOM    546  O   GLN A  37       4.904  37.479   1.672  1.00 76.39           O  
ATOM    547  CG  GLN A  37       1.710  35.843   3.200  1.00 76.39           C  
ATOM    548  HG2 GLN A  37       2.323  35.242   2.528  1.00 76.39           H  
ATOM    549  HG3 GLN A  37       1.985  35.592   4.224  1.00 76.39           H  
ATOM    550  CD  GLN A  37       0.253  35.447   3.006  1.00 76.39           C  
ATOM    551  NE2 GLN A  37      -0.098  34.270   3.466  1.00 76.39           N  
ATOM    552 HE21 GLN A  37       0.581  33.745   3.998  1.00 76.39           H  
ATOM    553 HE22 GLN A  37      -1.026  33.919   3.279  1.00 76.39           H  
ATOM    554  OE1 GLN A  37      -0.581  36.182   2.488  1.00 76.39           O  
ATOM    555  N   ALA A  38       5.058  35.963   3.342  1.00 77.71           N  
ATOM    556  H   ALA A  38       4.692  35.637   4.224  1.00 77.71           H  
ATOM    557  CA  ALA A  38       6.165  35.243   2.744  1.00 77.71           C  
ATOM    558  HA  ALA A  38       6.951  35.974   2.554  1.00 77.71           H  
ATOM    559  C   ALA A  38       5.747  34.604   1.411  1.00 77.71           C  
ATOM    560  CB  ALA A  38       6.705  34.213   3.741  1.00 77.71           C  
ATOM    561  HB1 ALA A  38       5.934  33.480   3.977  1.00 77.71           H  
ATOM    562  HB2 ALA A  38       7.568  33.705   3.311  1.00 77.71           H  
ATOM    563  HB3 ALA A  38       7.015  34.716   4.657  1.00 77.71           H  
ATOM    564  O   ALA A  38       4.666  34.029   1.290  1.00 77.71           O  
ATOM    565  N   PHE A  39       6.633  34.640   0.420  1.00 81.86           N  
ATOM    566  H   PHE A  39       7.484  35.159   0.582  1.00 81.86           H  
ATOM    567  CA  PHE A  39       6.450  34.041  -0.897  1.00 81.86           C  
ATOM    568  HA  PHE A  39       5.630  34.549  -1.404  1.00 81.86           H  
ATOM    569  C   PHE A  39       6.044  32.563  -0.809  1.00 81.86           C  
ATOM    570  CB  PHE A  39       7.758  34.245  -1.683  1.00 81.86           C  
ATOM    571  HB2 PHE A  39       8.594  33.919  -1.063  1.00 81.86           H  
ATOM    572  HB3 PHE A  39       7.767  33.609  -2.568  1.00 81.86           H  
ATOM    573  O   PHE A  39       5.132  32.141  -1.518  1.00 81.86           O  
ATOM    574  CG  PHE A  39       8.013  35.660  -2.170  1.00 81.86           C  
ATOM    575  CD1 PHE A  39       6.999  36.393  -2.821  1.00 81.86           C  
ATOM    576  HD1 PHE A  39       6.015  35.968  -2.955  1.00 81.86           H  
ATOM    577  CD2 PHE A  39       9.285  36.240  -2.008  1.00 81.86           C  
ATOM    578  HD2 PHE A  39      10.071  35.702  -1.498  1.00 81.86           H  
ATOM    579  CE1 PHE A  39       7.250  37.690  -3.297  1.00 81.86           C  
ATOM    580  HE1 PHE A  39       6.463  38.246  -3.784  1.00 81.86           H  
ATOM    581  CE2 PHE A  39       9.533  37.539  -2.482  1.00 81.86           C  
ATOM    582  HE2 PHE A  39      10.500  37.993  -2.321  1.00 81.86           H  
ATOM    583  CZ  PHE A  39       8.519  38.265  -3.125  1.00 81.86           C  
ATOM    584  HZ  PHE A  39       8.716  39.270  -3.467  1.00 81.86           H  
ATOM    585  N   ALA A  40       6.631  31.806   0.119  1.00 67.34           N  
ATOM    586  H   ALA A  40       7.362  32.216   0.683  1.00 67.34           H  
ATOM    587  CA  ALA A  40       6.276  30.407   0.348  1.00 67.34           C  
ATOM    588  HA  ALA A  40       6.452  29.848  -0.572  1.00 67.34           H  
ATOM    589  C   ALA A  40       4.791  30.214   0.723  1.00 67.34           C  
ATOM    590  CB  ALA A  40       7.205  29.855   1.436  1.00 67.34           C  
ATOM    591  HB1 ALA A  40       7.055  30.396   2.371  1.00 67.34           H  
ATOM    592  HB2 ALA A  40       6.984  28.800   1.597  1.00 67.34           H  
ATOM    593  HB3 ALA A  40       8.244  29.950   1.121  1.00 67.34           H  
ATOM    594  O   ALA A  40       4.139  29.312   0.207  1.00 67.34           O  
ATOM    595  N   GLU A  41       4.223  31.086   1.561  1.00 68.62           N  
ATOM    596  H   GLU A  41       4.760  31.878   1.884  1.00 68.62           H  
ATOM    597  CA  GLU A  41       2.808  31.011   1.960  1.00 68.62           C  
ATOM    598  HA  GLU A  41       2.552  29.981   2.211  1.00 68.62           H  
ATOM    599  C   GLU A  41       1.848  31.465   0.854  1.00 68.62           C  
ATOM    600  CB  GLU A  41       2.552  31.894   3.181  1.00 68.62           C  
ATOM    601  HB2 GLU A  41       2.824  32.920   2.933  1.00 68.62           H  
ATOM    602  HB3 GLU A  41       1.483  31.863   3.393  1.00 68.62           H  
ATOM    603  O   GLU A  41       0.675  31.096   0.856  1.00 68.62           O  
ATOM    604  CG  GLU A  41       3.297  31.469   4.451  1.00 68.62           C  
ATOM    605  HG2 GLU A  41       3.048  30.431   4.673  1.00 68.62           H  
ATOM    606  HG3 GLU A  41       4.371  31.539   4.279  1.00 68.62           H  
ATOM    607  CD  GLU A  41       2.911  32.357   5.646  1.00 68.62           C  
ATOM    608  OE1 GLU A  41       3.382  32.052   6.763  1.00 68.62           O  
ATOM    609  OE2 GLU A  41       2.148  33.337   5.440  1.00 68.62           O  
ATOM    610  N   LEU A  42       2.340  32.260  -0.098  1.00 75.55           N  
ATOM    611  H   LEU A  42       3.309  32.536  -0.022  1.00 75.55           H  
ATOM    612  CA  LEU A  42       1.583  32.686  -1.274  1.00 75.55           C  
ATOM    613  HA  LEU A  42       0.546  32.850  -0.980  1.00 75.55           H  
ATOM    614  C   LEU A  42       1.533  31.611  -2.369  1.00 75.55           C  
ATOM    615  CB  LEU A  42       2.176  34.002  -1.806  1.00 75.55           C  
ATOM    616  HB2 LEU A  42       3.221  33.833  -2.065  1.00 75.55           H  
ATOM    617  HB3 LEU A  42       1.642  34.271  -2.717  1.00 75.55           H  
ATOM    618  O   LEU A  42       0.875  31.819  -3.388  1.00 75.55           O  
ATOM    619  CG  LEU A  42       2.088  35.188  -0.835  1.00 75.55           C  
ATOM    620  HG  LEU A  42       2.528  34.924   0.127  1.00 75.55           H  
ATOM    621  CD1 LEU A  42       2.869  36.374  -1.404  1.00 75.55           C  
ATOM    622 HD11 LEU A  42       2.628  36.508  -2.458  1.00 75.55           H  
ATOM    623 HD12 LEU A  42       3.935  36.178  -1.296  1.00 75.55           H  
ATOM    624 HD13 LEU A  42       2.639  37.278  -0.840  1.00 75.55           H  
ATOM    625  CD2 LEU A  42       0.641  35.612  -0.600  1.00 75.55           C  
ATOM    626 HD21 LEU A  42       0.642  36.402   0.152  1.00 75.55           H  
ATOM    627 HD22 LEU A  42       0.071  34.783  -0.182  1.00 75.55           H  
ATOM    628 HD23 LEU A  42       0.178  35.953  -1.525  1.00 75.55           H  
ATOM    629  N   GLY A  43       2.224  30.483  -2.180  1.00 69.43           N  
ATOM    630  H   GLY A  43       2.705  30.355  -1.301  1.00 69.43           H  
ATOM    631  CA  GLY A  43       2.366  29.439  -3.191  1.00 69.43           C  
ATOM    632  HA2 GLY A  43       1.421  29.298  -3.715  1.00 69.43           H  
ATOM    633  HA3 GLY A  43       2.627  28.504  -2.695  1.00 69.43           H  
ATOM    634  C   GLY A  43       3.453  29.742  -4.223  1.00 69.43           C  
ATOM    635  O   GLY A  43       3.403  29.209  -5.330  1.00 69.43           O  
ATOM    636  N   VAL A  44       4.429  30.604  -3.899  1.00 78.44           N  
ATOM    637  H   VAL A  44       4.433  31.010  -2.974  1.00 78.44           H  
ATOM    638  CA  VAL A  44       5.613  30.793  -4.746  1.00 78.44           C  
ATOM    639  HA  VAL A  44       5.270  30.841  -5.779  1.00 78.44           H  
ATOM    640  C   VAL A  44       6.526  29.580  -4.588  1.00 78.44           C  
ATOM    641  CB  VAL A  44       6.380  32.089  -4.451  1.00 78.44           C  
ATOM    642  HB  VAL A  44       6.770  32.017  -3.436  1.00 78.44           H  
ATOM    643  O   VAL A  44       7.409  29.529  -3.734  1.00 78.44           O  
ATOM    644  CG1 VAL A  44       7.564  32.306  -5.403  1.00 78.44           C  
ATOM    645 HG11 VAL A  44       7.204  32.489  -6.415  1.00 78.44           H  
ATOM    646 HG12 VAL A  44       8.141  33.168  -5.067  1.00 78.44           H  
ATOM    647 HG13 VAL A  44       8.217  31.434  -5.400  1.00 78.44           H  
ATOM    648  CG2 VAL A  44       5.506  33.342  -4.581  1.00 78.44           C  
ATOM    649 HG21 VAL A  44       6.106  34.228  -4.376  1.00 78.44           H  
ATOM    650 HG22 VAL A  44       5.105  33.413  -5.592  1.00 78.44           H  
ATOM    651 HG23 VAL A  44       4.685  33.299  -3.865  1.00 78.44           H  
ATOM    652  N   ASP A  45       6.292  28.594  -5.434  1.00 64.45           N  
ATOM    653  H   ASP A  45       5.481  28.673  -6.030  1.00 64.45           H  
ATOM    654  CA  ASP A  45       7.149  27.430  -5.616  1.00 64.45           C  
ATOM    655  HA  ASP A  45       7.565  27.136  -4.652  1.00 64.45           H  
ATOM    656  C   ASP A  45       8.323  27.719  -6.568  1.00 64.45           C  
ATOM    657  CB  ASP A  45       6.269  26.286  -6.119  1.00 64.45           C  
ATOM    658  HB2 ASP A  45       6.868  25.382  -6.222  1.00 64.45           H  
ATOM    659  HB3 ASP A  45       5.505  26.085  -5.369  1.00 64.45           H  
ATOM    660  O   ASP A  45       8.565  28.858  -6.968  1.00 64.45           O  
ATOM    661  CG  ASP A  45       5.582  26.584  -7.455  1.00 64.45           C  
ATOM    662  OD1 ASP A  45       5.967  27.530  -8.192  1.00 64.45           O  
ATOM    663  OD2 ASP A  45       4.648  25.825  -7.754  1.00 64.45           O  
ATOM    664  N   SER A  46       9.071  26.683  -6.958  1.00 55.85           N  
ATOM    665  H   SER A  46       8.848  25.763  -6.607  1.00 55.85           H  
ATOM    666  CA  SER A  46      10.240  26.823  -7.832  1.00 55.85           C  
ATOM    667  HA  SER A  46      10.981  27.438  -7.321  1.00 55.85           H  
ATOM    668  C   SER A  46       9.930  27.500  -9.172  1.00 55.85           C  
ATOM    669  CB  SER A  46      10.855  25.449  -8.108  1.00 55.85           C  
ATOM    670  HB2 SER A  46      10.166  24.855  -8.709  1.00 55.85           H  
ATOM    671  HB3 SER A  46      11.786  25.572  -8.660  1.00 55.85           H  
ATOM    672  O   SER A  46      10.755  28.281  -9.648  1.00 55.85           O  
ATOM    673  OG  SER A  46      11.110  24.766  -6.895  1.00 55.85           O  
ATOM    674  HG  SER A  46      11.656  25.314  -6.327  1.00 55.85           H  
ATOM    675  N   LEU A  47       8.761  27.240  -9.771  1.00 58.84           N  
ATOM    676  H   LEU A  47       8.061  26.715  -9.267  1.00 58.84           H  
ATOM    677  CA  LEU A  47       8.371  27.860 -11.040  1.00 58.84           C  
ATOM    678  HA  LEU A  47       9.196  27.765 -11.746  1.00 58.84           H  
ATOM    679  C   LEU A  47       8.098  29.347 -10.834  1.00 58.84           C  
ATOM    680  CB  LEU A  47       7.131  27.143 -11.612  1.00 58.84           C  
ATOM    681  HB2 LEU A  47       6.333  27.177 -10.870  1.00 58.84           H  
ATOM    682  HB3 LEU A  47       7.376  26.095 -11.786  1.00 58.84           H  
ATOM    683  O   LEU A  47       8.697  30.197 -11.494  1.00 58.84           O  
ATOM    684  CG  LEU A  47       6.604  27.764 -12.923  1.00 58.84           C  
ATOM    685  HG  LEU A  47       6.404  28.825 -12.779  1.00 58.84           H  
ATOM    686  CD1 LEU A  47       7.606  27.607 -14.070  1.00 58.84           C  
ATOM    687 HD11 LEU A  47       7.845  26.555 -14.223  1.00 58.84           H  
ATOM    688 HD12 LEU A  47       7.175  28.016 -14.984  1.00 58.84           H  
ATOM    689 HD13 LEU A  47       8.516  28.167 -13.854  1.00 58.84           H  
ATOM    690  CD2 LEU A  47       5.284  27.099 -13.315  1.00 58.84           C  
ATOM    691 HD21 LEU A  47       5.418  26.021 -13.406  1.00 58.84           H  
ATOM    692 HD22 LEU A  47       4.931  27.508 -14.261  1.00 58.84           H  
ATOM    693 HD23 LEU A  47       4.540  27.294 -12.543  1.00 58.84           H  
ATOM    694  N   SER A  48       7.232  29.654  -9.874  1.00 72.17           N  
ATOM    695  H   SER A  48       6.812  28.899  -9.351  1.00 72.17           H  
ATOM    696  CA  SER A  48       6.831  31.022  -9.555  1.00 72.17           C  
ATOM    697  HA  SER A  48       6.383  31.483 -10.436  1.00 72.17           H  
ATOM    698  C   SER A  48       8.032  31.864  -9.114  1.00 72.17           C  
ATOM    699  CB  SER A  48       5.790  30.970  -8.442  1.00 72.17           C  
ATOM    700  HB2 SER A  48       6.269  30.576  -7.546  1.00 72.17           H  
ATOM    701  HB3 SER A  48       5.415  31.974  -8.244  1.00 72.17           H  
ATOM    702  O   SER A  48       8.167  33.018  -9.517  1.00 72.17           O  
ATOM    703  OG  SER A  48       4.713  30.122  -8.788  1.00 72.17           O  
ATOM    704  HG  SER A  48       4.954  29.211  -8.603  1.00 72.17           H  
ATOM    705  N   ALA A  49       8.947  31.276  -8.342  1.00 72.77           N  
ATOM    706  H   ALA A  49       8.755  30.338  -8.019  1.00 72.77           H  
ATOM    707  CA  ALA A  49      10.198  31.885  -7.906  1.00 72.77           C  
ATOM    708  HA  ALA A  49       9.984  32.801  -7.355  1.00 72.77           H  
ATOM    709  C   ALA A  49      11.120  32.231  -9.080  1.00 72.77           C  
ATOM    710  CB  ALA A  49      10.900  30.887  -6.983  1.00 72.77           C  
ATOM    711  HB1 ALA A  49      10.316  30.740  -6.075  1.00 72.77           H  
ATOM    712  HB2 ALA A  49      11.011  29.924  -7.484  1.00 72.77           H  
ATOM    713  HB3 ALA A  49      11.897  31.254  -6.741  1.00 72.77           H  
ATOM    714  O   ALA A  49      11.635  33.351  -9.168  1.00 72.77           O  
ATOM    715  N   LEU A  50      11.320  31.277  -9.994  1.00 66.44           N  
ATOM    716  H   LEU A  50      10.863  30.386  -9.866  1.00 66.44           H  
ATOM    717  CA  LEU A  50      12.157  31.456 -11.175  1.00 66.44           C  
ATOM    718  HA  LEU A  50      13.147  31.782 -10.855  1.00 66.44           H  
ATOM    719  C   LEU A  50      11.571  32.527 -12.102  1.00 66.44           C  
ATOM    720  CB  LEU A  50      12.272  30.104 -11.897  1.00 66.44           C  
ATOM    721  HB2 LEU A  50      12.550  29.329 -11.182  1.00 66.44           H  
ATOM    722  HB3 LEU A  50      11.291  29.841 -12.293  1.00 66.44           H  
ATOM    723  O   LEU A  50      12.289  33.442 -12.517  1.00 66.44           O  
ATOM    724  CG  LEU A  50      13.297  30.113 -13.042  1.00 66.44           C  
ATOM    725  HG  LEU A  50      13.313  31.085 -13.536  1.00 66.44           H  
ATOM    726  CD1 LEU A  50      14.700  29.804 -12.516  1.00 66.44           C  
ATOM    727 HD11 LEU A  50      14.981  30.547 -11.769  1.00 66.44           H  
ATOM    728 HD12 LEU A  50      14.702  28.820 -12.048  1.00 66.44           H  
ATOM    729 HD13 LEU A  50      15.409  29.804 -13.344  1.00 66.44           H  
ATOM    730  CD2 LEU A  50      12.942  29.063 -14.086  1.00 66.44           C  
ATOM    731 HD21 LEU A  50      12.885  28.075 -13.630  1.00 66.44           H  
ATOM    732 HD22 LEU A  50      11.976  29.295 -14.534  1.00 66.44           H  
ATOM    733 HD23 LEU A  50      13.685  29.053 -14.885  1.00 66.44           H  
ATOM    734  N   GLU A  51      10.271  32.442 -12.396  1.00 75.08           N  
ATOM    735  H   GLU A  51       9.744  31.662 -12.030  1.00 75.08           H  
ATOM    736  CA  GLU A  51       9.565  33.425 -13.219  1.00 75.08           C  
ATOM    737  HA  GLU A  51      10.057  33.494 -14.189  1.00 75.08           H  
ATOM    738  C   GLU A  51       9.615  34.819 -12.581  1.00 75.08           C  
ATOM    739  CB  GLU A  51       8.097  33.021 -13.452  1.00 75.08           C  
ATOM    740  HB2 GLU A  51       7.587  33.899 -13.849  1.00 75.08           H  
ATOM    741  HB3 GLU A  51       7.636  32.762 -12.499  1.00 75.08           H  
ATOM    742  O   GLU A  51       9.885  35.799 -13.283  1.00 75.08           O  
ATOM    743  CG  GLU A  51       7.881  31.879 -14.462  1.00 75.08           C  
ATOM    744  HG2 GLU A  51       8.407  32.136 -15.382  1.00 75.08           H  
ATOM    745  HG3 GLU A  51       8.320  30.962 -14.068  1.00 75.08           H  
ATOM    746  CD  GLU A  51       6.386  31.643 -14.792  1.00 75.08           C  
ATOM    747  OE1 GLU A  51       6.081  30.806 -15.667  1.00 75.08           O  
ATOM    748  OE2 GLU A  51       5.505  32.353 -14.246  1.00 75.08           O  
ATOM    749  N   LEU A  52       9.415  34.926 -11.261  1.00 84.28           N  
ATOM    750  H   LEU A  52       9.168  34.095 -10.742  1.00 84.28           H  
ATOM    751  CA  LEU A  52       9.484  36.195 -10.532  1.00 84.28           C  
ATOM    752  HA  LEU A  52       8.757  36.879 -10.971  1.00 84.28           H  
ATOM    753  C   LEU A  52      10.867  36.825 -10.676  1.00 84.28           C  
ATOM    754  CB  LEU A  52       9.130  35.971  -9.049  1.00 84.28           C  
ATOM    755  HB2 LEU A  52       9.809  35.230  -8.626  1.00 84.28           H  
ATOM    756  HB3 LEU A  52       8.122  35.562  -8.989  1.00 84.28           H  
ATOM    757  O   LEU A  52      10.984  37.969 -11.121  1.00 84.28           O  
ATOM    758  CG  LEU A  52       9.184  37.235  -8.173  1.00 84.28           C  
ATOM    759  HG  LEU A  52      10.209  37.603  -8.123  1.00 84.28           H  
ATOM    760  CD1 LEU A  52       8.287  38.345  -8.726  1.00 84.28           C  
ATOM    761 HD11 LEU A  52       8.733  38.765  -9.627  1.00 84.28           H  
ATOM    762 HD12 LEU A  52       8.182  39.142  -7.989  1.00 84.28           H  
ATOM    763 HD13 LEU A  52       7.306  37.933  -8.962  1.00 84.28           H  
ATOM    764  CD2 LEU A  52       8.729  36.895  -6.756  1.00 84.28           C  
ATOM    765 HD21 LEU A  52       7.694  36.554  -6.758  1.00 84.28           H  
ATOM    766 HD22 LEU A  52       9.358  36.106  -6.345  1.00 84.28           H  
ATOM    767 HD23 LEU A  52       8.819  37.771  -6.112  1.00 84.28           H  
ATOM    768  N   ARG A  53      11.919  36.062 -10.370  1.00 79.56           N  
ATOM    769  H   ARG A  53      11.737  35.130 -10.026  1.00 79.56           H  
ATOM    770  CA  ARG A  53      13.311  36.504 -10.503  1.00 79.56           C  
ATOM    771  HA  ARG A  53      13.487  37.349  -9.837  1.00 79.56           H  
ATOM    772  C   ARG A  53      13.616  36.972 -11.928  1.00 79.56           C  
ATOM    773  CB  ARG A  53      14.217  35.336 -10.094  1.00 79.56           C  
ATOM    774  HB2 ARG A  53      13.962  35.013  -9.085  1.00 79.56           H  
ATOM    775  HB3 ARG A  53      14.021  34.500 -10.765  1.00 79.56           H  
ATOM    776  O   ARG A  53      14.201  38.038 -12.110  1.00 79.56           O  
ATOM    777  CG  ARG A  53      15.709  35.708 -10.123  1.00 79.56           C  
ATOM    778  HG2 ARG A  53      15.961  36.201  -9.184  1.00 79.56           H  
ATOM    779  HG3 ARG A  53      15.935  36.390 -10.942  1.00 79.56           H  
ATOM    780  CD  ARG A  53      16.591  34.474 -10.289  1.00 79.56           C  
ATOM    781  HD2 ARG A  53      16.366  33.772  -9.486  1.00 79.56           H  
ATOM    782  HD3 ARG A  53      17.630  34.789 -10.197  1.00 79.56           H  
ATOM    783  NE  ARG A  53      16.392  33.832 -11.605  1.00 79.56           N  
ATOM    784  HE  ARG A  53      15.705  34.232 -12.227  1.00 79.56           H  
ATOM    785  NH1 ARG A  53      17.886  32.129 -11.310  1.00 79.56           N  
ATOM    786 HH11 ARG A  53      18.348  31.288 -11.626  1.00 79.56           H  
ATOM    787 HH12 ARG A  53      18.173  32.574 -10.450  1.00 79.56           H  
ATOM    788  NH2 ARG A  53      16.691  32.263 -13.196  1.00 79.56           N  
ATOM    789 HH21 ARG A  53      16.025  32.780 -13.752  1.00 79.56           H  
ATOM    790 HH22 ARG A  53      17.079  31.388 -13.518  1.00 79.56           H  
ATOM    791  CZ  ARG A  53      16.987  32.739 -12.025  1.00 79.56           C  
ATOM    792  N   ASN A  54      13.211  36.204 -12.940  1.00 78.39           N  
ATOM    793  H   ASN A  54      12.736  35.340 -12.719  1.00 78.39           H  
ATOM    794  CA  ASN A  54      13.479  36.529 -14.343  1.00 78.39           C  
ATOM    795  HA  ASN A  54      14.548  36.694 -14.472  1.00 78.39           H  
ATOM    796  C   ASN A  54      12.772  37.824 -14.770  1.00 78.39           C  
ATOM    797  CB  ASN A  54      13.051  35.348 -15.230  1.00 78.39           C  
ATOM    798  HB2 ASN A  54      13.102  35.652 -16.276  1.00 78.39           H  
ATOM    799  HB3 ASN A  54      12.017  35.082 -15.007  1.00 78.39           H  
ATOM    800  O   ASN A  54      13.388  38.685 -15.402  1.00 78.39           O  
ATOM    801  CG  ASN A  54      13.912  34.104 -15.080  1.00 78.39           C  
ATOM    802  ND2 ASN A  54      13.491  33.014 -15.681  1.00 78.39           N  
ATOM    803 HD21 ASN A  54      12.611  33.002 -16.175  1.00 78.39           H  
ATOM    804 HD22 ASN A  54      14.010  32.154 -15.577  1.00 78.39           H  
ATOM    805  OD1 ASN A  54      14.969  34.091 -14.455  1.00 78.39           O  
ATOM    806  N   ARG A  55      11.499  37.993 -14.389  1.00 87.08           N  
ATOM    807  H   ARG A  55      11.057  37.253 -13.863  1.00 87.08           H  
ATOM    808  CA  ARG A  55      10.729  39.215 -14.676  1.00 87.08           C  
ATOM    809  HA  ARG A  55      10.737  39.404 -15.749  1.00 87.08           H  
ATOM    810  C   ARG A  55      11.364  40.441 -14.031  1.00 87.08           C  
ATOM    811  CB  ARG A  55       9.283  39.047 -14.195  1.00 87.08           C  
ATOM    812  HB2 ARG A  55       9.281  38.665 -13.174  1.00 87.08           H  
ATOM    813  HB3 ARG A  55       8.802  40.025 -14.195  1.00 87.08           H  
ATOM    814  O   ARG A  55      11.507  41.467 -14.692  1.00 87.08           O  
ATOM    815  CG  ARG A  55       8.479  38.111 -15.107  1.00 87.08           C  
ATOM    816  HG2 ARG A  55       8.992  37.155 -15.214  1.00 87.08           H  
ATOM    817  HG3 ARG A  55       8.383  38.565 -16.094  1.00 87.08           H  
ATOM    818  CD  ARG A  55       7.088  37.878 -14.515  1.00 87.08           C  
ATOM    819  HD2 ARG A  55       6.577  38.838 -14.440  1.00 87.08           H  
ATOM    820  HD3 ARG A  55       7.209  37.470 -13.511  1.00 87.08           H  
ATOM    821  NE  ARG A  55       6.307  36.923 -15.327  1.00 87.08           N  
ATOM    822  HE  ARG A  55       6.786  36.074 -15.591  1.00 87.08           H  
ATOM    823  NH1 ARG A  55       4.256  37.958 -15.245  1.00 87.08           N  
ATOM    824 HH11 ARG A  55       3.264  37.894 -15.422  1.00 87.08           H  
ATOM    825 HH12 ARG A  55       4.625  38.611 -14.570  1.00 87.08           H  
ATOM    826  NH2 ARG A  55       4.456  35.998 -16.275  1.00 87.08           N  
ATOM    827 HH21 ARG A  55       4.969  35.142 -16.428  1.00 87.08           H  
ATOM    828 HH22 ARG A  55       3.454  35.959 -16.392  1.00 87.08           H  
ATOM    829  CZ  ARG A  55       5.020  36.969 -15.618  1.00 87.08           C  
ATOM    830  N   LEU A  56      11.799  40.323 -12.779  1.00 88.40           N  
ATOM    831  H   LEU A  56      11.634  39.454 -12.292  1.00 88.40           H  
ATOM    832  CA  LEU A  56      12.475  41.409 -12.072  1.00 88.40           C  
ATOM    833  HA  LEU A  56      11.880  42.316 -12.175  1.00 88.40           H  
ATOM    834  C   LEU A  56      13.830  41.747 -12.686  1.00 88.40           C  
ATOM    835  CB  LEU A  56      12.613  41.045 -10.589  1.00 88.40           C  
ATOM    836  HB2 LEU A  56      13.249  41.784 -10.101  1.00 88.40           H  
ATOM    837  HB3 LEU A  56      13.098  40.072 -10.510  1.00 88.40           H  
ATOM    838  O   LEU A  56      14.123  42.928 -12.865  1.00 88.40           O  
ATOM    839  CG  LEU A  56      11.268  40.989  -9.856  1.00 88.40           C  
ATOM    840  HG  LEU A  56      10.591  40.306 -10.368  1.00 88.40           H  
ATOM    841  CD1 LEU A  56      11.466  40.490  -8.430  1.00 88.40           C  
ATOM    842 HD11 LEU A  56      12.115  41.163  -7.870  1.00 88.40           H  
ATOM    843 HD12 LEU A  56      10.502  40.417  -7.928  1.00 88.40           H  
ATOM    844 HD13 LEU A  56      11.916  39.497  -8.457  1.00 88.40           H  
ATOM    845  CD2 LEU A  56      10.592  42.352  -9.814  1.00 88.40           C  
ATOM    846 HD21 LEU A  56       9.634  42.226  -9.309  1.00 88.40           H  
ATOM    847 HD22 LEU A  56      11.216  43.073  -9.286  1.00 88.40           H  
ATOM    848 HD23 LEU A  56      10.380  42.710 -10.821  1.00 88.40           H  
ATOM    849  N   GLY A  57      14.620  40.747 -13.078  1.00 86.20           N  
ATOM    850  H   GLY A  57      14.346  39.797 -12.871  1.00 86.20           H  
ATOM    851  CA  GLY A  57      15.899  40.981 -13.746  1.00 86.20           C  
ATOM    852  HA2 GLY A  57      16.406  40.030 -13.907  1.00 86.20           H  
ATOM    853  HA3 GLY A  57      16.515  41.611 -13.105  1.00 86.20           H  
ATOM    854  C   GLY A  57      15.734  41.693 -15.089  1.00 86.20           C  
ATOM    855  O   GLY A  57      16.454  42.645 -15.375  1.00 86.20           O  
ATOM    856  N   ALA A  58      14.725  41.318 -15.880  1.00 85.40           N  
ATOM    857  H   ALA A  58      14.173  40.514 -15.617  1.00 85.40           H  
ATOM    858  CA  ALA A  58      14.412  42.004 -17.133  1.00 85.40           C  
ATOM    859  HA  ALA A  58      15.320  42.070 -17.732  1.00 85.40           H  
ATOM    860  C   ALA A  58      13.907  43.442 -16.912  1.00 85.40           C  
ATOM    861  CB  ALA A  58      13.387  41.160 -17.898  1.00 85.40           C  
ATOM    862  HB1 ALA A  58      12.465  41.072 -17.323  1.00 85.40           H  
ATOM    863  HB2 ALA A  58      13.791  40.163 -18.075  1.00 85.40           H  
ATOM    864  HB3 ALA A  58      13.169  41.629 -18.858  1.00 85.40           H  
ATOM    865  O   ALA A  58      14.294  44.354 -17.641  1.00 85.40           O  
ATOM    866  N   ALA A  59      13.059  43.659 -15.904  1.00 89.66           N  
ATOM    867  H   ALA A  59      12.740  42.869 -15.361  1.00 89.66           H  
ATOM    868  CA  ALA A  59      12.465  44.964 -15.629  1.00 89.66           C  
ATOM    869  HA  ALA A  59      12.122  45.399 -16.567  1.00 89.66           H  
ATOM    870  C   ALA A  59      13.448  45.966 -14.996  1.00 89.66           C  
ATOM    871  CB  ALA A  59      11.247  44.737 -14.731  1.00 89.66           C  
ATOM    872  HB1 ALA A  59      10.536  44.073 -15.222  1.00 89.66           H  
ATOM    873  HB2 ALA A  59      10.759  45.693 -14.540  1.00 89.66           H  
ATOM    874  HB3 ALA A  59      11.558  44.290 -13.787  1.00 89.66           H  
ATOM    875  O   ALA A  59      13.306  47.175 -15.185  1.00 89.66           O  
ATOM    876  N   THR A  60      14.435  45.479 -14.240  1.00 87.16           N  
ATOM    877  H   THR A  60      14.466  44.481 -14.086  1.00 87.16           H  
ATOM    878  CA  THR A  60      15.389  46.321 -13.499  1.00 87.16           C  
ATOM    879  HA  THR A  60      15.040  47.353 -13.506  1.00 87.16           H  
ATOM    880  C   THR A  60      16.788  46.345 -14.107  1.00 87.16           C  
ATOM    881  CB  THR A  60      15.482  45.893 -12.029  1.00 87.16           C  
ATOM    882  HB  THR A  60      16.178  46.561 -11.521  1.00 87.16           H  
ATOM    883  O   THR A  60      17.548  47.260 -13.808  1.00 87.16           O  
ATOM    884  CG2 THR A  60      14.130  45.975 -11.318  1.00 87.16           C  
ATOM    885 HG21 THR A  60      13.718  46.978 -11.431  1.00 87.16           H  
ATOM    886 HG22 THR A  60      13.429  45.251 -11.734  1.00 87.16           H  
ATOM    887 HG23 THR A  60      14.265  45.768 -10.256  1.00 87.16           H  
ATOM    888  OG1 THR A  60      15.975  44.581 -11.934  1.00 87.16           O  
ATOM    889  HG1 THR A  60      15.275  43.973 -12.184  1.00 87.16           H  
ATOM    890  N   GLY A  61      17.143  45.368 -14.946  1.00 81.73           N  
ATOM    891  H   GLY A  61      16.482  44.628 -15.138  1.00 81.73           H  
ATOM    892  CA  GLY A  61      18.517  45.141 -15.402  1.00 81.73           C  
ATOM    893  HA2 GLY A  61      18.953  46.086 -15.726  1.00 81.73           H  
ATOM    894  HA3 GLY A  61      18.499  44.453 -16.247  1.00 81.73           H  
ATOM    895  C   GLY A  61      19.433  44.539 -14.329  1.00 81.73           C  
ATOM    896  O   GLY A  61      20.595  44.258 -14.615  1.00 81.73           O  
ATOM    897  N   VAL A  62      18.925  44.319 -13.110  1.00 81.40           N  
ATOM    898  H   VAL A  62      17.950  44.526 -12.947  1.00 81.40           H  
ATOM    899  CA  VAL A  62      19.687  43.768 -11.986  1.00 81.40           C  
ATOM    900  HA  VAL A  62      20.700  44.169 -12.030  1.00 81.40           H  
ATOM    901  C   VAL A  62      19.765  42.254 -12.115  1.00 81.40           C  
ATOM    902  CB  VAL A  62      19.087  44.180 -10.628  1.00 81.40           C  
ATOM    903  HB  VAL A  62      18.076  43.781 -10.546  1.00 81.40           H  
ATOM    904  O   VAL A  62      18.772  41.566 -12.362  1.00 81.40           O  
ATOM    905  CG1 VAL A  62      19.910  43.636  -9.452  1.00 81.40           C  
ATOM    906 HG11 VAL A  62      20.945  43.972  -9.519  1.00 81.40           H  
ATOM    907 HG12 VAL A  62      19.494  43.997  -8.512  1.00 81.40           H  
ATOM    908 HG13 VAL A  62      19.880  42.547  -9.426  1.00 81.40           H  
ATOM    909  CG2 VAL A  62      19.032  45.708 -10.488  1.00 81.40           C  
ATOM    910 HG21 VAL A  62      18.580  45.972  -9.532  1.00 81.40           H  
ATOM    911 HG22 VAL A  62      18.435  46.146 -11.288  1.00 81.40           H  
ATOM    912 HG23 VAL A  62      20.039  46.123 -10.531  1.00 81.40           H  
ATOM    913  N   ARG A  63      20.961  41.704 -11.922  1.00 75.15           N  
ATOM    914  H   ARG A  63      21.729  42.309 -11.665  1.00 75.15           H  
ATOM    915  CA  ARG A  63      21.179  40.261 -11.969  1.00 75.15           C  
ATOM    916  HA  ARG A  63      20.462  39.834 -12.670  1.00 75.15           H  
ATOM    917  C   ARG A  63      20.904  39.653 -10.595  1.00 75.15           C  
ATOM    918  CB  ARG A  63      22.589  39.996 -12.504  1.00 75.15           C  
ATOM    919  HB2 ARG A  63      23.324  40.083 -11.704  1.00 75.15           H  
ATOM    920  HB3 ARG A  63      22.825  40.741 -13.265  1.00 75.15           H  
ATOM    921  O   ARG A  63      21.747  39.710  -9.710  1.00 75.15           O  
ATOM    922  CG  ARG A  63      22.664  38.615 -13.157  1.00 75.15           C  
ATOM    923  HG2 ARG A  63      22.432  37.843 -12.423  1.00 75.15           H  
ATOM    924  HG3 ARG A  63      21.945  38.567 -13.974  1.00 75.15           H  
ATOM    925  CD  ARG A  63      24.073  38.401 -13.705  1.00 75.15           C  
ATOM    926  HD2 ARG A  63      24.358  39.274 -14.293  1.00 75.15           H  
ATOM    927  HD3 ARG A  63      24.760  38.304 -12.864  1.00 75.15           H  
ATOM    928  NE  ARG A  63      24.141  37.203 -14.561  1.00 75.15           N  
ATOM    929  HE  ARG A  63      23.273  36.712 -14.720  1.00 75.15           H  
ATOM    930  NH1 ARG A  63      26.398  37.282 -14.949  1.00 75.15           N  
ATOM    931 HH11 ARG A  63      26.457  38.081 -14.335  1.00 75.15           H  
ATOM    932 HH12 ARG A  63      27.232  36.899 -15.371  1.00 75.15           H  
ATOM    933  NH2 ARG A  63      25.166  35.683 -15.908  1.00 75.15           N  
ATOM    934 HH21 ARG A  63      26.005  35.308 -16.327  1.00 75.15           H  
ATOM    935 HH22 ARG A  63      24.279  35.227 -16.065  1.00 75.15           H  
ATOM    936  CZ  ARG A  63      25.230  36.730 -15.134  1.00 75.15           C  
ATOM    937  N   LEU A  64      19.718  39.075 -10.433  1.00 76.08           N  
ATOM    938  H   LEU A  64      19.052  39.139 -11.190  1.00 76.08           H  
ATOM    939  CA  LEU A  64      19.273  38.485  -9.171  1.00 76.08           C  
ATOM    940  HA  LEU A  64      19.659  39.107  -8.363  1.00 76.08           H  
ATOM    941  C   LEU A  64      19.797  37.043  -8.978  1.00 76.08           C  
ATOM    942  CB  LEU A  64      17.740  38.546  -9.120  1.00 76.08           C  
ATOM    943  HB2 LEU A  64      17.388  37.902  -8.314  1.00 76.08           H  
ATOM    944  HB3 LEU A  64      17.351  38.146 -10.056  1.00 76.08           H  
ATOM    945  O   LEU A  64      19.789  36.266  -9.943  1.00 76.08           O  
ATOM    946  CG  LEU A  64      17.163  39.955  -8.894  1.00 76.08           C  
ATOM    947  HG  LEU A  64      17.566  40.644  -9.636  1.00 76.08           H  
ATOM    948  CD1 LEU A  64      15.647  39.888  -9.077  1.00 76.08           C  
ATOM    949 HD11 LEU A  64      15.213  39.174  -8.377  1.00 76.08           H  
ATOM    950 HD12 LEU A  64      15.420  39.580 -10.097  1.00 76.08           H  
ATOM    951 HD13 LEU A  64      15.210  40.871  -8.898  1.00 76.08           H  
ATOM    952  CD2 LEU A  64      17.475  40.489  -7.494  1.00 76.08           C  
ATOM    953 HD21 LEU A  64      18.540  40.696  -7.390  1.00 76.08           H  
ATOM    954 HD22 LEU A  64      17.179  39.764  -6.737  1.00 76.08           H  
ATOM    955 HD23 LEU A  64      16.939  41.421  -7.315  1.00 76.08           H  
ATOM    956  N   PRO A  65      20.232  36.662  -7.759  1.00 64.68           N  
ATOM    957  CA  PRO A  65      20.610  35.288  -7.420  1.00 64.68           C  
ATOM    958  HA  PRO A  65      21.497  35.026  -7.996  1.00 64.68           H  
ATOM    959  C   PRO A  65      19.510  34.250  -7.690  1.00 64.68           C  
ATOM    960  CB  PRO A  65      20.970  35.311  -5.929  1.00 64.68           C  
ATOM    961  HB2 PRO A  65      20.088  35.096  -5.326  1.00 64.68           H  
ATOM    962  HB3 PRO A  65      21.768  34.608  -5.692  1.00 64.68           H  
ATOM    963  O   PRO A  65      18.324  34.548  -7.776  1.00 64.68           O  
ATOM    964  CG  PRO A  65      21.397  36.754  -5.681  1.00 64.68           C  
ATOM    965  HG2 PRO A  65      21.243  37.049  -4.643  1.00 64.68           H  
ATOM    966  HG3 PRO A  65      22.441  36.882  -5.967  1.00 64.68           H  
ATOM    967  CD  PRO A  65      20.505  37.547  -6.631  1.00 64.68           C  
ATOM    968  HD2 PRO A  65      21.035  38.447  -6.944  1.00 64.68           H  
ATOM    969  HD3 PRO A  65      19.575  37.816  -6.132  1.00 64.68           H  
ATOM    970  N   THR A  66      19.875  32.973  -7.797  1.00 54.50           N  
ATOM    971  H   THR A  66      20.854  32.730  -7.753  1.00 54.50           H  
ATOM    972  CA  THR A  66      18.879  31.898  -7.980  1.00 54.50           C  
ATOM    973  HA  THR A  66      18.194  32.191  -8.776  1.00 54.50           H  
ATOM    974  C   THR A  66      17.995  31.697  -6.748  1.00 54.50           C  
ATOM    975  CB  THR A  66      19.562  30.587  -8.389  1.00 54.50           C  
ATOM    976  HB  THR A  66      20.111  30.184  -7.538  1.00 54.50           H  
ATOM    977  O   THR A  66      16.835  31.328  -6.886  1.00 54.50           O  
ATOM    978  CG2 THR A  66      18.588  29.535  -8.917  1.00 54.50           C  
ATOM    979 HG21 THR A  66      17.941  29.198  -8.107  1.00 54.50           H  
ATOM    980 HG22 THR A  66      17.966  29.944  -9.713  1.00 54.50           H  
ATOM    981 HG23 THR A  66      19.139  28.672  -9.289  1.00 54.50           H  
ATOM    982  OG1 THR A  66      20.471  30.839  -9.440  1.00 54.50           O  
ATOM    983  HG1 THR A  66      21.078  30.095  -9.464  1.00 54.50           H  
ATOM    984  N   THR A  67      18.514  31.997  -5.560  1.00 60.59           N  
ATOM    985  H   THR A  67      19.471  32.313  -5.503  1.00 60.59           H  
ATOM    986  CA  THR A  67      17.845  31.863  -4.260  1.00 60.59           C  
ATOM    987  HA  THR A  67      17.103  31.067  -4.320  1.00 60.59           H  
ATOM    988  C   THR A  67      17.092  33.119  -3.825  1.00 60.59           C  
ATOM    989  CB  THR A  67      18.880  31.468  -3.192  1.00 60.59           C  
ATOM    990  HB  THR A  67      18.460  31.548  -2.189  1.00 60.59           H  
ATOM    991  O   THR A  67      16.643  33.174  -2.688  1.00 60.59           O  
ATOM    992  CG2 THR A  67      19.346  30.026  -3.416  1.00 60.59           C  
ATOM    993 HG21 THR A  67      20.058  29.762  -2.634  1.00 60.59           H  
ATOM    994 HG22 THR A  67      18.494  29.348  -3.354  1.00 60.59           H  
ATOM    995 HG23 THR A  67      19.831  29.922  -4.387  1.00 60.59           H  
ATOM    996  OG1 THR A  67      20.010  32.303  -3.317  1.00 60.59           O  
ATOM    997  HG1 THR A  67      19.843  33.099  -2.806  1.00 60.59           H  
ATOM    998  N   THR A  68      16.890  34.107  -4.708  1.00 74.49           N  
ATOM    999  H   THR A  68      17.298  34.010  -5.627  1.00 74.49           H  
ATOM   1000  CA  THR A  68      16.344  35.433  -4.357  1.00 74.49           C  
ATOM   1001  HA  THR A  68      17.098  35.967  -3.778  1.00 74.49           H  
ATOM   1002  C   THR A  68      15.081  35.412  -3.494  1.00 74.49           C  
ATOM   1003  CB  THR A  68      16.057  36.221  -5.642  1.00 74.49           C  
ATOM   1004  HB  THR A  68      15.496  35.599  -6.339  1.00 74.49           H  
ATOM   1005  O   THR A  68      14.956  36.245  -2.608  1.00 74.49           O  
ATOM   1006  CG2 THR A  68      15.321  37.541  -5.464  1.00 74.49           C  
ATOM   1007 HG21 THR A  68      14.311  37.368  -5.091  1.00 74.49           H  
ATOM   1008 HG22 THR A  68      15.245  38.045  -6.427  1.00 74.49           H  
ATOM   1009 HG23 THR A  68      15.868  38.174  -4.766  1.00 74.49           H  
ATOM   1010  OG1 THR A  68      17.278  36.583  -6.217  1.00 74.49           O  
ATOM   1011  HG1 THR A  68      17.846  36.887  -5.505  1.00 74.49           H  
ATOM   1012  N   VAL A  69      14.152  34.480  -3.722  1.00 74.90           N  
ATOM   1013  H   VAL A  69      14.330  33.786  -4.434  1.00 74.90           H  
ATOM   1014  CA  VAL A  69      12.913  34.357  -2.922  1.00 74.90           C  
ATOM   1015  HA  VAL A  69      12.493  35.350  -2.763  1.00 74.90           H  
ATOM   1016  C   VAL A  69      13.126  33.776  -1.522  1.00 74.90           C  
ATOM   1017  CB  VAL A  69      11.861  33.498  -3.642  1.00 74.90           C  
ATOM   1018  HB  VAL A  69      11.112  33.172  -2.920  1.00 74.90           H  
ATOM   1019  O   VAL A  69      12.275  33.962  -0.662  1.00 74.90           O  
ATOM   1020  CG1 VAL A  69      11.125  34.306  -4.712  1.00 74.90           C  
ATOM   1021 HG11 VAL A  69      10.608  35.144  -4.245  1.00 74.90           H  
ATOM   1022 HG12 VAL A  69      11.831  34.686  -5.451  1.00 74.90           H  
ATOM   1023 HG13 VAL A  69      10.391  33.670  -5.205  1.00 74.90           H  
ATOM   1024  CG2 VAL A  69      12.490  32.252  -4.275  1.00 74.90           C  
ATOM   1025 HG21 VAL A  69      13.164  31.769  -3.567  1.00 74.90           H  
ATOM   1026 HG22 VAL A  69      13.030  32.500  -5.189  1.00 74.90           H  
ATOM   1027 HG23 VAL A  69      11.693  31.538  -4.483  1.00 74.90           H  
ATOM   1028  N   PHE A  70      14.237  33.080  -1.282  1.00 66.19           N  
ATOM   1029  H   PHE A  70      14.922  33.002  -2.020  1.00 66.19           H  
ATOM   1030  CA  PHE A  70      14.658  32.653   0.054  1.00 66.19           C  
ATOM   1031  HA  PHE A  70      13.781  32.497   0.681  1.00 66.19           H  
ATOM   1032  C   PHE A  70      15.506  33.735   0.733  1.00 66.19           C  
ATOM   1033  CB  PHE A  70      15.428  31.328  -0.041  1.00 66.19           C  
ATOM   1034  HB2 PHE A  70      16.316  31.470  -0.657  1.00 66.19           H  
ATOM   1035  HB3 PHE A  70      15.772  31.061   0.958  1.00 66.19           H  
ATOM   1036  O   PHE A  70      15.364  33.953   1.933  1.00 66.19           O  
ATOM   1037  CG  PHE A  70      14.615  30.165  -0.581  1.00 66.19           C  
ATOM   1038  CD1 PHE A  70      13.594  29.602   0.206  1.00 66.19           C  
ATOM   1039  HD1 PHE A  70      13.385  30.003   1.187  1.00 66.19           H  
ATOM   1040  CD2 PHE A  70      14.879  29.640  -1.861  1.00 66.19           C  
ATOM   1041  HD2 PHE A  70      15.663  30.070  -2.467  1.00 66.19           H  
ATOM   1042  CE1 PHE A  70      12.839  28.520  -0.283  1.00 66.19           C  
ATOM   1043  HE1 PHE A  70      12.051  28.095   0.321  1.00 66.19           H  
ATOM   1044  CE2 PHE A  70      14.125  28.558  -2.350  1.00 66.19           C  
ATOM   1045  HE2 PHE A  70      14.326  28.156  -3.332  1.00 66.19           H  
ATOM   1046  CZ  PHE A  70      13.105  27.998  -1.560  1.00 66.19           C  
ATOM   1047  HZ  PHE A  70      12.520  27.170  -1.933  1.00 66.19           H  
ATOM   1048  N   ASP A  71      16.341  34.442  -0.039  1.00 71.69           N  
ATOM   1049  H   ASP A  71      16.469  34.142  -0.995  1.00 71.69           H  
ATOM   1050  CA  ASP A  71      17.170  35.554   0.447  1.00 71.69           C  
ATOM   1051  HA  ASP A  71      17.727  35.223   1.324  1.00 71.69           H  
ATOM   1052  C   ASP A  71      16.309  36.769   0.860  1.00 71.69           C  
ATOM   1053  CB  ASP A  71      18.179  35.962  -0.646  1.00 71.69           C  
ATOM   1054  HB2 ASP A  71      18.807  36.764  -0.257  1.00 71.69           H  
ATOM   1055  HB3 ASP A  71      17.629  36.360  -1.499  1.00 71.69           H  
ATOM   1056  O   ASP A  71      16.624  37.480   1.817  1.00 71.69           O  
ATOM   1057  CG  ASP A  71      19.094  34.824  -1.129  1.00 71.69           C  
ATOM   1058  OD1 ASP A  71      19.518  33.993  -0.301  1.00 71.69           O  
ATOM   1059  OD2 ASP A  71      19.366  34.759  -2.355  1.00 71.69           O  
ATOM   1060  N   HIS A  72      15.199  36.991   0.148  1.00 83.42           N  
ATOM   1061  H   HIS A  72      15.043  36.396  -0.654  1.00 83.42           H  
ATOM   1062  CA  HIS A  72      14.218  38.052   0.376  1.00 83.42           C  
ATOM   1063  HA  HIS A  72      14.414  38.544   1.329  1.00 83.42           H  
ATOM   1064  C   HIS A  72      12.805  37.445   0.404  1.00 83.42           C  
ATOM   1065  CB  HIS A  72      14.363  39.121  -0.708  1.00 83.42           C  
ATOM   1066  HB2 HIS A  72      13.672  39.931  -0.475  1.00 83.42           H  
ATOM   1067  HB3 HIS A  72      14.089  38.700  -1.675  1.00 83.42           H  
ATOM   1068  O   HIS A  72      12.171  37.336  -0.647  1.00 83.42           O  
ATOM   1069  CG  HIS A  72      15.755  39.680  -0.803  1.00 83.42           C  
ATOM   1070  CD2 HIS A  72      16.596  39.557  -1.872  1.00 83.42           C  
ATOM   1071  HD2 HIS A  72      16.358  39.082  -2.812  1.00 83.42           H  
ATOM   1072  ND1 HIS A  72      16.476  40.244   0.221  1.00 83.42           N  
ATOM   1073  HD1 HIS A  72      16.207  40.232   1.195  1.00 83.42           H  
ATOM   1074  CE1 HIS A  72      17.723  40.459  -0.226  1.00 83.42           C  
ATOM   1075  HE1 HIS A  72      18.544  40.818   0.377  1.00 83.42           H  
ATOM   1076  NE2 HIS A  72      17.840  40.068  -1.502  1.00 83.42           N  
ATOM   1077  N   PRO A  73      12.318  37.010   1.582  1.00 79.60           N  
ATOM   1078  CA  PRO A  73      11.144  36.144   1.698  1.00 79.60           C  
ATOM   1079  HA  PRO A  73      11.286  35.275   1.055  1.00 79.60           H  
ATOM   1080  C   PRO A  73       9.814  36.792   1.332  1.00 79.60           C  
ATOM   1081  CB  PRO A  73      11.101  35.672   3.154  1.00 79.60           C  
ATOM   1082  HB2 PRO A  73      10.797  34.628   3.229  1.00 79.60           H  
ATOM   1083  HB3 PRO A  73      10.428  36.304   3.735  1.00 79.60           H  
ATOM   1084  O   PRO A  73       8.833  36.075   1.195  1.00 79.60           O  
ATOM   1085  CG  PRO A  73      12.524  35.881   3.654  1.00 79.60           C  
ATOM   1086  HG2 PRO A  73      13.133  35.017   3.389  1.00 79.60           H  
ATOM   1087  HG3 PRO A  73      12.556  36.059   4.729  1.00 79.60           H  
ATOM   1088  CD  PRO A  73      12.994  37.093   2.866  1.00 79.60           C  
ATOM   1089  HD2 PRO A  73      14.079  37.049   2.777  1.00 79.60           H  
ATOM   1090  HD3 PRO A  73      12.690  38.008   3.374  1.00 79.60           H  
ATOM   1091  N   ASP A  74       9.747  38.113   1.204  1.00 86.67           N  
ATOM   1092  H   ASP A  74      10.605  38.645   1.254  1.00 86.67           H  
ATOM   1093  CA  ASP A  74       8.516  38.854   0.947  1.00 86.67           C  
ATOM   1094  HA  ASP A  74       7.782  38.178   0.508  1.00 86.67           H  
ATOM   1095  C   ASP A  74       8.740  39.978  -0.079  1.00 86.67           C  
ATOM   1096  CB  ASP A  74       7.927  39.357   2.282  1.00 86.67           C  
ATOM   1097  HB2 ASP A  74       6.980  39.861   2.089  1.00 86.67           H  
ATOM   1098  HB3 ASP A  74       7.714  38.496   2.915  1.00 86.67           H  
ATOM   1099  O   ASP A  74       9.858  40.302  -0.493  1.00 86.67           O  
ATOM   1100  CG  ASP A  74       8.859  40.317   3.028  1.00 86.67           C  
ATOM   1101  OD1 ASP A  74       9.344  41.278   2.385  1.00 86.67           O  
ATOM   1102  OD2 ASP A  74       9.124  40.102   4.225  1.00 86.67           O  
ATOM   1103  N   VAL A  75       7.647  40.603  -0.512  1.00 87.97           N  
ATOM   1104  H   VAL A  75       6.764  40.341  -0.098  1.00 87.97           H  
ATOM   1105  CA  VAL A  75       7.689  41.677  -1.513  1.00 87.97           C  
ATOM   1106  HA  VAL A  75       8.193  41.309  -2.407  1.00 87.97           H  
ATOM   1107  C   VAL A  75       8.484  42.887  -1.016  1.00 87.97           C  
ATOM   1108  CB  VAL A  75       6.250  42.079  -1.878  1.00 87.97           C  
ATOM   1109  HB  VAL A  75       5.698  42.271  -0.958  1.00 87.97           H  
ATOM   1110  O   VAL A  75       9.180  43.530  -1.808  1.00 87.97           O  
ATOM   1111  CG1 VAL A  75       6.150  43.345  -2.735  1.00 87.97           C  
ATOM   1112 HG11 VAL A  75       5.096  43.560  -2.909  1.00 87.97           H  
ATOM   1113 HG12 VAL A  75       6.576  44.201  -2.211  1.00 87.97           H  
ATOM   1114 HG13 VAL A  75       6.669  43.212  -3.684  1.00 87.97           H  
ATOM   1115  CG2 VAL A  75       5.543  40.949  -2.638  1.00 87.97           C  
ATOM   1116 HG21 VAL A  75       6.076  40.728  -3.563  1.00 87.97           H  
ATOM   1117 HG22 VAL A  75       5.506  40.050  -2.023  1.00 87.97           H  
ATOM   1118 HG23 VAL A  75       4.519  41.243  -2.869  1.00 87.97           H  
ATOM   1119  N   ARG A  76       8.378  43.228   0.274  1.00 84.89           N  
ATOM   1120  H   ARG A  76       7.932  42.572   0.899  1.00 84.89           H  
ATOM   1121  CA  ARG A  76       8.971  44.445   0.844  1.00 84.89           C  
ATOM   1122  HA  ARG A  76       8.745  45.282   0.184  1.00 84.89           H  
ATOM   1123  C   ARG A  76      10.496  44.341   0.906  1.00 84.89           C  
ATOM   1124  CB  ARG A  76       8.335  44.696   2.221  1.00 84.89           C  
ATOM   1125  HB2 ARG A  76       7.256  44.561   2.141  1.00 84.89           H  
ATOM   1126  HB3 ARG A  76       8.713  43.966   2.937  1.00 84.89           H  
ATOM   1127  O   ARG A  76      11.187  45.263   0.472  1.00 84.89           O  
ATOM   1128  CG  ARG A  76       8.615  46.118   2.728  1.00 84.89           C  
ATOM   1129  HG2 ARG A  76       8.187  46.846   2.038  1.00 84.89           H  
ATOM   1130  HG3 ARG A  76       9.693  46.274   2.772  1.00 84.89           H  
ATOM   1131  CD  ARG A  76       8.044  46.341   4.132  1.00 84.89           C  
ATOM   1132  HD2 ARG A  76       8.408  45.548   4.785  1.00 84.89           H  
ATOM   1133  HD3 ARG A  76       8.430  47.282   4.523  1.00 84.89           H  
ATOM   1134  NE  ARG A  76       6.570  46.330   4.156  1.00 84.89           N  
ATOM   1135  HE  ARG A  76       6.133  45.422   4.222  1.00 84.89           H  
ATOM   1136  NH1 ARG A  76       6.151  48.573   4.452  1.00 84.89           N  
ATOM   1137 HH11 ARG A  76       5.499  49.304   4.698  1.00 84.89           H  
ATOM   1138 HH12 ARG A  76       7.144  48.748   4.384  1.00 84.89           H  
ATOM   1139  NH2 ARG A  76       4.485  47.064   4.523  1.00 84.89           N  
ATOM   1140 HH21 ARG A  76       4.279  46.081   4.635  1.00 84.89           H  
ATOM   1141 HH22 ARG A  76       3.834  47.737   4.902  1.00 84.89           H  
ATOM   1142  CZ  ARG A  76       5.745  47.332   4.365  1.00 84.89           C  
ATOM   1143  N   THR A  77      11.009  43.212   1.378  1.00 89.00           N  
ATOM   1144  H   THR A  77      10.357  42.510   1.700  1.00 89.00           H  
ATOM   1145  CA  THR A  77      12.441  42.893   1.445  1.00 89.00           C  
ATOM   1146  HA  THR A  77      12.955  43.694   1.975  1.00 89.00           H  
ATOM   1147  C   THR A  77      13.059  42.815   0.052  1.00 89.00           C  
ATOM   1148  CB  THR A  77      12.691  41.582   2.212  1.00 89.00           C  
ATOM   1149  HB  THR A  77      13.738  41.303   2.094  1.00 89.00           H  
ATOM   1150  O   THR A  77      14.104  43.424  -0.185  1.00 89.00           O  
ATOM   1151  CG2 THR A  77      12.401  41.726   3.704  1.00 89.00           C  
ATOM   1152 HG21 THR A  77      11.375  42.055   3.868  1.00 89.00           H  
ATOM   1153 HG22 THR A  77      13.087  42.448   4.147  1.00 89.00           H  
ATOM   1154 HG23 THR A  77      12.536  40.761   4.193  1.00 89.00           H  
ATOM   1155  OG1 THR A  77      11.892  40.532   1.729  1.00 89.00           O  
ATOM   1156  HG1 THR A  77      10.993  40.713   2.013  1.00 89.00           H  
ATOM   1157  N   LEU A  78      12.383  42.169  -0.904  1.00 90.07           N  
ATOM   1158  H   LEU A  78      11.573  41.629  -0.635  1.00 90.07           H  
ATOM   1159  CA  LEU A  78      12.878  42.058  -2.278  1.00 90.07           C  
ATOM   1160  HA  LEU A  78      13.904  41.693  -2.230  1.00 90.07           H  
ATOM   1161  C   LEU A  78      12.915  43.417  -2.998  1.00 90.07           C  
ATOM   1162  CB  LEU A  78      12.019  41.016  -3.013  1.00 90.07           C  
ATOM   1163  HB2 LEU A  78      12.085  40.077  -2.462  1.00 90.07           H  
ATOM   1164  HB3 LEU A  78      10.977  41.333  -2.988  1.00 90.07           H  
ATOM   1165  O   LEU A  78      13.872  43.728  -3.712  1.00 90.07           O  
ATOM   1166  CG  LEU A  78      12.426  40.760  -4.475  1.00 90.07           C  
ATOM   1167  HG  LEU A  78      12.194  41.637  -5.079  1.00 90.07           H  
ATOM   1168  CD1 LEU A  78      13.912  40.436  -4.630  1.00 90.07           C  
ATOM   1169 HD11 LEU A  78      14.523  41.303  -4.382  1.00 90.07           H  
ATOM   1170 HD12 LEU A  78      14.126  40.159  -5.662  1.00 90.07           H  
ATOM   1171 HD13 LEU A  78      14.171  39.616  -3.961  1.00 90.07           H  
ATOM   1172  CD2 LEU A  78      11.628  39.571  -5.013  1.00 90.07           C  
ATOM   1173 HD21 LEU A  78      10.562  39.799  -4.993  1.00 90.07           H  
ATOM   1174 HD22 LEU A  78      11.933  39.339  -6.033  1.00 90.07           H  
ATOM   1175 HD23 LEU A  78      11.810  38.695  -4.392  1.00 90.07           H  
ATOM   1176  N   ALA A  79      11.907  44.266  -2.789  1.00 89.56           N  
ATOM   1177  H   ALA A  79      11.132  43.965  -2.215  1.00 89.56           H  
ATOM   1178  CA  ALA A  79      11.881  45.612  -3.357  1.00 89.56           C  
ATOM   1179  HA  ALA A  79      12.054  45.543  -4.431  1.00 89.56           H  
ATOM   1180  C   ALA A  79      12.977  46.524  -2.784  1.00 89.56           C  
ATOM   1181  CB  ALA A  79      10.492  46.205  -3.130  1.00 89.56           C  
ATOM   1182  HB1 ALA A  79       9.746  45.573  -3.612  1.00 89.56           H  
ATOM   1183  HB2 ALA A  79      10.278  46.260  -2.063  1.00 89.56           H  
ATOM   1184  HB3 ALA A  79      10.455  47.208  -3.555  1.00 89.56           H  
ATOM   1185  O   ALA A  79      13.631  47.240  -3.548  1.00 89.56           O  
ATOM   1186  N   ALA A  80      13.206  46.479  -1.466  1.00 86.57           N  
ATOM   1187  H   ALA A  80      12.623  45.890  -0.889  1.00 86.57           H  
ATOM   1188  CA  ALA A  80      14.270  47.240  -0.810  1.00 86.57           C  
ATOM   1189  HA  ALA A  80      14.133  48.301  -1.020  1.00 86.57           H  
ATOM   1190  C   ALA A  80      15.657  46.833  -1.334  1.00 86.57           C  
ATOM   1191  CB  ALA A  80      14.158  47.028   0.704  1.00 86.57           C  
ATOM   1192  HB1 ALA A  80      14.287  45.974   0.950  1.00 86.57           H  
ATOM   1193  HB2 ALA A  80      13.179  47.361   1.050  1.00 86.57           H  
ATOM   1194  HB3 ALA A  80      14.925  47.613   1.211  1.00 86.57           H  
ATOM   1195  O   ALA A  80      16.490  47.694  -1.629  1.00 86.57           O  
ATOM   1196  N   HIS A  81      15.878  45.530  -1.539  1.00 87.69           N  
ATOM   1197  H   HIS A  81      15.179  44.862  -1.248  1.00 87.69           H  
ATOM   1198  CA  HIS A  81      17.113  45.027  -2.134  1.00 87.69           C  
ATOM   1199  HA  HIS A  81      17.953  45.362  -1.524  1.00 87.69           H  
ATOM   1200  C   HIS A  81      17.340  45.582  -3.550  1.00 87.69           C  
ATOM   1201  CB  HIS A  81      17.096  43.496  -2.118  1.00 87.69           C  
ATOM   1202  HB2 HIS A  81      16.205  43.128  -2.628  1.00 87.69           H  
ATOM   1203  HB3 HIS A  81      17.061  43.147  -1.086  1.00 87.69           H  
ATOM   1204  O   HIS A  81      18.380  46.182  -3.824  1.00 87.69           O  
ATOM   1205  CG  HIS A  81      18.313  42.920  -2.789  1.00 87.69           C  
ATOM   1206  CD2 HIS A  81      18.333  42.174  -3.936  1.00 87.69           C  
ATOM   1207  HD2 HIS A  81      17.467  41.858  -4.500  1.00 87.69           H  
ATOM   1208  ND1 HIS A  81      19.622  43.108  -2.408  1.00 87.69           N  
ATOM   1209  HD1 HIS A  81      19.953  43.646  -1.620  1.00 87.69           H  
ATOM   1210  CE1 HIS A  81      20.409  42.500  -3.311  1.00 87.69           C  
ATOM   1211  HE1 HIS A  81      21.489  42.517  -3.306  1.00 87.69           H  
ATOM   1212  NE2 HIS A  81      19.666  41.918  -4.266  1.00 87.69           N  
ATOM   1213  N   LEU A  82      16.337  45.492  -4.430  1.00 88.72           N  
ATOM   1214  H   LEU A  82      15.503  44.994  -4.155  1.00 88.72           H  
ATOM   1215  CA  LEU A  82      16.426  46.052  -5.785  1.00 88.72           C  
ATOM   1216  HA  LEU A  82      17.283  45.605  -6.290  1.00 88.72           H  
ATOM   1217  C   LEU A  82      16.669  47.573  -5.792  1.00 88.72           C  
ATOM   1218  CB  LEU A  82      15.134  45.709  -6.545  1.00 88.72           C  
ATOM   1219  HB2 LEU A  82      14.282  45.913  -5.896  1.00 88.72           H  
ATOM   1220  HB3 LEU A  82      15.052  46.363  -7.413  1.00 88.72           H  
ATOM   1221  O   LEU A  82      17.346  48.095  -6.681  1.00 88.72           O  
ATOM   1222  CG  LEU A  82      15.068  44.251  -7.033  1.00 88.72           C  
ATOM   1223  HG  LEU A  82      15.305  43.569  -6.218  1.00 88.72           H  
ATOM   1224  CD1 LEU A  82      13.654  43.946  -7.522  1.00 88.72           C  
ATOM   1225 HD11 LEU A  82      13.612  42.915  -7.874  1.00 88.72           H  
ATOM   1226 HD12 LEU A  82      13.371  44.623  -8.328  1.00 88.72           H  
ATOM   1227 HD13 LEU A  82      12.963  44.054  -6.686  1.00 88.72           H  
ATOM   1228  CD2 LEU A  82      16.044  44.015  -8.190  1.00 88.72           C  
ATOM   1229 HD21 LEU A  82      17.068  44.026  -7.815  1.00 88.72           H  
ATOM   1230 HD22 LEU A  82      15.937  44.786  -8.953  1.00 88.72           H  
ATOM   1231 HD23 LEU A  82      15.863  43.043  -8.647  1.00 88.72           H  
ATOM   1232  N   ALA A  83      16.128  48.305  -4.813  1.00 84.83           N  
ATOM   1233  H   ALA A  83      15.558  47.837  -4.123  1.00 84.83           H  
ATOM   1234  CA  ALA A  83      16.301  49.755  -4.706  1.00 84.83           C  
ATOM   1235  HA  ALA A  83      16.115  50.199  -5.683  1.00 84.83           H  
ATOM   1236  C   ALA A  83      17.726  50.162  -4.311  1.00 84.83           C  
ATOM   1237  CB  ALA A  83      15.270  50.302  -3.712  1.00 84.83           C  
ATOM   1238  HB1 ALA A  83      14.268  49.972  -3.988  1.00 84.83           H  
ATOM   1239  HB2 ALA A  83      15.487  49.937  -2.709  1.00 84.83           H  
ATOM   1240  HB3 ALA A  83      15.299  51.392  -3.703  1.00 84.83           H  
ATOM   1241  O   ALA A  83      18.190  51.230  -4.745  1.00 84.83           O  
ATOM   1242  N   ALA A  84      18.394  49.324  -3.513  1.00 80.42           N  
ATOM   1243  H   ALA A  84      17.916  48.498  -3.183  1.00 80.42           H  
ATOM   1244  CA  ALA A  84      19.792  49.478  -3.135  1.00 80.42           C  
ATOM   1245  HA  ALA A  84      19.960  50.508  -2.822  1.00 80.42           H  
ATOM   1246  C   ALA A  84      20.724  49.198  -4.324  1.00 80.42           C  
ATOM   1247  CB  ALA A  84      20.079  48.564  -1.936  1.00 80.42           C  
ATOM   1248  HB1 ALA A  84      19.398  48.798  -1.118  1.00 80.42           H  
ATOM   1249  HB2 ALA A  84      21.106  48.710  -1.603  1.00 80.42           H  
ATOM   1250  HB3 ALA A  84      19.950  47.519  -2.217  1.00 80.42           H  
ATOM   1251  O   ALA A  84      21.571  50.039  -4.629  1.00 80.42           O  
ATOM   1252  N   GLU A  85      20.498  48.097  -5.049  1.00 81.34           N  
ATOM   1253  H   GLU A  85      19.815  47.435  -4.711  1.00 81.34           H  
ATOM   1254  CA  GLU A  85      21.314  47.691  -6.207  1.00 81.34           C  
ATOM   1255  HA  GLU A  85      22.353  47.578  -5.899  1.00 81.34           H  
ATOM   1256  C   GLU A  85      21.310  48.730  -7.341  1.00 81.34           C  
ATOM   1257  CB  GLU A  85      20.807  46.336  -6.735  1.00 81.34           C  
ATOM   1258  HB2 GLU A  85      21.226  46.159  -7.725  1.00 81.34           H  
ATOM   1259  HB3 GLU A  85      19.723  46.376  -6.844  1.00 81.34           H  
ATOM   1260  O   GLU A  85      22.341  49.031  -7.931  1.00 81.34           O  
ATOM   1261  CG  GLU A  85      21.177  45.153  -5.825  1.00 81.34           C  
ATOM   1262  HG2 GLU A  85      20.749  44.245  -6.250  1.00 81.34           H  
ATOM   1263  HG3 GLU A  85      20.728  45.304  -4.843  1.00 81.34           H  
ATOM   1264  CD  GLU A  85      22.697  44.981  -5.689  1.00 81.34           C  
ATOM   1265  OE1 GLU A  85      23.177  44.931  -4.533  1.00 81.34           O  
ATOM   1266  OE2 GLU A  85      23.376  44.958  -6.740  1.00 81.34           O  
ATOM   1267  N   LEU A  86      20.169  49.368  -7.618  1.00 75.49           N  
ATOM   1268  H   LEU A  86      19.333  49.056  -7.146  1.00 75.49           H  
ATOM   1269  CA  LEU A  86      20.085  50.412  -8.652  1.00 75.49           C  
ATOM   1270  HA  LEU A  86      20.647  50.075  -9.523  1.00 75.49           H  
ATOM   1271  C   LEU A  86      20.715  51.758  -8.245  1.00 75.49           C  
ATOM   1272  CB  LEU A  86      18.607  50.593  -9.035  1.00 75.49           C  
ATOM   1273  HB2 LEU A  86      18.007  50.564  -8.125  1.00 75.49           H  
ATOM   1274  HB3 LEU A  86      18.465  51.571  -9.495  1.00 75.49           H  
ATOM   1275  O   LEU A  86      20.893  52.636  -9.091  1.00 75.49           O  
ATOM   1276  CG  LEU A  86      18.112  49.518 -10.016  1.00 75.49           C  
ATOM   1277  HG  LEU A  86      18.473  48.535  -9.714  1.00 75.49           H  
ATOM   1278  CD1 LEU A  86      16.583  49.499 -10.019  1.00 75.49           C  
ATOM   1279 HD11 LEU A  86      16.188  50.498 -10.206  1.00 75.49           H  
ATOM   1280 HD12 LEU A  86      16.231  48.805 -10.782  1.00 75.49           H  
ATOM   1281 HD13 LEU A  86      16.244  49.136  -9.049  1.00 75.49           H  
ATOM   1282  CD2 LEU A  86      18.575  49.819 -11.444  1.00 75.49           C  
ATOM   1283 HD21 LEU A  86      18.257  49.011 -12.103  1.00 75.49           H  
ATOM   1284 HD22 LEU A  86      19.663  49.859 -11.485  1.00 75.49           H  
ATOM   1285 HD23 LEU A  86      18.160  50.764 -11.796  1.00 75.49           H  
ATOM   1286  N   GLY A  87      20.986  51.980  -6.956  1.00 61.72           N  
ATOM   1287  H   GLY A  87      20.908  51.199  -6.320  1.00 61.72           H  
ATOM   1288  CA  GLY A  87      21.505  53.253  -6.449  1.00 61.72           C  
ATOM   1289  HA2 GLY A  87      21.261  53.317  -5.388  1.00 61.72           H  
ATOM   1290  HA3 GLY A  87      21.023  54.080  -6.971  1.00 61.72           H  
ATOM   1291  C   GLY A  87      23.022  53.417  -6.583  1.00 61.72           C  
ATOM   1292  O   GLY A  87      23.511  54.548  -6.609  1.00 61.72           O  
ATOM   1293  N   THR A  88      23.771  52.318  -6.659  1.00 51.53           N  
ATOM   1294  H   THR A  88      23.329  51.411  -6.652  1.00 51.53           H  
ATOM   1295  CA  THR A  88      25.243  52.309  -6.661  1.00 51.53           C  
ATOM   1296  HA  THR A  88      25.590  53.052  -5.943  1.00 51.53           H  
ATOM   1297  C   THR A  88      25.852  52.715  -8.003  1.00 51.53           C  
ATOM   1298  CB  THR A  88      25.787  50.935  -6.215  1.00 51.53           C  
ATOM   1299  HB  THR A  88      26.740  50.733  -6.703  1.00 51.53           H  
ATOM   1300  O   THR A  88      26.816  53.479  -7.999  1.00 51.53           O  
ATOM   1301  CG2 THR A  88      25.983  50.885  -4.700  1.00 51.53           C  
ATOM   1302 HG21 THR A  88      26.712  51.636  -4.396  1.00 51.53           H  
ATOM   1303 HG22 THR A  88      25.032  51.067  -4.200  1.00 51.53           H  
ATOM   1304 HG23 THR A  88      26.349  49.898  -4.416  1.00 51.53           H  
ATOM   1305  OG1 THR A  88      24.859  49.934  -6.541  1.00 51.53           O  
ATOM   1306  HG1 THR A  88      25.220  49.057  -6.393  1.00 51.53           H  
ATOM   1307  N   GLU A  89      25.287  52.307  -9.144  1.00 42.16           N  
ATOM   1308  H   GLU A  89      24.525  51.647  -9.088  1.00 42.16           H  
ATOM   1309  CA  GLU A  89      25.881  52.563 -10.475  1.00 42.16           C  
ATOM   1310  HA  GLU A  89      26.890  52.152 -10.497  1.00 42.16           H  
ATOM   1311  C   GLU A  89      26.021  54.049 -10.851  1.00 42.16           C  
ATOM   1312  CB  GLU A  89      25.058  51.873 -11.574  1.00 42.16           C  
ATOM   1313  HB2 GLU A  89      25.272  52.368 -12.521  1.00 42.16           H  
ATOM   1314  HB3 GLU A  89      23.996  51.995 -11.363  1.00 42.16           H  
ATOM   1315  O   GLU A  89      26.903  54.410 -11.626  1.00 42.16           O  
ATOM   1316  CG  GLU A  89      25.398  50.387 -11.753  1.00 42.16           C  
ATOM   1317  HG2 GLU A  89      25.041  49.834 -10.884  1.00 42.16           H  
ATOM   1318  HG3 GLU A  89      26.481  50.281 -11.805  1.00 42.16           H  
ATOM   1319  CD  GLU A  89      24.767  49.817 -13.036  1.00 42.16           C  
ATOM   1320  OE1 GLU A  89      25.380  48.898 -13.624  1.00 42.16           O  
ATOM   1321  OE2 GLU A  89      23.699  50.332 -13.447  1.00 42.16           O  
ATOM   1322  N   VAL A  90      25.198  54.952 -10.302  1.00 36.37           N  
ATOM   1323  H   VAL A  90      24.490  54.621  -9.663  1.00 36.37           H  
ATOM   1324  CA  VAL A  90      25.296  56.391 -10.632  1.00 36.37           C  
ATOM   1325  HA  VAL A  90      25.410  56.469 -11.713  1.00 36.37           H  
ATOM   1326  C   VAL A  90      26.551  57.037 -10.028  1.00 36.37           C  
ATOM   1327  CB  VAL A  90      24.014  57.161 -10.253  1.00 36.37           C  
ATOM   1328  HB  VAL A  90      23.894  57.146  -9.170  1.00 36.37           H  
ATOM   1329  O   VAL A  90      26.954  58.121 -10.459  1.00 36.37           O  
ATOM   1330  CG1 VAL A  90      24.034  58.626 -10.725  1.00 36.37           C  
ATOM   1331 HG11 VAL A  90      24.755  59.201 -10.144  1.00 36.37           H  
ATOM   1332 HG12 VAL A  90      23.055  59.081 -10.576  1.00 36.37           H  
ATOM   1333 HG13 VAL A  90      24.298  58.674 -11.782  1.00 36.37           H  
ATOM   1334  CG2 VAL A  90      22.774  56.517 -10.889  1.00 36.37           C  
ATOM   1335 HG21 VAL A  90      22.640  55.502 -10.513  1.00 36.37           H  
ATOM   1336 HG22 VAL A  90      21.879  57.084 -10.632  1.00 36.37           H  
ATOM   1337 HG23 VAL A  90      22.885  56.479 -11.972  1.00 36.37           H  
ATOM   1338  N   ARG A  91      27.229  56.384  -9.071  1.00 32.29           N  
ATOM   1339  H   ARG A  91      26.912  55.456  -8.826  1.00 32.29           H  
ATOM   1340  CA  ARG A  91      28.599  56.759  -8.692  1.00 32.29           C  
ATOM   1341  HA  ARG A  91      28.683  57.845  -8.655  1.00 32.29           H  
ATOM   1342  C   ARG A  91      29.559  56.315  -9.796  1.00 32.29           C  
ATOM   1343  CB  ARG A  91      28.987  56.196  -7.316  1.00 32.29           C  
ATOM   1344  HB2 ARG A  91      28.698  55.147  -7.248  1.00 32.29           H  
ATOM   1345  HB3 ARG A  91      30.071  56.254  -7.214  1.00 32.29           H  
ATOM   1346  O   ARG A  91      30.335  55.384  -9.621  1.00 32.29           O  
ATOM   1347  CG  ARG A  91      28.370  56.994  -6.164  1.00 32.29           C  
ATOM   1348  HG2 ARG A  91      27.283  56.923  -6.207  1.00 32.29           H  
ATOM   1349  HG3 ARG A  91      28.670  58.038  -6.251  1.00 32.29           H  
ATOM   1350  CD  ARG A  91      28.874  56.425  -4.834  1.00 32.29           C  
ATOM   1351  HD2 ARG A  91      29.963  56.385  -4.861  1.00 32.29           H  
ATOM   1352  HD3 ARG A  91      28.491  55.410  -4.731  1.00 32.29           H  
ATOM   1353  NE  ARG A  91      28.448  57.248  -3.685  1.00 32.29           N  
ATOM   1354  HE  ARG A  91      27.957  58.104  -3.902  1.00 32.29           H  
ATOM   1355  NH1 ARG A  91      29.230  55.848  -2.045  1.00 32.29           N  
ATOM   1356 HH11 ARG A  91      29.531  55.203  -2.762  1.00 32.29           H  
ATOM   1357 HH12 ARG A  91      29.334  55.599  -1.072  1.00 32.29           H  
ATOM   1358  NH2 ARG A  91      28.223  57.756  -1.475  1.00 32.29           N  
ATOM   1359 HH21 ARG A  91      27.730  58.603  -1.719  1.00 32.29           H  
ATOM   1360 HH22 ARG A  91      28.352  57.502  -0.506  1.00 32.29           H  
ATOM   1361  CZ  ARG A  91      28.636  56.949  -2.412  1.00 32.29           C  
ATOM   1362  N   GLY A  92      29.501  57.011 -10.930  1.00 30.95           N  
ATOM   1363  H   GLY A  92      28.768  57.700 -11.021  1.00 30.95           H  
ATOM   1364  CA  GLY A  92      30.529  56.923 -11.955  1.00 30.95           C  
ATOM   1365  HA2 GLY A  92      30.534  55.917 -12.374  1.00 30.95           H  
ATOM   1366  HA3 GLY A  92      30.338  57.643 -12.751  1.00 30.95           H  
ATOM   1367  C   GLY A  92      31.885  57.224 -11.325  1.00 30.95           C  
ATOM   1368  O   GLY A  92      32.016  58.182 -10.555  1.00 30.95           O  
ATOM   1369  N   GLU A  93      32.874  56.383 -11.614  1.00 32.90           N  
ATOM   1370  H   GLU A  93      32.692  55.576 -12.194  1.00 32.90           H  
ATOM   1371  CA  GLU A  93      34.236  56.588 -11.137  1.00 32.90           C  
ATOM   1372  HA  GLU A  93      34.239  56.538 -10.049  1.00 32.90           H  
ATOM   1373  C   GLU A  93      34.715  57.979 -11.558  1.00 32.90           C  
ATOM   1374  CB  GLU A  93      35.177  55.501 -11.672  1.00 32.90           C  
ATOM   1375  HB2 GLU A  93      34.988  55.351 -12.735  1.00 32.90           H  
ATOM   1376  HB3 GLU A  93      36.206  55.838 -11.545  1.00 32.90           H  
ATOM   1377  O   GLU A  93      34.702  58.339 -12.739  1.00 32.90           O  
ATOM   1378  CG  GLU A  93      35.010  54.183 -10.903  1.00 32.90           C  
ATOM   1379  HG2 GLU A  93      35.184  54.377  -9.844  1.00 32.90           H  
ATOM   1380  HG3 GLU A  93      33.984  53.833 -11.017  1.00 32.90           H  
ATOM   1381  CD  GLU A  93      35.972  53.090 -11.393  1.00 32.90           C  
ATOM   1382  OE1 GLU A  93      36.411  52.288 -10.540  1.00 32.90           O  
ATOM   1383  OE2 GLU A  93      36.270  53.073 -12.609  1.00 32.90           O  
ATOM   1384  N   ALA A  94      35.099  58.792 -10.571  1.00 37.22           N  
ATOM   1385  H   ALA A  94      35.069  58.454  -9.620  1.00 37.22           H  
ATOM   1386  CA  ALA A  94      35.658  60.104 -10.837  1.00 37.22           C  
ATOM   1387  HA  ALA A  94      34.899  60.675 -11.371  1.00 37.22           H  
ATOM   1388  C   ALA A  94      36.915  59.929 -11.713  1.00 37.22           C  
ATOM   1389  CB  ALA A  94      35.956  60.809  -9.509  1.00 37.22           C  
ATOM   1390  HB1 ALA A  94      36.364  61.800  -9.708  1.00 37.22           H  
ATOM   1391  HB2 ALA A  94      35.039  60.908  -8.928  1.00 37.22           H  
ATOM   1392  HB3 ALA A  94      36.687  60.233  -8.941  1.00 37.22           H  
ATOM   1393  O   ALA A  94      37.789  59.133 -11.353  1.00 37.22           O  
ATOM   1394  N   PRO A  95      37.025  60.634 -12.854  1.00 38.13           N  
ATOM   1395  CA  PRO A  95      38.162  60.486 -13.754  1.00 38.13           C  
ATOM   1396  HA  PRO A  95      38.184  59.464 -14.133  1.00 38.13           H  
ATOM   1397  C   PRO A  95      39.470  60.763 -13.005  1.00 38.13           C  
ATOM   1398  CB  PRO A  95      37.907  61.448 -14.921  1.00 38.13           C  
ATOM   1399  HB2 PRO A  95      38.819  61.939 -15.257  1.00 38.13           H  
ATOM   1400  HB3 PRO A  95      37.449  60.898 -15.743  1.00 38.13           H  
ATOM   1401  O   PRO A  95      39.541  61.665 -12.167  1.00 38.13           O  
ATOM   1402  CG  PRO A  95      36.898  62.453 -14.364  1.00 38.13           C  
ATOM   1403  HG2 PRO A  95      37.433  63.254 -13.854  1.00 38.13           H  
ATOM   1404  HG3 PRO A  95      36.254  62.858 -15.145  1.00 38.13           H  
ATOM   1405  CD  PRO A  95      36.107  61.646 -13.341  1.00 38.13           C  
ATOM   1406  HD2 PRO A  95      35.258  61.160 -13.821  1.00 38.13           H  
ATOM   1407  HD3 PRO A  95      35.768  62.302 -12.538  1.00 38.13           H  
ATOM   1408  N   SER A  96      40.500  59.957 -13.279  1.00 45.20           N  
ATOM   1409  H   SER A  96      40.377  59.234 -13.973  1.00 45.20           H  
ATOM   1410  CA  SER A  96      41.747  60.002 -12.509  1.00 45.20           C  
ATOM   1411  HA  SER A  96      41.466  59.866 -11.465  1.00 45.20           H  
ATOM   1412  C   SER A  96      42.432  61.371 -12.626  1.00 45.20           C  
ATOM   1413  CB  SER A  96      42.682  58.835 -12.874  1.00 45.20           C  
ATOM   1414  HB2 SER A  96      42.104  58.025 -13.317  1.00 45.20           H  
ATOM   1415  HB3 SER A  96      43.136  58.459 -11.957  1.00 45.20           H  
ATOM   1416  O   SER A  96      42.407  62.018 -13.674  1.00 45.20           O  
ATOM   1417  OG  SER A  96      43.725  59.220 -13.753  1.00 45.20           O  
ATOM   1418  HG  SER A  96      44.016  58.444 -14.237  1.00 45.20           H  
ATOM   1419  N   ALA A  97      43.084  61.807 -11.544  1.00 51.61           N  
ATOM   1420  H   ALA A  97      43.032  61.256 -10.700  1.00 51.61           H  
ATOM   1421  CA  ALA A  97      43.763  63.103 -11.483  1.00 51.61           C  
ATOM   1422  HA  ALA A  97      43.023  63.889 -11.636  1.00 51.61           H  
ATOM   1423  C   ALA A  97      44.852  63.282 -12.564  1.00 51.61           C  
ATOM   1424  CB  ALA A  97      44.356  63.251 -10.075  1.00 51.61           C  
ATOM   1425  HB1 ALA A  97      43.565  63.180  -9.328  1.00 51.61           H  
ATOM   1426  HB2 ALA A  97      44.835  64.226  -9.987  1.00 51.61           H  
ATOM   1427  HB3 ALA A  97      45.099  62.474  -9.895  1.00 51.61           H  
ATOM   1428  O   ALA A  97      45.099  64.405 -13.001  1.00 51.61           O  
ATOM   1429  N   LEU A  98      45.481  62.186 -13.011  1.00 58.84           N  
ATOM   1430  H   LEU A  98      45.159  61.289 -12.677  1.00 58.84           H  
ATOM   1431  CA  LEU A  98      46.558  62.199 -14.008  1.00 58.84           C  
ATOM   1432  HA  LEU A  98      47.307  62.935 -13.714  1.00 58.84           H  
ATOM   1433  C   LEU A  98      46.069  62.625 -15.398  1.00 58.84           C  
ATOM   1434  CB  LEU A  98      47.210  60.804 -14.069  1.00 58.84           C  
ATOM   1435  HB2 LEU A  98      46.420  60.055 -14.118  1.00 58.84           H  
ATOM   1436  HB3 LEU A  98      47.789  60.725 -14.989  1.00 58.84           H  
ATOM   1437  O   LEU A  98      46.735  63.416 -16.054  1.00 58.84           O  
ATOM   1438  CG  LEU A  98      48.144  60.493 -12.885  1.00 58.84           C  
ATOM   1439  HG  LEU A  98      47.658  60.774 -11.951  1.00 58.84           H  
ATOM   1440  CD1 LEU A  98      48.442  58.994 -12.832  1.00 58.84           C  
ATOM   1441 HD11 LEU A  98      48.922  58.679 -13.759  1.00 58.84           H  
ATOM   1442 HD12 LEU A  98      47.515  58.436 -12.700  1.00 58.84           H  
ATOM   1443 HD13 LEU A  98      49.105  58.778 -11.994  1.00 58.84           H  
ATOM   1444  CD2 LEU A  98      49.475  61.239 -13.004  1.00 58.84           C  
ATOM   1445 HD21 LEU A  98      49.306  62.316 -12.996  1.00 58.84           H  
ATOM   1446 HD22 LEU A  98      50.121  60.982 -12.165  1.00 58.84           H  
ATOM   1447 HD23 LEU A  98      49.973  60.970 -13.936  1.00 58.84           H  
ATOM   1448  N   ALA A  99      44.878  62.189 -15.821  1.00 53.60           N  
ATOM   1449  H   ALA A  99      44.325  61.597 -15.217  1.00 53.60           H  
ATOM   1450  CA  ALA A  99      44.337  62.554 -17.135  1.00 53.60           C  
ATOM   1451  HA  ALA A  99      45.073  62.303 -17.899  1.00 53.60           H  
ATOM   1452  C   ALA A  99      44.051  64.066 -17.259  1.00 53.60           C  
ATOM   1453  CB  ALA A  99      43.076  61.717 -17.379  1.00 53.60           C  
ATOM   1454  HB1 ALA A  99      42.672  61.951 -18.364  1.00 53.60           H  
ATOM   1455  HB2 ALA A  99      42.325  61.940 -16.621  1.00 53.60           H  
ATOM   1456  HB3 ALA A  99      43.324  60.656 -17.344  1.00 53.60           H  
ATOM   1457  O   ALA A  99      44.084  64.628 -18.352  1.00 53.60           O  
ATOM   1458  N   GLY A 100      43.804  64.747 -16.132  1.00 56.24           N  
ATOM   1459  H   GLY A 100      43.808  64.238 -15.260  1.00 56.24           H  
ATOM   1460  CA  GLY A 100      43.665  66.205 -16.095  1.00 56.24           C  
ATOM   1461  HA2 GLY A 100      43.314  66.496 -15.105  1.00 56.24           H  
ATOM   1462  HA3 GLY A 100      42.928  66.517 -16.835  1.00 56.24           H  
ATOM   1463  C   GLY A 100      44.973  66.960 -16.372  1.00 56.24           C  
ATOM   1464  O   GLY A 100      44.926  68.077 -16.885  1.00 56.24           O  
ATOM   1465  N   LEU A 101      46.130  66.360 -16.063  1.00 61.56           N  
ATOM   1466  H   LEU A 101      46.101  65.403 -15.744  1.00 61.56           H  
ATOM   1467  CA  LEU A 101      47.457  66.947 -16.293  1.00 61.56           C  
ATOM   1468  HA  LEU A 101      47.429  67.996 -15.997  1.00 61.56           H  
ATOM   1469  C   LEU A 101      47.838  66.946 -17.783  1.00 61.56           C  
ATOM   1470  CB  LEU A 101      48.496  66.210 -15.416  1.00 61.56           C  
ATOM   1471  HB2 LEU A 101      49.386  65.993 -16.006  1.00 61.56           H  
ATOM   1472  HB3 LEU A 101      48.091  65.246 -15.108  1.00 61.56           H  
ATOM   1473  O   LEU A 101      48.303  67.973 -18.275  1.00 61.56           O  
ATOM   1474  CG  LEU A 101      48.902  67.001 -14.160  1.00 61.56           C  
ATOM   1475  HG  LEU A 101      48.071  67.627 -13.835  1.00 61.56           H  
ATOM   1476  CD1 LEU A 101      49.253  66.062 -13.004  1.00 61.56           C  
ATOM   1477 HD11 LEU A 101      48.379  65.463 -12.749  1.00 61.56           H  
ATOM   1478 HD12 LEU A 101      49.554  66.642 -12.132  1.00 61.56           H  
ATOM   1479 HD13 LEU A 101      50.066  65.400 -13.303  1.00 61.56           H  
ATOM   1480  CD2 LEU A 101      50.115  67.889 -14.447  1.00 61.56           C  
ATOM   1481 HD21 LEU A 101      50.363  68.480 -13.565  1.00 61.56           H  
ATOM   1482 HD22 LEU A 101      49.886  68.559 -15.276  1.00 61.56           H  
ATOM   1483 HD23 LEU A 101      50.970  67.273 -14.726  1.00 61.56           H  
ATOM   1484  N   ASP A 102      47.556  65.864 -18.515  1.00 60.55           N  
ATOM   1485  H   ASP A 102      47.267  65.022 -18.037  1.00 60.55           H  
ATOM   1486  CA  ASP A 102      47.858  65.756 -19.956  1.00 60.55           C  
ATOM   1487  HA  ASP A 102      48.930  65.875 -20.111  1.00 60.55           H  
ATOM   1488  C   ASP A 102      47.130  66.833 -20.783  1.00 60.55           C  
ATOM   1489  CB  ASP A 102      47.434  64.370 -20.480  1.00 60.55           C  
ATOM   1490  HB2 ASP A 102      46.375  64.224 -20.269  1.00 60.55           H  
ATOM   1491  HB3 ASP A 102      47.559  64.361 -21.563  1.00 60.55           H  
ATOM   1492  O   ASP A 102      47.696  67.454 -21.686  1.00 60.55           O  
ATOM   1493  CG  ASP A 102      48.224  63.187 -19.911  1.00 60.55           C  
ATOM   1494  OD1 ASP A 102      49.352  63.398 -19.418  1.00 60.55           O  
ATOM   1495  OD2 ASP A 102      47.676  62.063 -19.978  1.00 60.55           O  
ATOM   1496  N   ALA A 103      45.861  67.101 -20.449  1.00 61.66           N  
ATOM   1497  H   ALA A 103      45.441  66.552 -19.713  1.00 61.66           H  
ATOM   1498  CA  ALA A 103      45.069  68.128 -21.125  1.00 61.66           C  
ATOM   1499  HA  ALA A 103      45.093  67.935 -22.197  1.00 61.66           H  
ATOM   1500  C   ALA A 103      45.633  69.540 -20.897  1.00 61.66           C  
ATOM   1501  CB  ALA A 103      43.619  68.020 -20.638  1.00 61.66           C  
ATOM   1502  HB1 ALA A 103      43.235  67.022 -20.847  1.00 61.66           H  
ATOM   1503  HB2 ALA A 103      43.004  68.756 -21.156  1.00 61.66           H  
ATOM   1504  HB3 ALA A 103      43.572  68.203 -19.565  1.00 61.66           H  
ATOM   1505  O   ALA A 103      45.597  70.378 -21.803  1.00 61.66           O  
ATOM   1506  N   LEU A 104      46.178  69.802 -19.703  1.00 64.00           N  
ATOM   1507  H   LEU A 104      46.235  69.051 -19.029  1.00 64.00           H  
ATOM   1508  CA  LEU A 104      46.843  71.063 -19.395  1.00 64.00           C  
ATOM   1509  HA  LEU A 104      46.162  71.875 -19.653  1.00 64.00           H  
ATOM   1510  C   LEU A 104      48.103  71.227 -20.256  1.00 64.00           C  
ATOM   1511  CB  LEU A 104      47.152  71.120 -17.888  1.00 64.00           C  
ATOM   1512  HB2 LEU A 104      47.920  70.377 -17.671  1.00 64.00           H  
ATOM   1513  HB3 LEU A 104      46.260  70.845 -17.326  1.00 64.00           H  
ATOM   1514  O   LEU A 104      48.268  72.283 -20.864  1.00 64.00           O  
ATOM   1515  CG  LEU A 104      47.652  72.491 -17.399  1.00 64.00           C  
ATOM   1516  HG  LEU A 104      48.426  72.869 -18.067  1.00 64.00           H  
ATOM   1517  CD1 LEU A 104      46.518  73.517 -17.311  1.00 64.00           C  
ATOM   1518 HD11 LEU A 104      46.103  73.688 -18.305  1.00 64.00           H  
ATOM   1519 HD12 LEU A 104      46.906  74.462 -16.931  1.00 64.00           H  
ATOM   1520 HD13 LEU A 104      45.732  73.150 -16.651  1.00 64.00           H  
ATOM   1521  CD2 LEU A 104      48.264  72.336 -16.006  1.00 64.00           C  
ATOM   1522 HD21 LEU A 104      47.521  71.937 -15.316  1.00 64.00           H  
ATOM   1523 HD22 LEU A 104      49.107  71.648 -16.058  1.00 64.00           H  
ATOM   1524 HD23 LEU A 104      48.621  73.301 -15.646  1.00 64.00           H  
ATOM   1525  N   GLU A 105      48.948  70.193 -20.365  1.00 66.71           N  
ATOM   1526  H   GLU A 105      48.738  69.340 -19.866  1.00 66.71           H  
ATOM   1527  CA  GLU A 105      50.173  70.228 -21.180  1.00 66.71           C  
ATOM   1528  HA  GLU A 105      50.812  71.027 -20.806  1.00 66.71           H  
ATOM   1529  C   GLU A 105      49.901  70.548 -22.654  1.00 66.71           C  
ATOM   1530  CB  GLU A 105      50.955  68.904 -21.089  1.00 66.71           C  
ATOM   1531  HB2 GLU A 105      50.263  68.063 -21.038  1.00 66.71           H  
ATOM   1532  HB3 GLU A 105      51.553  68.801 -21.994  1.00 66.71           H  
ATOM   1533  O   GLU A 105      50.590  71.389 -23.235  1.00 66.71           O  
ATOM   1534  CG  GLU A 105      51.917  68.871 -19.893  1.00 66.71           C  
ATOM   1535  HG2 GLU A 105      52.502  69.790 -19.899  1.00 66.71           H  
ATOM   1536  HG3 GLU A 105      51.336  68.852 -18.971  1.00 66.71           H  
ATOM   1537  CD  GLU A 105      52.883  67.672 -19.924  1.00 66.71           C  
ATOM   1538  OE1 GLU A 105      53.898  67.749 -19.192  1.00 66.71           O  
ATOM   1539  OE2 GLU A 105      52.650  66.728 -20.709  1.00 66.71           O  
ATOM   1540  N   ALA A 106      48.874  69.937 -23.250  1.00 62.95           N  
ATOM   1541  H   ALA A 106      48.376  69.227 -22.731  1.00 62.95           H  
ATOM   1542  CA  ALA A 106      48.522  70.167 -24.652  1.00 62.95           C  
ATOM   1543  HA  ALA A 106      49.419  70.034 -25.257  1.00 62.95           H  
ATOM   1544  C   ALA A 106      47.994  71.587 -24.924  1.00 62.95           C  
ATOM   1545  CB  ALA A 106      47.497  69.110 -25.071  1.00 62.95           C  
ATOM   1546  HB1 ALA A 106      47.253  69.232 -26.126  1.00 62.95           H  
ATOM   1547  HB2 ALA A 106      46.590  69.217 -24.476  1.00 62.95           H  
ATOM   1548  HB3 ALA A 106      47.910  68.114 -24.912  1.00 62.95           H  
ATOM   1549  O   ALA A 106      48.177  72.104 -26.025  1.00 62.95           O  
ATOM   1550  N   ALA A 107      47.353  72.225 -23.939  1.00 66.74           N  
ATOM   1551  H   ALA A 107      47.216  71.737 -23.065  1.00 66.74           H  
ATOM   1552  CA  ALA A 107      46.812  73.578 -24.069  1.00 66.74           C  
ATOM   1553  HA  ALA A 107      46.427  73.704 -25.080  1.00 66.74           H  
ATOM   1554  C   ALA A 107      47.867  74.682 -23.849  1.00 66.74           C  
ATOM   1555  CB  ALA A 107      45.634  73.711 -23.098  1.00 66.74           C  
ATOM   1556  HB1 ALA A 107      44.890  72.945 -23.313  1.00 66.74           H  
ATOM   1557  HB2 ALA A 107      45.983  73.590 -22.072  1.00 66.74           H  
ATOM   1558  HB3 ALA A 107      45.177  74.695 -23.210  1.00 66.74           H  
ATOM   1559  O   ALA A 107      47.691  75.804 -24.330  1.00 66.74           O  
ATOM   1560  N   LEU A 108      48.981  74.384 -23.164  1.00 68.87           N  
ATOM   1561  H   LEU A 108      49.062  73.450 -22.789  1.00 68.87           H  
ATOM   1562  CA  LEU A 108      50.054  75.350 -22.877  1.00 68.87           C  
ATOM   1563  HA  LEU A 108      49.635  76.120 -22.229  1.00 68.87           H  
ATOM   1564  C   LEU A 108      50.615  76.104 -24.106  1.00 68.87           C  
ATOM   1565  CB  LEU A 108      51.218  74.655 -22.136  1.00 68.87           C  
ATOM   1566  HB2 LEU A 108      52.101  75.290 -22.196  1.00 68.87           H  
ATOM   1567  HB3 LEU A 108      51.459  73.727 -22.654  1.00 68.87           H  
ATOM   1568  O   LEU A 108      50.874  77.305 -23.970  1.00 68.87           O  
ATOM   1569  CG  LEU A 108      50.969  74.348 -20.651  1.00 68.87           C  
ATOM   1570  HG  LEU A 108      50.021  73.821 -20.537  1.00 68.87           H  
ATOM   1571  CD1 LEU A 108      52.085  73.470 -20.088  1.00 68.87           C  
ATOM   1572 HD11 LEU A 108      53.019  74.030 -20.035  1.00 68.87           H  
ATOM   1573 HD12 LEU A 108      51.811  73.118 -19.093  1.00 68.87           H  
ATOM   1574 HD13 LEU A 108      52.240  72.604 -20.732  1.00 68.87           H  
ATOM   1575  CD2 LEU A 108      50.914  75.616 -19.804  1.00 68.87           C  
ATOM   1576 HD21 LEU A 108      51.827  76.198 -19.925  1.00 68.87           H  
ATOM   1577 HD22 LEU A 108      50.794  75.324 -18.761  1.00 68.87           H  
ATOM   1578 HD23 LEU A 108      50.048  76.208 -20.100  1.00 68.87           H  
ATOM   1579  N   PRO A 109      50.829  75.487 -25.291  1.00 67.18           N  
ATOM   1580  CA  PRO A 109      51.459  76.164 -26.427  1.00 67.18           C  
ATOM   1581  HA  PRO A 109      52.442  76.518 -26.117  1.00 67.18           H  
ATOM   1582  C   PRO A 109      50.648  77.350 -26.959  1.00 67.18           C  
ATOM   1583  CB  PRO A 109      51.627  75.095 -27.516  1.00 67.18           C  
ATOM   1584  HB2 PRO A 109      50.792  75.132 -28.216  1.00 67.18           H  
ATOM   1585  HB3 PRO A 109      52.570  75.211 -28.051  1.00 67.18           H  
ATOM   1586  O   PRO A 109      51.236  78.362 -27.359  1.00 67.18           O  
ATOM   1587  CG  PRO A 109      51.572  73.772 -26.758  1.00 67.18           C  
ATOM   1588  HG2 PRO A 109      51.202  72.958 -27.381  1.00 67.18           H  
ATOM   1589  HG3 PRO A 109      52.556  73.536 -26.352  1.00 67.18           H  
ATOM   1590  CD  PRO A 109      50.614  74.090 -25.621  1.00 67.18           C  
ATOM   1591  HD2 PRO A 109      50.803  73.421 -24.781  1.00 67.18           H  
ATOM   1592  HD3 PRO A 109      49.589  73.986 -25.978  1.00 67.18           H  
ATOM   1593  N   GLU A 110      49.316  77.240 -26.946  1.00 63.92           N  
ATOM   1594  H   GLU A 110      48.899  76.409 -26.551  1.00 63.92           H  
ATOM   1595  CA  GLU A 110      48.406  78.245 -27.509  1.00 63.92           C  
ATOM   1596  HA  GLU A 110      48.875  78.678 -28.393  1.00 63.92           H  
ATOM   1597  C   GLU A 110      48.143  79.425 -26.568  1.00 63.92           C  
ATOM   1598  CB  GLU A 110      47.084  77.611 -27.970  1.00 63.92           C  
ATOM   1599  HB2 GLU A 110      46.587  77.127 -27.129  1.00 63.92           H  
ATOM   1600  HB3 GLU A 110      46.450  78.423 -28.323  1.00 63.92           H  
ATOM   1601  O   GLU A 110      47.517  80.403 -26.979  1.00 63.92           O  
ATOM   1602  CG  GLU A 110      47.282  76.598 -29.113  1.00 63.92           C  
ATOM   1603  HG2 GLU A 110      47.440  75.608 -28.685  1.00 63.92           H  
ATOM   1604  HG3 GLU A 110      48.187  76.865 -29.659  1.00 63.92           H  
ATOM   1605  CD  GLU A 110      46.115  76.559 -30.119  1.00 63.92           C  
ATOM   1606  OE1 GLU A 110      46.367  76.094 -31.254  1.00 63.92           O  
ATOM   1607  OE2 GLU A 110      45.001  77.024 -29.786  1.00 63.92           O  
ATOM   1608  N   VAL A 111      48.652  79.390 -25.328  1.00 68.95           N  
ATOM   1609  H   VAL A 111      49.147  78.563 -25.026  1.00 68.95           H  
ATOM   1610  CA  VAL A 111      48.434  80.489 -24.380  1.00 68.95           C  
ATOM   1611  HA  VAL A 111      47.353  80.603 -24.303  1.00 68.95           H  
ATOM   1612  C   VAL A 111      49.062  81.783 -24.929  1.00 68.95           C  
ATOM   1613  CB  VAL A 111      48.916  80.175 -22.954  1.00 68.95           C  
ATOM   1614  HB  VAL A 111      49.991  79.996 -22.951  1.00 68.95           H  
ATOM   1615  O   VAL A 111      50.282  81.811 -25.173  1.00 68.95           O  
ATOM   1616  CG1 VAL A 111      48.597  81.371 -22.038  1.00 68.95           C  
ATOM   1617 HG11 VAL A 111      47.542  81.633 -22.119  1.00 68.95           H  
ATOM   1618 HG12 VAL A 111      49.200  82.237 -22.310  1.00 68.95           H  
ATOM   1619 HG13 VAL A 111      48.798  81.135 -20.993  1.00 68.95           H  
ATOM   1620  CG2 VAL A 111      48.190  78.936 -22.410  1.00 68.95           C  
ATOM   1621 HG21 VAL A 111      48.408  78.068 -23.032  1.00 68.95           H  
ATOM   1622 HG22 VAL A 111      47.113  79.101 -22.408  1.00 68.95           H  
ATOM   1623 HG23 VAL A 111      48.518  78.715 -21.395  1.00 68.95           H  
ATOM   1624  N   PRO A 112      48.266  82.861 -25.119  1.00 74.22           N  
ATOM   1625  CA  PRO A 112      48.739  84.132 -25.659  1.00 74.22           C  
ATOM   1626  HA  PRO A 112      49.061  83.963 -26.686  1.00 74.22           H  
ATOM   1627  C   PRO A 112      49.889  84.722 -24.839  1.00 74.22           C  
ATOM   1628  CB  PRO A 112      47.529  85.075 -25.653  1.00 74.22           C  
ATOM   1629  HB2 PRO A 112      47.500  85.645 -24.725  1.00 74.22           H  
ATOM   1630  HB3 PRO A 112      47.536  85.748 -26.511  1.00 74.22           H  
ATOM   1631  O   PRO A 112      49.905  84.645 -23.612  1.00 74.22           O  
ATOM   1632  CG  PRO A 112      46.330  84.135 -25.686  1.00 74.22           C  
ATOM   1633  HG2 PRO A 112      45.449  84.580 -25.223  1.00 74.22           H  
ATOM   1634  HG3 PRO A 112      46.120  83.844 -26.715  1.00 74.22           H  
ATOM   1635  CD  PRO A 112      46.823  82.922 -24.908  1.00 74.22           C  
ATOM   1636  HD2 PRO A 112      46.311  82.037 -25.287  1.00 74.22           H  
ATOM   1637  HD3 PRO A 112      46.612  83.057 -23.847  1.00 74.22           H  
ATOM   1638  N   ALA A 113      50.844  85.375 -25.508  1.00 70.11           N  
ATOM   1639  H   ALA A 113      50.772  85.413 -26.515  1.00 70.11           H  
ATOM   1640  CA  ALA A 113      52.066  85.885 -24.877  1.00 70.11           C  
ATOM   1641  HA  ALA A 113      52.627  85.037 -24.484  1.00 70.11           H  
ATOM   1642  C   ALA A 113      51.818  86.844 -23.697  1.00 70.11           C  
ATOM   1643  CB  ALA A 113      52.910  86.574 -25.956  1.00 70.11           C  
ATOM   1644  HB1 ALA A 113      52.369  87.426 -26.368  1.00 70.11           H  
ATOM   1645  HB2 ALA A 113      53.141  85.869 -26.754  1.00 70.11           H  
ATOM   1646  HB3 ALA A 113      53.842  86.926 -25.515  1.00 70.11           H  
ATOM   1647  O   ALA A 113      52.583  86.830 -22.738  1.00 70.11           O  
ATOM   1648  N   THR A 114      50.756  87.653 -23.761  1.00 69.17           N  
ATOM   1649  H   THR A 114      50.126  87.573 -24.545  1.00 69.17           H  
ATOM   1650  CA  THR A 114      50.376  88.615 -22.712  1.00 69.17           C  
ATOM   1651  HA  THR A 114      51.233  89.235 -22.452  1.00 69.17           H  
ATOM   1652  C   THR A 114      49.912  87.944 -21.428  1.00 69.17           C  
ATOM   1653  CB  THR A 114      49.231  89.513 -23.203  1.00 69.17           C  
ATOM   1654  HB  THR A 114      48.786  90.045 -22.362  1.00 69.17           H  
ATOM   1655  O   THR A 114      50.136  88.474 -20.348  1.00 69.17           O  
ATOM   1656  CG2 THR A 114      49.735  90.539 -24.216  1.00 69.17           C  
ATOM   1657 HG21 THR A 114      50.156  90.037 -25.087  1.00 69.17           H  
ATOM   1658 HG22 THR A 114      48.903  91.169 -24.532  1.00 69.17           H  
ATOM   1659 HG23 THR A 114      50.497  91.166 -23.753  1.00 69.17           H  
ATOM   1660  OG1 THR A 114      48.241  88.744 -23.860  1.00 69.17           O  
ATOM   1661  HG1 THR A 114      47.584  88.482 -23.211  1.00 69.17           H  
ATOM   1662  N   GLU A 115      49.271  86.783 -21.544  1.00 70.75           N  
ATOM   1663  H   GLU A 115      49.145  86.381 -22.462  1.00 70.75           H  
ATOM   1664  CA  GLU A 115      48.773  86.018 -20.403  1.00 70.75           C  
ATOM   1665  HA  GLU A 115      48.575  86.682 -19.562  1.00 70.75           H  
ATOM   1666  C   GLU A 115      49.801  84.995 -19.927  1.00 70.75           C  
ATOM   1667  CB  GLU A 115      47.459  85.326 -20.776  1.00 70.75           C  
ATOM   1668  HB2 GLU A 115      47.172  84.662 -19.961  1.00 70.75           H  
ATOM   1669  HB3 GLU A 115      47.611  84.731 -21.677  1.00 70.75           H  
ATOM   1670  O   GLU A 115      49.731  84.569 -18.781  1.00 70.75           O  
ATOM   1671  CG  GLU A 115      46.332  86.343 -21.008  1.00 70.75           C  
ATOM   1672  HG2 GLU A 115      46.181  86.915 -20.092  1.00 70.75           H  
ATOM   1673  HG3 GLU A 115      46.635  87.038 -21.791  1.00 70.75           H  
ATOM   1674  CD  GLU A 115      45.008  85.686 -21.420  1.00 70.75           C  
ATOM   1675  OE1 GLU A 115      44.131  86.445 -21.888  1.00 70.75           O  
ATOM   1676  OE2 GLU A 115      44.892  84.445 -21.303  1.00 70.75           O  
ATOM   1677  N   ARG A 116      50.788  84.624 -20.761  1.00 69.05           N  
ATOM   1678  H   ARG A 116      50.745  84.969 -21.709  1.00 69.05           H  
ATOM   1679  CA  ARG A 116      51.835  83.655 -20.397  1.00 69.05           C  
ATOM   1680  HA  ARG A 116      51.368  82.688 -20.212  1.00 69.05           H  
ATOM   1681  C   ARG A 116      52.557  84.014 -19.115  1.00 69.05           C  
ATOM   1682  CB  ARG A 116      52.899  83.507 -21.491  1.00 69.05           C  
ATOM   1683  HB2 ARG A 116      53.107  84.476 -21.945  1.00 69.05           H  
ATOM   1684  HB3 ARG A 116      53.823  83.144 -21.041  1.00 69.05           H  
ATOM   1685  O   ARG A 116      52.870  83.107 -18.368  1.00 69.05           O  
ATOM   1686  CG  ARG A 116      52.488  82.496 -22.554  1.00 69.05           C  
ATOM   1687  HG2 ARG A 116      52.274  81.531 -22.093  1.00 69.05           H  
ATOM   1688  HG3 ARG A 116      51.589  82.853 -23.058  1.00 69.05           H  
ATOM   1689  CD  ARG A 116      53.618  82.336 -23.569  1.00 69.05           C  
ATOM   1690  HD2 ARG A 116      54.443  81.803 -23.095  1.00 69.05           H  
ATOM   1691  HD3 ARG A 116      53.961  83.322 -23.881  1.00 69.05           H  
ATOM   1692  NE  ARG A 116      53.147  81.593 -24.746  1.00 69.05           N  
ATOM   1693  HE  ARG A 116      52.159  81.387 -24.786  1.00 69.05           H  
ATOM   1694  NH1 ARG A 116      55.119  81.556 -25.904  1.00 69.05           N  
ATOM   1695 HH11 ARG A 116      55.652  81.234 -26.699  1.00 69.05           H  
ATOM   1696 HH12 ARG A 116      55.546  82.063 -25.142  1.00 69.05           H  
ATOM   1697  NH2 ARG A 116      53.317  80.499 -26.723  1.00 69.05           N  
ATOM   1698 HH21 ARG A 116      53.847  80.129 -27.499  1.00 69.05           H  
ATOM   1699 HH22 ARG A 116      52.373  80.158 -26.613  1.00 69.05           H  
ATOM   1700  CZ  ARG A 116      53.860  81.219 -25.784  1.00 69.05           C  
ATOM   1701  N   GLU A 117      52.849  85.283 -18.856  1.00 72.03           N  
ATOM   1702  H   GLU A 117      52.561  85.996 -19.511  1.00 72.03           H  
ATOM   1703  CA  GLU A 117      53.584  85.671 -17.648  1.00 72.03           C  
ATOM   1704  HA  GLU A 117      54.460  85.030 -17.551  1.00 72.03           H  
ATOM   1705  C   GLU A 117      52.729  85.468 -16.390  1.00 72.03           C  
ATOM   1706  CB  GLU A 117      54.061  87.119 -17.813  1.00 72.03           C  
ATOM   1707  HB2 GLU A 117      54.363  87.261 -18.850  1.00 72.03           H  
ATOM   1708  HB3 GLU A 117      53.238  87.802 -17.600  1.00 72.03           H  
ATOM   1709  O   GLU A 117      53.202  84.920 -15.398  1.00 72.03           O  
ATOM   1710  CG  GLU A 117      55.271  87.454 -16.932  1.00 72.03           C  
ATOM   1711  HG2 GLU A 117      54.964  87.456 -15.887  1.00 72.03           H  
ATOM   1712  HG3 GLU A 117      56.023  86.675 -17.063  1.00 72.03           H  
ATOM   1713  CD  GLU A 117      55.885  88.817 -17.296  1.00 72.03           C  
ATOM   1714  OE1 GLU A 117      57.111  88.970 -17.095  1.00 72.03           O  
ATOM   1715  OE2 GLU A 117      55.135  89.703 -17.763  1.00 72.03           O  
ATOM   1716  N   GLU A 118      51.439  85.810 -16.456  1.00 71.86           N  
ATOM   1717  H   GLU A 118      51.082  86.204 -17.314  1.00 71.86           H  
ATOM   1718  CA  GLU A 118      50.499  85.566 -15.363  1.00 71.86           C  
ATOM   1719  HA  GLU A 118      50.972  85.888 -14.436  1.00 71.86           H  
ATOM   1720  C   GLU A 118      50.170  84.077 -15.223  1.00 71.86           C  
ATOM   1721  CB  GLU A 118      49.228  86.403 -15.559  1.00 71.86           C  
ATOM   1722  HB2 GLU A 118      48.652  86.012 -16.397  1.00 71.86           H  
ATOM   1723  HB3 GLU A 118      49.517  87.432 -15.773  1.00 71.86           H  
ATOM   1724  O   GLU A 118      50.097  83.581 -14.102  1.00 71.86           O  
ATOM   1725  CG  GLU A 118      48.379  86.385 -14.277  1.00 71.86           C  
ATOM   1726  HG2 GLU A 118      48.053  85.363 -14.081  1.00 71.86           H  
ATOM   1727  HG3 GLU A 118      49.003  86.698 -13.441  1.00 71.86           H  
ATOM   1728  CD  GLU A 118      47.135  87.282 -14.328  1.00 71.86           C  
ATOM   1729  OE1 GLU A 118      46.464  87.341 -13.269  1.00 71.86           O  
ATOM   1730  OE2 GLU A 118      46.849  87.871 -15.391  1.00 71.86           O  
ATOM   1731  N   LEU A 119      50.034  83.347 -16.335  1.00 66.83           N  
ATOM   1732  H   LEU A 119      50.061  83.838 -17.218  1.00 66.83           H  
ATOM   1733  CA  LEU A 119      49.871  81.898 -16.370  1.00 66.83           C  
ATOM   1734  HA  LEU A 119      49.012  81.629 -15.754  1.00 66.83           H  
ATOM   1735  C   LEU A 119      51.104  81.212 -15.799  1.00 66.83           C  
ATOM   1736  CB  LEU A 119      49.623  81.407 -17.805  1.00 66.83           C  
ATOM   1737  HB2 LEU A 119      50.521  81.600 -18.391  1.00 66.83           H  
ATOM   1738  HB3 LEU A 119      48.811  81.979 -18.253  1.00 66.83           H  
ATOM   1739  O   LEU A 119      50.938  80.332 -14.977  1.00 66.83           O  
ATOM   1740  CG  LEU A 119      49.288  79.898 -17.850  1.00 66.83           C  
ATOM   1741  HG  LEU A 119      49.582  79.412 -16.920  1.00 66.83           H  
ATOM   1742  CD1 LEU A 119      47.787  79.667 -18.001  1.00 66.83           C  
ATOM   1743 HD11 LEU A 119      47.574  78.598 -17.973  1.00 66.83           H  
ATOM   1744 HD12 LEU A 119      47.441  80.073 -18.951  1.00 66.83           H  
ATOM   1745 HD13 LEU A 119      47.255  80.157 -17.186  1.00 66.83           H  
ATOM   1746  CD2 LEU A 119      50.047  79.201 -18.976  1.00 66.83           C  
ATOM   1747 HD21 LEU A 119      51.111  79.184 -18.740  1.00 66.83           H  
ATOM   1748 HD22 LEU A 119      49.915  79.724 -19.923  1.00 66.83           H  
ATOM   1749 HD23 LEU A 119      49.689  78.177 -19.076  1.00 66.83           H  
ATOM   1750  N   VAL A 120      52.319  81.619 -16.167  1.00 70.44           N  
ATOM   1751  H   VAL A 120      52.387  82.347 -16.864  1.00 70.44           H  
ATOM   1752  CA  VAL A 120      53.564  81.114 -15.581  1.00 70.44           C  
ATOM   1753  HA  VAL A 120      53.562  80.026 -15.645  1.00 70.44           H  
ATOM   1754  C   VAL A 120      53.590  81.466 -14.110  1.00 70.44           C  
ATOM   1755  CB  VAL A 120      54.826  81.619 -16.306  1.00 70.44           C  
ATOM   1756  HB  VAL A 120      54.750  82.694 -16.466  1.00 70.44           H  
ATOM   1757  O   VAL A 120      53.796  80.561 -13.337  1.00 70.44           O  
ATOM   1758  CG1 VAL A 120      56.116  81.333 -15.524  1.00 70.44           C  
ATOM   1759 HG11 VAL A 120      56.147  81.923 -14.608  1.00 70.44           H  
ATOM   1760 HG12 VAL A 120      56.184  80.275 -15.269  1.00 70.44           H  
ATOM   1761 HG13 VAL A 120      56.985  81.612 -16.120  1.00 70.44           H  
ATOM   1762  CG2 VAL A 120      54.975  80.907 -17.658  1.00 70.44           C  
ATOM   1763 HG21 VAL A 120      54.048  80.959 -18.229  1.00 70.44           H  
ATOM   1764 HG22 VAL A 120      55.218  79.856 -17.501  1.00 70.44           H  
ATOM   1765 HG23 VAL A 120      55.771  81.380 -18.233  1.00 70.44           H  
ATOM   1766  N   GLN A 121      53.261  82.682 -13.672  1.00 69.78           N  
ATOM   1767  H   GLN A 121      53.125  83.422 -14.345  1.00 69.78           H  
ATOM   1768  CA  GLN A 121      53.183  82.999 -12.239  1.00 69.78           C  
ATOM   1769  HA  GLN A 121      54.141  82.771 -11.770  1.00 69.78           H  
ATOM   1770  C   GLN A 121      52.093  82.218 -11.504  1.00 69.78           C  
ATOM   1771  CB  GLN A 121      52.867  84.479 -12.036  1.00 69.78           C  
ATOM   1772  HB2 GLN A 121      52.512  84.623 -11.015  1.00 69.78           H  
ATOM   1773  HB3 GLN A 121      52.069  84.780 -12.715  1.00 69.78           H  
ATOM   1774  O   GLN A 121      52.213  81.956 -10.308  1.00 69.78           O  
ATOM   1775  CG  GLN A 121      54.079  85.387 -12.227  1.00 69.78           C  
ATOM   1776  HG2 GLN A 121      54.854  85.120 -11.509  1.00 69.78           H  
ATOM   1777  HG3 GLN A 121      54.489  85.259 -13.229  1.00 69.78           H  
ATOM   1778  CD  GLN A 121      53.702  86.849 -12.023  1.00 69.78           C  
ATOM   1779  NE2 GLN A 121      54.585  87.765 -12.345  1.00 69.78           N  
ATOM   1780 HE21 GLN A 121      54.266  88.723 -12.309  1.00 69.78           H  
ATOM   1781 HE22 GLN A 121      55.422  87.498 -12.843  1.00 69.78           H  
ATOM   1782  OE1 GLN A 121      52.627  87.195 -11.548  1.00 69.78           O  
ATOM   1783  N   ARG A 122      50.973  81.903 -12.158  1.00 70.02           N  
ATOM   1784  H   ARG A 122      50.882  82.227 -13.110  1.00 70.02           H  
ATOM   1785  CA  ARG A 122      49.888  81.108 -11.575  1.00 70.02           C  
ATOM   1786  HA  ARG A 122      49.765  81.383 -10.527  1.00 70.02           H  
ATOM   1787  C   ARG A 122      50.246  79.642 -11.555  1.00 70.02           C  
ATOM   1788  CB  ARG A 122      48.554  81.314 -12.305  1.00 70.02           C  
ATOM   1789  HB2 ARG A 122      48.705  81.760 -13.288  1.00 70.02           H  
ATOM   1790  HB3 ARG A 122      48.076  80.348 -12.464  1.00 70.02           H  
ATOM   1791  O   ARG A 122      50.029  79.037 -10.526  1.00 70.02           O  
ATOM   1792  CG  ARG A 122      47.606  82.170 -11.462  1.00 70.02           C  
ATOM   1793  HG2 ARG A 122      48.061  83.140 -11.258  1.00 70.02           H  
ATOM   1794  HG3 ARG A 122      47.424  81.656 -10.519  1.00 70.02           H  
ATOM   1795  CD  ARG A 122      46.285  82.381 -12.208  1.00 70.02           C  
ATOM   1796  HD2 ARG A 122      46.211  81.663 -13.026  1.00 70.02           H  
ATOM   1797  HD3 ARG A 122      46.286  83.382 -12.639  1.00 70.02           H  
ATOM   1798  NE  ARG A 122      45.116  82.201 -11.324  1.00 70.02           N  
ATOM   1799  HE  ARG A 122      45.291  81.847 -10.395  1.00 70.02           H  
ATOM   1800  NH1 ARG A 122      43.537  82.805 -12.873  1.00 70.02           N  
ATOM   1801 HH11 ARG A 122      44.274  83.080 -13.507  1.00 70.02           H  
ATOM   1802 HH12 ARG A 122      42.576  82.935 -13.154  1.00 70.02           H  
ATOM   1803  NH2 ARG A 122      42.890  82.090 -10.859  1.00 70.02           N  
ATOM   1804 HH21 ARG A 122      41.933  82.204 -11.163  1.00 70.02           H  
ATOM   1805 HH22 ARG A 122      43.091  81.707  -9.946  1.00 70.02           H  
ATOM   1806  CZ  ARG A 122      43.858  82.368 -11.687  1.00 70.02           C  
ATOM   1807  N   LEU A 123      50.825  79.102 -12.617  1.00 66.16           N  
ATOM   1808  H   LEU A 123      50.963  79.698 -13.421  1.00 66.16           H  
ATOM   1809  CA  LEU A 123      51.368  77.755 -12.698  1.00 66.16           C  
ATOM   1810  HA  LEU A 123      50.614  77.040 -12.368  1.00 66.16           H  
ATOM   1811  C   LEU A 123      52.566  77.612 -11.788  1.00 66.16           C  
ATOM   1812  CB  LEU A 123      51.802  77.406 -14.128  1.00 66.16           C  
ATOM   1813  HB2 LEU A 123      52.471  76.546 -14.097  1.00 66.16           H  
ATOM   1814  HB3 LEU A 123      52.373  78.240 -14.537  1.00 66.16           H  
ATOM   1815  O   LEU A 123      52.697  76.568 -11.201  1.00 66.16           O  
ATOM   1816  CG  LEU A 123      50.635  77.057 -15.057  1.00 66.16           C  
ATOM   1817  HG  LEU A 123      49.860  77.821 -14.984  1.00 66.16           H  
ATOM   1818  CD1 LEU A 123      51.146  77.008 -16.490  1.00 66.16           C  
ATOM   1819 HD11 LEU A 123      50.301  76.844 -17.159  1.00 66.16           H  
ATOM   1820 HD12 LEU A 123      51.869  76.201 -16.609  1.00 66.16           H  
ATOM   1821 HD13 LEU A 123      51.620  77.956 -16.745  1.00 66.16           H  
ATOM   1822  CD2 LEU A 123      50.026  75.692 -14.729  1.00 66.16           C  
ATOM   1823 HD21 LEU A 123      49.231  75.482 -15.444  1.00 66.16           H  
ATOM   1824 HD22 LEU A 123      49.591  75.693 -13.729  1.00 66.16           H  
ATOM   1825 HD23 LEU A 123      50.783  74.911 -14.797  1.00 66.16           H  
ATOM   1826  N   GLU A 124      53.392  78.635 -11.609  1.00 68.00           N  
ATOM   1827  H   GLU A 124      53.280  79.426 -12.227  1.00 68.00           H  
ATOM   1828  CA  GLU A 124      54.499  78.698 -10.662  1.00 68.00           C  
ATOM   1829  HA  GLU A 124      55.081  77.778 -10.712  1.00 68.00           H  
ATOM   1830  C   GLU A 124      53.976  78.856  -9.256  1.00 68.00           C  
ATOM   1831  CB  GLU A 124      55.450  79.874 -10.904  1.00 68.00           C  
ATOM   1832  HB2 GLU A 124      56.021  80.046  -9.992  1.00 68.00           H  
ATOM   1833  HB3 GLU A 124      54.866  80.775 -11.091  1.00 68.00           H  
ATOM   1834  O   GLU A 124      54.573  78.271  -8.381  1.00 68.00           O  
ATOM   1835  CG  GLU A 124      56.473  79.626 -12.017  1.00 68.00           C  
ATOM   1836  HG2 GLU A 124      57.062  78.751 -11.744  1.00 68.00           H  
ATOM   1837  HG3 GLU A 124      55.969  79.397 -12.957  1.00 68.00           H  
ATOM   1838  CD  GLU A 124      57.407  80.833 -12.198  1.00 68.00           C  
ATOM   1839  OE1 GLU A 124      58.530  80.602 -12.700  1.00 68.00           O  
ATOM   1840  OE2 GLU A 124      57.026  81.956 -11.789  1.00 68.00           O  
ATOM   1841  N   ARG A 125      52.884  79.587  -8.997  1.00 65.83           N  
ATOM   1842  H   ARG A 125      52.511  80.155  -9.745  1.00 65.83           H  
ATOM   1843  CA  ARG A 125      52.229  79.607  -7.678  1.00 65.83           C  
ATOM   1844  HA  ARG A 125      52.992  79.697  -6.905  1.00 65.83           H  
ATOM   1845  C   ARG A 125      51.510  78.307  -7.394  1.00 65.83           C  
ATOM   1846  CB  ARG A 125      51.237  80.764  -7.533  1.00 65.83           C  
ATOM   1847  HB2 ARG A 125      50.486  80.498  -6.790  1.00 65.83           H  
ATOM   1848  HB3 ARG A 125      50.721  80.936  -8.478  1.00 65.83           H  
ATOM   1849  O   ARG A 125      51.548  77.854  -6.265  1.00 65.83           O  
ATOM   1850  CG  ARG A 125      51.940  82.032  -7.039  1.00 65.83           C  
ATOM   1851  HG2 ARG A 125      52.730  82.321  -7.732  1.00 65.83           H  
ATOM   1852  HG3 ARG A 125      52.392  81.828  -6.069  1.00 65.83           H  
ATOM   1853  CD  ARG A 125      50.943  83.182  -6.878  1.00 65.83           C  
ATOM   1854  HD2 ARG A 125      50.100  82.849  -6.272  1.00 65.83           H  
ATOM   1855  HD3 ARG A 125      51.454  83.991  -6.356  1.00 65.83           H  
ATOM   1856  NE  ARG A 125      50.472  83.664  -8.189  1.00 65.83           N  
ATOM   1857  HE  ARG A 125      50.783  83.134  -8.990  1.00 65.83           H  
ATOM   1858  NH1 ARG A 125      49.550  85.638  -7.469  1.00 65.83           N  
ATOM   1859 HH11 ARG A 125      49.818  85.409  -6.523  1.00 65.83           H  
ATOM   1860 HH12 ARG A 125      49.116  86.522  -7.695  1.00 65.83           H  
ATOM   1861  NH2 ARG A 125      49.533  85.144  -9.645  1.00 65.83           N  
ATOM   1862 HH21 ARG A 125      49.857  84.595 -10.428  1.00 65.83           H  
ATOM   1863 HH22 ARG A 125      49.139  86.050  -9.853  1.00 65.83           H  
ATOM   1864  CZ  ARG A 125      49.853  84.806  -8.428  1.00 65.83           C  
ATOM   1865  N   MET A 126      50.885  77.702  -8.394  1.00 60.39           N  
ATOM   1866  H   MET A 126      50.872  78.166  -9.290  1.00 60.39           H  
ATOM   1867  CA  MET A 126      50.262  76.392  -8.299  1.00 60.39           C  
ATOM   1868  HA  MET A 126      49.615  76.361  -7.422  1.00 60.39           H  
ATOM   1869  C   MET A 126      51.345  75.354  -8.096  1.00 60.39           C  
ATOM   1870  CB  MET A 126      49.422  76.061  -9.536  1.00 60.39           C  
ATOM   1871  HB2 MET A 126      49.227  74.988  -9.546  1.00 60.39           H  
ATOM   1872  HB3 MET A 126      49.977  76.311 -10.440  1.00 60.39           H  
ATOM   1873  O   MET A 126      51.236  74.612  -7.147  1.00 60.39           O  
ATOM   1874  CG  MET A 126      48.075  76.790  -9.526  1.00 60.39           C  
ATOM   1875  HG2 MET A 126      47.494  76.438  -8.674  1.00 60.39           H  
ATOM   1876  HG3 MET A 126      48.243  77.858  -9.390  1.00 60.39           H  
ATOM   1877  SD  MET A 126      47.090  76.558 -11.029  1.00 60.39           S  
ATOM   1878  CE  MET A 126      46.673  74.797 -10.877  1.00 60.39           C  
ATOM   1879  HE1 MET A 126      46.003  74.513 -11.689  1.00 60.39           H  
ATOM   1880  HE2 MET A 126      47.577  74.191 -10.944  1.00 60.39           H  
ATOM   1881  HE3 MET A 126      46.179  74.612  -9.923  1.00 60.39           H  
ATOM   1882  N   LEU A 127      52.424  75.369  -8.875  1.00 58.86           N  
ATOM   1883  H   LEU A 127      52.414  76.005  -9.659  1.00 58.86           H  
ATOM   1884  CA  LEU A 127      53.627  74.558  -8.709  1.00 58.86           C  
ATOM   1885  HA  LEU A 127      53.343  73.508  -8.646  1.00 58.86           H  
ATOM   1886  C   LEU A 127      54.356  74.913  -7.426  1.00 58.86           C  
ATOM   1887  CB  LEU A 127      54.624  74.719  -9.878  1.00 58.86           C  
ATOM   1888  HB2 LEU A 127      54.716  75.777 -10.122  1.00 58.86           H  
ATOM   1889  HB3 LEU A 127      55.613  74.410  -9.543  1.00 58.86           H  
ATOM   1890  O   LEU A 127      54.976  74.029  -6.888  1.00 58.86           O  
ATOM   1891  CG  LEU A 127      54.289  73.898 -11.136  1.00 58.86           C  
ATOM   1892  HG  LEU A 127      53.215  73.917 -11.321  1.00 58.86           H  
ATOM   1893  CD1 LEU A 127      55.014  74.465 -12.359  1.00 58.86           C  
ATOM   1894 HD11 LEU A 127      56.094  74.438 -12.210  1.00 58.86           H  
ATOM   1895 HD12 LEU A 127      54.699  75.494 -12.533  1.00 58.86           H  
ATOM   1896 HD13 LEU A 127      54.757  73.876 -13.239  1.00 58.86           H  
ATOM   1897  CD2 LEU A 127      54.749  72.448 -10.956  1.00 58.86           C  
ATOM   1898 HD21 LEU A 127      54.244  71.997 -10.102  1.00 58.86           H  
ATOM   1899 HD22 LEU A 127      54.488  71.874 -11.845  1.00 58.86           H  
ATOM   1900 HD23 LEU A 127      55.828  72.399 -10.809  1.00 58.86           H  
ATOM   1901  N   ALA A 128      54.328  76.142  -6.915  1.00 59.01           N  
ATOM   1902  H   ALA A 128      53.925  76.876  -7.478  1.00 59.01           H  
ATOM   1903  CA  ALA A 128      54.991  76.542  -5.670  1.00 59.01           C  
ATOM   1904  HA  ALA A 128      55.921  75.981  -5.580  1.00 59.01           H  
ATOM   1905  C   ALA A 128      54.134  76.226  -4.450  1.00 59.01           C  
ATOM   1906  CB  ALA A 128      55.391  78.022  -5.655  1.00 59.01           C  
ATOM   1907  HB1 ALA A 128      54.509  78.652  -5.767  1.00 59.01           H  
ATOM   1908  HB2 ALA A 128      55.866  78.258  -4.703  1.00 59.01           H  
ATOM   1909  HB3 ALA A 128      56.109  78.226  -6.450  1.00 59.01           H  
ATOM   1910  O   ALA A 128      54.687  76.073  -3.374  1.00 59.01           O  
ATOM   1911  N   ALA A 129      52.816  76.120  -4.610  1.00 55.15           N  
ATOM   1912  H   ALA A 129      52.423  76.406  -5.496  1.00 55.15           H  
ATOM   1913  CA  ALA A 129      51.883  75.616  -3.611  1.00 55.15           C  
ATOM   1914  HA  ALA A 129      52.227  75.903  -2.618  1.00 55.15           H  
ATOM   1915  C   ALA A 129      51.815  74.082  -3.652  1.00 55.15           C  
ATOM   1916  CB  ALA A 129      50.509  76.252  -3.854  1.00 55.15           C  
ATOM   1917  HB1 ALA A 129      50.583  77.337  -3.776  1.00 55.15           H  
ATOM   1918  HB2 ALA A 129      50.138  75.981  -4.843  1.00 55.15           H  
ATOM   1919  HB3 ALA A 129      49.806  75.891  -3.103  1.00 55.15           H  
ATOM   1920  O   ALA A 129      51.732  73.446  -2.610  1.00 55.15           O  
ATOM   1921  N   LEU A 130      51.934  73.485  -4.841  1.00 48.91           N  
ATOM   1922  H   LEU A 130      51.903  74.080  -5.657  1.00 48.91           H  
ATOM   1923  CA  LEU A 130      52.094  72.049  -5.082  1.00 48.91           C  
ATOM   1924  HA  LEU A 130      51.421  71.497  -4.426  1.00 48.91           H  
ATOM   1925  C   LEU A 130      53.514  71.585  -4.759  1.00 48.91           C  
ATOM   1926  CB  LEU A 130      51.776  71.693  -6.553  1.00 48.91           C  
ATOM   1927  HB2 LEU A 130      52.229  70.729  -6.785  1.00 48.91           H  
ATOM   1928  HB3 LEU A 130      52.269  72.413  -7.206  1.00 48.91           H  
ATOM   1929  O   LEU A 130      53.698  70.433  -4.399  1.00 48.91           O  
ATOM   1930  CG  LEU A 130      50.277  71.598  -6.890  1.00 48.91           C  
ATOM   1931  HG  LEU A 130      49.726  72.372  -6.355  1.00 48.91           H  
ATOM   1932  CD1 LEU A 130      50.020  71.765  -8.390  1.00 48.91           C  
ATOM   1933 HD11 LEU A 130      50.383  72.735  -8.730  1.00 48.91           H  
ATOM   1934 HD12 LEU A 130      50.535  70.981  -8.946  1.00 48.91           H  
ATOM   1935 HD13 LEU A 130      48.950  71.700  -8.590  1.00 48.91           H  
ATOM   1936  CD2 LEU A 130      49.747  70.221  -6.486  1.00 48.91           C  
ATOM   1937 HD21 LEU A 130      48.679  70.162  -6.699  1.00 48.91           H  
ATOM   1938 HD22 LEU A 130      49.896  70.061  -5.419  1.00 48.91           H  
ATOM   1939 HD23 LEU A 130      50.261  69.436  -7.040  1.00 48.91           H  
ATOM   1940  N   ARG A 131      54.530  72.448  -4.857  1.00 48.38           N  
ATOM   1941  H   ARG A 131      54.338  73.345  -5.279  1.00 48.38           H  
ATOM   1942  CA  ARG A 131      55.936  72.107  -4.578  1.00 48.38           C  
ATOM   1943  HA  ARG A 131      56.221  71.279  -5.226  1.00 48.38           H  
ATOM   1944  C   ARG A 131      56.096  71.590  -3.167  1.00 48.38           C  
ATOM   1945  CB  ARG A 131      56.925  73.269  -4.781  1.00 48.38           C  
ATOM   1946  HB2 ARG A 131      56.378  74.210  -4.735  1.00 48.38           H  
ATOM   1947  HB3 ARG A 131      57.637  73.288  -3.956  1.00 48.38           H  
ATOM   1948  O   ARG A 131      56.650  70.509  -3.063  1.00 48.38           O  
ATOM   1949  CG  ARG A 131      57.755  73.156  -6.070  1.00 48.38           C  
ATOM   1950  HG2 ARG A 131      57.112  72.995  -6.935  1.00 48.38           H  
ATOM   1951  HG3 ARG A 131      58.426  72.301  -5.994  1.00 48.38           H  
ATOM   1952  CD  ARG A 131      58.581  74.434  -6.255  1.00 48.38           C  
ATOM   1953  HD2 ARG A 131      57.968  75.291  -5.977  1.00 48.38           H  
ATOM   1954  HD3 ARG A 131      59.443  74.392  -5.589  1.00 48.38           H  
ATOM   1955  NE  ARG A 131      59.018  74.616  -7.652  1.00 48.38           N  
ATOM   1956  HE  ARG A 131      58.723  73.911  -8.312  1.00 48.38           H  
ATOM   1957  NH1 ARG A 131      60.088  76.626  -7.356  1.00 48.38           N  
ATOM   1958 HH11 ARG A 131      59.921  76.552  -6.362  1.00 48.38           H  
ATOM   1959 HH12 ARG A 131      60.524  77.446  -7.751  1.00 48.38           H  
ATOM   1960  NH2 ARG A 131      59.864  75.793  -9.412  1.00 48.38           N  
ATOM   1961 HH21 ARG A 131      59.514  75.095 -10.053  1.00 48.38           H  
ATOM   1962 HH22 ARG A 131      60.283  76.633  -9.786  1.00 48.38           H  
ATOM   1963  CZ  ARG A 131      59.655  75.670  -8.132  1.00 48.38           C  
ATOM   1964  N   PRO A 132      55.631  72.280  -2.106  1.00 44.17           N  
ATOM   1965  CA  PRO A 132      55.751  71.749  -0.761  1.00 44.17           C  
ATOM   1966  HA  PRO A 132      56.803  71.576  -0.535  1.00 44.17           H  
ATOM   1967  C   PRO A 132      55.020  70.412  -0.624  1.00 44.17           C  
ATOM   1968  CB  PRO A 132      55.220  72.826   0.192  1.00 44.17           C  
ATOM   1969  HB2 PRO A 132      56.063  73.311   0.685  1.00 44.17           H  
ATOM   1970  HB3 PRO A 132      54.548  72.409   0.941  1.00 44.17           H  
ATOM   1971  O   PRO A 132      55.486  69.559   0.121  1.00 44.17           O  
ATOM   1972  CG  PRO A 132      54.495  73.838  -0.688  1.00 44.17           C  
ATOM   1973  HG2 PRO A 132      53.430  73.607  -0.700  1.00 44.17           H  
ATOM   1974  HG3 PRO A 132      54.658  74.860  -0.344  1.00 44.17           H  
ATOM   1975  CD  PRO A 132      55.091  73.620  -2.071  1.00 44.17           C  
ATOM   1976  HD2 PRO A 132      55.912  74.321  -2.223  1.00 44.17           H  
ATOM   1977  HD3 PRO A 132      54.309  73.761  -2.818  1.00 44.17           H  
ATOM   1978  N   VAL A 133      53.941  70.187  -1.387  1.00 39.01           N  
ATOM   1979  H   VAL A 133      53.614  70.914  -2.007  1.00 39.01           H  
ATOM   1980  CA  VAL A 133      53.264  68.880  -1.428  1.00 39.01           C  
ATOM   1981  HA  VAL A 133      53.063  68.573  -0.401  1.00 39.01           H  
ATOM   1982  C   VAL A 133      54.177  67.810  -2.034  1.00 39.01           C  
ATOM   1983  CB  VAL A 133      51.913  68.938  -2.174  1.00 39.01           C  
ATOM   1984  HB  VAL A 133      52.073  69.101  -3.240  1.00 39.01           H  
ATOM   1985  O   VAL A 133      54.355  66.756  -1.436  1.00 39.01           O  
ATOM   1986  CG1 VAL A 133      51.149  67.618  -2.035  1.00 39.01           C  
ATOM   1987 HG11 VAL A 133      51.718  66.802  -2.480  1.00 39.01           H  
ATOM   1988 HG12 VAL A 133      50.192  67.685  -2.551  1.00 39.01           H  
ATOM   1989 HG13 VAL A 133      50.975  67.394  -0.982  1.00 39.01           H  
ATOM   1990  CG2 VAL A 133      51.010  70.063  -1.650  1.00 39.01           C  
ATOM   1991 HG21 VAL A 133      50.058  70.051  -2.180  1.00 39.01           H  
ATOM   1992 HG22 VAL A 133      50.830  69.928  -0.583  1.00 39.01           H  
ATOM   1993 HG23 VAL A 133      51.479  71.033  -1.814  1.00 39.01           H  
ATOM   1994  N   ALA A 134      54.791  68.079  -3.188  1.00 35.83           N  
ATOM   1995  H   ALA A 134      54.597  68.963  -3.637  1.00 35.83           H  
ATOM   1996  CA  ALA A 134      55.679  67.133  -3.866  1.00 35.83           C  
ATOM   1997  HA  ALA A 134      55.182  66.165  -3.919  1.00 35.83           H  
ATOM   1998  C   ALA A 134      57.015  66.916  -3.126  1.00 35.83           C  
ATOM   1999  CB  ALA A 134      55.910  67.639  -5.296  1.00 35.83           C  
ATOM   2000  HB1 ALA A 134      54.954  67.735  -5.812  1.00 35.83           H  
ATOM   2001  HB2 ALA A 134      56.533  66.927  -5.836  1.00 35.83           H  
ATOM   2002  HB3 ALA A 134      56.408  68.609  -5.274  1.00 35.83           H  
ATOM   2003  O   ALA A 134      57.536  65.805  -3.105  1.00 35.83           O  
ATOM   2004  N   GLN A 135      57.570  67.965  -2.512  1.00 31.93           N  
ATOM   2005  H   GLN A 135      57.075  68.844  -2.557  1.00 31.93           H  
ATOM   2006  CA  GLN A 135      58.869  67.954  -1.824  1.00 31.93           C  
ATOM   2007  HA  GLN A 135      59.636  67.589  -2.507  1.00 31.93           H  
ATOM   2008  C   GLN A 135      58.899  67.028  -0.609  1.00 31.93           C  
ATOM   2009  CB  GLN A 135      59.232  69.376  -1.371  1.00 31.93           C  
ATOM   2010  HB2 GLN A 135      59.974  69.322  -0.575  1.00 31.93           H  
ATOM   2011  HB3 GLN A 135      58.345  69.867  -0.970  1.00 31.93           H  
ATOM   2012  O   GLN A 135      59.959  66.514  -0.270  1.00 31.93           O  
ATOM   2013  CG  GLN A 135      59.838  70.205  -2.510  1.00 31.93           C  
ATOM   2014  HG2 GLN A 135      60.778  69.741  -2.809  1.00 31.93           H  
ATOM   2015  HG3 GLN A 135      59.173  70.201  -3.374  1.00 31.93           H  
ATOM   2016  CD  GLN A 135      60.112  71.653  -2.113  1.00 31.93           C  
ATOM   2017  NE2 GLN A 135      60.937  72.352  -2.861  1.00 31.93           N  
ATOM   2018 HE21 GLN A 135      61.491  71.866  -3.552  1.00 31.93           H  
ATOM   2019 HE22 GLN A 135      61.192  73.247  -2.468  1.00 31.93           H  
ATOM   2020  OE1 GLN A 135      59.592  72.215  -1.166  1.00 31.93           O  
ATOM   2021  N   ALA A 136      57.747  66.739   0.004  1.00 30.71           N  
ATOM   2022  H   ALA A 136      56.899  67.179  -0.322  1.00 30.71           H  
ATOM   2023  CA  ALA A 136      57.642  65.784   1.107  1.00 30.71           C  
ATOM   2024  HA  ALA A 136      58.334  66.105   1.886  1.00 30.71           H  
ATOM   2025  C   ALA A 136      58.058  64.334   0.738  1.00 30.71           C  
ATOM   2026  CB  ALA A 136      56.222  65.876   1.678  1.00 30.71           C  
ATOM   2027  HB1 ALA A 136      55.501  65.550   0.929  1.00 30.71           H  
ATOM   2028  HB2 ALA A 136      56.138  65.236   2.556  1.00 30.71           H  
ATOM   2029  HB3 ALA A 136      56.002  66.905   1.964  1.00 30.71           H  
ATOM   2030  O   ALA A 136      58.002  63.448   1.588  1.00 30.71           O  
ATOM   2031  N   ALA A 137      58.525  64.099  -0.495  1.00 28.33           N  
ATOM   2032  H   ALA A 137      58.480  64.865  -1.152  1.00 28.33           H  
ATOM   2033  CA  ALA A 137      59.280  62.927  -0.941  1.00 28.33           C  
ATOM   2034  HA  ALA A 137      58.630  62.052  -0.930  1.00 28.33           H  
ATOM   2035  C   ALA A 137      60.534  62.606  -0.096  1.00 28.33           C  
ATOM   2036  CB  ALA A 137      59.717  63.228  -2.384  1.00 28.33           C  
ATOM   2037  HB1 ALA A 137      60.350  64.115  -2.407  1.00 28.33           H  
ATOM   2038  HB2 ALA A 137      58.841  63.392  -3.011  1.00 28.33           H  
ATOM   2039  HB3 ALA A 137      60.278  62.381  -2.778  1.00 28.33           H  
ATOM   2040  O   ALA A 137      60.945  61.445  -0.015  1.00 28.33           O  
ATOM   2041  N   ASP A 138      61.148  63.635   0.498  1.00 25.66           N  
ATOM   2042  H   ASP A 138      60.734  64.544   0.347  1.00 25.66           H  
ATOM   2043  CA  ASP A 138      62.556  63.660   0.924  1.00 25.66           C  
ATOM   2044  HA  ASP A 138      63.196  63.585   0.045  1.00 25.66           H  
ATOM   2045  C   ASP A 138      62.997  62.547   1.884  1.00 25.66           C  
ATOM   2046  CB  ASP A 138      62.826  65.004   1.637  1.00 25.66           C  
ATOM   2047  HB2 ASP A 138      61.970  65.263   2.259  1.00 25.66           H  
ATOM   2048  HB3 ASP A 138      63.679  64.881   2.303  1.00 25.66           H  
ATOM   2049  O   ASP A 138      64.081  61.981   1.740  1.00 25.66           O  
ATOM   2050  CG  ASP A 138      63.167  66.177   0.714  1.00 25.66           C  
ATOM   2051  OD1 ASP A 138      63.566  65.930  -0.447  1.00 25.66           O  
ATOM   2052  OD2 ASP A 138      63.101  67.323   1.213  1.00 25.66           O  
ATOM   2053  N   ALA A 139      62.209  62.290   2.929  1.00 25.01           N  
ATOM   2054  H   ALA A 139      61.314  62.757   2.955  1.00 25.01           H  
ATOM   2055  CA  ALA A 139      62.730  61.702   4.166  1.00 25.01           C  
ATOM   2056  HA  ALA A 139      63.678  62.189   4.398  1.00 25.01           H  
ATOM   2057  C   ALA A 139      63.018  60.196   4.096  1.00 25.01           C  
ATOM   2058  CB  ALA A 139      61.745  62.012   5.296  1.00 25.01           C  
ATOM   2059  HB1 ALA A 139      60.788  61.530   5.099  1.00 25.01           H  
ATOM   2060  HB2 ALA A 139      62.143  61.642   6.241  1.00 25.01           H  
ATOM   2061  HB3 ALA A 139      61.599  63.089   5.374  1.00 25.01           H  
ATOM   2062  O   ALA A 139      63.603  59.643   5.025  1.00 25.01           O  
ATOM   2063  N   SER A 140      62.603  59.523   3.024  1.00 25.32           N  
ATOM   2064  H   SER A 140      62.253  60.068   2.249  1.00 25.32           H  
ATOM   2065  CA  SER A 140      62.608  58.056   2.889  1.00 25.32           C  
ATOM   2066  HA  SER A 140      62.219  57.635   3.816  1.00 25.32           H  
ATOM   2067  C   SER A 140      64.008  57.441   2.702  1.00 25.32           C  
ATOM   2068  CB  SER A 140      61.643  57.655   1.765  1.00 25.32           C  
ATOM   2069  HB2 SER A 140      61.668  56.573   1.633  1.00 25.32           H  
ATOM   2070  HB3 SER A 140      60.629  57.938   2.045  1.00 25.32           H  
ATOM   2071  O   SER A 140      64.154  56.364   2.133  1.00 25.32           O  
ATOM   2072  OG  SER A 140      61.973  58.284   0.536  1.00 25.32           O  
ATOM   2073  HG  SER A 140      61.585  59.160   0.481  1.00 25.32           H  
ATOM   2074  N   GLY A 141      65.040  58.165   3.139  1.00 23.51           N  
ATOM   2075  H   GLY A 141      64.806  58.956   3.721  1.00 23.51           H  
ATOM   2076  CA  GLY A 141      66.400  58.080   2.642  1.00 23.51           C  
ATOM   2077  HA2 GLY A 141      66.368  57.946   1.561  1.00 23.51           H  
ATOM   2078  HA3 GLY A 141      66.886  59.036   2.837  1.00 23.51           H  
ATOM   2079  C   GLY A 141      67.256  56.956   3.216  1.00 23.51           C  
ATOM   2080  O   GLY A 141      66.859  55.804   3.346  1.00 23.51           O  
ATOM   2081  N   THR A 142      68.508  57.324   3.479  1.00 22.13           N  
ATOM   2082  H   THR A 142      68.703  58.315   3.476  1.00 22.13           H  
ATOM   2083  CA  THR A 142      69.680  56.457   3.619  1.00 22.13           C  
ATOM   2084  HA  THR A 142      69.923  56.051   2.637  1.00 22.13           H  
ATOM   2085  C   THR A 142      69.465  55.277   4.555  1.00 22.13           C  
ATOM   2086  CB  THR A 142      70.884  57.287   4.095  1.00 22.13           C  
ATOM   2087  HB  THR A 142      71.635  56.631   4.536  1.00 22.13           H  
ATOM   2088  O   THR A 142      69.550  55.421   5.776  1.00 22.13           O  
ATOM   2089  CG2 THR A 142      71.525  58.042   2.933  1.00 22.13           C  
ATOM   2090 HG21 THR A 142      71.882  57.335   2.184  1.00 22.13           H  
ATOM   2091 HG22 THR A 142      72.371  58.621   3.304  1.00 22.13           H  
ATOM   2092 HG23 THR A 142      70.802  58.719   2.479  1.00 22.13           H  
ATOM   2093  OG1 THR A 142      70.480  58.251   5.043  1.00 22.13           O  
ATOM   2094  HG1 THR A 142      70.077  57.760   5.763  1.00 22.13           H  
ATOM   2095  N   GLY A 143      69.262  54.100   3.951  1.00 21.54           N  
ATOM   2096  H   GLY A 143      69.068  54.096   2.960  1.00 21.54           H  
ATOM   2097  CA  GLY A 143      69.339  52.822   4.640  1.00 21.54           C  
ATOM   2098  HA2 GLY A 143      68.478  52.715   5.300  1.00 21.54           H  
ATOM   2099  HA3 GLY A 143      69.345  52.001   3.922  1.00 21.54           H  
ATOM   2100  C   GLY A 143      70.627  52.782   5.447  1.00 21.54           C  
ATOM   2101  O   GLY A 143      71.714  53.041   4.922  1.00 21.54           O  
ATOM   2102  N   ALA A 144      70.479  52.563   6.748  1.00 21.84           N  
ATOM   2103  H   ALA A 144      69.556  52.393   7.122  1.00 21.84           H  
ATOM   2104  CA  ALA A 144      71.599  52.598   7.654  1.00 21.84           C  
ATOM   2105  HA  ALA A 144      72.073  53.575   7.563  1.00 21.84           H  
ATOM   2106  C   ALA A 144      72.591  51.514   7.202  1.00 21.84           C  
ATOM   2107  CB  ALA A 144      71.064  52.458   9.089  1.00 21.84           C  
ATOM   2108  HB1 ALA A 144      71.814  52.781   9.811  1.00 21.84           H  
ATOM   2109  HB2 ALA A 144      70.192  53.098   9.224  1.00 21.84           H  
ATOM   2110  HB3 ALA A 144      70.779  51.425   9.285  1.00 21.84           H  
ATOM   2111  O   ALA A 144      72.257  50.334   7.132  1.00 21.84           O  
ATOM   2112  N   ASN A 145      73.821  51.937   6.926  1.00 20.20           N  
ATOM   2113  H   ASN A 145      73.983  52.934   6.929  1.00 20.20           H  
ATOM   2114  CA  ASN A 145      74.962  51.070   6.655  1.00 20.20           C  
ATOM   2115  HA  ASN A 145      74.611  50.082   6.356  1.00 20.20           H  
ATOM   2116  C   ASN A 145      75.840  50.892   7.915  1.00 20.20           C  
ATOM   2117  CB  ASN A 145      75.719  51.722   5.475  1.00 20.20           C  
ATOM   2118  HB2 ASN A 145      76.219  52.625   5.826  1.00 20.20           H  
ATOM   2119  HB3 ASN A 145      75.001  52.006   4.704  1.00 20.20           H  
ATOM   2120  O   ASN A 145      77.061  50.972   7.769  1.00 20.20           O  
ATOM   2121  CG  ASN A 145      76.738  50.821   4.801  1.00 20.20           C  
ATOM   2122  ND2 ASN A 145      77.719  51.395   4.141  1.00 20.20           N  
ATOM   2123 HD21 ASN A 145      77.840  52.397   4.178  1.00 20.20           H  
ATOM   2124 HD22 ASN A 145      78.385  50.753   3.735  1.00 20.20           H  
ATOM   2125  OD1 ASN A 145      76.642  49.610   4.777  1.00 20.20           O  
ATOM   2126  N   PRO A 146      75.307  50.863   9.163  1.00 22.90           N  
ATOM   2127  CA  PRO A 146      76.141  51.089  10.323  1.00 22.90           C  
ATOM   2128  HA  PRO A 146      76.717  52.003  10.176  1.00 22.90           H  
ATOM   2129  C   PRO A 146      77.139  49.949  10.539  1.00 22.90           C  
ATOM   2130  CB  PRO A 146      75.195  51.306  11.509  1.00 22.90           C  
ATOM   2131  HB2 PRO A 146      74.861  52.344  11.526  1.00 22.90           H  
ATOM   2132  HB3 PRO A 146      75.635  51.033  12.468  1.00 22.90           H  
ATOM   2133  O   PRO A 146      77.165  48.932   9.851  1.00 22.90           O  
ATOM   2134  CG  PRO A 146      74.030  50.401  11.150  1.00 22.90           C  
ATOM   2135  HG2 PRO A 146      74.273  49.367  11.396  1.00 22.90           H  
ATOM   2136  HG3 PRO A 146      73.106  50.710  11.638  1.00 22.90           H  
ATOM   2137  CD  PRO A 146      73.963  50.571   9.639  1.00 22.90           C  
ATOM   2138  HD2 PRO A 146      73.547  49.679   9.170  1.00 22.90           H  
ATOM   2139  HD3 PRO A 146      73.351  51.458   9.471  1.00 22.90           H  
ATOM   2140  N   SER A 147      77.991  50.240  11.510  1.00 21.02           N  
ATOM   2141  H   SER A 147      77.721  50.992  12.128  1.00 21.02           H  
ATOM   2142  CA  SER A 147      79.312  49.711  11.808  1.00 21.02           C  
ATOM   2143  HA  SER A 147      79.924  49.791  10.909  1.00 21.02           H  
ATOM   2144  C   SER A 147      79.369  48.256  12.273  1.00 21.02           C  
ATOM   2145  CB  SER A 147      79.902  50.630  12.890  1.00 21.02           C  
ATOM   2146  HB2 SER A 147      80.158  51.587  12.435  1.00 21.02           H  
ATOM   2147  HB3 SER A 147      80.812  50.198  13.307  1.00 21.02           H  
ATOM   2148  O   SER A 147      78.367  47.629  12.595  1.00 21.02           O  
ATOM   2149  OG  SER A 147      78.962  50.866  13.926  1.00 21.02           O  
ATOM   2150  HG  SER A 147      79.341  50.591  14.764  1.00 21.02           H  
ATOM   2151  N   GLY A 148      80.601  47.741  12.326  1.00 20.85           N  
ATOM   2152  H   GLY A 148      81.381  48.337  12.088  1.00 20.85           H  
ATOM   2153  CA  GLY A 148      80.916  46.351  12.654  1.00 20.85           C  
ATOM   2154  HA2 GLY A 148      80.032  45.735  12.490  1.00 20.85           H  
ATOM   2155  HA3 GLY A 148      81.696  45.996  11.980  1.00 20.85           H  
ATOM   2156  C   GLY A 148      81.384  46.086  14.085  1.00 20.85           C  
ATOM   2157  O   GLY A 148      82.120  45.124  14.268  1.00 20.85           O  
ATOM   2158  N   ASP A 149      81.065  46.947  15.060  1.00 20.04           N  
ATOM   2159  H   ASP A 149      80.354  47.644  14.893  1.00 20.04           H  
ATOM   2160  CA  ASP A 149      81.665  46.857  16.400  1.00 20.04           C  
ATOM   2161  HA  ASP A 149      82.729  46.677  16.245  1.00 20.04           H  
ATOM   2162  C   ASP A 149      81.161  45.657  17.218  1.00 20.04           C  
ATOM   2163  CB  ASP A 149      81.540  48.171  17.197  1.00 20.04           C  
ATOM   2164  HB2 ASP A 149      80.593  48.653  16.955  1.00 20.04           H  
ATOM   2165  HB3 ASP A 149      81.526  47.935  18.261  1.00 20.04           H  
ATOM   2166  O   ASP A 149      79.967  45.462  17.432  1.00 20.04           O  
ATOM   2167  CG  ASP A 149      82.704  49.147  16.971  1.00 20.04           C  
ATOM   2168  OD1 ASP A 149      83.838  48.687  16.708  1.00 20.04           O  
ATOM   2169  OD2 ASP A 149      82.451  50.369  17.069  1.00 20.04           O  
ATOM   2170  N   ASP A 150      82.146  44.899  17.697  1.00 22.98           N  
ATOM   2171  H   ASP A 150      83.075  45.179  17.418  1.00 22.98           H  
ATOM   2172  CA  ASP A 150      82.076  43.560  18.297  1.00 22.98           C  
ATOM   2173  HA  ASP A 150      81.278  42.981  17.833  1.00 22.98           H  
ATOM   2174  C   ASP A 150      81.862  43.573  19.822  1.00 22.98           C  
ATOM   2175  CB  ASP A 150      83.443  42.928  17.958  1.00 22.98           C  
ATOM   2176  HB2 ASP A 150      84.206  43.396  18.580  1.00 22.98           H  
ATOM   2177  HB3 ASP A 150      83.687  43.165  16.922  1.00 22.98           H  
ATOM   2178  O   ASP A 150      81.565  42.551  20.430  1.00 22.98           O  
ATOM   2179  CG  ASP A 150      83.558  41.406  18.086  1.00 22.98           C  
ATOM   2180  OD1 ASP A 150      82.525  40.711  17.999  1.00 22.98           O  
ATOM   2181  OD2 ASP A 150      84.724  40.948  18.156  1.00 22.98           O  
ATOM   2182  N   LEU A 151      82.073  44.723  20.480  1.00 19.79           N  
ATOM   2183  H   LEU A 151      82.269  45.542  19.923  1.00 19.79           H  
ATOM   2184  CA  LEU A 151      82.324  44.752  21.932  1.00 19.79           C  
ATOM   2185  HA  LEU A 151      83.159  44.084  22.143  1.00 19.79           H  
ATOM   2186  C   LEU A 151      81.168  44.224  22.788  1.00 19.79           C  
ATOM   2187  CB  LEU A 151      82.675  46.181  22.377  1.00 19.79           C  
ATOM   2188  HB2 LEU A 151      82.531  46.262  23.455  1.00 19.79           H  
ATOM   2189  HB3 LEU A 151      81.979  46.873  21.903  1.00 19.79           H  
ATOM   2190  O   LEU A 151      81.409  43.739  23.890  1.00 19.79           O  
ATOM   2191  CG  LEU A 151      84.118  46.597  22.060  1.00 19.79           C  
ATOM   2192  HG  LEU A 151      84.336  46.403  21.009  1.00 19.79           H  
ATOM   2193  CD1 LEU A 151      84.277  48.096  22.321  1.00 19.79           C  
ATOM   2194 HD11 LEU A 151      83.587  48.648  21.683  1.00 19.79           H  
ATOM   2195 HD12 LEU A 151      84.060  48.318  23.366  1.00 19.79           H  
ATOM   2196 HD13 LEU A 151      85.294  48.405  22.080  1.00 19.79           H  
ATOM   2197  CD2 LEU A 151      85.140  45.860  22.934  1.00 19.79           C  
ATOM   2198 HD21 LEU A 151      85.112  44.792  22.719  1.00 19.79           H  
ATOM   2199 HD22 LEU A 151      86.143  46.226  22.716  1.00 19.79           H  
ATOM   2200 HD23 LEU A 151      84.911  46.015  23.988  1.00 19.79           H  
ATOM   2201  N   GLY A 152      79.943  44.340  22.282  1.00 24.25           N  
ATOM   2202  H   GLY A 152      79.873  44.710  21.345  1.00 24.25           H  
ATOM   2203  CA  GLY A 152      78.753  43.749  22.868  1.00 24.25           C  
ATOM   2204  HA2 GLY A 152      77.882  44.059  22.292  1.00 24.25           H  
ATOM   2205  HA3 GLY A 152      78.845  42.668  22.763  1.00 24.25           H  
ATOM   2206  C   GLY A 152      78.468  44.057  24.341  1.00 24.25           C  
ATOM   2207  O   GLY A 152      78.766  45.125  24.875  1.00 24.25           O  
ATOM   2208  N   GLU A 153      77.737  43.128  24.951  1.00 23.94           N  
ATOM   2209  H   GLU A 153      77.586  42.253  24.470  1.00 23.94           H  
ATOM   2210  CA  GLU A 153      76.933  43.388  26.143  1.00 23.94           C  
ATOM   2211  HA  GLU A 153      77.032  44.437  26.420  1.00 23.94           H  
ATOM   2212  C   GLU A 153      77.386  42.587  27.383  1.00 23.94           C  
ATOM   2213  CB  GLU A 153      75.443  43.153  25.821  1.00 23.94           C  
ATOM   2214  HB2 GLU A 153      74.866  43.359  26.722  1.00 23.94           H  
ATOM   2215  HB3 GLU A 153      75.307  42.106  25.549  1.00 23.94           H  
ATOM   2216  O   GLU A 153      78.567  42.466  27.689  1.00 23.94           O  
ATOM   2217  CG  GLU A 153      74.813  44.040  24.746  1.00 23.94           C  
ATOM   2218  HG2 GLU A 153      75.223  43.779  23.770  1.00 23.94           H  
ATOM   2219  HG3 GLU A 153      75.060  45.079  24.962  1.00 23.94           H  
ATOM   2220  CD  GLU A 153      73.283  43.856  24.743  1.00 23.94           C  
ATOM   2221  OE1 GLU A 153      72.588  44.819  24.353  1.00 23.94           O  
ATOM   2222  OE2 GLU A 153      72.815  42.771  25.161  1.00 23.94           O  
ATOM   2223  N   ALA A 154      76.410  42.131  28.170  1.00 20.21           N  
ATOM   2224  H   ALA A 154      75.492  42.076  27.752  1.00 20.21           H  
ATOM   2225  CA  ALA A 154      76.417  42.179  29.620  1.00 20.21           C  
ATOM   2226  HA  ALA A 154      76.755  43.174  29.911  1.00 20.21           H  
ATOM   2227  C   ALA A 154      77.353  41.156  30.279  1.00 20.21           C  
ATOM   2228  CB  ALA A 154      74.963  42.021  30.080  1.00 20.21           C  
ATOM   2229  HB1 ALA A 154      74.589  41.040  29.786  1.00 20.21           H  
ATOM   2230  HB2 ALA A 154      74.908  42.109  31.165  1.00 20.21           H  
ATOM   2231  HB3 ALA A 154      74.341  42.793  29.628  1.00 20.21           H  
ATOM   2232  O   ALA A 154      77.334  39.973  29.955  1.00 20.21           O  
ATOM   2233  N   GLY A 155      78.138  41.624  31.257  1.00 32.67           N  
ATOM   2234  H   GLY A 155      78.109  42.616  31.447  1.00 32.67           H  
ATOM   2235  CA  GLY A 155      79.250  40.857  31.830  1.00 32.67           C  
ATOM   2236  HA2 GLY A 155      80.150  41.470  31.779  1.00 32.67           H  
ATOM   2237  HA3 GLY A 155      79.434  39.973  31.219  1.00 32.67           H  
ATOM   2238  C   GLY A 155      79.109  40.376  33.277  1.00 32.67           C  
ATOM   2239  O   GLY A 155      80.102  39.917  33.824  1.00 32.67           O  
ATOM   2240  N   VAL A 156      77.964  40.562  33.943  1.00 22.72           N  
ATOM   2241  H   VAL A 156      77.140  40.823  33.420  1.00 22.72           H  
ATOM   2242  CA  VAL A 156      77.880  40.480  35.419  1.00 22.72           C  
ATOM   2243  HA  VAL A 156      78.774  40.963  35.813  1.00 22.72           H  
ATOM   2244  C   VAL A 156      77.898  39.042  35.958  1.00 22.72           C  
ATOM   2245  CB  VAL A 156      76.674  41.271  35.967  1.00 22.72           C  
ATOM   2246  HB  VAL A 156      75.759  40.888  35.514  1.00 22.72           H  
ATOM   2247  O   VAL A 156      77.165  38.181  35.484  1.00 22.72           O  
ATOM   2248  CG1 VAL A 156      76.535  41.178  37.495  1.00 22.72           C  
ATOM   2249 HG11 VAL A 156      76.293  40.156  37.787  1.00 22.72           H  
ATOM   2250 HG12 VAL A 156      77.462  41.482  37.981  1.00 22.72           H  
ATOM   2251 HG13 VAL A 156      75.723  41.820  37.837  1.00 22.72           H  
ATOM   2252  CG2 VAL A 156      76.806  42.761  35.616  1.00 22.72           C  
ATOM   2253 HG21 VAL A 156      77.722  43.165  36.047  1.00 22.72           H  
ATOM   2254 HG22 VAL A 156      75.951  43.310  36.011  1.00 22.72           H  
ATOM   2255 HG23 VAL A 156      76.828  42.895  34.534  1.00 22.72           H  
ATOM   2256  N   ASP A 157      78.697  38.862  37.013  1.00 22.77           N  
ATOM   2257  H   ASP A 157      79.287  39.644  37.261  1.00 22.77           H  
ATOM   2258  CA  ASP A 157      79.003  37.633  37.755  1.00 22.77           C  
ATOM   2259  HA  ASP A 157      79.526  36.927  37.110  1.00 22.77           H  
ATOM   2260  C   ASP A 157      77.810  36.905  38.405  1.00 22.77           C  
ATOM   2261  CB  ASP A 157      79.929  38.039  38.923  1.00 22.77           C  
ATOM   2262  HB2 ASP A 157      80.020  37.203  39.617  1.00 22.77           H  
ATOM   2263  HB3 ASP A 157      79.460  38.872  39.448  1.00 22.77           H  
ATOM   2264  O   ASP A 157      77.646  35.697  38.257  1.00 22.77           O  
ATOM   2265  CG  ASP A 157      81.337  38.475  38.539  1.00 22.77           C  
ATOM   2266  OD1 ASP A 157      82.016  37.699  37.835  1.00 22.77           O  
ATOM   2267  OD2 ASP A 157      81.734  39.579  38.976  1.00 22.77           O  
ATOM   2268  N   GLU A 158      77.089  37.609  39.285  1.00 23.21           N  
ATOM   2269  H   GLU A 158      77.271  38.603  39.288  1.00 23.21           H  
ATOM   2270  CA  GLU A 158      76.821  37.024  40.611  1.00 23.21           C  
ATOM   2271  HA  GLU A 158      77.662  36.389  40.892  1.00 23.21           H  
ATOM   2272  C   GLU A 158      75.585  36.124  40.712  1.00 23.21           C  
ATOM   2273  CB  GLU A 158      76.713  38.156  41.661  1.00 23.21           C  
ATOM   2274  HB2 GLU A 158      76.203  39.004  41.205  1.00 23.21           H  
ATOM   2275  HB3 GLU A 158      76.104  37.811  42.496  1.00 23.21           H  
ATOM   2276  O   GLU A 158      75.628  35.093  41.376  1.00 23.21           O  
ATOM   2277  CG  GLU A 158      78.068  38.600  42.242  1.00 23.21           C  
ATOM   2278  HG2 GLU A 158      78.503  37.758  42.780  1.00 23.21           H  
ATOM   2279  HG3 GLU A 158      78.741  38.855  41.423  1.00 23.21           H  
ATOM   2280  CD  GLU A 158      77.981  39.821  43.179  1.00 23.21           C  
ATOM   2281  OE1 GLU A 158      78.964  40.054  43.921  1.00 23.21           O  
ATOM   2282  OE2 GLU A 158      76.949  40.532  43.150  1.00 23.21           O  
ATOM   2283  N   LEU A 159      74.430  36.588  40.231  1.00 20.33           N  
ATOM   2284  H   LEU A 159      74.507  37.356  39.581  1.00 20.33           H  
ATOM   2285  CA  LEU A 159      73.338  36.650  41.207  1.00 20.33           C  
ATOM   2286  HA  LEU A 159      73.797  37.021  42.123  1.00 20.33           H  
ATOM   2287  C   LEU A 159      72.690  35.321  41.624  1.00 20.33           C  
ATOM   2288  CB  LEU A 159      72.312  37.714  40.789  1.00 20.33           C  
ATOM   2289  HB2 LEU A 159      72.864  38.561  40.381  1.00 20.33           H  
ATOM   2290  HB3 LEU A 159      71.669  37.328  39.998  1.00 20.33           H  
ATOM   2291  O   LEU A 159      72.599  35.060  42.822  1.00 20.33           O  
ATOM   2292  CG  LEU A 159      71.474  38.199  41.994  1.00 20.33           C  
ATOM   2293  HG  LEU A 159      71.956  37.919  42.931  1.00 20.33           H  
ATOM   2294  CD1 LEU A 159      71.368  39.724  41.978  1.00 20.33           C  
ATOM   2295 HD11 LEU A 159      70.888  40.058  41.058  1.00 20.33           H  
ATOM   2296 HD12 LEU A 159      70.789  40.060  42.838  1.00 20.33           H  
ATOM   2297 HD13 LEU A 159      72.366  40.156  42.046  1.00 20.33           H  
ATOM   2298  CD2 LEU A 159      70.059  37.619  41.985  1.00 20.33           C  
ATOM   2299 HD21 LEU A 159      69.548  37.881  41.059  1.00 20.33           H  
ATOM   2300 HD22 LEU A 159      70.118  36.535  42.080  1.00 20.33           H  
ATOM   2301 HD23 LEU A 159      69.498  38.007  42.836  1.00 20.33           H  
ATOM   2302  N   LEU A 160      72.105  34.537  40.715  1.00 21.42           N  
ATOM   2303  H   LEU A 160      72.275  34.690  39.731  1.00 21.42           H  
ATOM   2304  CA  LEU A 160      71.170  33.499  41.167  1.00 21.42           C  
ATOM   2305  HA  LEU A 160      70.670  33.907  42.046  1.00 21.42           H  
ATOM   2306  C   LEU A 160      71.865  32.232  41.687  1.00 21.42           C  
ATOM   2307  CB  LEU A 160      70.038  33.238  40.163  1.00 21.42           C  
ATOM   2308  HB2 LEU A 160      70.453  33.246  39.156  1.00 21.42           H  
ATOM   2309  HB3 LEU A 160      69.628  32.244  40.343  1.00 21.42           H  
ATOM   2310  O   LEU A 160      72.277  31.349  40.946  1.00 21.42           O  
ATOM   2311  CG  LEU A 160      68.887  34.262  40.272  1.00 21.42           C  
ATOM   2312  HG  LEU A 160      69.292  35.271  40.190  1.00 21.42           H  
ATOM   2313  CD1 LEU A 160      67.911  34.048  39.117  1.00 21.42           C  
ATOM   2314 HD11 LEU A 160      68.438  34.154  38.169  1.00 21.42           H  
ATOM   2315 HD12 LEU A 160      67.116  34.793  39.158  1.00 21.42           H  
ATOM   2316 HD13 LEU A 160      67.478  33.049  39.173  1.00 21.42           H  
ATOM   2317  CD2 LEU A 160      68.078  34.146  41.574  1.00 21.42           C  
ATOM   2318 HD21 LEU A 160      67.226  34.825  41.538  1.00 21.42           H  
ATOM   2319 HD22 LEU A 160      68.685  34.421  42.436  1.00 21.42           H  
ATOM   2320 HD23 LEU A 160      67.717  33.125  41.698  1.00 21.42           H  
ATOM   2321  N   GLU A 161      71.869  32.171  43.013  1.00 21.04           N  
ATOM   2322  H   GLU A 161      71.719  33.065  43.457  1.00 21.04           H  
ATOM   2323  CA  GLU A 161      72.160  31.074  43.935  1.00 21.04           C  
ATOM   2324  HA  GLU A 161      73.178  30.711  43.795  1.00 21.04           H  
ATOM   2325  C   GLU A 161      71.177  29.887  43.865  1.00 21.04           C  
ATOM   2326  CB  GLU A 161      72.015  31.772  45.307  1.00 21.04           C  
ATOM   2327  HB2 GLU A 161      72.682  32.634  45.323  1.00 21.04           H  
ATOM   2328  HB3 GLU A 161      70.996  32.155  45.369  1.00 21.04           H  
ATOM   2329  O   GLU A 161      71.552  28.739  44.097  1.00 21.04           O  
ATOM   2330  CG  GLU A 161      72.301  30.967  46.578  1.00 21.04           C  
ATOM   2331  HG2 GLU A 161      71.695  30.061  46.576  1.00 21.04           H  
ATOM   2332  HG3 GLU A 161      73.351  30.674  46.581  1.00 21.04           H  
ATOM   2333  CD  GLU A 161      71.961  31.782  47.843  1.00 21.04           C  
ATOM   2334  OE1 GLU A 161      72.758  31.730  48.808  1.00 21.04           O  
ATOM   2335  OE2 GLU A 161      70.871  32.401  47.870  1.00 21.04           O  
ATOM   2336  N   ALA A 162      69.883  30.182  43.718  1.00 20.98           N  
ATOM   2337  H   ALA A 162      69.669  31.117  43.405  1.00 20.98           H  
ATOM   2338  CA  ALA A 162      68.925  29.570  44.635  1.00 20.98           C  
ATOM   2339  HA  ALA A 162      69.399  29.584  45.617  1.00 20.98           H  
ATOM   2340  C   ALA A 162      68.538  28.108  44.346  1.00 20.98           C  
ATOM   2341  CB  ALA A 162      67.688  30.465  44.752  1.00 20.98           C  
ATOM   2342  HB1 ALA A 162      67.007  30.058  45.499  1.00 20.98           H  
ATOM   2343  HB2 ALA A 162      67.985  31.470  45.054  1.00 20.98           H  
ATOM   2344  HB3 ALA A 162      67.178  30.510  43.790  1.00 20.98           H  
ATOM   2345  O   ALA A 162      68.165  27.753  43.236  1.00 20.98           O  
ATOM   2346  N   LEU A 163      68.508  27.359  45.457  1.00 21.27           N  
ATOM   2347  H   LEU A 163      68.973  27.808  46.233  1.00 21.27           H  
ATOM   2348  CA  LEU A 163      67.852  26.087  45.801  1.00 21.27           C  
ATOM   2349  HA  LEU A 163      68.435  25.701  46.637  1.00 21.27           H  
ATOM   2350  C   LEU A 163      67.850  24.931  44.786  1.00 21.27           C  
ATOM   2351  CB  LEU A 163      66.431  26.367  46.330  1.00 21.27           C  
ATOM   2352  HB2 LEU A 163      65.988  27.151  45.717  1.00 21.27           H  
ATOM   2353  HB3 LEU A 163      65.812  25.478  46.207  1.00 21.27           H  
ATOM   2354  O   LEU A 163      67.494  25.064  43.625  1.00 21.27           O  
ATOM   2355  CG  LEU A 163      66.404  26.784  47.812  1.00 21.27           C  
ATOM   2356  HG  LEU A 163      67.196  27.507  48.006  1.00 21.27           H  
ATOM   2357  CD1 LEU A 163      65.065  27.437  48.150  1.00 21.27           C  
ATOM   2358 HD11 LEU A 163      65.052  27.737  49.197  1.00 21.27           H  
ATOM   2359 HD12 LEU A 163      64.247  26.744  47.951  1.00 21.27           H  
ATOM   2360 HD13 LEU A 163      64.935  28.327  47.535  1.00 21.27           H  
ATOM   2361  CD2 LEU A 163      66.584  25.576  48.742  1.00 21.27           C  
ATOM   2362 HD21 LEU A 163      65.815  24.830  48.541  1.00 21.27           H  
ATOM   2363 HD22 LEU A 163      66.515  25.902  49.779  1.00 21.27           H  
ATOM   2364 HD23 LEU A 163      67.569  25.133  48.590  1.00 21.27           H  
ATOM   2365  N   GLY A 164      68.079  23.715  45.294  1.00 20.62           N  
ATOM   2366  H   GLY A 164      68.407  23.623  46.245  1.00 20.62           H  
ATOM   2367  CA  GLY A 164      67.985  22.506  44.475  1.00 20.62           C  
ATOM   2368  HA2 GLY A 164      68.904  22.402  43.897  1.00 20.62           H  
ATOM   2369  HA3 GLY A 164      67.172  22.619  43.758  1.00 20.62           H  
ATOM   2370  C   GLY A 164      67.768  21.211  45.237  1.00 20.62           C  
ATOM   2371  O   GLY A 164      68.647  20.790  45.977  1.00 20.62           O  
ATOM   2372  N   ARG A 165      66.602  20.574  45.062  1.00 21.50           N  
ATOM   2373  H   ARG A 165      66.009  20.894  44.310  1.00 21.50           H  
ATOM   2374  CA  ARG A 165      66.183  19.346  45.768  1.00 21.50           C  
ATOM   2375  HA  ARG A 165      67.021  19.011  46.379  1.00 21.50           H  
ATOM   2376  C   ARG A 165      65.905  18.170  44.810  1.00 21.50           C  
ATOM   2377  CB  ARG A 165      64.979  19.664  46.685  1.00 21.50           C  
ATOM   2378  HB2 ARG A 165      64.097  19.129  46.333  1.00 21.50           H  
ATOM   2379  HB3 ARG A 165      64.745  20.728  46.645  1.00 21.50           H  
ATOM   2380  O   ARG A 165      66.069  18.312  43.609  1.00 21.50           O  
ATOM   2381  CG  ARG A 165      65.267  19.285  48.146  1.00 21.50           C  
ATOM   2382  HG2 ARG A 165      65.724  18.296  48.168  1.00 21.50           H  
ATOM   2383  HG3 ARG A 165      65.969  19.996  48.581  1.00 21.50           H  
ATOM   2384  CD  ARG A 165      63.992  19.215  48.997  1.00 21.50           C  
ATOM   2385  HD2 ARG A 165      63.298  18.530  48.510  1.00 21.50           H  
ATOM   2386  HD3 ARG A 165      64.255  18.792  49.966  1.00 21.50           H  
ATOM   2387  NE  ARG A 165      63.352  20.532  49.202  1.00 21.50           N  
ATOM   2388  HE  ARG A 165      63.882  21.344  48.920  1.00 21.50           H  
ATOM   2389  NH1 ARG A 165      61.380  19.716  50.045  1.00 21.50           N  
ATOM   2390 HH11 ARG A 165      60.428  19.852  50.354  1.00 21.50           H  
ATOM   2391 HH12 ARG A 165      61.699  18.779  49.843  1.00 21.50           H  
ATOM   2392  NH2 ARG A 165      61.674  21.924  49.870  1.00 21.50           N  
ATOM   2393 HH21 ARG A 165      60.733  22.048  50.216  1.00 21.50           H  
ATOM   2394 HH22 ARG A 165      62.218  22.721  49.571  1.00 21.50           H  
ATOM   2395  CZ  ARG A 165      62.144  20.718  49.704  1.00 21.50           C  
ATOM   2396  N   GLU A 166      65.511  17.046  45.420  1.00 19.56           N  
ATOM   2397  H   GLU A 166      65.338  17.143  46.411  1.00 19.56           H  
ATOM   2398  CA  GLU A 166      65.318  15.660  44.945  1.00 19.56           C  
ATOM   2399  HA  GLU A 166      66.005  15.062  45.544  1.00 19.56           H  
ATOM   2400  C   GLU A 166      65.705  15.309  43.498  1.00 19.56           C  
ATOM   2401  CB  GLU A 166      63.924  15.125  45.333  1.00 19.56           C  
ATOM   2402  HB2 GLU A 166      63.680  14.255  44.724  1.00 19.56           H  
ATOM   2403  HB3 GLU A 166      63.177  15.902  45.163  1.00 19.56           H  
ATOM   2404  O   GLU A 166      64.928  15.419  42.556  1.00 19.56           O  
ATOM   2405  CG  GLU A 166      63.940  14.679  46.809  1.00 19.56           C  
ATOM   2406  HG2 GLU A 166      64.634  13.845  46.914  1.00 19.56           H  
ATOM   2407  HG3 GLU A 166      64.326  15.502  47.412  1.00 19.56           H  
ATOM   2408  CD  GLU A 166      62.565  14.289  47.372  1.00 19.56           C  
ATOM   2409  OE1 GLU A 166      62.532  13.467  48.313  1.00 19.56           O  
ATOM   2410  OE2 GLU A 166      61.573  14.946  46.982  1.00 19.56           O  
ATOM   2411  N   LEU A 167      66.913  14.742  43.404  1.00 21.91           N  
ATOM   2412  H   LEU A 167      67.489  14.777  44.232  1.00 21.91           H  
ATOM   2413  CA  LEU A 167      67.329  13.743  42.415  1.00 21.91           C  
ATOM   2414  HA  LEU A 167      67.124  14.093  41.403  1.00 21.91           H  
ATOM   2415  C   LEU A 167      66.639  12.375  42.596  1.00 21.91           C  
ATOM   2416  CB  LEU A 167      68.844  13.508  42.631  1.00 21.91           C  
ATOM   2417  HB2 LEU A 167      69.040  13.493  43.703  1.00 21.91           H  
ATOM   2418  HB3 LEU A 167      69.116  12.517  42.266  1.00 21.91           H  
ATOM   2419  O   LEU A 167      66.814  11.526  41.731  1.00 21.91           O  
ATOM   2420  CG  LEU A 167      69.770  14.524  41.949  1.00 21.91           C  
ATOM   2421  HG  LEU A 167      69.329  15.519  41.998  1.00 21.91           H  
ATOM   2422  CD1 LEU A 167      71.126  14.558  42.659  1.00 21.91           C  
ATOM   2423 HD11 LEU A 167      70.986  14.874  43.693  1.00 21.91           H  
ATOM   2424 HD12 LEU A 167      71.784  15.267  42.157  1.00 21.91           H  
ATOM   2425 HD13 LEU A 167      71.576  13.565  42.644  1.00 21.91           H  
ATOM   2426  CD2 LEU A 167      70.011  14.141  40.487  1.00 21.91           C  
ATOM   2427 HD21 LEU A 167      70.486  13.161  40.426  1.00 21.91           H  
ATOM   2428 HD22 LEU A 167      70.645  14.887  40.008  1.00 21.91           H  
ATOM   2429 HD23 LEU A 167      69.057  14.101  39.962  1.00 21.91           H  
ATOM   2430  N   ASP A 168      65.995  12.127  43.745  1.00 19.70           N  
ATOM   2431  H   ASP A 168      65.836  12.898  44.377  1.00 19.70           H  
ATOM   2432  CA  ASP A 168      65.903  10.779  44.328  1.00 19.70           C  
ATOM   2433  HA  ASP A 168      66.890  10.328  44.225  1.00 19.70           H  
ATOM   2434  C   ASP A 168      64.989   9.776  43.595  1.00 19.70           C  
ATOM   2435  CB  ASP A 168      65.602  10.839  45.850  1.00 19.70           C  
ATOM   2436  HB2 ASP A 168      65.176   9.889  46.172  1.00 19.70           H  
ATOM   2437  HB3 ASP A 168      64.857  11.613  46.039  1.00 19.70           H  
ATOM   2438  O   ASP A 168      65.466   8.988  42.788  1.00 19.70           O  
ATOM   2439  CG  ASP A 168      66.822  11.051  46.756  1.00 19.70           C  
ATOM   2440  OD1 ASP A 168      67.963  10.807  46.305  1.00 19.70           O  
ATOM   2441  OD2 ASP A 168      66.615  11.460  47.919  1.00 19.70           O  
ATOM   2442  N   GLY A 169      63.747   9.628  44.055  1.00 20.56           N  
ATOM   2443  H   GLY A 169      63.362  10.414  44.558  1.00 20.56           H  
ATOM   2444  CA  GLY A 169      63.400   8.317  44.621  1.00 20.56           C  
ATOM   2445  HA2 GLY A 169      62.760   8.481  45.487  1.00 20.56           H  
ATOM   2446  HA3 GLY A 169      64.308   7.844  44.995  1.00 20.56           H  
ATOM   2447  C   GLY A 169      62.724   7.283  43.720  1.00 20.56           C  
ATOM   2448  O   GLY A 169      63.379   6.529  43.002  1.00 20.56           O  
ATOM   2449  N   ASP A 170      61.419   7.146  43.957  1.00 17.24           N  
ATOM   2450  H   ASP A 170      60.945   7.884  44.457  1.00 17.24           H  
ATOM   2451  CA  ASP A 170      60.591   5.972  43.644  1.00 17.24           C  
ATOM   2452  HA  ASP A 170      61.236   5.119  43.432  1.00 17.24           H  
ATOM   2453  C   ASP A 170      59.725   6.159  42.388  1.00 17.24           C  
ATOM   2454  CB  ASP A 170      59.709   5.619  44.872  1.00 17.24           C  
ATOM   2455  HB2 ASP A 170      58.821   5.102  44.509  1.00 17.24           H  
ATOM   2456  HB3 ASP A 170      59.362   6.542  45.336  1.00 17.24           H  
ATOM   2457  O   ASP A 170      59.136   7.255  42.222  1.00 17.24           O  
ATOM   2458  CG  ASP A 170      60.328   4.704  45.952  1.00 17.24           C  
ATOM   2459  OD1 ASP A 170      61.246   3.902  45.657  1.00 17.24           O  
ATOM   2460  OD2 ASP A 170      59.817   4.749  47.101  1.00 17.24           O  
ATOM   2461  OXT ASP A 170      59.625   5.168  41.628  1.00 17.24           O  
TER    2462      ASP A 170                                                       
ATOM   2462  N   MET B   1       1.900 -38.794  42.920  1.00 75.05           N  
ATOM   2463  H   MET B   1       1.928 -39.392  42.106  1.00 75.05           H  
ATOM   2464  H2  MET B   1       0.944 -38.634  43.203  1.00 75.05           H  
ATOM   2465  H3  MET B   1       2.403 -39.244  43.672  1.00 75.05           H  
ATOM   2466  CA  MET B   1       2.542 -37.511  42.611  1.00 75.05           C  
ATOM   2467  HA  MET B   1       3.591 -37.705  42.384  1.00 75.05           H  
ATOM   2468  C   MET B   1       2.489 -36.619  43.833  1.00 75.05           C  
ATOM   2469  CB  MET B   1       1.928 -36.830  41.384  1.00 75.05           C  
ATOM   2470  HB2 MET B   1       1.703 -35.790  41.619  1.00 75.05           H  
ATOM   2471  HB3 MET B   1       1.003 -37.321  41.080  1.00 75.05           H  
ATOM   2472  O   MET B   1       1.393 -36.264  44.271  1.00 75.05           O  
ATOM   2473  CG  MET B   1       2.927 -36.853  40.233  1.00 75.05           C  
ATOM   2474  HG2 MET B   1       3.899 -36.541  40.615  1.00 75.05           H  
ATOM   2475  HG3 MET B   1       3.033 -37.867  39.847  1.00 75.05           H  
ATOM   2476  SD  MET B   1       2.473 -35.738  38.892  1.00 75.05           S  
ATOM   2477  CE  MET B   1       1.504 -36.846  37.836  1.00 75.05           C  
ATOM   2478  HE1 MET B   1       1.182 -36.294  36.953  1.00 75.05           H  
ATOM   2479  HE2 MET B   1       2.124 -37.682  37.514  1.00 75.05           H  
ATOM   2480  HE3 MET B   1       0.629 -37.212  38.373  1.00 75.05           H  
ATOM   2481  N   THR B   2       3.649 -36.334  44.411  1.00 83.11           N  
ATOM   2482  H   THR B   2       4.486 -36.649  43.942  1.00 83.11           H  
ATOM   2483  CA  THR B   2       3.821 -35.299  45.435  1.00 83.11           C  
ATOM   2484  HA  THR B   2       3.182 -35.525  46.288  1.00 83.11           H  
ATOM   2485  C   THR B   2       3.405 -33.941  44.874  1.00 83.11           C  
ATOM   2486  CB  THR B   2       5.278 -35.227  45.921  1.00 83.11           C  
ATOM   2487  HB  THR B   2       5.345 -34.468  46.702  1.00 83.11           H  
ATOM   2488  O   THR B   2       3.321 -33.760  43.658  1.00 83.11           O  
ATOM   2489  CG2 THR B   2       5.780 -36.554  46.489  1.00 83.11           C  
ATOM   2490 HG21 THR B   2       5.125 -36.883  47.295  1.00 83.11           H  
ATOM   2491 HG22 THR B   2       6.785 -36.414  46.888  1.00 83.11           H  
ATOM   2492 HG23 THR B   2       5.816 -37.318  45.712  1.00 83.11           H  
ATOM   2493  OG1 THR B   2       6.129 -34.859  44.867  1.00 83.11           O  
ATOM   2494  HG1 THR B   2       6.338 -35.647  44.360  1.00 83.11           H  
ATOM   2495  N   ASP B   3       3.128 -32.979  45.749  1.00 74.93           N  
ATOM   2496  H   ASP B   3       3.178 -33.150  46.743  1.00 74.93           H  
ATOM   2497  CA  ASP B   3       2.762 -31.634  45.302  1.00 74.93           C  
ATOM   2498  HA  ASP B   3       1.902 -31.726  44.639  1.00 74.93           H  
ATOM   2499  C   ASP B   3       3.889 -31.001  44.467  1.00 74.93           C  
ATOM   2500  CB  ASP B   3       2.370 -30.789  46.525  1.00 74.93           C  
ATOM   2501  HB2 ASP B   3       3.183 -30.108  46.778  1.00 74.93           H  
ATOM   2502  HB3 ASP B   3       2.204 -31.436  47.387  1.00 74.93           H  
ATOM   2503  O   ASP B   3       3.631 -30.443  43.403  1.00 74.93           O  
ATOM   2504  CG  ASP B   3       1.077 -30.009  46.284  1.00 74.93           C  
ATOM   2505  OD1 ASP B   3       0.123 -30.633  45.753  1.00 74.93           O  
ATOM   2506  OD2 ASP B   3       1.049 -28.824  46.672  1.00 74.93           O  
ATOM   2507  N   SER B   4       5.150 -31.226  44.857  1.00 72.90           N  
ATOM   2508  H   SER B   4       5.315 -31.661  45.754  1.00 72.90           H  
ATOM   2509  CA  SER B   4       6.326 -30.810  44.085  1.00 72.90           C  
ATOM   2510  HA  SER B   4       6.308 -29.725  43.983  1.00 72.90           H  
ATOM   2511  C   SER B   4       6.360 -31.401  42.671  1.00 72.90           C  
ATOM   2512  CB  SER B   4       7.612 -31.199  44.822  1.00 72.90           C  
ATOM   2513  HB2 SER B   4       7.644 -32.280  44.955  1.00 72.90           H  
ATOM   2514  HB3 SER B   4       8.474 -30.891  44.230  1.00 72.90           H  
ATOM   2515  O   SER B   4       6.643 -30.672  41.723  1.00 72.90           O  
ATOM   2516  OG  SER B   4       7.665 -30.567  46.088  1.00 72.90           O  
ATOM   2517  HG  SER B   4       8.414 -29.966  46.091  1.00 72.90           H  
ATOM   2518  N   GLU B   5       6.037 -32.688  42.491  1.00 77.75           N  
ATOM   2519  H   GLU B   5       5.793 -33.249  43.295  1.00 77.75           H  
ATOM   2520  CA  GLU B   5       6.002 -33.311  41.155  1.00 77.75           C  
ATOM   2521  HA  GLU B   5       6.948 -33.127  40.646  1.00 77.75           H  
ATOM   2522  C   GLU B   5       4.899 -32.712  40.269  1.00 77.75           C  
ATOM   2523  CB  GLU B   5       5.795 -34.827  41.265  1.00 77.75           C  
ATOM   2524  HB2 GLU B   5       4.941 -35.001  41.920  1.00 77.75           H  
ATOM   2525  HB3 GLU B   5       5.557 -35.210  40.273  1.00 77.75           H  
ATOM   2526  O   GLU B   5       5.150 -32.420  39.100  1.00 77.75           O  
ATOM   2527  CG  GLU B   5       7.022 -35.603  41.771  1.00 77.75           C  
ATOM   2528  HG2 GLU B   5       7.787 -35.582  40.995  1.00 77.75           H  
ATOM   2529  HG3 GLU B   5       7.433 -35.107  42.650  1.00 77.75           H  
ATOM   2530  CD  GLU B   5       6.678 -37.059  42.136  1.00 77.75           C  
ATOM   2531  OE1 GLU B   5       7.518 -37.949  41.913  1.00 77.75           O  
ATOM   2532  OE2 GLU B   5       5.580 -37.284  42.709  1.00 77.75           O  
ATOM   2533  N   LYS B   6       3.704 -32.460  40.825  1.00 82.82           N  
ATOM   2534  H   LYS B   6       3.583 -32.670  41.806  1.00 82.82           H  
ATOM   2535  CA  LYS B   6       2.600 -31.832  40.075  1.00 82.82           C  
ATOM   2536  HA  LYS B   6       2.412 -32.402  39.165  1.00 82.82           H  
ATOM   2537  C   LYS B   6       2.961 -30.417  39.638  1.00 82.82           C  
ATOM   2538  CB  LYS B   6       1.322 -31.760  40.916  1.00 82.82           C  
ATOM   2539  HB2 LYS B   6       0.569 -31.212  40.349  1.00 82.82           H  
ATOM   2540  HB3 LYS B   6       1.530 -31.204  41.830  1.00 82.82           H  
ATOM   2541  O   LYS B   6       2.765 -30.049  38.483  1.00 82.82           O  
ATOM   2542  CG  LYS B   6       0.749 -33.128  41.282  1.00 82.82           C  
ATOM   2543  HG2 LYS B   6       1.490 -33.669  41.870  1.00 82.82           H  
ATOM   2544  HG3 LYS B   6       0.504 -33.690  40.381  1.00 82.82           H  
ATOM   2545  CD  LYS B   6      -0.504 -32.920  42.132  1.00 82.82           C  
ATOM   2546  HD2 LYS B   6      -0.254 -32.249  42.954  1.00 82.82           H  
ATOM   2547  HD3 LYS B   6      -1.281 -32.456  41.524  1.00 82.82           H  
ATOM   2548  CE  LYS B   6      -1.007 -34.240  42.710  1.00 82.82           C  
ATOM   2549  HE2 LYS B   6      -1.382 -34.866  41.899  1.00 82.82           H  
ATOM   2550  HE3 LYS B   6      -0.165 -34.744  43.185  1.00 82.82           H  
ATOM   2551  NZ  LYS B   6      -2.060 -33.966  43.715  1.00 82.82           N  
ATOM   2552  HZ1 LYS B   6      -2.846 -33.495  43.289  1.00 82.82           H  
ATOM   2553  HZ2 LYS B   6      -1.688 -33.343  44.417  1.00 82.82           H  
ATOM   2554  HZ3 LYS B   6      -2.371 -34.813  44.169  1.00 82.82           H  
ATOM   2555  N   VAL B   7       3.490 -29.612  40.561  1.00 81.70           N  
ATOM   2556  H   VAL B   7       3.619 -29.969  41.497  1.00 81.70           H  
ATOM   2557  CA  VAL B   7       3.856 -28.221  40.271  1.00 81.70           C  
ATOM   2558  HA  VAL B   7       3.000 -27.730  39.808  1.00 81.70           H  
ATOM   2559  C   VAL B   7       4.997 -28.164  39.248  1.00 81.70           C  
ATOM   2560  CB  VAL B   7       4.182 -27.455  41.565  1.00 81.70           C  
ATOM   2561  HB  VAL B   7       5.016 -27.935  42.077  1.00 81.70           H  
ATOM   2562  O   VAL B   7       4.966 -27.312  38.361  1.00 81.70           O  
ATOM   2563  CG1 VAL B   7       4.537 -26.002  41.256  1.00 81.70           C  
ATOM   2564 HG11 VAL B   7       3.684 -25.497  40.803  1.00 81.70           H  
ATOM   2565 HG12 VAL B   7       4.802 -25.490  42.181  1.00 81.70           H  
ATOM   2566 HG13 VAL B   7       5.373 -25.959  40.558  1.00 81.70           H  
ATOM   2567  CG2 VAL B   7       2.972 -27.372  42.509  1.00 81.70           C  
ATOM   2568 HG21 VAL B   7       3.264 -26.896  43.445  1.00 81.70           H  
ATOM   2569 HG22 VAL B   7       2.580 -28.362  42.741  1.00 81.70           H  
ATOM   2570 HG23 VAL B   7       2.169 -26.795  42.050  1.00 81.70           H  
ATOM   2571  N   ALA B   8       5.954 -29.097  39.296  1.00 76.68           N  
ATOM   2572  H   ALA B   8       5.957 -29.763  40.055  1.00 76.68           H  
ATOM   2573  CA  ALA B   8       7.012 -29.198  38.290  1.00 76.68           C  
ATOM   2574  HA  ALA B   8       7.539 -28.245  38.249  1.00 76.68           H  
ATOM   2575  C   ALA B   8       6.464 -29.483  36.878  1.00 76.68           C  
ATOM   2576  CB  ALA B   8       8.007 -30.278  38.732  1.00 76.68           C  
ATOM   2577  HB1 ALA B   8       8.824 -30.338  38.013  1.00 76.68           H  
ATOM   2578  HB2 ALA B   8       7.509 -31.246  38.791  1.00 76.68           H  
ATOM   2579  HB3 ALA B   8       8.415 -30.026  39.710  1.00 76.68           H  
ATOM   2580  O   ALA B   8       6.961 -28.921  35.899  1.00 76.68           O  
ATOM   2581  N   GLU B   9       5.427 -30.315  36.754  1.00 84.25           N  
ATOM   2582  H   GLU B   9       5.073 -30.777  37.579  1.00 84.25           H  
ATOM   2583  CA  GLU B   9       4.786 -30.619  35.471  1.00 84.25           C  
ATOM   2584  HA  GLU B   9       5.569 -30.862  34.752  1.00 84.25           H  
ATOM   2585  C   GLU B   9       4.018 -29.408  34.909  1.00 84.25           C  
ATOM   2586  CB  GLU B   9       3.902 -31.864  35.644  1.00 84.25           C  
ATOM   2587  HB2 GLU B   9       2.982 -31.593  36.162  1.00 84.25           H  
ATOM   2588  HB3 GLU B   9       4.444 -32.589  36.251  1.00 84.25           H  
ATOM   2589  O   GLU B   9       4.186 -29.059  33.735  1.00 84.25           O  
ATOM   2590  CG  GLU B   9       3.577 -32.526  34.301  1.00 84.25           C  
ATOM   2591  HG2 GLU B   9       4.507 -32.657  33.748  1.00 84.25           H  
ATOM   2592  HG3 GLU B   9       2.935 -31.861  33.724  1.00 84.25           H  
ATOM   2593  CD  GLU B   9       2.890 -33.893  34.459  1.00 84.25           C  
ATOM   2594  OE1 GLU B   9       3.032 -34.695  33.510  1.00 84.25           O  
ATOM   2595  OE2 GLU B   9       2.250 -34.133  35.508  1.00 84.25           O  
ATOM   2596  N   TYR B  10       3.274 -28.689  35.758  1.00 84.51           N  
ATOM   2597  H   TYR B  10       3.139 -29.045  36.694  1.00 84.51           H  
ATOM   2598  CA  TYR B  10       2.621 -27.431  35.374  1.00 84.51           C  
ATOM   2599  HA  TYR B  10       1.995 -27.625  34.502  1.00 84.51           H  
ATOM   2600  C   TYR B  10       3.622 -26.346  34.965  1.00 84.51           C  
ATOM   2601  CB  TYR B  10       1.734 -26.910  36.513  1.00 84.51           C  
ATOM   2602  HB2 TYR B  10       2.315 -26.881  37.435  1.00 84.51           H  
ATOM   2603  HB3 TYR B  10       1.442 -25.886  36.282  1.00 84.51           H  
ATOM   2604  O   TYR B  10       3.422 -25.682  33.946  1.00 84.51           O  
ATOM   2605  CG  TYR B  10       0.459 -27.698  36.730  1.00 84.51           C  
ATOM   2606  CD1 TYR B  10      -0.468 -27.834  35.677  1.00 84.51           C  
ATOM   2607  HD1 TYR B  10      -0.269 -27.385  34.715  1.00 84.51           H  
ATOM   2608  CD2 TYR B  10       0.182 -28.266  37.987  1.00 84.51           C  
ATOM   2609  HD2 TYR B  10       0.891 -28.160  38.795  1.00 84.51           H  
ATOM   2610  CE1 TYR B  10      -1.659 -28.555  35.875  1.00 84.51           C  
ATOM   2611  HE1 TYR B  10      -2.374 -28.672  35.073  1.00 84.51           H  
ATOM   2612  CE2 TYR B  10      -1.012 -28.983  38.192  1.00 84.51           C  
ATOM   2613  HE2 TYR B  10      -1.218 -29.420  39.158  1.00 84.51           H  
ATOM   2614  OH  TYR B  10      -3.087 -29.817  37.324  1.00 84.51           O  
ATOM   2615  HH  TYR B  10      -3.154 -30.153  38.220  1.00 84.51           H  
ATOM   2616  CZ  TYR B  10      -1.931 -29.131  37.131  1.00 84.51           C  
ATOM   2617  N   LEU B  11       4.721 -26.186  35.712  1.00 82.12           N  
ATOM   2618  H   LEU B  11       4.815 -26.736  36.554  1.00 82.12           H  
ATOM   2619  CA  LEU B  11       5.772 -25.220  35.385  1.00 82.12           C  
ATOM   2620  HA  LEU B  11       5.306 -24.240  35.279  1.00 82.12           H  
ATOM   2621  C   LEU B  11       6.425 -25.551  34.041  1.00 82.12           C  
ATOM   2622  CB  LEU B  11       6.797 -25.173  36.534  1.00 82.12           C  
ATOM   2623  HB2 LEU B  11       6.270 -25.021  37.476  1.00 82.12           H  
ATOM   2624  HB3 LEU B  11       7.303 -26.137  36.591  1.00 82.12           H  
ATOM   2625  O   LEU B  11       6.633 -24.654  33.220  1.00 82.12           O  
ATOM   2626  CG  LEU B  11       7.852 -24.059  36.379  1.00 82.12           C  
ATOM   2627  HG  LEU B  11       8.345 -24.154  35.411  1.00 82.12           H  
ATOM   2628  CD1 LEU B  11       7.241 -22.662  36.498  1.00 82.12           C  
ATOM   2629 HD11 LEU B  11       6.543 -22.478  35.682  1.00 82.12           H  
ATOM   2630 HD12 LEU B  11       8.030 -21.912  36.440  1.00 82.12           H  
ATOM   2631 HD13 LEU B  11       6.732 -22.569  37.457  1.00 82.12           H  
ATOM   2632  CD2 LEU B  11       8.914 -24.185  37.470  1.00 82.12           C  
ATOM   2633 HD21 LEU B  11       9.388 -25.165  37.417  1.00 82.12           H  
ATOM   2634 HD22 LEU B  11       9.677 -23.420  37.330  1.00 82.12           H  
ATOM   2635 HD23 LEU B  11       8.456 -24.058  38.451  1.00 82.12           H  
ATOM   2636  N   ARG B  12       6.686 -26.836  33.768  1.00 84.16           N  
ATOM   2637  H   ARG B  12       6.508 -27.521  34.489  1.00 84.16           H  
ATOM   2638  CA  ARG B  12       7.208 -27.285  32.472  1.00 84.16           C  
ATOM   2639  HA  ARG B  12       8.144 -26.761  32.280  1.00 84.16           H  
ATOM   2640  C   ARG B  12       6.259 -26.913  31.334  1.00 84.16           C  
ATOM   2641  CB  ARG B  12       7.477 -28.796  32.524  1.00 84.16           C  
ATOM   2642  HB2 ARG B  12       6.532 -29.330  32.628  1.00 84.16           H  
ATOM   2643  HB3 ARG B  12       8.088 -29.009  33.401  1.00 84.16           H  
ATOM   2644  O   ARG B  12       6.716 -26.354  30.339  1.00 84.16           O  
ATOM   2645  CG  ARG B  12       8.209 -29.302  31.269  1.00 84.16           C  
ATOM   2646  HG2 ARG B  12       9.194 -28.838  31.210  1.00 84.16           H  
ATOM   2647  HG3 ARG B  12       7.645 -29.026  30.378  1.00 84.16           H  
ATOM   2648  CD  ARG B  12       8.362 -30.828  31.272  1.00 84.16           C  
ATOM   2649  HD2 ARG B  12       7.365 -31.268  31.293  1.00 84.16           H  
ATOM   2650  HD3 ARG B  12       8.844 -31.130  30.342  1.00 84.16           H  
ATOM   2651  NE  ARG B  12       9.175 -31.307  32.411  1.00 84.16           N  
ATOM   2652  HE  ARG B  12       9.990 -30.757  32.644  1.00 84.16           H  
ATOM   2653  NH1 ARG B  12       7.928 -33.166  32.968  1.00 84.16           N  
ATOM   2654 HH11 ARG B  12       7.272 -32.969  32.227  1.00 84.16           H  
ATOM   2655 HH12 ARG B  12       7.738 -33.940  33.588  1.00 84.16           H  
ATOM   2656  NH2 ARG B  12       9.741 -32.650  34.156  1.00 84.16           N  
ATOM   2657 HH21 ARG B  12      10.530 -32.056  34.366  1.00 84.16           H  
ATOM   2658 HH22 ARG B  12       9.543 -33.449  34.743  1.00 84.16           H  
ATOM   2659  CZ  ARG B  12       8.942 -32.368  33.166  1.00 84.16           C  
ATOM   2660  N   ARG B  13       4.953 -27.167  31.482  1.00 86.42           N  
ATOM   2661  H   ARG B  13       4.651 -27.631  32.326  1.00 86.42           H  
ATOM   2662  CA  ARG B  13       3.953 -26.818  30.459  1.00 86.42           C  
ATOM   2663  HA  ARG B  13       4.286 -27.245  29.513  1.00 86.42           H  
ATOM   2664  C   ARG B  13       3.871 -25.310  30.226  1.00 86.42           C  
ATOM   2665  CB  ARG B  13       2.582 -27.408  30.838  1.00 86.42           C  
ATOM   2666  HB2 ARG B  13       2.235 -26.937  31.758  1.00 86.42           H  
ATOM   2667  HB3 ARG B  13       2.685 -28.476  31.028  1.00 86.42           H  
ATOM   2668  O   ARG B  13       3.954 -24.885  29.078  1.00 86.42           O  
ATOM   2669  CG  ARG B  13       1.516 -27.194  29.749  1.00 86.42           C  
ATOM   2670  HG2 ARG B  13       0.540 -27.465  30.150  1.00 86.42           H  
ATOM   2671  HG3 ARG B  13       1.477 -26.140  29.475  1.00 86.42           H  
ATOM   2672  CD  ARG B  13       1.782 -28.049  28.504  1.00 86.42           C  
ATOM   2673  HD2 ARG B  13       1.410 -29.056  28.690  1.00 86.42           H  
ATOM   2674  HD3 ARG B  13       2.853 -28.106  28.307  1.00 86.42           H  
ATOM   2675  NE  ARG B  13       1.143 -27.470  27.316  1.00 86.42           N  
ATOM   2676  HE  ARG B  13       1.013 -26.469  27.306  1.00 86.42           H  
ATOM   2677  NH1 ARG B  13       1.130 -29.346  25.975  1.00 86.42           N  
ATOM   2678 HH11 ARG B  13       0.941 -29.754  25.070  1.00 86.42           H  
ATOM   2679 HH12 ARG B  13       1.424 -29.914  26.756  1.00 86.42           H  
ATOM   2680  NH2 ARG B  13       0.532 -27.348  25.164  1.00 86.42           N  
ATOM   2681 HH21 ARG B  13       0.398 -27.734  24.241  1.00 86.42           H  
ATOM   2682 HH22 ARG B  13       0.703 -26.357  25.263  1.00 86.42           H  
ATOM   2683  CZ  ARG B  13       0.928 -28.068  26.163  1.00 86.42           C  
ATOM   2684  N   ALA B  14       3.786 -24.511  31.291  1.00 85.88           N  
ATOM   2685  H   ALA B  14       3.716 -24.931  32.206  1.00 85.88           H  
ATOM   2686  CA  ALA B  14       3.732 -23.052  31.186  1.00 85.88           C  
ATOM   2687  HA  ALA B  14       2.864 -22.775  30.587  1.00 85.88           H  
ATOM   2688  C   ALA B  14       4.978 -22.481  30.492  1.00 85.88           C  
ATOM   2689  CB  ALA B  14       3.567 -22.464  32.594  1.00 85.88           C  
ATOM   2690  HB1 ALA B  14       4.419 -22.734  33.218  1.00 85.88           H  
ATOM   2691  HB2 ALA B  14       2.654 -22.845  33.051  1.00 85.88           H  
ATOM   2692  HB3 ALA B  14       3.502 -21.378  32.529  1.00 85.88           H  
ATOM   2693  O   ALA B  14       4.869 -21.590  29.653  1.00 85.88           O  
ATOM   2694  N   THR B  15       6.158 -23.030  30.795  1.00 85.53           N  
ATOM   2695  H   THR B  15       6.186 -23.730  31.523  1.00 85.53           H  
ATOM   2696  CA  THR B  15       7.421 -22.605  30.173  1.00 85.53           C  
ATOM   2697  HA  THR B  15       7.482 -21.519  30.237  1.00 85.53           H  
ATOM   2698  C   THR B  15       7.480 -22.983  28.689  1.00 85.53           C  
ATOM   2699  CB  THR B  15       8.635 -23.193  30.913  1.00 85.53           C  
ATOM   2700  HB  THR B  15       8.704 -24.263  30.713  1.00 85.53           H  
ATOM   2701  O   THR B  15       7.941 -22.184  27.873  1.00 85.53           O  
ATOM   2702  CG2 THR B  15       9.940 -22.507  30.506  1.00 85.53           C  
ATOM   2703 HG21 THR B  15      10.763 -22.928  31.083  1.00 85.53           H  
ATOM   2704 HG22 THR B  15       9.873 -21.438  30.708  1.00 85.53           H  
ATOM   2705 HG23 THR B  15      10.144 -22.660  29.447  1.00 85.53           H  
ATOM   2706  OG1 THR B  15       8.529 -23.000  32.305  1.00 85.53           O  
ATOM   2707  HG1 THR B  15       7.869 -23.603  32.655  1.00 85.53           H  
ATOM   2708  N   LEU B  16       6.985 -24.171  28.316  1.00 89.55           N  
ATOM   2709  H   LEU B  16       6.621 -24.787  29.028  1.00 89.55           H  
ATOM   2710  CA  LEU B  16       6.891 -24.598  26.914  1.00 89.55           C  
ATOM   2711  HA  LEU B  16       7.864 -24.460  26.442  1.00 89.55           H  
ATOM   2712  C   LEU B  16       5.909 -23.733  26.115  1.00 89.55           C  
ATOM   2713  CB  LEU B  16       6.485 -26.082  26.829  1.00 89.55           C  
ATOM   2714  HB2 LEU B  16       6.147 -26.291  25.815  1.00 89.55           H  
ATOM   2715  HB3 LEU B  16       5.637 -26.251  27.493  1.00 89.55           H  
ATOM   2716  O   LEU B  16       6.269 -23.251  25.042  1.00 89.55           O  
ATOM   2717  CG  LEU B  16       7.605 -27.079  27.173  1.00 89.55           C  
ATOM   2718  HG  LEU B  16       8.043 -26.828  28.139  1.00 89.55           H  
ATOM   2719  CD1 LEU B  16       7.021 -28.491  27.255  1.00 89.55           C  
ATOM   2720 HD11 LEU B  16       7.806 -29.203  27.511  1.00 89.55           H  
ATOM   2721 HD12 LEU B  16       6.579 -28.770  26.299  1.00 89.55           H  
ATOM   2722 HD13 LEU B  16       6.252 -28.521  28.028  1.00 89.55           H  
ATOM   2723  CD2 LEU B  16       8.719 -27.085  26.120  1.00 89.55           C  
ATOM   2724 HD21 LEU B  16       8.300 -27.298  25.137  1.00 89.55           H  
ATOM   2725 HD22 LEU B  16       9.221 -26.118  26.101  1.00 89.55           H  
ATOM   2726 HD23 LEU B  16       9.454 -27.849  26.371  1.00 89.55           H  
ATOM   2727  N   ASP B  17       4.712 -23.489  26.652  1.00 90.19           N  
ATOM   2728  H   ASP B  17       4.466 -23.943  27.520  1.00 90.19           H  
ATOM   2729  CA  ASP B  17       3.705 -22.641  26.007  1.00 90.19           C  
ATOM   2730  HA  ASP B  17       3.529 -23.006  24.996  1.00 90.19           H  
ATOM   2731  C   ASP B  17       4.200 -21.183  25.889  1.00 90.19           C  
ATOM   2732  CB  ASP B  17       2.375 -22.710  26.784  1.00 90.19           C  
ATOM   2733  HB2 ASP B  17       2.569 -22.478  27.831  1.00 90.19           H  
ATOM   2734  HB3 ASP B  17       1.717 -21.933  26.395  1.00 90.19           H  
ATOM   2735  O   ASP B  17       3.958 -20.534  24.872  1.00 90.19           O  
ATOM   2736  CG  ASP B  17       1.604 -24.044  26.700  1.00 90.19           C  
ATOM   2737  OD1 ASP B  17       1.830 -24.877  25.793  1.00 90.19           O  
ATOM   2738  OD2 ASP B  17       0.690 -24.244  27.529  1.00 90.19           O  
ATOM   2739  N   LEU B  18       4.940 -20.666  26.883  1.00 89.08           N  
ATOM   2740  H   LEU B  18       5.059 -21.213  27.724  1.00 89.08           H  
ATOM   2741  CA  LEU B  18       5.548 -19.327  26.834  1.00 89.08           C  
ATOM   2742  HA  LEU B  18       4.776 -18.596  26.593  1.00 89.08           H  
ATOM   2743  C   LEU B  18       6.606 -19.234  25.735  1.00 89.08           C  
ATOM   2744  CB  LEU B  18       6.153 -18.983  28.210  1.00 89.08           C  
ATOM   2745  HB2 LEU B  18       5.344 -18.911  28.936  1.00 89.08           H  
ATOM   2746  HB3 LEU B  18       6.803 -19.802  28.517  1.00 89.08           H  
ATOM   2747  O   LEU B  18       6.658 -18.244  25.005  1.00 89.08           O  
ATOM   2748  CG  LEU B  18       6.982 -17.681  28.251  1.00 89.08           C  
ATOM   2749  HG  LEU B  18       7.842 -17.771  27.587  1.00 89.08           H  
ATOM   2750  CD1 LEU B  18       6.175 -16.452  27.845  1.00 89.08           C  
ATOM   2751 HD11 LEU B  18       6.791 -15.556  27.917  1.00 89.08           H  
ATOM   2752 HD12 LEU B  18       5.810 -16.542  26.822  1.00 89.08           H  
ATOM   2753 HD13 LEU B  18       5.327 -16.350  28.523  1.00 89.08           H  
ATOM   2754  CD2 LEU B  18       7.508 -17.452  29.667  1.00 89.08           C  
ATOM   2755 HD21 LEU B  18       8.130 -18.294  29.972  1.00 89.08           H  
ATOM   2756 HD22 LEU B  18       6.674 -17.356  30.362  1.00 89.08           H  
ATOM   2757 HD23 LEU B  18       8.105 -16.540  29.704  1.00 89.08           H  
ATOM   2758  N   ARG B  19       7.450 -20.262  25.608  1.00 89.24           N  
ATOM   2759  H   ARG B  19       7.358 -21.038  26.249  1.00 89.24           H  
ATOM   2760  CA  ARG B  19       8.468 -20.317  24.557  1.00 89.24           C  
ATOM   2761  HA  ARG B  19       9.062 -19.404  24.608  1.00 89.24           H  
ATOM   2762  C   ARG B  19       7.821 -20.326  23.171  1.00 89.24           C  
ATOM   2763  CB  ARG B  19       9.382 -21.525  24.791  1.00 89.24           C  
ATOM   2764  HB2 ARG B  19       9.711 -21.524  25.830  1.00 89.24           H  
ATOM   2765  HB3 ARG B  19       8.823 -22.443  24.607  1.00 89.24           H  
ATOM   2766  O   ARG B  19       8.264 -19.565  22.319  1.00 89.24           O  
ATOM   2767  CG  ARG B  19      10.623 -21.470  23.887  1.00 89.24           C  
ATOM   2768  HG2 ARG B  19      10.324 -21.460  22.838  1.00 89.24           H  
ATOM   2769  HG3 ARG B  19      11.175 -20.555  24.097  1.00 89.24           H  
ATOM   2770  CD  ARG B  19      11.546 -22.668  24.129  1.00 89.24           C  
ATOM   2771  HD2 ARG B  19      11.788 -22.723  25.191  1.00 89.24           H  
ATOM   2772  HD3 ARG B  19      12.467 -22.506  23.568  1.00 89.24           H  
ATOM   2773  NE  ARG B  19      10.924 -23.927  23.680  1.00 89.24           N  
ATOM   2774  HE  ARG B  19      10.078 -23.838  23.135  1.00 89.24           H  
ATOM   2775  NH1 ARG B  19      12.545 -25.360  24.443  1.00 89.24           N  
ATOM   2776 HH11 ARG B  19      12.947 -26.286  24.465  1.00 89.24           H  
ATOM   2777 HH12 ARG B  19      13.078 -24.565  24.764  1.00 89.24           H  
ATOM   2778  NH2 ARG B  19      10.795 -26.169  23.319  1.00 89.24           N  
ATOM   2779 HH21 ARG B  19       9.966 -26.027  22.759  1.00 89.24           H  
ATOM   2780 HH22 ARG B  19      11.214 -27.087  23.352  1.00 89.24           H  
ATOM   2781  CZ  ARG B  19      11.420 -25.142  23.820  1.00 89.24           C  
ATOM   2782  N   ALA B  20       6.763 -21.118  22.982  1.00 93.51           N  
ATOM   2783  H   ALA B  20       6.460 -21.711  23.741  1.00 93.51           H  
ATOM   2784  CA  ALA B  20       5.999 -21.153  21.735  1.00 93.51           C  
ATOM   2785  HA  ALA B  20       6.676 -21.376  20.910  1.00 93.51           H  
ATOM   2786  C   ALA B  20       5.338 -19.798  21.426  1.00 93.51           C  
ATOM   2787  CB  ALA B  20       4.965 -22.282  21.826  1.00 93.51           C  
ATOM   2788  HB1 ALA B  20       4.415 -22.344  20.887  1.00 93.51           H  
ATOM   2789  HB2 ALA B  20       4.261 -22.089  22.636  1.00 93.51           H  
ATOM   2790  HB3 ALA B  20       5.467 -23.233  22.003  1.00 93.51           H  
ATOM   2791  O   ALA B  20       5.454 -19.303  20.311  1.00 93.51           O  
ATOM   2792  N   ALA B  21       4.726 -19.149  22.422  1.00 93.45           N  
ATOM   2793  H   ALA B  21       4.611 -19.612  23.312  1.00 93.45           H  
ATOM   2794  CA  ALA B  21       4.107 -17.838  22.234  1.00 93.45           C  
ATOM   2795  HA  ALA B  21       3.403 -17.916  21.405  1.00 93.45           H  
ATOM   2796  C   ALA B  21       5.134 -16.752  21.857  1.00 93.45           C  
ATOM   2797  CB  ALA B  21       3.325 -17.475  23.503  1.00 93.45           C  
ATOM   2798  HB1 ALA B  21       2.810 -16.526  23.352  1.00 93.45           H  
ATOM   2799  HB2 ALA B  21       4.003 -17.388  24.352  1.00 93.45           H  
ATOM   2800  HB3 ALA B  21       2.584 -18.247  23.712  1.00 93.45           H  
ATOM   2801  O   ALA B  21       4.928 -16.004  20.908  1.00 93.45           O  
ATOM   2802  N   ARG B  22       6.283 -16.692  22.545  1.00 90.89           N  
ATOM   2803  H   ARG B  22       6.409 -17.334  23.314  1.00 90.89           H  
ATOM   2804  CA  ARG B  22       7.369 -15.756  22.192  1.00 90.89           C  
ATOM   2805  HA  ARG B  22       6.973 -14.742  22.141  1.00 90.89           H  
ATOM   2806  C   ARG B  22       7.950 -16.018  20.806  1.00 90.89           C  
ATOM   2807  CB  ARG B  22       8.496 -15.822  23.228  1.00 90.89           C  
ATOM   2808  HB2 ARG B  22       9.383 -15.349  22.807  1.00 90.89           H  
ATOM   2809  HB3 ARG B  22       8.734 -16.863  23.449  1.00 90.89           H  
ATOM   2810  O   ARG B  22       8.420 -15.085  20.167  1.00 90.89           O  
ATOM   2811  CG  ARG B  22       8.133 -15.080  24.517  1.00 90.89           C  
ATOM   2812  HG2 ARG B  22       7.266 -15.547  24.985  1.00 90.89           H  
ATOM   2813  HG3 ARG B  22       7.890 -14.045  24.275  1.00 90.89           H  
ATOM   2814  CD  ARG B  22       9.322 -15.109  25.485  1.00 90.89           C  
ATOM   2815  HD2 ARG B  22       9.504 -16.143  25.776  1.00 90.89           H  
ATOM   2816  HD3 ARG B  22      10.203 -14.719  24.974  1.00 90.89           H  
ATOM   2817  NE  ARG B  22       9.059 -14.286  26.679  1.00 90.89           N  
ATOM   2818  HE  ARG B  22       8.291 -13.633  26.611  1.00 90.89           H  
ATOM   2819  NH1 ARG B  22      10.751 -15.071  28.021  1.00 90.89           N  
ATOM   2820 HH11 ARG B  22      11.238 -15.020  28.904  1.00 90.89           H  
ATOM   2821 HH12 ARG B  22      11.133 -15.578  27.236  1.00 90.89           H  
ATOM   2822  NH2 ARG B  22       9.269 -13.610  28.840  1.00 90.89           N  
ATOM   2823 HH21 ARG B  22       8.467 -13.005  28.733  1.00 90.89           H  
ATOM   2824 HH22 ARG B  22       9.601 -13.737  29.785  1.00 90.89           H  
ATOM   2825  CZ  ARG B  22       9.698 -14.323  27.836  1.00 90.89           C  
ATOM   2826  N   GLN B  23       7.961 -17.274  20.372  1.00 92.35           N  
ATOM   2827  H   GLN B  23       7.576 -18.003  20.955  1.00 92.35           H  
ATOM   2828  CA  GLN B  23       8.387 -17.619  19.026  1.00 92.35           C  
ATOM   2829  HA  GLN B  23       9.320 -17.094  18.819  1.00 92.35           H  
ATOM   2830  C   GLN B  23       7.381 -17.109  17.993  1.00 92.35           C  
ATOM   2831  CB  GLN B  23       8.675 -19.118  18.960  1.00 92.35           C  
ATOM   2832  HB2 GLN B  23       7.770 -19.695  19.151  1.00 92.35           H  
ATOM   2833  HB3 GLN B  23       9.405 -19.344  19.737  1.00 92.35           H  
ATOM   2834  O   GLN B  23       7.797 -16.366  17.115  1.00 92.35           O  
ATOM   2835  CG  GLN B  23       9.246 -19.511  17.595  1.00 92.35           C  
ATOM   2836  HG2 GLN B  23       8.421 -19.593  16.887  1.00 92.35           H  
ATOM   2837  HG3 GLN B  23       9.921 -18.736  17.234  1.00 92.35           H  
ATOM   2838  CD  GLN B  23      10.016 -20.825  17.612  1.00 92.35           C  
ATOM   2839  NE2 GLN B  23      10.377 -21.308  16.448  1.00 92.35           N  
ATOM   2840 HE21 GLN B  23       9.988 -20.885  15.618  1.00 92.35           H  
ATOM   2841 HE22 GLN B  23      10.874 -22.187  16.411  1.00 92.35           H  
ATOM   2842  OE1 GLN B  23      10.341 -21.394  18.651  1.00 92.35           O  
ATOM   2843  N   ARG B  24       6.078 -17.357  18.179  1.00 93.91           N  
ATOM   2844  H   ARG B  24       5.805 -17.991  18.916  1.00 93.91           H  
ATOM   2845  CA  ARG B  24       5.030 -16.836  17.286  1.00 93.91           C  
ATOM   2846  HA  ARG B  24       5.229 -17.231  16.289  1.00 93.91           H  
ATOM   2847  C   ARG B  24       5.057 -15.310  17.144  1.00 93.91           C  
ATOM   2848  CB  ARG B  24       3.651 -17.334  17.757  1.00 93.91           C  
ATOM   2849  HB2 ARG B  24       3.666 -18.424  17.785  1.00 93.91           H  
ATOM   2850  HB3 ARG B  24       3.471 -16.974  18.770  1.00 93.91           H  
ATOM   2851  O   ARG B  24       4.893 -14.813  16.043  1.00 93.91           O  
ATOM   2852  CG  ARG B  24       2.476 -16.886  16.864  1.00 93.91           C  
ATOM   2853  HG2 ARG B  24       1.555 -17.322  17.250  1.00 93.91           H  
ATOM   2854  HG3 ARG B  24       2.376 -15.801  16.897  1.00 93.91           H  
ATOM   2855  CD  ARG B  24       2.664 -17.333  15.410  1.00 93.91           C  
ATOM   2856  HD2 ARG B  24       3.565 -16.868  15.011  1.00 93.91           H  
ATOM   2857  HD3 ARG B  24       2.795 -18.414  15.376  1.00 93.91           H  
ATOM   2858  NE  ARG B  24       1.533 -16.953  14.546  1.00 93.91           N  
ATOM   2859  HE  ARG B  24       0.706 -16.524  14.936  1.00 93.91           H  
ATOM   2860  NH1 ARG B  24       2.598 -17.336  12.543  1.00 93.91           N  
ATOM   2861 HH11 ARG B  24       3.434 -17.625  13.029  1.00 93.91           H  
ATOM   2862 HH12 ARG B  24       2.623 -17.156  11.549  1.00 93.91           H  
ATOM   2863  NH2 ARG B  24       0.513 -16.530  12.580  1.00 93.91           N  
ATOM   2864 HH21 ARG B  24       0.522 -16.367  11.583  1.00 93.91           H  
ATOM   2865 HH22 ARG B  24      -0.219 -16.122  13.144  1.00 93.91           H  
ATOM   2866  CZ  ARG B  24       1.556 -16.947  13.228  1.00 93.91           C  
ATOM   2867  N   ILE B  25       5.310 -14.567  18.227  1.00 94.80           N  
ATOM   2868  H   ILE B  25       5.368 -15.036  19.120  1.00 94.80           H  
ATOM   2869  CA  ILE B  25       5.463 -13.098  18.163  1.00 94.80           C  
ATOM   2870  HA  ILE B  25       4.555 -12.665  17.744  1.00 94.80           H  
ATOM   2871  C   ILE B  25       6.607 -12.707  17.221  1.00 94.80           C  
ATOM   2872  CB  ILE B  25       5.686 -12.497  19.568  1.00 94.80           C  
ATOM   2873  HB  ILE B  25       6.519 -13.020  20.035  1.00 94.80           H  
ATOM   2874  O   ILE B  25       6.414 -11.875  16.343  1.00 94.80           O  
ATOM   2875  CG1 ILE B  25       4.427 -12.687  20.434  1.00 94.80           C  
ATOM   2876 HG12 ILE B  25       3.629 -12.037  20.075  1.00 94.80           H  
ATOM   2877 HG13 ILE B  25       4.081 -13.717  20.346  1.00 94.80           H  
ATOM   2878  CG2 ILE B  25       6.035 -10.999  19.502  1.00 94.80           C  
ATOM   2879 HG21 ILE B  25       6.971 -10.835  18.969  1.00 94.80           H  
ATOM   2880 HG22 ILE B  25       6.161 -10.566  20.494  1.00 94.80           H  
ATOM   2881 HG23 ILE B  25       5.255 -10.449  18.974  1.00 94.80           H  
ATOM   2882  CD1 ILE B  25       4.675 -12.419  21.921  1.00 94.80           C  
ATOM   2883 HD11 ILE B  25       4.833 -11.356  22.102  1.00 94.80           H  
ATOM   2884 HD12 ILE B  25       5.541 -12.983  22.267  1.00 94.80           H  
ATOM   2885 HD13 ILE B  25       3.798 -12.744  22.480  1.00 94.80           H  
ATOM   2886  N   ARG B  26       7.780 -13.342  17.356  1.00 93.55           N  
ATOM   2887  H   ARG B  26       7.859 -14.080  18.041  1.00 93.55           H  
ATOM   2888  CA  ARG B  26       8.913 -13.066  16.460  1.00 93.55           C  
ATOM   2889  HA  ARG B  26       9.118 -11.995  16.469  1.00 93.55           H  
ATOM   2890  C   ARG B  26       8.589 -13.391  15.007  1.00 93.55           C  
ATOM   2891  CB  ARG B  26      10.170 -13.826  16.886  1.00 93.55           C  
ATOM   2892  HB2 ARG B  26       9.922 -14.868  17.088  1.00 93.55           H  
ATOM   2893  HB3 ARG B  26      10.879 -13.797  16.059  1.00 93.55           H  
ATOM   2894  O   ARG B  26       8.957 -12.608  14.146  1.00 93.55           O  
ATOM   2895  CG  ARG B  26      10.839 -13.182  18.104  1.00 93.55           C  
ATOM   2896  HG2 ARG B  26      11.034 -12.132  17.886  1.00 93.55           H  
ATOM   2897  HG3 ARG B  26      10.184 -13.247  18.973  1.00 93.55           H  
ATOM   2898  CD  ARG B  26      12.173 -13.876  18.392  1.00 93.55           C  
ATOM   2899  HD2 ARG B  26      12.773 -13.861  17.481  1.00 93.55           H  
ATOM   2900  HD3 ARG B  26      12.717 -13.300  19.140  1.00 93.55           H  
ATOM   2901  NE  ARG B  26      11.974 -15.276  18.823  1.00 93.55           N  
ATOM   2902  HE  ARG B  26      11.782 -15.924  18.073  1.00 93.55           H  
ATOM   2903  NH1 ARG B  26      12.208 -14.944  21.075  1.00 93.55           N  
ATOM   2904 HH11 ARG B  26      12.333 -13.965  20.859  1.00 93.55           H  
ATOM   2905 HH12 ARG B  26      12.302 -15.299  22.015  1.00 93.55           H  
ATOM   2906  NH2 ARG B  26      11.773 -16.998  20.292  1.00 93.55           N  
ATOM   2907 HH21 ARG B  26      11.760 -17.362  21.234  1.00 93.55           H  
ATOM   2908 HH22 ARG B  26      11.623 -17.609  19.501  1.00 93.55           H  
ATOM   2909  CZ  ARG B  26      11.981 -15.731  20.058  1.00 93.55           C  
ATOM   2910  N   GLU B  27       7.884 -14.492  14.752  1.00 94.05           N  
ATOM   2911  H   GLU B  27       7.633 -15.092  15.524  1.00 94.05           H  
ATOM   2912  CA  GLU B  27       7.445 -14.880  13.402  1.00 94.05           C  
ATOM   2913  HA  GLU B  27       8.306 -14.919  12.735  1.00 94.05           H  
ATOM   2914  C   GLU B  27       6.444 -13.884  12.790  1.00 94.05           C  
ATOM   2915  CB  GLU B  27       6.787 -16.269  13.445  1.00 94.05           C  
ATOM   2916  HB2 GLU B  27       5.920 -16.217  14.103  1.00 94.05           H  
ATOM   2917  HB3 GLU B  27       6.435 -16.523  12.444  1.00 94.05           H  
ATOM   2918  O   GLU B  27       6.377 -13.753  11.578  1.00 94.05           O  
ATOM   2919  CG  GLU B  27       7.721 -17.392  13.927  1.00 94.05           C  
ATOM   2920  HG2 GLU B  27       8.549 -17.502  13.227  1.00 94.05           H  
ATOM   2921  HG3 GLU B  27       8.184 -17.106  14.871  1.00 94.05           H  
ATOM   2922  CD  GLU B  27       7.004 -18.738  14.141  1.00 94.05           C  
ATOM   2923  OE1 GLU B  27       7.722 -19.713  14.483  1.00 94.05           O  
ATOM   2924  OE2 GLU B  27       5.749 -18.781  14.077  1.00 94.05           O  
ATOM   2925  N   LEU B  28       5.662 -13.172  13.601  1.00 95.35           N  
ATOM   2926  H   LEU B  28       5.709 -13.339  14.596  1.00 95.35           H  
ATOM   2927  CA  LEU B  28       4.733 -12.152  13.107  1.00 95.35           C  
ATOM   2928  HA  LEU B  28       4.322 -12.463  12.146  1.00 95.35           H  
ATOM   2929  C   LEU B  28       5.426 -10.804  12.864  1.00 95.35           C  
ATOM   2930  CB  LEU B  28       3.588 -12.011  14.119  1.00 95.35           C  
ATOM   2931  HB2 LEU B  28       4.024 -11.903  15.111  1.00 95.35           H  
ATOM   2932  HB3 LEU B  28       3.030 -11.101  13.901  1.00 95.35           H  
ATOM   2933  O   LEU B  28       5.120 -10.119  11.897  1.00 95.35           O  
ATOM   2934  CG  LEU B  28       2.613 -13.201  14.117  1.00 95.35           C  
ATOM   2935  HG  LEU B  28       3.161 -14.143  14.106  1.00 95.35           H  
ATOM   2936  CD1 LEU B  28       1.773 -13.156  15.392  1.00 95.35           C  
ATOM   2937 HD11 LEU B  28       1.185 -12.238  15.407  1.00 95.35           H  
ATOM   2938 HD12 LEU B  28       1.101 -14.014  15.412  1.00 95.35           H  
ATOM   2939 HD13 LEU B  28       2.425 -13.190  16.265  1.00 95.35           H  
ATOM   2940  CD2 LEU B  28       1.682 -13.156  12.906  1.00 95.35           C  
ATOM   2941 HD21 LEU B  28       1.178 -12.191  12.857  1.00 95.35           H  
ATOM   2942 HD22 LEU B  28       0.923 -13.935  12.987  1.00 95.35           H  
ATOM   2943 HD23 LEU B  28       2.251 -13.307  11.989  1.00 95.35           H  
ATOM   2944  N   GLU B  29       6.360 -10.416  13.735  1.00 92.62           N  
ATOM   2945  H   GLU B  29       6.513 -10.995  14.548  1.00 92.62           H  
ATOM   2946  CA  GLU B  29       6.979  -9.080  13.703  1.00 92.62           C  
ATOM   2947  HA  GLU B  29       6.287  -8.360  13.268  1.00 92.62           H  
ATOM   2948  C   GLU B  29       8.267  -9.017  12.872  1.00 92.62           C  
ATOM   2949  CB  GLU B  29       7.298  -8.641  15.145  1.00 92.62           C  
ATOM   2950  HB2 GLU B  29       7.917  -9.407  15.612  1.00 92.62           H  
ATOM   2951  HB3 GLU B  29       7.868  -7.713  15.114  1.00 92.62           H  
ATOM   2952  O   GLU B  29       8.590  -7.989  12.286  1.00 92.62           O  
ATOM   2953  CG  GLU B  29       6.041  -8.404  15.997  1.00 92.62           C  
ATOM   2954  HG2 GLU B  29       5.438  -9.311  15.999  1.00 92.62           H  
ATOM   2955  HG3 GLU B  29       5.454  -7.611  15.533  1.00 92.62           H  
ATOM   2956  CD  GLU B  29       6.347  -8.023  17.458  1.00 92.62           C  
ATOM   2957  OE1 GLU B  29       5.459  -7.417  18.109  1.00 92.62           O  
ATOM   2958  OE2 GLU B  29       7.418  -8.389  17.990  1.00 92.62           O  
ATOM   2959  N   SER B  30       9.047 -10.096  12.872  1.00 90.74           N  
ATOM   2960  H   SER B  30       8.681 -10.945  13.278  1.00 90.74           H  
ATOM   2961  CA  SER B  30      10.472 -10.067  12.510  1.00 90.74           C  
ATOM   2962  HA  SER B  30      10.622  -9.317  11.733  1.00 90.74           H  
ATOM   2963  C   SER B  30      10.957 -11.389  11.915  1.00 90.74           C  
ATOM   2964  CB  SER B  30      11.314  -9.648  13.729  1.00 90.74           C  
ATOM   2965  HB2 SER B  30      12.377  -9.694  13.493  1.00 90.74           H  
ATOM   2966  HB3 SER B  30      11.069  -8.616  13.982  1.00 90.74           H  
ATOM   2967  O   SER B  30      12.129 -11.733  12.036  1.00 90.74           O  
ATOM   2968  OG  SER B  30      11.020 -10.479  14.844  1.00 90.74           O  
ATOM   2969  HG  SER B  30      10.148 -10.838  14.666  1.00 90.74           H  
ATOM   2970  N   ASP B  31      10.059 -12.155  11.289  1.00 94.76           N  
ATOM   2971  H   ASP B  31       9.096 -11.855  11.242  1.00 94.76           H  
ATOM   2972  CA  ASP B  31      10.471 -13.343  10.543  1.00 94.76           C  
ATOM   2973  HA  ASP B  31      10.997 -14.004  11.233  1.00 94.76           H  
ATOM   2974  C   ASP B  31      11.416 -12.936   9.418  1.00 94.76           C  
ATOM   2975  CB  ASP B  31       9.268 -14.072   9.941  1.00 94.76           C  
ATOM   2976  HB2 ASP B  31       8.384 -13.760  10.498  1.00 94.76           H  
ATOM   2977  HB3 ASP B  31       9.117 -13.757   8.908  1.00 94.76           H  
ATOM   2978  O   ASP B  31      11.140 -11.984   8.672  1.00 94.76           O  
ATOM   2979  CG  ASP B  31       9.332 -15.595   9.984  1.00 94.76           C  
ATOM   2980  OD1 ASP B  31      10.263 -16.196  10.565  1.00 94.76           O  
ATOM   2981  OD2 ASP B  31       8.347 -16.220   9.529  1.00 94.76           O  
ATOM   2982  N   ASP B  32      12.504 -13.682   9.297  1.00 98.14           N  
ATOM   2983  H   ASP B  32      12.647 -14.436   9.953  1.00 98.14           H  
ATOM   2984  CA  ASP B  32      13.465 -13.521   8.221  1.00 98.14           C  
ATOM   2985  HA  ASP B  32      13.691 -12.462   8.090  1.00 98.14           H  
ATOM   2986  C   ASP B  32      12.850 -14.052   6.919  1.00 98.14           C  
ATOM   2987  CB  ASP B  32      14.759 -14.258   8.595  1.00 98.14           C  
ATOM   2988  HB2 ASP B  32      14.509 -15.266   8.925  1.00 98.14           H  
ATOM   2989  HB3 ASP B  32      15.372 -14.359   7.700  1.00 98.14           H  
ATOM   2990  O   ASP B  32      12.322 -15.170   6.873  1.00 98.14           O  
ATOM   2991  CG  ASP B  32      15.590 -13.559   9.684  1.00 98.14           C  
ATOM   2992  OD1 ASP B  32      15.512 -12.315   9.820  1.00 98.14           O  
ATOM   2993  OD2 ASP B  32      16.356 -14.275  10.368  1.00 98.14           O  
ATOM   2994  N   ILE B  33      12.912 -13.262   5.847  1.00 98.88           N  
ATOM   2995  H   ILE B  33      13.359 -12.361   5.939  1.00 98.88           H  
ATOM   2996  CA  ILE B  33      12.357 -13.623   4.536  1.00 98.88           C  
ATOM   2997  HA  ILE B  33      11.762 -14.532   4.625  1.00 98.88           H  
ATOM   2998  C   ILE B  33      13.509 -13.931   3.580  1.00 98.88           C  
ATOM   2999  CB  ILE B  33      11.416 -12.510   4.021  1.00 98.88           C  
ATOM   3000  HB  ILE B  33      12.001 -11.596   3.923  1.00 98.88           H  
ATOM   3001  O   ILE B  33      14.397 -13.111   3.387  1.00 98.88           O  
ATOM   3002  CG1 ILE B  33      10.260 -12.179   4.995  1.00 98.88           C  
ATOM   3003 HG12 ILE B  33      10.675 -11.747   5.905  1.00 98.88           H  
ATOM   3004 HG13 ILE B  33       9.632 -11.412   4.540  1.00 98.88           H  
ATOM   3005  CG2 ILE B  33      10.860 -12.840   2.625  1.00 98.88           C  
ATOM   3006 HG21 ILE B  33      11.672 -12.915   1.901  1.00 98.88           H  
ATOM   3007 HG22 ILE B  33      10.313 -13.783   2.640  1.00 98.88           H  
ATOM   3008 HG23 ILE B  33      10.191 -12.045   2.297  1.00 98.88           H  
ATOM   3009  CD1 ILE B  33       9.362 -13.359   5.388  1.00 98.88           C  
ATOM   3010 HD11 ILE B  33       8.529 -12.991   5.987  1.00 98.88           H  
ATOM   3011 HD12 ILE B  33       9.924 -14.074   5.988  1.00 98.88           H  
ATOM   3012 HD13 ILE B  33       8.961 -13.853   4.503  1.00 98.88           H  
ATOM   3013  N   ALA B  34      13.518 -15.112   2.975  1.00 98.90           N  
ATOM   3014  H   ALA B  34      12.698 -15.695   3.067  1.00 98.90           H  
ATOM   3015  CA  ALA B  34      14.487 -15.497   1.959  1.00 98.90           C  
ATOM   3016  HA  ALA B  34      15.455 -15.058   2.196  1.00 98.90           H  
ATOM   3017  C   ALA B  34      14.054 -14.998   0.575  1.00 98.90           C  
ATOM   3018  CB  ALA B  34      14.642 -17.021   1.978  1.00 98.90           C  
ATOM   3019  HB1 ALA B  34      15.282 -17.331   1.152  1.00 98.90           H  
ATOM   3020  HB2 ALA B  34      15.092 -17.337   2.919  1.00 98.90           H  
ATOM   3021  HB3 ALA B  34      13.668 -17.495   1.857  1.00 98.90           H  
ATOM   3022  O   ALA B  34      12.906 -15.192   0.168  1.00 98.90           O  
ATOM   3023  N   ILE B  35      14.998 -14.421  -0.169  1.00 98.93           N  
ATOM   3024  H   ILE B  35      15.915 -14.304   0.237  1.00 98.93           H  
ATOM   3025  CA  ILE B  35      14.881 -14.268  -1.620  1.00 98.93           C  
ATOM   3026  HA  ILE B  35      13.834 -14.134  -1.892  1.00 98.93           H  
ATOM   3027  C   ILE B  35      15.377 -15.572  -2.239  1.00 98.93           C  
ATOM   3028  CB  ILE B  35      15.671 -13.042  -2.126  1.00 98.93           C  
ATOM   3029  HB  ILE B  35      16.715 -13.146  -1.834  1.00 98.93           H  
ATOM   3030  O   ILE B  35      16.562 -15.889  -2.118  1.00 98.93           O  
ATOM   3031  CG1 ILE B  35      15.111 -11.730  -1.531  1.00 98.93           C  
ATOM   3032 HG12 ILE B  35      14.873 -11.867  -0.476  1.00 98.93           H  
ATOM   3033 HG13 ILE B  35      14.191 -11.470  -2.055  1.00 98.93           H  
ATOM   3034  CG2 ILE B  35      15.577 -12.995  -3.662  1.00 98.93           C  
ATOM   3035 HG21 ILE B  35      16.025 -12.083  -4.056  1.00 98.93           H  
ATOM   3036 HG22 ILE B  35      16.105 -13.845  -4.095  1.00 98.93           H  
ATOM   3037 HG23 ILE B  35      14.534 -13.044  -3.976  1.00 98.93           H  
ATOM   3038  CD1 ILE B  35      16.063 -10.535  -1.630  1.00 98.93           C  
ATOM   3039 HD11 ILE B  35      16.963 -10.741  -1.051  1.00 98.93           H  
ATOM   3040 HD12 ILE B  35      15.576  -9.654  -1.214  1.00 98.93           H  
ATOM   3041 HD13 ILE B  35      16.323 -10.330  -2.669  1.00 98.93           H  
ATOM   3042  N   VAL B  36      14.476 -16.327  -2.867  1.00 98.79           N  
ATOM   3043  H   VAL B  36      13.528 -15.986  -2.933  1.00 98.79           H  
ATOM   3044  CA  VAL B  36      14.781 -17.666  -3.403  1.00 98.79           C  
ATOM   3045  HA  VAL B  36      15.738 -17.969  -2.977  1.00 98.79           H  
ATOM   3046  C   VAL B  36      14.998 -17.691  -4.912  1.00 98.79           C  
ATOM   3047  CB  VAL B  36      13.751 -18.726  -2.970  1.00 98.79           C  
ATOM   3048  HB  VAL B  36      14.043 -19.680  -3.408  1.00 98.79           H  
ATOM   3049  O   VAL B  36      15.688 -18.555  -5.434  1.00 98.79           O  
ATOM   3050  CG1 VAL B  36      13.735 -18.888  -1.444  1.00 98.79           C  
ATOM   3051 HG11 VAL B  36      14.738 -19.146  -1.102  1.00 98.79           H  
ATOM   3052 HG12 VAL B  36      13.408 -17.968  -0.962  1.00 98.79           H  
ATOM   3053 HG13 VAL B  36      13.058 -19.699  -1.175  1.00 98.79           H  
ATOM   3054  CG2 VAL B  36      12.323 -18.413  -3.434  1.00 98.79           C  
ATOM   3055 HG21 VAL B  36      11.666 -19.237  -3.155  1.00 98.79           H  
ATOM   3056 HG22 VAL B  36      12.300 -18.319  -4.520  1.00 98.79           H  
ATOM   3057 HG23 VAL B  36      11.959 -17.497  -2.970  1.00 98.79           H  
ATOM   3058  N   GLY B  37      14.467 -16.703  -5.624  1.00 98.78           N  
ATOM   3059  H   GLY B  37      13.934 -15.996  -5.138  1.00 98.78           H  
ATOM   3060  CA  GLY B  37      14.687 -16.526  -7.055  1.00 98.78           C  
ATOM   3061  HA2 GLY B  37      15.660 -16.931  -7.334  1.00 98.78           H  
ATOM   3062  HA3 GLY B  37      13.920 -17.051  -7.624  1.00 98.78           H  
ATOM   3063  C   GLY B  37      14.638 -15.056  -7.427  1.00 98.78           C  
ATOM   3064  O   GLY B  37      14.033 -14.246  -6.724  1.00 98.78           O  
ATOM   3065  N   ALA B  38      15.286 -14.701  -8.528  1.00 98.79           N  
ATOM   3066  H   ALA B  38      15.765 -15.408  -9.067  1.00 98.79           H  
ATOM   3067  CA  ALA B  38      15.273 -13.347  -9.058  1.00 98.79           C  
ATOM   3068  HA  ALA B  38      14.300 -12.901  -8.853  1.00 98.79           H  
ATOM   3069  C   ALA B  38      15.471 -13.369 -10.575  1.00 98.79           C  
ATOM   3070  CB  ALA B  38      16.355 -12.513  -8.356  1.00 98.79           C  
ATOM   3071  HB1 ALA B  38      17.340 -12.942  -8.539  1.00 98.79           H  
ATOM   3072  HB2 ALA B  38      16.331 -11.490  -8.733  1.00 98.79           H  
ATOM   3073  HB3 ALA B  38      16.173 -12.498  -7.282  1.00 98.79           H  
ATOM   3074  O   ALA B  38      16.182 -14.219 -11.114  1.00 98.79           O  
ATOM   3075  N   ALA B  39      14.872 -12.414 -11.271  1.00 98.74           N  
ATOM   3076  H   ALA B  39      14.265 -11.767 -10.790  1.00 98.74           H  
ATOM   3077  CA  ALA B  39      15.131 -12.173 -12.683  1.00 98.74           C  
ATOM   3078  HA  ALA B  39      16.162 -12.448 -12.907  1.00 98.74           H  
ATOM   3079  C   ALA B  39      14.981 -10.685 -13.001  1.00 98.74           C  
ATOM   3080  CB  ALA B  39      14.204 -13.047 -13.534  1.00 98.74           C  
ATOM   3081  HB1 ALA B  39      14.395 -12.888 -14.595  1.00 98.74           H  
ATOM   3082  HB2 ALA B  39      13.167 -12.786 -13.323  1.00 98.74           H  
ATOM   3083  HB3 ALA B  39      14.362 -14.101 -13.305  1.00 98.74           H  
ATOM   3084  O   ALA B  39      14.368  -9.921 -12.247  1.00 98.74           O  
ATOM   3085  N   CYS B  40      15.563 -10.270 -14.122  1.00 98.43           N  
ATOM   3086  H   CYS B  40      15.996 -10.934 -14.748  1.00 98.43           H  
ATOM   3087  CA  CYS B  40      15.496  -8.894 -14.576  1.00 98.43           C  
ATOM   3088  HA  CYS B  40      14.514  -8.502 -14.312  1.00 98.43           H  
ATOM   3089  C   CYS B  40      15.636  -8.763 -16.089  1.00 98.43           C  
ATOM   3090  CB  CYS B  40      16.564  -8.048 -13.869  1.00 98.43           C  
ATOM   3091  HB2 CYS B  40      16.485  -7.020 -14.222  1.00 98.43           H  
ATOM   3092  HB3 CYS B  40      16.358  -8.056 -12.799  1.00 98.43           H  
ATOM   3093  O   CYS B  40      16.199  -9.616 -16.770  1.00 98.43           O  
ATOM   3094  SG  CYS B  40      18.249  -8.659 -14.190  1.00 98.43           S  
ATOM   3095  HG  CYS B  40      18.889  -7.545 -13.823  1.00 98.43           H  
ATOM   3096  N   ARG B  41      15.166  -7.616 -16.571  1.00 98.20           N  
ATOM   3097  H   ARG B  41      14.690  -7.016 -15.912  1.00 98.20           H  
ATOM   3098  CA  ARG B  41      15.403  -7.070 -17.904  1.00 98.20           C  
ATOM   3099  HA  ARG B  41      16.203  -7.629 -18.390  1.00 98.20           H  
ATOM   3100  C   ARG B  41      15.856  -5.631 -17.716  1.00 98.20           C  
ATOM   3101  CB  ARG B  41      14.100  -7.174 -18.721  1.00 98.20           C  
ATOM   3102  HB2 ARG B  41      13.838  -6.205 -19.147  1.00 98.20           H  
ATOM   3103  HB3 ARG B  41      13.277  -7.454 -18.064  1.00 98.20           H  
ATOM   3104  O   ARG B  41      15.040  -4.795 -17.323  1.00 98.20           O  
ATOM   3105  CG  ARG B  41      14.174  -8.203 -19.852  1.00 98.20           C  
ATOM   3106  HG2 ARG B  41      14.682  -9.106 -19.512  1.00 98.20           H  
ATOM   3107  HG3 ARG B  41      13.154  -8.471 -20.129  1.00 98.20           H  
ATOM   3108  CD  ARG B  41      14.876  -7.622 -21.084  1.00 98.20           C  
ATOM   3109  HD2 ARG B  41      15.938  -7.512 -20.862  1.00 98.20           H  
ATOM   3110  HD3 ARG B  41      14.451  -6.644 -21.310  1.00 98.20           H  
ATOM   3111  NE  ARG B  41      14.679  -8.500 -22.246  1.00 98.20           N  
ATOM   3112  HE  ARG B  41      13.995  -9.236 -22.142  1.00 98.20           H  
ATOM   3113  NH1 ARG B  41      16.268  -7.599 -23.636  1.00 98.20           N  
ATOM   3114 HH11 ARG B  41      16.932  -7.938 -24.317  1.00 98.20           H  
ATOM   3115 HH12 ARG B  41      16.552  -6.999 -22.874  1.00 98.20           H  
ATOM   3116  NH2 ARG B  41      15.179  -9.420 -24.256  1.00 98.20           N  
ATOM   3117 HH21 ARG B  41      15.941  -9.584 -24.898  1.00 98.20           H  
ATOM   3118 HH22 ARG B  41      14.530 -10.174 -24.079  1.00 98.20           H  
ATOM   3119  CZ  ARG B  41      15.351  -8.485 -23.376  1.00 98.20           C  
ATOM   3120  N   PHE B  42      17.127  -5.343 -17.982  1.00 98.16           N  
ATOM   3121  H   PHE B  42      17.724  -6.087 -18.314  1.00 98.16           H  
ATOM   3122  CA  PHE B  42      17.719  -4.012 -17.823  1.00 98.16           C  
ATOM   3123  HA  PHE B  42      16.910  -3.313 -17.612  1.00 98.16           H  
ATOM   3124  C   PHE B  42      18.388  -3.505 -19.119  1.00 98.16           C  
ATOM   3125  CB  PHE B  42      18.679  -3.992 -16.614  1.00 98.16           C  
ATOM   3126  HB2 PHE B  42      19.472  -4.719 -16.785  1.00 98.16           H  
ATOM   3127  HB3 PHE B  42      19.162  -3.017 -16.553  1.00 98.16           H  
ATOM   3128  O   PHE B  42      18.625  -4.276 -20.061  1.00 98.16           O  
ATOM   3129  CG  PHE B  42      18.083  -4.284 -15.247  1.00 98.16           C  
ATOM   3130  CD1 PHE B  42      16.774  -3.889 -14.911  1.00 98.16           C  
ATOM   3131  HD1 PHE B  42      16.161  -3.356 -15.623  1.00 98.16           H  
ATOM   3132  CD2 PHE B  42      18.874  -4.932 -14.280  1.00 98.16           C  
ATOM   3133  HD2 PHE B  42      19.887  -5.220 -14.517  1.00 98.16           H  
ATOM   3134  CE1 PHE B  42      16.247  -4.166 -13.639  1.00 98.16           C  
ATOM   3135  HE1 PHE B  42      15.238  -3.866 -13.397  1.00 98.16           H  
ATOM   3136  CE2 PHE B  42      18.353  -5.198 -13.003  1.00 98.16           C  
ATOM   3137  HE2 PHE B  42      18.961  -5.700 -12.265  1.00 98.16           H  
ATOM   3138  CZ  PHE B  42      17.041  -4.819 -12.684  1.00 98.16           C  
ATOM   3139  HZ  PHE B  42      16.649  -5.032 -11.700  1.00 98.16           H  
ATOM   3140  N   PRO B  43      18.645  -2.185 -19.226  1.00 96.85           N  
ATOM   3141  CA  PRO B  43      19.314  -1.581 -20.376  1.00 96.85           C  
ATOM   3142  HA  PRO B  43      18.706  -1.758 -21.263  1.00 96.85           H  
ATOM   3143  C   PRO B  43      20.722  -2.149 -20.604  1.00 96.85           C  
ATOM   3144  CB  PRO B  43      19.337  -0.078 -20.082  1.00 96.85           C  
ATOM   3145  HB2 PRO B  43      20.247   0.178 -19.539  1.00 96.85           H  
ATOM   3146  HB3 PRO B  43      19.250   0.519 -20.990  1.00 96.85           H  
ATOM   3147  O   PRO B  43      21.271  -2.861 -19.776  1.00 96.85           O  
ATOM   3148  CG  PRO B  43      18.146   0.126 -19.150  1.00 96.85           C  
ATOM   3149  HG2 PRO B  43      17.218   0.139 -19.721  1.00 96.85           H  
ATOM   3150  HG3 PRO B  43      18.244   1.023 -18.539  1.00 96.85           H  
ATOM   3151  CD  PRO B  43      18.224  -1.138 -18.307  1.00 96.85           C  
ATOM   3152  HD2 PRO B  43      17.251  -1.349 -17.861  1.00 96.85           H  
ATOM   3153  HD3 PRO B  43      18.970  -1.007 -17.523  1.00 96.85           H  
ATOM   3154  N   GLY B  44      21.326  -1.867 -21.761  1.00 93.80           N  
ATOM   3155  H   GLY B  44      20.862  -1.233 -22.396  1.00 93.80           H  
ATOM   3156  CA  GLY B  44      22.658  -2.396 -22.109  1.00 93.80           C  
ATOM   3157  HA2 GLY B  44      23.282  -2.417 -21.216  1.00 93.80           H  
ATOM   3158  HA3 GLY B  44      23.133  -1.731 -22.831  1.00 93.80           H  
ATOM   3159  C   GLY B  44      22.640  -3.816 -22.690  1.00 93.80           C  
ATOM   3160  O   GLY B  44      23.621  -4.246 -23.296  1.00 93.80           O  
ATOM   3161  N   GLY B  45      21.491  -4.495 -22.647  1.00 89.53           N  
ATOM   3162  H   GLY B  45      20.754  -4.104 -22.077  1.00 89.53           H  
ATOM   3163  CA  GLY B  45      21.337  -5.883 -23.097  1.00 89.53           C  
ATOM   3164  HA2 GLY B  45      22.120  -6.147 -23.808  1.00 89.53           H  
ATOM   3165  HA3 GLY B  45      20.369  -5.989 -23.586  1.00 89.53           H  
ATOM   3166  C   GLY B  45      21.381  -6.892 -21.951  1.00 89.53           C  
ATOM   3167  O   GLY B  45      21.732  -8.045 -22.183  1.00 89.53           O  
ATOM   3168  N   ASP B  46      21.039  -6.455 -20.740  1.00 82.97           N  
ATOM   3169  H   ASP B  46      20.778  -5.489 -20.601  1.00 82.97           H  
ATOM   3170  CA  ASP B  46      20.923  -7.311 -19.566  1.00 82.97           C  
ATOM   3171  HA  ASP B  46      21.709  -8.065 -19.585  1.00 82.97           H  
ATOM   3172  C   ASP B  46      19.589  -8.055 -19.585  1.00 82.97           C  
ATOM   3173  CB  ASP B  46      21.096  -6.451 -18.307  1.00 82.97           C  
ATOM   3174  HB2 ASP B  46      20.762  -7.011 -17.433  1.00 82.97           H  
ATOM   3175  HB3 ASP B  46      20.487  -5.555 -18.421  1.00 82.97           H  
ATOM   3176  O   ASP B  46      18.557  -7.551 -19.147  1.00 82.97           O  
ATOM   3177  CG  ASP B  46      22.550  -6.047 -18.100  1.00 82.97           C  
ATOM   3178  OD1 ASP B  46      23.420  -6.829 -18.530  1.00 82.97           O  
ATOM   3179  OD2 ASP B  46      22.820  -4.961 -17.547  1.00 82.97           O  
ATOM   3180  N   GLU B  47      19.614  -9.268 -20.130  1.00 88.92           N  
ATOM   3181  H   GLU B  47      20.486  -9.586 -20.528  1.00 88.92           H  
ATOM   3182  CA  GLU B  47      18.459 -10.181 -20.189  1.00 88.92           C  
ATOM   3183  HA  GLU B  47      17.544  -9.602 -20.067  1.00 88.92           H  
ATOM   3184  C   GLU B  47      18.467 -11.194 -19.033  1.00 88.92           C  
ATOM   3185  CB  GLU B  47      18.383 -10.878 -21.562  1.00 88.92           C  
ATOM   3186  HB2 GLU B  47      17.389 -11.314 -21.660  1.00 88.92           H  
ATOM   3187  HB3 GLU B  47      19.123 -11.677 -21.609  1.00 88.92           H  
ATOM   3188  O   GLU B  47      17.761 -12.194 -19.053  1.00 88.92           O  
ATOM   3189  CG  GLU B  47      18.626  -9.914 -22.733  1.00 88.92           C  
ATOM   3190  HG2 GLU B  47      19.698  -9.740 -22.830  1.00 88.92           H  
ATOM   3191  HG3 GLU B  47      18.162  -8.957 -22.493  1.00 88.92           H  
ATOM   3192  CD  GLU B  47      18.090 -10.404 -24.085  1.00 88.92           C  
ATOM   3193  OE1 GLU B  47      17.806  -9.512 -24.930  1.00 88.92           O  
ATOM   3194  OE2 GLU B  47      17.925 -11.621 -24.289  1.00 88.92           O  
ATOM   3195  N   GLY B  48      19.331 -10.980 -18.043  1.00 92.94           N  
ATOM   3196  H   GLY B  48      19.870 -10.125 -18.059  1.00 92.94           H  
ATOM   3197  CA  GLY B  48      19.509 -11.878 -16.917  1.00 92.94           C  
ATOM   3198  HA2 GLY B  48      19.804 -12.860 -17.285  1.00 92.94           H  
ATOM   3199  HA3 GLY B  48      18.557 -11.967 -16.393  1.00 92.94           H  
ATOM   3200  C   GLY B  48      20.567 -11.386 -15.936  1.00 92.94           C  
ATOM   3201  O   GLY B  48      21.322 -10.447 -16.212  1.00 92.94           O  
ATOM   3202  N   LEU B  49      20.623 -12.064 -14.791  1.00 96.64           N  
ATOM   3203  H   LEU B  49      20.019 -12.866 -14.681  1.00 96.64           H  
ATOM   3204  CA  LEU B  49      21.485 -11.728 -13.660  1.00 96.64           C  
ATOM   3205  HA  LEU B  49      21.280 -10.708 -13.335  1.00 96.64           H  
ATOM   3206  C   LEU B  49      22.979 -11.791 -14.001  1.00 96.64           C  
ATOM   3207  CB  LEU B  49      21.169 -12.711 -12.521  1.00 96.64           C  
ATOM   3208  HB2 LEU B  49      21.303 -13.728 -12.890  1.00 96.64           H  
ATOM   3209  HB3 LEU B  49      21.908 -12.563 -11.733  1.00 96.64           H  
ATOM   3210  O   LEU B  49      23.747 -10.942 -13.562  1.00 96.64           O  
ATOM   3211  CG  LEU B  49      19.767 -12.592 -11.899  1.00 96.64           C  
ATOM   3212  HG  LEU B  49      19.014 -12.787 -12.663  1.00 96.64           H  
ATOM   3213  CD1 LEU B  49      19.617 -13.635 -10.795  1.00 96.64           C  
ATOM   3214 HD11 LEU B  49      19.813 -14.630 -11.194  1.00 96.64           H  
ATOM   3215 HD12 LEU B  49      18.604 -13.612 -10.393  1.00 96.64           H  
ATOM   3216 HD13 LEU B  49      20.327 -13.439  -9.992  1.00 96.64           H  
ATOM   3217  CD2 LEU B  49      19.505 -11.216 -11.291  1.00 96.64           C  
ATOM   3218 HD21 LEU B  49      18.534 -11.222 -10.796  1.00 96.64           H  
ATOM   3219 HD22 LEU B  49      19.492 -10.462 -12.079  1.00 96.64           H  
ATOM   3220 HD23 LEU B  49      20.279 -10.975 -10.563  1.00 96.64           H  
ATOM   3221  N   GLU B  50      23.391 -12.756 -14.821  1.00 94.75           N  
ATOM   3222  H   GLU B  50      22.715 -13.434 -15.143  1.00 94.75           H  
ATOM   3223  CA  GLU B  50      24.794 -12.985 -15.171  1.00 94.75           C  
ATOM   3224  HA  GLU B  50      25.389 -13.012 -14.258  1.00 94.75           H  
ATOM   3225  C   GLU B  50      25.341 -11.853 -16.053  1.00 94.75           C  
ATOM   3226  CB  GLU B  50      24.946 -14.336 -15.900  1.00 94.75           C  
ATOM   3227  HB2 GLU B  50      26.008 -14.478 -16.096  1.00 94.75           H  
ATOM   3228  HB3 GLU B  50      24.449 -14.291 -16.870  1.00 94.75           H  
ATOM   3229  O   GLU B  50      26.451 -11.359 -15.846  1.00 94.75           O  
ATOM   3230  CG  GLU B  50      24.449 -15.576 -15.125  1.00 94.75           C  
ATOM   3231  HG2 GLU B  50      24.789 -15.504 -14.092  1.00 94.75           H  
ATOM   3232  HG3 GLU B  50      24.927 -16.449 -15.569  1.00 94.75           H  
ATOM   3233  CD  GLU B  50      22.920 -15.808 -15.157  1.00 94.75           C  
ATOM   3234  OE1 GLU B  50      22.423 -16.779 -14.555  1.00 94.75           O  
ATOM   3235  OE2 GLU B  50      22.179 -15.031 -15.808  1.00 94.75           O  
ATOM   3236  N   THR B  51      24.548 -11.407 -17.032  1.00 95.61           N  
ATOM   3237  H   THR B  51      23.635 -11.826 -17.141  1.00 95.61           H  
ATOM   3238  CA  THR B  51      24.874 -10.234 -17.855  1.00 95.61           C  
ATOM   3239  HA  THR B  51      25.889 -10.350 -18.236  1.00 95.61           H  
ATOM   3240  C   THR B  51      24.890  -8.957 -17.024  1.00 95.61           C  
ATOM   3241  CB  THR B  51      23.918 -10.085 -19.051  1.00 95.61           C  
ATOM   3242  HB  THR B  51      23.856  -9.041 -19.357  1.00 95.61           H  
ATOM   3243  O   THR B  51      25.845  -8.188 -17.140  1.00 95.61           O  
ATOM   3244  CG2 THR B  51      24.434 -10.889 -20.243  1.00 95.61           C  
ATOM   3245 HG21 THR B  51      23.763 -10.738 -21.088  1.00 95.61           H  
ATOM   3246 HG22 THR B  51      24.462 -11.948 -19.986  1.00 95.61           H  
ATOM   3247 HG23 THR B  51      25.434 -10.547 -20.509  1.00 95.61           H  
ATOM   3248  OG1 THR B  51      22.627 -10.591 -18.774  1.00 95.61           O  
ATOM   3249  HG1 THR B  51      22.286 -10.148 -17.993  1.00 95.61           H  
ATOM   3250  N   TYR B  52      23.919  -8.805 -16.117  1.00 97.65           N  
ATOM   3251  H   TYR B  52      23.191  -9.502 -16.047  1.00 97.65           H  
ATOM   3252  CA  TYR B  52      23.831  -7.647 -15.237  1.00 97.65           C  
ATOM   3253  HA  TYR B  52      23.825  -6.751 -15.857  1.00 97.65           H  
ATOM   3254  C   TYR B  52      25.047  -7.542 -14.311  1.00 97.65           C  
ATOM   3255  CB  TYR B  52      22.514  -7.724 -14.455  1.00 97.65           C  
ATOM   3256  HB2 TYR B  52      22.481  -8.673 -13.920  1.00 97.65           H  
ATOM   3257  HB3 TYR B  52      21.688  -7.720 -15.166  1.00 97.65           H  
ATOM   3258  O   TYR B  52      25.677  -6.487 -14.242  1.00 97.65           O  
ATOM   3259  CG  TYR B  52      22.279  -6.602 -13.463  1.00 97.65           C  
ATOM   3260  CD1 TYR B  52      21.673  -6.892 -12.225  1.00 97.65           C  
ATOM   3261  HD1 TYR B  52      21.401  -7.909 -11.985  1.00 97.65           H  
ATOM   3262  CD2 TYR B  52      22.629  -5.274 -13.780  1.00 97.65           C  
ATOM   3263  HD2 TYR B  52      23.086  -5.035 -14.729  1.00 97.65           H  
ATOM   3264  CE1 TYR B  52      21.399  -5.859 -11.311  1.00 97.65           C  
ATOM   3265  HE1 TYR B  52      20.925  -6.076 -10.365  1.00 97.65           H  
ATOM   3266  CE2 TYR B  52      22.363  -4.242 -12.863  1.00 97.65           C  
ATOM   3267  HE2 TYR B  52      22.633  -3.221 -13.093  1.00 97.65           H  
ATOM   3268  OH  TYR B  52      21.350  -3.529 -10.809  1.00 97.65           O  
ATOM   3269  HH  TYR B  52      20.839  -3.822 -10.051  1.00 97.65           H  
ATOM   3270  CZ  TYR B  52      21.711  -4.530 -11.647  1.00 97.65           C  
ATOM   3271  N   TRP B  53      25.454  -8.645 -13.670  1.00 97.70           N  
ATOM   3272  H   TRP B  53      24.899  -9.486 -13.736  1.00 97.70           H  
ATOM   3273  CA  TRP B  53      26.677  -8.667 -12.869  1.00 97.70           C  
ATOM   3274  HA  TRP B  53      26.592  -7.928 -12.072  1.00 97.70           H  
ATOM   3275  C   TRP B  53      27.905  -8.291 -13.696  1.00 97.70           C  
ATOM   3276  CB  TRP B  53      26.916 -10.038 -12.234  1.00 97.70           C  
ATOM   3277  HB2 TRP B  53      26.877 -10.813 -12.999  1.00 97.70           H  
ATOM   3278  HB3 TRP B  53      26.141 -10.246 -11.496  1.00 97.70           H  
ATOM   3279  O   TRP B  53      28.701  -7.457 -13.268  1.00 97.70           O  
ATOM   3280  CG  TRP B  53      28.246 -10.079 -11.554  1.00 97.70           C  
ATOM   3281  CD1 TRP B  53      29.331 -10.754 -11.989  1.00 97.70           C  
ATOM   3282  HD1 TRP B  53      29.340 -11.422 -12.837  1.00 97.70           H  
ATOM   3283  CD2 TRP B  53      28.690  -9.303 -10.400  1.00 97.70           C  
ATOM   3284  CE2 TRP B  53      30.069  -9.586 -10.173  1.00 97.70           C  
ATOM   3285  CE3 TRP B  53      28.074  -8.372  -9.536  1.00 97.70           C  
ATOM   3286  HE3 TRP B  53      27.038  -8.111  -9.693  1.00 97.70           H  
ATOM   3287  NE1 TRP B  53      30.419 -10.428 -11.204  1.00 97.70           N  
ATOM   3288  HE1 TRP B  53      31.340 -10.823 -11.335  1.00 97.70           H  
ATOM   3289  CH2 TRP B  53      30.132  -8.134  -8.248  1.00 97.70           C  
ATOM   3290  HH2 TRP B  53      30.671  -7.695  -7.421  1.00 97.70           H  
ATOM   3291  CZ2 TRP B  53      30.789  -9.023  -9.113  1.00 97.70           C  
ATOM   3292  HZ2 TRP B  53      31.831  -9.265  -8.962  1.00 97.70           H  
ATOM   3293  CZ3 TRP B  53      28.783  -7.804  -8.462  1.00 97.70           C  
ATOM   3294  HZ3 TRP B  53      28.283  -7.125  -7.788  1.00 97.70           H  
ATOM   3295  N   ARG B  54      28.054  -8.865 -14.895  1.00 96.78           N  
ATOM   3296  H   ARG B  54      27.368  -9.545 -15.190  1.00 96.78           H  
ATOM   3297  CA  ARG B  54      29.191  -8.552 -15.765  1.00 96.78           C  
ATOM   3298  HA  ARG B  54      30.109  -8.780 -15.225  1.00 96.78           H  
ATOM   3299  C   ARG B  54      29.251  -7.056 -16.087  1.00 96.78           C  
ATOM   3300  CB  ARG B  54      29.118  -9.427 -17.017  1.00 96.78           C  
ATOM   3301  HB2 ARG B  54      28.201  -9.185 -17.553  1.00 96.78           H  
ATOM   3302  HB3 ARG B  54      29.079 -10.475 -16.720  1.00 96.78           H  
ATOM   3303  O   ARG B  54      30.320  -6.469 -15.965  1.00 96.78           O  
ATOM   3304  CG  ARG B  54      30.341  -9.210 -17.919  1.00 96.78           C  
ATOM   3305  HG2 ARG B  54      30.432  -8.151 -18.161  1.00 96.78           H  
ATOM   3306  HG3 ARG B  54      31.244  -9.526 -17.396  1.00 96.78           H  
ATOM   3307  CD  ARG B  54      30.218  -9.980 -19.231  1.00 96.78           C  
ATOM   3308  HD2 ARG B  54      30.156 -11.046 -19.013  1.00 96.78           H  
ATOM   3309  HD3 ARG B  54      31.112  -9.777 -19.821  1.00 96.78           H  
ATOM   3310  NE  ARG B  54      29.021  -9.534 -19.967  1.00 96.78           N  
ATOM   3311  HE  ARG B  54      28.498  -8.789 -19.529  1.00 96.78           H  
ATOM   3312  NH1 ARG B  54      29.270 -10.826 -21.828  1.00 96.78           N  
ATOM   3313 HH11 ARG B  54      28.982 -11.071 -22.765  1.00 96.78           H  
ATOM   3314 HH12 ARG B  54      30.146 -11.129 -21.428  1.00 96.78           H  
ATOM   3315  NH2 ARG B  54      27.529  -9.412 -21.656  1.00 96.78           N  
ATOM   3316 HH21 ARG B  54      27.163  -9.705 -22.551  1.00 96.78           H  
ATOM   3317 HH22 ARG B  54      27.085  -8.648 -21.167  1.00 96.78           H  
ATOM   3318  CZ  ARG B  54      28.609  -9.930 -21.146  1.00 96.78           C  
ATOM   3319  N   HIS B  55      28.127  -6.425 -16.431  1.00 96.56           N  
ATOM   3320  H   HIS B  55      27.266  -6.949 -16.490  1.00 96.56           H  
ATOM   3321  CA  HIS B  55      28.090  -4.980 -16.677  1.00 96.56           C  
ATOM   3322  HA  HIS B  55      28.848  -4.726 -17.418  1.00 96.56           H  
ATOM   3323  C   HIS B  55      28.427  -4.153 -15.429  1.00 96.56           C  
ATOM   3324  CB  HIS B  55      26.717  -4.580 -17.222  1.00 96.56           C  
ATOM   3325  HB2 HIS B  55      25.937  -5.023 -16.602  1.00 96.56           H  
ATOM   3326  HB3 HIS B  55      26.612  -3.498 -17.150  1.00 96.56           H  
ATOM   3327  O   HIS B  55      29.152  -3.164 -15.540  1.00 96.56           O  
ATOM   3328  CG  HIS B  55      26.463  -4.953 -18.659  1.00 96.56           C  
ATOM   3329  CD2 HIS B  55      27.339  -5.446 -19.591  1.00 96.56           C  
ATOM   3330  HD2 HIS B  55      28.393  -5.627 -19.434  1.00 96.56           H  
ATOM   3331  ND1 HIS B  55      25.237  -4.877 -19.260  1.00 96.56           N  
ATOM   3332  HD1 HIS B  55      24.368  -4.837 -18.747  1.00 96.56           H  
ATOM   3333  CE1 HIS B  55      25.356  -5.352 -20.507  1.00 96.56           C  
ATOM   3334  HE1 HIS B  55      24.518  -5.529 -21.165  1.00 96.56           H  
ATOM   3335  NE2 HIS B  55      26.627  -5.718 -20.770  1.00 96.56           N  
ATOM   3336  N   LEU B  56      27.964  -4.562 -14.244  1.00 97.50           N  
ATOM   3337  H   LEU B  56      27.347  -5.361 -14.217  1.00 97.50           H  
ATOM   3338  CA  LEU B  56      28.323  -3.907 -12.983  1.00 97.50           C  
ATOM   3339  HA  LEU B  56      28.111  -2.841 -13.063  1.00 97.50           H  
ATOM   3340  C   LEU B  56      29.823  -4.033 -12.676  1.00 97.50           C  
ATOM   3341  CB  LEU B  56      27.497  -4.511 -11.835  1.00 97.50           C  
ATOM   3342  HB2 LEU B  56      27.909  -4.155 -10.891  1.00 97.50           H  
ATOM   3343  HB3 LEU B  56      27.615  -5.594 -11.852  1.00 97.50           H  
ATOM   3344  O   LEU B  56      30.465  -3.040 -12.338  1.00 97.50           O  
ATOM   3345  CG  LEU B  56      25.996  -4.177 -11.861  1.00 97.50           C  
ATOM   3346  HG  LEU B  56      25.569  -4.401 -12.838  1.00 97.50           H  
ATOM   3347  CD1 LEU B  56      25.295  -5.029 -10.801  1.00 97.50           C  
ATOM   3348 HD11 LEU B  56      25.817  -4.954  -9.848  1.00 97.50           H  
ATOM   3349 HD12 LEU B  56      25.294  -6.069 -11.127  1.00 97.50           H  
ATOM   3350 HD13 LEU B  56      24.260  -4.707 -10.684  1.00 97.50           H  
ATOM   3351  CD2 LEU B  56      25.741  -2.700 -11.559  1.00 97.50           C  
ATOM   3352 HD21 LEU B  56      26.158  -2.431 -10.589  1.00 97.50           H  
ATOM   3353 HD22 LEU B  56      26.189  -2.078 -12.335  1.00 97.50           H  
ATOM   3354 HD23 LEU B  56      24.665  -2.521 -11.566  1.00 97.50           H  
ATOM   3355  N   ALA B  57      30.388  -5.233 -12.815  1.00 96.87           N  
ATOM   3356  H   ALA B  57      29.796  -6.007 -13.081  1.00 96.87           H  
ATOM   3357  CA  ALA B  57      31.794  -5.519 -12.539  1.00 96.87           C  
ATOM   3358  HA  ALA B  57      32.035  -5.158 -11.539  1.00 96.87           H  
ATOM   3359  C   ALA B  57      32.744  -4.820 -13.526  1.00 96.87           C  
ATOM   3360  CB  ALA B  57      31.982  -7.040 -12.565  1.00 96.87           C  
ATOM   3361  HB1 ALA B  57      33.015  -7.286 -12.317  1.00 96.87           H  
ATOM   3362  HB2 ALA B  57      31.746  -7.429 -13.556  1.00 96.87           H  
ATOM   3363  HB3 ALA B  57      31.321  -7.504 -11.833  1.00 96.87           H  
ATOM   3364  O   ALA B  57      33.814  -4.357 -13.132  1.00 96.87           O  
ATOM   3365  N   GLU B  58      32.342  -4.699 -14.793  1.00 95.87           N  
ATOM   3366  H   GLU B  58      31.491  -5.167 -15.071  1.00 95.87           H  
ATOM   3367  CA  GLU B  58      33.067  -3.941 -15.822  1.00 95.87           C  
ATOM   3368  HA  GLU B  58      34.132  -4.152 -15.732  1.00 95.87           H  
ATOM   3369  C   GLU B  58      32.916  -2.417 -15.659  1.00 95.87           C  
ATOM   3370  CB  GLU B  58      32.604  -4.400 -17.220  1.00 95.87           C  
ATOM   3371  HB2 GLU B  58      33.004  -3.718 -17.970  1.00 95.87           H  
ATOM   3372  HB3 GLU B  58      31.516  -4.353 -17.264  1.00 95.87           H  
ATOM   3373  O   GLU B  58      33.587  -1.658 -16.359  1.00 95.87           O  
ATOM   3374  CG  GLU B  58      33.085  -5.824 -17.569  1.00 95.87           C  
ATOM   3375  HG2 GLU B  58      34.173  -5.808 -17.635  1.00 95.87           H  
ATOM   3376  HG3 GLU B  58      32.822  -6.508 -16.762  1.00 95.87           H  
ATOM   3377  CD  GLU B  58      32.513  -6.378 -18.891  1.00 95.87           C  
ATOM   3378  OE1 GLU B  58      32.775  -7.571 -19.186  1.00 95.87           O  
ATOM   3379  OE2 GLU B  58      31.819  -5.638 -19.627  1.00 95.87           O  
ATOM   3380  N   GLY B  59      32.057  -1.949 -14.743  1.00 95.98           N  
ATOM   3381  H   GLY B  59      31.555  -2.612 -14.170  1.00 95.98           H  
ATOM   3382  CA  GLY B  59      31.778  -0.526 -14.551  1.00 95.98           C  
ATOM   3383  HA2 GLY B  59      32.714   0.009 -14.388  1.00 95.98           H  
ATOM   3384  HA3 GLY B  59      31.146  -0.409 -13.671  1.00 95.98           H  
ATOM   3385  C   GLY B  59      31.060   0.106 -15.746  1.00 95.98           C  
ATOM   3386  O   GLY B  59      31.240   1.293 -16.016  1.00 95.98           O  
ATOM   3387  N   MET B  60      30.269  -0.675 -16.489  1.00 96.09           N  
ATOM   3388  H   MET B  60      30.115  -1.627 -16.188  1.00 96.09           H  
ATOM   3389  CA  MET B  60      29.556  -0.188 -17.665  1.00 96.09           C  
ATOM   3390  HA  MET B  60      30.290   0.289 -18.315  1.00 96.09           H  
ATOM   3391  C   MET B  60      28.514   0.862 -17.261  1.00 96.09           C  
ATOM   3392  CB  MET B  60      28.923  -1.359 -18.437  1.00 96.09           C  
ATOM   3393  HB2 MET B  60      28.114  -1.788 -17.846  1.00 96.09           H  
ATOM   3394  HB3 MET B  60      29.680  -2.126 -18.602  1.00 96.09           H  
ATOM   3395  O   MET B  60      27.774   0.682 -16.289  1.00 96.09           O  
ATOM   3396  CG  MET B  60      28.370  -0.901 -19.796  1.00 96.09           C  
ATOM   3397  HG2 MET B  60      27.622  -0.129 -19.619  1.00 96.09           H  
ATOM   3398  HG3 MET B  60      29.181  -0.457 -20.374  1.00 96.09           H  
ATOM   3399  SD  MET B  60      27.575  -2.176 -20.812  1.00 96.09           S  
ATOM   3400  CE  MET B  60      29.009  -3.175 -21.301  1.00 96.09           C  
ATOM   3401  HE1 MET B  60      29.493  -3.590 -20.417  1.00 96.09           H  
ATOM   3402  HE2 MET B  60      28.676  -3.997 -21.935  1.00 96.09           H  
ATOM   3403  HE3 MET B  60      29.723  -2.558 -21.845  1.00 96.09           H  
ATOM   3404  N   VAL B  61      28.436   1.941 -18.044  1.00 96.90           N  
ATOM   3405  H   VAL B  61      29.106   2.044 -18.794  1.00 96.90           H  
ATOM   3406  CA  VAL B  61      27.380   2.952 -17.938  1.00 96.90           C  
ATOM   3407  HA  VAL B  61      26.712   2.662 -17.127  1.00 96.90           H  
ATOM   3408  C   VAL B  61      26.565   2.979 -19.216  1.00 96.90           C  
ATOM   3409  CB  VAL B  61      27.913   4.351 -17.592  1.00 96.90           C  
ATOM   3410  HB  VAL B  61      28.548   4.725 -18.395  1.00 96.90           H  
ATOM   3411  O   VAL B  61      27.094   3.188 -20.308  1.00 96.90           O  
ATOM   3412  CG1 VAL B  61      26.728   5.312 -17.388  1.00 96.90           C  
ATOM   3413 HG11 VAL B  61      25.920   4.799 -16.867  1.00 96.90           H  
ATOM   3414 HG12 VAL B  61      27.000   6.160 -16.759  1.00 96.90           H  
ATOM   3415 HG13 VAL B  61      26.358   5.659 -18.353  1.00 96.90           H  
ATOM   3416  CG2 VAL B  61      28.735   4.282 -16.306  1.00 96.90           C  
ATOM   3417 HG21 VAL B  61      29.027   5.269 -15.947  1.00 96.90           H  
ATOM   3418 HG22 VAL B  61      28.136   3.798 -15.534  1.00 96.90           H  
ATOM   3419 HG23 VAL B  61      29.640   3.698 -16.477  1.00 96.90           H  
ATOM   3420  N   VAL B  62      25.261   2.780 -19.077  1.00 96.50           N  
ATOM   3421  H   VAL B  62      24.895   2.646 -18.146  1.00 96.50           H  
ATOM   3422  CA  VAL B  62      24.314   2.770 -20.184  1.00 96.50           C  
ATOM   3423  HA  VAL B  62      24.860   2.582 -21.108  1.00 96.50           H  
ATOM   3424  C   VAL B  62      23.652   4.139 -20.283  1.00 96.50           C  
ATOM   3425  CB  VAL B  62      23.278   1.642 -20.031  1.00 96.50           C  
ATOM   3426  HB  VAL B  62      22.625   1.847 -19.183  1.00 96.50           H  
ATOM   3427  O   VAL B  62      22.873   4.535 -19.424  1.00 96.50           O  
ATOM   3428  CG1 VAL B  62      22.434   1.566 -21.311  1.00 96.50           C  
ATOM   3429 HG11 VAL B  62      23.076   1.405 -22.177  1.00 96.50           H  
ATOM   3430 HG12 VAL B  62      21.728   0.740 -21.234  1.00 96.50           H  
ATOM   3431 HG13 VAL B  62      21.866   2.487 -21.442  1.00 96.50           H  
ATOM   3432  CG2 VAL B  62      23.942   0.274 -19.814  1.00 96.50           C  
ATOM   3433 HG21 VAL B  62      24.617   0.038 -20.637  1.00 96.50           H  
ATOM   3434 HG22 VAL B  62      24.506   0.273 -18.881  1.00 96.50           H  
ATOM   3435 HG23 VAL B  62      23.179  -0.499 -19.730  1.00 96.50           H  
ATOM   3436  N   SER B  63      23.944   4.857 -21.363  1.00 96.58           N  
ATOM   3437  H   SER B  63      24.666   4.517 -21.982  1.00 96.58           H  
ATOM   3438  CA  SER B  63      23.211   6.056 -21.767  1.00 96.58           C  
ATOM   3439  HA  SER B  63      22.176   5.972 -21.433  1.00 96.58           H  
ATOM   3440  C   SER B  63      23.236   6.153 -23.288  1.00 96.58           C  
ATOM   3441  CB  SER B  63      23.809   7.300 -21.112  1.00 96.58           C  
ATOM   3442  HB2 SER B  63      23.784   7.174 -20.030  1.00 96.58           H  
ATOM   3443  HB3 SER B  63      24.843   7.427 -21.434  1.00 96.58           H  
ATOM   3444  O   SER B  63      24.289   6.339 -23.904  1.00 96.58           O  
ATOM   3445  OG  SER B  63      23.057   8.443 -21.464  1.00 96.58           O  
ATOM   3446  HG  SER B  63      22.633   8.774 -20.669  1.00 96.58           H  
ATOM   3447  N   THR B  64      22.082   5.955 -23.914  1.00 95.17           N  
ATOM   3448  H   THR B  64      21.248   5.856 -23.353  1.00 95.17           H  
ATOM   3449  CA  THR B  64      21.902   5.952 -25.368  1.00 95.17           C  
ATOM   3450  HA  THR B  64      22.850   6.192 -25.848  1.00 95.17           H  
ATOM   3451  C   THR B  64      20.908   7.029 -25.770  1.00 95.17           C  
ATOM   3452  CB  THR B  64      21.454   4.576 -25.894  1.00 95.17           C  
ATOM   3453  HB  THR B  64      21.436   4.616 -26.983  1.00 95.17           H  
ATOM   3454  O   THR B  64      20.128   7.504 -24.946  1.00 95.17           O  
ATOM   3455  CG2 THR B  64      22.413   3.458 -25.478  1.00 95.17           C  
ATOM   3456 HG21 THR B  64      22.121   2.532 -25.974  1.00 95.17           H  
ATOM   3457 HG22 THR B  64      23.432   3.717 -25.766  1.00 95.17           H  
ATOM   3458 HG23 THR B  64      22.368   3.308 -24.399  1.00 95.17           H  
ATOM   3459  OG1 THR B  64      20.167   4.221 -25.447  1.00 95.17           O  
ATOM   3460  HG1 THR B  64      19.536   4.810 -25.867  1.00 95.17           H  
ATOM   3461  N   GLU B  65      20.900   7.409 -27.049  1.00 94.59           N  
ATOM   3462  H   GLU B  65      21.523   6.974 -27.714  1.00 94.59           H  
ATOM   3463  CA  GLU B  65      19.760   8.165 -27.570  1.00 94.59           C  
ATOM   3464  HA  GLU B  65      19.650   9.079 -26.986  1.00 94.59           H  
ATOM   3465  C   GLU B  65      18.462   7.373 -27.400  1.00 94.59           C  
ATOM   3466  CB  GLU B  65      19.941   8.556 -29.043  1.00 94.59           C  
ATOM   3467  HB2 GLU B  65      20.331   7.711 -29.610  1.00 94.59           H  
ATOM   3468  HB3 GLU B  65      18.962   8.820 -29.443  1.00 94.59           H  
ATOM   3469  O   GLU B  65      18.462   6.135 -27.363  1.00 94.59           O  
ATOM   3470  CG  GLU B  65      20.858   9.775 -29.205  1.00 94.59           C  
ATOM   3471  HG2 GLU B  65      20.574  10.528 -28.469  1.00 94.59           H  
ATOM   3472  HG3 GLU B  65      21.884   9.475 -28.993  1.00 94.59           H  
ATOM   3473  CD  GLU B  65      20.778  10.409 -30.605  1.00 94.59           C  
ATOM   3474  OE1 GLU B  65      21.363  11.504 -30.754  1.00 94.59           O  
ATOM   3475  OE2 GLU B  65      20.174   9.802 -31.520  1.00 94.59           O  
ATOM   3476  N   VAL B  66      17.357   8.108 -27.308  1.00 94.23           N  
ATOM   3477  H   VAL B  66      17.449   9.114 -27.295  1.00 94.23           H  
ATOM   3478  CA  VAL B  66      16.015   7.532 -27.346  1.00 94.23           C  
ATOM   3479  HA  VAL B  66      15.877   6.923 -26.452  1.00 94.23           H  
ATOM   3480  C   VAL B  66      15.856   6.679 -28.614  1.00 94.23           C  
ATOM   3481  CB  VAL B  66      14.950   8.632 -27.326  1.00 94.23           C  
ATOM   3482  HB  VAL B  66      15.124   9.304 -28.167  1.00 94.23           H  
ATOM   3483  O   VAL B  66      16.148   7.161 -29.713  1.00 94.23           O  
ATOM   3484  CG1 VAL B  66      13.546   8.034 -27.460  1.00 94.23           C  
ATOM   3485 HG11 VAL B  66      12.833   8.857 -27.498  1.00 94.23           H  
ATOM   3486 HG12 VAL B  66      13.320   7.380 -26.618  1.00 94.23           H  
ATOM   3487 HG13 VAL B  66      13.432   7.492 -28.399  1.00 94.23           H  
ATOM   3488  CG2 VAL B  66      15.000   9.452 -26.029  1.00 94.23           C  
ATOM   3489 HG21 VAL B  66      14.512   8.910 -25.218  1.00 94.23           H  
ATOM   3490 HG22 VAL B  66      16.025   9.683 -25.739  1.00 94.23           H  
ATOM   3491 HG23 VAL B  66      14.477  10.395 -26.185  1.00 94.23           H  
ATOM   3492  N   PRO B  67      15.353   5.436 -28.506  1.00 92.81           N  
ATOM   3493  CA  PRO B  67      15.094   4.597 -29.666  1.00 92.81           C  
ATOM   3494  HA  PRO B  67      16.046   4.395 -30.157  1.00 92.81           H  
ATOM   3495  C   PRO B  67      14.135   5.276 -30.655  1.00 92.81           C  
ATOM   3496  CB  PRO B  67      14.543   3.285 -29.100  1.00 92.81           C  
ATOM   3497  HB2 PRO B  67      13.458   3.339 -29.015  1.00 92.81           H  
ATOM   3498  HB3 PRO B  67      14.842   2.427 -29.701  1.00 92.81           H  
ATOM   3499  O   PRO B  67      13.006   5.635 -30.315  1.00 92.81           O  
ATOM   3500  CG  PRO B  67      15.138   3.222 -27.697  1.00 92.81           C  
ATOM   3501  HG2 PRO B  67      14.544   2.606 -27.022  1.00 92.81           H  
ATOM   3502  HG3 PRO B  67      16.161   2.851 -27.749  1.00 92.81           H  
ATOM   3503  CD  PRO B  67      15.148   4.685 -27.277  1.00 92.81           C  
ATOM   3504  HD2 PRO B  67      15.971   4.843 -26.579  1.00 92.81           H  
ATOM   3505  HD3 PRO B  67      14.197   4.960 -26.822  1.00 92.81           H  
ATOM   3506  N   ALA B  68      14.581   5.442 -31.904  1.00 90.37           N  
ATOM   3507  H   ALA B  68      15.541   5.192 -32.092  1.00 90.37           H  
ATOM   3508  CA  ALA B  68      13.840   6.180 -32.934  1.00 90.37           C  
ATOM   3509  HA  ALA B  68      13.632   7.180 -32.554  1.00 90.37           H  
ATOM   3510  C   ALA B  68      12.494   5.533 -33.305  1.00 90.37           C  
ATOM   3511  CB  ALA B  68      14.732   6.289 -34.176  1.00 90.37           C  
ATOM   3512  HB1 ALA B  68      14.894   5.301 -34.608  1.00 90.37           H  
ATOM   3513  HB2 ALA B  68      15.691   6.729 -33.903  1.00 90.37           H  
ATOM   3514  HB3 ALA B  68      14.246   6.929 -34.913  1.00 90.37           H  
ATOM   3515  O   ALA B  68      11.610   6.186 -33.857  1.00 90.37           O  
ATOM   3516  N   ASP B  69      12.348   4.243 -33.017  1.00 86.71           N  
ATOM   3517  H   ASP B  69      13.069   3.792 -32.472  1.00 86.71           H  
ATOM   3518  CA  ASP B  69      11.130   3.468 -33.209  1.00 86.71           C  
ATOM   3519  HA  ASP B  69      10.702   3.731 -34.176  1.00 86.71           H  
ATOM   3520  C   ASP B  69      10.066   3.773 -32.132  1.00 86.71           C  
ATOM   3521  CB  ASP B  69      11.549   1.991 -33.244  1.00 86.71           C  
ATOM   3522  HB2 ASP B  69      12.457   1.885 -33.838  1.00 86.71           H  
ATOM   3523  HB3 ASP B  69      10.784   1.407 -33.755  1.00 86.71           H  
ATOM   3524  O   ASP B  69       8.908   3.381 -32.285  1.00 86.71           O  
ATOM   3525  CG  ASP B  69      11.807   1.448 -31.838  1.00 86.71           C  
ATOM   3526  OD1 ASP B  69      12.610   2.090 -31.131  1.00 86.71           O  
ATOM   3527  OD2 ASP B  69      11.141   0.456 -31.469  1.00 86.71           O  
ATOM   3528  N   ARG B  70      10.439   4.495 -31.068  1.00 89.30           N  
ATOM   3529  H   ARG B  70      11.423   4.704 -30.976  1.00 89.30           H  
ATOM   3530  CA  ARG B  70       9.521   5.099 -30.100  1.00 89.30           C  
ATOM   3531  HA  ARG B  70       8.586   4.538 -30.095  1.00 89.30           H  
ATOM   3532  C   ARG B  70       9.198   6.512 -30.536  1.00 89.30           C  
ATOM   3533  CB  ARG B  70      10.118   5.080 -28.692  1.00 89.30           C  
ATOM   3534  HB2 ARG B  70      11.005   5.713 -28.657  1.00 89.30           H  
ATOM   3535  HB3 ARG B  70       9.387   5.475 -27.986  1.00 89.30           H  
ATOM   3536  O   ARG B  70       8.066   6.786 -30.904  1.00 89.30           O  
ATOM   3537  CG  ARG B  70      10.503   3.663 -28.283  1.00 89.30           C  
ATOM   3538  HG2 ARG B  70      11.196   3.223 -29.000  1.00 89.30           H  
ATOM   3539  HG3 ARG B  70       9.614   3.035 -28.206  1.00 89.30           H  
ATOM   3540  CD  ARG B  70      11.184   3.765 -26.940  1.00 89.30           C  
ATOM   3541  HD2 ARG B  70      10.440   4.075 -26.207  1.00 89.30           H  
ATOM   3542  HD3 ARG B  70      11.975   4.514 -26.985  1.00 89.30           H  
ATOM   3543  NE  ARG B  70      11.770   2.479 -26.568  1.00 89.30           N  
ATOM   3544  HE  ARG B  70      11.887   1.768 -27.275  1.00 89.30           H  
ATOM   3545  NH1 ARG B  70      12.114   3.132 -24.452  1.00 89.30           N  
ATOM   3546 HH11 ARG B  70      12.131   2.744 -23.519  1.00 89.30           H  
ATOM   3547 HH12 ARG B  70      11.448   3.884 -24.557  1.00 89.30           H  
ATOM   3548  NH2 ARG B  70      12.762   1.094 -25.069  1.00 89.30           N  
ATOM   3549 HH21 ARG B  70      12.994   0.382 -25.746  1.00 89.30           H  
ATOM   3550 HH22 ARG B  70      13.015   0.953 -24.101  1.00 89.30           H  
ATOM   3551  CZ  ARG B  70      12.215   2.230 -25.365  1.00 89.30           C  
ATOM   3552  N   TRP B  71      10.165   7.413 -30.518  1.00 87.52           N  
ATOM   3553  H   TRP B  71      11.092   7.133 -30.230  1.00 87.52           H  
ATOM   3554  CA  TRP B  71       9.997   8.773 -31.016  1.00 87.52           C  
ATOM   3555  HA  TRP B  71       9.373   8.742 -31.910  1.00 87.52           H  
ATOM   3556  C   TRP B  71      11.352   9.330 -31.431  1.00 87.52           C  
ATOM   3557  CB  TRP B  71       9.290   9.654 -29.972  1.00 87.52           C  
ATOM   3558  HB2 TRP B  71       8.259   9.313 -29.875  1.00 87.52           H  
ATOM   3559  HB3 TRP B  71       9.245  10.675 -30.350  1.00 87.52           H  
ATOM   3560  O   TRP B  71      12.397   8.922 -30.930  1.00 87.52           O  
ATOM   3561  CG  TRP B  71       9.891   9.688 -28.601  1.00 87.52           C  
ATOM   3562  CD1 TRP B  71       9.617   8.823 -27.596  1.00 87.52           C  
ATOM   3563  HD1 TRP B  71       8.930   7.993 -27.662  1.00 87.52           H  
ATOM   3564  CD2 TRP B  71      10.819  10.666 -28.040  1.00 87.52           C  
ATOM   3565  CE2 TRP B  71      11.047  10.333 -26.670  1.00 87.52           C  
ATOM   3566  CE3 TRP B  71      11.442  11.836 -28.527  1.00 87.52           C  
ATOM   3567  HE3 TRP B  71      11.254  12.156 -29.541  1.00 87.52           H  
ATOM   3568  NE1 TRP B  71      10.303   9.196 -26.458  1.00 87.52           N  
ATOM   3569  HE1 TRP B  71      10.211   8.733 -25.564  1.00 87.52           H  
ATOM   3570  CH2 TRP B  71      12.492  12.241 -26.353  1.00 87.52           C  
ATOM   3571  HH2 TRP B  71      13.118  12.850 -25.718  1.00 87.52           H  
ATOM   3572  CZ2 TRP B  71      11.891  11.082 -25.842  1.00 87.52           C  
ATOM   3573  HZ2 TRP B  71      12.060  10.786 -24.817  1.00 87.52           H  
ATOM   3574  CZ3 TRP B  71      12.241  12.627 -27.677  1.00 87.52           C  
ATOM   3575  HZ3 TRP B  71      12.657  13.561 -28.024  1.00 87.52           H  
ATOM   3576  N   ARG B  72      11.351  10.255 -32.390  1.00 91.93           N  
ATOM   3577  H   ARG B  72      10.468  10.593 -32.745  1.00 91.93           H  
ATOM   3578  CA  ARG B  72      12.578  10.891 -32.865  1.00 91.93           C  
ATOM   3579  HA  ARG B  72      13.387  10.160 -32.876  1.00 91.93           H  
ATOM   3580  C   ARG B  72      12.994  12.002 -31.915  1.00 91.93           C  
ATOM   3581  CB  ARG B  72      12.357  11.431 -34.279  1.00 91.93           C  
ATOM   3582  HB2 ARG B  72      11.313  11.717 -34.405  1.00 91.93           H  
ATOM   3583  HB3 ARG B  72      12.977  12.315 -34.428  1.00 91.93           H  
ATOM   3584  O   ARG B  72      12.371  13.058 -31.911  1.00 91.93           O  
ATOM   3585  CG  ARG B  72      12.740  10.394 -35.331  1.00 91.93           C  
ATOM   3586  HG2 ARG B  72      12.125   9.500 -35.231  1.00 91.93           H  
ATOM   3587  HG3 ARG B  72      13.788  10.129 -35.189  1.00 91.93           H  
ATOM   3588  CD  ARG B  72      12.550  11.010 -36.717  1.00 91.93           C  
ATOM   3589  HD2 ARG B  72      12.776  12.075 -36.668  1.00 91.93           H  
ATOM   3590  HD3 ARG B  72      11.506  10.900 -37.011  1.00 91.93           H  
ATOM   3591  NE  ARG B  72      13.447  10.375 -37.699  1.00 91.93           N  
ATOM   3592  HE  ARG B  72      14.059   9.653 -37.347  1.00 91.93           H  
ATOM   3593  NH1 ARG B  72      12.803  11.658 -39.474  1.00 91.93           N  
ATOM   3594 HH11 ARG B  72      12.164  12.131 -38.851  1.00 91.93           H  
ATOM   3595 HH12 ARG B  72      12.923  11.992 -40.420  1.00 91.93           H  
ATOM   3596  NH2 ARG B  72      14.478  10.189 -39.715  1.00 91.93           N  
ATOM   3597 HH21 ARG B  72      15.103   9.502 -39.318  1.00 91.93           H  
ATOM   3598 HH22 ARG B  72      14.584  10.495 -40.672  1.00 91.93           H  
ATOM   3599  CZ  ARG B  72      13.570  10.740 -38.957  1.00 91.93           C  
ATOM   3600  N   ALA B  73      14.081  11.788 -31.177  1.00 90.19           N  
ATOM   3601  H   ALA B  73      14.464  10.854 -31.148  1.00 90.19           H  
ATOM   3602  CA  ALA B  73      14.637  12.776 -30.253  1.00 90.19           C  
ATOM   3603  HA  ALA B  73      13.956  12.885 -29.410  1.00 90.19           H  
ATOM   3604  C   ALA B  73      14.790  14.183 -30.866  1.00 90.19           C  
ATOM   3605  CB  ALA B  73      15.957  12.238 -29.694  1.00 90.19           C  
ATOM   3606  HB1 ALA B  73      15.757  11.573 -28.854  1.00 90.19           H  
ATOM   3607  HB2 ALA B  73      16.562  13.072 -29.339  1.00 90.19           H  
ATOM   3608  HB3 ALA B  73      16.519  11.697 -30.456  1.00 90.19           H  
ATOM   3609  O   ALA B  73      14.382  15.167 -30.254  1.00 90.19           O  
ATOM   3610  N   ALA B  74      15.285  14.275 -32.105  1.00 91.44           N  
ATOM   3611  H   ALA B  74      15.618  13.429 -32.544  1.00 91.44           H  
ATOM   3612  CA  ALA B  74      15.496  15.544 -32.808  1.00 91.44           C  
ATOM   3613  HA  ALA B  74      16.199  16.146 -32.232  1.00 91.44           H  
ATOM   3614  C   ALA B  74      14.222  16.392 -32.993  1.00 91.44           C  
ATOM   3615  CB  ALA B  74      16.123  15.226 -34.170  1.00 91.44           C  
ATOM   3616  HB1 ALA B  74      16.338  16.158 -34.692  1.00 91.44           H  
ATOM   3617  HB2 ALA B  74      17.054  14.676 -34.033  1.00 91.44           H  
ATOM   3618  HB3 ALA B  74      15.429  14.637 -34.771  1.00 91.44           H  
ATOM   3619  O   ALA B  74      14.313  17.615 -33.064  1.00 91.44           O  
ATOM   3620  N   ASP B  75      13.043  15.768 -33.044  1.00 92.90           N  
ATOM   3621  H   ASP B  75      13.000  14.767 -32.921  1.00 92.90           H  
ATOM   3622  CA  ASP B  75      11.783  16.490 -33.249  1.00 92.90           C  
ATOM   3623  HA  ASP B  75      11.940  17.249 -34.016  1.00 92.90           H  
ATOM   3624  C   ASP B  75      11.331  17.225 -31.975  1.00 92.90           C  
ATOM   3625  CB  ASP B  75      10.697  15.529 -33.767  1.00 92.90           C  
ATOM   3626  HB2 ASP B  75      10.535  14.744 -33.028  1.00 92.90           H  
ATOM   3627  HB3 ASP B  75       9.765  16.083 -33.869  1.00 92.90           H  
ATOM   3628  O   ASP B  75      10.544  18.167 -32.064  1.00 92.90           O  
ATOM   3629  CG  ASP B  75      11.014  14.879 -35.126  1.00 92.90           C  
ATOM   3630  OD1 ASP B  75      11.841  15.418 -35.896  1.00 92.90           O  
ATOM   3631  OD2 ASP B  75      10.434  13.805 -35.412  1.00 92.90           O  
ATOM   3632  N   TRP B  76      11.870  16.847 -30.809  1.00 93.65           N  
ATOM   3633  H   TRP B  76      12.543  16.094 -30.836  1.00 93.65           H  
ATOM   3634  CA  TRP B  76      11.488  17.350 -29.482  1.00 93.65           C  
ATOM   3635  HA  TRP B  76      10.686  18.082 -29.579  1.00 93.65           H  
ATOM   3636  C   TRP B  76      12.637  18.029 -28.733  1.00 93.65           C  
ATOM   3637  CB  TRP B  76      10.955  16.184 -28.646  1.00 93.65           C  
ATOM   3638  HB2 TRP B  76      10.679  16.556 -27.659  1.00 93.65           H  
ATOM   3639  HB3 TRP B  76      11.758  15.459 -28.510  1.00 93.65           H  
ATOM   3640  O   TRP B  76      12.389  18.710 -27.742  1.00 93.65           O  
ATOM   3641  CG  TRP B  76       9.766  15.491 -29.226  1.00 93.65           C  
ATOM   3642  CD1 TRP B  76       9.793  14.558 -30.203  1.00 93.65           C  
ATOM   3643  HD1 TRP B  76      10.695  14.205 -30.679  1.00 93.65           H  
ATOM   3644  CD2 TRP B  76       8.360  15.707 -28.919  1.00 93.65           C  
ATOM   3645  CE2 TRP B  76       7.580  14.870 -29.771  1.00 93.65           C  
ATOM   3646  CE3 TRP B  76       7.664  16.533 -28.012  1.00 93.65           C  
ATOM   3647  HE3 TRP B  76       8.220  17.202 -27.372  1.00 93.65           H  
ATOM   3648  NE1 TRP B  76       8.506  14.195 -30.538  1.00 93.65           N  
ATOM   3649  HE1 TRP B  76       8.287  13.578 -31.307  1.00 93.65           H  
ATOM   3650  CH2 TRP B  76       5.517  15.668 -28.793  1.00 93.65           C  
ATOM   3651  HH2 TRP B  76       4.438  15.672 -28.740  1.00 93.65           H  
ATOM   3652  CZ2 TRP B  76       6.179  14.844 -29.720  1.00 93.65           C  
ATOM   3653  HZ2 TRP B  76       5.618  14.204 -30.384  1.00 93.65           H  
ATOM   3654  CZ3 TRP B  76       6.260  16.510 -27.945  1.00 93.65           C  
ATOM   3655  HZ3 TRP B  76       5.753  17.163 -27.250  1.00 93.65           H  
ATOM   3656  N   TYR B  77      13.878  17.864 -29.189  1.00 94.99           N  
ATOM   3657  H   TYR B  77      14.030  17.251 -29.978  1.00 94.99           H  
ATOM   3658  CA  TYR B  77      15.050  18.397 -28.507  1.00 94.99           C  
ATOM   3659  HA  TYR B  77      14.945  18.141 -27.452  1.00 94.99           H  
ATOM   3660  C   TYR B  77      15.152  19.923 -28.641  1.00 94.99           C  
ATOM   3661  CB  TYR B  77      16.316  17.693 -29.005  1.00 94.99           C  
ATOM   3662  HB2 TYR B  77      16.440  17.895 -30.069  1.00 94.99           H  
ATOM   3663  HB3 TYR B  77      16.189  16.617 -28.885  1.00 94.99           H  
ATOM   3664  O   TYR B  77      15.088  20.448 -29.753  1.00 94.99           O  
ATOM   3665  CG  TYR B  77      17.578  18.100 -28.268  1.00 94.99           C  
ATOM   3666  CD1 TYR B  77      18.443  19.064 -28.823  1.00 94.99           C  
ATOM   3667  HD1 TYR B  77      18.190  19.533 -29.762  1.00 94.99           H  
ATOM   3668  CD2 TYR B  77      17.883  17.516 -27.024  1.00 94.99           C  
ATOM   3669  HD2 TYR B  77      17.203  16.804 -26.581  1.00 94.99           H  
ATOM   3670  CE1 TYR B  77      19.616  19.440 -28.138  1.00 94.99           C  
ATOM   3671  HE1 TYR B  77      20.275  20.194 -28.542  1.00 94.99           H  
ATOM   3672  CE2 TYR B  77      19.065  17.874 -26.350  1.00 94.99           C  
ATOM   3673  HE2 TYR B  77      19.315  17.407 -25.409  1.00 94.99           H  
ATOM   3674  OH  TYR B  77      21.037  19.225 -26.214  1.00 94.99           O  
ATOM   3675  HH  TYR B  77      21.030  18.853 -25.329  1.00 94.99           H  
ATOM   3676  CZ  TYR B  77      19.923  18.851 -26.894  1.00 94.99           C  
ATOM   3677  N   ASP B  78      15.349  20.618 -27.524  1.00 94.75           N  
ATOM   3678  H   ASP B  78      15.318  20.121 -26.645  1.00 94.75           H  
ATOM   3679  CA  ASP B  78      15.849  21.995 -27.462  1.00 94.75           C  
ATOM   3680  HA  ASP B  78      16.482  22.167 -28.332  1.00 94.75           H  
ATOM   3681  C   ASP B  78      16.665  22.148 -26.167  1.00 94.75           C  
ATOM   3682  CB  ASP B  78      14.704  23.018 -27.503  1.00 94.75           C  
ATOM   3683  HB2 ASP B  78      14.173  23.026 -26.551  1.00 94.75           H  
ATOM   3684  HB3 ASP B  78      14.004  22.727 -28.287  1.00 94.75           H  
ATOM   3685  O   ASP B  78      16.154  21.801 -25.103  1.00 94.75           O  
ATOM   3686  CG  ASP B  78      15.222  24.427 -27.808  1.00 94.75           C  
ATOM   3687  OD1 ASP B  78      16.107  24.904 -27.063  1.00 94.75           O  
ATOM   3688  OD2 ASP B  78      14.783  24.984 -28.841  1.00 94.75           O  
ATOM   3689  N   PRO B  79      17.931  22.600 -26.220  1.00 92.23           N  
ATOM   3690  CA  PRO B  79      18.775  22.707 -25.033  1.00 92.23           C  
ATOM   3691  HA  PRO B  79      18.814  21.742 -24.528  1.00 92.23           H  
ATOM   3692  C   PRO B  79      18.290  23.751 -24.016  1.00 92.23           C  
ATOM   3693  CB  PRO B  79      20.168  23.051 -25.568  1.00 92.23           C  
ATOM   3694  HB2 PRO B  79      20.740  23.668 -24.875  1.00 92.23           H  
ATOM   3695  HB3 PRO B  79      20.707  22.128 -25.786  1.00 92.23           H  
ATOM   3696  O   PRO B  79      18.772  23.724 -22.882  1.00 92.23           O  
ATOM   3697  CG  PRO B  79      19.873  23.787 -26.873  1.00 92.23           C  
ATOM   3698  HG2 PRO B  79      20.711  23.732 -27.568  1.00 92.23           H  
ATOM   3699  HG3 PRO B  79      19.614  24.824 -26.661  1.00 92.23           H  
ATOM   3700  CD  PRO B  79      18.647  23.052 -27.400  1.00 92.23           C  
ATOM   3701  HD2 PRO B  79      18.957  22.187 -27.986  1.00 92.23           H  
ATOM   3702  HD3 PRO B  79      18.048  23.725 -28.014  1.00 92.23           H  
ATOM   3703  N   ASP B  80      17.392  24.669 -24.389  1.00 88.75           N  
ATOM   3704  H   ASP B  80      16.996  24.636 -25.318  1.00 88.75           H  
ATOM   3705  CA  ASP B  80      16.793  25.629 -23.463  1.00 88.75           C  
ATOM   3706  HA  ASP B  80      17.548  25.910 -22.729  1.00 88.75           H  
ATOM   3707  C   ASP B  80      15.571  25.012 -22.742  1.00 88.75           C  
ATOM   3708  CB  ASP B  80      16.457  26.934 -24.198  1.00 88.75           C  
ATOM   3709  HB2 ASP B  80      17.368  27.305 -24.667  1.00 88.75           H  
ATOM   3710  HB3 ASP B  80      15.740  26.727 -24.992  1.00 88.75           H  
ATOM   3711  O   ASP B  80      14.537  24.771 -23.372  1.00 88.75           O  
ATOM   3712  CG  ASP B  80      15.916  28.033 -23.267  1.00 88.75           C  
ATOM   3713  OD1 ASP B  80      15.802  27.788 -22.040  1.00 88.75           O  
ATOM   3714  OD2 ASP B  80      15.685  29.154 -23.772  1.00 88.75           O  
ATOM   3715  N   PRO B  81      15.639  24.784 -21.412  1.00 82.41           N  
ATOM   3716  CA  PRO B  81      14.527  24.228 -20.639  1.00 82.41           C  
ATOM   3717  HA  PRO B  81      14.255  23.261 -21.063  1.00 82.41           H  
ATOM   3718  C   PRO B  81      13.273  25.113 -20.608  1.00 82.41           C  
ATOM   3719  CB  PRO B  81      15.055  24.051 -19.209  1.00 82.41           C  
ATOM   3720  HB2 PRO B  81      14.750  23.093 -18.790  1.00 82.41           H  
ATOM   3721  HB3 PRO B  81      14.694  24.861 -18.575  1.00 82.41           H  
ATOM   3722  O   PRO B  81      12.223  24.643 -20.171  1.00 82.41           O  
ATOM   3723  CG  PRO B  81      16.572  24.162 -19.323  1.00 82.41           C  
ATOM   3724  HG2 PRO B  81      17.001  23.181 -19.527  1.00 82.41           H  
ATOM   3725  HG3 PRO B  81      17.016  24.594 -18.426  1.00 82.41           H  
ATOM   3726  CD  PRO B  81      16.767  25.056 -20.536  1.00 82.41           C  
ATOM   3727  HD2 PRO B  81      17.726  24.821 -20.997  1.00 82.41           H  
ATOM   3728  HD3 PRO B  81      16.741  26.103 -20.234  1.00 82.41           H  
ATOM   3729  N   GLU B  82      13.380  26.392 -20.986  1.00 75.54           N  
ATOM   3730  H   GLU B  82      14.265  26.731 -21.334  1.00 75.54           H  
ATOM   3731  CA  GLU B  82      12.245  27.320 -21.036  1.00 75.54           C  
ATOM   3732  HA  GLU B  82      11.557  27.093 -20.222  1.00 75.54           H  
ATOM   3733  C   GLU B  82      11.428  27.203 -22.329  1.00 75.54           C  
ATOM   3734  CB  GLU B  82      12.723  28.774 -20.872  1.00 75.54           C  
ATOM   3735  HB2 GLU B  82      13.411  29.010 -21.684  1.00 75.54           H  
ATOM   3736  HB3 GLU B  82      11.868  29.442 -20.974  1.00 75.54           H  
ATOM   3737  O   GLU B  82      10.347  27.787 -22.398  1.00 75.54           O  
ATOM   3738  CG  GLU B  82      13.413  29.098 -19.539  1.00 75.54           C  
ATOM   3739  HG2 GLU B  82      14.302  28.477 -19.432  1.00 75.54           H  
ATOM   3740  HG3 GLU B  82      13.750  30.134 -19.572  1.00 75.54           H  
ATOM   3741  CD  GLU B  82      12.511  28.928 -18.309  1.00 75.54           C  
ATOM   3742  OE1 GLU B  82      13.030  28.361 -17.314  1.00 75.54           O  
ATOM   3743  OE2 GLU B  82      11.345  29.391 -18.311  1.00 75.54           O  
ATOM   3744  N   VAL B  83      11.905  26.480 -23.353  1.00 84.42           N  
ATOM   3745  H   VAL B  83      12.780  25.987 -23.246  1.00 84.42           H  
ATOM   3746  CA  VAL B  83      11.152  26.315 -24.603  1.00 84.42           C  
ATOM   3747  HA  VAL B  83      10.745  27.294 -24.858  1.00 84.42           H  
ATOM   3748  C   VAL B  83      10.005  25.316 -24.379  1.00 84.42           C  
ATOM   3749  CB  VAL B  83      12.043  25.927 -25.795  1.00 84.42           C  
ATOM   3750  HB  VAL B  83      12.545  24.979 -25.599  1.00 84.42           H  
ATOM   3751  O   VAL B  83      10.263  24.130 -24.151  1.00 84.42           O  
ATOM   3752  CG1 VAL B  83      11.211  25.818 -27.082  1.00 84.42           C  
ATOM   3753 HG11 VAL B  83      10.459  25.035 -26.979  1.00 84.42           H  
ATOM   3754 HG12 VAL B  83      11.872  25.579 -27.915  1.00 84.42           H  
ATOM   3755 HG13 VAL B  83      10.707  26.764 -27.283  1.00 84.42           H  
ATOM   3756  CG2 VAL B  83      13.085  27.021 -26.055  1.00 84.42           C  
ATOM   3757 HG21 VAL B  83      12.602  27.950 -26.360  1.00 84.42           H  
ATOM   3758 HG22 VAL B  83      13.779  26.697 -26.831  1.00 84.42           H  
ATOM   3759 HG23 VAL B  83      13.652  27.216 -25.145  1.00 84.42           H  
ATOM   3760  N   PRO B  84       8.731  25.748 -24.469  1.00 80.05           N  
ATOM   3761  CA  PRO B  84       7.587  24.887 -24.187  1.00 80.05           C  
ATOM   3762  HA  PRO B  84       7.671  24.517 -23.165  1.00 80.05           H  
ATOM   3763  C   PRO B  84       7.511  23.714 -25.164  1.00 80.05           C  
ATOM   3764  CB  PRO B  84       6.335  25.764 -24.298  1.00 80.05           C  
ATOM   3765  HB2 PRO B  84       5.861  25.628 -25.270  1.00 80.05           H  
ATOM   3766  HB3 PRO B  84       5.624  25.553 -23.500  1.00 80.05           H  
ATOM   3767  O   PRO B  84       7.891  23.826 -26.334  1.00 80.05           O  
ATOM   3768  CG  PRO B  84       6.871  27.188 -24.204  1.00 80.05           C  
ATOM   3769  HG2 PRO B  84       6.954  27.481 -23.157  1.00 80.05           H  
ATOM   3770  HG3 PRO B  84       6.247  27.895 -24.750  1.00 80.05           H  
ATOM   3771  CD  PRO B  84       8.268  27.086 -24.796  1.00 80.05           C  
ATOM   3772  HD2 PRO B  84       8.885  27.873 -24.363  1.00 80.05           H  
ATOM   3773  HD3 PRO B  84       8.220  27.195 -25.879  1.00 80.05           H  
ATOM   3774  N   GLY B  85       6.999  22.573 -24.702  1.00 84.29           N  
ATOM   3775  H   GLY B  85       6.677  22.548 -23.745  1.00 84.29           H  
ATOM   3776  CA  GLY B  85       6.813  21.398 -25.559  1.00 84.29           C  
ATOM   3777  HA2 GLY B  85       6.176  20.675 -25.049  1.00 84.29           H  
ATOM   3778  HA3 GLY B  85       6.293  21.712 -26.465  1.00 84.29           H  
ATOM   3779  C   GLY B  85       8.113  20.703 -25.992  1.00 84.29           C  
ATOM   3780  O   GLY B  85       8.051  19.729 -26.744  1.00 84.29           O  
ATOM   3781  N   ARG B  86       9.281  21.174 -25.536  1.00 90.40           N  
ATOM   3782  H   ARG B  86       9.261  21.985 -24.934  1.00 90.40           H  
ATOM   3783  CA  ARG B  86      10.603  20.616 -25.849  1.00 90.40           C  
ATOM   3784  HA  ARG B  86      10.495  19.835 -26.603  1.00 90.40           H  
ATOM   3785  C   ARG B  86      11.250  19.965 -24.630  1.00 90.40           C  
ATOM   3786  CB  ARG B  86      11.521  21.716 -26.402  1.00 90.40           C  
ATOM   3787  HB2 ARG B  86      12.520  21.306 -26.549  1.00 90.40           H  
ATOM   3788  HB3 ARG B  86      11.608  22.503 -25.653  1.00 90.40           H  
ATOM   3789  O   ARG B  86      10.879  20.208 -23.486  1.00 90.40           O  
ATOM   3790  CG  ARG B  86      11.061  22.353 -27.719  1.00 90.40           C  
ATOM   3791  HG2 ARG B  86      11.668  23.245 -27.874  1.00 90.40           H  
ATOM   3792  HG3 ARG B  86      10.014  22.649 -27.659  1.00 90.40           H  
ATOM   3793  CD  ARG B  86      11.285  21.441 -28.921  1.00 90.40           C  
ATOM   3794  HD2 ARG B  86      12.325  21.113 -28.913  1.00 90.40           H  
ATOM   3795  HD3 ARG B  86      10.633  20.572 -28.834  1.00 90.40           H  
ATOM   3796  NE  ARG B  86      11.003  22.160 -30.176  1.00 90.40           N  
ATOM   3797  HE  ARG B  86      10.587  23.075 -30.079  1.00 90.40           H  
ATOM   3798  NH1 ARG B  86      11.819  20.553 -31.568  1.00 90.40           N  
ATOM   3799 HH11 ARG B  86      12.369  20.213 -30.793  1.00 90.40           H  
ATOM   3800 HH12 ARG B  86      11.470  19.874 -32.229  1.00 90.40           H  
ATOM   3801  NH2 ARG B  86      10.722  22.278 -32.436  1.00 90.40           N  
ATOM   3802 HH21 ARG B  86      10.233  23.154 -32.322  1.00 90.40           H  
ATOM   3803 HH22 ARG B  86      10.944  21.881 -33.338  1.00 90.40           H  
ATOM   3804  CZ  ARG B  86      11.181  21.666 -31.382  1.00 90.40           C  
ATOM   3805  N   THR B  87      12.238  19.118 -24.883  1.00 93.82           N  
ATOM   3806  H   THR B  87      12.504  18.989 -25.849  1.00 93.82           H  
ATOM   3807  CA  THR B  87      13.103  18.535 -23.854  1.00 93.82           C  
ATOM   3808  HA  THR B  87      12.867  18.995 -22.895  1.00 93.82           H  
ATOM   3809  C   THR B  87      14.558  18.860 -24.161  1.00 93.82           C  
ATOM   3810  CB  THR B  87      12.863  17.024 -23.700  1.00 93.82           C  
ATOM   3811  HB  THR B  87      11.846  16.872 -23.339  1.00 93.82           H  
ATOM   3812  O   THR B  87      14.997  18.738 -25.299  1.00 93.82           O  
ATOM   3813  CG2 THR B  87      13.033  16.218 -24.991  1.00 93.82           C  
ATOM   3814 HG21 THR B  87      12.325  16.562 -25.745  1.00 93.82           H  
ATOM   3815 HG22 THR B  87      12.840  15.166 -24.783  1.00 93.82           H  
ATOM   3816 HG23 THR B  87      14.050  16.317 -25.372  1.00 93.82           H  
ATOM   3817  OG1 THR B  87      13.758  16.484 -22.755  1.00 93.82           O  
ATOM   3818  HG1 THR B  87      13.571  16.879 -21.901  1.00 93.82           H  
ATOM   3819  N   TYR B  88      15.337  19.221 -23.145  1.00 94.63           N  
ATOM   3820  H   TYR B  88      14.932  19.335 -22.227  1.00 94.63           H  
ATOM   3821  CA  TYR B  88      16.784  19.413 -23.296  1.00 94.63           C  
ATOM   3822  HA  TYR B  88      16.988  19.780 -24.302  1.00 94.63           H  
ATOM   3823  C   TYR B  88      17.572  18.103 -23.197  1.00 94.63           C  
ATOM   3824  CB  TYR B  88      17.273  20.485 -22.317  1.00 94.63           C  
ATOM   3825  HB2 TYR B  88      18.327  20.688 -22.507  1.00 94.63           H  
ATOM   3826  HB3 TYR B  88      16.732  21.412 -22.506  1.00 94.63           H  
ATOM   3827  O   TYR B  88      18.803  18.122 -23.201  1.00 94.63           O  
ATOM   3828  CG  TYR B  88      17.111  20.100 -20.865  1.00 94.63           C  
ATOM   3829  CD1 TYR B  88      16.045  20.619 -20.116  1.00 94.63           C  
ATOM   3830  HD1 TYR B  88      15.361  21.324 -20.568  1.00 94.63           H  
ATOM   3831  CD2 TYR B  88      18.042  19.240 -20.255  1.00 94.63           C  
ATOM   3832  HD2 TYR B  88      18.888  18.879 -20.822  1.00 94.63           H  
ATOM   3833  CE1 TYR B  88      15.921  20.271 -18.762  1.00 94.63           C  
ATOM   3834  HE1 TYR B  88      15.176  20.743 -18.139  1.00 94.63           H  
ATOM   3835  CE2 TYR B  88      17.882  18.849 -18.915  1.00 94.63           C  
ATOM   3836  HE2 TYR B  88      18.593  18.176 -18.459  1.00 94.63           H  
ATOM   3837  OH  TYR B  88      16.627  18.999 -16.870  1.00 94.63           O  
ATOM   3838  HH  TYR B  88      17.360  18.465 -16.555  1.00 94.63           H  
ATOM   3839  CZ  TYR B  88      16.808  19.359 -18.164  1.00 94.63           C  
ATOM   3840  N   VAL B  89      16.884  16.958 -23.112  1.00 95.61           N  
ATOM   3841  H   VAL B  89      15.876  16.998 -23.141  1.00 95.61           H  
ATOM   3842  CA  VAL B  89      17.496  15.634 -22.991  1.00 95.61           C  
ATOM   3843  HA  VAL B  89      18.579  15.736 -23.059  1.00 95.61           H  
ATOM   3844  C   VAL B  89      17.032  14.739 -24.131  1.00 95.61           C  
ATOM   3845  CB  VAL B  89      17.194  14.997 -21.622  1.00 95.61           C  
ATOM   3846  HB  VAL B  89      16.124  14.818 -21.517  1.00 95.61           H  
ATOM   3847  O   VAL B  89      15.850  14.460 -24.296  1.00 95.61           O  
ATOM   3848  CG1 VAL B  89      17.936  13.668 -21.471  1.00 95.61           C  
ATOM   3849 HG11 VAL B  89      17.766  13.259 -20.475  1.00 95.61           H  
ATOM   3850 HG12 VAL B  89      19.007  13.809 -21.613  1.00 95.61           H  
ATOM   3851 HG13 VAL B  89      17.540  12.955 -22.193  1.00 95.61           H  
ATOM   3852  CG2 VAL B  89      17.652  15.918 -20.497  1.00 95.61           C  
ATOM   3853 HG21 VAL B  89      18.642  16.309 -20.733  1.00 95.61           H  
ATOM   3854 HG22 VAL B  89      16.940  16.736 -20.389  1.00 95.61           H  
ATOM   3855 HG23 VAL B  89      17.716  15.371 -19.556  1.00 95.61           H  
ATOM   3856  N   ALA B  90      17.992  14.240 -24.906  1.00 94.08           N  
ATOM   3857  H   ALA B  90      18.936  14.560 -24.746  1.00 94.08           H  
ATOM   3858  CA  ALA B  90      17.761  13.269 -25.979  1.00 94.08           C  
ATOM   3859  HA  ALA B  90      16.694  13.205 -26.192  1.00 94.08           H  
ATOM   3860  C   ALA B  90      18.218  11.845 -25.609  1.00 94.08           C  
ATOM   3861  CB  ALA B  90      18.460  13.793 -27.238  1.00 94.08           C  
ATOM   3862  HB1 ALA B  90      19.513  13.987 -27.033  1.00 94.08           H  
ATOM   3863  HB2 ALA B  90      17.981  14.713 -27.574  1.00 94.08           H  
ATOM   3864  HB3 ALA B  90      18.399  13.052 -28.035  1.00 94.08           H  
ATOM   3865  O   ALA B  90      18.177  10.944 -26.451  1.00 94.08           O  
ATOM   3866  N   LYS B  91      18.696  11.642 -24.374  1.00 95.85           N  
ATOM   3867  H   LYS B  91      18.603  12.393 -23.704  1.00 95.85           H  
ATOM   3868  CA  LYS B  91      19.347  10.411 -23.915  1.00 95.85           C  
ATOM   3869  HA  LYS B  91      19.203   9.643 -24.674  1.00 95.85           H  
ATOM   3870  C   LYS B  91      18.739   9.850 -22.632  1.00 95.85           C  
ATOM   3871  CB  LYS B  91      20.855  10.640 -23.731  1.00 95.85           C  
ATOM   3872  HB2 LYS B  91      21.290   9.745 -23.287  1.00 95.85           H  
ATOM   3873  HB3 LYS B  91      21.013  11.470 -23.042  1.00 95.85           H  
ATOM   3874  O   LYS B  91      18.108  10.558 -21.854  1.00 95.85           O  
ATOM   3875  CG  LYS B  91      21.582  10.927 -25.049  1.00 95.85           C  
ATOM   3876  HG2 LYS B  91      21.362  10.137 -25.767  1.00 95.85           H  
ATOM   3877  HG3 LYS B  91      21.257  11.885 -25.454  1.00 95.85           H  
ATOM   3878  CD  LYS B  91      23.087  10.962 -24.784  1.00 95.85           C  
ATOM   3879  HD2 LYS B  91      23.302  11.751 -24.063  1.00 95.85           H  
ATOM   3880  HD3 LYS B  91      23.394  10.007 -24.359  1.00 95.85           H  
ATOM   3881  CE  LYS B  91      23.853  11.222 -26.080  1.00 95.85           C  
ATOM   3882  HE2 LYS B  91      23.577  10.461 -26.809  1.00 95.85           H  
ATOM   3883  HE3 LYS B  91      23.553  12.193 -26.475  1.00 95.85           H  
ATOM   3884  NZ  LYS B  91      25.308  11.188 -25.812  1.00 95.85           N  
ATOM   3885  HZ1 LYS B  91      25.835  11.368 -26.655  1.00 95.85           H  
ATOM   3886  HZ2 LYS B  91      25.537  11.882 -25.114  1.00 95.85           H  
ATOM   3887  HZ3 LYS B  91      25.562  10.286 -25.434  1.00 95.85           H  
ATOM   3888  N   GLY B  92      18.966   8.566 -22.413  1.00 96.35           N  
ATOM   3889  H   GLY B  92      19.490   8.058 -23.111  1.00 96.35           H  
ATOM   3890  CA  GLY B  92      18.558   7.811 -21.232  1.00 96.35           C  
ATOM   3891  HA2 GLY B  92      17.471   7.819 -21.140  1.00 96.35           H  
ATOM   3892  HA3 GLY B  92      18.991   8.251 -20.334  1.00 96.35           H  
ATOM   3893  C   GLY B  92      19.037   6.370 -21.358  1.00 96.35           C  
ATOM   3894  O   GLY B  92      19.819   6.053 -22.255  1.00 96.35           O  
ATOM   3895  N   ALA B  93      18.570   5.478 -20.494  1.00 97.65           N  
ATOM   3896  H   ALA B  93      17.930   5.777 -19.771  1.00 97.65           H  
ATOM   3897  CA  ALA B  93      18.913   4.061 -20.585  1.00 97.65           C  
ATOM   3898  HA  ALA B  93      19.670   3.906 -21.353  1.00 97.65           H  
ATOM   3899  C   ALA B  93      17.683   3.235 -20.970  1.00 97.65           C  
ATOM   3900  CB  ALA B  93      19.541   3.627 -19.272  1.00 97.65           C  
ATOM   3901  HB1 ALA B  93      19.972   2.630 -19.366  1.00 97.65           H  
ATOM   3902  HB2 ALA B  93      18.765   3.615 -18.508  1.00 97.65           H  
ATOM   3903  HB3 ALA B  93      20.325   4.324 -18.975  1.00 97.65           H  
ATOM   3904  O   ALA B  93      16.729   3.110 -20.206  1.00 97.65           O  
ATOM   3905  N   PHE B  94      17.704   2.662 -22.170  1.00 96.98           N  
ATOM   3906  H   PHE B  94      18.514   2.794 -22.759  1.00 96.98           H  
ATOM   3907  CA  PHE B  94      16.540   2.001 -22.752  1.00 96.98           C  
ATOM   3908  HA  PHE B  94      15.693   2.088 -22.072  1.00 96.98           H  
ATOM   3909  C   PHE B  94      16.782   0.506 -22.968  1.00 96.98           C  
ATOM   3910  CB  PHE B  94      16.149   2.732 -24.042  1.00 96.98           C  
ATOM   3911  HB2 PHE B  94      16.949   2.615 -24.773  1.00 96.98           H  
ATOM   3912  HB3 PHE B  94      15.256   2.262 -24.453  1.00 96.98           H  
ATOM   3913  O   PHE B  94      17.890   0.072 -23.304  1.00 96.98           O  
ATOM   3914  CG  PHE B  94      15.868   4.213 -23.840  1.00 96.98           C  
ATOM   3915  CD1 PHE B  94      14.646   4.632 -23.289  1.00 96.98           C  
ATOM   3916  HD1 PHE B  94      13.932   3.896 -22.950  1.00 96.98           H  
ATOM   3917  CD2 PHE B  94      16.843   5.175 -24.163  1.00 96.98           C  
ATOM   3918  HD2 PHE B  94      17.800   4.868 -24.557  1.00 96.98           H  
ATOM   3919  CE1 PHE B  94      14.368   6.000 -23.121  1.00 96.98           C  
ATOM   3920  HE1 PHE B  94      13.427   6.312 -22.693  1.00 96.98           H  
ATOM   3921  CE2 PHE B  94      16.580   6.541 -23.971  1.00 96.98           C  
ATOM   3922  HE2 PHE B  94      17.335   7.271 -24.227  1.00 96.98           H  
ATOM   3923  CZ  PHE B  94      15.342   6.955 -23.454  1.00 96.98           C  
ATOM   3924  HZ  PHE B  94      15.154   8.005 -23.286  1.00 96.98           H  
ATOM   3925  N   LEU B  95      15.728  -0.290 -22.806  1.00 96.53           N  
ATOM   3926  H   LEU B  95      14.849   0.139 -22.553  1.00 96.53           H  
ATOM   3927  CA  LEU B  95      15.713  -1.695 -23.196  1.00 96.53           C  
ATOM   3928  HA  LEU B  95      16.578  -2.191 -22.756  1.00 96.53           H  
ATOM   3929  C   LEU B  95      15.828  -1.807 -24.721  1.00 96.53           C  
ATOM   3930  CB  LEU B  95      14.423  -2.363 -22.688  1.00 96.53           C  
ATOM   3931  HB2 LEU B  95      13.582  -1.776 -23.056  1.00 96.53           H  
ATOM   3932  HB3 LEU B  95      14.347  -3.364 -23.114  1.00 96.53           H  
ATOM   3933  O   LEU B  95      15.171  -1.073 -25.463  1.00 96.53           O  
ATOM   3934  CG  LEU B  95      14.290  -2.465 -21.160  1.00 96.53           C  
ATOM   3935  HG  LEU B  95      14.369  -1.473 -20.717  1.00 96.53           H  
ATOM   3936  CD1 LEU B  95      12.927  -3.053 -20.799  1.00 96.53           C  
ATOM   3937 HD11 LEU B  95      12.834  -3.146 -19.717  1.00 96.53           H  
ATOM   3938 HD12 LEU B  95      12.141  -2.384 -21.149  1.00 96.53           H  
ATOM   3939 HD13 LEU B  95      12.799  -4.034 -21.256  1.00 96.53           H  
ATOM   3940  CD2 LEU B  95      15.369  -3.354 -20.554  1.00 96.53           C  
ATOM   3941 HD21 LEU B  95      15.310  -4.364 -20.959  1.00 96.53           H  
ATOM   3942 HD22 LEU B  95      15.230  -3.385 -19.474  1.00 96.53           H  
ATOM   3943 HD23 LEU B  95      16.351  -2.926 -20.757  1.00 96.53           H  
ATOM   3944  N   ARG B  96      16.658  -2.750 -25.191  1.00 87.69           N  
ATOM   3945  H   ARG B  96      17.150  -3.317 -24.515  1.00 87.69           H  
ATOM   3946  CA  ARG B  96      16.904  -2.962 -26.631  1.00 87.69           C  
ATOM   3947  HA  ARG B  96      17.230  -2.025 -27.081  1.00 87.69           H  
ATOM   3948  C   ARG B  96      15.647  -3.353 -27.397  1.00 87.69           C  
ATOM   3949  CB  ARG B  96      17.959  -4.052 -26.861  1.00 87.69           C  
ATOM   3950  HB2 ARG B  96      17.753  -4.909 -26.220  1.00 87.69           H  
ATOM   3951  HB3 ARG B  96      17.888  -4.383 -27.897  1.00 87.69           H  
ATOM   3952  O   ARG B  96      15.484  -2.933 -28.536  1.00 87.69           O  
ATOM   3953  CG  ARG B  96      19.385  -3.552 -26.628  1.00 87.69           C  
ATOM   3954  HG2 ARG B  96      19.525  -3.328 -25.570  1.00 87.69           H  
ATOM   3955  HG3 ARG B  96      19.561  -2.651 -27.215  1.00 87.69           H  
ATOM   3956  CD  ARG B  96      20.365  -4.643 -27.065  1.00 87.69           C  
ATOM   3957  HD2 ARG B  96      20.126  -5.558 -26.524  1.00 87.69           H  
ATOM   3958  HD3 ARG B  96      20.242  -4.823 -28.133  1.00 87.69           H  
ATOM   3959  NE  ARG B  96      21.759  -4.259 -26.785  1.00 87.69           N  
ATOM   3960  HE  ARG B  96      21.916  -3.331 -26.420  1.00 87.69           H  
ATOM   3961  NH1 ARG B  96      22.721  -6.268 -27.335  1.00 87.69           N  
ATOM   3962 HH11 ARG B  96      21.806  -6.623 -27.572  1.00 87.69           H  
ATOM   3963 HH12 ARG B  96      23.514  -6.892 -27.292  1.00 87.69           H  
ATOM   3964  NH2 ARG B  96      23.975  -4.641 -26.456  1.00 87.69           N  
ATOM   3965 HH21 ARG B  96      24.750  -5.287 -26.416  1.00 87.69           H  
ATOM   3966 HH22 ARG B  96      24.019  -3.843 -25.839  1.00 87.69           H  
ATOM   3967  CZ  ARG B  96      22.811  -5.051 -26.869  1.00 87.69           C  
ATOM   3968  N   ASP B  97      14.800  -4.169 -26.784  1.00 86.38           N  
ATOM   3969  H   ASP B  97      14.990  -4.468 -25.838  1.00 86.38           H  
ATOM   3970  CA  ASP B  97      13.560  -4.627 -27.384  1.00 86.38           C  
ATOM   3971  HA  ASP B  97      13.269  -3.938 -28.177  1.00 86.38           H  
ATOM   3972  C   ASP B  97      12.456  -4.640 -26.329  1.00 86.38           C  
ATOM   3973  CB  ASP B  97      13.768  -6.004 -28.022  1.00 86.38           C  
ATOM   3974  HB2 ASP B  97      13.931  -6.750 -27.244  1.00 86.38           H  
ATOM   3975  HB3 ASP B  97      14.657  -5.970 -28.652  1.00 86.38           H  
ATOM   3976  O   ASP B  97      12.553  -5.322 -25.313  1.00 86.38           O  
ATOM   3977  CG  ASP B  97      12.584  -6.422 -28.893  1.00 86.38           C  
ATOM   3978  OD1 ASP B  97      11.569  -5.682 -28.963  1.00 86.38           O  
ATOM   3979  OD2 ASP B  97      12.696  -7.497 -29.512  1.00 86.38           O  
ATOM   3980  N   VAL B  98      11.425  -3.837 -26.577  1.00 90.25           N  
ATOM   3981  H   VAL B  98      11.453  -3.323 -27.447  1.00 90.25           H  
ATOM   3982  CA  VAL B  98      10.199  -3.746 -25.766  1.00 90.25           C  
ATOM   3983  HA  VAL B  98      10.279  -4.427 -24.919  1.00 90.25           H  
ATOM   3984  C   VAL B  98       8.969  -4.199 -26.557  1.00 90.25           C  
ATOM   3985  CB  VAL B  98      10.006  -2.320 -25.207  1.00 90.25           C  
ATOM   3986  HB  VAL B  98       9.073  -2.283 -24.644  1.00 90.25           H  
ATOM   3987  O   VAL B  98       7.841  -4.100 -26.080  1.00 90.25           O  
ATOM   3988  CG1 VAL B  98      11.133  -1.953 -24.242  1.00 90.25           C  
ATOM   3989 HG11 VAL B  98      10.935  -0.983 -23.785  1.00 90.25           H  
ATOM   3990 HG12 VAL B  98      11.191  -2.703 -23.453  1.00 90.25           H  
ATOM   3991 HG13 VAL B  98      12.085  -1.915 -24.771  1.00 90.25           H  
ATOM   3992  CG2 VAL B  98       9.940  -1.249 -26.310  1.00 90.25           C  
ATOM   3993 HG21 VAL B  98      10.877  -1.211 -26.866  1.00 90.25           H  
ATOM   3994 HG22 VAL B  98       9.117  -1.468 -26.989  1.00 90.25           H  
ATOM   3995 HG23 VAL B  98       9.761  -0.277 -25.851  1.00 90.25           H  
ATOM   3996  N   ARG B  99       9.159  -4.636 -27.809  1.00 89.22           N  
ATOM   3997  H   ARG B  99      10.108  -4.808 -28.110  1.00 89.22           H  
ATOM   3998  CA  ARG B  99       8.077  -5.027 -28.722  1.00 89.22           C  
ATOM   3999  HA  ARG B  99       7.146  -4.557 -28.405  1.00 89.22           H  
ATOM   4000  C   ARG B  99       7.831  -6.530 -28.691  1.00 89.22           C  
ATOM   4001  CB  ARG B  99       8.418  -4.576 -30.145  1.00 89.22           C  
ATOM   4002  HB2 ARG B  99       7.642  -4.934 -30.821  1.00 89.22           H  
ATOM   4003  HB3 ARG B  99       9.364  -5.030 -30.443  1.00 89.22           H  
ATOM   4004  O   ARG B  99       6.714  -6.954 -28.986  1.00 89.22           O  
ATOM   4005  CG  ARG B  99       8.521  -3.051 -30.273  1.00 89.22           C  
ATOM   4006  HG2 ARG B  99       7.559  -2.599 -30.033  1.00 89.22           H  
ATOM   4007  HG3 ARG B  99       9.282  -2.665 -29.594  1.00 89.22           H  
ATOM   4008  CD  ARG B  99       8.916  -2.704 -31.708  1.00 89.22           C  
ATOM   4009  HD2 ARG B  99       8.183  -3.149 -32.380  1.00 89.22           H  
ATOM   4010  HD3 ARG B  99       9.895  -3.136 -31.915  1.00 89.22           H  
ATOM   4011  NE  ARG B  99       8.978  -1.248 -31.914  1.00 89.22           N  
ATOM   4012  HE  ARG B  99       9.516  -0.704 -31.254  1.00 89.22           H  
ATOM   4013  NH1 ARG B  99       8.538  -1.219 -34.157  1.00 89.22           N  
ATOM   4014 HH11 ARG B  99       8.719  -2.212 -34.169  1.00 89.22           H  
ATOM   4015 HH12 ARG B  99       8.328  -0.696 -34.995  1.00 89.22           H  
ATOM   4016  NH2 ARG B  99       8.536   0.686 -32.999  1.00 89.22           N  
ATOM   4017 HH21 ARG B  99       8.812   1.191 -32.169  1.00 89.22           H  
ATOM   4018 HH22 ARG B  99       8.324   1.229 -33.824  1.00 89.22           H  
ATOM   4019  CZ  ARG B  99       8.689  -0.601 -33.018  1.00 89.22           C  
ATOM   4020  N   SER B 100       8.851  -7.304 -28.349  1.00 89.91           N  
ATOM   4021  H   SER B 100       9.752  -6.870 -28.210  1.00 89.91           H  
ATOM   4022  CA  SER B 100       8.785  -8.760 -28.289  1.00 89.91           C  
ATOM   4023  HA  SER B 100       8.264  -9.111 -29.180  1.00 89.91           H  
ATOM   4024  C   SER B 100       8.006  -9.277 -27.074  1.00 89.91           C  
ATOM   4025  CB  SER B 100      10.201  -9.329 -28.349  1.00 89.91           C  
ATOM   4026  HB2 SER B 100      10.172 -10.407 -28.188  1.00 89.91           H  
ATOM   4027  HB3 SER B 100      10.830  -8.866 -27.589  1.00 89.91           H  
ATOM   4028  O   SER B 100       7.987  -8.653 -26.017  1.00 89.91           O  
ATOM   4029  OG  SER B 100      10.704  -9.064 -29.644  1.00 89.91           O  
ATOM   4030  HG  SER B 100      11.471  -8.491 -29.575  1.00 89.91           H  
ATOM   4031  N   LEU B 101       7.320 -10.401 -27.280  1.00 93.37           N  
ATOM   4032  H   LEU B 101       7.365 -10.807 -28.203  1.00 93.37           H  
ATOM   4033  CA  LEU B 101       6.647 -11.233 -26.279  1.00 93.37           C  
ATOM   4034  HA  LEU B 101       7.273 -11.332 -25.393  1.00 93.37           H  
ATOM   4035  C   LEU B 101       6.425 -12.611 -26.916  1.00 93.37           C  
ATOM   4036  CB  LEU B 101       5.282 -10.609 -25.903  1.00 93.37           C  
ATOM   4037  HB2 LEU B 101       5.460  -9.658 -25.401  1.00 93.37           H  
ATOM   4038  HB3 LEU B 101       4.739 -10.408 -26.827  1.00 93.37           H  
ATOM   4039  O   LEU B 101       5.913 -12.672 -28.042  1.00 93.37           O  
ATOM   4040  CG  LEU B 101       4.391 -11.493 -25.000  1.00 93.37           C  
ATOM   4041  HG  LEU B 101       4.375 -12.515 -25.379  1.00 93.37           H  
ATOM   4042  CD1 LEU B 101       4.878 -11.552 -23.557  1.00 93.37           C  
ATOM   4043 HD11 LEU B 101       5.912 -11.896 -23.526  1.00 93.37           H  
ATOM   4044 HD12 LEU B 101       4.273 -12.253 -22.984  1.00 93.37           H  
ATOM   4045 HD13 LEU B 101       4.822 -10.569 -23.089  1.00 93.37           H  
ATOM   4046  CD2 LEU B 101       2.938 -11.013 -25.038  1.00 93.37           C  
ATOM   4047 HD21 LEU B 101       2.876  -9.948 -24.812  1.00 93.37           H  
ATOM   4048 HD22 LEU B 101       2.530 -11.182 -26.034  1.00 93.37           H  
ATOM   4049 HD23 LEU B 101       2.347 -11.576 -24.316  1.00 93.37           H  
ATOM   4050  N   ASP B 102       6.691 -13.709 -26.207  1.00 94.85           N  
ATOM   4051  H   ASP B 102       7.171 -13.615 -25.323  1.00 94.85           H  
ATOM   4052  CA  ASP B 102       6.169 -15.023 -26.622  1.00 94.85           C  
ATOM   4053  HA  ASP B 102       6.242 -15.077 -27.708  1.00 94.85           H  
ATOM   4054  C   ASP B 102       4.673 -15.151 -26.279  1.00 94.85           C  
ATOM   4055  CB  ASP B 102       7.017 -16.196 -26.108  1.00 94.85           C  
ATOM   4056  HB2 ASP B 102       6.877 -16.314 -25.034  1.00 94.85           H  
ATOM   4057  HB3 ASP B 102       8.068 -15.972 -26.293  1.00 94.85           H  
ATOM   4058  O   ASP B 102       4.256 -15.795 -25.315  1.00 94.85           O  
ATOM   4059  CG  ASP B 102       6.664 -17.511 -26.835  1.00 94.85           C  
ATOM   4060  OD1 ASP B 102       5.552 -17.617 -27.418  1.00 94.85           O  
ATOM   4061  OD2 ASP B 102       7.507 -18.436 -26.826  1.00 94.85           O  
ATOM   4062  N   ALA B 103       3.829 -14.492 -27.077  1.00 94.12           N  
ATOM   4063  H   ALA B 103       4.239 -13.900 -27.785  1.00 94.12           H  
ATOM   4064  CA  ALA B 103       2.394 -14.412 -26.812  1.00 94.12           C  
ATOM   4065  HA  ALA B 103       2.250 -13.935 -25.842  1.00 94.12           H  
ATOM   4066  C   ALA B 103       1.738 -15.806 -26.743  1.00 94.12           C  
ATOM   4067  CB  ALA B 103       1.760 -13.529 -27.894  1.00 94.12           C  
ATOM   4068  HB1 ALA B 103       0.724 -13.318 -27.631  1.00 94.12           H  
ATOM   4069  HB2 ALA B 103       1.792 -14.035 -28.859  1.00 94.12           H  
ATOM   4070  HB3 ALA B 103       2.299 -12.584 -27.966  1.00 94.12           H  
ATOM   4071  O   ALA B 103       0.907 -16.064 -25.873  1.00 94.12           O  
ATOM   4072  N   ALA B 104       2.156 -16.733 -27.614  1.00 91.36           N  
ATOM   4073  H   ALA B 104       2.971 -16.519 -28.171  1.00 91.36           H  
ATOM   4074  CA  ALA B 104       1.621 -18.092 -27.654  1.00 91.36           C  
ATOM   4075  HA  ALA B 104       0.534 -18.036 -27.703  1.00 91.36           H  
ATOM   4076  C   ALA B 104       1.984 -18.894 -26.395  1.00 91.36           C  
ATOM   4077  CB  ALA B 104       2.137 -18.782 -28.922  1.00 91.36           C  
ATOM   4078  HB1 ALA B 104       1.727 -19.791 -28.980  1.00 91.36           H  
ATOM   4079  HB2 ALA B 104       1.827 -18.217 -29.801  1.00 91.36           H  
ATOM   4080  HB3 ALA B 104       3.225 -18.838 -28.894  1.00 91.36           H  
ATOM   4081  O   ALA B 104       1.161 -19.677 -25.908  1.00 91.36           O  
ATOM   4082  N   PHE B 105       3.174 -18.675 -25.830  1.00 95.51           N  
ATOM   4083  H   PHE B 105       3.833 -18.055 -26.278  1.00 95.51           H  
ATOM   4084  CA  PHE B 105       3.567 -19.274 -24.559  1.00 95.51           C  
ATOM   4085  HA  PHE B 105       3.578 -20.358 -24.675  1.00 95.51           H  
ATOM   4086  C   PHE B 105       2.583 -18.924 -23.437  1.00 95.51           C  
ATOM   4087  CB  PHE B 105       4.986 -18.838 -24.213  1.00 95.51           C  
ATOM   4088  HB2 PHE B 105       5.023 -17.764 -24.031  1.00 95.51           H  
ATOM   4089  HB3 PHE B 105       5.631 -19.069 -25.061  1.00 95.51           H  
ATOM   4090  O   PHE B 105       2.063 -19.825 -22.769  1.00 95.51           O  
ATOM   4091  CG  PHE B 105       5.539 -19.549 -23.011  1.00 95.51           C  
ATOM   4092  CD1 PHE B 105       5.337 -19.027 -21.722  1.00 95.51           C  
ATOM   4093  HD1 PHE B 105       4.796 -18.103 -21.582  1.00 95.51           H  
ATOM   4094  CD2 PHE B 105       6.276 -20.729 -23.196  1.00 95.51           C  
ATOM   4095  HD2 PHE B 105       6.464 -21.098 -24.193  1.00 95.51           H  
ATOM   4096  CE1 PHE B 105       5.877 -19.691 -20.611  1.00 95.51           C  
ATOM   4097  HE1 PHE B 105       5.754 -19.278 -19.620  1.00 95.51           H  
ATOM   4098  CE2 PHE B 105       6.825 -21.384 -22.088  1.00 95.51           C  
ATOM   4099  HE2 PHE B 105       7.448 -22.254 -22.235  1.00 95.51           H  
ATOM   4100  CZ  PHE B 105       6.625 -20.865 -20.798  1.00 95.51           C  
ATOM   4101  HZ  PHE B 105       7.089 -21.350 -19.952  1.00 95.51           H  
ATOM   4102  N   PHE B 106       2.238 -17.641 -23.315  1.00 94.80           N  
ATOM   4103  H   PHE B 106       2.722 -16.970 -23.895  1.00 94.80           H  
ATOM   4104  CA  PHE B 106       1.305 -17.127 -22.306  1.00 94.80           C  
ATOM   4105  HA  PHE B 106       1.437 -17.735 -21.411  1.00 94.80           H  
ATOM   4106  C   PHE B 106      -0.179 -17.253 -22.690  1.00 94.80           C  
ATOM   4107  CB  PHE B 106       1.700 -15.700 -21.911  1.00 94.80           C  
ATOM   4108  HB2 PHE B 106       1.669 -15.059 -22.792  1.00 94.80           H  
ATOM   4109  HB3 PHE B 106       0.981 -15.312 -21.189  1.00 94.80           H  
ATOM   4110  O   PHE B 106      -1.051 -16.788 -21.964  1.00 94.80           O  
ATOM   4111  CG  PHE B 106       3.075 -15.642 -21.279  1.00 94.80           C  
ATOM   4112  CD1 PHE B 106       3.261 -16.085 -19.957  1.00 94.80           C  
ATOM   4113  HD1 PHE B 106       2.407 -16.394 -19.374  1.00 94.80           H  
ATOM   4114  CD2 PHE B 106       4.179 -15.197 -22.025  1.00 94.80           C  
ATOM   4115  HD2 PHE B 106       4.052 -14.844 -23.038  1.00 94.80           H  
ATOM   4116  CE1 PHE B 106       4.547 -16.107 -19.389  1.00 94.80           C  
ATOM   4117  HE1 PHE B 106       4.691 -16.437 -18.371  1.00 94.80           H  
ATOM   4118  CE2 PHE B 106       5.464 -15.219 -21.460  1.00 94.80           C  
ATOM   4119  HE2 PHE B 106       6.309 -14.889 -22.047  1.00 94.80           H  
ATOM   4120  CZ  PHE B 106       5.650 -15.679 -20.145  1.00 94.80           C  
ATOM   4121  HZ  PHE B 106       6.640 -15.701 -19.714  1.00 94.80           H  
ATOM   4122  N   SER B 107      -0.497 -17.927 -23.802  1.00 88.00           N  
ATOM   4123  H   SER B 107       0.261 -18.277 -24.370  1.00 88.00           H  
ATOM   4124  CA  SER B 107      -1.868 -18.056 -24.334  1.00 88.00           C  
ATOM   4125  HA  SER B 107      -1.777 -18.562 -25.295  1.00 88.00           H  
ATOM   4126  C   SER B 107      -2.545 -16.708 -24.640  1.00 88.00           C  
ATOM   4127  CB  SER B 107      -2.747 -18.953 -23.447  1.00 88.00           C  
ATOM   4128  HB2 SER B 107      -3.638 -19.249 -24.001  1.00 88.00           H  
ATOM   4129  HB3 SER B 107      -3.057 -18.398 -22.561  1.00 88.00           H  
ATOM   4130  O   SER B 107      -3.766 -16.591 -24.575  1.00 88.00           O  
ATOM   4131  OG  SER B 107      -2.030 -20.107 -23.043  1.00 88.00           O  
ATOM   4132  HG  SER B 107      -1.366 -19.771 -22.437  1.00 88.00           H  
ATOM   4133  N   ILE B 108      -1.750 -15.700 -25.001  1.00 90.86           N  
ATOM   4134  H   ILE B 108      -0.762 -15.893 -25.081  1.00 90.86           H  
ATOM   4135  CA  ILE B 108      -2.189 -14.365 -25.412  1.00 90.86           C  
ATOM   4136  HA  ILE B 108      -3.181 -14.171 -25.004  1.00 90.86           H  
ATOM   4137  C   ILE B 108      -2.288 -14.340 -26.939  1.00 90.86           C  
ATOM   4138  CB  ILE B 108      -1.230 -13.294 -24.839  1.00 90.86           C  
ATOM   4139  HB  ILE B 108      -0.210 -13.549 -25.128  1.00 90.86           H  
ATOM   4140  O   ILE B 108      -1.374 -14.761 -27.653  1.00 90.86           O  
ATOM   4141  CG1 ILE B 108      -1.325 -13.291 -23.295  1.00 90.86           C  
ATOM   4142 HG12 ILE B 108      -2.331 -12.999 -22.996  1.00 90.86           H  
ATOM   4143 HG13 ILE B 108      -1.147 -14.299 -22.920  1.00 90.86           H  
ATOM   4144  CG2 ILE B 108      -1.547 -11.893 -25.389  1.00 90.86           C  
ATOM   4145 HG21 ILE B 108      -2.552 -11.603 -25.084  1.00 90.86           H  
ATOM   4146 HG22 ILE B 108      -0.833 -11.162 -25.011  1.00 90.86           H  
ATOM   4147 HG23 ILE B 108      -1.476 -11.884 -26.477  1.00 90.86           H  
ATOM   4148  CD1 ILE B 108      -0.317 -12.378 -22.591  1.00 90.86           C  
ATOM   4149 HD11 ILE B 108       0.695 -12.615 -22.920  1.00 90.86           H  
ATOM   4150 HD12 ILE B 108      -0.539 -11.330 -22.791  1.00 90.86           H  
ATOM   4151 HD13 ILE B 108      -0.387 -12.545 -21.516  1.00 90.86           H  
ATOM   4152  N   SER B 109      -3.406 -13.848 -27.475  1.00 83.94           N  
ATOM   4153  H   SER B 109      -4.104 -13.466 -26.853  1.00 83.94           H  
ATOM   4154  CA  SER B 109      -3.557 -13.743 -28.931  1.00 83.94           C  
ATOM   4155  HA  SER B 109      -3.269 -14.708 -29.348  1.00 83.94           H  
ATOM   4156  C   SER B 109      -2.630 -12.658 -29.505  1.00 83.94           C  
ATOM   4157  CB  SER B 109      -5.016 -13.496 -29.329  1.00 83.94           C  
ATOM   4158  HB2 SER B 109      -5.671 -14.158 -28.762  1.00 83.94           H  
ATOM   4159  HB3 SER B 109      -5.129 -13.725 -30.388  1.00 83.94           H  
ATOM   4160  O   SER B 109      -2.387 -11.655 -28.834  1.00 83.94           O  
ATOM   4161  OG  SER B 109      -5.395 -12.149 -29.123  1.00 83.94           O  
ATOM   4162  HG  SER B 109      -5.569 -12.023 -28.187  1.00 83.94           H  
ATOM   4163  N   PRO B 110      -2.169 -12.758 -30.768  1.00 85.58           N  
ATOM   4164  CA  PRO B 110      -1.375 -11.691 -31.384  1.00 85.58           C  
ATOM   4165  HA  PRO B 110      -0.427 -11.607 -30.852  1.00 85.58           H  
ATOM   4166  C   PRO B 110      -2.076 -10.323 -31.370  1.00 85.58           C  
ATOM   4167  CB  PRO B 110      -1.117 -12.159 -32.820  1.00 85.58           C  
ATOM   4168  HB2 PRO B 110      -0.144 -11.825 -33.181  1.00 85.58           H  
ATOM   4169  HB3 PRO B 110      -1.908 -11.806 -33.481  1.00 85.58           H  
ATOM   4170  O   PRO B 110      -1.420  -9.290 -31.267  1.00 85.58           O  
ATOM   4171  CG  PRO B 110      -1.190 -13.682 -32.717  1.00 85.58           C  
ATOM   4172  HG2 PRO B 110      -1.462 -14.141 -33.667  1.00 85.58           H  
ATOM   4173  HG3 PRO B 110      -0.235 -14.069 -32.363  1.00 85.58           H  
ATOM   4174  CD  PRO B 110      -2.259 -13.911 -31.650  1.00 85.58           C  
ATOM   4175  HD2 PRO B 110      -2.054 -14.840 -31.119  1.00 85.58           H  
ATOM   4176  HD3 PRO B 110      -3.246 -13.943 -32.111  1.00 85.58           H  
ATOM   4177  N   ARG B 111      -3.416 -10.318 -31.451  1.00 79.78           N  
ATOM   4178  H   ARG B 111      -3.890 -11.210 -31.438  1.00 79.78           H  
ATOM   4179  CA  ARG B 111      -4.230  -9.096 -31.430  1.00 79.78           C  
ATOM   4180  HA  ARG B 111      -3.759  -8.364 -32.086  1.00 79.78           H  
ATOM   4181  C   ARG B 111      -4.241  -8.452 -30.041  1.00 79.78           C  
ATOM   4182  CB  ARG B 111      -5.641  -9.413 -31.962  1.00 79.78           C  
ATOM   4183  HB2 ARG B 111      -5.557 -10.150 -32.760  1.00 79.78           H  
ATOM   4184  HB3 ARG B 111      -6.246  -9.843 -31.163  1.00 79.78           H  
ATOM   4185  O   ARG B 111      -4.097  -7.242 -29.952  1.00 79.78           O  
ATOM   4186  CG  ARG B 111      -6.344  -8.175 -32.543  1.00 79.78           C  
ATOM   4187  HG2 ARG B 111      -5.711  -7.730 -33.312  1.00 79.78           H  
ATOM   4188  HG3 ARG B 111      -6.497  -7.443 -31.751  1.00 79.78           H  
ATOM   4189  CD  ARG B 111      -7.697  -8.556 -33.169  1.00 79.78           C  
ATOM   4190  HD2 ARG B 111      -8.326  -8.977 -32.385  1.00 79.78           H  
ATOM   4191  HD3 ARG B 111      -7.533  -9.312 -33.936  1.00 79.78           H  
ATOM   4192  NE  ARG B 111      -8.375  -7.390 -33.778  1.00 79.78           N  
ATOM   4193  HE  ARG B 111      -7.840  -6.537 -33.859  1.00 79.78           H  
ATOM   4194  NH1 ARG B 111     -10.493  -8.258 -33.948  1.00 79.78           N  
ATOM   4195 HH11 ARG B 111     -11.482  -8.096 -34.076  1.00 79.78           H  
ATOM   4196 HH12 ARG B 111     -10.135  -9.156 -33.656  1.00 79.78           H  
ATOM   4197  NH2 ARG B 111     -10.170  -6.080 -34.333  1.00 79.78           N  
ATOM   4198 HH21 ARG B 111     -11.158  -5.936 -34.487  1.00 79.78           H  
ATOM   4199 HH22 ARG B 111      -9.595  -5.257 -34.445  1.00 79.78           H  
ATOM   4200  CZ  ARG B 111      -9.668  -7.248 -34.031  1.00 79.78           C  
ATOM   4201  N   GLU B 112      -4.330  -9.253 -28.981  1.00 85.07           N  
ATOM   4202  H   GLU B 112      -4.415 -10.248 -29.130  1.00 85.07           H  
ATOM   4203  CA  GLU B 112      -4.186  -8.775 -27.599  1.00 85.07           C  
ATOM   4204  HA  GLU B 112      -4.837  -7.914 -27.448  1.00 85.07           H  
ATOM   4205  C   GLU B 112      -2.752  -8.308 -27.313  1.00 85.07           C  
ATOM   4206  CB  GLU B 112      -4.625  -9.887 -26.633  1.00 85.07           C  
ATOM   4207  HB2 GLU B 112      -5.655 -10.158 -26.866  1.00 85.07           H  
ATOM   4208  HB3 GLU B 112      -3.998 -10.762 -26.800  1.00 85.07           H  
ATOM   4209  O   GLU B 112      -2.562  -7.232 -26.756  1.00 85.07           O  
ATOM   4210  CG  GLU B 112      -4.542  -9.478 -25.149  1.00 85.07           C  
ATOM   4211  HG2 GLU B 112      -5.151  -8.587 -24.994  1.00 85.07           H  
ATOM   4212  HG3 GLU B 112      -3.510  -9.224 -24.907  1.00 85.07           H  
ATOM   4213  CD  GLU B 112      -5.004 -10.585 -24.188  1.00 85.07           C  
ATOM   4214  OE1 GLU B 112      -5.072 -10.295 -22.965  1.00 85.07           O  
ATOM   4215  OE2 GLU B 112      -5.246 -11.717 -24.672  1.00 85.07           O  
ATOM   4216  N   ALA B 113      -1.739  -9.058 -27.762  1.00 90.25           N  
ATOM   4217  H   ALA B 113      -1.959  -9.944 -28.196  1.00 90.25           H  
ATOM   4218  CA  ALA B 113      -0.328  -8.734 -27.543  1.00 90.25           C  
ATOM   4219  HA  ALA B 113      -0.147  -8.694 -26.469  1.00 90.25           H  
ATOM   4220  C   ALA B 113       0.083  -7.369 -28.128  1.00 90.25           C  
ATOM   4221  CB  ALA B 113       0.528  -9.859 -28.136  1.00 90.25           C  
ATOM   4222  HB1 ALA B 113       0.261 -10.811 -27.678  1.00 90.25           H  
ATOM   4223  HB2 ALA B 113       0.373  -9.920 -29.214  1.00 90.25           H  
ATOM   4224  HB3 ALA B 113       1.581  -9.657 -27.938  1.00 90.25           H  
ATOM   4225  O   ALA B 113       0.920  -6.683 -27.544  1.00 90.25           O  
ATOM   4226  N   MET B 114      -0.508  -6.949 -29.256  1.00 85.73           N  
ATOM   4227  H   MET B 114      -1.174  -7.560 -29.707  1.00 85.73           H  
ATOM   4228  CA  MET B 114      -0.249  -5.621 -29.831  1.00 85.73           C  
ATOM   4229  HA  MET B 114       0.829  -5.471 -29.897  1.00 85.73           H  
ATOM   4230  C   MET B 114      -0.792  -4.467 -28.982  1.00 85.73           C  
ATOM   4231  CB  MET B 114      -0.849  -5.494 -31.236  1.00 85.73           C  
ATOM   4232  HB2 MET B 114      -1.884  -5.838 -31.236  1.00 85.73           H  
ATOM   4233  HB3 MET B 114      -0.846  -4.437 -31.500  1.00 85.73           H  
ATOM   4234  O   MET B 114      -0.241  -3.370 -29.050  1.00 85.73           O  
ATOM   4235  CG  MET B 114      -0.051  -6.233 -32.313  1.00 85.73           C  
ATOM   4236  HG2 MET B 114      -0.432  -7.250 -32.400  1.00 85.73           H  
ATOM   4237  HG3 MET B 114       0.994  -6.289 -32.008  1.00 85.73           H  
ATOM   4238  SD  MET B 114      -0.102  -5.431 -33.946  1.00 85.73           S  
ATOM   4239  CE  MET B 114      -1.891  -5.222 -34.172  1.00 85.73           C  
ATOM   4240  HE1 MET B 114      -2.284  -4.525 -33.432  1.00 85.73           H  
ATOM   4241  HE2 MET B 114      -2.391  -6.184 -34.061  1.00 85.73           H  
ATOM   4242  HE3 MET B 114      -2.088  -4.824 -35.168  1.00 85.73           H  
ATOM   4243  N   SER B 115      -1.859  -4.701 -28.218  1.00 87.56           N  
ATOM   4244  H   SER B 115      -2.264  -5.626 -28.223  1.00 87.56           H  
ATOM   4245  CA  SER B 115      -2.500  -3.704 -27.349  1.00 87.56           C  
ATOM   4246  HA  SER B 115      -2.245  -2.702 -27.694  1.00 87.56           H  
ATOM   4247  C   SER B 115      -2.038  -3.797 -25.891  1.00 87.56           C  
ATOM   4248  CB  SER B 115      -4.020  -3.867 -27.417  1.00 87.56           C  
ATOM   4249  HB2 SER B 115      -4.497  -3.024 -26.917  1.00 87.56           H  
ATOM   4250  HB3 SER B 115      -4.303  -4.789 -26.909  1.00 87.56           H  
ATOM   4251  O   SER B 115      -2.462  -2.993 -25.060  1.00 87.56           O  
ATOM   4252  OG  SER B 115      -4.456  -3.929 -28.761  1.00 87.56           O  
ATOM   4253  HG  SER B 115      -4.151  -3.136 -29.209  1.00 87.56           H  
ATOM   4254  N   LEU B 116      -1.203  -4.791 -25.576  1.00 92.57           N  
ATOM   4255  H   LEU B 116      -0.924  -5.424 -26.311  1.00 92.57           H  
ATOM   4256  CA  LEU B 116      -0.685  -5.042 -24.240  1.00 92.57           C  
ATOM   4257  HA  LEU B 116      -1.480  -4.831 -23.525  1.00 92.57           H  
ATOM   4258  C   LEU B 116       0.481  -4.101 -23.935  1.00 92.57           C  
ATOM   4259  CB  LEU B 116      -0.265  -6.525 -24.130  1.00 92.57           C  
ATOM   4260  HB2 LEU B 116      -0.902  -7.144 -24.762  1.00 92.57           H  
ATOM   4261  HB3 LEU B 116       0.760  -6.636 -24.483  1.00 92.57           H  
ATOM   4262  O   LEU B 116       1.460  -4.068 -24.686  1.00 92.57           O  
ATOM   4263  CG  LEU B 116      -0.376  -7.042 -22.689  1.00 92.57           C  
ATOM   4264  HG  LEU B 116      -0.020  -6.276 -21.999  1.00 92.57           H  
ATOM   4265  CD1 LEU B 116      -1.828  -7.369 -22.363  1.00 92.57           C  
ATOM   4266 HD11 LEU B 116      -2.124  -8.309 -22.829  1.00 92.57           H  
ATOM   4267 HD12 LEU B 116      -1.915  -7.441 -21.279  1.00 92.57           H  
ATOM   4268 HD13 LEU B 116      -2.494  -6.585 -22.723  1.00 92.57           H  
ATOM   4269  CD2 LEU B 116       0.425  -8.323 -22.460  1.00 92.57           C  
ATOM   4270 HD21 LEU B 116       0.122  -8.790 -21.523  1.00 92.57           H  
ATOM   4271 HD22 LEU B 116       1.479  -8.066 -22.364  1.00 92.57           H  
ATOM   4272 HD23 LEU B 116       0.273  -9.022 -23.283  1.00 92.57           H  
ATOM   4273  N   ASP B 117       0.428  -3.391 -22.810  1.00 95.53           N  
ATOM   4274  H   ASP B 117      -0.393  -3.433 -22.224  1.00 95.53           H  
ATOM   4275  CA  ASP B 117       1.551  -2.588 -22.325  1.00 95.53           C  
ATOM   4276  HA  ASP B 117       1.709  -1.761 -23.018  1.00 95.53           H  
ATOM   4277  C   ASP B 117       2.821  -3.459 -22.256  1.00 95.53           C  
ATOM   4278  CB  ASP B 117       1.202  -1.967 -20.961  1.00 95.53           C  
ATOM   4279  HB2 ASP B 117       1.054  -2.766 -20.234  1.00 95.53           H  
ATOM   4280  HB3 ASP B 117       0.267  -1.415 -21.056  1.00 95.53           H  
ATOM   4281  O   ASP B 117       2.787  -4.540 -21.652  1.00 95.53           O  
ATOM   4282  CG  ASP B 117       2.265  -1.003 -20.420  1.00 95.53           C  
ATOM   4283  OD1 ASP B 117       3.411  -1.013 -20.908  1.00 95.53           O  
ATOM   4284  OD2 ASP B 117       1.961  -0.239 -19.482  1.00 95.53           O  
ATOM   4285  N   PRO B 118       3.947  -3.037 -22.869  1.00 96.41           N  
ATOM   4286  CA  PRO B 118       5.241  -3.692 -22.694  1.00 96.41           C  
ATOM   4287  HA  PRO B 118       5.254  -4.620 -23.267  1.00 96.41           H  
ATOM   4288  C   PRO B 118       5.599  -4.005 -21.236  1.00 96.41           C  
ATOM   4289  CB  PRO B 118       6.257  -2.715 -23.278  1.00 96.41           C  
ATOM   4290  HB2 PRO B 118       7.131  -3.231 -23.675  1.00 96.41           H  
ATOM   4291  HB3 PRO B 118       6.552  -2.000 -22.510  1.00 96.41           H  
ATOM   4292  O   PRO B 118       6.248  -5.013 -20.981  1.00 96.41           O  
ATOM   4293  CG  PRO B 118       5.476  -1.976 -24.357  1.00 96.41           C  
ATOM   4294  HG2 PRO B 118       5.453  -2.575 -25.267  1.00 96.41           H  
ATOM   4295  HG3 PRO B 118       5.900  -0.991 -24.555  1.00 96.41           H  
ATOM   4296  CD  PRO B 118       4.078  -1.884 -23.756  1.00 96.41           C  
ATOM   4297  HD2 PRO B 118       3.329  -1.906 -24.548  1.00 96.41           H  
ATOM   4298  HD3 PRO B 118       3.996  -0.954 -23.195  1.00 96.41           H  
ATOM   4299  N   GLN B 119       5.143  -3.204 -20.273  1.00 97.90           N  
ATOM   4300  H   GLN B 119       4.611  -2.387 -20.535  1.00 97.90           H  
ATOM   4301  CA  GLN B 119       5.342  -3.471 -18.846  1.00 97.90           C  
ATOM   4302  HA  GLN B 119       6.409  -3.577 -18.650  1.00 97.90           H  
ATOM   4303  C   GLN B 119       4.669  -4.777 -18.399  1.00 97.90           C  
ATOM   4304  CB  GLN B 119       4.814  -2.281 -18.035  1.00 97.90           C  
ATOM   4305  HB2 GLN B 119       4.926  -2.499 -16.973  1.00 97.90           H  
ATOM   4306  HB3 GLN B 119       3.754  -2.137 -18.240  1.00 97.90           H  
ATOM   4307  O   GLN B 119       5.300  -5.591 -17.729  1.00 97.90           O  
ATOM   4308  CG  GLN B 119       5.584  -0.997 -18.372  1.00 97.90           C  
ATOM   4309  HG2 GLN B 119       6.652  -1.165 -18.233  1.00 97.90           H  
ATOM   4310  HG3 GLN B 119       5.418  -0.718 -19.413  1.00 97.90           H  
ATOM   4311  CD  GLN B 119       5.166   0.165 -17.497  1.00 97.90           C  
ATOM   4312  NE2 GLN B 119       4.053   0.801 -17.784  1.00 97.90           N  
ATOM   4313 HE21 GLN B 119       3.439   0.457 -18.509  1.00 97.90           H  
ATOM   4314 HE22 GLN B 119       3.767   1.558 -17.181  1.00 97.90           H  
ATOM   4315  OE1 GLN B 119       5.837   0.477 -16.526  1.00 97.90           O  
ATOM   4316  N   GLN B 120       3.425  -5.038 -18.827  1.00 97.73           N  
ATOM   4317  H   GLN B 120       2.990  -4.389 -19.466  1.00 97.73           H  
ATOM   4318  CA  GLN B 120       2.745  -6.311 -18.542  1.00 97.73           C  
ATOM   4319  HA  GLN B 120       2.792  -6.503 -17.470  1.00 97.73           H  
ATOM   4320  C   GLN B 120       3.439  -7.491 -19.244  1.00 97.73           C  
ATOM   4321  CB  GLN B 120       1.261  -6.263 -18.958  1.00 97.73           C  
ATOM   4322  HB2 GLN B 120       1.188  -6.075 -20.029  1.00 97.73           H  
ATOM   4323  HB3 GLN B 120       0.840  -7.248 -18.760  1.00 97.73           H  
ATOM   4324  O   GLN B 120       3.515  -8.583 -18.682  1.00 97.73           O  
ATOM   4325  CG  GLN B 120       0.414  -5.217 -18.208  1.00 97.73           C  
ATOM   4326  HG2 GLN B 120       0.657  -5.265 -17.147  1.00 97.73           H  
ATOM   4327  HG3 GLN B 120       0.680  -4.219 -18.557  1.00 97.73           H  
ATOM   4328  CD  GLN B 120      -1.101  -5.410 -18.377  1.00 97.73           C  
ATOM   4329  NE2 GLN B 120      -1.924  -4.511 -17.883  1.00 97.73           N  
ATOM   4330 HE21 GLN B 120      -1.596  -3.715 -17.355  1.00 97.73           H  
ATOM   4331 HE22 GLN B 120      -2.913  -4.648 -18.038  1.00 97.73           H  
ATOM   4332  OE1 GLN B 120      -1.595  -6.388 -18.928  1.00 97.73           O  
ATOM   4333  N   ARG B 121       3.972  -7.274 -20.456  1.00 97.41           N  
ATOM   4334  H   ARG B 121       3.880  -6.344 -20.840  1.00 97.41           H  
ATOM   4335  CA  ARG B 121       4.740  -8.287 -21.208  1.00 97.41           C  
ATOM   4336  HA  ARG B 121       4.149  -9.199 -21.294  1.00 97.41           H  
ATOM   4337  C   ARG B 121       6.016  -8.688 -20.476  1.00 97.41           C  
ATOM   4338  CB  ARG B 121       5.107  -7.773 -22.609  1.00 97.41           C  
ATOM   4339  HB2 ARG B 121       5.705  -6.865 -22.534  1.00 97.41           H  
ATOM   4340  HB3 ARG B 121       5.722  -8.522 -23.108  1.00 97.41           H  
ATOM   4341  O   ARG B 121       6.248  -9.873 -20.259  1.00 97.41           O  
ATOM   4342  CG  ARG B 121       3.876  -7.487 -23.464  1.00 97.41           C  
ATOM   4343  HG2 ARG B 121       3.269  -8.392 -23.493  1.00 97.41           H  
ATOM   4344  HG3 ARG B 121       3.288  -6.688 -23.012  1.00 97.41           H  
ATOM   4345  CD  ARG B 121       4.269  -7.106 -24.893  1.00 97.41           C  
ATOM   4346  HD2 ARG B 121       3.833  -7.833 -25.579  1.00 97.41           H  
ATOM   4347  HD3 ARG B 121       5.353  -7.142 -24.999  1.00 97.41           H  
ATOM   4348  NE  ARG B 121       3.788  -5.763 -25.248  1.00 97.41           N  
ATOM   4349  HE  ARG B 121       3.174  -5.290 -24.600  1.00 97.41           H  
ATOM   4350  NH1 ARG B 121       4.643  -5.722 -27.371  1.00 97.41           N  
ATOM   4351 HH11 ARG B 121       5.136  -6.584 -27.189  1.00 97.41           H  
ATOM   4352 HH12 ARG B 121       4.745  -5.279 -28.273  1.00 97.41           H  
ATOM   4353  NH2 ARG B 121       3.394  -4.023 -26.633  1.00 97.41           N  
ATOM   4354 HH21 ARG B 121       2.697  -3.744 -25.958  1.00 97.41           H  
ATOM   4355 HH22 ARG B 121       3.327  -3.656 -27.571  1.00 97.41           H  
ATOM   4356  CZ  ARG B 121       3.953  -5.174 -26.410  1.00 97.41           C  
ATOM   4357  N   LEU B 122       6.802  -7.694 -20.062  1.00 97.85           N  
ATOM   4358  H   LEU B 122       6.534  -6.748 -20.292  1.00 97.85           H  
ATOM   4359  CA  LEU B 122       8.037  -7.899 -19.308  1.00 97.85           C  
ATOM   4360  HA  LEU B 122       8.695  -8.560 -19.872  1.00 97.85           H  
ATOM   4361  C   LEU B 122       7.758  -8.589 -17.973  1.00 97.85           C  
ATOM   4362  CB  LEU B 122       8.726  -6.545 -19.074  1.00 97.85           C  
ATOM   4363  HB2 LEU B 122       9.513  -6.682 -18.332  1.00 97.85           H  
ATOM   4364  HB3 LEU B 122       7.995  -5.855 -18.654  1.00 97.85           H  
ATOM   4365  O   LEU B 122       8.471  -9.520 -17.618  1.00 97.85           O  
ATOM   4366  CG  LEU B 122       9.354  -5.919 -20.331  1.00 97.85           C  
ATOM   4367  HG  LEU B 122       8.636  -5.915 -21.151  1.00 97.85           H  
ATOM   4368  CD1 LEU B 122       9.753  -4.475 -20.026  1.00 97.85           C  
ATOM   4369 HD11 LEU B 122      10.140  -4.004 -20.930  1.00 97.85           H  
ATOM   4370 HD12 LEU B 122       8.876  -3.920 -19.694  1.00 97.85           H  
ATOM   4371 HD13 LEU B 122      10.510  -4.448 -19.242  1.00 97.85           H  
ATOM   4372  CD2 LEU B 122      10.606  -6.672 -20.785  1.00 97.85           C  
ATOM   4373 HD21 LEU B 122      10.342  -7.689 -21.077  1.00 97.85           H  
ATOM   4374 HD22 LEU B 122      11.334  -6.707 -19.975  1.00 97.85           H  
ATOM   4375 HD23 LEU B 122      11.041  -6.173 -21.651  1.00 97.85           H  
ATOM   4376  N   LEU B 123       6.707  -8.181 -17.255  1.00 98.53           N  
ATOM   4377  H   LEU B 123       6.182  -7.378 -17.568  1.00 98.53           H  
ATOM   4378  CA  LEU B 123       6.331  -8.820 -15.994  1.00 98.53           C  
ATOM   4379  HA  LEU B 123       7.182  -8.767 -15.316  1.00 98.53           H  
ATOM   4380  C   LEU B 123       6.029 -10.314 -16.172  1.00 98.53           C  
ATOM   4381  CB  LEU B 123       5.141  -8.070 -15.369  1.00 98.53           C  
ATOM   4382  HB2 LEU B 123       4.416  -7.850 -16.152  1.00 98.53           H  
ATOM   4383  HB3 LEU B 123       4.649  -8.721 -14.646  1.00 98.53           H  
ATOM   4384  O   LEU B 123       6.507 -11.105 -15.364  1.00 98.53           O  
ATOM   4385  CG  LEU B 123       5.542  -6.767 -14.651  1.00 98.53           C  
ATOM   4386  HG  LEU B 123       6.222  -6.192 -15.280  1.00 98.53           H  
ATOM   4387  CD1 LEU B 123       4.297  -5.922 -14.385  1.00 98.53           C  
ATOM   4388 HD11 LEU B 123       3.818  -5.673 -15.332  1.00 98.53           H  
ATOM   4389 HD12 LEU B 123       4.581  -4.993 -13.891  1.00 98.53           H  
ATOM   4390 HD13 LEU B 123       3.594  -6.472 -13.759  1.00 98.53           H  
ATOM   4391  CD2 LEU B 123       6.224  -7.035 -13.304  1.00 98.53           C  
ATOM   4392 HD21 LEU B 123       7.140  -7.606 -13.453  1.00 98.53           H  
ATOM   4393 HD22 LEU B 123       5.554  -7.595 -12.651  1.00 98.53           H  
ATOM   4394 HD23 LEU B 123       6.482  -6.088 -12.832  1.00 98.53           H  
ATOM   4395  N   LEU B 124       5.302 -10.715 -17.225  1.00 98.23           N  
ATOM   4396  H   LEU B 124       4.950 -10.013 -17.859  1.00 98.23           H  
ATOM   4397  CA  LEU B 124       5.010 -12.130 -17.510  1.00 98.23           C  
ATOM   4398  HA  LEU B 124       4.477 -12.559 -16.662  1.00 98.23           H  
ATOM   4399  C   LEU B 124       6.286 -12.965 -17.680  1.00 98.23           C  
ATOM   4400  CB  LEU B 124       4.140 -12.241 -18.777  1.00 98.23           C  
ATOM   4401  HB2 LEU B 124       4.212 -13.255 -19.171  1.00 98.23           H  
ATOM   4402  HB3 LEU B 124       4.544 -11.576 -19.540  1.00 98.23           H  
ATOM   4403  O   LEU B 124       6.451 -13.982 -17.003  1.00 98.23           O  
ATOM   4404  CG  LEU B 124       2.656 -11.920 -18.559  1.00 98.23           C  
ATOM   4405  HG  LEU B 124       2.550 -11.022 -17.950  1.00 98.23           H  
ATOM   4406  CD1 LEU B 124       1.987 -11.684 -19.915  1.00 98.23           C  
ATOM   4407 HD11 LEU B 124       2.432 -10.808 -20.386  1.00 98.23           H  
ATOM   4408 HD12 LEU B 124       0.921 -11.508 -19.770  1.00 98.23           H  
ATOM   4409 HD13 LEU B 124       2.134 -12.553 -20.557  1.00 98.23           H  
ATOM   4410  CD2 LEU B 124       1.925 -13.080 -17.876  1.00 98.23           C  
ATOM   4411 HD21 LEU B 124       1.897 -13.945 -18.538  1.00 98.23           H  
ATOM   4412 HD22 LEU B 124       0.907 -12.784 -17.623  1.00 98.23           H  
ATOM   4413 HD23 LEU B 124       2.442 -13.369 -16.961  1.00 98.23           H  
ATOM   4414  N   GLU B 125       7.188 -12.528 -18.559  1.00 98.18           N  
ATOM   4415  H   GLU B 125       6.993 -11.678 -19.069  1.00 98.18           H  
ATOM   4416  CA  GLU B 125       8.438 -13.241 -18.849  1.00 98.18           C  
ATOM   4417  HA  GLU B 125       8.217 -14.286 -19.068  1.00 98.18           H  
ATOM   4418  C   GLU B 125       9.370 -13.254 -17.632  1.00 98.18           C  
ATOM   4419  CB  GLU B 125       9.117 -12.629 -20.091  1.00 98.18           C  
ATOM   4420  HB2 GLU B 125      10.121 -13.044 -20.183  1.00 98.18           H  
ATOM   4421  HB3 GLU B 125       9.192 -11.549 -19.968  1.00 98.18           H  
ATOM   4422  O   GLU B 125       9.797 -14.318 -17.185  1.00 98.18           O  
ATOM   4423  CG  GLU B 125       8.331 -12.960 -21.374  1.00 98.18           C  
ATOM   4424  HG2 GLU B 125       8.285 -14.046 -21.459  1.00 98.18           H  
ATOM   4425  HG3 GLU B 125       7.311 -12.588 -21.274  1.00 98.18           H  
ATOM   4426  CD  GLU B 125       8.928 -12.398 -22.679  1.00 98.18           C  
ATOM   4427  OE1 GLU B 125       8.396 -12.780 -23.755  1.00 98.18           O  
ATOM   4428  OE2 GLU B 125       9.872 -11.577 -22.618  1.00 98.18           O  
ATOM   4429  N   VAL B 126       9.608 -12.092 -17.018  1.00 98.43           N  
ATOM   4430  H   VAL B 126       9.184 -11.257 -17.395  1.00 98.43           H  
ATOM   4431  CA  VAL B 126      10.535 -11.960 -15.886  1.00 98.43           C  
ATOM   4432  HA  VAL B 126      11.471 -12.448 -16.160  1.00 98.43           H  
ATOM   4433  C   VAL B 126      10.008 -12.684 -14.639  1.00 98.43           C  
ATOM   4434  CB  VAL B 126      10.843 -10.472 -15.613  1.00 98.43           C  
ATOM   4435  HB  VAL B 126       9.914  -9.946 -15.391  1.00 98.43           H  
ATOM   4436  O   VAL B 126      10.796 -13.269 -13.900  1.00 98.43           O  
ATOM   4437  CG1 VAL B 126      11.801 -10.271 -14.435  1.00 98.43           C  
ATOM   4438 HG11 VAL B 126      11.374 -10.681 -13.520  1.00 98.43           H  
ATOM   4439 HG12 VAL B 126      11.996  -9.209 -14.281  1.00 98.43           H  
ATOM   4440 HG13 VAL B 126      12.738 -10.784 -14.649  1.00 98.43           H  
ATOM   4441  CG2 VAL B 126      11.536  -9.803 -16.813  1.00 98.43           C  
ATOM   4442 HG21 VAL B 126      10.932  -9.902 -17.716  1.00 98.43           H  
ATOM   4443 HG22 VAL B 126      11.689  -8.743 -16.613  1.00 98.43           H  
ATOM   4444 HG23 VAL B 126      12.496 -10.283 -17.002  1.00 98.43           H  
ATOM   4445  N   SER B 127       8.692 -12.714 -14.391  1.00 98.73           N  
ATOM   4446  H   SER B 127       8.061 -12.235 -15.018  1.00 98.73           H  
ATOM   4447  CA  SER B 127       8.127 -13.539 -13.308  1.00 98.73           C  
ATOM   4448  HA  SER B 127       8.653 -13.313 -12.380  1.00 98.73           H  
ATOM   4449  C   SER B 127       8.306 -15.034 -13.560  1.00 98.73           C  
ATOM   4450  CB  SER B 127       6.642 -13.252 -13.088  1.00 98.73           C  
ATOM   4451  HB2 SER B 127       6.211 -14.026 -12.454  1.00 98.73           H  
ATOM   4452  HB3 SER B 127       6.115 -13.250 -14.043  1.00 98.73           H  
ATOM   4453  O   SER B 127       8.696 -15.747 -12.636  1.00 98.73           O  
ATOM   4454  OG  SER B 127       6.506 -12.010 -12.433  1.00 98.73           O  
ATOM   4455  HG  SER B 127       7.269 -11.479 -12.672  1.00 98.73           H  
ATOM   4456  N   TRP B 128       8.069 -15.513 -14.787  1.00 98.53           N  
ATOM   4457  H   TRP B 128       7.789 -14.879 -15.522  1.00 98.53           H  
ATOM   4458  CA  TRP B 128       8.298 -16.920 -15.135  1.00 98.53           C  
ATOM   4459  HA  TRP B 128       7.681 -17.551 -14.495  1.00 98.53           H  
ATOM   4460  C   TRP B 128       9.759 -17.319 -14.891  1.00 98.53           C  
ATOM   4461  CB  TRP B 128       7.899 -17.166 -16.596  1.00 98.53           C  
ATOM   4462  HB2 TRP B 128       8.522 -16.562 -17.255  1.00 98.53           H  
ATOM   4463  HB3 TRP B 128       6.867 -16.845 -16.736  1.00 98.53           H  
ATOM   4464  O   TRP B 128      10.039 -18.303 -14.206  1.00 98.53           O  
ATOM   4465  CG  TRP B 128       8.009 -18.598 -17.021  1.00 98.53           C  
ATOM   4466  CD1 TRP B 128       9.149 -19.231 -17.386  1.00 98.53           C  
ATOM   4467  HD1 TRP B 128      10.126 -18.772 -17.426  1.00 98.53           H  
ATOM   4468  CD2 TRP B 128       6.964 -19.613 -17.050  1.00 98.53           C  
ATOM   4469  CE2 TRP B 128       7.558 -20.857 -17.419  1.00 98.53           C  
ATOM   4470  CE3 TRP B 128       5.581 -19.614 -16.767  1.00 98.53           C  
ATOM   4471  HE3 TRP B 128       5.112 -18.693 -16.453  1.00 98.53           H  
ATOM   4472  NE1 TRP B 128       8.892 -20.570 -17.605  1.00 98.53           N  
ATOM   4473  HE1 TRP B 128       9.626 -21.254 -17.718  1.00 98.53           H  
ATOM   4474  CH2 TRP B 128       5.438 -22.004 -17.246  1.00 98.53           C  
ATOM   4475  HH2 TRP B 128       4.860 -22.915 -17.302  1.00 98.53           H  
ATOM   4476  CZ2 TRP B 128       6.818 -22.043 -17.496  1.00 98.53           C  
ATOM   4477  HZ2 TRP B 128       7.316 -22.975 -17.721  1.00 98.53           H  
ATOM   4478  CZ3 TRP B 128       4.820 -20.795 -16.877  1.00 98.53           C  
ATOM   4479  HZ3 TRP B 128       3.766 -20.785 -16.641  1.00 98.53           H  
ATOM   4480  N   GLU B 129      10.695 -16.510 -15.387  1.00 98.28           N  
ATOM   4481  H   GLU B 129      10.400 -15.727 -15.952  1.00 98.28           H  
ATOM   4482  CA  GLU B 129      12.133 -16.730 -15.218  1.00 98.28           C  
ATOM   4483  HA  GLU B 129      12.402 -17.709 -15.614  1.00 98.28           H  
ATOM   4484  C   GLU B 129      12.577 -16.681 -13.752  1.00 98.28           C  
ATOM   4485  CB  GLU B 129      12.897 -15.651 -15.987  1.00 98.28           C  
ATOM   4486  HB2 GLU B 129      12.512 -14.676 -15.689  1.00 98.28           H  
ATOM   4487  HB3 GLU B 129      13.949 -15.706 -15.709  1.00 98.28           H  
ATOM   4488  O   GLU B 129      13.430 -17.472 -13.344  1.00 98.28           O  
ATOM   4489  CG  GLU B 129      12.794 -15.806 -17.510  1.00 98.28           C  
ATOM   4490  HG2 GLU B 129      11.748 -15.868 -17.811  1.00 98.28           H  
ATOM   4491  HG3 GLU B 129      13.274 -16.743 -17.791  1.00 98.28           H  
ATOM   4492  CD  GLU B 129      13.473 -14.646 -18.252  1.00 98.28           C  
ATOM   4493  OE1 GLU B 129      13.495 -14.715 -19.501  1.00 98.28           O  
ATOM   4494  OE2 GLU B 129      14.032 -13.749 -17.574  1.00 98.28           O  
ATOM   4495  N   ALA B 130      12.012 -15.778 -12.944  1.00 98.74           N  
ATOM   4496  H   ALA B 130      11.354 -15.120 -13.337  1.00 98.74           H  
ATOM   4497  CA  ALA B 130      12.335 -15.680 -11.522  1.00 98.74           C  
ATOM   4498  HA  ALA B 130      13.415 -15.569 -11.422  1.00 98.74           H  
ATOM   4499  C   ALA B 130      11.933 -16.956 -10.763  1.00 98.74           C  
ATOM   4500  CB  ALA B 130      11.666 -14.431 -10.933  1.00 98.74           C  
ATOM   4501  HB1 ALA B 130      11.970 -14.306  -9.894  1.00 98.74           H  
ATOM   4502  HB2 ALA B 130      11.970 -13.543 -11.488  1.00 98.74           H  
ATOM   4503  HB3 ALA B 130      10.582 -14.527 -10.983  1.00 98.74           H  
ATOM   4504  O   ALA B 130      12.701 -17.427  -9.922  1.00 98.74           O  
ATOM   4505  N   ILE B 131      10.774 -17.540 -11.090  1.00 98.76           N  
ATOM   4506  H   ILE B 131      10.203 -17.101 -11.798  1.00 98.76           H  
ATOM   4507  CA  ILE B 131      10.308 -18.810 -10.511  1.00 98.76           C  
ATOM   4508  HA  ILE B 131      10.405 -18.763  -9.427  1.00 98.76           H  
ATOM   4509  C   ILE B 131      11.193 -19.976 -10.981  1.00 98.76           C  
ATOM   4510  CB  ILE B 131       8.819 -19.047 -10.844  1.00 98.76           C  
ATOM   4511  HB  ILE B 131       8.711 -19.073 -11.929  1.00 98.76           H  
ATOM   4512  O   ILE B 131      11.632 -20.783 -10.162  1.00 98.76           O  
ATOM   4513  CG1 ILE B 131       7.898 -17.939 -10.283  1.00 98.76           C  
ATOM   4514 HG12 ILE B 131       7.734 -18.101  -9.218  1.00 98.76           H  
ATOM   4515 HG13 ILE B 131       8.368 -16.962 -10.393  1.00 98.76           H  
ATOM   4516  CG2 ILE B 131       8.371 -20.397 -10.257  1.00 98.76           C  
ATOM   4517 HG21 ILE B 131       8.878 -21.225 -10.751  1.00 98.76           H  
ATOM   4518 HG22 ILE B 131       7.297 -20.533 -10.385  1.00 98.76           H  
ATOM   4519 HG23 ILE B 131       8.592 -20.427  -9.190  1.00 98.76           H  
ATOM   4520  CD1 ILE B 131       6.544 -17.881 -11.006  1.00 98.76           C  
ATOM   4521 HD11 ILE B 131       6.007 -18.826 -10.920  1.00 98.76           H  
ATOM   4522 HD12 ILE B 131       5.934 -17.093 -10.565  1.00 98.76           H  
ATOM   4523 HD13 ILE B 131       6.698 -17.657 -12.062  1.00 98.76           H  
ATOM   4524  N   GLU B 132      11.549 -20.034 -12.268  1.00 97.93           N  
ATOM   4525  H   GLU B 132      11.144 -19.374 -12.918  1.00 97.93           H  
ATOM   4526  CA  GLU B 132      12.472 -21.060 -12.775  1.00 97.93           C  
ATOM   4527  HA  GLU B 132      12.069 -22.042 -12.527  1.00 97.93           H  
ATOM   4528  C   GLU B 132      13.869 -20.968 -12.136  1.00 97.93           C  
ATOM   4529  CB  GLU B 132      12.628 -20.958 -14.299  1.00 97.93           C  
ATOM   4530  HB2 GLU B 132      12.809 -19.921 -14.581  1.00 97.93           H  
ATOM   4531  HB3 GLU B 132      13.504 -21.540 -14.584  1.00 97.93           H  
ATOM   4532  O   GLU B 132      14.491 -22.006 -11.871  1.00 97.93           O  
ATOM   4533  CG  GLU B 132      11.430 -21.508 -15.085  1.00 97.93           C  
ATOM   4534  HG2 GLU B 132      10.572 -20.849 -14.950  1.00 97.93           H  
ATOM   4535  HG3 GLU B 132      11.173 -22.487 -14.680  1.00 97.93           H  
ATOM   4536  CD  GLU B 132      11.736 -21.661 -16.586  1.00 97.93           C  
ATOM   4537  OE1 GLU B 132      11.028 -22.458 -17.250  1.00 97.93           O  
ATOM   4538  OE2 GLU B 132      12.698 -21.038 -17.091  1.00 97.93           O  
ATOM   4539  N   ARG B 133      14.370 -19.748 -11.878  1.00 97.49           N  
ATOM   4540  H   ARG B 133      13.832 -18.950 -12.185  1.00 97.49           H  
ATOM   4541  CA  ARG B 133      15.628 -19.509 -11.145  1.00 97.49           C  
ATOM   4542  HA  ARG B 133      16.392 -20.187 -11.526  1.00 97.49           H  
ATOM   4543  C   ARG B 133      15.526 -19.860  -9.659  1.00 97.49           C  
ATOM   4544  CB  ARG B 133      16.129 -18.059 -11.310  1.00 97.49           C  
ATOM   4545  HB2 ARG B 133      15.293 -17.361 -11.260  1.00 97.49           H  
ATOM   4546  HB3 ARG B 133      16.773 -17.841 -10.457  1.00 97.49           H  
ATOM   4547  O   ARG B 133      16.552 -20.185  -9.075  1.00 97.49           O  
ATOM   4548  CG  ARG B 133      16.951 -17.805 -12.594  1.00 97.49           C  
ATOM   4549  HG2 ARG B 133      16.288 -17.457 -13.386  1.00 97.49           H  
ATOM   4550  HG3 ARG B 133      17.432 -18.728 -12.915  1.00 97.49           H  
ATOM   4551  CD  ARG B 133      18.052 -16.760 -12.313  1.00 97.49           C  
ATOM   4552  HD2 ARG B 133      18.717 -17.165 -11.551  1.00 97.49           H  
ATOM   4553  HD3 ARG B 133      17.602 -15.862 -11.890  1.00 97.49           H  
ATOM   4554  NE  ARG B 133      18.877 -16.395 -13.489  1.00 97.49           N  
ATOM   4555  HE  ARG B 133      19.773 -16.852 -13.587  1.00 97.49           H  
ATOM   4556  NH1 ARG B 133      17.537 -14.724 -14.318  1.00 97.49           N  
ATOM   4557 HH11 ARG B 133      17.235 -14.173 -15.108  1.00 97.49           H  
ATOM   4558 HH12 ARG B 133      16.904 -14.886 -13.548  1.00 97.49           H  
ATOM   4559  NH2 ARG B 133      19.450 -15.215 -15.353  1.00 97.49           N  
ATOM   4560 HH21 ARG B 133      20.393 -15.575 -15.337  1.00 97.49           H  
ATOM   4561 HH22 ARG B 133      19.184 -14.624 -16.128  1.00 97.49           H  
ATOM   4562  CZ  ARG B 133      18.620 -15.453 -14.377  1.00 97.49           C  
ATOM   4563  N   ALA B 134      14.327 -19.873  -9.075  1.00 98.04           N  
ATOM   4564  H   ALA B 134      13.522 -19.565  -9.602  1.00 98.04           H  
ATOM   4565  CA  ALA B 134      14.103 -20.403  -7.729  1.00 98.04           C  
ATOM   4566  HA  ALA B 134      14.908 -20.043  -7.088  1.00 98.04           H  
ATOM   4567  C   ALA B 134      14.166 -21.941  -7.661  1.00 98.04           C  
ATOM   4568  CB  ALA B 134      12.773 -19.868  -7.174  1.00 98.04           C  
ATOM   4569  HB1 ALA B 134      12.719 -18.784  -7.273  1.00 98.04           H  
ATOM   4570  HB2 ALA B 134      12.695 -20.132  -6.120  1.00 98.04           H  
ATOM   4571  HB3 ALA B 134      11.932 -20.319  -7.702  1.00 98.04           H  
ATOM   4572  O   ALA B 134      13.976 -22.512  -6.593  1.00 98.04           O  
ATOM   4573  N   GLY B 135      14.404 -22.632  -8.784  1.00 97.50           N  
ATOM   4574  H   GLY B 135      14.540 -22.124  -9.646  1.00 97.50           H  
ATOM   4575  CA  GLY B 135      14.371 -24.095  -8.834  1.00 97.50           C  
ATOM   4576  HA2 GLY B 135      14.812 -24.429  -9.773  1.00 97.50           H  
ATOM   4577  HA3 GLY B 135      14.954 -24.502  -8.007  1.00 97.50           H  
ATOM   4578  C   GLY B 135      12.953 -24.663  -8.745  1.00 97.50           C  
ATOM   4579  O   GLY B 135      12.776 -25.804  -8.329  1.00 97.50           O  
ATOM   4580  N   GLN B 136      11.941 -23.887  -9.134  1.00 97.58           N  
ATOM   4581  H   GLN B 136      12.138 -22.959  -9.482  1.00 97.58           H  
ATOM   4582  CA  GLN B 136      10.534 -24.273  -9.046  1.00 97.58           C  
ATOM   4583  HA  GLN B 136      10.445 -25.237  -8.545  1.00 97.58           H  
ATOM   4584  C   GLN B 136       9.922 -24.411 -10.443  1.00 97.58           C  
ATOM   4585  CB  GLN B 136       9.781 -23.236  -8.200  1.00 97.58           C  
ATOM   4586  HB2 GLN B 136       9.892 -22.260  -8.671  1.00 97.58           H  
ATOM   4587  HB3 GLN B 136       8.722 -23.495  -8.181  1.00 97.58           H  
ATOM   4588  O   GLN B 136      10.230 -23.628 -11.339  1.00 97.58           O  
ATOM   4589  CG  GLN B 136      10.301 -23.148  -6.753  1.00 97.58           C  
ATOM   4590  HG2 GLN B 136      11.369 -22.928  -6.752  1.00 97.58           H  
ATOM   4591  HG3 GLN B 136      10.154 -24.107  -6.255  1.00 97.58           H  
ATOM   4592  CD  GLN B 136       9.611 -22.061  -5.939  1.00 97.58           C  
ATOM   4593  NE2 GLN B 136       9.980 -21.887  -4.689  1.00 97.58           N  
ATOM   4594 HE21 GLN B 136      10.738 -22.426  -4.295  1.00 97.58           H  
ATOM   4595 HE22 GLN B 136       9.475 -21.176  -4.179  1.00 97.58           H  
ATOM   4596  OE1 GLN B 136       8.719 -21.358  -6.403  1.00 97.58           O  
ATOM   4597  N   ASP B 137       9.027 -25.389 -10.621  1.00 97.15           N  
ATOM   4598  H   ASP B 137       8.808 -25.991  -9.840  1.00 97.15           H  
ATOM   4599  CA  ASP B 137       8.143 -25.458 -11.790  1.00 97.15           C  
ATOM   4600  HA  ASP B 137       8.727 -25.265 -12.690  1.00 97.15           H  
ATOM   4601  C   ASP B 137       7.037 -24.393 -11.644  1.00 97.15           C  
ATOM   4602  CB  ASP B 137       7.559 -26.881 -11.927  1.00 97.15           C  
ATOM   4603  HB2 ASP B 137       8.376 -27.569 -12.145  1.00 97.15           H  
ATOM   4604  HB3 ASP B 137       7.120 -27.179 -10.975  1.00 97.15           H  
ATOM   4605  O   ASP B 137       6.193 -24.526 -10.752  1.00 97.15           O  
ATOM   4606  CG  ASP B 137       6.492 -27.024 -13.027  1.00 97.15           C  
ATOM   4607  OD1 ASP B 137       6.191 -26.027 -13.721  1.00 97.15           O  
ATOM   4608  OD2 ASP B 137       5.970 -28.138 -13.233  1.00 97.15           O  
ATOM   4609  N   PRO B 138       6.972 -23.366 -12.514  1.00 97.75           N  
ATOM   4610  CA  PRO B 138       5.948 -22.327 -12.409  1.00 97.75           C  
ATOM   4611  HA  PRO B 138       6.071 -21.814 -11.455  1.00 97.75           H  
ATOM   4612  C   PRO B 138       4.512 -22.857 -12.468  1.00 97.75           C  
ATOM   4613  CB  PRO B 138       6.239 -21.354 -13.556  1.00 97.75           C  
ATOM   4614  HB2 PRO B 138       6.015 -20.324 -13.279  1.00 97.75           H  
ATOM   4615  HB3 PRO B 138       5.669 -21.646 -14.438  1.00 97.75           H  
ATOM   4616  O   PRO B 138       3.632 -22.326 -11.794  1.00 97.75           O  
ATOM   4617  CG  PRO B 138       7.727 -21.554 -13.833  1.00 97.75           C  
ATOM   4618  HG2 PRO B 138       8.323 -20.986 -13.118  1.00 97.75           H  
ATOM   4619  HG3 PRO B 138       8.002 -21.278 -14.851  1.00 97.75           H  
ATOM   4620  CD  PRO B 138       7.912 -23.042 -13.581  1.00 97.75           C  
ATOM   4621  HD2 PRO B 138       8.950 -23.237 -13.310  1.00 97.75           H  
ATOM   4622  HD3 PRO B 138       7.654 -23.601 -14.480  1.00 97.75           H  
ATOM   4623  N   MET B 139       4.261 -23.935 -13.217  1.00 94.66           N  
ATOM   4624  H   MET B 139       5.045 -24.420 -13.631  1.00 94.66           H  
ATOM   4625  CA  MET B 139       2.932 -24.549 -13.311  1.00 94.66           C  
ATOM   4626  HA  MET B 139       2.186 -23.758 -13.386  1.00 94.66           H  
ATOM   4627  C   MET B 139       2.565 -25.368 -12.072  1.00 94.66           C  
ATOM   4628  CB  MET B 139       2.847 -25.429 -14.564  1.00 94.66           C  
ATOM   4629  HB2 MET B 139       3.708 -26.097 -14.599  1.00 94.66           H  
ATOM   4630  HB3 MET B 139       1.953 -26.050 -14.515  1.00 94.66           H  
ATOM   4631  O   MET B 139       1.378 -25.596 -11.834  1.00 94.66           O  
ATOM   4632  CG  MET B 139       2.801 -24.597 -15.849  1.00 94.66           C  
ATOM   4633  HG2 MET B 139       3.694 -23.972 -15.871  1.00 94.66           H  
ATOM   4634  HG3 MET B 139       2.854 -25.279 -16.697  1.00 94.66           H  
ATOM   4635  SD  MET B 139       1.352 -23.517 -16.075  1.00 94.66           S  
ATOM   4636  CE  MET B 139      -0.003 -24.719 -16.014  1.00 94.66           C  
ATOM   4637  HE1 MET B 139      -0.938 -24.218 -16.265  1.00 94.66           H  
ATOM   4638  HE2 MET B 139      -0.080 -25.131 -15.008  1.00 94.66           H  
ATOM   4639  HE3 MET B 139       0.185 -25.522 -16.726  1.00 94.66           H  
ATOM   4640  N   ALA B 140       3.546 -25.782 -11.266  1.00 95.45           N  
ATOM   4641  H   ALA B 140       4.499 -25.534 -11.488  1.00 95.45           H  
ATOM   4642  CA  ALA B 140       3.297 -26.452  -9.992  1.00 95.45           C  
ATOM   4643  HA  ALA B 140       2.504 -27.185 -10.137  1.00 95.45           H  
ATOM   4644  C   ALA B 140       2.810 -25.481  -8.900  1.00 95.45           C  
ATOM   4645  CB  ALA B 140       4.559 -27.208  -9.568  1.00 95.45           C  
ATOM   4646  HB1 ALA B 140       4.872 -27.883 -10.365  1.00 95.45           H  
ATOM   4647  HB2 ALA B 140       4.348 -27.792  -8.672  1.00 95.45           H  
ATOM   4648  HB3 ALA B 140       5.363 -26.506  -9.344  1.00 95.45           H  
ATOM   4649  O   ALA B 140       2.282 -25.931  -7.887  1.00 95.45           O  
ATOM   4650  N   LEU B 141       2.936 -24.162  -9.111  1.00 97.15           N  
ATOM   4651  H   LEU B 141       3.410 -23.852  -9.947  1.00 97.15           H  
ATOM   4652  CA  LEU B 141       2.376 -23.137  -8.220  1.00 97.15           C  
ATOM   4653  HA  LEU B 141       2.483 -23.475  -7.190  1.00 97.15           H  
ATOM   4654  C   LEU B 141       0.874 -22.903  -8.430  1.00 97.15           C  
ATOM   4655  CB  LEU B 141       3.138 -21.810  -8.389  1.00 97.15           C  
ATOM   4656  HB2 LEU B 141       3.008 -21.464  -9.414  1.00 97.15           H  
ATOM   4657  HB3 LEU B 141       2.678 -21.067  -7.737  1.00 97.15           H  
ATOM   4658  O   LEU B 141       0.272 -22.135  -7.684  1.00 97.15           O  
ATOM   4659  CG  LEU B 141       4.639 -21.857  -8.065  1.00 97.15           C  
ATOM   4660  HG  LEU B 141       5.142 -22.550  -8.740  1.00 97.15           H  
ATOM   4661  CD1 LEU B 141       5.220 -20.461  -8.274  1.00 97.15           C  
ATOM   4662 HD11 LEU B 141       6.295 -20.486  -8.095  1.00 97.15           H  
ATOM   4663 HD12 LEU B 141       5.038 -20.148  -9.303  1.00 97.15           H  
ATOM   4664 HD13 LEU B 141       4.749 -19.752  -7.593  1.00 97.15           H  
ATOM   4665  CD2 LEU B 141       4.909 -22.275  -6.617  1.00 97.15           C  
ATOM   4666 HD21 LEU B 141       4.385 -21.613  -5.929  1.00 97.15           H  
ATOM   4667 HD22 LEU B 141       5.980 -22.222  -6.420  1.00 97.15           H  
ATOM   4668 HD23 LEU B 141       4.589 -23.305  -6.461  1.00 97.15           H  
ATOM   4669  N   ARG B 142       0.251 -23.533  -9.430  1.00 95.86           N  
ATOM   4670  H   ARG B 142       0.784 -24.173 -10.001  1.00 95.86           H  
ATOM   4671  CA  ARG B 142      -1.184 -23.376  -9.684  1.00 95.86           C  
ATOM   4672  HA  ARG B 142      -1.371 -22.319  -9.871  1.00 95.86           H  
ATOM   4673  C   ARG B 142      -2.002 -23.790  -8.453  1.00 95.86           C  
ATOM   4674  CB  ARG B 142      -1.550 -24.188 -10.928  1.00 95.86           C  
ATOM   4675  HB2 ARG B 142      -0.794 -24.022 -11.694  1.00 95.86           H  
ATOM   4676  HB3 ARG B 142      -1.563 -25.249 -10.675  1.00 95.86           H  
ATOM   4677  O   ARG B 142      -1.704 -24.800  -7.825  1.00 95.86           O  
ATOM   4678  CG  ARG B 142      -2.903 -23.766 -11.503  1.00 95.86           C  
ATOM   4679  HG2 ARG B 142      -3.683 -23.828 -10.745  1.00 95.86           H  
ATOM   4680  HG3 ARG B 142      -2.830 -22.736 -11.854  1.00 95.86           H  
ATOM   4681  CD  ARG B 142      -3.261 -24.683 -12.671  1.00 95.86           C  
ATOM   4682  HD2 ARG B 142      -2.439 -24.697 -13.387  1.00 95.86           H  
ATOM   4683  HD3 ARG B 142      -3.387 -25.695 -12.286  1.00 95.86           H  
ATOM   4684  NE  ARG B 142      -4.510 -24.259 -13.328  1.00 95.86           N  
ATOM   4685  HE  ARG B 142      -5.365 -24.610 -12.921  1.00 95.86           H  
ATOM   4686  NH1 ARG B 142      -3.592 -22.731 -14.782  1.00 95.86           N  
ATOM   4687 HH11 ARG B 142      -3.710 -21.976 -15.443  1.00 95.86           H  
ATOM   4688 HH12 ARG B 142      -2.733 -22.758 -14.251  1.00 95.86           H  
ATOM   4689  NH2 ARG B 142      -5.762 -23.237 -14.919  1.00 95.86           N  
ATOM   4690 HH21 ARG B 142      -5.856 -22.513 -15.617  1.00 95.86           H  
ATOM   4691 HH22 ARG B 142      -6.590 -23.643 -14.507  1.00 95.86           H  
ATOM   4692  CZ  ARG B 142      -4.612 -23.414 -14.336  1.00 95.86           C  
ATOM   4693  N   GLU B 143      -3.050 -23.027  -8.151  1.00 96.04           N  
ATOM   4694  H   GLU B 143      -3.176 -22.188  -8.699  1.00 96.04           H  
ATOM   4695  CA  GLU B 143      -3.920 -23.148  -6.968  1.00 96.04           C  
ATOM   4696  HA  GLU B 143      -4.695 -22.390  -7.081  1.00 96.04           H  
ATOM   4697  C   GLU B 143      -3.225 -22.834  -5.624  1.00 96.04           C  
ATOM   4698  CB  GLU B 143      -4.654 -24.504  -6.924  1.00 96.04           C  
ATOM   4699  HB2 GLU B 143      -3.924 -25.285  -6.711  1.00 96.04           H  
ATOM   4700  HB3 GLU B 143      -5.350 -24.505  -6.086  1.00 96.04           H  
ATOM   4701  O   GLU B 143      -3.796 -23.072  -4.558  1.00 96.04           O  
ATOM   4702  CG  GLU B 143      -5.418 -24.914  -8.195  1.00 96.04           C  
ATOM   4703  HG2 GLU B 143      -4.805 -24.744  -9.080  1.00 96.04           H  
ATOM   4704  HG3 GLU B 143      -5.579 -25.991  -8.143  1.00 96.04           H  
ATOM   4705  CD  GLU B 143      -6.793 -24.251  -8.351  1.00 96.04           C  
ATOM   4706  OE1 GLU B 143      -7.080 -23.806  -9.489  1.00 96.04           O  
ATOM   4707  OE2 GLU B 143      -7.590 -24.329  -7.389  1.00 96.04           O  
ATOM   4708  N   SER B 144      -2.004 -22.290  -5.629  1.00 97.27           N  
ATOM   4709  H   SER B 144      -1.541 -22.104  -6.507  1.00 97.27           H  
ATOM   4710  CA  SER B 144      -1.291 -21.953  -4.394  1.00 97.27           C  
ATOM   4711  HA  SER B 144      -1.548 -22.703  -3.645  1.00 97.27           H  
ATOM   4712  C   SER B 144      -1.687 -20.581  -3.833  1.00 97.27           C  
ATOM   4713  CB  SER B 144       0.223 -22.041  -4.600  1.00 97.27           C  
ATOM   4714  HB2 SER B 144       0.713 -22.169  -3.634  1.00 97.27           H  
ATOM   4715  HB3 SER B 144       0.466 -22.893  -5.235  1.00 97.27           H  
ATOM   4716  O   SER B 144      -2.124 -19.671  -4.547  1.00 97.27           O  
ATOM   4717  OG  SER B 144       0.683 -20.841  -5.176  1.00 97.27           O  
ATOM   4718  HG  SER B 144       1.508 -20.994  -5.643  1.00 97.27           H  
ATOM   4719  N   ALA B 145      -1.441 -20.388  -2.535  1.00 97.89           N  
ATOM   4720  H   ALA B 145      -1.103 -21.167  -1.989  1.00 97.89           H  
ATOM   4721  CA  ALA B 145      -1.498 -19.085  -1.878  1.00 97.89           C  
ATOM   4722  HA  ALA B 145      -2.328 -18.519  -2.302  1.00 97.89           H  
ATOM   4723  C   ALA B 145      -0.218 -18.262  -2.142  1.00 97.89           C  
ATOM   4724  CB  ALA B 145      -1.802 -19.297  -0.388  1.00 97.89           C  
ATOM   4725  HB1 ALA B 145      -2.739 -19.842  -0.273  1.00 97.89           H  
ATOM   4726  HB2 ALA B 145      -0.999 -19.860   0.086  1.00 97.89           H  
ATOM   4727  HB3 ALA B 145      -1.898 -18.332   0.110  1.00 97.89           H  
ATOM   4728  O   ALA B 145       0.434 -17.795  -1.206  1.00 97.89           O  
ATOM   4729  N   THR B 146       0.191 -18.114  -3.407  1.00 98.79           N  
ATOM   4730  H   THR B 146      -0.330 -18.577  -4.138  1.00 98.79           H  
ATOM   4731  CA  THR B 146       1.276 -17.197  -3.791  1.00 98.79           C  
ATOM   4732  HA  THR B 146       1.976 -17.153  -2.957  1.00 98.79           H  
ATOM   4733  C   THR B 146       0.727 -15.791  -4.030  1.00 98.79           C  
ATOM   4734  CB  THR B 146       2.074 -17.696  -5.004  1.00 98.79           C  
ATOM   4735  HB  THR B 146       1.399 -17.826  -5.849  1.00 98.79           H  
ATOM   4736  O   THR B 146      -0.178 -15.617  -4.843  1.00 98.79           O  
ATOM   4737  CG2 THR B 146       3.215 -16.763  -5.406  1.00 98.79           C  
ATOM   4738 HG21 THR B 146       2.818 -15.810  -5.757  1.00 98.79           H  
ATOM   4739 HG22 THR B 146       3.783 -17.216  -6.218  1.00 98.79           H  
ATOM   4740 HG23 THR B 146       3.874 -16.584  -4.556  1.00 98.79           H  
ATOM   4741  OG1 THR B 146       2.709 -18.917  -4.704  1.00 98.79           O  
ATOM   4742  HG1 THR B 146       2.698 -19.024  -3.750  1.00 98.79           H  
ATOM   4743  N   GLY B 147       1.253 -14.792  -3.316  1.00 98.89           N  
ATOM   4744  H   GLY B 147       2.013 -15.008  -2.687  1.00 98.89           H  
ATOM   4745  CA  GLY B 147       0.897 -13.381  -3.508  1.00 98.89           C  
ATOM   4746  HA2 GLY B 147      -0.162 -13.308  -3.758  1.00 98.89           H  
ATOM   4747  HA3 GLY B 147       1.060 -12.827  -2.584  1.00 98.89           H  
ATOM   4748  C   GLY B 147       1.701 -12.710  -4.627  1.00 98.89           C  
ATOM   4749  O   GLY B 147       2.809 -13.143  -4.941  1.00 98.89           O  
ATOM   4750  N   VAL B 148       1.166 -11.639  -5.212  1.00 98.95           N  
ATOM   4751  H   VAL B 148       0.270 -11.320  -4.873  1.00 98.95           H  
ATOM   4752  CA  VAL B 148       1.798 -10.859  -6.288  1.00 98.95           C  
ATOM   4753  HA  VAL B 148       2.856 -11.112  -6.341  1.00 98.95           H  
ATOM   4754  C   VAL B 148       1.691  -9.365  -5.982  1.00 98.95           C  
ATOM   4755  CB  VAL B 148       1.173 -11.189  -7.657  1.00 98.95           C  
ATOM   4756  HB  VAL B 148       0.105 -10.969  -7.627  1.00 98.95           H  
ATOM   4757  O   VAL B 148       0.602  -8.793  -5.961  1.00 98.95           O  
ATOM   4758  CG1 VAL B 148       1.812 -10.361  -8.779  1.00 98.95           C  
ATOM   4759 HG11 VAL B 148       1.646  -9.297  -8.607  1.00 98.95           H  
ATOM   4760 HG12 VAL B 148       2.881 -10.563  -8.839  1.00 98.95           H  
ATOM   4761 HG13 VAL B 148       1.335 -10.619  -9.724  1.00 98.95           H  
ATOM   4762  CG2 VAL B 148       1.347 -12.670  -8.011  1.00 98.95           C  
ATOM   4763 HG21 VAL B 148       0.742 -13.283  -7.343  1.00 98.95           H  
ATOM   4764 HG22 VAL B 148       1.011 -12.853  -9.032  1.00 98.95           H  
ATOM   4765 HG23 VAL B 148       2.393 -12.960  -7.910  1.00 98.95           H  
ATOM   4766  N   PHE B 149       2.834  -8.717  -5.786  1.00 98.93           N  
ATOM   4767  H   PHE B 149       3.695  -9.245  -5.816  1.00 98.93           H  
ATOM   4768  CA  PHE B 149       2.932  -7.304  -5.425  1.00 98.93           C  
ATOM   4769  HA  PHE B 149       1.943  -6.846  -5.431  1.00 98.93           H  
ATOM   4770  C   PHE B 149       3.803  -6.583  -6.454  1.00 98.93           C  
ATOM   4771  CB  PHE B 149       3.503  -7.180  -4.004  1.00 98.93           C  
ATOM   4772  HB2 PHE B 149       3.558  -6.123  -3.744  1.00 98.93           H  
ATOM   4773  HB3 PHE B 149       4.520  -7.569  -3.993  1.00 98.93           H  
ATOM   4774  O   PHE B 149       4.985  -6.898  -6.601  1.00 98.93           O  
ATOM   4775  CG  PHE B 149       2.700  -7.906  -2.938  1.00 98.93           C  
ATOM   4776  CD1 PHE B 149       1.759  -7.207  -2.159  1.00 98.93           C  
ATOM   4777  HD1 PHE B 149       1.603  -6.149  -2.314  1.00 98.93           H  
ATOM   4778  CD2 PHE B 149       2.898  -9.285  -2.722  1.00 98.93           C  
ATOM   4779  HD2 PHE B 149       3.620  -9.825  -3.316  1.00 98.93           H  
ATOM   4780  CE1 PHE B 149       1.027  -7.882  -1.167  1.00 98.93           C  
ATOM   4781  HE1 PHE B 149       0.319  -7.342  -0.555  1.00 98.93           H  
ATOM   4782  CE2 PHE B 149       2.157  -9.961  -1.738  1.00 98.93           C  
ATOM   4783  HE2 PHE B 149       2.310 -11.017  -1.571  1.00 98.93           H  
ATOM   4784  CZ  PHE B 149       1.223  -9.258  -0.960  1.00 98.93           C  
ATOM   4785  HZ  PHE B 149       0.655  -9.772  -0.198  1.00 98.93           H  
ATOM   4786  N   VAL B 150       3.232  -5.623  -7.181  1.00 98.89           N  
ATOM   4787  H   VAL B 150       2.252  -5.424  -7.037  1.00 98.89           H  
ATOM   4788  CA  VAL B 150       3.921  -4.939  -8.288  1.00 98.89           C  
ATOM   4789  HA  VAL B 150       4.951  -5.291  -8.345  1.00 98.89           H  
ATOM   4790  C   VAL B 150       3.974  -3.433  -8.051  1.00 98.89           C  
ATOM   4791  CB  VAL B 150       3.262  -5.285  -9.638  1.00 98.89           C  
ATOM   4792  HB  VAL B 150       2.206  -5.014  -9.601  1.00 98.89           H  
ATOM   4793  O   VAL B 150       2.951  -2.800  -7.811  1.00 98.89           O  
ATOM   4794  CG1 VAL B 150       3.911  -4.530 -10.803  1.00 98.89           C  
ATOM   4795 HG11 VAL B 150       3.435  -4.825 -11.738  1.00 98.89           H  
ATOM   4796 HG12 VAL B 150       4.979  -4.745 -10.852  1.00 98.89           H  
ATOM   4797 HG13 VAL B 150       3.754  -3.458 -10.680  1.00 98.89           H  
ATOM   4798  CG2 VAL B 150       3.380  -6.785  -9.945  1.00 98.89           C  
ATOM   4799 HG21 VAL B 150       2.853  -7.362  -9.185  1.00 98.89           H  
ATOM   4800 HG22 VAL B 150       4.427  -7.087  -9.961  1.00 98.89           H  
ATOM   4801 HG23 VAL B 150       2.926  -7.004 -10.912  1.00 98.89           H  
ATOM   4802  N   GLY B 151       5.165  -2.843  -8.160  1.00 98.82           N  
ATOM   4803  H   GLY B 151       5.973  -3.434  -8.295  1.00 98.82           H  
ATOM   4804  CA  GLY B 151       5.354  -1.395  -8.198  1.00 98.82           C  
ATOM   4805  HA2 GLY B 151       4.589  -0.908  -7.592  1.00 98.82           H  
ATOM   4806  HA3 GLY B 151       6.327  -1.154  -7.770  1.00 98.82           H  
ATOM   4807  C   GLY B 151       5.312  -0.842  -9.626  1.00 98.82           C  
ATOM   4808  O   GLY B 151       6.166  -1.200 -10.441  1.00 98.82           O  
ATOM   4809  N   MET B 152       4.368   0.053  -9.922  1.00 97.86           N  
ATOM   4810  H   MET B 152       3.722   0.328  -9.196  1.00 97.86           H  
ATOM   4811  CA  MET B 152       4.234   0.744 -11.218  1.00 97.86           C  
ATOM   4812  HA  MET B 152       5.216   0.862 -11.677  1.00 97.86           H  
ATOM   4813  C   MET B 152       3.624   2.141 -11.032  1.00 97.86           C  
ATOM   4814  CB  MET B 152       3.335  -0.051 -12.177  1.00 97.86           C  
ATOM   4815  HB2 MET B 152       3.007   0.623 -12.968  1.00 97.86           H  
ATOM   4816  HB3 MET B 152       2.453  -0.401 -11.640  1.00 97.86           H  
ATOM   4817  O   MET B 152       2.808   2.332 -10.142  1.00 97.86           O  
ATOM   4818  CG  MET B 152       4.028  -1.239 -12.851  1.00 97.86           C  
ATOM   4819  HG2 MET B 152       4.403  -1.913 -12.081  1.00 97.86           H  
ATOM   4820  HG3 MET B 152       4.881  -0.876 -13.424  1.00 97.86           H  
ATOM   4821  SD  MET B 152       2.946  -2.198 -13.949  1.00 97.86           S  
ATOM   4822  CE  MET B 152       2.689  -0.996 -15.276  1.00 97.86           C  
ATOM   4823  HE1 MET B 152       2.180  -0.109 -14.900  1.00 97.86           H  
ATOM   4824  HE2 MET B 152       3.666  -0.700 -15.657  1.00 97.86           H  
ATOM   4825  HE3 MET B 152       2.101  -1.443 -16.077  1.00 97.86           H  
ATOM   4826  N   ILE B 153       3.981   3.096 -11.899  1.00 93.21           N  
ATOM   4827  H   ILE B 153       4.658   2.861 -12.612  1.00 93.21           H  
ATOM   4828  CA  ILE B 153       3.497   4.493 -11.825  1.00 93.21           C  
ATOM   4829  HA  ILE B 153       3.100   4.688 -10.829  1.00 93.21           H  
ATOM   4830  C   ILE B 153       2.349   4.758 -12.808  1.00 93.21           C  
ATOM   4831  CB  ILE B 153       4.672   5.475 -12.058  1.00 93.21           C  
ATOM   4832  HB  ILE B 153       5.136   5.239 -13.016  1.00 93.21           H  
ATOM   4833  O   ILE B 153       1.373   5.430 -12.491  1.00 93.21           O  
ATOM   4834  CG1 ILE B 153       5.724   5.314 -10.941  1.00 93.21           C  
ATOM   4835 HG12 ILE B 153       5.943   4.258 -10.784  1.00 93.21           H  
ATOM   4836 HG13 ILE B 153       5.292   5.680 -10.010  1.00 93.21           H  
ATOM   4837  CG2 ILE B 153       4.189   6.937 -12.096  1.00 93.21           C  
ATOM   4838 HG21 ILE B 153       3.664   7.170 -11.170  1.00 93.21           H  
ATOM   4839 HG22 ILE B 153       3.509   7.099 -12.933  1.00 93.21           H  
ATOM   4840 HG23 ILE B 153       5.027   7.623 -12.221  1.00 93.21           H  
ATOM   4841  CD1 ILE B 153       7.055   6.027 -11.218  1.00 93.21           C  
ATOM   4842 HD11 ILE B 153       7.791   5.718 -10.475  1.00 93.21           H  
ATOM   4843 HD12 ILE B 153       6.932   7.108 -11.156  1.00 93.21           H  
ATOM   4844 HD13 ILE B 153       7.416   5.756 -12.210  1.00 93.21           H  
ATOM   4845  N   GLY B 154       2.460   4.250 -14.034  1.00 88.51           N  
ATOM   4846  H   GLY B 154       3.261   3.679 -14.264  1.00 88.51           H  
ATOM   4847  CA  GLY B 154       1.500   4.521 -15.097  1.00 88.51           C  
ATOM   4848  HA2 GLY B 154       0.497   4.256 -14.764  1.00 88.51           H  
ATOM   4849  HA3 GLY B 154       1.511   5.587 -15.326  1.00 88.51           H  
ATOM   4850  C   GLY B 154       1.825   3.744 -16.365  1.00 88.51           C  
ATOM   4851  O   GLY B 154       2.792   2.981 -16.409  1.00 88.51           O  
ATOM   4852  N   SER B 155       1.019   3.956 -17.403  1.00 85.05           N  
ATOM   4853  H   SER B 155       0.246   4.597 -17.293  1.00 85.05           H  
ATOM   4854  CA  SER B 155       1.211   3.350 -18.719  1.00 85.05           C  
ATOM   4855  HA  SER B 155       2.170   2.832 -18.752  1.00 85.05           H  
ATOM   4856  C   SER B 155       1.205   4.413 -19.811  1.00 85.05           C  
ATOM   4857  CB  SER B 155       0.125   2.312 -18.996  1.00 85.05           C  
ATOM   4858  HB2 SER B 155      -0.851   2.793 -19.050  1.00 85.05           H  
ATOM   4859  HB3 SER B 155       0.114   1.560 -18.206  1.00 85.05           H  
ATOM   4860  O   SER B 155       0.157   4.907 -20.219  1.00 85.05           O  
ATOM   4861  OG  SER B 155       0.431   1.700 -20.227  1.00 85.05           O  
ATOM   4862  HG  SER B 155       0.966   0.936 -20.000  1.00 85.05           H  
ATOM   4863  N   GLU B 156       2.382   4.733 -20.347  1.00 89.31           N  
ATOM   4864  H   GLU B 156       3.225   4.354 -19.942  1.00 89.31           H  
ATOM   4865  CA  GLU B 156       2.484   5.581 -21.543  1.00 89.31           C  
ATOM   4866  HA  GLU B 156       1.848   6.458 -21.421  1.00 89.31           H  
ATOM   4867  C   GLU B 156       2.003   4.850 -22.812  1.00 89.31           C  
ATOM   4868  CB  GLU B 156       3.930   6.054 -21.721  1.00 89.31           C  
ATOM   4869  HB2 GLU B 156       4.580   5.182 -21.795  1.00 89.31           H  
ATOM   4870  HB3 GLU B 156       3.992   6.614 -22.655  1.00 89.31           H  
ATOM   4871  O   GLU B 156       1.777   5.471 -23.854  1.00 89.31           O  
ATOM   4872  CG  GLU B 156       4.424   6.956 -20.577  1.00 89.31           C  
ATOM   4873  HG2 GLU B 156       3.727   7.785 -20.455  1.00 89.31           H  
ATOM   4874  HG3 GLU B 156       4.451   6.383 -19.650  1.00 89.31           H  
ATOM   4875  CD  GLU B 156       5.820   7.525 -20.849  1.00 89.31           C  
ATOM   4876  OE1 GLU B 156       6.257   8.435 -20.114  1.00 89.31           O  
ATOM   4877  OE2 GLU B 156       6.463   7.107 -21.836  1.00 89.31           O  
ATOM   4878  N   HIS B 157       1.836   3.522 -22.752  1.00 89.25           N  
ATOM   4879  H   HIS B 157       1.951   3.059 -21.862  1.00 89.25           H  
ATOM   4880  CA  HIS B 157       1.284   2.750 -23.862  1.00 89.25           C  
ATOM   4881  HA  HIS B 157       1.789   3.071 -24.773  1.00 89.25           H  
ATOM   4882  C   HIS B 157      -0.211   3.035 -24.064  1.00 89.25           C  
ATOM   4883  CB  HIS B 157       1.577   1.256 -23.666  1.00 89.25           C  
ATOM   4884  HB2 HIS B 157       2.638   1.114 -23.459  1.00 89.25           H  
ATOM   4885  HB3 HIS B 157       1.039   0.884 -22.795  1.00 89.25           H  
ATOM   4886  O   HIS B 157      -0.662   3.069 -25.212  1.00 89.25           O  
ATOM   4887  CG  HIS B 157       1.226   0.434 -24.883  1.00 89.25           C  
ATOM   4888  CD2 HIS B 157       0.396  -0.654 -24.942  1.00 89.25           C  
ATOM   4889  HD2 HIS B 157      -0.147  -1.087 -24.115  1.00 89.25           H  
ATOM   4890  ND1 HIS B 157       1.679   0.660 -26.162  1.00 89.25           N  
ATOM   4891  HD1 HIS B 157       2.269   1.430 -26.444  1.00 89.25           H  
ATOM   4892  CE1 HIS B 157       1.146  -0.274 -26.967  1.00 89.25           C  
ATOM   4893  HE1 HIS B 157       1.301  -0.350 -28.033  1.00 89.25           H  
ATOM   4894  NE2 HIS B 157       0.379  -1.112 -26.264  1.00 89.25           N  
ATOM   4895  N   ALA B 158      -0.946   3.363 -22.994  1.00 83.89           N  
ATOM   4896  H   ALA B 158      -0.523   3.287 -22.080  1.00 83.89           H  
ATOM   4897  CA  ALA B 158      -2.363   3.715 -23.057  1.00 83.89           C  
ATOM   4898  HA  ALA B 158      -2.921   2.838 -23.385  1.00 83.89           H  
ATOM   4899  C   ALA B 158      -2.642   4.856 -24.055  1.00 83.89           C  
ATOM   4900  CB  ALA B 158      -2.832   4.095 -21.647  1.00 83.89           C  
ATOM   4901  HB1 ALA B 158      -2.348   5.017 -21.325  1.00 83.89           H  
ATOM   4902  HB2 ALA B 158      -2.578   3.308 -20.937  1.00 83.89           H  
ATOM   4903  HB3 ALA B 158      -3.912   4.243 -21.646  1.00 83.89           H  
ATOM   4904  O   ALA B 158      -3.520   4.726 -24.910  1.00 83.89           O  
ATOM   4905  N   GLU B 159      -1.847   5.934 -24.020  1.00 77.60           N  
ATOM   4906  H   GLU B 159      -1.152   5.987 -23.288  1.00 77.60           H  
ATOM   4907  CA  GLU B 159      -1.977   7.074 -24.944  1.00 77.60           C  
ATOM   4908  HA  GLU B 159      -2.968   7.518 -24.844  1.00 77.60           H  
ATOM   4909  C   GLU B 159      -1.802   6.660 -26.410  1.00 77.60           C  
ATOM   4910  CB  GLU B 159      -0.915   8.143 -24.634  1.00 77.60           C  
ATOM   4911  HB2 GLU B 159       0.057   7.662 -24.521  1.00 77.60           H  
ATOM   4912  HB3 GLU B 159      -0.859   8.819 -25.487  1.00 77.60           H  
ATOM   4913  O   GLU B 159      -2.516   7.138 -27.294  1.00 77.60           O  
ATOM   4914  CG  GLU B 159      -1.221   8.984 -23.390  1.00 77.60           C  
ATOM   4915  HG2 GLU B 159      -1.321   8.316 -22.534  1.00 77.60           H  
ATOM   4916  HG3 GLU B 159      -2.172   9.495 -23.539  1.00 77.60           H  
ATOM   4917  CD  GLU B 159      -0.122  10.028 -23.102  1.00 77.60           C  
ATOM   4918  OE1 GLU B 159      -0.002  10.424 -21.924  1.00 77.60           O  
ATOM   4919  OE2 GLU B 159       0.619  10.431 -24.037  1.00 77.60           O  
ATOM   4920  N   ARG B 160      -0.861   5.747 -26.685  1.00 80.08           N  
ATOM   4921  H   ARG B 160      -0.368   5.341 -25.902  1.00 80.08           H  
ATOM   4922  CA  ARG B 160      -0.619   5.250 -28.045  1.00 80.08           C  
ATOM   4923  HA  ARG B 160      -0.532   6.098 -28.724  1.00 80.08           H  
ATOM   4924  C   ARG B 160      -1.783   4.429 -28.565  1.00 80.08           C  
ATOM   4925  CB  ARG B 160       0.648   4.396 -28.099  1.00 80.08           C  
ATOM   4926  HB2 ARG B 160       0.662   3.673 -27.284  1.00 80.08           H  
ATOM   4927  HB3 ARG B 160       0.643   3.847 -29.041  1.00 80.08           H  
ATOM   4928  O   ARG B 160      -2.159   4.583 -29.724  1.00 80.08           O  
ATOM   4929  CG  ARG B 160       1.901   5.259 -28.051  1.00 80.08           C  
ATOM   4930  HG2 ARG B 160       1.812   6.034 -28.812  1.00 80.08           H  
ATOM   4931  HG3 ARG B 160       1.998   5.736 -27.075  1.00 80.08           H  
ATOM   4932  CD  ARG B 160       3.127   4.381 -28.327  1.00 80.08           C  
ATOM   4933  HD2 ARG B 160       2.827   3.454 -28.815  1.00 80.08           H  
ATOM   4934  HD3 ARG B 160       3.600   4.136 -27.376  1.00 80.08           H  
ATOM   4935  NE  ARG B 160       4.034   5.100 -29.221  1.00 80.08           N  
ATOM   4936  HE  ARG B 160       3.591   5.592 -29.985  1.00 80.08           H  
ATOM   4937  NH1 ARG B 160       6.039   4.811 -28.128  1.00 80.08           N
[truncated: 1,858,474 more chars]
