# Supplementary material for: Module-Based Polyketide Synthase Engineering for de Novo Polyketide Biosynthesis
Source: ACS Synth Biol. 2023 Oct 23;12(11):3148–55. doi: 10.1021/acssynbio.3c00282 (PMC10661043; doi:10.1021/acssynbio.3c00282)
Supplement: Supplementary file 2 — sb3c00282_si_002.zip [file sb3c00282_si_002.zip › Final_PKS_Structures/menzella_pdbs/epoM3_ACP_epoM7_KSAT_dimer.pdb]

ATOM      1  N   TRP A   1       6.955  57.732 -17.092  1.00 52.21           N  
ATOM      2  H   TRP A   1       6.344  58.536 -17.079  1.00 52.21           H  
ATOM      3  H2  TRP A   1       6.391  56.894 -17.086  1.00 52.21           H  
ATOM      4  H3  TRP A   1       7.516  57.733 -17.931  1.00 52.21           H  
ATOM      5  CA  TRP A   1       7.811  57.724 -15.888  1.00 52.21           C  
ATOM      6  HA  TRP A   1       7.155  57.697 -15.018  1.00 52.21           H  
ATOM      7  C   TRP A   1       8.628  59.000 -15.730  1.00 52.21           C  
ATOM      8  CB  TRP A   1       8.642  56.446 -15.826  1.00 52.21           C  
ATOM      9  HB2 TRP A   1       9.307  56.387 -16.688  1.00 52.21           H  
ATOM     10  HB3 TRP A   1       9.252  56.457 -14.922  1.00 52.21           H  
ATOM     11  O   TRP A   1       8.482  59.652 -14.703  1.00 52.21           O  
ATOM     12  CG  TRP A   1       7.758  55.241 -15.788  1.00 52.21           C  
ATOM     13  CD1 TRP A   1       7.548  54.361 -16.797  1.00 52.21           C  
ATOM     14  HD1 TRP A   1       8.042  54.357 -17.758  1.00 52.21           H  
ATOM     15  CD2 TRP A   1       6.957  54.756 -14.664  1.00 52.21           C  
ATOM     16  CE2 TRP A   1       6.254  53.587 -15.086  1.00 52.21           C  
ATOM     17  CE3 TRP A   1       6.778  55.171 -13.325  1.00 52.21           C  
ATOM     18  HE3 TRP A   1       7.323  56.022 -12.942  1.00 52.21           H  
ATOM     19  NE1 TRP A   1       6.648  53.396 -16.389  1.00 52.21           N  
ATOM     20  HE1 TRP A   1       6.416  52.575 -16.930  1.00 52.21           H  
ATOM     21  CH2 TRP A   1       5.244  53.312 -12.916  1.00 52.21           C  
ATOM     22  HH2 TRP A   1       4.601  52.755 -12.250  1.00 52.21           H  
ATOM     23  CZ2 TRP A   1       5.404  52.874 -14.237  1.00 52.21           C  
ATOM     24  HZ2 TRP A   1       4.898  51.986 -14.586  1.00 52.21           H  
ATOM     25  CZ3 TRP A   1       5.933  54.450 -12.461  1.00 52.21           C  
ATOM     26  HZ3 TRP A   1       5.825  54.754 -11.430  1.00 52.21           H  
ATOM     27  N   ARG A   2       9.427  59.414 -16.730  1.00 52.00           N  
ATOM     28  H   ARG A   2       9.591  58.811 -17.524  1.00 52.00           H  
ATOM     29  CA  ARG A   2      10.148  60.703 -16.699  1.00 52.00           C  
ATOM     30  HA  ARG A   2      10.841  60.692 -15.858  1.00 52.00           H  
ATOM     31  C   ARG A   2       9.180  61.875 -16.474  1.00 52.00           C  
ATOM     32  CB  ARG A   2      10.962  60.910 -17.994  1.00 52.00           C  
ATOM     33  HB2 ARG A   2      11.333  61.935 -18.008  1.00 52.00           H  
ATOM     34  HB3 ARG A   2      10.313  60.774 -18.860  1.00 52.00           H  
ATOM     35  O   ARG A   2       8.264  62.067 -17.268  1.00 52.00           O  
ATOM     36  CG  ARG A   2      12.172  59.963 -18.098  1.00 52.00           C  
ATOM     37  HG2 ARG A   2      11.826  58.930 -18.127  1.00 52.00           H  
ATOM     38  HG3 ARG A   2      12.809  60.094 -17.223  1.00 52.00           H  
ATOM     39  CD  ARG A   2      12.998  60.247 -19.362  1.00 52.00           C  
ATOM     40  HD2 ARG A   2      12.350  60.149 -20.233  1.00 52.00           H  
ATOM     41  HD3 ARG A   2      13.371  61.270 -19.312  1.00 52.00           H  
ATOM     42  NE  ARG A   2      14.142  59.320 -19.501  1.00 52.00           N  
ATOM     43  HE  ARG A   2      14.312  58.635 -18.779  1.00 52.00           H  
ATOM     44  NH1 ARG A   2      14.963  60.122 -21.492  1.00 52.00           N  
ATOM     45 HH11 ARG A   2      14.265  60.852 -21.483  1.00 52.00           H  
ATOM     46 HH12 ARG A   2      15.672  60.066 -22.209  1.00 52.00           H  
ATOM     47  NH2 ARG A   2      15.965  58.399 -20.500  1.00 52.00           N  
ATOM     48 HH21 ARG A   2      16.063  57.745 -19.736  1.00 52.00           H  
ATOM     49 HH22 ARG A   2      16.669  58.329 -21.221  1.00 52.00           H  
ATOM     50  CZ  ARG A   2      15.015  59.283 -20.493  1.00 52.00           C  
ATOM     51  N   GLY A   3       9.392  62.623 -15.392  1.00 61.19           N  
ATOM     52  H   GLY A   3      10.129  62.345 -14.759  1.00 61.19           H  
ATOM     53  CA  GLY A   3       8.614  63.813 -15.031  1.00 61.19           C  
ATOM     54  HA2 GLY A   3       8.073  64.177 -15.904  1.00 61.19           H  
ATOM     55  HA3 GLY A   3       9.303  64.597 -14.718  1.00 61.19           H  
ATOM     56  C   GLY A   3       7.591  63.630 -13.905  1.00 61.19           C  
ATOM     57  O   GLY A   3       7.051  64.632 -13.451  1.00 61.19           O  
ATOM     58  N   LEU A   4       7.342  62.403 -13.433  1.00 63.56           N  
ATOM     59  H   LEU A   4       7.847  61.612 -13.805  1.00 63.56           H  
ATOM     60  CA  LEU A   4       6.501  62.184 -12.250  1.00 63.56           C  
ATOM     61  HA  LEU A   4       5.635  62.843 -12.298  1.00 63.56           H  
ATOM     62  C   LEU A   4       7.265  62.554 -10.975  1.00 63.56           C  
ATOM     63  CB  LEU A   4       6.011  60.725 -12.196  1.00 63.56           C  
ATOM     64  HB2 LEU A   4       5.507  60.561 -11.243  1.00 63.56           H  
ATOM     65  HB3 LEU A   4       6.881  60.069 -12.223  1.00 63.56           H  
ATOM     66  O   LEU A   4       8.465  62.291 -10.861  1.00 63.56           O  
ATOM     67  CG  LEU A   4       5.047  60.334 -13.329  1.00 63.56           C  
ATOM     68  HG  LEU A   4       5.519  60.533 -14.291  1.00 63.56           H  
ATOM     69  CD1 LEU A   4       4.749  58.836 -13.257  1.00 63.56           C  
ATOM     70 HD11 LEU A   4       4.241  58.608 -12.319  1.00 63.56           H  
ATOM     71 HD12 LEU A   4       5.677  58.264 -13.296  1.00 63.56           H  
ATOM     72 HD13 LEU A   4       4.101  58.540 -14.081  1.00 63.56           H  
ATOM     73  CD2 LEU A   4       3.718  61.091 -13.266  1.00 63.56           C  
ATOM     74 HD21 LEU A   4       3.045  60.732 -14.045  1.00 63.56           H  
ATOM     75 HD22 LEU A   4       3.879  62.158 -13.415  1.00 63.56           H  
ATOM     76 HD23 LEU A   4       3.246  60.940 -12.295  1.00 63.56           H  
ATOM     77  N   SER A   5       6.564  63.125  -9.996  1.00 66.42           N  
ATOM     78  H   SER A   5       5.582  63.311 -10.140  1.00 66.42           H  
ATOM     79  CA  SER A   5       7.095  63.200  -8.635  1.00 66.42           C  
ATOM     80  HA  SER A   5       8.074  63.679  -8.675  1.00 66.42           H  
ATOM     81  C   SER A   5       7.272  61.790  -8.058  1.00 66.42           C  
ATOM     82  CB  SER A   5       6.185  64.048  -7.744  1.00 66.42           C  
ATOM     83  HB2 SER A   5       6.018  65.020  -8.209  1.00 66.42           H  
ATOM     84  HB3 SER A   5       6.667  64.199  -6.778  1.00 66.42           H  
ATOM     85  O   SER A   5       6.626  60.837  -8.490  1.00 66.42           O  
ATOM     86  OG  SER A   5       4.950  63.402  -7.546  1.00 66.42           O  
ATOM     87  HG  SER A   5       4.457  63.508  -8.362  1.00 66.42           H  
ATOM     88  N   VAL A   6       8.126  61.640  -7.043  1.00 64.66           N  
ATOM     89  H   VAL A   6       8.673  62.438  -6.753  1.00 64.66           H  
ATOM     90  CA  VAL A   6       8.382  60.338  -6.396  1.00 64.66           C  
ATOM     91  HA  VAL A   6       8.813  59.658  -7.131  1.00 64.66           H  
ATOM     92  C   VAL A   6       7.088  59.684  -5.882  1.00 64.66           C  
ATOM     93  CB  VAL A   6       9.394  60.519  -5.245  1.00 64.66           C  
ATOM     94  HB  VAL A   6       8.995  61.246  -4.538  1.00 64.66           H  
ATOM     95  O   VAL A   6       6.915  58.474  -6.008  1.00 64.66           O  
ATOM     96  CG1 VAL A   6       9.681  59.221  -4.485  1.00 64.66           C  
ATOM     97 HG11 VAL A   6      10.116  58.490  -5.166  1.00 64.66           H  
ATOM     98 HG12 VAL A   6       8.772  58.813  -4.044  1.00 64.66           H  
ATOM     99 HG13 VAL A   6      10.390  59.413  -3.679  1.00 64.66           H  
ATOM    100  CG2 VAL A   6      10.739  61.041  -5.773  1.00 64.66           C  
ATOM    101 HG21 VAL A   6      11.447  61.138  -4.950  1.00 64.66           H  
ATOM    102 HG22 VAL A   6      11.146  60.346  -6.507  1.00 64.66           H  
ATOM    103 HG23 VAL A   6      10.621  62.020  -6.237  1.00 64.66           H  
ATOM    104  N   ALA A   7       6.157  60.473  -5.336  1.00 68.66           N  
ATOM    105  H   ALA A   7       6.312  61.471  -5.331  1.00 68.66           H  
ATOM    106  CA  ALA A   7       4.879  59.971  -4.830  1.00 68.66           C  
ATOM    107  HA  ALA A   7       5.067  59.122  -4.173  1.00 68.66           H  
ATOM    108  C   ALA A   7       3.955  59.479  -5.957  1.00 68.66           C  
ATOM    109  CB  ALA A   7       4.217  61.083  -4.007  1.00 68.66           C  
ATOM    110  HB1 ALA A   7       4.020  61.950  -4.637  1.00 68.66           H  
ATOM    111  HB2 ALA A   7       4.866  61.373  -3.181  1.00 68.66           H  
ATOM    112  HB3 ALA A   7       3.272  60.719  -3.603  1.00 68.66           H  
ATOM    113  O   ALA A   7       3.388  58.392  -5.855  1.00 68.66           O  
ATOM    114  N   GLU A   8       3.848  60.241  -7.049  1.00 76.44           N  
ATOM    115  H   GLU A   8       4.346  61.118  -7.095  1.00 76.44           H  
ATOM    116  CA  GLU A   8       3.075  59.830  -8.227  1.00 76.44           C  
ATOM    117  HA  GLU A   8       2.055  59.580  -7.935  1.00 76.44           H  
ATOM    118  C   GLU A   8       3.685  58.592  -8.887  1.00 76.44           C  
ATOM    119  CB  GLU A   8       3.036  60.966  -9.252  1.00 76.44           C  
ATOM    120  HB2 GLU A   8       4.064  61.265  -9.455  1.00 76.44           H  
ATOM    121  HB3 GLU A   8       2.600  60.586 -10.176  1.00 76.44           H  
ATOM    122  O   GLU A   8       2.958  57.676  -9.267  1.00 76.44           O  
ATOM    123  CG  GLU A   8       2.201  62.173  -8.799  1.00 76.44           C  
ATOM    124  HG2 GLU A   8       2.426  62.409  -7.759  1.00 76.44           H  
ATOM    125  HG3 GLU A   8       1.145  61.910  -8.858  1.00 76.44           H  
ATOM    126  CD  GLU A   8       2.496  63.412  -9.654  1.00 76.44           C  
ATOM    127  OE1 GLU A   8       1.544  64.151  -9.978  1.00 76.44           O  
ATOM    128  OE2 GLU A   8       3.705  63.649  -9.912  1.00 76.44           O  
ATOM    129  N   ALA A   9       5.019  58.525  -8.964  1.00 74.17           N  
ATOM    130  H   ALA A   9       5.562  59.321  -8.659  1.00 74.17           H  
ATOM    131  CA  ALA A   9       5.723  57.345  -9.443  1.00 74.17           C  
ATOM    132  HA  ALA A   9       5.378  57.127 -10.453  1.00 74.17           H  
ATOM    133  C   ALA A   9       5.393  56.119  -8.577  1.00 74.17           C  
ATOM    134  CB  ALA A   9       7.228  57.637  -9.500  1.00 74.17           C  
ATOM    135  HB1 ALA A   9       7.750  56.772  -9.907  1.00 74.17           H  
ATOM    136  HB2 ALA A   9       7.414  58.500 -10.140  1.00 74.17           H  
ATOM    137  HB3 ALA A   9       7.611  57.843  -8.501  1.00 74.17           H  
ATOM    138  O   ALA A   9       5.054  55.080  -9.128  1.00 74.17           O  
ATOM    139  N   ARG A  10       5.400  56.234  -7.240  1.00 78.19           N  
ATOM    140  H   ARG A  10       5.694  57.116  -6.845  1.00 78.19           H  
ATOM    141  CA  ARG A  10       5.065  55.122  -6.326  1.00 78.19           C  
ATOM    142  HA  ARG A  10       5.699  54.268  -6.567  1.00 78.19           H  
ATOM    143  C   ARG A  10       3.643  54.612  -6.508  1.00 78.19           C  
ATOM    144  CB  ARG A  10       5.315  55.552  -4.873  1.00 78.19           C  
ATOM    145  HB2 ARG A  10       4.575  56.300  -4.588  1.00 78.19           H  
ATOM    146  HB3 ARG A  10       6.301  56.011  -4.812  1.00 78.19           H  
ATOM    147  O   ARG A  10       3.444  53.403  -6.546  1.00 78.19           O  
ATOM    148  CG  ARG A  10       5.263  54.379  -3.877  1.00 78.19           C  
ATOM    149  HG2 ARG A  10       4.301  53.870  -3.925  1.00 78.19           H  
ATOM    150  HG3 ARG A  10       6.049  53.666  -4.129  1.00 78.19           H  
ATOM    151  CD  ARG A  10       5.481  54.911  -2.454  1.00 78.19           C  
ATOM    152  HD2 ARG A  10       6.082  55.817  -2.523  1.00 78.19           H  
ATOM    153  HD3 ARG A  10       4.514  55.174  -2.024  1.00 78.19           H  
ATOM    154  NE  ARG A  10       6.179  53.949  -1.573  1.00 78.19           N  
ATOM    155  HE  ARG A  10       6.114  52.965  -1.790  1.00 78.19           H  
ATOM    156  NH1 ARG A  10       7.051  55.502  -0.123  1.00 78.19           N  
ATOM    157 HH11 ARG A  10       7.585  55.689   0.713  1.00 78.19           H  
ATOM    158 HH12 ARG A  10       6.554  56.229  -0.617  1.00 78.19           H  
ATOM    159  NH2 ARG A  10       7.517  53.367   0.207  1.00 78.19           N  
ATOM    160 HH21 ARG A  10       7.416  52.369   0.093  1.00 78.19           H  
ATOM    161 HH22 ARG A  10       8.040  53.585   1.043  1.00 78.19           H  
ATOM    162  CZ  ARG A  10       6.909  54.264  -0.512  1.00 78.19           C  
ATOM    163  N   MET A  11       2.671  55.513  -6.634  1.00 82.30           N  
ATOM    164  H   MET A  11       2.912  56.493  -6.584  1.00 82.30           H  
ATOM    165  CA  MET A  11       1.282  55.130  -6.897  1.00 82.30           C  
ATOM    166  HA  MET A  11       0.948  54.429  -6.131  1.00 82.30           H  
ATOM    167  C   MET A  11       1.134  54.408  -8.237  1.00 82.30           C  
ATOM    168  CB  MET A  11       0.371  56.362  -6.877  1.00 82.30           C  
ATOM    169  HB2 MET A  11      -0.489  56.167  -7.517  1.00 82.30           H  
ATOM    170  HB3 MET A  11       0.900  57.230  -7.269  1.00 82.30           H  
ATOM    171  O   MET A  11       0.520  53.346  -8.283  1.00 82.30           O  
ATOM    172  CG  MET A  11      -0.147  56.655  -5.469  1.00 82.30           C  
ATOM    173  HG2 MET A  11       0.707  56.772  -4.802  1.00 82.30           H  
ATOM    174  HG3 MET A  11      -0.733  55.803  -5.125  1.00 82.30           H  
ATOM    175  SD  MET A  11      -1.170  58.150  -5.340  1.00 82.30           S  
ATOM    176  CE  MET A  11      -2.507  57.767  -6.509  1.00 82.30           C  
ATOM    177  HE1 MET A  11      -3.280  58.531  -6.438  1.00 82.30           H  
ATOM    178  HE2 MET A  11      -2.940  56.796  -6.269  1.00 82.30           H  
ATOM    179  HE3 MET A  11      -2.120  57.750  -7.528  1.00 82.30           H  
ATOM    180  N   ALA A  12       1.733  54.945  -9.304  1.00 81.61           N  
ATOM    181  H   ALA A  12       2.218  55.827  -9.213  1.00 81.61           H  
ATOM    182  CA  ALA A  12       1.691  54.310 -10.618  1.00 81.61           C  
ATOM    183  HA  ALA A  12       0.651  54.184 -10.919  1.00 81.61           H  
ATOM    184  C   ALA A  12       2.330  52.910 -10.588  1.00 81.61           C  
ATOM    185  CB  ALA A  12       2.386  55.238 -11.621  1.00 81.61           C  
ATOM    186  HB1 ALA A  12       2.373  54.778 -12.609  1.00 81.61           H  
ATOM    187  HB2 ALA A  12       1.860  56.191 -11.665  1.00 81.61           H  
ATOM    188  HB3 ALA A  12       3.419  55.413 -11.319  1.00 81.61           H  
ATOM    189  O   ALA A  12       1.796  51.967 -11.162  1.00 81.61           O  
ATOM    190  N   LEU A  13       3.447  52.754  -9.873  1.00 86.12           N  
ATOM    191  H   LEU A  13       3.858  53.570  -9.443  1.00 86.12           H  
ATOM    192  CA  LEU A  13       4.146  51.475  -9.750  1.00 86.12           C  
ATOM    193  HA  LEU A  13       4.226  51.040 -10.746  1.00 86.12           H  
ATOM    194  C   LEU A  13       3.352  50.464  -8.913  1.00 86.12           C  
ATOM    195  CB  LEU A  13       5.558  51.745  -9.194  1.00 86.12           C  
ATOM    196  HB2 LEU A  13       5.638  51.376  -8.172  1.00 86.12           H  
ATOM    197  HB3 LEU A  13       5.731  52.820  -9.139  1.00 86.12           H  
ATOM    198  O   LEU A  13       3.310  49.287  -9.261  1.00 86.12           O  
ATOM    199  CG  LEU A  13       6.672  51.152 -10.066  1.00 86.12           C  
ATOM    200  HG  LEU A  13       6.349  51.093 -11.105  1.00 86.12           H  
ATOM    201  CD1 LEU A  13       7.928  52.022 -10.022  1.00 86.12           C  
ATOM    202 HD11 LEU A  13       8.693  51.586 -10.664  1.00 86.12           H  
ATOM    203 HD12 LEU A  13       8.312  52.071  -9.003  1.00 86.12           H  
ATOM    204 HD13 LEU A  13       7.699  53.025 -10.383  1.00 86.12           H  
ATOM    205  CD2 LEU A  13       7.015  49.759  -9.566  1.00 86.12           C  
ATOM    206 HD21 LEU A  13       6.121  49.135  -9.583  1.00 86.12           H  
ATOM    207 HD22 LEU A  13       7.400  49.809  -8.548  1.00 86.12           H  
ATOM    208 HD23 LEU A  13       7.751  49.315 -10.237  1.00 86.12           H  
ATOM    209  N   HIS A  14       2.673  50.917  -7.857  1.00 87.96           N  
ATOM    210  H   HIS A  14       2.755  51.892  -7.608  1.00 87.96           H  
ATOM    211  CA  HIS A  14       1.770  50.072  -7.081  1.00 87.96           C  
ATOM    212  HA  HIS A  14       2.320  49.195  -6.740  1.00 87.96           H  
ATOM    213  C   HIS A  14       0.618  49.527  -7.923  1.00 87.96           C  
ATOM    214  CB  HIS A  14       1.262  50.830  -5.849  1.00 87.96           C  
ATOM    215  HB2 HIS A  14       0.696  51.705  -6.170  1.00 87.96           H  
ATOM    216  HB3 HIS A  14       2.116  51.175  -5.266  1.00 87.96           H  
ATOM    217  O   HIS A  14       0.350  48.331  -7.850  1.00 87.96           O  
ATOM    218  CG  HIS A  14       0.378  49.983  -4.966  1.00 87.96           C  
ATOM    219  CD2 HIS A  14       0.737  49.368  -3.797  1.00 87.96           C  
ATOM    220  HD2 HIS A  14       1.709  49.415  -3.329  1.00 87.96           H  
ATOM    221  ND1 HIS A  14      -0.931  49.634  -5.217  1.00 87.96           N  
ATOM    222  HD1 HIS A  14      -1.459  49.849  -6.051  1.00 87.96           H  
ATOM    223  CE1 HIS A  14      -1.345  48.824  -4.229  1.00 87.96           C  
ATOM    224  HE1 HIS A  14      -2.316  48.353  -4.180  1.00 87.96           H  
ATOM    225  NE2 HIS A  14      -0.364  48.644  -3.329  1.00 87.96           N  
ATOM    226  N   GLU A  15      -0.042  50.356  -8.738  1.00 87.51           N  
ATOM    227  H   GLU A  15       0.205  51.335  -8.768  1.00 87.51           H  
ATOM    228  CA  GLU A  15      -1.096  49.861  -9.636  1.00 87.51           C  
ATOM    229  HA  GLU A  15      -1.863  49.357  -9.048  1.00 87.51           H  
ATOM    230  C   GLU A  15      -0.573  48.811 -10.622  1.00 87.51           C  
ATOM    231  CB  GLU A  15      -1.756  50.999 -10.425  1.00 87.51           C  
ATOM    232  HB2 GLU A  15      -2.218  50.546 -11.302  1.00 87.51           H  
ATOM    233  HB3 GLU A  15      -1.007  51.712 -10.770  1.00 87.51           H  
ATOM    234  O   GLU A  15      -1.204  47.765 -10.786  1.00 87.51           O  
ATOM    235  CG  GLU A  15      -2.857  51.724  -9.638  1.00 87.51           C  
ATOM    236  HG2 GLU A  15      -3.324  51.021  -8.949  1.00 87.51           H  
ATOM    237  HG3 GLU A  15      -2.407  52.521  -9.045  1.00 87.51           H  
ATOM    238  CD  GLU A  15      -3.944  52.300 -10.564  1.00 87.51           C  
ATOM    239  OE1 GLU A  15      -5.096  52.422 -10.089  1.00 87.51           O  
ATOM    240  OE2 GLU A  15      -3.627  52.637 -11.729  1.00 87.51           O  
ATOM    241  N   VAL A  16       0.595  49.047 -11.231  1.00 88.49           N  
ATOM    242  H   VAL A  16       1.045  49.938 -11.075  1.00 88.49           H  
ATOM    243  CA  VAL A  16       1.205  48.098 -12.177  1.00 88.49           C  
ATOM    244  HA  VAL A  16       0.482  47.877 -12.961  1.00 88.49           H  
ATOM    245  C   VAL A  16       1.527  46.766 -11.491  1.00 88.49           C  
ATOM    246  CB  VAL A  16       2.452  48.715 -12.845  1.00 88.49           C  
ATOM    247  HB  VAL A  16       3.118  49.101 -12.073  1.00 88.49           H  
ATOM    248  O   VAL A  16       1.158  45.709 -12.002  1.00 88.49           O  
ATOM    249  CG1 VAL A  16       3.236  47.706 -13.696  1.00 88.49           C  
ATOM    250 HG11 VAL A  16       4.057  48.209 -14.207  1.00 88.49           H  
ATOM    251 HG12 VAL A  16       2.582  47.258 -14.444  1.00 88.49           H  
ATOM    252 HG13 VAL A  16       3.658  46.922 -13.067  1.00 88.49           H  
ATOM    253  CG2 VAL A  16       2.056  49.871 -13.774  1.00 88.49           C  
ATOM    254 HG21 VAL A  16       2.952  50.361 -14.155  1.00 88.49           H  
ATOM    255 HG22 VAL A  16       1.448  50.605 -13.245  1.00 88.49           H  
ATOM    256 HG23 VAL A  16       1.481  49.487 -14.617  1.00 88.49           H  
ATOM    257  N   VAL A  17       2.169  46.792 -10.317  1.00 90.39           N  
ATOM    258  H   VAL A  17       2.429  47.689  -9.933  1.00 90.39           H  
ATOM    259  CA  VAL A  17       2.562  45.567  -9.600  1.00 90.39           C  
ATOM    260  HA  VAL A  17       3.039  44.893 -10.312  1.00 90.39           H  
ATOM    261  C   VAL A  17       1.354  44.811  -9.066  1.00 90.39           C  
ATOM    262  CB  VAL A  17       3.575  45.859  -8.478  1.00 90.39           C  
ATOM    263  HB  VAL A  17       3.150  46.597  -7.797  1.00 90.39           H  
ATOM    264  O   VAL A  17       1.231  43.611  -9.305  1.00 90.39           O  
ATOM    265  CG1 VAL A  17       3.938  44.597  -7.682  1.00 90.39           C  
ATOM    266 HG11 VAL A  17       4.664  44.846  -6.908  1.00 90.39           H  
ATOM    267 HG12 VAL A  17       3.060  44.167  -7.201  1.00 90.39           H  
ATOM    268 HG13 VAL A  17       4.362  43.850  -8.353  1.00 90.39           H  
ATOM    269  CG2 VAL A  17       4.896  46.395  -9.045  1.00 90.39           C  
ATOM    270 HG21 VAL A  17       5.544  46.711  -8.227  1.00 90.39           H  
ATOM    271 HG22 VAL A  17       5.402  45.619  -9.621  1.00 90.39           H  
ATOM    272 HG23 VAL A  17       4.717  47.247  -9.700  1.00 90.39           H  
ATOM    273  N   HIS A  18       0.446  45.493  -8.370  1.00 89.35           N  
ATOM    274  H   HIS A  18       0.564  46.491  -8.264  1.00 89.35           H  
ATOM    275  CA  HIS A  18      -0.747  44.876  -7.790  1.00 89.35           C  
ATOM    276  HA  HIS A  18      -0.449  44.077  -7.111  1.00 89.35           H  
ATOM    277  C   HIS A  18      -1.627  44.238  -8.873  1.00 89.35           C  
ATOM    278  CB  HIS A  18      -1.494  45.951  -6.995  1.00 89.35           C  
ATOM    279  HB2 HIS A  18      -0.804  46.440  -6.308  1.00 89.35           H  
ATOM    280  HB3 HIS A  18      -1.866  46.711  -7.682  1.00 89.35           H  
ATOM    281  O   HIS A  18      -2.008  43.073  -8.754  1.00 89.35           O  
ATOM    282  CG  HIS A  18      -2.651  45.428  -6.193  1.00 89.35           C  
ATOM    283  CD2 HIS A  18      -2.581  44.777  -4.996  1.00 89.35           C  
ATOM    284  HD2 HIS A  18      -1.684  44.513  -4.454  1.00 89.35           H  
ATOM    285  ND1 HIS A  18      -3.984  45.621  -6.530  1.00 89.35           N  
ATOM    286  CE1 HIS A  18      -4.686  45.072  -5.531  1.00 89.35           C  
ATOM    287  HE1 HIS A  18      -5.763  45.110  -5.456  1.00 89.35           H  
ATOM    288  NE2 HIS A  18      -3.878  44.530  -4.608  1.00 89.35           N  
ATOM    289  HE2 HIS A  18      -4.193  44.003  -3.806  1.00 89.35           H  
ATOM    290  N   GLY A  19      -1.845  44.950  -9.985  1.00 88.93           N  
ATOM    291  H   GLY A  19      -1.490  45.894 -10.035  1.00 88.93           H  
ATOM    292  CA  GLY A  19      -2.587  44.437 -11.133  1.00 88.93           C  
ATOM    293  HA2 GLY A  19      -2.714  45.251 -11.847  1.00 88.93           H  
ATOM    294  HA3 GLY A  19      -3.572  44.106 -10.802  1.00 88.93           H  
ATOM    295  C   GLY A  19      -1.898  43.272 -11.852  1.00 88.93           C  
ATOM    296  O   GLY A  19      -2.586  42.382 -12.354  1.00 88.93           O  
ATOM    297  N   ALA A  20      -0.562  43.242 -11.908  1.00 89.56           N  
ATOM    298  H   ALA A  20      -0.037  44.020 -11.534  1.00 89.56           H  
ATOM    299  CA  ALA A  20       0.184  42.118 -12.478  1.00 89.56           C  
ATOM    300  HA  ALA A  20      -0.242  41.870 -13.449  1.00 89.56           H  
ATOM    301  C   ALA A  20       0.073  40.861 -11.600  1.00 89.56           C  
ATOM    302  CB  ALA A  20       1.645  42.534 -12.698  1.00 89.56           C  
ATOM    303  HB1 ALA A  20       2.107  42.811 -11.750  1.00 89.56           H  
ATOM    304  HB2 ALA A  20       1.690  43.385 -13.377  1.00 89.56           H  
ATOM    305  HB3 ALA A  20       2.202  41.704 -13.134  1.00 89.56           H  
ATOM    306  O   ALA A  20      -0.276  39.794 -12.104  1.00 89.56           O  
ATOM    307  N   VAL A  21       0.302  40.991 -10.289  1.00 89.19           N  
ATOM    308  H   VAL A  21       0.557  41.904  -9.939  1.00 89.19           H  
ATOM    309  CA  VAL A  21       0.240  39.868  -9.338  1.00 89.19           C  
ATOM    310  HA  VAL A  21       0.898  39.073  -9.689  1.00 89.19           H  
ATOM    311  C   VAL A  21      -1.167  39.274  -9.273  1.00 89.19           C  
ATOM    312  CB  VAL A  21       0.719  40.305  -7.940  1.00 89.19           C  
ATOM    313  HB  VAL A  21       0.132  41.161  -7.608  1.00 89.19           H  
ATOM    314  O   VAL A  21      -1.321  38.059  -9.386  1.00 89.19           O  
ATOM    315  CG1 VAL A  21       0.563  39.178  -6.913  1.00 89.19           C  
ATOM    316 HG11 VAL A  21      -0.491  38.949  -6.760  1.00 89.19           H  
ATOM    317 HG12 VAL A  21       0.975  39.488  -5.953  1.00 89.19           H  
ATOM    318 HG13 VAL A  21       1.080  38.280  -7.251  1.00 89.19           H  
ATOM    319  CG2 VAL A  21       2.202  40.705  -7.960  1.00 89.19           C  
ATOM    320 HG21 VAL A  21       2.510  41.034  -6.968  1.00 89.19           H  
ATOM    321 HG22 VAL A  21       2.378  41.516  -8.666  1.00 89.19           H  
ATOM    322 HG23 VAL A  21       2.813  39.853  -8.258  1.00 89.19           H  
ATOM    323  N   ALA A  22      -2.200  40.115  -9.164  1.00 87.86           N  
ATOM    324  H   ALA A  22      -2.022  41.104  -9.058  1.00 87.86           H  
ATOM    325  CA  ALA A  22      -3.589  39.661  -9.143  1.00 87.86           C  
ATOM    326  HA  ALA A  22      -3.743  39.025  -8.272  1.00 87.86           H  
ATOM    327  C   ALA A  22      -3.947  38.843 -10.392  1.00 87.86           C  
ATOM    328  CB  ALA A  22      -4.492  40.890  -9.022  1.00 87.86           C  
ATOM    329  HB1 ALA A  22      -4.318  41.385  -8.067  1.00 87.86           H  
ATOM    330  HB2 ALA A  22      -5.534  40.575  -9.080  1.00 87.86           H  
ATOM    331  HB3 ALA A  22      -4.291  41.591  -9.832  1.00 87.86           H  
ATOM    332  O   ALA A  22      -4.561  37.782 -10.286  1.00 87.86           O  
ATOM    333  N   ARG A  23      -3.509  39.300 -11.571  1.00 85.55           N  
ATOM    334  H   ARG A  23      -2.985  40.164 -11.574  1.00 85.55           H  
ATOM    335  CA  ARG A  23      -3.763  38.623 -12.848  1.00 85.55           C  
ATOM    336  HA  ARG A  23      -4.836  38.453 -12.937  1.00 85.55           H  
ATOM    337  C   ARG A  23      -3.097  37.251 -12.917  1.00 85.55           C  
ATOM    338  CB  ARG A  23      -3.290  39.541 -13.977  1.00 85.55           C  
ATOM    339  HB2 ARG A  23      -2.201  39.524 -14.031  1.00 85.55           H  
ATOM    340  HB3 ARG A  23      -3.611  40.552 -13.727  1.00 85.55           H  
ATOM    341  O   ARG A  23      -3.723  36.313 -13.395  1.00 85.55           O  
ATOM    342  CG  ARG A  23      -3.887  39.191 -15.348  1.00 85.55           C  
ATOM    343  HG2 ARG A  23      -3.701  38.141 -15.576  1.00 85.55           H  
ATOM    344  HG3 ARG A  23      -4.964  39.354 -15.315  1.00 85.55           H  
ATOM    345  CD  ARG A  23      -3.274  40.054 -16.463  1.00 85.55           C  
ATOM    346  HD2 ARG A  23      -2.263  39.693 -16.648  1.00 85.55           H  
ATOM    347  HD3 ARG A  23      -3.863  39.918 -17.370  1.00 85.55           H  
ATOM    348  NE  ARG A  23      -3.214  41.488 -16.102  1.00 85.55           N  
ATOM    349  HE  ARG A  23      -3.473  41.717 -15.153  1.00 85.55           H  
ATOM    350  NH1 ARG A  23      -2.305  42.293 -18.050  1.00 85.55           N  
ATOM    351 HH11 ARG A  23      -2.355  41.365 -18.445  1.00 85.55           H  
ATOM    352 HH12 ARG A  23      -1.828  43.039 -18.536  1.00 85.55           H  
ATOM    353  NH2 ARG A  23      -2.547  43.653 -16.300  1.00 85.55           N  
ATOM    354 HH21 ARG A  23      -2.065  44.378 -16.812  1.00 85.55           H  
ATOM    355 HH22 ARG A  23      -2.769  43.806 -15.326  1.00 85.55           H  
ATOM    356  CZ  ARG A  23      -2.699  42.468 -16.820  1.00 85.55           C  
ATOM    357  N   VAL A  24      -1.864  37.132 -12.423  1.00 83.88           N  
ATOM    358  H   VAL A  24      -1.419  37.957 -12.046  1.00 83.88           H  
ATOM    359  CA  VAL A  24      -1.110  35.867 -12.417  1.00 83.88           C  
ATOM    360  HA  VAL A  24      -1.164  35.413 -13.406  1.00 83.88           H  
ATOM    361  C   VAL A  24      -1.710  34.846 -11.445  1.00 83.88           C  
ATOM    362  CB  VAL A  24       0.374  36.132 -12.103  1.00 83.88           C  
ATOM    363  HB  VAL A  24       0.457  36.748 -11.208  1.00 83.88           H  
ATOM    364  O   VAL A  24      -1.880  33.680 -11.803  1.00 83.88           O  
ATOM    365  CG1 VAL A  24       1.130  34.825 -11.864  1.00 83.88           C  
ATOM    366 HG11 VAL A  24       2.207  34.991 -11.879  1.00 83.88           H  
ATOM    367 HG12 VAL A  24       0.851  34.410 -10.896  1.00 83.88           H  
ATOM    368 HG13 VAL A  24       0.885  34.103 -12.644  1.00 83.88           H  
ATOM    369  CG2 VAL A  24       1.037  36.868 -13.271  1.00 83.88           C  
ATOM    370 HG21 VAL A  24       0.996  36.244 -14.164  1.00 83.88           H  
ATOM    371 HG22 VAL A  24       2.079  37.081 -13.031  1.00 83.88           H  
ATOM    372 HG23 VAL A  24       0.524  37.809 -13.469  1.00 83.88           H  
ATOM    373  N   LEU A  25      -2.089  35.286 -10.240  1.00 82.14           N  
ATOM    374  H   LEU A  25      -1.901  36.248  -9.997  1.00 82.14           H  
ATOM    375  CA  LEU A  25      -2.747  34.433  -9.241  1.00 82.14           C  
ATOM    376  HA  LEU A  25      -2.226  33.477  -9.198  1.00 82.14           H  
ATOM    377  C   LEU A  25      -4.209  34.100  -9.607  1.00 82.14           C  
ATOM    378  CB  LEU A  25      -2.647  35.109  -7.862  1.00 82.14           C  
ATOM    379  HB2 LEU A  25      -3.254  34.543  -7.155  1.00 82.14           H  
ATOM    380  HB3 LEU A  25      -3.068  36.111  -7.943  1.00 82.14           H  
ATOM    381  O   LEU A  25      -4.796  33.185  -9.032  1.00 82.14           O  
ATOM    382  CG  LEU A  25      -1.220  35.218  -7.288  1.00 82.14           C  
ATOM    383  HG  LEU A  25      -0.575  35.737  -7.997  1.00 82.14           H  
ATOM    384  CD1 LEU A  25      -1.246  36.021  -5.996  1.00 82.14           C  
ATOM    385 HD11 LEU A  25      -1.643  37.009  -6.226  1.00 82.14           H  
ATOM    386 HD12 LEU A  25      -1.878  35.525  -5.259  1.00 82.14           H  
ATOM    387 HD13 LEU A  25      -0.236  36.124  -5.598  1.00 82.14           H  
ATOM    388  CD2 LEU A  25      -0.603  33.864  -6.963  1.00 82.14           C  
ATOM    389 HD21 LEU A  25      -1.266  33.284  -6.321  1.00 82.14           H  
ATOM    390 HD22 LEU A  25      -0.432  33.325  -7.894  1.00 82.14           H  
ATOM    391 HD23 LEU A  25       0.356  33.995  -6.462  1.00 82.14           H  
ATOM    392  N   GLY A  26      -4.793  34.806 -10.583  1.00 76.77           N  
ATOM    393  H   GLY A  26      -4.254  35.546 -11.009  1.00 76.77           H  
ATOM    394  CA  GLY A  26      -6.128  34.533 -11.124  1.00 76.77           C  
ATOM    395  HA2 GLY A  26      -6.124  34.802 -12.180  1.00 76.77           H  
ATOM    396  HA3 GLY A  26      -6.340  33.466 -11.048  1.00 76.77           H  
ATOM    397  C   GLY A  26      -7.278  35.295 -10.454  1.00 76.77           C  
ATOM    398  O   GLY A  26      -8.433  34.887 -10.577  1.00 76.77           O  
ATOM    399  N   PHE A  27      -7.005  36.403  -9.761  1.00 79.04           N  
ATOM    400  H   PHE A  27      -6.049  36.728  -9.740  1.00 79.04           H  
ATOM    401  CA  PHE A  27      -8.039  37.268  -9.188  1.00 79.04           C  
ATOM    402  HA  PHE A  27      -8.834  36.637  -8.791  1.00 79.04           H  
ATOM    403  C   PHE A  27      -8.649  38.184 -10.265  1.00 79.04           C  
ATOM    404  CB  PHE A  27      -7.465  38.079  -8.016  1.00 79.04           C  
ATOM    405  HB2 PHE A  27      -8.216  38.795  -7.686  1.00 79.04           H  
ATOM    406  HB3 PHE A  27      -6.608  38.655  -8.366  1.00 79.04           H  
ATOM    407  O   PHE A  27      -7.948  38.981 -10.885  1.00 79.04           O  
ATOM    408  CG  PHE A  27      -7.048  37.244  -6.818  1.00 79.04           C  
ATOM    409  CD1 PHE A  27      -8.013  36.811  -5.888  1.00 79.04           C  
ATOM    410  HD1 PHE A  27      -9.051  37.076  -6.023  1.00 79.04           H  
ATOM    411  CD2 PHE A  27      -5.696  36.906  -6.624  1.00 79.04           C  
ATOM    412  HD2 PHE A  27      -4.950  37.237  -7.332  1.00 79.04           H  
ATOM    413  CE1 PHE A  27      -7.627  36.048  -4.771  1.00 79.04           C  
ATOM    414  HE1 PHE A  27      -8.363  35.730  -4.047  1.00 79.04           H  
ATOM    415  CE2 PHE A  27      -5.311  36.142  -5.508  1.00 79.04           C  
ATOM    416  HE2 PHE A  27      -4.273  35.889  -5.350  1.00 79.04           H  
ATOM    417  CZ  PHE A  27      -6.275  35.714  -4.581  1.00 79.04           C  
ATOM    418  HZ  PHE A  27      -5.970  35.138  -3.720  1.00 79.04           H  
ATOM    419  N   LEU A  28      -9.971  38.100 -10.474  1.00 70.91           N  
ATOM    420  H   LEU A  28     -10.474  37.374  -9.983  1.00 70.91           H  
ATOM    421  CA  LEU A  28     -10.711  38.958 -11.422  1.00 70.91           C  
ATOM    422  HA  LEU A  28     -10.202  38.950 -12.385  1.00 70.91           H  
ATOM    423  C   LEU A  28     -10.779  40.424 -10.977  1.00 70.91           C  
ATOM    424  CB  LEU A  28     -12.150  38.428 -11.577  1.00 70.91           C  
ATOM    425  HB2 LEU A  28     -12.774  39.216 -11.998  1.00 70.91           H  
ATOM    426  HB3 LEU A  28     -12.542  38.201 -10.585  1.00 70.91           H  
ATOM    427  O   LEU A  28     -10.755  41.329 -11.808  1.00 70.91           O  
ATOM    428  CG  LEU A  28     -12.282  37.188 -12.474  1.00 70.91           C  
ATOM    429  HG  LEU A  28     -11.537  36.444 -12.192  1.00 70.91           H  
ATOM    430  CD1 LEU A  28     -13.673  36.579 -12.292  1.00 70.91           C  
ATOM    431 HD11 LEU A  28     -14.441  37.306 -12.558  1.00 70.91           H  
ATOM    432 HD12 LEU A  28     -13.770  35.696 -12.924  1.00 70.91           H  
ATOM    433 HD13 LEU A  28     -13.805  36.274 -11.254  1.00 70.91           H  
ATOM    434  CD2 LEU A  28     -12.114  37.543 -13.955  1.00 70.91           C  
ATOM    435 HD21 LEU A  28     -11.112  37.937 -14.130  1.00 70.91           H  
ATOM    436 HD22 LEU A  28     -12.851  38.289 -14.252  1.00 70.91           H  
ATOM    437 HD23 LEU A  28     -12.236  36.646 -14.561  1.00 70.91           H  
ATOM    438  N   ASP A  29     -10.892  40.639  -9.669  1.00 76.36           N  
ATOM    439  H   ASP A  29     -10.857  39.840  -9.052  1.00 76.36           H  
ATOM    440  CA  ASP A  29     -10.834  41.949  -9.039  1.00 76.36           C  
ATOM    441  HA  ASP A  29     -10.883  42.733  -9.794  1.00 76.36           H  
ATOM    442  C   ASP A  29      -9.512  42.037  -8.268  1.00 76.36           C  
ATOM    443  CB  ASP A  29     -12.057  42.140  -8.132  1.00 76.36           C  
ATOM    444  HB2 ASP A  29     -12.056  41.381  -7.350  1.00 76.36           H  
ATOM    445  HB3 ASP A  29     -12.957  42.005  -8.732  1.00 76.36           H  
ATOM    446  O   ASP A  29      -9.361  41.342  -7.258  1.00 76.36           O  
ATOM    447  CG  ASP A  29     -12.110  43.527  -7.484  1.00 76.36           C  
ATOM    448  OD1 ASP A  29     -11.123  44.299  -7.571  1.00 76.36           O  
ATOM    449  OD2 ASP A  29     -13.150  43.828  -6.869  1.00 76.36           O  
ATOM    450  N   PRO A  30      -8.547  42.861  -8.718  1.00 78.81           N  
ATOM    451  CA  PRO A  30      -7.277  43.025  -8.026  1.00 78.81           C  
ATOM    452  HA  PRO A  30      -6.727  42.086  -8.085  1.00 78.81           H  
ATOM    453  C   PRO A  30      -7.448  43.386  -6.552  1.00 78.81           C  
ATOM    454  CB  PRO A  30      -6.525  44.122  -8.787  1.00 78.81           C  
ATOM    455  HB2 PRO A  30      -6.748  45.099  -8.359  1.00 78.81           H  
ATOM    456  HB3 PRO A  30      -5.449  43.946  -8.787  1.00 78.81           H  
ATOM    457  O   PRO A  30      -6.623  42.981  -5.742  1.00 78.81           O  
ATOM    458  CG  PRO A  30      -7.115  44.042 -10.194  1.00 78.81           C  
ATOM    459  HG2 PRO A  30      -7.042  44.995 -10.718  1.00 78.81           H  
ATOM    460  HG3 PRO A  30      -6.613  43.254 -10.754  1.00 78.81           H  
ATOM    461  CD  PRO A  30      -8.566  43.643  -9.942  1.00 78.81           C  
ATOM    462  HD2 PRO A  30      -8.939  43.060 -10.785  1.00 78.81           H  
ATOM    463  HD3 PRO A  30      -9.177  44.532  -9.792  1.00 78.81           H  
ATOM    464  N   SER A  31      -8.525  44.089  -6.174  1.00 76.81           N  
ATOM    465  H   SER A  31      -9.248  44.279  -6.853  1.00 76.81           H  
ATOM    466  CA  SER A  31      -8.767  44.493  -4.784  1.00 76.81           C  
ATOM    467  HA  SER A  31      -7.884  45.031  -4.437  1.00 76.81           H  
ATOM    468  C   SER A  31      -8.958  43.321  -3.810  1.00 76.81           C  
ATOM    469  CB  SER A  31      -9.948  45.463  -4.705  1.00 76.81           C  
ATOM    470  HB2 SER A  31      -9.964  45.905  -3.709  1.00 76.81           H  
ATOM    471  HB3 SER A  31      -9.816  46.262  -5.434  1.00 76.81           H  
ATOM    472  O   SER A  31      -8.832  43.518  -2.603  1.00 76.81           O  
ATOM    473  OG  SER A  31     -11.184  44.825  -4.925  1.00 76.81           O  
ATOM    474  HG  SER A  31     -11.321  44.682  -5.865  1.00 76.81           H  
ATOM    475  N   ALA A  32      -9.193  42.104  -4.315  1.00 73.82           N  
ATOM    476  H   ALA A  32      -9.288  42.009  -5.316  1.00 73.82           H  
ATOM    477  CA  ALA A  32      -9.221  40.884  -3.511  1.00 73.82           C  
ATOM    478  HA  ALA A  32      -9.820  41.067  -2.619  1.00 73.82           H  
ATOM    479  C   ALA A  32      -7.827  40.429  -3.037  1.00 73.82           C  
ATOM    480  CB  ALA A  32      -9.902  39.789  -4.340  1.00 73.82           C  
ATOM    481  HB1 ALA A  32      -9.996  38.884  -3.740  1.00 73.82           H  
ATOM    482  HB2 ALA A  32     -10.893  40.120  -4.650  1.00 73.82           H  
ATOM    483  HB3 ALA A  32      -9.302  39.568  -5.222  1.00 73.82           H  
ATOM    484  O   ALA A  32      -7.729  39.669  -2.075  1.00 73.82           O  
ATOM    485  N   LEU A  33      -6.758  40.887  -3.696  1.00 78.44           N  
ATOM    486  H   LEU A  33      -6.902  41.546  -4.447  1.00 78.44           H  
ATOM    487  CA  LEU A  33      -5.379  40.595  -3.322  1.00 78.44           C  
ATOM    488  HA  LEU A  33      -5.310  39.562  -2.982  1.00 78.44           H  
ATOM    489  C   LEU A  33      -4.934  41.530  -2.188  1.00 78.44           C  
ATOM    490  CB  LEU A  33      -4.494  40.770  -4.568  1.00 78.44           C  
ATOM    491  HB2 LEU A  33      -4.466  41.828  -4.830  1.00 78.44           H  
ATOM    492  HB3 LEU A  33      -4.937  40.242  -5.412  1.00 78.44           H  
ATOM    493  O   LEU A  33      -4.811  42.741  -2.400  1.00 78.44           O  
ATOM    494  CG  LEU A  33      -3.061  40.265  -4.336  1.00 78.44           C  
ATOM    495  HG  LEU A  33      -2.806  40.313  -3.277  1.00 78.44           H  
ATOM    496  CD1 LEU A  33      -2.935  38.829  -4.817  1.00 78.44           C  
ATOM    497 HD11 LEU A  33      -3.057  38.779  -5.898  1.00 78.44           H  
ATOM    498 HD12 LEU A  33      -3.704  38.218  -4.343  1.00 78.44           H  
ATOM    499 HD13 LEU A  33      -1.960  38.442  -4.520  1.00 78.44           H  
ATOM    500  CD2 LEU A  33      -2.044  41.107  -5.101  1.00 78.44           C  
ATOM    501 HD21 LEU A  33      -1.043  40.710  -4.933  1.00 78.44           H  
ATOM    502 HD22 LEU A  33      -2.274  41.101  -6.166  1.00 78.44           H  
ATOM    503 HD23 LEU A  33      -2.088  42.130  -4.728  1.00 78.44           H  
ATOM    504  N   ASP A  34      -4.623  40.976  -1.014  1.00 73.36           N  
ATOM    505  H   ASP A  34      -4.743  39.980  -0.902  1.00 73.36           H  
ATOM    506  CA  ASP A  34      -4.041  41.749   0.089  1.00 73.36           C  
ATOM    507  HA  ASP A  34      -4.646  42.644   0.231  1.00 73.36           H  
ATOM    508  C   ASP A  34      -2.588  42.132  -0.265  1.00 73.36           C  
ATOM    509  CB  ASP A  34      -4.128  40.972   1.414  1.00 73.36           C  
ATOM    510  HB2 ASP A  34      -3.517  40.071   1.347  1.00 73.36           H  
ATOM    511  HB3 ASP A  34      -5.162  40.663   1.564  1.00 73.36           H  
ATOM    512  O   ASP A  34      -1.733  41.247  -0.358  1.00 73.36           O  
ATOM    513  CG  ASP A  34      -3.684  41.802   2.634  1.00 73.36           C  
ATOM    514  OD1 ASP A  34      -2.887  42.758   2.457  1.00 73.36           O  
ATOM    515  OD2 ASP A  34      -4.151  41.482   3.751  1.00 73.36           O  
ATOM    516  N   PRO A  35      -2.254  43.422  -0.468  1.00 78.16           N  
ATOM    517  CA  PRO A  35      -0.913  43.825  -0.888  1.00 78.16           C  
ATOM    518  HA  PRO A  35      -0.655  43.263  -1.786  1.00 78.16           H  
ATOM    519  C   PRO A  35       0.169  43.571   0.175  1.00 78.16           C  
ATOM    520  CB  PRO A  35      -1.015  45.319  -1.233  1.00 78.16           C  
ATOM    521  HB2 PRO A  35      -0.586  45.533  -2.212  1.00 78.16           H  
ATOM    522  HB3 PRO A  35      -0.511  45.919  -0.475  1.00 78.16           H  
ATOM    523  O   PRO A  35       1.359  43.628  -0.157  1.00 78.16           O  
ATOM    524  CG  PRO A  35      -2.505  45.651  -1.218  1.00 78.16           C  
ATOM    525  HG2 PRO A  35      -2.907  45.559  -2.227  1.00 78.16           H  
ATOM    526  HG3 PRO A  35      -2.693  46.650  -0.827  1.00 78.16           H  
ATOM    527  CD  PRO A  35      -3.121  44.578  -0.334  1.00 78.16           C  
ATOM    528  HD2 PRO A  35      -4.141  44.389  -0.668  1.00 78.16           H  
ATOM    529  HD3 PRO A  35      -3.122  44.906   0.705  1.00 78.16           H  
ATOM    530  N   GLY A  36      -0.229  43.338   1.434  1.00 73.27           N  
ATOM    531  H   GLY A  36      -1.219  43.266   1.621  1.00 73.27           H  
ATOM    532  CA  GLY A  36       0.665  43.063   2.559  1.00 73.27           C  
ATOM    533  HA2 GLY A  36       0.272  43.557   3.448  1.00 73.27           H  
ATOM    534  HA3 GLY A  36       1.659  43.457   2.348  1.00 73.27           H  
ATOM    535  C   GLY A  36       0.857  41.587   2.893  1.00 73.27           C  
ATOM    536  O   GLY A  36       1.760  41.272   3.666  1.00 73.27           O  
ATOM    537  N   MET A  37       0.065  40.684   2.310  1.00 74.50           N  
ATOM    538  H   MET A  37      -0.631  41.002   1.652  1.00 74.50           H  
ATOM    539  CA  MET A  37       0.173  39.244   2.562  1.00 74.50           C  
ATOM    540  HA  MET A  37       0.505  39.107   3.591  1.00 74.50           H  
ATOM    541  C   MET A  37       1.224  38.594   1.654  1.00 74.50           C  
ATOM    542  CB  MET A  37      -1.219  38.608   2.455  1.00 74.50           C  
ATOM    543  HB2 MET A  37      -1.556  38.605   1.419  1.00 74.50           H  
ATOM    544  HB3 MET A  37      -1.912  39.218   3.034  1.00 74.50           H  
ATOM    545  O   MET A  37       1.379  38.989   0.492  1.00 74.50           O  
ATOM    546  CG  MET A  37      -1.285  37.186   3.019  1.00 74.50           C  
ATOM    547  HG2 MET A  37      -0.752  36.499   2.362  1.00 74.50           H  
ATOM    548  HG3 MET A  37      -0.790  37.177   3.990  1.00 74.50           H  
ATOM    549  SD  MET A  37      -2.985  36.595   3.264  1.00 74.50           S  
ATOM    550  CE  MET A  37      -3.412  36.031   1.598  1.00 74.50           C  
ATOM    551  HE1 MET A  37      -4.457  35.721   1.582  1.00 74.50           H  
ATOM    552  HE2 MET A  37      -2.793  35.171   1.341  1.00 74.50           H  
ATOM    553  HE3 MET A  37      -3.276  36.844   0.885  1.00 74.50           H  
ATOM    554  N   GLY A  38       1.951  37.605   2.185  1.00 75.99           N  
ATOM    555  H   GLY A  38       1.689  37.221   3.082  1.00 75.99           H  
ATOM    556  CA  GLY A  38       3.025  36.929   1.464  1.00 75.99           C  
ATOM    557  HA2 GLY A  38       3.792  37.654   1.193  1.00 75.99           H  
ATOM    558  HA3 GLY A  38       3.473  36.178   2.115  1.00 75.99           H  
ATOM    559  C   GLY A  38       2.504  36.225   0.213  1.00 75.99           C  
ATOM    560  O   GLY A  38       1.480  35.552   0.266  1.00 75.99           O  
ATOM    561  N   PHE A  39       3.204  36.327  -0.916  1.00 79.17           N  
ATOM    562  H   PHE A  39       3.984  36.968  -0.940  1.00 79.17           H  
ATOM    563  CA  PHE A  39       2.753  35.723  -2.172  1.00 79.17           C  
ATOM    564  HA  PHE A  39       1.788  36.154  -2.440  1.00 79.17           H  
ATOM    565  C   PHE A  39       2.521  34.210  -2.051  1.00 79.17           C  
ATOM    566  CB  PHE A  39       3.757  36.026  -3.286  1.00 79.17           C  
ATOM    567  HB2 PHE A  39       3.388  35.539  -4.188  1.00 79.17           H  
ATOM    568  HB3 PHE A  39       4.716  35.582  -3.019  1.00 79.17           H  
ATOM    569  O   PHE A  39       1.501  33.720  -2.529  1.00 79.17           O  
ATOM    570  CG  PHE A  39       3.966  37.476  -3.672  1.00 79.17           C  
ATOM    571  CD1 PHE A  39       2.884  38.375  -3.718  1.00 79.17           C  
ATOM    572  HD1 PHE A  39       1.891  38.061  -3.432  1.00 79.17           H  
ATOM    573  CD2 PHE A  39       5.240  37.904  -4.087  1.00 79.17           C  
ATOM    574  HD2 PHE A  39       6.071  37.213  -4.076  1.00 79.17           H  
ATOM    575  CE1 PHE A  39       3.084  39.693  -4.156  1.00 79.17           C  
ATOM    576  HE1 PHE A  39       2.246  40.373  -4.193  1.00 79.17           H  
ATOM    577  CE2 PHE A  39       5.436  39.221  -4.533  1.00 79.17           C  
ATOM    578  HE2 PHE A  39       6.416  39.541  -4.854  1.00 79.17           H  
ATOM    579  CZ  PHE A  39       4.358  40.118  -4.568  1.00 79.17           C  
ATOM    580  HZ  PHE A  39       4.513  41.129  -4.916  1.00 79.17           H  
ATOM    581  N   ASN A  40       3.401  33.481  -1.355  1.00 66.68           N  
ATOM    582  H   ASN A  40       4.234  33.935  -1.006  1.00 66.68           H  
ATOM    583  CA  ASN A  40       3.216  32.044  -1.101  1.00 66.68           C  
ATOM    584  HA  ASN A  40       3.143  31.512  -2.049  1.00 66.68           H  
ATOM    585  C   ASN A  40       1.914  31.744  -0.341  1.00 66.68           C  
ATOM    586  CB  ASN A  40       4.415  31.492  -0.305  1.00 66.68           C  
ATOM    587  HB2 ASN A  40       4.081  30.615   0.250  1.00 66.68           H  
ATOM    588  HB3 ASN A  40       4.768  32.227   0.418  1.00 66.68           H  
ATOM    589  O   ASN A  40       1.234  30.774  -0.653  1.00 66.68           O  
ATOM    590  CG  ASN A  40       5.572  31.025  -1.167  1.00 66.68           C  
ATOM    591  ND2 ASN A  40       6.607  30.495  -0.560  1.00 66.68           N  
ATOM    592 HD21 ASN A  40       6.578  30.317   0.434  1.00 66.68           H  
ATOM    593 HD22 ASN A  40       7.314  30.116  -1.173  1.00 66.68           H  
ATOM    594  OD1 ASN A  40       5.599  31.140  -2.375  1.00 66.68           O  
ATOM    595  N   GLU A  41       1.534  32.580   0.627  1.00 67.96           N  
ATOM    596  H   GLU A  41       2.063  33.426   0.785  1.00 67.96           H  
ATOM    597  CA  GLU A  41       0.286  32.418   1.391  1.00 67.96           C  
ATOM    598  HA  GLU A  41       0.211  31.394   1.755  1.00 67.96           H  
ATOM    599  C   GLU A  41      -0.950  32.678   0.519  1.00 67.96           C  
ATOM    600  CB  GLU A  41       0.285  33.372   2.598  1.00 67.96           C  
ATOM    601  HB2 GLU A  41       0.378  34.392   2.224  1.00 67.96           H  
ATOM    602  HB3 GLU A  41      -0.669  33.291   3.119  1.00 67.96           H  
ATOM    603  O   GLU A  41      -2.031  32.174   0.812  1.00 67.96           O  
ATOM    604  CG  GLU A  41       1.414  33.071   3.600  1.00 67.96           C  
ATOM    605  HG2 GLU A  41       2.348  32.913   3.060  1.00 67.96           H  
ATOM    606  HG3 GLU A  41       1.175  32.145   4.122  1.00 67.96           H  
ATOM    607  CD  GLU A  41       1.662  34.200   4.616  1.00 67.96           C  
ATOM    608  OE1 GLU A  41       2.312  33.899   5.644  1.00 67.96           O  
ATOM    609  OE2 GLU A  41       1.299  35.370   4.337  1.00 67.96           O  
ATOM    610  N   GLN A  42      -0.784  33.420  -0.582  1.00 73.99           N  
ATOM    611  H   GLN A  42       0.134  33.803  -0.756  1.00 73.99           H  
ATOM    612  CA  GLN A  42      -1.819  33.641  -1.596  1.00 73.99           C  
ATOM    613  HA  GLN A  42      -2.789  33.579  -1.104  1.00 73.99           H  
ATOM    614  C   GLN A  42      -1.817  32.565  -2.697  1.00 73.99           C  
ATOM    615  CB  GLN A  42      -1.714  35.046  -2.220  1.00 73.99           C  
ATOM    616  HB2 GLN A  42      -0.950  35.031  -2.998  1.00 73.99           H  
ATOM    617  HB3 GLN A  42      -2.666  35.259  -2.705  1.00 73.99           H  
ATOM    618  O   GLN A  42      -2.561  32.690  -3.670  1.00 73.99           O  
ATOM    619  CG  GLN A  42      -1.362  36.174  -1.240  1.00 73.99           C  
ATOM    620  HG2 GLN A  42      -1.538  35.869  -0.208  1.00 73.99           H  
ATOM    621  HG3 GLN A  42      -0.290  36.354  -1.329  1.00 73.99           H  
ATOM    622  CD  GLN A  42      -2.080  37.496  -1.478  1.00 73.99           C  
ATOM    623  NE2 GLN A  42      -1.426  38.583  -1.138  1.00 73.99           N  
ATOM    624 HE21 GLN A  42      -1.903  39.473  -1.155  1.00 73.99           H  
ATOM    625 HE22 GLN A  42      -0.507  38.525  -0.722  1.00 73.99           H  
ATOM    626  OE1 GLN A  42      -3.214  37.584  -1.920  1.00 73.99           O  
ATOM    627  N   GLY A  43      -0.986  31.525  -2.567  1.00 69.58           N  
ATOM    628  H   GLY A  43      -0.407  31.470  -1.741  1.00 69.58           H  
ATOM    629  CA  GLY A  43      -0.884  30.427  -3.528  1.00 69.58           C  
ATOM    630  HA2 GLY A  43      -0.585  29.528  -2.989  1.00 69.58           H  
ATOM    631  HA3 GLY A  43      -1.858  30.240  -3.981  1.00 69.58           H  
ATOM    632  C   GLY A  43       0.129  30.644  -4.654  1.00 69.58           C  
ATOM    633  O   GLY A  43       0.014  29.982  -5.681  1.00 69.58           O  
ATOM    634  N   LEU A  44       1.100  31.554  -4.493  1.00 70.72           N  
ATOM    635  H   LEU A  44       1.119  32.101  -3.644  1.00 70.72           H  
ATOM    636  CA  LEU A  44       2.214  31.684  -5.435  1.00 70.72           C  
ATOM    637  HA  LEU A  44       1.795  31.861  -6.426  1.00 70.72           H  
ATOM    638  C   LEU A  44       3.030  30.390  -5.475  1.00 70.72           C  
ATOM    639  CB  LEU A  44       3.122  32.864  -5.045  1.00 70.72           C  
ATOM    640  HB2 LEU A  44       2.492  33.746  -4.929  1.00 70.72           H  
ATOM    641  HB3 LEU A  44       3.589  32.628  -4.089  1.00 70.72           H  
ATOM    642  O   LEU A  44       3.536  29.931  -4.452  1.00 70.72           O  
ATOM    643  CG  LEU A  44       4.235  33.162  -6.068  1.00 70.72           C  
ATOM    644  HG  LEU A  44       4.604  32.230  -6.496  1.00 70.72           H  
ATOM    645  CD1 LEU A  44       3.671  34.032  -7.184  1.00 70.72           C  
ATOM    646 HD11 LEU A  44       3.414  35.017  -6.793  1.00 70.72           H  
ATOM    647 HD12 LEU A  44       4.412  34.125  -7.977  1.00 70.72           H  
ATOM    648 HD13 LEU A  44       2.765  33.573  -7.581  1.00 70.72           H  
ATOM    649  CD2 LEU A  44       5.446  33.889  -5.475  1.00 70.72           C  
ATOM    650 HD21 LEU A  44       5.215  34.932  -5.256  1.00 70.72           H  
ATOM    651 HD22 LEU A  44       6.263  33.865  -6.195  1.00 70.72           H  
ATOM    652 HD23 LEU A  44       5.772  33.375  -4.571  1.00 70.72           H  
ATOM    653  N   ASP A  45       3.234  29.868  -6.677  1.00 61.14           N  
ATOM    654  H   ASP A  45       2.723  30.243  -7.463  1.00 61.14           H  
ATOM    655  CA  ASP A  45       4.213  28.824  -6.950  1.00 61.14           C  
ATOM    656  HA  ASP A  45       4.671  28.513  -6.011  1.00 61.14           H  
ATOM    657  C   ASP A  45       5.359  29.337  -7.841  1.00 61.14           C  
ATOM    658  CB  ASP A  45       3.495  27.589  -7.509  1.00 61.14           C  
ATOM    659  HB2 ASP A  45       4.205  26.762  -7.549  1.00 61.14           H  
ATOM    660  HB3 ASP A  45       2.703  27.303  -6.817  1.00 61.14           H  
ATOM    661  O   ASP A  45       5.444  30.512  -8.212  1.00 61.14           O  
ATOM    662  CG  ASP A  45       2.901  27.777  -8.904  1.00 61.14           C  
ATOM    663  OD1 ASP A  45       3.400  28.625  -9.680  1.00 61.14           O  
ATOM    664  OD2 ASP A  45       1.996  26.986  -9.225  1.00 61.14           O  
ATOM    665  N   SER A  46       6.291  28.449  -8.189  1.00 55.51           N  
ATOM    666  H   SER A  46       6.186  27.491  -7.886  1.00 55.51           H  
ATOM    667  CA  SER A  46       7.459  28.810  -8.995  1.00 55.51           C  
ATOM    668  HA  SER A  46       7.973  29.639  -8.508  1.00 55.51           H  
ATOM    669  C   SER A  46       7.109  29.272 -10.415  1.00 55.51           C  
ATOM    670  CB  SER A  46       8.420  27.625  -9.079  1.00 55.51           C  
ATOM    671  HB2 SER A  46       7.982  26.841  -9.697  1.00 55.51           H  
ATOM    672  HB3 SER A  46       9.354  27.951  -9.537  1.00 55.51           H  
ATOM    673  O   SER A  46       7.836  30.099 -10.967  1.00 55.51           O  
ATOM    674  OG  SER A  46       8.683  27.100  -7.791  1.00 55.51           O  
ATOM    675  HG  SER A  46       8.695  27.819  -7.155  1.00 55.51           H  
ATOM    676  N   LEU A  47       6.018  28.772 -11.008  1.00 56.91           N  
ATOM    677  H   LEU A  47       5.349  28.263 -10.449  1.00 56.91           H  
ATOM    678  CA  LEU A  47       5.582  29.201 -12.338  1.00 56.91           C  
ATOM    679  HA  LEU A  47       6.436  29.198 -13.015  1.00 56.91           H  
ATOM    680  C   LEU A  47       5.036  30.627 -12.266  1.00 56.91           C  
ATOM    681  CB  LEU A  47       4.510  28.235 -12.869  1.00 56.91           C  
ATOM    682  HB2 LEU A  47       4.879  27.211 -12.825  1.00 56.91           H  
ATOM    683  HB3 LEU A  47       3.635  28.297 -12.221  1.00 56.91           H  
ATOM    684  O   LEU A  47       5.471  31.504 -13.013  1.00 56.91           O  
ATOM    685  CG  LEU A  47       4.082  28.565 -14.313  1.00 56.91           C  
ATOM    686  HG  LEU A  47       4.027  29.643 -14.459  1.00 56.91           H  
ATOM    687  CD1 LEU A  47       5.085  28.002 -15.322  1.00 56.91           C  
ATOM    688 HD11 LEU A  47       5.131  26.916 -15.240  1.00 56.91           H  
ATOM    689 HD12 LEU A  47       6.072  28.429 -15.148  1.00 56.91           H  
ATOM    690 HD13 LEU A  47       4.766  28.270 -16.330  1.00 56.91           H  
ATOM    691  CD2 LEU A  47       2.686  28.006 -14.567  1.00 56.91           C  
ATOM    692 HD21 LEU A  47       1.958  28.676 -14.109  1.00 56.91           H  
ATOM    693 HD22 LEU A  47       2.577  27.027 -14.099  1.00 56.91           H  
ATOM    694 HD23 LEU A  47       2.484  27.958 -15.637  1.00 56.91           H  
ATOM    695  N   MET A  48       4.145  30.876 -11.309  1.00 70.83           N  
ATOM    696  H   MET A  48       3.846  30.108 -10.725  1.00 70.83           H  
ATOM    697  CA  MET A  48       3.565  32.193 -11.074  1.00 70.83           C  
ATOM    698  HA  MET A  48       3.051  32.524 -11.977  1.00 70.83           H  
ATOM    699  C   MET A  48       4.644  33.232 -10.735  1.00 70.83           C  
ATOM    700  CB  MET A  48       2.544  32.081  -9.942  1.00 70.83           C  
ATOM    701  HB2 MET A  48       2.210  33.081  -9.666  1.00 70.83           H  
ATOM    702  HB3 MET A  48       3.018  31.620  -9.076  1.00 70.83           H  
ATOM    703  O   MET A  48       4.584  34.368 -11.205  1.00 70.83           O  
ATOM    704  CG  MET A  48       1.312  31.263 -10.334  1.00 70.83           C  
ATOM    705  HG2 MET A  48       0.758  31.801 -11.103  1.00 70.83           H  
ATOM    706  HG3 MET A  48       1.620  30.298 -10.736  1.00 70.83           H  
ATOM    707  SD  MET A  48       0.234  30.963  -8.918  1.00 70.83           S  
ATOM    708  CE  MET A  48      -1.200  30.258  -9.756  1.00 70.83           C  
ATOM    709  HE1 MET A  48      -0.870  29.483 -10.448  1.00 70.83           H  
ATOM    710  HE2 MET A  48      -1.714  31.046 -10.305  1.00 70.83           H  
ATOM    711  HE3 MET A  48      -1.873  29.826  -9.015  1.00 70.83           H  
ATOM    712  N   ALA A  49       5.689  32.851  -9.992  1.00 70.46           N  
ATOM    713  H   ALA A  49       5.663  31.934  -9.569  1.00 70.46           H  
ATOM    714  CA  ALA A  49       6.824  33.731  -9.702  1.00 70.46           C  
ATOM    715  HA  ALA A  49       6.456  34.617  -9.184  1.00 70.46           H  
ATOM    716  C   ALA A  49       7.543  34.203 -10.983  1.00 70.46           C  
ATOM    717  CB  ALA A  49       7.786  32.982  -8.772  1.00 70.46           C  
ATOM    718  HB1 ALA A  49       8.612  33.634  -8.489  1.00 70.46           H  
ATOM    719  HB2 ALA A  49       8.187  32.104  -9.278  1.00 70.46           H  
ATOM    720  HB3 ALA A  49       7.260  32.657  -7.874  1.00 70.46           H  
ATOM    721  O   ALA A  49       7.921  35.374 -11.104  1.00 70.46           O  
ATOM    722  N   VAL A  50       7.708  33.305 -11.960  1.00 67.79           N  
ATOM    723  H   VAL A  50       7.333  32.378 -11.815  1.00 67.79           H  
ATOM    724  CA  VAL A  50       8.303  33.617 -13.267  1.00 67.79           C  
ATOM    725  HA  VAL A  50       9.206  34.205 -13.103  1.00 67.79           H  
ATOM    726  C   VAL A  50       7.367  34.484 -14.113  1.00 67.79           C  
ATOM    727  CB  VAL A  50       8.702  32.316 -13.995  1.00 67.79           C  
ATOM    728  HB  VAL A  50       7.867  31.615 -13.990  1.00 67.79           H  
ATOM    729  O   VAL A  50       7.835  35.448 -14.726  1.00 67.79           O  
ATOM    730  CG1 VAL A  50       9.109  32.561 -15.452  1.00 67.79           C  
ATOM    731 HG11 VAL A  50       8.226  32.827 -16.033  1.00 67.79           H  
ATOM    732 HG12 VAL A  50       9.832  33.375 -15.499  1.00 67.79           H  
ATOM    733 HG13 VAL A  50       9.523  31.649 -15.883  1.00 67.79           H  
ATOM    734  CG2 VAL A  50       9.896  31.661 -13.287  1.00 67.79           C  
ATOM    735 HG21 VAL A  50      10.142  30.719 -13.777  1.00 67.79           H  
ATOM    736 HG22 VAL A  50       9.636  31.440 -12.252  1.00 67.79           H  
ATOM    737 HG23 VAL A  50      10.760  32.326 -13.298  1.00 67.79           H  
ATOM    738  N   GLU A  51       6.063  34.191 -14.117  1.00 74.29           N  
ATOM    739  H   GLU A  51       5.752  33.367 -13.624  1.00 74.29           H  
ATOM    740  CA  GLU A  51       5.049  34.990 -14.822  1.00 74.29           C  
ATOM    741  HA  GLU A  51       5.316  35.051 -15.877  1.00 74.29           H  
ATOM    742  C   GLU A  51       5.002  36.436 -14.295  1.00 74.29           C  
ATOM    743  CB  GLU A  51       3.656  34.330 -14.730  1.00 74.29           C  
ATOM    744  HB2 GLU A  51       2.913  35.075 -15.012  1.00 74.29           H  
ATOM    745  HB3 GLU A  51       3.470  34.033 -13.698  1.00 74.29           H  
ATOM    746  O   GLU A  51       5.054  37.372 -15.097  1.00 74.29           O  
ATOM    747  CG  GLU A  51       3.469  33.112 -15.659  1.00 74.29           C  
ATOM    748  HG2 GLU A  51       4.226  32.367 -15.412  1.00 74.29           H  
ATOM    749  HG3 GLU A  51       3.645  33.436 -16.684  1.00 74.29           H  
ATOM    750  CD  GLU A  51       2.065  32.455 -15.571  1.00 74.29           C  
ATOM    751  OE1 GLU A  51       1.822  31.442 -16.263  1.00 74.29           O  
ATOM    752  OE2 GLU A  51       1.191  32.930 -14.810  1.00 74.29           O  
ATOM    753  N   ILE A  52       5.005  36.640 -12.968  1.00 83.22           N  
ATOM    754  H   ILE A  52       4.938  35.830 -12.369  1.00 83.22           H  
ATOM    755  CA  ILE A  52       5.042  37.979 -12.346  1.00 83.22           C  
ATOM    756  HA  ILE A  52       4.170  38.542 -12.678  1.00 83.22           H  
ATOM    757  C   ILE A  52       6.274  38.753 -12.812  1.00 83.22           C  
ATOM    758  CB  ILE A  52       5.004  37.885 -10.800  1.00 83.22           C  
ATOM    759  HB  ILE A  52       5.729  37.136 -10.482  1.00 83.22           H  
ATOM    760  O   ILE A  52       6.154  39.891 -13.270  1.00 83.22           O  
ATOM    761  CG1 ILE A  52       3.599  37.450 -10.339  1.00 83.22           C  
ATOM    762 HG12 ILE A  52       3.276  36.604 -10.946  1.00 83.22           H  
ATOM    763 HG13 ILE A  52       2.888  38.261 -10.496  1.00 83.22           H  
ATOM    764  CG2 ILE A  52       5.364  39.226 -10.123  1.00 83.22           C  
ATOM    765 HG21 ILE A  52       5.287  39.142  -9.039  1.00 83.22           H  
ATOM    766 HG22 ILE A  52       6.394  39.508 -10.343  1.00 83.22           H  
ATOM    767 HG23 ILE A  52       4.693  40.012 -10.467  1.00 83.22           H  
ATOM    768  CD1 ILE A  52       3.547  36.996  -8.879  1.00 83.22           C  
ATOM    769 HD11 ILE A  52       3.702  37.830  -8.194  1.00 83.22           H  
ATOM    770 HD12 ILE A  52       4.330  36.256  -8.712  1.00 83.22           H  
ATOM    771 HD13 ILE A  52       2.573  36.549  -8.675  1.00 83.22           H  
ATOM    772  N   ARG A  53       7.463  38.139 -12.743  1.00 79.62           N  
ATOM    773  H   ARG A  53       7.492  37.202 -12.367  1.00 79.62           H  
ATOM    774  CA  ARG A  53       8.703  38.778 -13.199  1.00 79.62           C  
ATOM    775  HA  ARG A  53       8.861  39.694 -12.630  1.00 79.62           H  
ATOM    776  C   ARG A  53       8.599  39.186 -14.667  1.00 79.62           C  
ATOM    777  CB  ARG A  53       9.883  37.827 -12.971  1.00 79.62           C  
ATOM    778  HB2 ARG A  53       9.941  37.566 -11.914  1.00 79.62           H  
ATOM    779  HB3 ARG A  53       9.690  36.909 -13.526  1.00 79.62           H  
ATOM    780  O   ARG A  53       8.930  40.320 -14.991  1.00 79.62           O  
ATOM    781  CG  ARG A  53      11.231  38.439 -13.404  1.00 79.62           C  
ATOM    782  HG2 ARG A  53      11.129  39.067 -14.289  1.00 79.62           H  
ATOM    783  HG3 ARG A  53      11.615  39.058 -12.594  1.00 79.62           H  
ATOM    784  CD  ARG A  53      12.243  37.343 -13.730  1.00 79.62           C  
ATOM    785  HD2 ARG A  53      12.310  36.692 -12.858  1.00 79.62           H  
ATOM    786  HD3 ARG A  53      13.216  37.808 -13.891  1.00 79.62           H  
ATOM    787  NE  ARG A  53      11.858  36.582 -14.940  1.00 79.62           N  
ATOM    788  HE  ARG A  53      11.371  37.084 -15.668  1.00 79.62           H  
ATOM    789  NH1 ARG A  53      12.609  34.515 -14.285  1.00 79.62           N  
ATOM    790 HH11 ARG A  53      12.682  33.523 -14.462  1.00 79.62           H  
ATOM    791 HH12 ARG A  53      12.685  34.866 -13.341  1.00 79.62           H  
ATOM    792  NH2 ARG A  53      11.770  34.790 -16.325  1.00 79.62           N  
ATOM    793 HH21 ARG A  53      11.868  33.800 -16.500  1.00 79.62           H  
ATOM    794 HH22 ARG A  53      11.223  35.364 -16.950  1.00 79.62           H  
ATOM    795  CZ  ARG A  53      12.085  35.306 -15.176  1.00 79.62           C  
ATOM    796  N   ASN A  54       8.155  38.285 -15.544  1.00 77.83           N  
ATOM    797  H   ASN A  54       7.859  37.386 -15.192  1.00 77.83           H  
ATOM    798  CA  ASN A  54       8.080  38.541 -16.984  1.00 77.83           C  
ATOM    799  HA  ASN A  54       9.060  38.856 -17.343  1.00 77.83           H  
ATOM    800  C   ASN A  54       7.109  39.679 -17.325  1.00 77.83           C  
ATOM    801  CB  ASN A  54       7.674  37.247 -17.706  1.00 77.83           C  
ATOM    802  HB2 ASN A  54       7.407  37.481 -18.736  1.00 77.83           H  
ATOM    803  HB3 ASN A  54       6.795  36.821 -17.221  1.00 77.83           H  
ATOM    804  O   ASN A  54       7.455  40.544 -18.131  1.00 77.83           O  
ATOM    805  CG  ASN A  54       8.769  36.199 -17.754  1.00 77.83           C  
ATOM    806  ND2 ASN A  54       8.417  34.988 -18.118  1.00 77.83           N  
ATOM    807 HD21 ASN A  54       7.445  34.781 -18.297  1.00 77.83           H  
ATOM    808 HD22 ASN A  54       9.110  34.257 -18.194  1.00 77.83           H  
ATOM    809  OD1 ASN A  54       9.945  36.453 -17.505  1.00 77.83           O  
ATOM    810  N   LEU A  55       5.935  39.704 -16.686  1.00 85.75           N  
ATOM    811  H   LEU A  55       5.714  38.955 -16.045  1.00 85.75           H  
ATOM    812  CA  LEU A  55       4.951  40.775 -16.856  1.00 85.75           C  
ATOM    813  HA  LEU A  55       4.692  40.852 -17.912  1.00 85.75           H  
ATOM    814  C   LEU A  55       5.525  42.137 -16.455  1.00 85.75           C  
ATOM    815  CB  LEU A  55       3.689  40.442 -16.037  1.00 85.75           C  
ATOM    816  HB2 LEU A  55       3.230  41.363 -15.678  1.00 85.75           H  
ATOM    817  HB3 LEU A  55       3.972  39.863 -15.158  1.00 85.75           H  
ATOM    818  O   LEU A  55       5.421  43.094 -17.219  1.00 85.75           O  
ATOM    819  CG  LEU A  55       2.650  39.671 -16.866  1.00 85.75           C  
ATOM    820  HG  LEU A  55       3.154  38.953 -17.514  1.00 85.75           H  
ATOM    821  CD1 LEU A  55       1.696  38.907 -15.955  1.00 85.75           C  
ATOM    822 HD11 LEU A  55       2.271  38.175 -15.388  1.00 85.75           H  
ATOM    823 HD12 LEU A  55       1.201  39.587 -15.262  1.00 85.75           H  
ATOM    824 HD13 LEU A  55       0.955  38.373 -16.548  1.00 85.75           H  
ATOM    825  CD2 LEU A  55       1.819  40.632 -17.724  1.00 85.75           C  
ATOM    826 HD21 LEU A  55       1.243  41.302 -17.086  1.00 85.75           H  
ATOM    827 HD22 LEU A  55       2.476  41.225 -18.360  1.00 85.75           H  
ATOM    828 HD23 LEU A  55       1.144  40.056 -18.359  1.00 85.75           H  
ATOM    829  N   LEU A  56       6.186  42.216 -15.299  1.00 85.90           N  
ATOM    830  H   LEU A  56       6.235  41.395 -14.712  1.00 85.90           H  
ATOM    831  CA  LEU A  56       6.786  43.465 -14.824  1.00 85.90           C  
ATOM    832  HA  LEU A  56       6.044  44.261 -14.888  1.00 85.90           H  
ATOM    833  C   LEU A  56       7.955  43.921 -15.695  1.00 85.90           C  
ATOM    834  CB  LEU A  56       7.228  43.289 -13.366  1.00 85.90           C  
ATOM    835  HB2 LEU A  56       7.787  44.173 -13.058  1.00 85.90           H  
ATOM    836  HB3 LEU A  56       7.894  42.428 -13.301  1.00 85.90           H  
ATOM    837  O   LEU A  56       8.097  45.112 -15.955  1.00 85.90           O  
ATOM    838  CG  LEU A  56       6.054  43.092 -12.398  1.00 85.90           C  
ATOM    839  HG  LEU A  56       5.448  42.240 -12.705  1.00 85.90           H  
ATOM    840  CD1 LEU A  56       6.592  42.818 -10.997  1.00 85.90           C  
ATOM    841 HD11 LEU A  56       7.213  41.923 -11.017  1.00 85.90           H  
ATOM    842 HD12 LEU A  56       5.756  42.649 -10.318  1.00 85.90           H  
ATOM    843 HD13 LEU A  56       7.182  43.665 -10.646  1.00 85.90           H  
ATOM    844  CD2 LEU A  56       5.146  44.315 -12.337  1.00 85.90           C  
ATOM    845 HD21 LEU A  56       4.362  44.117 -11.606  1.00 85.90           H  
ATOM    846 HD22 LEU A  56       5.712  45.202 -12.053  1.00 85.90           H  
ATOM    847 HD23 LEU A  56       4.657  44.481 -13.297  1.00 85.90           H  
ATOM    848  N   GLN A  57       8.761  42.983 -16.190  1.00 82.45           N  
ATOM    849  H   GLN A  57       8.603  42.026 -15.908  1.00 82.45           H  
ATOM    850  CA  GLN A  57       9.870  43.275 -17.095  1.00 82.45           C  
ATOM    851  HA  GLN A  57      10.541  43.974 -16.595  1.00 82.45           H  
ATOM    852  C   GLN A  57       9.385  43.943 -18.390  1.00 82.45           C  
ATOM    853  CB  GLN A  57      10.615  41.960 -17.401  1.00 82.45           C  
ATOM    854  HB2 GLN A  57      10.364  41.607 -18.401  1.00 82.45           H  
ATOM    855  HB3 GLN A  57      10.335  41.179 -16.694  1.00 82.45           H  
ATOM    856  O   GLN A  57      10.007  44.888 -18.869  1.00 82.45           O  
ATOM    857  CG  GLN A  57      12.121  42.148 -17.274  1.00 82.45           C  
ATOM    858  HG2 GLN A  57      12.436  42.834 -18.059  1.00 82.45           H  
ATOM    859  HG3 GLN A  57      12.332  42.544 -16.280  1.00 82.45           H  
ATOM    860  CD  GLN A  57      12.932  40.882 -17.434  1.00 82.45           C  
ATOM    861  NE2 GLN A  57      12.758  40.162 -18.518  1.00 82.45           N  
ATOM    862 HE21 GLN A  57      12.047  40.429 -19.184  1.00 82.45           H  
ATOM    863 HE22 GLN A  57      13.280  39.299 -18.576  1.00 82.45           H  
ATOM    864  OE1 GLN A  57      13.780  40.546 -16.624  1.00 82.45           O  
ATOM    865  N   ALA A  58       8.265  43.463 -18.939  1.00 84.77           N  
ATOM    866  H   ALA A  58       7.798  42.691 -18.487  1.00 84.77           H  
ATOM    867  CA  ALA A  58       7.674  43.999 -20.161  1.00 84.77           C  
ATOM    868  HA  ALA A  58       8.464  44.155 -20.895  1.00 84.77           H  
ATOM    869  C   ALA A  58       6.985  45.358 -19.945  1.00 84.77           C  
ATOM    870  CB  ALA A  58       6.699  42.952 -20.712  1.00 84.77           C  
ATOM    871  HB1 ALA A  58       6.270  43.311 -21.647  1.00 84.77           H  
ATOM    872  HB2 ALA A  58       7.226  42.015 -20.896  1.00 84.77           H  
ATOM    873  HB3 ALA A  58       5.897  42.776 -19.996  1.00 84.77           H  
ATOM    874  O   ALA A  58       7.122  46.248 -20.778  1.00 84.77           O  
ATOM    875  N   GLU A  59       6.268  45.529 -18.831  1.00 83.95           N  
ATOM    876  H   GLU A  59       6.146  44.742 -18.211  1.00 83.95           H  
ATOM    877  CA  GLU A  59       5.583  46.787 -18.483  1.00 83.95           C  
ATOM    878  HA  GLU A  59       4.973  47.129 -19.319  1.00 83.95           H  
ATOM    879  C   GLU A  59       6.562  47.926 -18.153  1.00 83.95           C  
ATOM    880  CB  GLU A  59       4.667  46.527 -17.273  1.00 83.95           C  
ATOM    881  HB2 GLU A  59       5.183  45.853 -16.588  1.00 83.95           H  
ATOM    882  HB3 GLU A  59       4.507  47.452 -16.720  1.00 83.95           H  
ATOM    883  O   GLU A  59       6.298  49.092 -18.450  1.00 83.95           O  
ATOM    884  CG  GLU A  59       3.308  45.902 -17.645  1.00 83.95           C  
ATOM    885  HG2 GLU A  59       2.942  45.369 -16.768  1.00 83.95           H  
ATOM    886  HG3 GLU A  59       3.455  45.162 -18.432  1.00 83.95           H  
ATOM    887  CD  GLU A  59       2.221  46.912 -18.067  1.00 83.95           C  
ATOM    888  OE1 GLU A  59       1.191  46.447 -18.615  1.00 83.95           O  
ATOM    889  OE2 GLU A  59       2.381  48.125 -17.807  1.00 83.95           O  
ATOM    890  N   LEU A  60       7.699  47.600 -17.533  1.00 78.56           N  
ATOM    891  H   LEU A  60       7.840  46.633 -17.278  1.00 78.56           H  
ATOM    892  CA  LEU A  60       8.655  48.592 -17.037  1.00 78.56           C  
ATOM    893  HA  LEU A  60       8.174  49.569 -17.004  1.00 78.56           H  
ATOM    894  C   LEU A  60       9.880  48.782 -17.945  1.00 78.56           C  
ATOM    895  CB  LEU A  60       9.048  48.212 -15.600  1.00 78.56           C  
ATOM    896  HB2 LEU A  60       9.800  48.915 -15.242  1.00 78.56           H  
ATOM    897  HB3 LEU A  60       9.491  47.217 -15.632  1.00 78.56           H  
ATOM    898  O   LEU A  60      10.624  49.736 -17.733  1.00 78.56           O  
ATOM    899  CG  LEU A  60       7.885  48.178 -14.591  1.00 78.56           C  
ATOM    900  HG  LEU A  60       7.113  47.487 -14.929  1.00 78.56           H  
ATOM    901  CD1 LEU A  60       8.399  47.684 -13.240  1.00 78.56           C  
ATOM    902 HD11 LEU A  60       7.561  47.619 -12.545  1.00 78.56           H  
ATOM    903 HD12 LEU A  60       8.834  46.692 -13.359  1.00 78.56           H  
ATOM    904 HD13 LEU A  60       9.153  48.368 -12.849  1.00 78.56           H  
ATOM    905  CD2 LEU A  60       7.248  49.555 -14.384  1.00 78.56           C  
ATOM    906 HD21 LEU A  60       8.009  50.281 -14.096  1.00 78.56           H  
ATOM    907 HD22 LEU A  60       6.488  49.494 -13.606  1.00 78.56           H  
ATOM    908 HD23 LEU A  60       6.764  49.874 -15.307  1.00 78.56           H  
ATOM    909  N   ASP A  61      10.085  47.907 -18.935  1.00 79.36           N  
ATOM    910  H   ASP A  61       9.409  47.167 -19.054  1.00 79.36           H  
ATOM    911  CA  ASP A  61      11.265  47.877 -19.819  1.00 79.36           C  
ATOM    912  HA  ASP A  61      11.232  46.910 -20.321  1.00 79.36           H  
ATOM    913  C   ASP A  61      12.602  47.889 -19.043  1.00 79.36           C  
ATOM    914  CB  ASP A  61      11.148  48.946 -20.922  1.00 79.36           C  
ATOM    915  HB2 ASP A  61      10.126  48.947 -21.301  1.00 79.36           H  
ATOM    916  HB3 ASP A  61      11.345  49.928 -20.493  1.00 79.36           H  
ATOM    917  O   ASP A  61      13.589  48.520 -19.422  1.00 79.36           O  
ATOM    918  CG  ASP A  61      12.086  48.704 -22.117  1.00 79.36           C  
ATOM    919  OD1 ASP A  61      12.327  47.521 -22.459  1.00 79.36           O  
ATOM    920  OD2 ASP A  61      12.493  49.709 -22.749  1.00 79.36           O  
ATOM    921  N   VAL A  62      12.635  47.182 -17.909  1.00 78.98           N  
ATOM    922  H   VAL A  62      11.798  46.669 -17.671  1.00 78.98           H  
ATOM    923  CA  VAL A  62      13.826  46.992 -17.062  1.00 78.98           C  
ATOM    924  HA  VAL A  62      14.689  47.432 -17.562  1.00 78.98           H  
ATOM    925  C   VAL A  62      14.096  45.511 -16.892  1.00 78.98           C  
ATOM    926  CB  VAL A  62      13.702  47.658 -15.676  1.00 78.98           C  
ATOM    927  HB  VAL A  62      14.619  47.445 -15.127  1.00 78.98           H  
ATOM    928  O   VAL A  62      13.160  44.730 -16.827  1.00 78.98           O  
ATOM    929  CG1 VAL A  62      13.592  49.178 -15.794  1.00 78.98           C  
ATOM    930 HG11 VAL A  62      14.385  49.559 -16.437  1.00 78.98           H  
ATOM    931 HG12 VAL A  62      13.691  49.628 -14.806  1.00 78.98           H  
ATOM    932 HG13 VAL A  62      12.629  49.455 -16.223  1.00 78.98           H  
ATOM    933  CG2 VAL A  62      12.528  47.133 -14.845  1.00 78.98           C  
ATOM    934 HG21 VAL A  62      12.663  46.074 -14.629  1.00 78.98           H  
ATOM    935 HG22 VAL A  62      11.603  47.269 -15.406  1.00 78.98           H  
ATOM    936 HG23 VAL A  62      12.466  47.676 -13.902  1.00 78.98           H  
ATOM    937  N   ARG A  63      15.359  45.093 -16.775  1.00 77.22           N  
ATOM    938  H   ARG A  63      16.082  45.797 -16.734  1.00 77.22           H  
ATOM    939  CA  ARG A  63      15.692  43.703 -16.420  1.00 77.22           C  
ATOM    940  HA  ARG A  63      14.996  43.031 -16.922  1.00 77.22           H  
ATOM    941  C   ARG A  63      15.509  43.471 -14.925  1.00 77.22           C  
ATOM    942  CB  ARG A  63      17.123  43.357 -16.835  1.00 77.22           C  
ATOM    943  HB2 ARG A  63      17.773  44.221 -16.694  1.00 77.22           H  
ATOM    944  HB3 ARG A  63      17.487  42.551 -16.197  1.00 77.22           H  
ATOM    945  O   ARG A  63      16.002  44.262 -14.131  1.00 77.22           O  
ATOM    946  CG  ARG A  63      17.177  42.872 -18.284  1.00 77.22           C  
ATOM    947  HG2 ARG A  63      16.531  42.001 -18.393  1.00 77.22           H  
ATOM    948  HG3 ARG A  63      16.836  43.661 -18.954  1.00 77.22           H  
ATOM    949  CD  ARG A  63      18.617  42.488 -18.620  1.00 77.22           C  
ATOM    950  HD2 ARG A  63      19.223  43.394 -18.616  1.00 77.22           H  
ATOM    951  HD3 ARG A  63      18.990  41.809 -17.853  1.00 77.22           H  
ATOM    952  NE  ARG A  63      18.701  41.821 -19.929  1.00 77.22           N  
ATOM    953  HE  ARG A  63      17.824  41.547 -20.348  1.00 77.22           H  
ATOM    954  NH1 ARG A  63      20.984  41.878 -20.128  1.00 77.22           N  
ATOM    955 HH11 ARG A  63      21.023  42.364 -19.243  1.00 77.22           H  
ATOM    956 HH12 ARG A  63      21.829  41.650 -20.632  1.00 77.22           H  
ATOM    957  NH2 ARG A  63      19.758  40.889 -21.714  1.00 77.22           N  
ATOM    958 HH21 ARG A  63      20.606  40.648 -22.207  1.00 77.22           H  
ATOM    959 HH22 ARG A  63      18.860  40.613 -22.086  1.00 77.22           H  
ATOM    960  CZ  ARG A  63      19.810  41.535 -20.583  1.00 77.22           C  
ATOM    961  N   LEU A  64      14.877  42.357 -14.561  1.00 74.92           N  
ATOM    962  H   LEU A  64      14.562  41.717 -15.276  1.00 74.92           H  
ATOM    963  CA  LEU A  64      14.576  41.999 -13.175  1.00 74.92           C  
ATOM    964  HA  LEU A  64      15.013  42.741 -12.507  1.00 74.92           H  
ATOM    965  C   LEU A  64      15.207  40.656 -12.796  1.00 74.92           C  
ATOM    966  CB  LEU A  64      13.050  41.999 -12.966  1.00 74.92           C  
ATOM    967  HB2 LEU A  64      12.609  41.271 -13.647  1.00 74.92           H  
ATOM    968  HB3 LEU A  64      12.840  41.680 -11.945  1.00 74.92           H  
ATOM    969  O   LEU A  64      15.412  39.784 -13.643  1.00 74.92           O  
ATOM    970  CG  LEU A  64      12.383  43.368 -13.202  1.00 74.92           C  
ATOM    971  HG  LEU A  64      12.615  43.715 -14.209  1.00 74.92           H  
ATOM    972  CD1 LEU A  64      10.863  43.253 -13.097  1.00 74.92           C  
ATOM    973 HD11 LEU A  64      10.411  44.201 -13.387  1.00 74.92           H  
ATOM    974 HD12 LEU A  64      10.571  43.020 -12.073  1.00 74.92           H  
ATOM    975 HD13 LEU A  64      10.501  42.476 -13.770  1.00 74.92           H  
ATOM    976  CD2 LEU A  64      12.866  44.412 -12.198  1.00 74.92           C  
ATOM    977 HD21 LEU A  64      12.698  44.072 -11.176  1.00 74.92           H  
ATOM    978 HD22 LEU A  64      13.927  44.620 -12.337  1.00 74.92           H  
ATOM    979 HD23 LEU A  64      12.333  45.348 -12.367  1.00 74.92           H  
ATOM    980  N   SER A  65      15.510  40.493 -11.506  1.00 67.48           N  
ATOM    981  H   SER A  65      15.309  41.252 -10.871  1.00 67.48           H  
ATOM    982  CA  SER A  65      16.053  39.248 -10.950  1.00 67.48           C  
ATOM    983  HA  SER A  65      17.008  39.040 -11.431  1.00 67.48           H  
ATOM    984  C   SER A  65      15.119  38.057 -11.198  1.00 67.48           C  
ATOM    985  CB  SER A  65      16.301  39.399  -9.443  1.00 67.48           C  
ATOM    986  HB2 SER A  65      17.040  40.180  -9.265  1.00 67.48           H  
ATOM    987  HB3 SER A  65      15.368  39.669  -8.948  1.00 67.48           H  
ATOM    988  O   SER A  65      13.894  38.185 -11.186  1.00 67.48           O  
ATOM    989  OG  SER A  65      16.765  38.171  -8.916  1.00 67.48           O  
ATOM    990  HG  SER A  65      16.721  38.194  -7.957  1.00 67.48           H  
ATOM    991  N   THR A  66      15.683  36.862 -11.375  1.00 59.50           N  
ATOM    992  H   THR A  66      16.685  36.778 -11.279  1.00 59.50           H  
ATOM    993  CA  THR A  66      14.911  35.618 -11.494  1.00 59.50           C  
ATOM    994  HA  THR A  66      14.154  35.759 -12.265  1.00 59.50           H  
ATOM    995  C   THR A  66      14.167  35.249 -10.211  1.00 59.50           C  
ATOM    996  CB  THR A  66      15.807  34.445 -11.916  1.00 59.50           C  
ATOM    997  HB  THR A  66      15.316  33.499 -11.685  1.00 59.50           H  
ATOM    998  O   THR A  66      13.105  34.642 -10.306  1.00 59.50           O  
ATOM    999  CG2 THR A  66      16.114  34.484 -13.412  1.00 59.50           C  
ATOM   1000 HG21 THR A  66      16.806  33.678 -13.659  1.00 59.50           H  
ATOM   1001 HG22 THR A  66      16.571  35.438 -13.674  1.00 59.50           H  
ATOM   1002 HG23 THR A  66      15.200  34.348 -13.990  1.00 59.50           H  
ATOM   1003  OG1 THR A  66      17.050  34.507 -11.258  1.00 59.50           O  
ATOM   1004  HG1 THR A  66      17.162  33.715 -10.726  1.00 59.50           H  
ATOM   1005  N   THR A  67      14.682  35.633  -9.041  1.00 60.53           N  
ATOM   1006  H   THR A  67      15.567  36.120  -9.039  1.00 60.53           H  
ATOM   1007  CA  THR A  67      14.112  35.357  -7.707  1.00 60.53           C  
ATOM   1008  HA  THR A  67      13.433  34.508  -7.783  1.00 60.53           H  
ATOM   1009  C   THR A  67      13.279  36.512  -7.151  1.00 60.53           C  
ATOM   1010  CB  THR A  67      15.222  34.977  -6.712  1.00 60.53           C  
ATOM   1011  HB  THR A  67      14.834  34.938  -5.694  1.00 60.53           H  
ATOM   1012  O   THR A  67      12.889  36.473  -5.989  1.00 60.53           O  
ATOM   1013  CG2 THR A  67      15.808  33.607  -7.061  1.00 60.53           C  
ATOM   1014 HG21 THR A  67      16.567  33.351  -6.323  1.00 60.53           H  
ATOM   1015 HG22 THR A  67      15.023  32.852  -7.034  1.00 60.53           H  
ATOM   1016 HG23 THR A  67      16.267  33.629  -8.050  1.00 60.53           H  
ATOM   1017  OG1 THR A  67      16.269  35.914  -6.793  1.00 60.53           O  
ATOM   1018  HG1 THR A  67      16.087  36.604  -6.151  1.00 60.53           H  
ATOM   1019  N   LEU A  68      12.947  37.505  -7.985  1.00 72.18           N  
ATOM   1020  H   LEU A  68      13.303  37.447  -8.928  1.00 72.18           H  
ATOM   1021  CA  LEU A  68      12.256  38.747  -7.614  1.00 72.18           C  
ATOM   1022  HA  LEU A  68      12.978  39.418  -7.149  1.00 72.18           H  
ATOM   1023  C   LEU A  68      11.096  38.552  -6.621  1.00 72.18           C  
ATOM   1024  CB  LEU A  68      11.738  39.368  -8.924  1.00 72.18           C  
ATOM   1025  HB2 LEU A  68      11.040  38.666  -9.381  1.00 72.18           H  
ATOM   1026  HB3 LEU A  68      12.577  39.498  -9.607  1.00 72.18           H  
ATOM   1027  O   LEU A  68      11.015  39.265  -5.624  1.00 72.18           O  
ATOM   1028  CG  LEU A  68      11.045  40.731  -8.779  1.00 72.18           C  
ATOM   1029  HG  LEU A  68      10.330  40.704  -7.957  1.00 72.18           H  
ATOM   1030  CD1 LEU A  68      12.074  41.837  -8.536  1.00 72.18           C  
ATOM   1031 HD11 LEU A  68      11.579  42.807  -8.490  1.00 72.18           H  
ATOM   1032 HD12 LEU A  68      12.808  41.862  -9.341  1.00 72.18           H  
ATOM   1033 HD13 LEU A  68      12.589  41.670  -7.590  1.00 72.18           H  
ATOM   1034  CD2 LEU A  68      10.276  41.017 -10.070  1.00 72.18           C  
ATOM   1035 HD21 LEU A  68      10.935  40.907 -10.931  1.00 72.18           H  
ATOM   1036 HD22 LEU A  68       9.448  40.314 -10.161  1.00 72.18           H  
ATOM   1037 HD23 LEU A  68       9.871  42.029 -10.058  1.00 72.18           H  
ATOM   1038  N   ALA A  69      10.209  37.586  -6.884  1.00 75.15           N  
ATOM   1039  H   ALA A  69      10.347  37.020  -7.709  1.00 75.15           H  
ATOM   1040  CA  ALA A  69       9.025  37.336  -6.060  1.00 75.15           C  
ATOM   1041  HA  ALA A  69       8.556  38.292  -5.828  1.00 75.15           H  
ATOM   1042  C   ALA A  69       9.338  36.657  -4.713  1.00 75.15           C  
ATOM   1043  CB  ALA A  69       8.034  36.506  -6.885  1.00 75.15           C  
ATOM   1044  HB1 ALA A  69       7.816  37.007  -7.829  1.00 75.15           H  
ATOM   1045  HB2 ALA A  69       7.105  36.392  -6.327  1.00 75.15           H  
ATOM   1046  HB3 ALA A  69       8.450  35.518  -7.081  1.00 75.15           H  
ATOM   1047  O   ALA A  69       8.552  36.774  -3.781  1.00 75.15           O  
ATOM   1048  N   PHE A  70      10.475  35.971  -4.586  1.00 68.31           N  
ATOM   1049  H   PHE A  70      11.130  35.975  -5.355  1.00 68.31           H  
ATOM   1050  CA  PHE A  70      10.937  35.406  -3.314  1.00 68.31           C  
ATOM   1051  HA  PHE A  70      10.076  35.122  -2.710  1.00 68.31           H  
ATOM   1052  C   PHE A  70      11.729  36.439  -2.503  1.00 68.31           C  
ATOM   1053  CB  PHE A  70      11.768  34.144  -3.582  1.00 68.31           C  
ATOM   1054  HB2 PHE A  70      12.642  34.408  -4.177  1.00 68.31           H  
ATOM   1055  HB3 PHE A  70      12.130  33.760  -2.628  1.00 68.31           H  
ATOM   1056  O   PHE A  70      11.573  36.513  -1.285  1.00 68.31           O  
ATOM   1057  CG  PHE A  70      10.995  33.037  -4.276  1.00 68.31           C  
ATOM   1058  CD1 PHE A  70      10.006  32.325  -3.571  1.00 68.31           C  
ATOM   1059  HD1 PHE A  70       9.801  32.562  -2.537  1.00 68.31           H  
ATOM   1060  CD2 PHE A  70      11.239  32.735  -5.630  1.00 68.31           C  
ATOM   1061  HD2 PHE A  70      11.993  33.282  -6.176  1.00 68.31           H  
ATOM   1062  CE1 PHE A  70       9.259  31.324  -4.217  1.00 68.31           C  
ATOM   1063  HE1 PHE A  70       8.476  30.804  -3.685  1.00 68.31           H  
ATOM   1064  CE2 PHE A  70      10.496  31.729  -6.275  1.00 68.31           C  
ATOM   1065  HE2 PHE A  70      10.676  31.505  -7.316  1.00 68.31           H  
ATOM   1066  CZ  PHE A  70       9.505  31.026  -5.568  1.00 68.31           C  
ATOM   1067  HZ  PHE A  70       8.912  30.272  -6.065  1.00 68.31           H  
ATOM   1068  N   ASP A  71      12.522  37.273  -3.183  1.00 72.02           N  
ATOM   1069  H   ASP A  71      12.654  37.105  -4.170  1.00 72.02           H  
ATOM   1070  CA  ASP A  71      13.301  38.354  -2.568  1.00 72.02           C  
ATOM   1071  HA  ASP A  71      13.876  37.948  -1.735  1.00 72.02           H  
ATOM   1072  C   ASP A  71      12.384  39.466  -2.016  1.00 72.02           C  
ATOM   1073  CB  ASP A  71      14.288  38.923  -3.608  1.00 72.02           C  
ATOM   1074  HB2 ASP A  71      14.842  39.742  -3.150  1.00 72.02           H  
ATOM   1075  HB3 ASP A  71      13.720  39.331  -4.444  1.00 72.02           H  
ATOM   1076  O   ASP A  71      12.623  40.021  -0.938  1.00 72.02           O  
ATOM   1077  CG  ASP A  71      15.300  37.899  -4.145  1.00 72.02           C  
ATOM   1078  OD1 ASP A  71      15.716  37.005  -3.378  1.00 72.02           O  
ATOM   1079  OD2 ASP A  71      15.661  37.996  -5.345  1.00 72.02           O  
ATOM   1080  N   HIS A  72      11.284  39.753  -2.723  1.00 81.85           N  
ATOM   1081  H   HIS A  72      11.176  39.288  -3.614  1.00 81.85           H  
ATOM   1082  CA  HIS A  72      10.287  40.767  -2.370  1.00 81.85           C  
ATOM   1083  HA  HIS A  72      10.529  41.180  -1.391  1.00 81.85           H  
ATOM   1084  C   HIS A  72       8.876  40.155  -2.291  1.00 81.85           C  
ATOM   1085  CB  HIS A  72      10.369  41.926  -3.370  1.00 81.85           C  
ATOM   1086  HB2 HIS A  72      10.072  41.572  -4.358  1.00 81.85           H  
ATOM   1087  HB3 HIS A  72       9.672  42.704  -3.060  1.00 81.85           H  
ATOM   1088  O   HIS A  72       8.055  40.387  -3.175  1.00 81.85           O  
ATOM   1089  CG  HIS A  72      11.747  42.517  -3.467  1.00 81.85           C  
ATOM   1090  CD2 HIS A  72      12.681  42.223  -4.421  1.00 81.85           C  
ATOM   1091  HD2 HIS A  72      12.546  41.547  -5.253  1.00 81.85           H  
ATOM   1092  ND1 HIS A  72      12.347  43.349  -2.550  1.00 81.85           N  
ATOM   1093  HD1 HIS A  72      11.908  43.767  -1.742  1.00 81.85           H  
ATOM   1094  CE1 HIS A  72      13.617  43.540  -2.940  1.00 81.85           C  
ATOM   1095  HE1 HIS A  72      14.343  44.153  -2.425  1.00 81.85           H  
ATOM   1096  NE2 HIS A  72      13.863  42.881  -4.078  1.00 81.85           N  
ATOM   1097  N   PRO A  73       8.563  39.392  -1.227  1.00 78.69           N  
ATOM   1098  CA  PRO A  73       7.432  38.457  -1.182  1.00 78.69           C  
ATOM   1099  HA  PRO A  73       7.374  37.922  -2.130  1.00 78.69           H  
ATOM   1100  C   PRO A  73       6.048  39.086  -0.979  1.00 78.69           C  
ATOM   1101  CB  PRO A  73       7.799  37.455  -0.080  1.00 78.69           C  
ATOM   1102  HB2 PRO A  73       6.932  37.009   0.407  1.00 78.69           H  
ATOM   1103  HB3 PRO A  73       8.431  36.673  -0.502  1.00 78.69           H  
ATOM   1104  O   PRO A  73       5.101  38.369  -0.682  1.00 78.69           O  
ATOM   1105  CG  PRO A  73       8.620  38.303   0.886  1.00 78.69           C  
ATOM   1106  HG2 PRO A  73       7.956  38.915   1.498  1.00 78.69           H  
ATOM   1107  HG3 PRO A  73       9.272  37.691   1.508  1.00 78.69           H  
ATOM   1108  CD  PRO A  73       9.415  39.188  -0.066  1.00 78.69           C  
ATOM   1109  HD2 PRO A  73      10.319  38.658  -0.367  1.00 78.69           H  
ATOM   1110  HD3 PRO A  73       9.674  40.132   0.415  1.00 78.69           H  
ATOM   1111  N   THR A  74       5.908  40.404  -1.106  1.00 86.33           N  
ATOM   1112  H   THR A  74       6.677  40.913  -1.516  1.00 86.33           H  
ATOM   1113  CA  THR A  74       4.619  41.109  -1.039  1.00 86.33           C  
ATOM   1114  HA  THR A  74       3.816  40.407  -1.266  1.00 86.33           H  
ATOM   1115  C   THR A  74       4.590  42.207  -2.095  1.00 86.33           C  
ATOM   1116  CB  THR A  74       4.327  41.722   0.345  1.00 86.33           C  
ATOM   1117  HB  THR A  74       3.294  42.069   0.341  1.00 86.33           H  
ATOM   1118  O   THR A  74       5.641  42.687  -2.532  1.00 86.33           O  
ATOM   1119  CG2 THR A  74       4.479  40.745   1.507  1.00 86.33           C  
ATOM   1120 HG21 THR A  74       4.175  41.226   2.437  1.00 86.33           H  
ATOM   1121 HG22 THR A  74       5.511  40.406   1.594  1.00 86.33           H  
ATOM   1122 HG23 THR A  74       3.828  39.887   1.337  1.00 86.33           H  
ATOM   1123  OG1 THR A  74       5.155  42.833   0.634  1.00 86.33           O  
ATOM   1124  HG1 THR A  74       4.758  43.231   1.412  1.00 86.33           H  
ATOM   1125  N   VAL A  75       3.396  42.663  -2.484  1.00 87.48           N  
ATOM   1126  H   VAL A  75       2.567  42.278  -2.056  1.00 87.48           H  
ATOM   1127  CA  VAL A  75       3.250  43.755  -3.463  1.00 87.48           C  
ATOM   1128  HA  VAL A  75       3.691  43.448  -4.411  1.00 87.48           H  
ATOM   1129  C   VAL A  75       4.001  45.003  -2.999  1.00 87.48           C  
ATOM   1130  CB  VAL A  75       1.763  44.081  -3.694  1.00 87.48           C  
ATOM   1131  HB  VAL A  75       1.297  44.272  -2.727  1.00 87.48           H  
ATOM   1132  O   VAL A  75       4.725  45.616  -3.780  1.00 87.48           O  
ATOM   1133  CG1 VAL A  75       1.538  45.325  -4.562  1.00 87.48           C  
ATOM   1134 HG11 VAL A  75       1.952  46.213  -4.084  1.00 87.48           H  
ATOM   1135 HG12 VAL A  75       0.468  45.495  -4.682  1.00 87.48           H  
ATOM   1136 HG13 VAL A  75       1.994  45.198  -5.543  1.00 87.48           H  
ATOM   1137  CG2 VAL A  75       1.048  42.896  -4.352  1.00 87.48           C  
ATOM   1138 HG21 VAL A  75       0.038  43.181  -4.646  1.00 87.48           H  
ATOM   1139 HG22 VAL A  75       1.591  42.570  -5.239  1.00 87.48           H  
ATOM   1140 HG23 VAL A  75       0.964  42.075  -3.639  1.00 87.48           H  
ATOM   1141  N   GLN A  76       3.887  45.360  -1.718  1.00 82.19           N  
ATOM   1142  H   GLN A  76       3.298  44.801  -1.118  1.00 82.19           H  
ATOM   1143  CA  GLN A  76       4.514  46.568  -1.171  1.00 82.19           C  
ATOM   1144  HA  GLN A  76       4.196  47.431  -1.756  1.00 82.19           H  
ATOM   1145  C   GLN A  76       6.042  46.515  -1.239  1.00 82.19           C  
ATOM   1146  CB  GLN A  76       4.053  46.757   0.275  1.00 82.19           C  
ATOM   1147  HB2 GLN A  76       4.263  45.829   0.808  1.00 82.19           H  
ATOM   1148  HB3 GLN A  76       4.631  47.552   0.745  1.00 82.19           H  
ATOM   1149  O   GLN A  76       6.663  47.477  -1.693  1.00 82.19           O  
ATOM   1150  CG  GLN A  76       2.557  47.127   0.347  1.00 82.19           C  
ATOM   1151  HG2 GLN A  76       2.463  48.210   0.424  1.00 82.19           H  
ATOM   1152  HG3 GLN A  76       2.041  46.819  -0.562  1.00 82.19           H  
ATOM   1153  CD  GLN A  76       1.824  46.479   1.515  1.00 82.19           C  
ATOM   1154  NE2 GLN A  76       0.563  46.790   1.716  1.00 82.19           N  
ATOM   1155 HE21 GLN A  76       0.108  46.283   2.462  1.00 82.19           H  
ATOM   1156 HE22 GLN A  76       0.070  47.415   1.095  1.00 82.19           H  
ATOM   1157  OE1 GLN A  76       2.359  45.686   2.265  1.00 82.19           O  
ATOM   1158  N   ARG A  77       6.652  45.384  -0.856  1.00 85.82           N  
ATOM   1159  H   ARG A  77       6.085  44.601  -0.562  1.00 85.82           H  
ATOM   1160  CA  ARG A  77       8.113  45.226  -0.934  1.00 85.82           C  
ATOM   1161  HA  ARG A  77       8.593  46.066  -0.433  1.00 85.82           H  
ATOM   1162  C   ARG A  77       8.613  45.275  -2.370  1.00 85.82           C  
ATOM   1163  CB  ARG A  77       8.554  43.914  -0.280  1.00 85.82           C  
ATOM   1164  HB2 ARG A  77       9.579  43.707  -0.588  1.00 85.82           H  
ATOM   1165  HB3 ARG A  77       7.922  43.091  -0.615  1.00 85.82           H  
ATOM   1166  O   ARG A  77       9.674  45.841  -2.627  1.00 85.82           O  
ATOM   1167  CG  ARG A  77       8.522  44.019   1.247  1.00 85.82           C  
ATOM   1168  HG2 ARG A  77       7.491  44.048   1.597  1.00 85.82           H  
ATOM   1169  HG3 ARG A  77       9.033  44.930   1.559  1.00 85.82           H  
ATOM   1170  CD  ARG A  77       9.249  42.815   1.845  1.00 85.82           C  
ATOM   1171  HD2 ARG A  77       8.717  41.910   1.550  1.00 85.82           H  
ATOM   1172  HD3 ARG A  77      10.262  42.779   1.445  1.00 85.82           H  
ATOM   1173  NE  ARG A  77       9.303  42.895   3.313  1.00 85.82           N  
ATOM   1174  HE  ARG A  77       8.802  43.659   3.744  1.00 85.82           H  
ATOM   1175  NH1 ARG A  77      10.577  41.013   3.644  1.00 85.82           N  
ATOM   1176 HH11 ARG A  77      10.675  40.907   2.644  1.00 85.82           H  
ATOM   1177 HH12 ARG A  77      11.002  40.336   4.261  1.00 85.82           H  
ATOM   1178  NH2 ARG A  77       9.803  42.154   5.403  1.00 85.82           N  
ATOM   1179 HH21 ARG A  77       9.251  42.904   5.795  1.00 85.82           H  
ATOM   1180 HH22 ARG A  77      10.226  41.467   6.010  1.00 85.82           H  
ATOM   1181  CZ  ARG A  77       9.894  42.024   4.110  1.00 85.82           C  
ATOM   1182  N   LEU A  78       7.850  44.703  -3.297  1.00 88.34           N  
ATOM   1183  H   LEU A  78       7.014  44.215  -3.011  1.00 88.34           H  
ATOM   1184  CA  LEU A  78       8.216  44.689  -4.706  1.00 88.34           C  
ATOM   1185  HA  LEU A  78       9.253  44.360  -4.774  1.00 88.34           H  
ATOM   1186  C   LEU A  78       8.151  46.095  -5.327  1.00 88.34           C  
ATOM   1187  CB  LEU A  78       7.323  43.650  -5.398  1.00 88.34           C  
ATOM   1188  HB2 LEU A  78       6.278  43.945  -5.296  1.00 88.34           H  
ATOM   1189  HB3 LEU A  78       7.451  42.700  -4.880  1.00 88.34           H  
ATOM   1190  O   LEU A  78       9.055  46.492  -6.059  1.00 88.34           O  
ATOM   1191  CG  LEU A  78       7.630  43.436  -6.885  1.00 88.34           C  
ATOM   1192  HG  LEU A  78       7.317  44.312  -7.453  1.00 88.34           H  
ATOM   1193  CD1 LEU A  78       9.111  43.178  -7.144  1.00 88.34           C  
ATOM   1194 HD11 LEU A  78       9.243  42.975  -8.206  1.00 88.34           H  
ATOM   1195 HD12 LEU A  78       9.707  44.059  -6.907  1.00 88.34           H  
ATOM   1196 HD13 LEU A  78       9.455  42.330  -6.551  1.00 88.34           H  
ATOM   1197  CD2 LEU A  78       6.854  42.216  -7.380  1.00 88.34           C  
ATOM   1198 HD21 LEU A  78       7.060  42.044  -8.437  1.00 88.34           H  
ATOM   1199 HD22 LEU A  78       7.156  41.331  -6.820  1.00 88.34           H  
ATOM   1200 HD23 LEU A  78       5.783  42.368  -7.240  1.00 88.34           H  
ATOM   1201  N   VAL A  79       7.141  46.893  -4.974  1.00 86.53           N  
ATOM   1202  H   VAL A  79       6.418  46.505  -4.386  1.00 86.53           H  
ATOM   1203  CA  VAL A  79       7.012  48.293  -5.417  1.00 86.53           C  
ATOM   1204  HA  VAL A  79       7.032  48.322  -6.507  1.00 86.53           H  
ATOM   1205  C   VAL A  79       8.170  49.164  -4.928  1.00 86.53           C  
ATOM   1206  CB  VAL A  79       5.667  48.869  -4.937  1.00 86.53           C  
ATOM   1207  HB  VAL A  79       5.538  48.639  -3.879  1.00 86.53           H  
ATOM   1208  O   VAL A  79       8.709  49.955  -5.702  1.00 86.53           O  
ATOM   1209  CG1 VAL A  79       5.550  50.391  -5.105  1.00 86.53           C  
ATOM   1210 HG11 VAL A  79       4.530  50.712  -4.894  1.00 86.53           H  
ATOM   1211 HG12 VAL A  79       5.812  50.669  -6.126  1.00 86.53           H  
ATOM   1212 HG13 VAL A  79       6.223  50.897  -4.412  1.00 86.53           H  
ATOM   1213  CG2 VAL A  79       4.517  48.227  -5.713  1.00 86.53           C  
ATOM   1214 HG21 VAL A  79       4.626  47.142  -5.745  1.00 86.53           H  
ATOM   1215 HG22 VAL A  79       3.578  48.453  -5.208  1.00 86.53           H  
ATOM   1216 HG23 VAL A  79       4.505  48.597  -6.738  1.00 86.53           H  
ATOM   1217  N   GLU A  80       8.565  49.040  -3.657  1.00 81.75           N  
ATOM   1218  H   GLU A  80       8.085  48.381  -3.061  1.00 81.75           H  
ATOM   1219  CA  GLU A  80       9.673  49.823  -3.090  1.00 81.75           C  
ATOM   1220  HA  GLU A  80       9.479  50.886  -3.236  1.00 81.75           H  
ATOM   1221  C   GLU A  80      11.002  49.531  -3.774  1.00 81.75           C  
ATOM   1222  CB  GLU A  80       9.815  49.539  -1.591  1.00 81.75           C  
ATOM   1223  HB2 GLU A  80      10.754  49.967  -1.239  1.00 81.75           H  
ATOM   1224  HB3 GLU A  80       9.824  48.464  -1.413  1.00 81.75           H  
ATOM   1225  O   GLU A  80      11.765  50.456  -4.058  1.00 81.75           O  
ATOM   1226  CG  GLU A  80       8.668  50.195  -0.826  1.00 81.75           C  
ATOM   1227  HG2 GLU A  80       8.638  51.249  -1.104  1.00 81.75           H  
ATOM   1228  HG3 GLU A  80       7.717  49.759  -1.132  1.00 81.75           H  
ATOM   1229  CD  GLU A  80       8.807  50.089   0.693  1.00 81.75           C  
ATOM   1230  OE1 GLU A  80       8.137  50.938   1.328  1.00 81.75           O  
ATOM   1231  OE2 GLU A  80       9.568  49.232   1.191  1.00 81.75           O  
ATOM   1232  N   HIS A  81      11.247  48.259  -4.081  1.00 84.31           N  
ATOM   1233  H   HIS A  81      10.578  47.554  -3.807  1.00 84.31           H  
ATOM   1234  CA  HIS A  81      12.440  47.840  -4.798  1.00 84.31           C  
ATOM   1235  HA  HIS A  81      13.319  48.173  -4.247  1.00 84.31           H  
ATOM   1236  C   HIS A  81      12.512  48.470  -6.195  1.00 84.31           C  
ATOM   1237  CB  HIS A  81      12.443  46.312  -4.849  1.00 84.31           C  
ATOM   1238  HB2 HIS A  81      12.512  45.926  -3.832  1.00 84.31           H  
ATOM   1239  HB3 HIS A  81      11.508  45.955  -5.282  1.00 84.31           H  
ATOM   1240  O   HIS A  81      13.495  49.130  -6.533  1.00 84.31           O  
ATOM   1241  CG  HIS A  81      13.584  45.765  -5.657  1.00 84.31           C  
ATOM   1242  CD2 HIS A  81      13.481  44.925  -6.730  1.00 84.31           C  
ATOM   1243  HD2 HIS A  81      12.564  44.513  -7.125  1.00 84.31           H  
ATOM   1244  ND1 HIS A  81      14.917  46.069  -5.504  1.00 84.31           N  
ATOM   1245  HD1 HIS A  81      15.311  46.761  -4.884  1.00 84.31           H  
ATOM   1246  CE1 HIS A  81      15.595  45.432  -6.474  1.00 84.31           C  
ATOM   1247  HE1 HIS A  81      16.651  45.540  -6.671  1.00 84.31           H  
ATOM   1248  NE2 HIS A  81      14.762  44.705  -7.234  1.00 84.31           N  
ATOM   1249  N   LEU A  82      11.436  48.356  -6.975  1.00 83.13           N  
ATOM   1250  H   LEU A  82      10.651  47.822  -6.629  1.00 83.13           H  
ATOM   1251  CA  LEU A  82      11.389  48.865  -8.346  1.00 83.13           C  
ATOM   1252  HA  LEU A  82      12.234  48.460  -8.903  1.00 83.13           H  
ATOM   1253  C   LEU A  82      11.503  50.398  -8.427  1.00 83.13           C  
ATOM   1254  CB  LEU A  82      10.078  48.382  -8.979  1.00 83.13           C  
ATOM   1255  HB2 LEU A  82       9.950  48.885  -9.937  1.00 83.13           H  
ATOM   1256  HB3 LEU A  82       9.269  48.679  -8.312  1.00 83.13           H  
ATOM   1257  O   LEU A  82      12.000  50.933  -9.418  1.00 83.13           O  
ATOM   1258  CG  LEU A  82       9.990  46.863  -9.202  1.00 83.13           C  
ATOM   1259  HG  LEU A  82      10.273  46.330  -8.295  1.00 83.13           H  
ATOM   1260  CD1 LEU A  82       8.559  46.466  -9.564  1.00 83.13           C  
ATOM   1261 HD11 LEU A  82       8.251  46.956 -10.487  1.00 83.13           H  
ATOM   1262 HD12 LEU A  82       7.892  46.757  -8.753  1.00 83.13           H  
ATOM   1263 HD13 LEU A  82       8.503  45.385  -9.688  1.00 83.13           H  
ATOM   1264  CD2 LEU A  82      10.908  46.405 -10.327  1.00 83.13           C  
ATOM   1265 HD21 LEU A  82      10.759  45.339 -10.494  1.00 83.13           H  
ATOM   1266 HD22 LEU A  82      11.949  46.567 -10.049  1.00 83.13           H  
ATOM   1267 HD23 LEU A  82      10.688  46.950 -11.245  1.00 83.13           H  
ATOM   1268  N   LEU A  83      11.084  51.127  -7.386  1.00 76.66           N  
ATOM   1269  H   LEU A  83      10.668  50.641  -6.604  1.00 76.66           H  
ATOM   1270  CA  LEU A  83      11.180  52.589  -7.351  1.00 76.66           C  
ATOM   1271  HA  LEU A  83      10.683  52.968  -8.244  1.00 76.66           H  
ATOM   1272  C   LEU A  83      12.632  53.095  -7.369  1.00 76.66           C  
ATOM   1273  CB  LEU A  83      10.467  53.106  -6.090  1.00 76.66           C  
ATOM   1274  HB2 LEU A  83       9.731  52.375  -5.753  1.00 76.66           H  
ATOM   1275  HB3 LEU A  83      11.193  53.207  -5.283  1.00 76.66           H  
ATOM   1276  O   LEU A  83      12.916  54.148  -7.945  1.00 76.66           O  
ATOM   1277  CG  LEU A  83       9.770  54.449  -6.357  1.00 76.66           C  
ATOM   1278  HG  LEU A  83      10.092  54.872  -7.308  1.00 76.66           H  
ATOM   1279  CD1 LEU A  83       8.265  54.240  -6.401  1.00 76.66           C  
ATOM   1280 HD11 LEU A  83       7.797  55.192  -6.649  1.00 76.66           H  
ATOM   1281 HD12 LEU A  83       7.912  53.876  -5.436  1.00 76.66           H  
ATOM   1282 HD13 LEU A  83       8.019  53.511  -7.173  1.00 76.66           H  
ATOM   1283  CD2 LEU A  83      10.053  55.481  -5.269  1.00 76.66           C  
ATOM   1284 HD21 LEU A  83       9.467  56.379  -5.466  1.00 76.66           H  
ATOM   1285 HD22 LEU A  83      11.114  55.729  -5.282  1.00 76.66           H  
ATOM   1286 HD23 LEU A  83       9.787  55.075  -4.293  1.00 76.66           H  
ATOM   1287  N   VAL A  84      13.539  52.354  -6.725  1.00 69.14           N  
ATOM   1288  H   VAL A  84      13.235  51.480  -6.322  1.00 69.14           H  
ATOM   1289  CA  VAL A  84      14.969  52.688  -6.650  1.00 69.14           C  
ATOM   1290  HA  VAL A  84      15.074  53.742  -6.393  1.00 69.14           H  
ATOM   1291  C   VAL A  84      15.635  52.492  -8.010  1.00 69.14           C  
ATOM   1292  CB  VAL A  84      15.664  51.849  -5.558  1.00 69.14           C  
ATOM   1293  HB  VAL A  84      15.498  50.789  -5.752  1.00 69.14           H  
ATOM   1294  O   VAL A  84      16.369  53.372  -8.466  1.00 69.14           O  
ATOM   1295  CG1 VAL A  84      17.178  52.096  -5.508  1.00 69.14           C  
ATOM   1296 HG11 VAL A  84      17.641  51.740  -6.428  1.00 69.14           H  
ATOM   1297 HG12 VAL A  84      17.615  51.538  -4.680  1.00 69.14           H  
ATOM   1298 HG13 VAL A  84      17.383  53.160  -5.385  1.00 69.14           H  
ATOM   1299  CG2 VAL A  84      15.093  52.190  -4.173  1.00 69.14           C  
ATOM   1300 HG21 VAL A  84      15.594  51.593  -3.412  1.00 69.14           H  
ATOM   1301 HG22 VAL A  84      14.030  51.949  -4.139  1.00 69.14           H  
ATOM   1302 HG23 VAL A  84      15.231  53.250  -3.957  1.00 69.14           H  
ATOM   1303  N   ASP A  85      15.331  51.382  -8.680  1.00 64.47           N  
ATOM   1304  H   ASP A  85      14.750  50.686  -8.235  1.00 64.47           H  
ATOM   1305  CA  ASP A  85      15.968  51.028  -9.949  1.00 64.47           C  
ATOM   1306  HA  ASP A  85      17.042  51.188  -9.861  1.00 64.47           H  
ATOM   1307  C   ASP A  85      15.506  51.925 -11.103  1.00 64.47           C  
ATOM   1308  CB  ASP A  85      15.729  49.538 -10.247  1.00 64.47           C  
ATOM   1309  HB2 ASP A  85      15.927  49.361 -11.304  1.00 64.47           H  
ATOM   1310  HB3 ASP A  85      14.685  49.289 -10.056  1.00 64.47           H  
ATOM   1311  O   ASP A  85      16.331  52.427 -11.867  1.00 64.47           O  
ATOM   1312  CG  ASP A  85      16.649  48.609  -9.440  1.00 64.47           C  
ATOM   1313  OD1 ASP A  85      17.662  49.099  -8.887  1.00 64.47           O  
ATOM   1314  OD2 ASP A  85      16.352  47.397  -9.417  1.00 64.47           O  
ATOM   1315  N   VAL A  86      14.206  52.221 -11.196  1.00 55.98           N  
ATOM   1316  H   VAL A  86      13.570  51.773 -10.552  1.00 55.98           H  
ATOM   1317  CA  VAL A  86      13.663  53.062 -12.279  1.00 55.98           C  
ATOM   1318  HA  VAL A  86      14.137  52.760 -13.214  1.00 55.98           H  
ATOM   1319  C   VAL A  86      13.996  54.553 -12.071  1.00 55.98           C  
ATOM   1320  CB  VAL A  86      12.144  52.820 -12.424  1.00 55.98           C  
ATOM   1321  HB  VAL A  86      11.647  53.140 -11.508  1.00 55.98           H  
ATOM   1322  O   VAL A  86      14.118  55.317 -13.031  1.00 55.98           O  
ATOM   1323  CG1 VAL A  86      11.540  53.593 -13.606  1.00 55.98           C  
ATOM   1324 HG11 VAL A  86      11.617  54.666 -13.434  1.00 55.98           H  
ATOM   1325 HG12 VAL A  86      12.066  53.334 -14.525  1.00 55.98           H  
ATOM   1326 HG13 VAL A  86      10.486  53.337 -13.714  1.00 55.98           H  
ATOM   1327  CG2 VAL A  86      11.808  51.340 -12.672  1.00 55.98           C  
ATOM   1328 HG21 VAL A  86      12.209  51.023 -13.634  1.00 55.98           H  
ATOM   1329 HG22 VAL A  86      12.227  50.699 -11.897  1.00 55.98           H  
ATOM   1330 HG23 VAL A  86      10.727  51.200 -12.675  1.00 55.98           H  
ATOM   1331  N   GLY A  87      14.160  55.002 -10.821  1.00 45.65           N  
ATOM   1332  H   GLY A  87      14.079  54.333 -10.069  1.00 45.65           H  
ATOM   1333  CA  GLY A  87      14.305  56.420 -10.469  1.00 45.65           C  
ATOM   1334  HA2 GLY A  87      14.110  56.518  -9.401  1.00 45.65           H  
ATOM   1335  HA3 GLY A  87      13.550  56.996 -11.005  1.00 45.65           H  
ATOM   1336  C   GLY A  87      15.675  57.056 -10.747  1.00 45.65           C  
ATOM   1337  O   GLY A  87      15.778  58.283 -10.764  1.00 45.65           O  
ATOM   1338  N   THR A  88      16.741  56.284 -10.974  1.00 42.55           N  
ATOM   1339  H   THR A  88      16.618  55.282 -10.998  1.00 42.55           H  
ATOM   1340  CA  THR A  88      18.101  56.854 -11.106  1.00 42.55           C  
ATOM   1341  HA  THR A  88      18.256  57.534 -10.269  1.00 42.55           H  
ATOM   1342  C   THR A  88      18.314  57.702 -12.362  1.00 42.55           C  
ATOM   1343  CB  THR A  88      19.202  55.788 -11.039  1.00 42.55           C  
ATOM   1344  HB  THR A  88      20.104  56.197 -11.495  1.00 42.55           H  
ATOM   1345  O   THR A  88      19.108  58.645 -12.324  1.00 42.55           O  
ATOM   1346  CG2 THR A  88      19.558  55.418  -9.604  1.00 42.55           C  
ATOM   1347 HG21 THR A  88      19.917  56.297  -9.070  1.00 42.55           H  
ATOM   1348 HG22 THR A  88      18.679  55.020  -9.096  1.00 42.55           H  
ATOM   1349 HG23 THR A  88      20.338  54.656  -9.609  1.00 42.55           H  
ATOM   1350  OG1 THR A  88      18.851  54.624 -11.742  1.00 42.55           O  
ATOM   1351  HG1 THR A  88      18.299  54.047 -11.208  1.00 42.55           H  
ATOM   1352  N   GLU A  89      17.590  57.448 -13.455  1.00 39.39           N  
ATOM   1353  H   GLU A  89      16.986  56.638 -13.462  1.00 39.39           H  
ATOM   1354  CA  GLU A  89      17.635  58.318 -14.640  1.00 39.39           C  
ATOM   1355  HA  GLU A  89      18.676  58.548 -14.867  1.00 39.39           H  
ATOM   1356  C   GLU A  89      16.945  59.673 -14.430  1.00 39.39           C  
ATOM   1357  CB  GLU A  89      17.026  57.638 -15.868  1.00 39.39           C  
ATOM   1358  HB2 GLU A  89      16.102  57.128 -15.594  1.00 39.39           H  
ATOM   1359  HB3 GLU A  89      16.773  58.424 -16.581  1.00 39.39           H  
ATOM   1360  O   GLU A  89      17.103  60.576 -15.252  1.00 39.39           O  
ATOM   1361  CG  GLU A  89      17.980  56.666 -16.575  1.00 39.39           C  
ATOM   1362  HG2 GLU A  89      18.986  57.086 -16.560  1.00 39.39           H  
ATOM   1363  HG3 GLU A  89      17.994  55.718 -16.038  1.00 39.39           H  
ATOM   1364  CD  GLU A  89      17.558  56.449 -18.039  1.00 39.39           C  
ATOM   1365  OE1 GLU A  89      18.438  56.102 -18.855  1.00 39.39           O  
ATOM   1366  OE2 GLU A  89      16.392  56.766 -18.395  1.00 39.39           O  
ATOM   1367  N   VAL A  90      16.230  59.875 -13.319  1.00 34.58           N  
ATOM   1368  H   VAL A  90      16.156  59.120 -12.652  1.00 34.58           H  
ATOM   1369  CA  VAL A  90      15.654  61.176 -12.942  1.00 34.58           C  
ATOM   1370  HA  VAL A  90      15.301  61.648 -13.859  1.00 34.58           H  
ATOM   1371  C   VAL A  90      16.755  62.093 -12.381  1.00 34.58           C  
ATOM   1372  CB  VAL A  90      14.424  61.026 -12.015  1.00 34.58           C  
ATOM   1373  HB  VAL A  90      14.751  60.772 -11.006  1.00 34.58           H  
ATOM   1374  O   VAL A  90      16.599  62.771 -11.368  1.00 34.58           O  
ATOM   1375  CG1 VAL A  90      13.594  62.321 -11.964  1.00 34.58           C  
ATOM   1376 HG11 VAL A  90      14.177  63.140 -11.543  1.00 34.58           H  
ATOM   1377 HG12 VAL A  90      13.262  62.596 -12.965  1.00 34.58           H  
ATOM   1378 HG13 VAL A  90      12.723  62.174 -11.325  1.00 34.58           H  
ATOM   1379  CG2 VAL A  90      13.456  59.936 -12.507  1.00 34.58           C  
ATOM   1380 HG21 VAL A  90      13.130  60.152 -13.525  1.00 34.58           H  
ATOM   1381 HG22 VAL A  90      13.937  58.958 -12.493  1.00 34.58           H  
ATOM   1382 HG23 VAL A  90      12.589  59.883 -11.849  1.00 34.58           H  
ATOM   1383  N   ARG A  91      17.922  62.133 -13.032  1.00 31.84           N  
ATOM   1384  H   ARG A  91      17.986  61.582 -13.876  1.00 31.84           H  
ATOM   1385  CA  ARG A  91      18.900  63.197 -12.814  1.00 31.84           C  
ATOM   1386  HA  ARG A  91      18.971  63.412 -11.747  1.00 31.84           H  
ATOM   1387  C   ARG A  91      18.361  64.441 -13.496  1.00 31.84           C  
ATOM   1388  CB  ARG A  91      20.289  62.800 -13.330  1.00 31.84           C  
ATOM   1389  HB2 ARG A  91      20.200  62.289 -14.289  1.00 31.84           H  
ATOM   1390  HB3 ARG A  91      20.879  63.705 -13.475  1.00 31.84           H  
ATOM   1391  O   ARG A  91      18.453  64.580 -14.710  1.00 31.84           O  
ATOM   1392  CG  ARG A  91      21.011  61.908 -12.314  1.00 31.84           C  
ATOM   1393  HG2 ARG A  91      20.458  60.977 -12.187  1.00 31.84           H  
ATOM   1394  HG3 ARG A  91      21.063  62.424 -11.356  1.00 31.84           H  
ATOM   1395  CD  ARG A  91      22.430  61.599 -12.796  1.00 31.84           C  
ATOM   1396  HD2 ARG A  91      22.943  62.539 -13.001  1.00 31.84           H  
ATOM   1397  HD3 ARG A  91      22.363  61.021 -13.718  1.00 31.84           H  
ATOM   1398  NE  ARG A  91      23.182  60.837 -11.782  1.00 31.84           N  
ATOM   1399  HE  ARG A  91      22.655  60.533 -10.976  1.00 31.84           H  
ATOM   1400  NH1 ARG A  91      25.162  60.702 -12.930  1.00 31.84           N  
ATOM   1401 HH11 ARG A  91      24.717  61.175 -13.704  1.00 31.84           H  
ATOM   1402 HH12 ARG A  91      26.105  60.349 -13.014  1.00 31.84           H  
ATOM   1403  NH2 ARG A  91      24.989  59.762 -10.911  1.00 31.84           N  
ATOM   1404 HH21 ARG A  91      24.433  59.495 -10.111  1.00 31.84           H  
ATOM   1405 HH22 ARG A  91      25.931  59.411 -11.005  1.00 31.84           H  
ATOM   1406  CZ  ARG A  91      24.437  60.441 -11.877  1.00 31.84           C  
ATOM   1407  N   GLY A  92      17.785  65.338 -12.699  1.00 29.82           N  
ATOM   1408  H   GLY A  92      17.640  65.091 -11.730  1.00 29.82           H  
ATOM   1409  CA  GLY A  92      17.486  66.692 -13.145  1.00 29.82           C  
ATOM   1410  HA2 GLY A  92      17.094  67.284 -12.318  1.00 29.82           H  
ATOM   1411  HA3 GLY A  92      16.750  66.665 -13.949  1.00 29.82           H  
ATOM   1412  C   GLY A  92      18.775  67.335 -13.645  1.00 29.82           C  
ATOM   1413  O   GLY A  92      19.672  67.613 -12.849  1.00 29.82           O  
ATOM   1414  N   GLU A  93      18.893  67.508 -14.962  1.00 32.00           N  
ATOM   1415  H   GLU A  93      18.180  67.141 -15.576  1.00 32.00           H  
ATOM   1416  CA  GLU A  93      20.014  68.219 -15.567  1.00 32.00           C  
ATOM   1417  HA  GLU A  93      20.941  67.705 -15.311  1.00 32.00           H  
ATOM   1418  C   GLU A  93      20.064  69.624 -14.971  1.00 32.00           C  
ATOM   1419  CB  GLU A  93      19.896  68.269 -17.100  1.00 32.00           C  
ATOM   1420  HB2 GLU A  93      18.853  68.410 -17.381  1.00 32.00           H  
ATOM   1421  HB3 GLU A  93      20.473  69.119 -17.466  1.00 32.00           H  
ATOM   1422  O   GLU A  93      19.137  70.423 -15.122  1.00 32.00           O  
ATOM   1423  CG  GLU A  93      20.465  67.001 -17.752  1.00 32.00           C  
ATOM   1424  HG2 GLU A  93      19.900  66.139 -17.398  1.00 32.00           H  
ATOM   1425  HG3 GLU A  93      21.498  66.880 -17.427  1.00 32.00           H  
ATOM   1426  CD  GLU A  93      20.415  67.040 -19.289  1.00 32.00           C  
ATOM   1427  OE1 GLU A  93      21.300  66.405 -19.907  1.00 32.00           O  
ATOM   1428  OE2 GLU A  93      19.500  67.697 -19.837  1.00 32.00           O  
ATOM   1429  N   ALA A  94      21.141  69.900 -14.234  1.00 35.70           N  
ATOM   1430  H   ALA A  94      21.834  69.178 -14.094  1.00 35.70           H  
ATOM   1431  CA  ALA A  94      21.366  71.206 -13.647  1.00 35.70           C  
ATOM   1432  HA  ALA A  94      20.527  71.412 -12.983  1.00 35.70           H  
ATOM   1433  C   ALA A  94      21.426  72.240 -14.789  1.00 35.70           C  
ATOM   1434  CB  ALA A  94      22.647  71.169 -12.808  1.00 35.70           C  
ATOM   1435  HB1 ALA A  94      23.499  70.923 -13.441  1.00 35.70           H  
ATOM   1436  HB2 ALA A  94      22.812  72.146 -12.354  1.00 35.70           H  
ATOM   1437  HB3 ALA A  94      22.551  70.421 -12.021  1.00 35.70           H  
ATOM   1438  O   ALA A  94      22.258  72.089 -15.691  1.00 35.70           O  
ATOM   1439  N   PRO A  95      20.553  73.265 -14.791  1.00 37.19           N  
ATOM   1440  CA  PRO A  95      20.476  74.222 -15.886  1.00 37.19           C  
ATOM   1441  HA  PRO A  95      20.220  73.691 -16.803  1.00 37.19           H  
ATOM   1442  C   PRO A  95      21.832  74.910 -16.071  1.00 37.19           C  
ATOM   1443  CB  PRO A  95      19.332  75.179 -15.531  1.00 37.19           C  
ATOM   1444  HB2 PRO A  95      18.422  74.850 -16.035  1.00 37.19           H  
ATOM   1445  HB3 PRO A  95      19.559  76.210 -15.800  1.00 37.19           H  
ATOM   1446  O   PRO A  95      22.439  75.389 -15.111  1.00 37.19           O  
ATOM   1447  CG  PRO A  95      19.155  75.014 -14.022  1.00 37.19           C  
ATOM   1448  HG2 PRO A  95      18.128  75.199 -13.709  1.00 37.19           H  
ATOM   1449  HG3 PRO A  95      19.840  75.686 -13.504  1.00 37.19           H  
ATOM   1450  CD  PRO A  95      19.574  73.572 -13.765  1.00 37.19           C  
ATOM   1451  HD2 PRO A  95      18.716  72.910 -13.879  1.00 37.19           H  
ATOM   1452  HD3 PRO A  95      19.995  73.485 -12.764  1.00 37.19           H  
ATOM   1453  N   SER A  96      22.340  74.897 -17.306  1.00 40.35           N  
ATOM   1454  H   SER A  96      21.791  74.477 -18.043  1.00 40.35           H  
ATOM   1455  CA  SER A  96      23.717  75.303 -17.598  1.00 40.35           C  
ATOM   1456  HA  SER A  96      24.353  74.732 -16.922  1.00 40.35           H  
ATOM   1457  C   SER A  96      23.945  76.790 -17.294  1.00 40.35           C  
ATOM   1458  CB  SER A  96      24.122  74.906 -19.030  1.00 40.35           C  
ATOM   1459  HB2 SER A  96      23.375  74.230 -19.447  1.00 40.35           H  
ATOM   1460  HB3 SER A  96      25.069  74.368 -18.986  1.00 40.35           H  
ATOM   1461  O   SER A  96      23.097  77.640 -17.567  1.00 40.35           O  
ATOM   1462  OG  SER A  96      24.284  76.018 -19.895  1.00 40.35           O  
ATOM   1463  HG  SER A  96      24.126  75.727 -20.796  1.00 40.35           H  
ATOM   1464  N   ALA A  97      25.120  77.115 -16.748  1.00 46.49           N  
ATOM   1465  H   ALA A  97      25.753  76.368 -16.501  1.00 46.49           H  
ATOM   1466  CA  ALA A  97      25.476  78.480 -16.357  1.00 46.49           C  
ATOM   1467  HA  ALA A  97      24.740  78.842 -15.640  1.00 46.49           H  
ATOM   1468  C   ALA A  97      25.494  79.471 -17.539  1.00 46.49           C  
ATOM   1469  CB  ALA A  97      26.849  78.423 -15.674  1.00 46.49           C  
ATOM   1470  HB1 ALA A  97      27.604  78.060 -16.371  1.00 46.49           H  
ATOM   1471  HB2 ALA A  97      26.806  77.764 -14.807  1.00 46.49           H  
ATOM   1472  HB3 ALA A  97      27.127  79.423 -15.340  1.00 46.49           H  
ATOM   1473  O   ALA A  97      25.184  80.648 -17.362  1.00 46.49           O  
ATOM   1474  N   LEU A  98      25.852  78.999 -18.740  1.00 49.26           N  
ATOM   1475  H   LEU A  98      25.995  78.003 -18.831  1.00 49.26           H  
ATOM   1476  CA  LEU A  98      26.036  79.835 -19.933  1.00 49.26           C  
ATOM   1477  HA  LEU A  98      26.652  80.695 -19.673  1.00 49.26           H  
ATOM   1478  C   LEU A  98      24.716  80.406 -20.461  1.00 49.26           C  
ATOM   1479  CB  LEU A  98      26.748  79.012 -21.024  1.00 49.26           C  
ATOM   1480  HB2 LEU A  98      26.246  78.048 -21.113  1.00 49.26           H  
ATOM   1481  HB3 LEU A  98      26.638  79.524 -21.980  1.00 49.26           H  
ATOM   1482  O   LEU A  98      24.681  81.565 -20.859  1.00 49.26           O  
ATOM   1483  CG  LEU A  98      28.249  78.789 -20.765  1.00 49.26           C  
ATOM   1484  HG  LEU A  98      28.398  78.465 -19.735  1.00 49.26           H  
ATOM   1485  CD1 LEU A  98      28.782  77.693 -21.688  1.00 49.26           C  
ATOM   1486 HD11 LEU A  98      29.843  77.531 -21.497  1.00 49.26           H  
ATOM   1487 HD12 LEU A  98      28.644  77.986 -22.729  1.00 49.26           H  
ATOM   1488 HD13 LEU A  98      28.245  76.762 -21.504  1.00 49.26           H  
ATOM   1489  CD2 LEU A  98      29.066  80.059 -21.014  1.00 49.26           C  
ATOM   1490 HD21 LEU A  98      30.125  79.857 -20.854  1.00 49.26           H  
ATOM   1491 HD22 LEU A  98      28.917  80.405 -22.036  1.00 49.26           H  
ATOM   1492 HD23 LEU A  98      28.757  80.848 -20.327  1.00 49.26           H  
ATOM   1493  N   ALA A  99      23.617  79.648 -20.384  1.00 47.60           N  
ATOM   1494  H   ALA A  99      23.686  78.724 -19.982  1.00 47.60           H  
ATOM   1495  CA  ALA A  99      22.311  80.100 -20.874  1.00 47.60           C  
ATOM   1496  HA  ALA A  99      22.410  80.385 -21.921  1.00 47.60           H  
ATOM   1497  C   ALA A  99      21.778  81.336 -20.117  1.00 47.60           C  
ATOM   1498  CB  ALA A  99      21.340  78.917 -20.777  1.00 47.60           C  
ATOM   1499  HB1 ALA A  99      21.714  78.081 -21.368  1.00 47.60           H  
ATOM   1500  HB2 ALA A  99      20.367  79.216 -21.168  1.00 47.60           H  
ATOM   1501  HB3 ALA A  99      21.228  78.607 -19.738  1.00 47.60           H  
ATOM   1502  O   ALA A  99      20.978  82.102 -20.650  1.00 47.60           O  
ATOM   1503  N   GLY A 100      22.246  81.564 -18.882  1.00 49.21           N  
ATOM   1504  H   GLY A 100      22.918  80.914 -18.500  1.00 49.21           H  
ATOM   1505  CA  GLY A 100      21.925  82.768 -18.115  1.00 49.21           C  
ATOM   1506  HA2 GLY A 100      20.844  82.909 -18.099  1.00 49.21           H  
ATOM   1507  HA3 GLY A 100      22.274  82.632 -17.091  1.00 49.21           H  
ATOM   1508  C   GLY A 100      22.567  84.051 -18.663  1.00 49.21           C  
ATOM   1509  O   GLY A 100      22.009  85.129 -18.466  1.00 49.21           O  
ATOM   1510  N   LEU A 101      23.711  83.954 -19.355  1.00 56.21           N  
ATOM   1511  H   LEU A 101      24.060  83.034 -19.584  1.00 56.21           H  
ATOM   1512  CA  LEU A 101      24.415  85.108 -19.934  1.00 56.21           C  
ATOM   1513  HA  LEU A 101      24.402  85.924 -19.211  1.00 56.21           H  
ATOM   1514  C   LEU A 101      23.706  85.651 -21.185  1.00 56.21           C  
ATOM   1515  CB  LEU A 101      25.885  84.732 -20.226  1.00 56.21           C  
ATOM   1516  HB2 LEU A 101      25.935  83.685 -20.527  1.00 56.21           H  
ATOM   1517  HB3 LEU A 101      26.243  85.313 -21.075  1.00 56.21           H  
ATOM   1518  O   LEU A 101      23.543  86.865 -21.295  1.00 56.21           O  
ATOM   1519  CG  LEU A 101      26.822  84.977 -19.030  1.00 56.21           C  
ATOM   1520  HG  LEU A 101      26.292  84.770 -18.100  1.00 56.21           H  
ATOM   1521  CD1 LEU A 101      28.047  84.062 -19.089  1.00 56.21           C  
ATOM   1522 HD11 LEU A 101      27.719  83.024 -19.046  1.00 56.21           H  
ATOM   1523 HD12 LEU A 101      28.702  84.262 -18.241  1.00 56.21           H  
ATOM   1524 HD13 LEU A 101      28.587  84.227 -20.021  1.00 56.21           H  
ATOM   1525  CD2 LEU A 101      27.314  86.429 -19.015  1.00 56.21           C  
ATOM   1526 HD21 LEU A 101      26.459  87.103 -18.975  1.00 56.21           H  
ATOM   1527 HD22 LEU A 101      27.883  86.638 -19.921  1.00 56.21           H  
ATOM   1528 HD23 LEU A 101      27.944  86.597 -18.142  1.00 56.21           H  
ATOM   1529  N   ASP A 102      23.216  84.778 -22.070  1.00 53.94           N  
ATOM   1530  H   ASP A 102      23.464  83.804 -21.970  1.00 53.94           H  
ATOM   1531  CA  ASP A 102      22.554  85.178 -23.326  1.00 53.94           C  
ATOM   1532  HA  ASP A 102      23.238  85.789 -23.916  1.00 53.94           H  
ATOM   1533  C   ASP A 102      21.275  85.999 -23.075  1.00 53.94           C  
ATOM   1534  CB  ASP A 102      22.187  83.926 -24.144  1.00 53.94           C  
ATOM   1535  HB2 ASP A 102      21.527  83.299 -23.545  1.00 53.94           H  
ATOM   1536  HB3 ASP A 102      21.631  84.243 -25.027  1.00 53.94           H  
ATOM   1537  O   ASP A 102      21.003  86.996 -23.749  1.00 53.94           O  
ATOM   1538  CG  ASP A 102      23.379  83.085 -24.616  1.00 53.94           C  
ATOM   1539  OD1 ASP A 102      24.507  83.617 -24.673  1.00 53.94           O  
ATOM   1540  OD2 ASP A 102      23.144  81.888 -24.901  1.00 53.94           O  
ATOM   1541  N   ALA A 103      20.490  85.614 -22.061  1.00 54.68           N  
ATOM   1542  H   ALA A 103      20.756  84.785 -21.548  1.00 54.68           H  
ATOM   1543  CA  ALA A 103      19.256  86.313 -21.700  1.00 54.68           C  
ATOM   1544  HA  ALA A 103      18.611  86.354 -22.578  1.00 54.68           H  
ATOM   1545  C   ALA A 103      19.513  87.761 -21.248  1.00 54.68           C  
ATOM   1546  CB  ALA A 103      18.546  85.507 -20.605  1.00 54.68           C  
ATOM   1547  HB1 ALA A 103      17.606  85.994 -20.345  1.00 54.68           H  
ATOM   1548  HB2 ALA A 103      18.339  84.500 -20.965  1.00 54.68           H  
ATOM   1549  HB3 ALA A 103      19.178  85.446 -19.719  1.00 54.68           H  
ATOM   1550  O   ALA A 103      18.708  88.652 -21.531  1.00 54.68           O  
ATOM   1551  N   LEU A 104      20.645  88.006 -20.576  1.00 57.33           N  
ATOM   1552  H   LEU A 104      21.296  87.245 -20.445  1.00 57.33           H  
ATOM   1553  CA  LEU A 104      21.060  89.352 -20.194  1.00 57.33           C  
ATOM   1554  HA  LEU A 104      20.234  89.824 -19.661  1.00 57.33           H  
ATOM   1555  C   LEU A 104      21.352  90.198 -21.440  1.00 57.33           C  
ATOM   1556  CB  LEU A 104      22.285  89.259 -19.264  1.00 57.33           C  
ATOM   1557  HB2 LEU A 104      23.123  88.873 -19.845  1.00 57.33           H  
ATOM   1558  HB3 LEU A 104      22.080  88.547 -18.465  1.00 57.33           H  
ATOM   1559  O   LEU A 104      20.920  91.346 -21.498  1.00 57.33           O  
ATOM   1560  CG  LEU A 104      22.710  90.604 -18.645  1.00 57.33           C  
ATOM   1561  HG  LEU A 104      22.769  91.370 -19.418  1.00 57.33           H  
ATOM   1562  CD1 LEU A 104      21.736  91.064 -17.557  1.00 57.33           C  
ATOM   1563 HD11 LEU A 104      22.090  91.997 -17.117  1.00 57.33           H  
ATOM   1564 HD12 LEU A 104      21.651  90.301 -16.783  1.00 57.33           H  
ATOM   1565 HD13 LEU A 104      20.755  91.242 -17.997  1.00 57.33           H  
ATOM   1566  CD2 LEU A 104      24.097  90.473 -18.012  1.00 57.33           C  
ATOM   1567 HD21 LEU A 104      24.079  89.711 -17.233  1.00 57.33           H  
ATOM   1568 HD22 LEU A 104      24.403  91.430 -17.590  1.00 57.33           H  
ATOM   1569 HD23 LEU A 104      24.815  90.182 -18.779  1.00 57.33           H  
ATOM   1570  N   GLU A 105      22.038  89.631 -22.438  1.00 56.85           N  
ATOM   1571  H   GLU A 105      22.311  88.663 -22.343  1.00 56.85           H  
ATOM   1572  CA  GLU A 105      22.464  90.334 -23.653  1.00 56.85           C  
ATOM   1573  HA  GLU A 105      23.033  91.211 -23.343  1.00 56.85           H  
ATOM   1574  C   GLU A 105      21.271  90.829 -24.490  1.00 56.85           C  
ATOM   1575  CB  GLU A 105      23.402  89.416 -24.462  1.00 56.85           C  
ATOM   1576  HB2 GLU A 105      22.809  88.712 -25.046  1.00 56.85           H  
ATOM   1577  HB3 GLU A 105      24.025  88.851 -23.767  1.00 56.85           H  
ATOM   1578  O   GLU A 105      21.251  91.981 -24.930  1.00 56.85           O  
ATOM   1579  CG  GLU A 105      24.337  90.214 -25.383  1.00 56.85           C  
ATOM   1580  HG2 GLU A 105      24.868  90.950 -24.779  1.00 56.85           H  
ATOM   1581  HG3 GLU A 105      23.735  90.756 -26.112  1.00 56.85           H  
ATOM   1582  CD  GLU A 105      25.361  89.337 -26.127  1.00 56.85           C  
ATOM   1583  OE1 GLU A 105      26.452  89.873 -26.437  1.00 56.85           O  
ATOM   1584  OE2 GLU A 105      25.039  88.169 -26.425  1.00 56.85           O  
ATOM   1585  N   ALA A 106      20.229  90.003 -24.634  1.00 54.55           N  
ATOM   1586  H   ALA A 106      20.321  89.065 -24.270  1.00 54.55           H  
ATOM   1587  CA  ALA A 106      19.024  90.353 -25.390  1.00 54.55           C  
ATOM   1588  HA  ALA A 106      19.330  90.742 -26.361  1.00 54.55           H  
ATOM   1589  C   ALA A 106      18.161  91.435 -24.717  1.00 54.55           C  
ATOM   1590  CB  ALA A 106      18.208  89.077 -25.617  1.00 54.55           C  
ATOM   1591  HB1 ALA A 106      18.817  88.340 -26.140  1.00 54.55           H  
ATOM   1592  HB2 ALA A 106      17.328  89.305 -26.219  1.00 54.55           H  
ATOM   1593  HB3 ALA A 106      17.892  88.663 -24.660  1.00 54.55           H  
ATOM   1594  O   ALA A 106      17.487  92.192 -25.413  1.00 54.55           O  
ATOM   1595  N   ALA A 107      18.174  91.525 -23.383  1.00 56.48           N  
ATOM   1596  H   ALA A 107      18.733  90.863 -22.864  1.00 56.48           H  
ATOM   1597  CA  ALA A 107      17.405  92.522 -22.636  1.00 56.48           C  
ATOM   1598  HA  ALA A 107      16.435  92.647 -23.119  1.00 56.48           H  
ATOM   1599  C   ALA A 107      18.074  93.912 -22.610  1.00 56.48           C  
ATOM   1600  CB  ALA A 107      17.160  91.978 -21.225  1.00 56.48           C  
ATOM   1601  HB1 ALA A 107      16.544  92.679 -20.663  1.00 56.48           H  
ATOM   1602  HB2 ALA A 107      18.111  91.841 -20.710  1.00 56.48           H  
ATOM   1603  HB3 ALA A 107      16.646  91.019 -21.283  1.00 56.48           H  
ATOM   1604  O   ALA A 107      17.406  94.912 -22.340  1.00 56.48           O  
ATOM   1605  N   LEU A 108      19.375  94.003 -22.923  1.00 60.33           N  
ATOM   1606  H   LEU A 108      19.867  93.146 -23.136  1.00 60.33           H  
ATOM   1607  CA  LEU A 108      20.138  95.260 -22.923  1.00 60.33           C  
ATOM   1608  HA  LEU A 108      20.170  95.625 -21.896  1.00 60.33           H  
ATOM   1609  C   LEU A 108      19.524  96.408 -23.755  1.00 60.33           C  
ATOM   1610  CB  LEU A 108      21.582  95.010 -23.409  1.00 60.33           C  
ATOM   1611  HB2 LEU A 108      22.045  95.969 -23.642  1.00 60.33           H  
ATOM   1612  HB3 LEU A 108      21.546  94.442 -24.338  1.00 60.33           H  
ATOM   1613  O   LEU A 108      19.581  97.548 -23.284  1.00 60.33           O  
ATOM   1614  CG  LEU A 108      22.494  94.284 -22.409  1.00 60.33           C  
ATOM   1615  HG  LEU A 108      21.990  93.391 -22.039  1.00 60.33           H  
ATOM   1616  CD1 LEU A 108      23.798  93.858 -23.084  1.00 60.33           C  
ATOM   1617 HD11 LEU A 108      24.383  93.242 -22.402  1.00 60.33           H  
ATOM   1618 HD12 LEU A 108      23.574  93.272 -23.976  1.00 60.33           H  
ATOM   1619 HD13 LEU A 108      24.376  94.734 -23.379  1.00 60.33           H  
ATOM   1620  CD2 LEU A 108      22.859  95.173 -21.219  1.00 60.33           C  
ATOM   1621 HD21 LEU A 108      23.533  94.622 -20.563  1.00 60.33           H  
ATOM   1622 HD22 LEU A 108      23.344  96.086 -21.563  1.00 60.33           H  
ATOM   1623 HD23 LEU A 108      21.961  95.423 -20.654  1.00 60.33           H  
ATOM   1624  N   PRO A 109      18.956  96.195 -24.964  1.00 58.42           N  
ATOM   1625  CA  PRO A 109      18.512  97.297 -25.821  1.00 58.42           C  
ATOM   1626  HA  PRO A 109      19.352  97.973 -25.982  1.00 58.42           H  
ATOM   1627  C   PRO A 109      17.338  98.094 -25.239  1.00 58.42           C  
ATOM   1628  CB  PRO A 109      18.114  96.656 -27.159  1.00 58.42           C  
ATOM   1629  HB2 PRO A 109      18.431  97.266 -28.005  1.00 58.42           H  
ATOM   1630  HB3 PRO A 109      17.036  96.496 -27.197  1.00 58.42           H  
ATOM   1631  O   PRO A 109      17.275  99.317 -25.408  1.00 58.42           O  
ATOM   1632  CG  PRO A 109      18.810  95.298 -27.157  1.00 58.42           C  
ATOM   1633  HG2 PRO A 109      19.836  95.405 -27.509  1.00 58.42           H  
ATOM   1634  HG3 PRO A 109      18.270  94.560 -27.749  1.00 58.42           H  
ATOM   1635  CD  PRO A 109      18.813  94.940 -25.680  1.00 58.42           C  
ATOM   1636  HD2 PRO A 109      19.617  94.233 -25.476  1.00 58.42           H  
ATOM   1637  HD3 PRO A 109      17.845  94.517 -25.414  1.00 58.42           H  
ATOM   1638  N   GLU A 110      16.413  97.410 -24.558  1.00 56.72           N  
ATOM   1639  H   GLU A 110      16.550  96.420 -24.411  1.00 56.72           H  
ATOM   1640  CA  GLU A 110      15.168  98.003 -24.051  1.00 56.72           C  
ATOM   1641  HA  GLU A 110      14.821  98.747 -24.769  1.00 56.72           H  
ATOM   1642  C   GLU A 110      15.343  98.758 -22.732  1.00 56.72           C  
ATOM   1643  CB  GLU A 110      14.058  96.950 -23.926  1.00 56.72           C  
ATOM   1644  HB2 GLU A 110      13.199  97.451 -23.480  1.00 56.72           H  
ATOM   1645  HB3 GLU A 110      14.374  96.149 -23.257  1.00 56.72           H  
ATOM   1646  O   GLU A 110      14.413  99.423 -22.275  1.00 56.72           O  
ATOM   1647  CG  GLU A 110      13.650  96.362 -25.289  1.00 56.72           C  
ATOM   1648  HG2 GLU A 110      13.927  97.069 -26.071  1.00 56.72           H  
ATOM   1649  HG3 GLU A 110      14.219  95.449 -25.463  1.00 56.72           H  
ATOM   1650  CD  GLU A 110      12.142  96.079 -25.419  1.00 56.72           C  
ATOM   1651  OE1 GLU A 110      11.686  95.998 -26.583  1.00 56.72           O  
ATOM   1652  OE2 GLU A 110      11.442  95.988 -24.385  1.00 56.72           O  
ATOM   1653  N   VAL A 111      16.540  98.719 -22.136  1.00 58.97           N  
ATOM   1654  H   VAL A 111      17.264  98.148 -22.549  1.00 58.97           H  
ATOM   1655  CA  VAL A 111      16.820  99.427 -20.885  1.00 58.97           C  
ATOM   1656  HA  VAL A 111      16.164  99.004 -20.125  1.00 58.97           H  
ATOM   1657  C   VAL A 111      16.536 100.925 -21.084  1.00 58.97           C  
ATOM   1658  CB  VAL A 111      18.255  99.190 -20.401  1.00 58.97           C  
ATOM   1659  HB  VAL A 111      18.946  99.525 -21.175  1.00 58.97           H  
ATOM   1660  O   VAL A 111      17.140 101.544 -21.976  1.00 58.97           O  
ATOM   1661  CG1 VAL A 111      18.535  99.987 -19.113  1.00 58.97           C  
ATOM   1662 HG11 VAL A 111      18.270 101.039 -19.224  1.00 58.97           H  
ATOM   1663 HG12 VAL A 111      17.975  99.572 -18.275  1.00 58.97           H  
ATOM   1664 HG13 VAL A 111      19.603  99.970 -18.894  1.00 58.97           H  
ATOM   1665  CG2 VAL A 111      18.479  97.691 -20.142  1.00 58.97           C  
ATOM   1666 HG21 VAL A 111      19.547  97.487 -20.061  1.00 58.97           H  
ATOM   1667 HG22 VAL A 111      18.116  97.088 -20.974  1.00 58.97           H  
ATOM   1668 HG23 VAL A 111      17.962  97.373 -19.236  1.00 58.97           H  
ATOM   1669  N   PRO A 112      15.639 101.529 -20.278  1.00 64.95           N  
ATOM   1670  CA  PRO A 112      15.259 102.932 -20.403  1.00 64.95           C  
ATOM   1671  HA  PRO A 112      14.756 103.063 -21.362  1.00 64.95           H  
ATOM   1672  C   PRO A 112      16.463 103.872 -20.311  1.00 64.95           C  
ATOM   1673  CB  PRO A 112      14.265 103.204 -19.268  1.00 64.95           C  
ATOM   1674  HB2 PRO A 112      14.791 103.569 -18.387  1.00 64.95           H  
ATOM   1675  HB3 PRO A 112      13.492 103.911 -19.568  1.00 64.95           H  
ATOM   1676  O   PRO A 112      17.375 103.664 -19.515  1.00 64.95           O  
ATOM   1677  CG  PRO A 112      13.681 101.830 -18.957  1.00 64.95           C  
ATOM   1678  HG2 PRO A 112      12.861 101.616 -19.642  1.00 64.95           H  
ATOM   1679  HG3 PRO A 112      13.348 101.755 -17.921  1.00 64.95           H  
ATOM   1680  CD  PRO A 112      14.839 100.885 -19.244  1.00 64.95           C  
ATOM   1681  HD2 PRO A 112      14.433  99.929 -19.576  1.00 64.95           H  
ATOM   1682  HD3 PRO A 112      15.442 100.752 -18.345  1.00 64.95           H  
ATOM   1683  N   ALA A 113      16.455 104.953 -21.097  1.00 60.31           N  
ATOM   1684  H   ALA A 113      15.667 105.079 -21.716  1.00 60.31           H  
ATOM   1685  CA  ALA A 113      17.601 105.859 -21.238  1.00 60.31           C  
ATOM   1686  HA  ALA A 113      18.432 105.295 -21.661  1.00 60.31           H  
ATOM   1687  C   ALA A 113      18.103 106.471 -19.917  1.00 60.31           C  
ATOM   1688  CB  ALA A 113      17.213 106.969 -22.222  1.00 60.31           C  
ATOM   1689  HB1 ALA A 113      16.927 106.535 -23.180  1.00 60.31           H  
ATOM   1690  HB2 ALA A 113      18.065 107.632 -22.374  1.00 60.31           H  
ATOM   1691  HB3 ALA A 113      16.381 107.549 -21.823  1.00 60.31           H  
ATOM   1692  O   ALA A 113      19.295 106.719 -19.780  1.00 60.31           O  
ATOM   1693  N   THR A 114      17.205 106.712 -18.960  1.00 61.18           N  
ATOM   1694  H   THR A 114      16.245 106.437 -19.109  1.00 61.18           H  
ATOM   1695  CA  THR A 114      17.518 107.296 -17.646  1.00 61.18           C  
ATOM   1696  HA  THR A 114      18.135 108.186 -17.773  1.00 61.18           H  
ATOM   1697  C   THR A 114      18.290 106.345 -16.746  1.00 61.18           C  
ATOM   1698  CB  THR A 114      16.220 107.675 -16.918  1.00 61.18           C  
ATOM   1699  HB  THR A 114      16.422 107.847 -15.860  1.00 61.18           H  
ATOM   1700  O   THR A 114      19.193 106.766 -16.034  1.00 61.18           O  
ATOM   1701  CG2 THR A 114      15.612 108.944 -17.511  1.00 61.18           C  
ATOM   1702 HG21 THR A 114      14.702 109.194 -16.966  1.00 61.18           H  
ATOM   1703 HG22 THR A 114      16.320 109.767 -17.415  1.00 61.18           H  
ATOM   1704 HG23 THR A 114      15.371 108.791 -18.563  1.00 61.18           H  
ATOM   1705  OG1 THR A 114      15.252 106.651 -17.062  1.00 61.18           O  
ATOM   1706  HG1 THR A 114      15.267 106.110 -16.269  1.00 61.18           H  
ATOM   1707  N   GLU A 115      17.936 105.063 -16.782  1.00 60.93           N  
ATOM   1708  H   GLU A 115      17.200 104.776 -17.412  1.00 60.93           H  
ATOM   1709  CA  GLU A 115      18.596 104.024 -15.995  1.00 60.93           C  
ATOM   1710  HA  GLU A 115      18.962 104.441 -15.057  1.00 60.93           H  
ATOM   1711  C   GLU A 115      19.804 103.459 -16.733  1.00 60.93           C  
ATOM   1712  CB  GLU A 115      17.601 102.910 -15.664  1.00 60.93           C  
ATOM   1713  HB2 GLU A 115      17.145 102.550 -16.586  1.00 60.93           H  
ATOM   1714  HB3 GLU A 115      18.142 102.088 -15.195  1.00 60.93           H  
ATOM   1715  O   GLU A 115      20.682 102.892 -16.093  1.00 60.93           O  
ATOM   1716  CG  GLU A 115      16.512 103.403 -14.700  1.00 60.93           C  
ATOM   1717  HG2 GLU A 115      16.002 104.256 -15.146  1.00 60.93           H  
ATOM   1718  HG3 GLU A 115      16.984 103.738 -13.777  1.00 60.93           H  
ATOM   1719  CD  GLU A 115      15.472 102.323 -14.376  1.00 60.93           C  
ATOM   1720  OE1 GLU A 115      14.406 102.716 -13.852  1.00 60.93           O  
ATOM   1721  OE2 GLU A 115      15.726 101.136 -14.679  1.00 60.93           O  
ATOM   1722  N   ARG A 116      19.898 103.652 -18.060  1.00 58.68           N  
ATOM   1723  H   ARG A 116      19.097 104.050 -18.529  1.00 58.68           H  
ATOM   1724  CA  ARG A 116      21.048 103.214 -18.862  1.00 58.68           C  
ATOM   1725  HA  ARG A 116      21.091 102.124 -18.858  1.00 58.68           H  
ATOM   1726  C   ARG A 116      22.360 103.683 -18.290  1.00 58.68           C  
ATOM   1727  CB  ARG A 116      21.008 103.728 -20.305  1.00 58.68           C  
ATOM   1728  HB2 ARG A 116      20.556 104.719 -20.336  1.00 58.68           H  
ATOM   1729  HB3 ARG A 116      22.024 103.818 -20.688  1.00 58.68           H  
ATOM   1730  O   ARG A 116      23.295 102.918 -18.358  1.00 58.68           O  
ATOM   1731  CG  ARG A 116      20.267 102.776 -21.230  1.00 58.68           C  
ATOM   1732  HG2 ARG A 116      19.236 102.688 -20.887  1.00 58.68           H  
ATOM   1733  HG3 ARG A 116      20.730 101.790 -21.212  1.00 58.68           H  
ATOM   1734  CD  ARG A 116      20.300 103.332 -22.653  1.00 58.68           C  
ATOM   1735  HD2 ARG A 116      21.262 103.093 -23.105  1.00 58.68           H  
ATOM   1736  HD3 ARG A 116      20.180 104.415 -22.621  1.00 58.68           H  
ATOM   1737  NE  ARG A 116      19.206 102.745 -23.431  1.00 58.68           N  
ATOM   1738  HE  ARG A 116      18.635 102.061 -22.956  1.00 58.68           H  
ATOM   1739  NH1 ARG A 116      19.380 104.027 -25.315  1.00 58.68           N  
ATOM   1740 HH11 ARG A 116      19.075 104.230 -26.256  1.00 58.68           H  
ATOM   1741 HH12 ARG A 116      20.170 104.494 -24.893  1.00 58.68           H  
ATOM   1742  NH2 ARG A 116      17.832 102.403 -25.185  1.00 58.68           N  
ATOM   1743 HH21 ARG A 116      17.488 101.578 -24.716  1.00 58.68           H  
ATOM   1744 HH22 ARG A 116      17.552 102.540 -26.146  1.00 58.68           H  
ATOM   1745  CZ  ARG A 116      18.811 103.064 -24.640  1.00 58.68           C  
ATOM   1746  N   GLU A 117      22.465 104.900 -17.775  1.00 64.49           N  
ATOM   1747  H   GLU A 117      21.650 105.497 -17.750  1.00 64.49           H  
ATOM   1748  CA  GLU A 117      23.749 105.418 -17.301  1.00 64.49           C  
ATOM   1749  HA  GLU A 117      24.507 105.202 -18.054  1.00 64.49           H  
ATOM   1750  C   GLU A 117      24.186 104.721 -16.007  1.00 64.49           C  
ATOM   1751  CB  GLU A 117      23.626 106.939 -17.166  1.00 64.49           C  
ATOM   1752  HB2 GLU A 117      23.163 107.197 -16.213  1.00 64.49           H  
ATOM   1753  HB3 GLU A 117      22.969 107.284 -17.965  1.00 64.49           H  
ATOM   1754  O   GLU A 117      25.348 104.354 -15.858  1.00 64.49           O  
ATOM   1755  CG  GLU A 117      24.963 107.674 -17.325  1.00 64.49           C  
ATOM   1756  HG2 GLU A 117      25.518 107.619 -16.388  1.00 64.49           H  
ATOM   1757  HG3 GLU A 117      25.551 107.177 -18.097  1.00 64.49           H  
ATOM   1758  CD  GLU A 117      24.753 109.144 -17.734  1.00 64.49           C  
ATOM   1759  OE1 GLU A 117      25.655 109.690 -18.408  1.00 64.49           O  
ATOM   1760  OE2 GLU A 117      23.698 109.719 -17.381  1.00 64.49           O  
ATOM   1761  N   GLU A 118      23.242 104.433 -15.108  1.00 65.37           N  
ATOM   1762  H   GLU A 118      22.289 104.704 -15.304  1.00 65.37           H  
ATOM   1763  CA  GLU A 118      23.505 103.683 -13.880  1.00 65.37           C  
ATOM   1764  HA  GLU A 118      24.438 104.051 -13.453  1.00 65.37           H  
ATOM   1765  C   GLU A 118      23.677 102.183 -14.154  1.00 65.37           C  
ATOM   1766  CB  GLU A 118      22.386 103.958 -12.868  1.00 65.37           C  
ATOM   1767  HB2 GLU A 118      21.475 103.444 -13.176  1.00 65.37           H  
ATOM   1768  HB3 GLU A 118      22.196 105.031 -12.844  1.00 65.37           H  
ATOM   1769  O   GLU A 118      24.559 101.550 -13.574  1.00 65.37           O  
ATOM   1770  CG  GLU A 118      22.801 103.506 -11.461  1.00 65.37           C  
ATOM   1771  HG2 GLU A 118      23.767 103.952 -11.223  1.00 65.37           H  
ATOM   1772  HG3 GLU A 118      22.930 102.423 -11.460  1.00 65.37           H  
ATOM   1773  CD  GLU A 118      21.798 103.883 -10.362  1.00 65.37           C  
ATOM   1774  OE1 GLU A 118      22.158 103.639  -9.186  1.00 65.37           O  
ATOM   1775  OE2 GLU A 118      20.696 104.375 -10.686  1.00 65.37           O  
ATOM   1776  N   LEU A 119      22.901 101.616 -15.085  1.00 59.02           N  
ATOM   1777  H   LEU A 119      22.169 102.180 -15.492  1.00 59.02           H  
ATOM   1778  CA  LEU A 119      23.076 100.257 -15.584  1.00 59.02           C  
ATOM   1779  HA  LEU A 119      23.089  99.584 -14.727  1.00 59.02           H  
ATOM   1780  C   LEU A 119      24.411 100.131 -16.303  1.00 59.02           C  
ATOM   1781  CB  LEU A 119      21.931  99.844 -16.527  1.00 59.02           C  
ATOM   1782  HB2 LEU A 119      21.995 100.445 -17.434  1.00 59.02           H  
ATOM   1783  HB3 LEU A 119      20.968 100.044 -16.057  1.00 59.02           H  
ATOM   1784  O   LEU A 119      25.107  99.171 -16.042  1.00 59.02           O  
ATOM   1785  CG  LEU A 119      22.026  98.346 -16.894  1.00 59.02           C  
ATOM   1786  HG  LEU A 119      23.067  98.069 -17.057  1.00 59.02           H  
ATOM   1787  CD1 LEU A 119      21.462  97.450 -15.791  1.00 59.02           C  
ATOM   1788 HD11 LEU A 119      21.538  96.406 -16.093  1.00 59.02           H  
ATOM   1789 HD12 LEU A 119      22.029  97.590 -14.871  1.00 59.02           H  
ATOM   1790 HD13 LEU A 119      20.415  97.694 -15.610  1.00 59.02           H  
ATOM   1791  CD2 LEU A 119      21.285  98.016 -18.175  1.00 59.02           C  
ATOM   1792 HD21 LEU A 119      20.215  98.101 -17.985  1.00 59.02           H  
ATOM   1793 HD22 LEU A 119      21.496  96.987 -18.468  1.00 59.02           H  
ATOM   1794 HD23 LEU A 119      21.597  98.681 -18.979  1.00 59.02           H  
ATOM   1795  N   VAL A 120      24.807 101.090 -17.139  1.00 62.85           N  
ATOM   1796  H   VAL A 120      24.171 101.854 -17.314  1.00 62.85           H  
ATOM   1797  CA  VAL A 120      26.129 101.155 -17.764  1.00 62.85           C  
ATOM   1798  HA  VAL A 120      26.315 100.213 -18.279  1.00 62.85           H  
ATOM   1799  C   VAL A 120      27.165 101.266 -16.671  1.00 62.85           C  
ATOM   1800  CB  VAL A 120      26.269 102.284 -18.804  1.00 62.85           C  
ATOM   1801  HB  VAL A 120      25.837 103.203 -18.407  1.00 62.85           H  
ATOM   1802  O   VAL A 120      28.040 100.440 -16.685  1.00 62.85           O  
ATOM   1803  CG1 VAL A 120      27.721 102.577 -19.194  1.00 62.85           C  
ATOM   1804 HG11 VAL A 120      28.226 101.666 -19.516  1.00 62.85           H  
ATOM   1805 HG12 VAL A 120      27.754 103.307 -20.002  1.00 62.85           H  
ATOM   1806 HG13 VAL A 120      28.256 103.010 -18.348  1.00 62.85           H  
ATOM   1807  CG2 VAL A 120      25.555 101.895 -20.108  1.00 62.85           C  
ATOM   1808 HG21 VAL A 120      25.485 102.766 -20.759  1.00 62.85           H  
ATOM   1809 HG22 VAL A 120      24.552 101.519 -19.906  1.00 62.85           H  
ATOM   1810 HG23 VAL A 120      26.112 101.107 -20.617  1.00 62.85           H  
ATOM   1811  N   GLN A 121      27.044 102.115 -15.649  1.00 63.66           N  
ATOM   1812  H   GLN A 121      26.321 102.820 -15.687  1.00 63.66           H  
ATOM   1813  CA  GLN A 121      28.004 102.138 -14.533  1.00 63.66           C  
ATOM   1814  HA  GLN A 121      29.002 102.338 -14.924  1.00 63.66           H  
ATOM   1815  C   GLN A 121      28.052 100.825 -13.744  1.00 63.66           C  
ATOM   1816  CB  GLN A 121      27.629 103.235 -13.538  1.00 63.66           C  
ATOM   1817  HB2 GLN A 121      26.555 103.214 -13.358  1.00 63.66           H  
ATOM   1818  HB3 GLN A 121      28.133 103.041 -12.591  1.00 63.66           H  
ATOM   1819  O   GLN A 121      29.075 100.476 -13.153  1.00 63.66           O  
ATOM   1820  CG  GLN A 121      28.047 104.630 -13.998  1.00 63.66           C  
ATOM   1821  HG2 GLN A 121      27.633 104.843 -14.983  1.00 63.66           H  
ATOM   1822  HG3 GLN A 121      29.133 104.680 -14.074  1.00 63.66           H  
ATOM   1823  CD  GLN A 121      27.574 105.694 -13.016  1.00 63.66           C  
ATOM   1824  NE2 GLN A 121      27.631 106.950 -13.391  1.00 63.66           N  
ATOM   1825 HE21 GLN A 121      27.203 107.618 -12.766  1.00 63.66           H  
ATOM   1826 HE22 GLN A 121      27.847 107.171 -14.353  1.00 63.66           H  
ATOM   1827  OE1 GLN A 121      27.174 105.426 -11.890  1.00 63.66           O  
ATOM   1828  N   ARG A 122      26.933 100.109 -13.632  1.00 63.80           N  
ATOM   1829  H   ARG A 122      26.099 100.486 -14.061  1.00 63.80           H  
ATOM   1830  CA  ARG A 122      26.835  98.866 -12.862  1.00 63.80           C  
ATOM   1831  HA  ARG A 122      27.510  98.933 -12.009  1.00 63.80           H  
ATOM   1832  C   ARG A 122      27.324  97.676 -13.682  1.00 63.80           C  
ATOM   1833  CB  ARG A 122      25.407  98.722 -12.326  1.00 63.80           C  
ATOM   1834  HB2 ARG A 122      24.751  98.325 -13.101  1.00 63.80           H  
ATOM   1835  HB3 ARG A 122      25.045  99.710 -12.041  1.00 63.80           H  
ATOM   1836  O   ARG A 122      28.119  96.906 -13.164  1.00 63.80           O  
ATOM   1837  CG  ARG A 122      25.336  97.856 -11.066  1.00 63.80           C  
ATOM   1838  HG2 ARG A 122      26.055  98.219 -10.331  1.00 63.80           H  
ATOM   1839  HG3 ARG A 122      25.563  96.820 -11.318  1.00 63.80           H  
ATOM   1840  CD  ARG A 122      23.924  97.959 -10.483  1.00 63.80           C  
ATOM   1841  HD2 ARG A 122      23.214  97.590 -11.224  1.00 63.80           H  
ATOM   1842  HD3 ARG A 122      23.699  99.007 -10.281  1.00 63.80           H  
ATOM   1843  NE  ARG A 122      23.786  97.182  -9.239  1.00 63.80           N  
ATOM   1844  HE  ARG A 122      24.578  96.623  -8.955  1.00 63.80           H  
ATOM   1845  NH1 ARG A 122      21.585  97.710  -8.844  1.00 63.80           N  
ATOM   1846 HH11 ARG A 122      21.580  98.307  -9.659  1.00 63.80           H  
ATOM   1847 HH12 ARG A 122      20.741  97.625  -8.297  1.00 63.80           H  
ATOM   1848  NH2 ARG A 122      22.658  96.334  -7.452  1.00 63.80           N  
ATOM   1849 HH21 ARG A 122      21.798  96.243  -6.931  1.00 63.80           H  
ATOM   1850 HH22 ARG A 122      23.465  95.785  -7.193  1.00 63.80           H  
ATOM   1851  CZ  ARG A 122      22.681  97.081  -8.520  1.00 63.80           C  
ATOM   1852  N   LEU A 123      26.963  97.606 -14.958  1.00 58.08           N  
ATOM   1853  H   LEU A 123      26.318  98.313 -15.282  1.00 58.08           H  
ATOM   1854  CA  LEU A 123      27.517  96.726 -15.982  1.00 58.08           C  
ATOM   1855  HA  LEU A 123      27.446  95.691 -15.648  1.00 58.08           H  
ATOM   1856  C   LEU A 123      28.981  97.039 -16.227  1.00 58.08           C  
ATOM   1857  CB  LEU A 123      26.782  96.878 -17.326  1.00 58.08           C  
ATOM   1858  HB2 LEU A 123      26.697  97.939 -17.562  1.00 58.08           H  
ATOM   1859  HB3 LEU A 123      27.397  96.436 -18.110  1.00 58.08           H  
ATOM   1860  O   LEU A 123      29.728  96.110 -16.412  1.00 58.08           O  
ATOM   1861  CG  LEU A 123      25.401  96.213 -17.399  1.00 58.08           C  
ATOM   1862  HG  LEU A 123      24.794  96.520 -16.546  1.00 58.08           H  
ATOM   1863  CD1 LEU A 123      24.716  96.654 -18.690  1.00 58.08           C  
ATOM   1864 HD11 LEU A 123      25.283  96.308 -19.554  1.00 58.08           H  
ATOM   1865 HD12 LEU A 123      24.643  97.741 -18.724  1.00 58.08           H  
ATOM   1866 HD13 LEU A 123      23.712  96.230 -18.728  1.00 58.08           H  
ATOM   1867  CD2 LEU A 123      25.503  94.686 -17.416  1.00 58.08           C  
ATOM   1868 HD21 LEU A 123      24.509  94.255 -17.538  1.00 58.08           H  
ATOM   1869 HD22 LEU A 123      26.131  94.357 -18.245  1.00 58.08           H  
ATOM   1870 HD23 LEU A 123      25.920  94.321 -16.477  1.00 58.08           H  
ATOM   1871  N   GLU A 124      29.415  98.294 -16.185  1.00 61.50           N  
ATOM   1872  H   GLU A 124      28.711  99.016 -16.141  1.00 61.50           H  
ATOM   1873  CA  GLU A 124      30.805  98.745 -16.284  1.00 61.50           C  
ATOM   1874  HA  GLU A 124      31.292  98.258 -17.128  1.00 61.50           H  
ATOM   1875  C   GLU A 124      31.550  98.385 -15.019  1.00 61.50           C  
ATOM   1876  CB  GLU A 124      30.968 100.260 -16.471  1.00 61.50           C  
ATOM   1877  HB2 GLU A 124      30.295 100.778 -15.787  1.00 61.50           H  
ATOM   1878  HB3 GLU A 124      31.981 100.534 -16.177  1.00 61.50           H  
ATOM   1879  O   GLU A 124      32.708  98.036 -15.128  1.00 61.50           O  
ATOM   1880  CG  GLU A 124      30.797 100.740 -17.919  1.00 61.50           C  
ATOM   1881  HG2 GLU A 124      31.593 100.289 -18.512  1.00 61.50           H  
ATOM   1882  HG3 GLU A 124      29.855 100.384 -18.336  1.00 61.50           H  
ATOM   1883  CD  GLU A 124      30.889 102.271 -18.034  1.00 61.50           C  
ATOM   1884  OE1 GLU A 124      31.154 102.733 -19.167  1.00 61.50           O  
ATOM   1885  OE2 GLU A 124      30.759 102.966 -16.998  1.00 61.50           O  
ATOM   1886  N   ARG A 125      30.926  98.415 -13.834  1.00 62.79           N  
ATOM   1887  H   ARG A 125      30.007  98.833 -13.801  1.00 62.79           H  
ATOM   1888  CA  ARG A 125      31.514  97.865 -12.602  1.00 62.79           C  
ATOM   1889  HA  ARG A 125      32.540  98.224 -12.514  1.00 62.79           H  
ATOM   1890  C   ARG A 125      31.618  96.346 -12.665  1.00 62.79           C  
ATOM   1891  CB  ARG A 125      30.727  98.306 -11.359  1.00 62.79           C  
ATOM   1892  HB2 ARG A 125      30.884  97.577 -10.565  1.00 62.79           H  
ATOM   1893  HB3 ARG A 125      29.660  98.335 -11.583  1.00 62.79           H  
ATOM   1894  O   ARG A 125      32.642  95.805 -12.268  1.00 62.79           O  
ATOM   1895  CG  ARG A 125      31.208  99.669 -10.843  1.00 62.79           C  
ATOM   1896  HG2 ARG A 125      31.134 100.423 -11.626  1.00 62.79           H  
ATOM   1897  HG3 ARG A 125      32.258  99.579 -10.562  1.00 62.79           H  
ATOM   1898  CD  ARG A 125      30.417 100.119  -9.610  1.00 62.79           C  
ATOM   1899  HD2 ARG A 125      30.394  99.307  -8.883  1.00 62.79           H  
ATOM   1900  HD3 ARG A 125      30.941 100.968  -9.170  1.00 62.79           H  
ATOM   1901  NE  ARG A 125      29.044 100.532  -9.957  1.00 62.79           N  
ATOM   1902  HE  ARG A 125      28.812 100.504 -10.940  1.00 62.79           H  
ATOM   1903  NH1 ARG A 125      28.428 101.288  -7.876  1.00 62.79           N  
ATOM   1904 HH11 ARG A 125      27.752 101.760  -7.292  1.00 62.79           H  
ATOM   1905 HH12 ARG A 125      29.340 101.036  -7.525  1.00 62.79           H  
ATOM   1906  NH2 ARG A 125      26.991 101.458  -9.576  1.00 62.79           N  
ATOM   1907 HH21 ARG A 125      26.788 101.432 -10.565  1.00 62.79           H  
ATOM   1908 HH22 ARG A 125      26.349 101.973  -8.990  1.00 62.79           H  
ATOM   1909  CZ  ARG A 125      28.162 101.085  -9.139  1.00 62.79           C  
ATOM   1910  N   MET A 126      30.604  95.666 -13.196  1.00 55.67           N  
ATOM   1911  H   MET A 126      29.776  96.182 -13.458  1.00 55.67           H  
ATOM   1912  CA  MET A 126      30.617  94.218 -13.421  1.00 55.67           C  
ATOM   1913  HA  MET A 126      30.916  93.713 -12.502  1.00 55.67           H  
ATOM   1914  C   MET A 126      31.646  93.837 -14.495  1.00 55.67           C  
ATOM   1915  CB  MET A 126      29.212  93.729 -13.809  1.00 55.67           C  
ATOM   1916  HB2 MET A 126      29.286  92.702 -14.165  1.00 55.67           H  
ATOM   1917  HB3 MET A 126      28.825  94.341 -14.623  1.00 55.67           H  
ATOM   1918  O   MET A 126      32.444  92.934 -14.287  1.00 55.67           O  
ATOM   1919  CG  MET A 126      28.229  93.761 -12.631  1.00 55.67           C  
ATOM   1920  HG2 MET A 126      28.280  94.735 -12.143  1.00 55.67           H  
ATOM   1921  HG3 MET A 126      28.539  93.016 -11.898  1.00 55.67           H  
ATOM   1922  SD  MET A 126      26.499  93.448 -13.078  1.00 55.67           S  
ATOM   1923  CE  MET A 126      26.594  91.691 -13.522  1.00 55.67           C  
ATOM   1924  HE1 MET A 126      26.973  91.113 -12.679  1.00 55.67           H  
ATOM   1925  HE2 MET A 126      27.252  91.557 -14.381  1.00 55.67           H  
ATOM   1926  HE3 MET A 126      25.600  91.330 -13.785  1.00 55.67           H  
ATOM   1927  N   LEU A 127      31.706  94.586 -15.594  1.00 52.42           N  
ATOM   1928  H   LEU A 127      30.992  95.292 -15.699  1.00 52.42           H  
ATOM   1929  CA  LEU A 127      32.688  94.493 -16.672  1.00 52.42           C  
ATOM   1930  HA  LEU A 127      32.732  93.463 -17.027  1.00 52.42           H  
ATOM   1931  C   LEU A 127      34.071  94.890 -16.173  1.00 52.42           C  
ATOM   1932  CB  LEU A 127      32.315  95.398 -17.864  1.00 52.42           C  
ATOM   1933  HB2 LEU A 127      31.966  96.355 -17.475  1.00 52.42           H  
ATOM   1934  HB3 LEU A 127      33.215  95.615 -18.440  1.00 52.42           H  
ATOM   1935  O   LEU A 127      35.042  94.297 -16.604  1.00 52.42           O  
ATOM   1936  CG  LEU A 127      31.273  94.809 -18.833  1.00 52.42           C  
ATOM   1937  HG  LEU A 127      30.490  94.297 -18.273  1.00 52.42           H  
ATOM   1938  CD1 LEU A 127      30.640  95.917 -19.677  1.00 52.42           C  
ATOM   1939 HD11 LEU A 127      29.904  95.483 -20.354  1.00 52.42           H  
ATOM   1940 HD12 LEU A 127      30.128  96.629 -19.029  1.00 52.42           H  
ATOM   1941 HD13 LEU A 127      31.401  96.438 -20.258  1.00 52.42           H  
ATOM   1942  CD2 LEU A 127      31.944  93.819 -19.789  1.00 52.42           C  
ATOM   1943 HD21 LEU A 127      32.393  92.999 -19.228  1.00 52.42           H  
ATOM   1944 HD22 LEU A 127      31.193  93.398 -20.458  1.00 52.42           H  
ATOM   1945 HD23 LEU A 127      32.710  94.316 -20.385  1.00 52.42           H  
ATOM   1946  N   ALA A 128      34.199  95.866 -15.276  1.00 53.34           N  
ATOM   1947  H   ALA A 128      33.376  96.398 -15.030  1.00 53.34           H  
ATOM   1948  CA  ALA A 128      35.465  96.273 -14.670  1.00 53.34           C  
ATOM   1949  HA  ALA A 128      36.214  96.362 -15.457  1.00 53.34           H  
ATOM   1950  C   ALA A 128      35.963  95.222 -13.683  1.00 53.34           C  
ATOM   1951  CB  ALA A 128      35.345  97.634 -13.971  1.00 53.34           C  
ATOM   1952  HB1 ALA A 128      36.292  97.877 -13.490  1.00 53.34           H  
ATOM   1953  HB2 ALA A 128      34.567  97.597 -13.209  1.00 53.34           H  
ATOM   1954  HB3 ALA A 128      35.123  98.412 -14.701  1.00 53.34           H  
ATOM   1955  O   ALA A 128      37.172  95.074 -13.548  1.00 53.34           O  
ATOM   1956  N   ALA A 129      35.055  94.483 -13.041  1.00 47.02           N  
ATOM   1957  H   ALA A 129      34.082  94.744 -13.113  1.00 47.02           H  
ATOM   1958  CA  ALA A 129      35.377  93.301 -12.253  1.00 47.02           C  
ATOM   1959  HA  ALA A 129      36.256  93.513 -11.644  1.00 47.02           H  
ATOM   1960  C   ALA A 129      35.721  92.090 -13.139  1.00 47.02           C  
ATOM   1961  CB  ALA A 129      34.204  93.003 -11.312  1.00 47.02           C  
ATOM   1962  HB1 ALA A 129      34.458  92.155 -10.676  1.00 47.02           H  
ATOM   1963  HB2 ALA A 129      33.308  92.758 -11.883  1.00 47.02           H  
ATOM   1964  HB3 ALA A 129      34.005  93.871 -10.683  1.00 47.02           H  
ATOM   1965  O   ALA A 129      36.564  91.289 -12.751  1.00 47.02           O  
ATOM   1966  N   LEU A 130      35.116  91.975 -14.328  1.00 45.25           N  
ATOM   1967  H   LEU A 130      34.331  92.585 -14.504  1.00 45.25           H  
ATOM   1968  CA  LEU A 130      35.413  90.944 -15.337  1.00 45.25           C  
ATOM   1969  HA  LEU A 130      35.571  89.987 -14.839  1.00 45.25           H  
ATOM   1970  C   LEU A 130      36.684  91.236 -16.147  1.00 45.25           C  
ATOM   1971  CB  LEU A 130      34.218  90.829 -16.300  1.00 45.25           C  
ATOM   1972  HB2 LEU A 130      33.813  91.828 -16.462  1.00 45.25           H  
ATOM   1973  HB3 LEU A 130      34.563  90.471 -17.270  1.00 45.25           H  
ATOM   1974  O   LEU A 130      37.380  90.319 -16.562  1.00 45.25           O  
ATOM   1975  CG  LEU A 130      33.100  89.893 -15.816  1.00 45.25           C  
ATOM   1976  HG  LEU A 130      32.965  90.002 -14.740  1.00 45.25           H  
ATOM   1977  CD1 LEU A 130      31.780  90.235 -16.509  1.00 45.25           C  
ATOM   1978 HD11 LEU A 130      31.888  90.144 -17.590  1.00 45.25           H  
ATOM   1979 HD12 LEU A 130      31.484  91.254 -16.259  1.00 45.25           H  
ATOM   1980 HD13 LEU A 130      31.001  89.553 -16.171  1.00 45.25           H  
ATOM   1981  CD2 LEU A 130      33.452  88.441 -16.144  1.00 45.25           C  
ATOM   1982 HD21 LEU A 130      34.389  88.164 -15.661  1.00 45.25           H  
ATOM   1983 HD22 LEU A 130      33.551  88.306 -17.221  1.00 45.25           H  
ATOM   1984 HD23 LEU A 130      32.665  87.782 -15.777  1.00 45.25           H  
ATOM   1985  N   ARG A 131      37.017  92.509 -16.375  1.00 43.99           N  
ATOM   1986  H   ARG A 131      36.352  93.202 -16.061  1.00 43.99           H  
ATOM   1987  CA  ARG A 131      38.177  92.973 -17.157  1.00 43.99           C  
ATOM   1988  HA  ARG A 131      38.017  92.706 -18.201  1.00 43.99           H  
ATOM   1989  C   ARG A 131      39.506  92.325 -16.775  1.00 43.99           C  
ATOM   1990  CB  ARG A 131      38.351  94.495 -17.021  1.00 43.99           C  
ATOM   1991  HB2 ARG A 131      39.410  94.736 -16.934  1.00 43.99           H  
ATOM   1992  HB3 ARG A 131      37.861  94.847 -16.113  1.00 43.99           H  
ATOM   1993  O   ARG A 131      40.242  91.989 -17.702  1.00 43.99           O  
ATOM   1994  CG  ARG A 131      37.809  95.254 -18.231  1.00 43.99           C  
ATOM   1995  HG2 ARG A 131      36.733  95.095 -18.308  1.00 43.99           H  
ATOM   1996  HG3 ARG A 131      38.287  94.897 -19.143  1.00 43.99           H  
ATOM   1997  CD  ARG A 131      38.106  96.744 -18.047  1.00 43.99           C  
ATOM   1998  HD2 ARG A 131      37.881  97.019 -17.017  1.00 43.99           H  
ATOM   1999  HD3 ARG A 131      39.165  96.921 -18.237  1.00 43.99           H  
ATOM   2000  NE  ARG A 131      37.281  97.567 -18.946  1.00 43.99           N  
ATOM   2001  HE  ARG A 131      36.690  97.070 -19.598  1.00 43.99           H  
ATOM   2002  NH1 ARG A 131      37.874  99.613 -18.094  1.00 43.99           N  
ATOM   2003 HH11 ARG A 131      37.722 100.611 -18.041  1.00 43.99           H  
ATOM   2004 HH12 ARG A 131      38.544  99.155 -17.494  1.00 43.99           H  
ATOM   2005  NH2 ARG A 131      36.269  99.483 -19.642  1.00 43.99           N  
ATOM   2006 HH21 ARG A 131      36.106 100.475 -19.548  1.00 43.99           H  
ATOM   2007 HH22 ARG A 131      35.649  98.946 -20.231  1.00 43.99           H  
ATOM   2008  CZ  ARG A 131      37.149  98.879 -18.894  1.00 43.99           C  
ATOM   2009  N   PRO A 132      39.844  92.172 -15.476  1.00 39.50           N  
ATOM   2010  CA  PRO A 132      41.135  91.647 -15.054  1.00 39.50           C  
ATOM   2011  HA  PRO A 132      41.925  92.322 -15.383  1.00 39.50           H  
ATOM   2012  C   PRO A 132      41.400  90.253 -15.619  1.00 39.50           C  
ATOM   2013  CB  PRO A 132      41.096  91.606 -13.518  1.00 39.50           C  
ATOM   2014  HB2 PRO A 132      42.051  91.907 -13.087  1.00 39.50           H  
ATOM   2015  HB3 PRO A 132      40.832  90.606 -13.176  1.00 39.50           H  
ATOM   2016  O   PRO A 132      42.554  89.875 -15.768  1.00 39.50           O  
ATOM   2017  CG  PRO A 132      39.980  92.568 -13.132  1.00 39.50           C  
ATOM   2018  HG2 PRO A 132      39.506  92.292 -12.190  1.00 39.50           H  
ATOM   2019  HG3 PRO A 132      40.365  93.588 -13.093  1.00 39.50           H  
ATOM   2020  CD  PRO A 132      39.030  92.425 -14.304  1.00 39.50           C  
ATOM   2021  HD2 PRO A 132      38.406  91.546 -14.144  1.00 39.50           H  
ATOM   2022  HD3 PRO A 132      38.431  93.328 -14.412  1.00 39.50           H  
ATOM   2023  N   VAL A 133      40.338  89.510 -15.959  1.00 36.81           N  
ATOM   2024  H   VAL A 133      39.416  89.905 -15.842  1.00 36.81           H  
ATOM   2025  CA  VAL A 133      40.405  88.125 -16.434  1.00 36.81           C  
ATOM   2026  HA  VAL A 133      40.903  87.514 -15.681  1.00 36.81           H  
ATOM   2027  C   VAL A 133      41.211  88.007 -17.723  1.00 36.81           C  
ATOM   2028  CB  VAL A 133      38.981  87.572 -16.659  1.00 36.81           C  
ATOM   2029  HB  VAL A 133      38.477  88.180 -17.410  1.00 36.81           H  
ATOM   2030  O   VAL A 133      42.084  87.152 -17.824  1.00 36.81           O  
ATOM   2031  CG1 VAL A 133      38.999  86.126 -17.164  1.00 36.81           C  
ATOM   2032 HG11 VAL A 133      39.460  86.068 -18.150  1.00 36.81           H  
ATOM   2033 HG12 VAL A 133      37.979  85.749 -17.248  1.00 36.81           H  
ATOM   2034 HG13 VAL A 133      39.558  85.494 -16.474  1.00 36.81           H  
ATOM   2035  CG2 VAL A 133      38.150  87.588 -15.366  1.00 36.81           C  
ATOM   2036 HG21 VAL A 133      37.127  87.280 -15.586  1.00 36.81           H  
ATOM   2037 HG22 VAL A 133      38.582  86.898 -14.641  1.00 36.81           H  
ATOM   2038 HG23 VAL A 133      38.120  88.581 -14.919  1.00 36.81           H  
ATOM   2039  N   ALA A 134      40.918  88.850 -18.717  1.00 31.71           N  
ATOM   2040  H   ALA A 134      40.232  89.573 -18.547  1.00 31.71           H  
ATOM   2041  CA  ALA A 134      41.441  88.676 -20.073  1.00 31.71           C  
ATOM   2042  HA  ALA A 134      41.251  87.655 -20.403  1.00 31.71           H  
ATOM   2043  C   ALA A 134      42.951  88.919 -20.169  1.00 31.71           C  
ATOM   2044  CB  ALA A 134      40.697  89.651 -20.996  1.00 31.71           C  
ATOM   2045  HB1 ALA A 134      39.629  89.438 -20.971  1.00 31.71           H  
ATOM   2046  HB2 ALA A 134      41.056  89.528 -22.017  1.00 31.71           H  
ATOM   2047  HB3 ALA A 134      40.870  90.678 -20.675  1.00 31.71           H  
ATOM   2048  O   ALA A 134      43.623  88.365 -21.033  1.00 31.71           O  
ATOM   2049  N   GLN A 135      43.457  89.815 -19.322  1.00 29.55           N  
ATOM   2050  H   GLN A 135      42.868  90.133 -18.565  1.00 29.55           H  
ATOM   2051  CA  GLN A 135      44.749  90.461 -19.506  1.00 29.55           C  
ATOM   2052  HA  GLN A 135      44.882  90.700 -20.561  1.00 29.55           H  
ATOM   2053  C   GLN A 135      45.947  89.621 -19.114  1.00 29.55           C  
ATOM   2054  CB  GLN A 135      44.798  91.754 -18.682  1.00 29.55           C  
ATOM   2055  HB2 GLN A 135      44.342  91.590 -17.705  1.00 29.55           H  
ATOM   2056  HB3 GLN A 135      45.833  92.055 -18.516  1.00 29.55           H  
ATOM   2057  O   GLN A 135      47.045  90.111 -19.344  1.00 29.55           O  
ATOM   2058  CG  GLN A 135      44.112  92.916 -19.392  1.00 29.55           C  
ATOM   2059  HG2 GLN A 135      43.041  92.725 -19.460  1.00 29.55           H  
ATOM   2060  HG3 GLN A 135      44.517  93.009 -20.400  1.00 29.55           H  
ATOM   2061  CD  GLN A 135      44.339  94.232 -18.657  1.00 29.55           C  
ATOM   2062  NE2 GLN A 135      43.995  95.344 -19.265  1.00 29.55           N  
ATOM   2063 HE21 GLN A 135      43.642  95.317 -20.211  1.00 29.55           H  
ATOM   2064 HE22 GLN A 135      44.220  96.189 -18.760  1.00 29.55           H  
ATOM   2065  OE1 GLN A 135      44.818  94.317 -17.540  1.00 29.55           O  
ATOM   2066  N   ALA A 136      45.772  88.457 -18.485  1.00 24.62           N  
ATOM   2067  H   ALA A 136      44.834  88.105 -18.357  1.00 24.62           H  
ATOM   2068  CA  ALA A 136      46.878  87.683 -17.928  1.00 24.62           C  
ATOM   2069  HA  ALA A 136      47.452  88.329 -17.263  1.00 24.62           H  
ATOM   2070  C   ALA A 136      47.832  87.219 -19.053  1.00 24.62           C  
ATOM   2071  CB  ALA A 136      46.294  86.555 -17.071  1.00 24.62           C  
ATOM   2072  HB1 ALA A 136      45.695  85.887 -17.691  1.00 24.62           H  
ATOM   2073  HB2 ALA A 136      45.670  86.971 -16.280  1.00 24.62           H  
ATOM   2074  HB3 ALA A 136      47.107  85.986 -16.620  1.00 24.62           H  
ATOM   2075  O   ALA A 136      47.714  86.130 -19.606  1.00 24.62           O  
ATOM   2076  N   ALA A 137      48.740  88.117 -19.436  1.00 26.33           N  
ATOM   2077  H   ALA A 137      48.702  88.995 -18.938  1.00 26.33           H  
ATOM   2078  CA  ALA A 137      49.496  88.168 -20.689  1.00 26.33           C  
ATOM   2079  HA  ALA A 137      48.984  87.568 -21.441  1.00 26.33           H  
ATOM   2080  C   ALA A 137      50.908  87.591 -20.520  1.00 26.33           C  
ATOM   2081  CB  ALA A 137      49.527  89.638 -21.153  1.00 26.33           C  
ATOM   2082  HB1 ALA A 137      49.972  90.265 -20.380  1.00 26.33           H  
ATOM   2083  HB2 ALA A 137      50.117  89.725 -22.066  1.00 26.33           H  
ATOM   2084  HB3 ALA A 137      48.516  89.982 -21.372  1.00 26.33           H  
ATOM   2085  O   ALA A 137      51.862  88.075 -21.124  1.00 26.33           O  
ATOM   2086  N   ASP A 138      51.048  86.673 -19.569  1.00 23.74           N  
ATOM   2087  H   ASP A 138      50.198  86.195 -19.305  1.00 23.74           H  
ATOM   2088  CA  ASP A 138      51.940  86.962 -18.450  1.00 23.74           C  
ATOM   2089  HA  ASP A 138      51.953  88.048 -18.356  1.00 23.74           H  
ATOM   2090  C   ASP A 138      53.422  86.589 -18.647  1.00 23.74           C  
ATOM   2091  CB  ASP A 138      51.317  86.370 -17.160  1.00 23.74           C  
ATOM   2092  HB2 ASP A 138      51.966  85.587 -16.768  1.00 23.74           H  
ATOM   2093  HB3 ASP A 138      50.369  85.890 -17.400  1.00 23.74           H  
ATOM   2094  O   ASP A 138      53.869  86.100 -19.681  1.00 23.74           O  
ATOM   2095  CG  ASP A 138      51.044  87.389 -16.043  1.00 23.74           C  
ATOM   2096  OD1 ASP A 138      51.305  88.596 -16.241  1.00 23.74           O  
ATOM   2097  OD2 ASP A 138      50.591  86.934 -14.973  1.00 23.74           O  
ATOM   2098  N   ALA A 139      54.197  86.882 -17.604  1.00 21.42           N  
ATOM   2099  H   ALA A 139      53.697  87.214 -16.792  1.00 21.42           H  
ATOM   2100  CA  ALA A 139      55.602  87.272 -17.664  1.00 21.42           C  
ATOM   2101  HA  ALA A 139      55.736  87.974 -18.487  1.00 21.42           H  
ATOM   2102  C   ALA A 139      56.674  86.181 -17.809  1.00 21.42           C  
ATOM   2103  CB  ALA A 139      55.851  87.995 -16.332  1.00 21.42           C  
ATOM   2104  HB1 ALA A 139      56.868  88.385 -16.309  1.00 21.42           H  
ATOM   2105  HB2 ALA A 139      55.713  87.307 -15.497  1.00 21.42           H  
ATOM   2106  HB3 ALA A 139      55.157  88.829 -16.228  1.00 21.42           H  
ATOM   2107  O   ALA A 139      57.810  86.498 -18.167  1.00 21.42           O  
ATOM   2108  N   SER A 140      56.409  84.970 -17.318  1.00 20.73           N  
ATOM   2109  H   SER A 140      55.444  84.723 -17.149  1.00 20.73           H  
ATOM   2110  CA  SER A 140      57.460  84.213 -16.620  1.00 20.73           C  
ATOM   2111  HA  SER A 140      57.902  84.889 -15.888  1.00 20.73           H  
ATOM   2112  C   SER A 140      58.589  83.739 -17.535  1.00 20.73           C  
ATOM   2113  CB  SER A 140      56.873  83.048 -15.831  1.00 20.73           C  
ATOM   2114  HB2 SER A 140      56.216  83.428 -15.049  1.00 20.73           H  
ATOM   2115  HB3 SER A 140      57.677  82.476 -15.369  1.00 20.73           H  
ATOM   2116  O   SER A 140      58.348  83.176 -18.598  1.00 20.73           O  
ATOM   2117  OG  SER A 140      56.132  82.212 -16.687  1.00 20.73           O  
ATOM   2118  HG  SER A 140      56.530  82.230 -17.560  1.00 20.73           H  
ATOM   2119  N   GLY A 141      59.831  83.959 -17.094  1.00 20.13           N  
ATOM   2120  H   GLY A 141      59.933  84.392 -16.187  1.00 20.13           H  
ATOM   2121  CA  GLY A 141      60.950  84.113 -18.025  1.00 20.13           C  
ATOM   2122  HA2 GLY A 141      60.575  84.098 -19.049  1.00 20.13           H  
ATOM   2123  HA3 GLY A 141      61.389  85.098 -17.868  1.00 20.13           H  
ATOM   2124  C   GLY A 141      62.080  83.096 -17.958  1.00 20.13           C  
ATOM   2125  O   GLY A 141      63.127  83.367 -18.539  1.00 20.13           O  
ATOM   2126  N   THR A 142      61.962  82.012 -17.185  1.00 20.93           N  
ATOM   2127  H   THR A 142      61.068  81.780 -16.776  1.00 20.93           H  
ATOM   2128  CA  THR A 142      63.140  81.214 -16.804  1.00 20.93           C  
ATOM   2129  HA  THR A 142      63.866  81.934 -16.428  1.00 20.93           H  
ATOM   2130  C   THR A 142      63.847  80.516 -17.958  1.00 20.93           C  
ATOM   2131  CB  THR A 142      62.881  80.226 -15.664  1.00 20.93           C  
ATOM   2132  HB  THR A 142      63.589  79.399 -15.714  1.00 20.93           H  
ATOM   2133  O   THR A 142      63.273  80.206 -18.997  1.00 20.93           O  
ATOM   2134  CG2 THR A 142      63.056  80.924 -14.316  1.00 20.93           C  
ATOM   2135 HG21 THR A 142      62.842  80.214 -13.517  1.00 20.93           H  
ATOM   2136 HG22 THR A 142      64.081  81.278 -14.206  1.00 20.93           H  
ATOM   2137 HG23 THR A 142      62.366  81.763 -14.238  1.00 20.93           H  
ATOM   2138  OG1 THR A 142      61.574  79.715 -15.723  1.00 20.93           O  
ATOM   2139  HG1 THR A 142      61.486  79.206 -16.532  1.00 20.93           H  
ATOM   2140  N   GLY A 143      65.149  80.352 -17.726  1.00 19.21           N  
ATOM   2141  H   GLY A 143      65.461  80.474 -16.773  1.00 19.21           H  
ATOM   2142  CA  GLY A 143      66.173  80.493 -18.741  1.00 19.21           C  
ATOM   2143  HA2 GLY A 143      65.817  81.192 -19.498  1.00 19.21           H  
ATOM   2144  HA3 GLY A 143      67.051  80.939 -18.273  1.00 19.21           H  
ATOM   2145  C   GLY A 143      66.609  79.229 -19.464  1.00 19.21           C  
ATOM   2146  O   GLY A 143      65.969  78.187 -19.455  1.00 19.21           O  
ATOM   2147  N   ALA A 144      67.735  79.410 -20.143  1.00 22.09           N  
ATOM   2148  H   ALA A 144      68.233  80.266 -19.950  1.00 22.09           H  
ATOM   2149  CA  ALA A 144      67.885  78.921 -21.498  1.00 22.09           C  
ATOM   2150  HA  ALA A 144      66.900  78.778 -21.942  1.00 22.09           H  
ATOM   2151  C   ALA A 144      68.615  77.590 -21.630  1.00 22.09           C  
ATOM   2152  CB  ALA A 144      68.607  80.039 -22.270  1.00 22.09           C  
ATOM   2153  HB1 ALA A 144      69.535  80.326 -21.774  1.00 22.09           H  
ATOM   2154  HB2 ALA A 144      68.825  79.699 -23.282  1.00 22.09           H  
ATOM   2155  HB3 ALA A 144      67.959  80.912 -22.336  1.00 22.09           H  
ATOM   2156  O   ALA A 144      68.092  76.623 -22.168  1.00 22.09           O  
ATOM   2157  N   ASN A 145      69.902  77.626 -21.316  1.00 20.09           N  
ATOM   2158  H   ASN A 145      70.228  78.416 -20.778  1.00 20.09           H  
ATOM   2159  CA  ASN A 145      70.834  77.069 -22.279  1.00 20.09           C  
ATOM   2160  HA  ASN A 145      70.282  76.752 -23.164  1.00 20.09           H  
ATOM   2161  C   ASN A 145      71.627  75.842 -21.845  1.00 20.09           C  
ATOM   2162  CB  ASN A 145      71.799  78.205 -22.688  1.00 20.09           C  
ATOM   2163  HB2 ASN A 145      72.658  78.211 -22.017  1.00 20.09           H  
ATOM   2164  HB3 ASN A 145      71.308  79.175 -22.619  1.00 20.09           H  
ATOM   2165  O   ASN A 145      72.453  75.469 -22.670  1.00 20.09           O  
ATOM   2166  CG  ASN A 145      72.283  78.093 -24.123  1.00 20.09           C  
ATOM   2167  ND2 ASN A 145      73.424  78.661 -24.430  1.00 20.09           N  
ATOM   2168 HD21 ASN A 145      74.045  78.988 -23.704  1.00 20.09           H  
ATOM   2169 HD22 ASN A 145      73.731  78.487 -25.377  1.00 20.09           H  
ATOM   2170  OD1 ASN A 145      71.616  77.595 -25.008  1.00 20.09           O  
ATOM   2171  N   PRO A 146      71.552  75.309 -20.600  1.00 20.46           N  
ATOM   2172  CA  PRO A 146      72.652  74.507 -20.084  1.00 20.46           C  
ATOM   2173  HA  PRO A 146      73.594  75.031 -20.243  1.00 20.46           H  
ATOM   2174  C   PRO A 146      72.719  73.176 -20.830  1.00 20.46           C  
ATOM   2175  CB  PRO A 146      72.429  74.388 -18.575  1.00 20.46           C  
ATOM   2176  HB2 PRO A 146      72.886  75.241 -18.073  1.00 20.46           H  
ATOM   2177  HB3 PRO A 146      72.821  73.456 -18.169  1.00 20.46           H  
ATOM   2178  O   PRO A 146      72.092  72.190 -20.464  1.00 20.46           O  
ATOM   2179  CG  PRO A 146      70.912  74.474 -18.444  1.00 20.46           C  
ATOM   2180  HG2 PRO A 146      70.610  74.854 -17.468  1.00 20.46           H  
ATOM   2181  HG3 PRO A 146      70.471  73.494 -18.625  1.00 20.46           H  
ATOM   2182  CD  PRO A 146      70.519  75.426 -19.572  1.00 20.46           C  
ATOM   2183  HD2 PRO A 146      69.538  75.162 -19.967  1.00 20.46           H  
ATOM   2184  HD3 PRO A 146      70.510  76.441 -19.173  1.00 20.46           H  
ATOM   2185  N   SER A 147      73.514  73.196 -21.892  1.00 22.60           N  
ATOM   2186  H   SER A 147      73.869  74.100 -22.168  1.00 22.60           H  
ATOM   2187  CA  SER A 147      73.827  72.131 -22.831  1.00 22.60           C  
ATOM   2188  HA  SER A 147      72.931  71.557 -23.067  1.00 22.60           H  
ATOM   2189  C   SER A 147      74.857  71.200 -22.211  1.00 22.60           C  
ATOM   2190  CB  SER A 147      74.381  72.788 -24.106  1.00 22.60           C  
ATOM   2191  HB2 SER A 147      74.577  72.022 -24.856  1.00 22.60           H  
ATOM   2192  HB3 SER A 147      73.643  73.486 -24.504  1.00 22.60           H  
ATOM   2193  O   SER A 147      75.852  70.885 -22.856  1.00 22.60           O  
ATOM   2194  OG  SER A 147      75.585  73.485 -23.807  1.00 22.60           O  
ATOM   2195  HG  SER A 147      76.219  72.789 -23.617  1.00 22.60           H  
ATOM   2196  N   GLY A 148      74.735  70.956 -20.904  1.00 20.72           N  
ATOM   2197  H   GLY A 148      73.846  71.168 -20.473  1.00 20.72           H  
ATOM   2198  CA  GLY A 148      75.782  70.371 -20.082  1.00 20.72           C  
ATOM   2199  HA2 GLY A 148      76.732  70.867 -20.279  1.00 20.72           H  
ATOM   2200  HA3 GLY A 148      75.533  70.482 -19.026  1.00 20.72           H  
ATOM   2201  C   GLY A 148      75.939  68.891 -20.387  1.00 20.72           C  
ATOM   2202  O   GLY A 148      75.616  68.071 -19.537  1.00 20.72           O  
ATOM   2203  N   ASP A 149      76.411  68.570 -21.590  1.00 24.01           N  
ATOM   2204  H   ASP A 149      76.551  69.328 -22.244  1.00 24.01           H  
ATOM   2205  CA  ASP A 149      76.633  67.227 -22.131  1.00 24.01           C  
ATOM   2206  HA  ASP A 149      75.783  66.594 -21.875  1.00 24.01           H  
ATOM   2207  C   ASP A 149      77.882  66.578 -21.513  1.00 24.01           C  
ATOM   2208  CB  ASP A 149      76.754  67.291 -23.671  1.00 24.01           C  
ATOM   2209  HB2 ASP A 149      77.097  66.326 -24.044  1.00 24.01           H  
ATOM   2210  HB3 ASP A 149      77.504  68.036 -23.936  1.00 24.01           H  
ATOM   2211  O   ASP A 149      78.653  65.911 -22.196  1.00 24.01           O  
ATOM   2212  CG  ASP A 149      75.457  67.584 -24.426  1.00 24.01           C  
ATOM   2213  OD1 ASP A 149      74.362  67.432 -23.839  1.00 24.01           O  
ATOM   2214  OD2 ASP A 149      75.568  67.948 -25.621  1.00 24.01           O  
ATOM   2215  N   ASP A 150      78.142  66.829 -20.233  1.00 24.25           N  
ATOM   2216  H   ASP A 150      77.432  67.298 -19.690  1.00 24.25           H  
ATOM   2217  CA  ASP A 150      79.356  66.361 -19.571  1.00 24.25           C  
ATOM   2218  HA  ASP A 150      80.216  66.707 -20.145  1.00 24.25           H  
ATOM   2219  C   ASP A 150      79.405  64.815 -19.541  1.00 24.25           C  
ATOM   2220  CB  ASP A 150      79.389  66.986 -18.157  1.00 24.25           C  
ATOM   2221  HB2 ASP A 150      78.664  67.798 -18.098  1.00 24.25           H  
ATOM   2222  HB3 ASP A 150      79.084  66.243 -17.420  1.00 24.25           H  
ATOM   2223  O   ASP A 150      78.492  64.099 -19.950  1.00 24.25           O  
ATOM   2224  CG  ASP A 150      80.742  67.586 -17.760  1.00 24.25           C  
ATOM   2225  OD1 ASP A 150      81.447  68.117 -18.649  1.00 24.25           O  
ATOM   2226  OD2 ASP A 150      81.038  67.568 -16.544  1.00 24.25           O  
ATOM   2227  N   LEU A 151      80.353  64.222 -18.828  1.00 23.96           N  
ATOM   2228  H   LEU A 151      79.957  63.600 -18.138  1.00 23.96           H  
ATOM   2229  CA  LEU A 151      81.633  63.710 -19.336  1.00 23.96           C  
ATOM   2230  HA  LEU A 151      81.942  64.269 -20.219  1.00 23.96           H  
ATOM   2231  C   LEU A 151      81.541  62.215 -19.728  1.00 23.96           C  
ATOM   2232  CB  LEU A 151      82.663  63.893 -18.195  1.00 23.96           C  
ATOM   2233  HB2 LEU A 151      83.521  63.235 -18.334  1.00 23.96           H  
ATOM   2234  HB3 LEU A 151      82.194  63.598 -17.256  1.00 23.96           H  
ATOM   2235  O   LEU A 151      82.547  61.513 -19.691  1.00 23.96           O  
ATOM   2236  CG  LEU A 151      83.203  65.319 -18.083  1.00 23.96           C  
ATOM   2237  HG  LEU A 151      82.448  65.988 -18.495  1.00 23.96           H  
ATOM   2238  CD1 LEU A 151      83.503  65.680 -16.627  1.00 23.96           C  
ATOM   2239 HD11 LEU A 151      83.801  66.727 -16.577  1.00 23.96           H  
ATOM   2240 HD12 LEU A 151      84.294  65.041 -16.234  1.00 23.96           H  
ATOM   2241 HD13 LEU A 151      82.598  65.562 -16.030  1.00 23.96           H  
ATOM   2242  CD2 LEU A 151      84.470  65.510 -18.912  1.00 23.96           C  
ATOM   2243 HD21 LEU A 151      84.772  66.556 -18.865  1.00 23.96           H  
ATOM   2244 HD22 LEU A 151      85.271  64.875 -18.534  1.00 23.96           H  
ATOM   2245 HD23 LEU A 151      84.265  65.251 -19.950  1.00 23.96           H  
ATOM   2246  N   GLY A 152      80.328  61.688 -19.943  1.00 27.05           N  
ATOM   2247  H   GLY A 152      79.562  62.336 -20.060  1.00 27.05           H  
ATOM   2248  CA  GLY A 152      80.012  60.261 -19.756  1.00 27.05           C  
ATOM   2249  HA2 GLY A 152      80.051  60.033 -18.691  1.00 27.05           H  
ATOM   2250  HA3 GLY A 152      78.999  60.071 -20.110  1.00 27.05           H  
ATOM   2251  C   GLY A 152      80.955  59.306 -20.498  1.00 27.05           C  
ATOM   2252  O   GLY A 152      81.173  59.495 -21.686  1.00 27.05           O  
ATOM   2253  N   GLU A 153      81.502  58.300 -19.805  1.00 26.97           N  
ATOM   2254  H   GLU A 153      81.222  58.186 -18.841  1.00 26.97           H  
ATOM   2255  CA  GLU A 153      82.739  57.591 -20.191  1.00 26.97           C  
ATOM   2256  HA  GLU A 153      83.576  58.181 -19.817  1.00 26.97           H  
ATOM   2257  C   GLU A 153      82.990  57.424 -21.708  1.00 26.97           C  
ATOM   2258  CB  GLU A 153      82.828  56.222 -19.485  1.00 26.97           C  
ATOM   2259  HB2 GLU A 153      81.895  55.679 -19.630  1.00 26.97           H  
ATOM   2260  HB3 GLU A 153      83.637  55.652 -19.942  1.00 26.97           H  
ATOM   2261  O   GLU A 153      82.443  56.544 -22.378  1.00 26.97           O  
ATOM   2262  CG  GLU A 153      83.135  56.350 -17.982  1.00 26.97           C  
ATOM   2263  HG2 GLU A 153      82.311  56.876 -17.500  1.00 26.97           H  
ATOM   2264  HG3 GLU A 153      84.032  56.958 -17.863  1.00 26.97           H  
ATOM   2265  CD  GLU A 153      83.349  54.996 -17.275  1.00 26.97           C  
ATOM   2266  OE1 GLU A 153      83.876  55.020 -16.138  1.00 26.97           O  
ATOM   2267  OE2 GLU A 153      82.940  53.950 -17.830  1.00 26.97           O  
ATOM   2268  N   ALA A 154      83.918  58.247 -22.209  1.00 27.23           N  
ATOM   2269  H   ALA A 154      84.201  59.015 -21.617  1.00 27.23           H  
ATOM   2270  CA  ALA A 154      84.888  57.865 -23.230  1.00 27.23           C  
ATOM   2271  HA  ALA A 154      84.369  57.385 -24.059  1.00 27.23           H  
ATOM   2272  C   ALA A 154      85.917  56.890 -22.608  1.00 27.23           C  
ATOM   2273  CB  ALA A 154      85.572  59.150 -23.723  1.00 27.23           C  
ATOM   2274  HB1 ALA A 154      86.290  58.909 -24.507  1.00 27.23           H  
ATOM   2275  HB2 ALA A 154      86.102  59.633 -22.902  1.00 27.23           H  
ATOM   2276  HB3 ALA A 154      84.826  59.838 -24.122  1.00 27.23           H  
ATOM   2277  O   ALA A 154      86.261  57.039 -21.441  1.00 27.23           O  
ATOM   2278  N   GLY A 155      86.472  55.872 -23.282  1.00 31.09           N  
ATOM   2279  H   GLY A 155      87.140  55.370 -22.716  1.00 31.09           H  
ATOM   2280  CA  GLY A 155      86.236  55.366 -24.641  1.00 31.09           C  
ATOM   2281  HA2 GLY A 155      85.216  55.603 -24.944  1.00 31.09           H  
ATOM   2282  HA3 GLY A 155      86.323  54.280 -24.631  1.00 31.09           H  
ATOM   2283  C   GLY A 155      87.190  55.933 -25.705  1.00 31.09           C  
ATOM   2284  O   GLY A 155      86.815  56.862 -26.407  1.00 31.09           O  
ATOM   2285  N   VAL A 156      88.406  55.407 -25.932  1.00 29.04           N  
ATOM   2286  H   VAL A 156      88.913  55.875 -26.669  1.00 29.04           H  
ATOM   2287  CA  VAL A 156      89.128  54.330 -25.209  1.00 29.04           C  
ATOM   2288  HA  VAL A 156      88.429  53.702 -24.656  1.00 29.04           H  
ATOM   2289  C   VAL A 156      90.133  54.887 -24.196  1.00 29.04           C  
ATOM   2290  CB  VAL A 156      89.915  53.431 -26.204  1.00 29.04           C  
ATOM   2291  HB  VAL A 156      90.595  54.059 -26.778  1.00 29.04           H  
ATOM   2292  O   VAL A 156      90.349  54.254 -23.169  1.00 29.04           O  
ATOM   2293  CG1 VAL A 156      90.746  52.325 -25.528  1.00 29.04           C  
ATOM   2294 HG11 VAL A 156      90.115  51.738 -24.861  1.00 29.04           H  
ATOM   2295 HG12 VAL A 156      91.192  51.676 -26.281  1.00 29.04           H  
ATOM   2296 HG13 VAL A 156      91.558  52.768 -24.952  1.00 29.04           H  
ATOM   2297  CG2 VAL A 156      88.976  52.729 -27.196  1.00 29.04           C  
ATOM   2298 HG21 VAL A 156      89.558  52.129 -27.895  1.00 29.04           H  
ATOM   2299 HG22 VAL A 156      88.279  52.089 -26.656  1.00 29.04           H  
ATOM   2300 HG23 VAL A 156      88.415  53.470 -27.765  1.00 29.04           H  
ATOM   2301  N   ASP A 157      90.778  56.011 -24.525  1.00 26.00           N  
ATOM   2302  H   ASP A 157      90.474  56.512 -25.348  1.00 26.00           H  
ATOM   2303  CA  ASP A 157      92.143  56.312 -24.066  1.00 26.00           C  
ATOM   2304  HA  ASP A 157      92.786  55.456 -24.272  1.00 26.00           H  
ATOM   2305  C   ASP A 157      92.270  56.617 -22.569  1.00 26.00           C  
ATOM   2306  CB  ASP A 157      92.689  57.534 -24.839  1.00 26.00           C  
ATOM   2307  HB2 ASP A 157      93.613  57.861 -24.362  1.00 26.00           H  
ATOM   2308  HB3 ASP A 157      91.972  58.351 -24.762  1.00 26.00           H  
ATOM   2309  O   ASP A 157      93.280  56.274 -21.955  1.00 26.00           O  
ATOM   2310  CG  ASP A 157      93.008  57.286 -26.317  1.00 26.00           C  
ATOM   2311  OD1 ASP A 157      93.274  56.118 -26.686  1.00 26.00           O  
ATOM   2312  OD2 ASP A 157      93.003  58.273 -27.086  1.00 26.00           O  
ATOM   2313  N   GLU A 158      91.301  57.352 -22.022  1.00 28.32           N  
ATOM   2314  H   GLU A 158      90.462  57.500 -22.564  1.00 28.32           H  
ATOM   2315  CA  GLU A 158      91.495  58.229 -20.866  1.00 28.32           C  
ATOM   2316  HA  GLU A 158      92.526  58.583 -20.888  1.00 28.32           H  
ATOM   2317  C   GLU A 158      91.259  57.512 -19.522  1.00 28.32           C  
ATOM   2318  CB  GLU A 158      90.581  59.468 -21.011  1.00 28.32           C  
ATOM   2319  HB2 GLU A 158      90.604  60.034 -20.080  1.00 28.32           H  
ATOM   2320  HB3 GLU A 158      89.560  59.133 -21.190  1.00 28.32           H  
ATOM   2321  O   GLU A 158      90.164  57.043 -19.240  1.00 28.32           O  
ATOM   2322  CG  GLU A 158      91.042  60.396 -22.153  1.00 28.32           C  
ATOM   2323  HG2 GLU A 158      92.036  60.769 -21.905  1.00 28.32           H  
ATOM   2324  HG3 GLU A 158      91.129  59.814 -23.070  1.00 28.32           H  
ATOM   2325  CD  GLU A 158      90.099  61.581 -22.433  1.00 28.32           C  
ATOM   2326  OE1 GLU A 158      90.624  62.638 -22.858  1.00 28.32           O  
ATOM   2327  OE2 GLU A 158      88.872  61.424 -22.259  1.00 28.32           O  
ATOM   2328  N   LEU A 159      92.222  57.415 -18.595  1.00 26.04           N  
ATOM   2329  H   LEU A 159      91.884  56.954 -17.763  1.00 26.04           H  
ATOM   2330  CA  LEU A 159      93.683  57.495 -18.755  1.00 26.04           C  
ATOM   2331  HA  LEU A 159      93.945  57.099 -19.736  1.00 26.04           H  
ATOM   2332  C   LEU A 159      94.392  56.612 -17.703  1.00 26.04           C  
ATOM   2333  CB  LEU A 159      94.135  58.976 -18.673  1.00 26.04           C  
ATOM   2334  HB2 LEU A 159      94.151  59.310 -17.635  1.00 26.04           H  
ATOM   2335  HB3 LEU A 159      93.341  59.579 -19.115  1.00 26.04           H  
ATOM   2336  O   LEU A 159      95.114  55.682 -18.046  1.00 26.04           O  
ATOM   2337  CG  LEU A 159      95.417  59.375 -19.453  1.00 26.04           C  
ATOM   2338  HG  LEU A 159      95.181  59.207 -20.504  1.00 26.04           H  
ATOM   2339  CD1 LEU A 159      95.666  60.879 -19.289  1.00 26.04           C  
ATOM   2340 HD11 LEU A 159      95.913  61.128 -18.257  1.00 26.04           H  
ATOM   2341 HD12 LEU A 159      96.486  61.184 -19.940  1.00 26.04           H  
ATOM   2342 HD13 LEU A 159      94.772  61.429 -19.584  1.00 26.04           H  
ATOM   2343  CD2 LEU A 159      96.754  58.648 -19.206  1.00 26.04           C  
ATOM   2344 HD21 LEU A 159      97.320  58.659 -20.138  1.00 26.04           H  
ATOM   2345 HD22 LEU A 159      96.583  57.606 -18.937  1.00 26.04           H  
ATOM   2346 HD23 LEU A 159      97.369  59.141 -18.453  1.00 26.04           H  
ATOM   2347  N   LEU A 160      94.251  56.960 -16.418  1.00 25.87           N  
ATOM   2348  H   LEU A 160      93.510  57.620 -16.227  1.00 25.87           H  
ATOM   2349  CA  LEU A 160      95.392  57.009 -15.485  1.00 25.87           C  
ATOM   2350  HA  LEU A 160      96.303  56.750 -16.024  1.00 25.87           H  
ATOM   2351  C   LEU A 160      95.327  56.029 -14.278  1.00 25.87           C  
ATOM   2352  CB  LEU A 160      95.523  58.460 -15.012  1.00 25.87           C  
ATOM   2353  HB2 LEU A 160      96.171  58.418 -14.136  1.00 25.87           H  
ATOM   2354  HB3 LEU A 160      94.518  58.810 -14.775  1.00 25.87           H  
ATOM   2355  O   LEU A 160      95.893  54.946 -14.341  1.00 25.87           O  
ATOM   2356  CG  LEU A 160      96.208  59.535 -15.832  1.00 25.87           C  
ATOM   2357  HG  LEU A 160      96.044  59.295 -16.883  1.00 25.87           H  
ATOM   2358  CD1 LEU A 160      95.608  60.911 -15.540  1.00 25.87           C  
ATOM   2359 HD11 LEU A 160      95.673  61.141 -14.476  1.00 25.87           H  
ATOM   2360 HD12 LEU A 160      96.151  61.685 -16.082  1.00 25.87           H  
ATOM   2361 HD13 LEU A 160      94.559  60.937 -15.836  1.00 25.87           H  
ATOM   2362  CD2 LEU A 160      97.716  59.564 -15.596  1.00 25.87           C  
ATOM   2363 HD21 LEU A 160      98.174  60.272 -16.286  1.00 25.87           H  
ATOM   2364 HD22 LEU A 160      97.926  59.888 -14.576  1.00 25.87           H  
ATOM   2365 HD23 LEU A 160      98.136  58.573 -15.766  1.00 25.87           H  
ATOM   2366  N   GLU A 161      94.757  56.372 -13.109  1.00 24.75           N  
ATOM   2367  H   GLU A 161      94.290  55.572 -12.705  1.00 24.75           H  
ATOM   2368  CA  GLU A 161      95.537  57.111 -12.080  1.00 24.75           C  
ATOM   2369  HA  GLU A 161      96.577  57.070 -12.404  1.00 24.75           H  
ATOM   2370  C   GLU A 161      95.557  56.465 -10.690  1.00 24.75           C  
ATOM   2371  CB  GLU A 161      95.160  58.619 -11.927  1.00 24.75           C  
ATOM   2372  HB2 GLU A 161      94.487  58.802 -11.090  1.00 24.75           H  
ATOM   2373  HB3 GLU A 161      94.556  58.969 -12.765  1.00 24.75           H  
ATOM   2374  O   GLU A 161      96.560  55.888 -10.292  1.00 24.75           O  
ATOM   2375  CG  GLU A 161      96.412  59.502 -11.740  1.00 24.75           C  
ATOM   2376  HG2 GLU A 161      97.216  59.160 -12.392  1.00 24.75           H  
ATOM   2377  HG3 GLU A 161      96.763  59.379 -10.715  1.00 24.75           H  
ATOM   2378  CD  GLU A 161      96.150  60.990 -12.010  1.00 24.75           C  
ATOM   2379  OE1 GLU A 161      97.142  61.708 -12.273  1.00 24.75           O  
ATOM   2380  OE2 GLU A 161      94.971  61.401 -11.947  1.00 24.75           O  
ATOM   2381  N   ALA A 162      94.537  56.728  -9.872  1.00 22.19           N  
ATOM   2382  H   ALA A 162      93.709  57.101 -10.315  1.00 22.19           H  
ATOM   2383  CA  ALA A 162      94.885  57.359  -8.599  1.00 22.19           C  
ATOM   2384  HA  ALA A 162      95.816  57.903  -8.758  1.00 22.19           H  
ATOM   2385  C   ALA A 162      95.211  56.402  -7.448  1.00 22.19           C  
ATOM   2386  CB  ALA A 162      93.852  58.437  -8.240  1.00 22.19           C  
ATOM   2387  HB1 ALA A 162      92.852  58.006  -8.194  1.00 22.19           H  
ATOM   2388  HB2 ALA A 162      94.104  58.879  -7.275  1.00 22.19           H  
ATOM   2389  HB3 ALA A 162      93.864  59.231  -8.987  1.00 22.19           H  
ATOM   2390  O   ALA A 162      96.372  56.165  -7.143  1.00 22.19           O  
ATOM   2391  N   LEU A 163      94.232  55.967  -6.666  1.00 23.78           N  
ATOM   2392  H   LEU A 163      93.275  56.085  -6.967  1.00 23.78           H  
ATOM   2393  CA  LEU A 163      94.554  55.266  -5.415  1.00 23.78           C  
ATOM   2394  HA  LEU A 163      95.483  55.669  -5.012  1.00 23.78           H  
ATOM   2395  C   LEU A 163      94.875  53.789  -5.707  1.00 23.78           C  
ATOM   2396  CB  LEU A 163      93.449  55.577  -4.399  1.00 23.78           C  
ATOM   2397  HB2 LEU A 163      92.493  55.641  -4.920  1.00 23.78           H  
ATOM   2398  HB3 LEU A 163      93.382  54.764  -3.677  1.00 23.78           H  
ATOM   2399  O   LEU A 163      94.380  53.238  -6.678  1.00 23.78           O  
ATOM   2400  CG  LEU A 163      93.764  56.915  -3.691  1.00 23.78           C  
ATOM   2401  HG  LEU A 163      94.284  57.567  -4.393  1.00 23.78           H  
ATOM   2402  CD1 LEU A 163      92.495  57.653  -3.272  1.00 23.78           C  
ATOM   2403 HD11 LEU A 163      91.868  57.830  -4.146  1.00 23.78           H  
ATOM   2404 HD12 LEU A 163      92.766  58.620  -2.847  1.00 23.78           H  
ATOM   2405 HD13 LEU A 163      91.938  57.083  -2.529  1.00 23.78           H  
ATOM   2406  CD2 LEU A 163      94.651  56.744  -2.453  1.00 23.78           C  
ATOM   2407 HD21 LEU A 163      95.425  55.997  -2.632  1.00 23.78           H  
ATOM   2408 HD22 LEU A 163      94.065  56.492  -1.569  1.00 23.78           H  
ATOM   2409 HD23 LEU A 163      95.144  57.695  -2.253  1.00 23.78           H  
ATOM   2410  N   GLY A 164      95.693  53.069  -4.944  1.00 22.47           N  
ATOM   2411  H   GLY A 164      95.980  52.214  -5.399  1.00 22.47           H  
ATOM   2412  CA  GLY A 164      95.896  53.063  -3.499  1.00 22.47           C  
ATOM   2413  HA2 GLY A 164      96.900  53.414  -3.258  1.00 22.47           H  
ATOM   2414  HA3 GLY A 164      95.154  53.677  -2.989  1.00 22.47           H  
ATOM   2415  C   GLY A 164      95.761  51.597  -3.073  1.00 22.47           C  
ATOM   2416  O   GLY A 164      96.594  50.774  -3.423  1.00 22.47           O  
ATOM   2417  N   ARG A 165      94.710  51.201  -2.369  1.00 23.24           N  
ATOM   2418  H   ARG A 165      94.684  50.197  -2.262  1.00 23.24           H  
ATOM   2419  CA  ARG A 165      94.118  51.913  -1.231  1.00 23.24           C  
ATOM   2420  HA  ARG A 165      94.782  52.719  -0.919  1.00 23.24           H  
ATOM   2421  C   ARG A 165      94.123  50.901  -0.063  1.00 23.24           C  
ATOM   2422  CB  ARG A 165      92.730  52.481  -1.618  1.00 23.24           C  
ATOM   2423  HB2 ARG A 165      91.938  51.851  -1.213  1.00 23.24           H  
ATOM   2424  HB3 ARG A 165      92.625  52.495  -2.703  1.00 23.24           H  
ATOM   2425  O   ARG A 165      94.851  49.923  -0.132  1.00 23.24           O  
ATOM   2426  CG  ARG A 165      92.580  53.916  -1.100  1.00 23.24           C  
ATOM   2427  HG2 ARG A 165      92.807  53.913  -0.034  1.00 23.24           H  
ATOM   2428  HG3 ARG A 165      93.332  54.540  -1.582  1.00 23.24           H  
ATOM   2429  CD  ARG A 165      91.185  54.542  -1.254  1.00 23.24           C  
ATOM   2430  HD2 ARG A 165      90.495  53.935  -0.667  1.00 23.24           H  
ATOM   2431  HD3 ARG A 165      91.211  55.536  -0.808  1.00 23.24           H  
ATOM   2432  NE  ARG A 165      90.678  54.647  -2.642  1.00 23.24           N  
ATOM   2433  HE  ARG A 165      91.298  54.382  -3.393  1.00 23.24           H  
ATOM   2434  NH1 ARG A 165      88.555  55.284  -2.043  1.00 23.24           N  
ATOM   2435 HH11 ARG A 165      87.600  55.498  -2.294  1.00 23.24           H  
ATOM   2436 HH12 ARG A 165      88.808  55.179  -1.071  1.00 23.24           H  
ATOM   2437  NH2 ARG A 165      89.051  55.055  -4.203  1.00 23.24           N  
ATOM   2438 HH21 ARG A 165      88.097  55.299  -4.428  1.00 23.24           H  
ATOM   2439 HH22 ARG A 165      89.677  54.783  -4.948  1.00 23.24           H  
ATOM   2440  CZ  ARG A 165      89.439  54.997  -2.959  1.00 23.24           C  
ATOM   2441  N   GLU A 166      93.363  51.156   0.995  1.00 19.14           N  
ATOM   2442  H   GLU A 166      92.787  51.985   0.955  1.00 19.14           H  
ATOM   2443  CA  GLU A 166      93.078  50.264   2.148  1.00 19.14           C  
ATOM   2444  HA  GLU A 166      93.888  50.295   2.877  1.00 19.14           H  
ATOM   2445  C   GLU A 166      92.794  48.774   1.810  1.00 19.14           C  
ATOM   2446  CB  GLU A 166      91.798  50.844   2.759  1.00 19.14           C  
ATOM   2447  HB2 GLU A 166      91.094  51.066   1.957  1.00 19.14           H  
ATOM   2448  HB3 GLU A 166      91.317  50.104   3.398  1.00 19.14           H  
ATOM   2449  O   GLU A 166      92.576  48.451   0.649  1.00 19.14           O  
ATOM   2450  CG  GLU A 166      92.042  52.102   3.596  1.00 19.14           C  
ATOM   2451  HG2 GLU A 166      92.811  51.894   4.340  1.00 19.14           H  
ATOM   2452  HG3 GLU A 166      92.405  52.899   2.948  1.00 19.14           H  
ATOM   2453  CD  GLU A 166      90.743  52.547   4.278  1.00 19.14           C  
ATOM   2454  OE1 GLU A 166      90.827  53.015   5.433  1.00 19.14           O  
ATOM   2455  OE2 GLU A 166      89.690  52.480   3.605  1.00 19.14           O  
ATOM   2456  N   LEU A 167      92.674  47.804   2.732  1.00 18.52           N  
ATOM   2457  H   LEU A 167      92.488  46.907   2.307  1.00 18.52           H  
ATOM   2458  CA  LEU A 167      92.881  47.690   4.189  1.00 18.52           C  
ATOM   2459  HA  LEU A 167      93.680  48.362   4.502  1.00 18.52           H  
ATOM   2460  C   LEU A 167      93.312  46.238   4.505  1.00 18.52           C  
ATOM   2461  CB  LEU A 167      91.579  47.982   4.984  1.00 18.52           C  
ATOM   2462  HB2 LEU A 167      91.249  47.087   5.512  1.00 18.52           H  
ATOM   2463  HB3 LEU A 167      90.777  48.202   4.280  1.00 18.52           H  
ATOM   2464  O   LEU A 167      93.216  45.351   3.660  1.00 18.52           O  
ATOM   2465  CG  LEU A 167      91.676  49.133   6.007  1.00 18.52           C  
ATOM   2466  HG  LEU A 167      92.069  50.022   5.515  1.00 18.52           H  
ATOM   2467  CD1 LEU A 167      90.280  49.452   6.540  1.00 18.52           C  
ATOM   2468 HD11 LEU A 167      90.335  50.301   7.221  1.00 18.52           H  
ATOM   2469 HD12 LEU A 167      89.863  48.588   7.058  1.00 18.52           H  
ATOM   2470 HD13 LEU A 167      89.628  49.732   5.712  1.00 18.52           H  
ATOM   2471  CD2 LEU A 167      92.588  48.826   7.197  1.00 18.52           C  
ATOM   2472 HD21 LEU A 167      93.619  48.706   6.867  1.00 18.52           H  
ATOM   2473 HD22 LEU A 167      92.558  49.658   7.901  1.00 18.52           H  
ATOM   2474 HD23 LEU A 167      92.256  47.920   7.704  1.00 18.52           H  
ATOM   2475  N   ASP A 168      93.727  46.046   5.757  1.00 19.57           N  
ATOM   2476  H   ASP A 168      93.734  46.864   6.350  1.00 19.57           H  
ATOM   2477  CA  ASP A 168      94.362  44.865   6.356  1.00 19.57           C  
ATOM   2478  HA  ASP A 168      95.179  44.513   5.726  1.00 19.57           H  
ATOM   2479  C   ASP A 168      93.471  43.666   6.707  1.00 19.57           C  
ATOM   2480  CB  ASP A 168      94.919  45.321   7.720  1.00 19.57           C  
ATOM   2481  HB2 ASP A 168      94.126  45.803   8.292  1.00 19.57           H  
ATOM   2482  HB3 ASP A 168      95.238  44.446   8.286  1.00 19.57           H  
ATOM   2483  O   ASP A 168      93.979  42.552   6.788  1.00 19.57           O  
ATOM   2484  CG  ASP A 168      96.123  46.247   7.633  1.00 19.57           C  
ATOM   2485  OD1 ASP A 168      97.095  45.877   6.940  1.00 19.57           O  
ATOM   2486  OD2 ASP A 168      96.075  47.315   8.287  1.00 19.57           O  
ATOM   2487  N   GLY A 169      92.236  43.928   7.135  1.00 18.94           N  
ATOM   2488  H   GLY A 169      91.848  44.839   6.935  1.00 18.94           H  
ATOM   2489  CA  GLY A 169      91.656  43.165   8.245  1.00 18.94           C  
ATOM   2490  HA2 GLY A 169      92.377  43.138   9.062  1.00 18.94           H  
ATOM   2491  HA3 GLY A 169      90.766  43.683   8.600  1.00 18.94           H  
ATOM   2492  C   GLY A 169      91.242  41.719   7.953  1.00 18.94           C  
ATOM   2493  O   GLY A 169      91.214  41.271   6.810  1.00 18.94           O  
ATOM   2494  N   ASP A 170      90.852  41.040   9.035  1.00 19.24           N  
ATOM   2495  H   ASP A 170      90.902  41.513   9.926  1.00 19.24           H  
ATOM   2496  CA  ASP A 170      90.005  39.832   9.015  1.00 19.24           C  
ATOM   2497  HA  ASP A 170      90.546  39.007   8.552  1.00 19.24           H  
ATOM   2498  C   ASP A 170      88.703  40.019   8.206  1.00 19.24           C  
ATOM   2499  CB  ASP A 170      89.644  39.453  10.474  1.00 19.24           C  
ATOM   2500  HB2 ASP A 170      88.757  38.821  10.454  1.00 19.24           H  
ATOM   2501  HB3 ASP A 170      89.369  40.358  11.015  1.00 19.24           H  
ATOM   2502  O   ASP A 170      88.130  38.984   7.791  1.00 19.24           O  
ATOM   2503  CG  ASP A 170      90.704  38.678  11.283  1.00 19.24           C  
ATOM   2504  OD1 ASP A 170      91.489  37.891  10.702  1.00 19.24           O  
ATOM   2505  OD2 ASP A 170      90.692  38.831  12.531  1.00 19.24           O  
ATOM   2506  OXT ASP A 170      88.254  41.184   8.076  1.00 19.24           O  
TER    2507      ASP A 170                                                       
ATOM   2507  N   MET B   1      10.805 -38.542  41.342  1.00 76.56           N  
ATOM   2508  H   MET B   1      10.703 -39.166  40.554  1.00 76.56           H  
ATOM   2509  H2  MET B   1      11.491 -38.928  41.975  1.00 76.56           H  
ATOM   2510  H3  MET B   1       9.923 -38.438  41.821  1.00 76.56           H  
ATOM   2511  CA  MET B   1      11.269 -37.231  40.872  1.00 76.56           C  
ATOM   2512  HA  MET B   1      12.253 -37.369  40.425  1.00 76.56           H  
ATOM   2513  C   MET B   1      11.402 -36.318  42.080  1.00 76.56           C  
ATOM   2514  CB  MET B   1      10.349 -36.677  39.776  1.00 76.56           C  
ATOM   2515  HB2 MET B   1       9.536 -36.094  40.208  1.00 76.56           H  
ATOM   2516  HB3 MET B   1       9.921 -37.505  39.212  1.00 76.56           H  
ATOM   2517  O   MET B   1      10.392 -36.022  42.720  1.00 76.56           O  
ATOM   2518  CG  MET B   1      11.151 -35.820  38.804  1.00 76.56           C  
ATOM   2519  HG2 MET B   1      11.569 -34.991  39.376  1.00 76.56           H  
ATOM   2520  HG3 MET B   1      11.966 -36.405  38.377  1.00 76.56           H  
ATOM   2521  SD  MET B   1      10.187 -35.085  37.467  1.00 76.56           S  
ATOM   2522  CE  MET B   1       9.815 -36.496  36.391  1.00 76.56           C  
ATOM   2523  HE1 MET B   1       9.298 -36.131  35.504  1.00 76.56           H  
ATOM   2524  HE2 MET B   1      10.744 -36.972  36.077  1.00 76.56           H  
ATOM   2525  HE3 MET B   1       9.180 -37.214  36.909  1.00 76.56           H  
ATOM   2526  N   THR B   2      12.632 -35.990  42.463  1.00 88.07           N  
ATOM   2527  H   THR B   2      13.394 -36.255  41.855  1.00 88.07           H  
ATOM   2528  CA  THR B   2      12.926 -35.000  43.509  1.00 88.07           C  
ATOM   2529  HA  THR B   2      12.444 -35.306  44.437  1.00 88.07           H  
ATOM   2530  C   THR B   2      12.356 -33.639  43.111  1.00 88.07           C  
ATOM   2531  CB  THR B   2      14.436 -34.872  43.770  1.00 88.07           C  
ATOM   2532  HB  THR B   2      14.587 -34.155  44.577  1.00 88.07           H  
ATOM   2533  O   THR B   2      12.029 -33.413  41.945  1.00 88.07           O  
ATOM   2534  CG2 THR B   2      15.086 -36.195  44.171  1.00 88.07           C  
ATOM   2535 HG21 THR B   2      16.133 -36.020  44.418  1.00 88.07           H  
ATOM   2536 HG22 THR B   2      14.583 -36.604  45.048  1.00 88.07           H  
ATOM   2537 HG23 THR B   2      15.034 -36.914  43.354  1.00 88.07           H  
ATOM   2538  OG1 THR B   2      15.096 -34.398  42.626  1.00 88.07           O  
ATOM   2539  HG1 THR B   2      15.398 -35.155  42.120  1.00 88.07           H  
ATOM   2540  N   ASP B   3      12.212 -32.727  44.069  1.00 81.99           N  
ATOM   2541  H   ASP B   3      12.478 -32.928  45.023  1.00 81.99           H  
ATOM   2542  CA  ASP B   3      11.732 -31.378  43.758  1.00 81.99           C  
ATOM   2543  HA  ASP B   3      10.758 -31.466  43.277  1.00 81.99           H  
ATOM   2544  C   ASP B   3      12.668 -30.673  42.758  1.00 81.99           C  
ATOM   2545  CB  ASP B   3      11.561 -30.597  45.067  1.00 81.99           C  
ATOM   2546  HB2 ASP B   3      11.224 -31.275  45.851  1.00 81.99           H  
ATOM   2547  HB3 ASP B   3      12.518 -30.176  45.374  1.00 81.99           H  
ATOM   2548  O   ASP B   3      12.210 -30.103  41.770  1.00 81.99           O  
ATOM   2549  CG  ASP B   3      10.507 -29.504  44.916  1.00 81.99           C  
ATOM   2550  OD1 ASP B   3       9.378 -29.877  44.513  1.00 81.99           O  
ATOM   2551  OD2 ASP B   3      10.834 -28.344  45.236  1.00 81.99           O  
ATOM   2552  N   SER B   4      13.984 -30.858  42.917  1.00 82.38           N  
ATOM   2553  H   SER B   4      14.314 -31.306  43.761  1.00 82.38           H  
ATOM   2554  CA  SER B   4      15.002 -30.381  41.975  1.00 82.38           C  
ATOM   2555  HA  SER B   4      14.936 -29.295  41.910  1.00 82.38           H  
ATOM   2556  C   SER B   4      14.822 -30.937  40.556  1.00 82.38           C  
ATOM   2557  CB  SER B   4      16.399 -30.754  42.483  1.00 82.38           C  
ATOM   2558  HB2 SER B   4      17.154 -30.364  41.800  1.00 82.38           H  
ATOM   2559  HB3 SER B   4      16.490 -31.840  42.524  1.00 82.38           H  
ATOM   2560  O   SER B   4      14.910 -30.178  39.595  1.00 82.38           O  
ATOM   2561  OG  SER B   4      16.616 -30.224  43.778  1.00 82.38           O  
ATOM   2562  HG  SER B   4      16.890 -29.308  43.693  1.00 82.38           H  
ATOM   2563  N   GLU B   5      14.535 -32.235  40.400  1.00 85.75           N  
ATOM   2564  H   GLU B   5      14.463 -32.819  41.221  1.00 85.75           H  
ATOM   2565  CA  GLU B   5      14.297 -32.843  39.080  1.00 85.75           C  
ATOM   2566  HA  GLU B   5      15.133 -32.617  38.418  1.00 85.75           H  
ATOM   2567  C   GLU B   5      13.034 -32.282  38.406  1.00 85.75           C  
ATOM   2568  CB  GLU B   5      14.177 -34.367  39.214  1.00 85.75           C  
ATOM   2569  HB2 GLU B   5      13.521 -34.567  40.061  1.00 85.75           H  
ATOM   2570  HB3 GLU B   5      13.719 -34.764  38.308  1.00 85.75           H  
ATOM   2571  O   GLU B   5      13.070 -31.966  37.217  1.00 85.75           O  
ATOM   2572  CG  GLU B   5      15.505 -35.108  39.421  1.00 85.75           C  
ATOM   2573  HG2 GLU B   5      16.072 -34.623  40.215  1.00 85.75           H  
ATOM   2574  HG3 GLU B   5      16.088 -35.035  38.503  1.00 85.75           H  
ATOM   2575  CD  GLU B   5      15.290 -36.587  39.794  1.00 85.75           C  
ATOM   2576  OE1 GLU B   5      16.180 -37.406  39.506  1.00 85.75           O  
ATOM   2577  OE2 GLU B   5      14.259 -36.902  40.445  1.00 85.75           O  
ATOM   2578  N   LYS B   6      11.941 -32.089  39.161  1.00 85.00           N  
ATOM   2579  H   LYS B   6      11.998 -32.318  40.143  1.00 85.00           H  
ATOM   2580  CA  LYS B   6      10.698 -31.500  38.628  1.00 85.00           C  
ATOM   2581  HA  LYS B   6      10.370 -32.066  37.756  1.00 85.00           H  
ATOM   2582  C   LYS B   6      10.919 -30.065  38.160  1.00 85.00           C  
ATOM   2583  CB  LYS B   6       9.595 -31.495  39.691  1.00 85.00           C  
ATOM   2584  HB2 LYS B   6       9.965 -30.977  40.576  1.00 85.00           H  
ATOM   2585  HB3 LYS B   6       8.746 -30.931  39.304  1.00 85.00           H  
ATOM   2586  O   LYS B   6      10.515 -29.693  37.061  1.00 85.00           O  
ATOM   2587  CG  LYS B   6       9.100 -32.887  40.090  1.00 85.00           C  
ATOM   2588  HG2 LYS B   6       9.935 -33.492  40.441  1.00 85.00           H  
ATOM   2589  HG3 LYS B   6       8.629 -33.374  39.236  1.00 85.00           H  
ATOM   2590  CD  LYS B   6       8.077 -32.724  41.215  1.00 85.00           C  
ATOM   2591  HD2 LYS B   6       8.504 -32.082  41.986  1.00 85.00           H  
ATOM   2592  HD3 LYS B   6       7.181 -32.247  40.819  1.00 85.00           H  
ATOM   2593  CE  LYS B   6       7.727 -34.070  41.842  1.00 85.00           C  
ATOM   2594  HE2 LYS B   6       7.248 -34.697  41.090  1.00 85.00           H  
ATOM   2595  HE3 LYS B   6       8.654 -34.547  42.158  1.00 85.00           H  
ATOM   2596  NZ  LYS B   6       6.838 -33.858  43.008  1.00 85.00           N  
ATOM   2597  HZ1 LYS B   6       7.291 -33.234  43.660  1.00 85.00           H  
ATOM   2598  HZ2 LYS B   6       5.977 -33.417  42.719  1.00 85.00           H  
ATOM   2599  HZ3 LYS B   6       6.635 -34.729  43.479  1.00 85.00           H  
ATOM   2600  N   VAL B   7      11.565 -29.249  38.994  1.00 85.11           N  
ATOM   2601  H   VAL B   7      11.859 -29.608  39.891  1.00 85.11           H  
ATOM   2602  CA  VAL B   7      11.822 -27.840  38.674  1.00 85.11           C  
ATOM   2603  HA  VAL B   7      10.882 -27.374  38.382  1.00 85.11           H  
ATOM   2604  C   VAL B   7      12.762 -27.713  37.472  1.00 85.11           C  
ATOM   2605  CB  VAL B   7      12.348 -27.089  39.908  1.00 85.11           C  
ATOM   2606  HB  VAL B   7      13.241 -27.583  40.290  1.00 85.11           H  
ATOM   2607  O   VAL B   7      12.541 -26.847  36.626  1.00 85.11           O  
ATOM   2608  CG1 VAL B   7      12.683 -25.641  39.558  1.00 85.11           C  
ATOM   2609 HG11 VAL B   7      11.827 -25.157  39.089  1.00 85.11           H  
ATOM   2610 HG12 VAL B   7      13.532 -25.604  38.875  1.00 85.11           H  
ATOM   2611 HG13 VAL B   7      12.930 -25.108  40.477  1.00 85.11           H  
ATOM   2612  CG2 VAL B   7      11.286 -27.019  41.014  1.00 85.11           C  
ATOM   2613 HG21 VAL B   7      10.942 -28.015  41.292  1.00 85.11           H  
ATOM   2614 HG22 VAL B   7      11.708 -26.554  41.906  1.00 85.11           H  
ATOM   2615 HG23 VAL B   7      10.426 -26.438  40.681  1.00 85.11           H  
ATOM   2616  N   ALA B   8      13.749 -28.604  37.331  1.00 84.72           N  
ATOM   2617  H   ALA B   8      13.911 -29.282  38.062  1.00 84.72           H  
ATOM   2618  CA  ALA B   8      14.611 -28.646  36.150  1.00 84.72           C  
ATOM   2619  HA  ALA B   8      15.089 -27.672  36.039  1.00 84.72           H  
ATOM   2620  C   ALA B   8      13.823 -28.921  34.854  1.00 84.72           C  
ATOM   2621  CB  ALA B   8      15.705 -29.696  36.378  1.00 84.72           C  
ATOM   2622  HB1 ALA B   8      15.260 -30.684  36.494  1.00 84.72           H  
ATOM   2623  HB2 ALA B   8      16.270 -29.451  37.277  1.00 84.72           H  
ATOM   2624  HB3 ALA B   8      16.384 -29.708  35.525  1.00 84.72           H  
ATOM   2625  O   ALA B   8      14.104 -28.308  33.822  1.00 84.72           O  
ATOM   2626  N   GLU B   9      12.815 -29.797  34.897  1.00 86.11           N  
ATOM   2627  H   GLU B   9      12.641 -30.296  35.757  1.00 86.11           H  
ATOM   2628  CA  GLU B   9      11.941 -30.085  33.753  1.00 86.11           C  
ATOM   2629  HA  GLU B   9      12.574 -30.294  32.891  1.00 86.11           H  
ATOM   2630  C   GLU B   9      11.064 -28.882  33.370  1.00 86.11           C  
ATOM   2631  CB  GLU B   9      11.086 -31.332  34.053  1.00 86.11           C  
ATOM   2632  HB2 GLU B   9      10.037 -31.049  34.140  1.00 86.11           H  
ATOM   2633  HB3 GLU B   9      11.396 -31.782  34.995  1.00 86.11           H  
ATOM   2634  O   GLU B   9      11.010 -28.501  32.196  1.00 86.11           O  
ATOM   2635  CG  GLU B   9      11.246 -32.374  32.940  1.00 86.11           C  
ATOM   2636  HG2 GLU B   9      10.930 -31.929  31.996  1.00 86.11           H  
ATOM   2637  HG3 GLU B   9      12.304 -32.621  32.850  1.00 86.11           H  
ATOM   2638  CD  GLU B   9      10.450 -33.666  33.184  1.00 86.11           C  
ATOM   2639  OE1 GLU B   9      10.709 -34.617  32.413  1.00 86.11           O  
ATOM   2640  OE2 GLU B   9       9.612 -33.704  34.112  1.00 86.11           O  
ATOM   2641  N   TYR B  10      10.450 -28.219  34.357  1.00 85.04           N  
ATOM   2642  H   TYR B  10      10.498 -28.602  35.291  1.00 85.04           H  
ATOM   2643  CA  TYR B  10       9.665 -27.002  34.127  1.00 85.04           C  
ATOM   2644  HA  TYR B  10       8.908 -27.217  33.373  1.00 85.04           H  
ATOM   2645  C   TYR B  10      10.517 -25.852  33.582  1.00 85.04           C  
ATOM   2646  CB  TYR B  10       8.965 -26.562  35.420  1.00 85.04           C  
ATOM   2647  HB2 TYR B  10       9.699 -26.512  36.224  1.00 85.04           H  
ATOM   2648  HB3 TYR B  10       8.575 -25.554  35.275  1.00 85.04           H  
ATOM   2649  O   TYR B  10      10.107 -25.181  32.633  1.00 85.04           O  
ATOM   2650  CG  TYR B  10       7.801 -27.438  35.834  1.00 85.04           C  
ATOM   2651  CD1 TYR B  10       6.705 -27.604  34.964  1.00 85.04           C  
ATOM   2652  HD1 TYR B  10       6.695 -27.116  34.000  1.00 85.04           H  
ATOM   2653  CD2 TYR B  10       7.795 -28.061  37.097  1.00 85.04           C  
ATOM   2654  HD2 TYR B  10       8.633 -27.934  37.765  1.00 85.04           H  
ATOM   2655  CE1 TYR B  10       5.615 -28.407  35.346  1.00 85.04           C  
ATOM   2656  HE1 TYR B  10       4.773 -28.548  34.685  1.00 85.04           H  
ATOM   2657  CE2 TYR B  10       6.704 -28.862  37.486  1.00 85.04           C  
ATOM   2658  HE2 TYR B  10       6.707 -29.342  38.453  1.00 85.04           H  
ATOM   2659  OH  TYR B  10       4.555 -29.803  36.976  1.00 85.04           O  
ATOM   2660  HH  TYR B  10       4.677 -30.180  37.850  1.00 85.04           H  
ATOM   2661  CZ  TYR B  10       5.614 -29.038  36.606  1.00 85.04           C  
ATOM   2662  N   LEU B  11      11.717 -25.641  34.133  1.00 83.95           N  
ATOM   2663  H   LEU B  11      11.991 -26.206  34.924  1.00 83.95           H  
ATOM   2664  CA  LEU B  11      12.631 -24.598  33.668  1.00 83.95           C  
ATOM   2665  HA  LEU B  11      12.087 -23.653  33.676  1.00 83.95           H  
ATOM   2666  C   LEU B  11      13.079 -24.858  32.225  1.00 83.95           C  
ATOM   2667  CB  LEU B  11      13.825 -24.503  34.635  1.00 83.95           C  
ATOM   2668  HB2 LEU B  11      13.451 -24.446  35.657  1.00 83.95           H  
ATOM   2669  HB3 LEU B  11      14.414 -25.415  34.548  1.00 83.95           H  
ATOM   2670  O   LEU B  11      13.119 -23.922  31.423  1.00 83.95           O  
ATOM   2671  CG  LEU B  11      14.739 -23.287  34.384  1.00 83.95           C  
ATOM   2672  HG  LEU B  11      15.056 -23.273  33.341  1.00 83.95           H  
ATOM   2673  CD1 LEU B  11      14.049 -21.961  34.716  1.00 83.95           C  
ATOM   2674 HD11 LEU B  11      14.750 -21.138  34.576  1.00 83.95           H  
ATOM   2675 HD12 LEU B  11      13.712 -21.964  35.752  1.00 83.95           H  
ATOM   2676 HD13 LEU B  11      13.203 -21.799  34.048  1.00 83.95           H  
ATOM   2677  CD2 LEU B  11      15.988 -23.394  35.258  1.00 83.95           C  
ATOM   2678 HD21 LEU B  11      16.647 -22.547  35.068  1.00 83.95           H  
ATOM   2679 HD22 LEU B  11      16.525 -24.313  35.024  1.00 83.95           H  
ATOM   2680 HD23 LEU B  11      15.709 -23.401  36.312  1.00 83.95           H  
ATOM   2681  N   ARG B  12      13.347 -26.124  31.869  1.00 86.78           N  
ATOM   2682  H   ARG B  12      13.313 -26.833  32.587  1.00 86.78           H  
ATOM   2683  CA  ARG B  12      13.661 -26.533  30.491  1.00 86.78           C  
ATOM   2684  HA  ARG B  12      14.511 -25.949  30.138  1.00 86.78           H  
ATOM   2685  C   ARG B  12      12.503 -26.229  29.543  1.00 86.78           C  
ATOM   2686  CB  ARG B  12      14.036 -28.023  30.467  1.00 86.78           C  
ATOM   2687  HB2 ARG B  12      13.168 -28.621  30.745  1.00 86.78           H  
ATOM   2688  HB3 ARG B  12      14.820 -28.196  31.204  1.00 86.78           H  
ATOM   2689  O   ARG B  12      12.732 -25.671  28.474  1.00 86.78           O  
ATOM   2690  CG  ARG B  12      14.544 -28.477  29.087  1.00 86.78           C  
ATOM   2691  HG2 ARG B  12      13.810 -28.221  28.323  1.00 86.78           H  
ATOM   2692  HG3 ARG B  12      15.476 -27.962  28.854  1.00 86.78           H  
ATOM   2693  CD  ARG B  12      14.764 -29.994  29.030  1.00 86.78           C  
ATOM   2694  HD2 ARG B  12      13.810 -30.481  29.234  1.00 86.78           H  
ATOM   2695  HD3 ARG B  12      15.068 -30.262  28.018  1.00 86.78           H  
ATOM   2696  NE  ARG B  12      15.803 -30.445  29.978  1.00 86.78           N  
ATOM   2697  HE  ARG B  12      16.627 -29.865  30.052  1.00 86.78           H  
ATOM   2698  NH1 ARG B  12      14.753 -32.345  30.763  1.00 86.78           N  
ATOM   2699 HH11 ARG B  12      13.956 -32.170  30.168  1.00 86.78           H  
ATOM   2700 HH12 ARG B  12      14.711 -33.123  31.405  1.00 86.78           H  
ATOM   2701  NH2 ARG B  12      16.753 -31.777  31.561  1.00 86.78           N  
ATOM   2702 HH21 ARG B  12      17.550 -31.159  31.612  1.00 86.78           H  
ATOM   2703 HH22 ARG B  12      16.704 -32.589  32.160  1.00 86.78           H  
ATOM   2704  CZ  ARG B  12      15.761 -31.516  30.756  1.00 86.78           C  
ATOM   2705  N   ARG B  13      11.260 -26.551  29.921  1.00 88.04           N  
ATOM   2706  H   ARG B  13      11.137 -27.027  30.803  1.00 88.04           H  
ATOM   2707  CA  ARG B  13      10.084 -26.246  29.091  1.00 88.04           C  
ATOM   2708  HA  ARG B  13      10.268 -26.648  28.095  1.00 88.04           H  
ATOM   2709  C   ARG B  13       9.904 -24.739  28.898  1.00 88.04           C  
ATOM   2710  CB  ARG B  13       8.826 -26.905  29.689  1.00 88.04           C  
ATOM   2711  HB2 ARG B  13       9.013 -27.966  29.853  1.00 88.04           H  
ATOM   2712  HB3 ARG B  13       8.611 -26.449  30.655  1.00 88.04           H  
ATOM   2713  O   ARG B  13       9.750 -24.297  27.765  1.00 88.04           O  
ATOM   2714  CG  ARG B  13       7.589 -26.747  28.787  1.00 88.04           C  
ATOM   2715  HG2 ARG B  13       6.703 -27.062  29.338  1.00 88.04           H  
ATOM   2716  HG3 ARG B  13       7.459 -25.696  28.530  1.00 88.04           H  
ATOM   2717  CD  ARG B  13       7.689 -27.591  27.508  1.00 88.04           C  
ATOM   2718  HD2 ARG B  13       7.389 -28.612  27.743  1.00 88.04           H  
ATOM   2719  HD3 ARG B  13       8.717 -27.607  27.146  1.00 88.04           H  
ATOM   2720  NE  ARG B  13       6.850 -27.038  26.439  1.00 88.04           N  
ATOM   2721  HE  ARG B  13       6.651 -26.048  26.477  1.00 88.04           H  
ATOM   2722  NH1 ARG B  13       6.776 -28.889  25.065  1.00 88.04           N  
ATOM   2723 HH11 ARG B  13       7.219 -29.445  25.783  1.00 88.04           H  
ATOM   2724 HH12 ARG B  13       6.489 -29.296  24.187  1.00 88.04           H  
ATOM   2725  NH2 ARG B  13       5.921 -26.933  24.399  1.00 88.04           N  
ATOM   2726 HH21 ARG B  13       6.046 -25.935  24.487  1.00 88.04           H  
ATOM   2727 HH22 ARG B  13       5.687 -27.317  23.494  1.00 88.04           H  
ATOM   2728  CZ  ARG B  13       6.512 -27.633  25.314  1.00 88.04           C  
ATOM   2729  N   ALA B  14       9.998 -23.957  29.974  1.00 87.42           N  
ATOM   2730  H   ALA B  14      10.112 -24.395  30.877  1.00 87.42           H  
ATOM   2731  CA  ALA B  14       9.856 -22.503  29.917  1.00 87.42           C  
ATOM   2732  HA  ALA B  14       8.884 -22.265  29.487  1.00 87.42           H  
ATOM   2733  C   ALA B  14      10.925 -21.844  29.028  1.00 87.42           C  
ATOM   2734  CB  ALA B  14       9.906 -21.952  31.348  1.00 87.42           C  
ATOM   2735  HB1 ALA B  14       9.109 -22.398  31.943  1.00 87.42           H  
ATOM   2736  HB2 ALA B  14       9.769 -20.871  31.328  1.00 87.42           H  
ATOM   2737  HB3 ALA B  14      10.867 -22.183  31.809  1.00 87.42           H  
ATOM   2738  O   ALA B  14      10.607 -20.961  28.235  1.00 87.42           O  
ATOM   2739  N   THR B  15      12.182 -22.291  29.117  1.00 88.60           N  
ATOM   2740  H   THR B  15      12.388 -23.026  29.780  1.00 88.60           H  
ATOM   2741  CA  THR B  15      13.266 -21.776  28.261  1.00 88.60           C  
ATOM   2742  HA  THR B  15      13.198 -20.688  28.254  1.00 88.60           H  
ATOM   2743  C   THR B  15      13.121 -22.201  26.799  1.00 88.60           C  
ATOM   2744  CB  THR B  15      14.669 -22.139  28.778  1.00 88.60           C  
ATOM   2745  HB  THR B  15      15.370 -22.099  27.945  1.00 88.60           H  
ATOM   2746  O   THR B  15      13.405 -21.391  25.916  1.00 88.60           O  
ATOM   2747  CG2 THR B  15      15.155 -21.150  29.833  1.00 88.60           C  
ATOM   2748 HG21 THR B  15      14.470 -21.141  30.681  1.00 88.60           H  
ATOM   2749 HG22 THR B  15      15.211 -20.150  29.403  1.00 88.60           H  
ATOM   2750 HG23 THR B  15      16.148 -21.442  30.175  1.00 88.60           H  
ATOM   2751  OG1 THR B  15      14.729 -23.423  29.351  1.00 88.60           O  
ATOM   2752  HG1 THR B  15      14.202 -23.434  30.154  1.00 88.60           H  
ATOM   2753  N   LEU B  16      12.631 -23.416  26.519  1.00 92.19           N  
ATOM   2754  H   LEU B  16      12.455 -24.054  27.282  1.00 92.19           H  
ATOM   2755  CA  LEU B  16      12.310 -23.854  25.154  1.00 92.19           C  
ATOM   2756  HA  LEU B  16      13.178 -23.679  24.519  1.00 92.19           H  
ATOM   2757  C   LEU B  16      11.168 -23.034  24.541  1.00 92.19           C  
ATOM   2758  CB  LEU B  16      11.961 -25.355  25.142  1.00 92.19           C  
ATOM   2759  HB2 LEU B  16      11.448 -25.585  24.208  1.00 92.19           H  
ATOM   2760  HB3 LEU B  16      11.260 -25.555  25.952  1.00 92.19           H  
ATOM   2761  O   LEU B  16      11.323 -22.522  23.433  1.00 92.19           O  
ATOM   2762  CG  LEU B  16      13.167 -26.300  25.270  1.00 92.19           C  
ATOM   2763  HG  LEU B  16      13.766 -26.030  26.141  1.00 92.19           H  
ATOM   2764  CD1 LEU B  16      12.672 -27.738  25.442  1.00 92.19           C  
ATOM   2765 HD11 LEU B  16      12.057 -27.803  26.339  1.00 92.19           H  
ATOM   2766 HD12 LEU B  16      13.522 -28.412  25.548  1.00 92.19           H  
ATOM   2767 HD13 LEU B  16      12.080 -28.035  24.577  1.00 92.19           H  
ATOM   2768  CD2 LEU B  16      14.067 -26.257  24.033  1.00 92.19           C  
ATOM   2769 HD21 LEU B  16      13.480 -26.471  23.141  1.00 92.19           H  
ATOM   2770 HD22 LEU B  16      14.859 -27.000  24.132  1.00 92.19           H  
ATOM   2771 HD23 LEU B  16      14.529 -25.273  23.947  1.00 92.19           H  
ATOM   2772  N   ASP B  17      10.062 -22.860  25.268  1.00 91.06           N  
ATOM   2773  H   ASP B  17       9.986 -23.335  26.156  1.00 91.06           H  
ATOM   2774  CA  ASP B  17       8.916 -22.073  24.803  1.00 91.06           C  
ATOM   2775  HA  ASP B  17       8.603 -22.448  23.829  1.00 91.06           H  
ATOM   2776  C   ASP B  17       9.296 -20.587  24.621  1.00 91.06           C  
ATOM   2777  CB  ASP B  17       7.732 -22.225  25.781  1.00 91.06           C  
ATOM   2778  HB2 ASP B  17       8.072 -21.978  26.786  1.00 91.06           H  
ATOM   2779  HB3 ASP B  17       6.971 -21.495  25.506  1.00 91.06           H  
ATOM   2780  O   ASP B  17       8.859 -19.955  23.661  1.00 91.06           O  
ATOM   2781  CG  ASP B  17       7.050 -23.609  25.803  1.00 91.06           C  
ATOM   2782  OD1 ASP B  17       7.122 -24.388  24.825  1.00 91.06           O  
ATOM   2783  OD2 ASP B  17       6.353 -23.909  26.797  1.00 91.06           O  
ATOM   2784  N   LEU B  18      10.152 -20.026  25.491  1.00 91.30           N  
ATOM   2785  H   LEU B  18      10.433 -20.564  26.298  1.00 91.30           H  
ATOM   2786  CA  LEU B  18      10.656 -18.650  25.354  1.00 91.30           C  
ATOM   2787  HA  LEU B  18       9.808 -17.977  25.232  1.00 91.30           H  
ATOM   2788  C   LEU B  18      11.528 -18.490  24.108  1.00 91.30           C  
ATOM   2789  CB  LEU B  18      11.431 -18.253  26.627  1.00 91.30           C  
ATOM   2790  HB2 LEU B  18      12.166 -19.029  26.840  1.00 91.30           H  
ATOM   2791  HB3 LEU B  18      10.732 -18.218  27.463  1.00 91.30           H  
ATOM   2792  O   LEU B  18      11.411 -17.490  23.397  1.00 91.30           O  
ATOM   2793  CG  LEU B  18      12.175 -16.903  26.537  1.00 91.30           C  
ATOM   2794  HG  LEU B  18      12.896 -16.934  25.720  1.00 91.30           H  
ATOM   2795  CD1 LEU B  18      11.237 -15.719  26.317  1.00 91.30           C  
ATOM   2796 HD11 LEU B  18      10.599 -15.604  27.194  1.00 91.30           H  
ATOM   2797 HD12 LEU B  18      10.615 -15.867  25.434  1.00 91.30           H  
ATOM   2798 HD13 LEU B  18      11.816 -14.805  26.183  1.00 91.30           H  
ATOM   2799  CD2 LEU B  18      12.951 -16.648  27.828  1.00 91.30           C  
ATOM   2800 HD21 LEU B  18      12.267 -16.631  28.677  1.00 91.30           H  
ATOM   2801 HD22 LEU B  18      13.465 -15.688  27.770  1.00 91.30           H  
ATOM   2802 HD23 LEU B  18      13.687 -17.437  27.976  1.00 91.30           H  
ATOM   2803  N   ARG B  19      12.402 -19.465  23.834  1.00 92.44           N  
ATOM   2804  H   ARG B  19      12.454 -20.253  24.464  1.00 92.44           H  
ATOM   2805  CA  ARG B  19      13.233 -19.458  22.627  1.00 92.44           C  
ATOM   2806  HA  ARG B  19      13.783 -18.517  22.589  1.00 92.44           H  
ATOM   2807  C   ARG B  19      12.365 -19.491  21.370  1.00 92.44           C  
ATOM   2808  CB  ARG B  19      14.231 -20.620  22.680  1.00 92.44           C  
ATOM   2809  HB2 ARG B  19      14.794 -20.560  23.611  1.00 92.44           H  
ATOM   2810  HB3 ARG B  19      13.686 -21.565  22.667  1.00 92.44           H  
ATOM   2811  O   ARG B  19      12.606 -18.687  20.477  1.00 92.44           O  
ATOM   2812  CG  ARG B  19      15.216 -20.570  21.501  1.00 92.44           C  
ATOM   2813  HG2 ARG B  19      14.680 -20.645  20.555  1.00 92.44           H  
ATOM   2814  HG3 ARG B  19      15.745 -19.618  21.521  1.00 92.44           H  
ATOM   2815  CD  ARG B  19      16.243 -21.703  21.580  1.00 92.44           C  
ATOM   2816  HD2 ARG B  19      16.985 -21.544  20.797  1.00 92.44           H  
ATOM   2817  HD3 ARG B  19      16.741 -21.660  22.549  1.00 92.44           H  
ATOM   2818  NE  ARG B  19      15.614 -23.022  21.386  1.00 92.44           N  
ATOM   2819  HE  ARG B  19      14.668 -23.020  21.032  1.00 92.44           H  
ATOM   2820  NH1 ARG B  19      17.442 -24.310  21.905  1.00 92.44           N  
ATOM   2821 HH11 ARG B  19      17.979 -23.465  22.043  1.00 92.44           H  
ATOM   2822 HH12 ARG B  19      17.897 -25.211  21.915  1.00 92.44           H  
ATOM   2823  NH2 ARG B  19      15.549 -25.289  21.239  1.00 92.44           N  
ATOM   2824 HH21 ARG B  19      16.015 -26.184  21.267  1.00 92.44           H  
ATOM   2825 HH22 ARG B  19      14.618 -25.228  20.853  1.00 92.44           H  
ATOM   2826  CZ  ARG B  19      16.202 -24.196  21.516  1.00 92.44           C  
ATOM   2827  N   ALA B  20      11.350 -20.357  21.336  1.00 94.85           N  
ATOM   2828  H   ALA B  20      11.217 -20.981  22.119  1.00 94.85           H  
ATOM   2829  CA  ALA B  20      10.404 -20.439  20.224  1.00 94.85           C  
ATOM   2830  HA  ALA B  20      10.956 -20.619  19.301  1.00 94.85           H  
ATOM   2831  C   ALA B  20       9.624 -19.126  20.036  1.00 94.85           C  
ATOM   2832  CB  ALA B  20       9.468 -21.628  20.466  1.00 94.85           C  
ATOM   2833  HB1 ALA B  20      10.049 -22.545  20.563  1.00 94.85           H  
ATOM   2834  HB2 ALA B  20       8.883 -21.473  21.372  1.00 94.85           H  
ATOM   2835  HB3 ALA B  20       8.789 -21.731  19.619  1.00 94.85           H  
ATOM   2836  O   ALA B  20       9.539 -18.619  18.924  1.00 94.85           O  
ATOM   2837  N   ALA B  21       9.136 -18.517  21.123  1.00 94.80           N  
ATOM   2838  H   ALA B  21       9.187 -18.990  22.014  1.00 94.80           H  
ATOM   2839  CA  ALA B  21       8.421 -17.243  21.049  1.00 94.80           C  
ATOM   2840  HA  ALA B  21       7.599 -17.361  20.344  1.00 94.80           H  
ATOM   2841  C   ALA B  21       9.311 -16.100  20.523  1.00 94.80           C  
ATOM   2842  CB  ALA B  21       7.835 -16.925  22.431  1.00 94.80           C  
ATOM   2843  HB1 ALA B  21       7.184 -17.739  22.750  1.00 94.80           H  
ATOM   2844  HB2 ALA B  21       7.249 -16.008  22.372  1.00 94.80           H  
ATOM   2845  HB3 ALA B  21       8.636 -16.797  23.159  1.00 94.80           H  
ATOM   2846  O   ALA B  21       8.914 -15.363  19.628  1.00 94.80           O  
ATOM   2847  N   ARG B  22      10.548 -15.970  21.022  1.00 93.59           N  
ATOM   2848  H   ARG B  22      10.835 -16.607  21.752  1.00 93.59           H  
ATOM   2849  CA  ARG B  22      11.504 -14.966  20.514  1.00 93.59           C  
ATOM   2850  HA  ARG B  22      11.039 -13.980  20.531  1.00 93.59           H  
ATOM   2851  C   ARG B  22      11.886 -15.191  19.056  1.00 93.59           C  
ATOM   2852  CB  ARG B  22      12.776 -14.959  21.365  1.00 93.59           C  
ATOM   2853  HB2 ARG B  22      13.558 -14.436  20.816  1.00 93.59           H  
ATOM   2854  HB3 ARG B  22      13.106 -15.983  21.544  1.00 93.59           H  
ATOM   2855  O   ARG B  22      12.200 -14.232  18.362  1.00 93.59           O  
ATOM   2856  CG  ARG B  22      12.563 -14.233  22.694  1.00 93.59           C  
ATOM   2857  HG2 ARG B  22      11.809 -14.748  23.289  1.00 93.59           H  
ATOM   2858  HG3 ARG B  22      12.227 -13.215  22.495  1.00 93.59           H  
ATOM   2859  CD  ARG B  22      13.889 -14.190  23.458  1.00 93.59           C  
ATOM   2860  HD2 ARG B  22      14.163 -15.210  23.730  1.00 93.59           H  
ATOM   2861  HD3 ARG B  22      14.657 -13.773  22.806  1.00 93.59           H  
ATOM   2862  NE  ARG B  22      13.784 -13.357  24.667  1.00 93.59           N  
ATOM   2863  HE  ARG B  22      12.949 -12.796  24.755  1.00 93.59           H  
ATOM   2864  NH1 ARG B  22      15.824 -13.877  25.584  1.00 93.59           N  
ATOM   2865 HH11 ARG B  22      16.050 -14.405  24.753  1.00 93.59           H  
ATOM   2866 HH12 ARG B  22      16.508 -13.731  26.312  1.00 93.59           H  
ATOM   2867  NH2 ARG B  22      14.433 -12.514  26.677  1.00 93.59           N  
ATOM   2868 HH21 ARG B  22      13.566 -12.000  26.744  1.00 93.59           H  
ATOM   2869 HH22 ARG B  22      15.075 -12.471  27.456  1.00 93.59           H  
ATOM   2870  CZ  ARG B  22      14.679 -13.252  25.632  1.00 93.59           C  
ATOM   2871  N   GLN B  23      11.910 -16.445  18.615  1.00 94.11           N  
ATOM   2872  H   GLN B  23      11.664 -17.195  19.244  1.00 94.11           H  
ATOM   2873  CA  GLN B  23      12.149 -16.767  17.219  1.00 94.11           C  
ATOM   2874  HA  GLN B  23      13.009 -16.191  16.876  1.00 94.11           H  
ATOM   2875  C   GLN B  23      10.969 -16.320  16.353  1.00 94.11           C  
ATOM   2876  CB  GLN B  23      12.506 -18.249  17.104  1.00 94.11           C  
ATOM   2877  HB2 GLN B  23      11.669 -18.872  17.418  1.00 94.11           H  
ATOM   2878  HB3 GLN B  23      13.353 -18.438  17.765  1.00 94.11           H  
ATOM   2879  O   GLN B  23      11.202 -15.565  15.420  1.00 94.11           O  
ATOM   2880  CG  GLN B  23      12.895 -18.610  15.670  1.00 94.11           C  
ATOM   2881  HG2 GLN B  23      13.535 -17.836  15.248  1.00 94.11           H  
ATOM   2882  HG3 GLN B  23      11.987 -18.661  15.070  1.00 94.11           H  
ATOM   2883  CD  GLN B  23      13.634 -19.937  15.559  1.00 94.11           C  
ATOM   2884  NE2 GLN B  23      13.809 -20.409  14.349  1.00 94.11           N  
ATOM   2885 HE21 GLN B  23      13.293 -19.978  13.596  1.00 94.11           H  
ATOM   2886 HE22 GLN B  23      14.264 -21.303  14.229  1.00 94.11           H  
ATOM   2887  OE1 GLN B  23      14.091 -20.528  16.535  1.00 94.11           O  
ATOM   2888  N   ARG B  24       9.726 -16.637  16.740  1.00 94.42           N  
ATOM   2889  H   ARG B  24       9.608 -17.280  17.510  1.00 94.42           H  
ATOM   2890  CA  ARG B  24       8.525 -16.183  16.022  1.00 94.42           C  
ATOM   2891  HA  ARG B  24       8.592 -16.567  15.004  1.00 94.42           H  
ATOM   2892  C   ARG B  24       8.438 -14.658  15.889  1.00 94.42           C  
ATOM   2893  CB  ARG B  24       7.266 -16.763  16.694  1.00 94.42           C  
ATOM   2894  HB2 ARG B  24       7.220 -16.411  17.725  1.00 94.42           H  
ATOM   2895  HB3 ARG B  24       7.351 -17.849  16.713  1.00 94.42           H  
ATOM   2896  O   ARG B  24       8.079 -14.175  14.828  1.00 94.42           O  
ATOM   2897  CG  ARG B  24       5.945 -16.391  15.992  1.00 94.42           C  
ATOM   2898  HG2 ARG B  24       5.121 -16.881  16.510  1.00 94.42           H  
ATOM   2899  HG3 ARG B  24       5.785 -15.314  16.047  1.00 94.42           H  
ATOM   2900  CD  ARG B  24       5.936 -16.829  14.522  1.00 94.42           C  
ATOM   2901  HD2 ARG B  24       6.128 -17.900  14.461  1.00 94.42           H  
ATOM   2902  HD3 ARG B  24       6.735 -16.309  13.994  1.00 94.42           H  
ATOM   2903  NE  ARG B  24       4.666 -16.522  13.845  1.00 94.42           N  
ATOM   2904  HE  ARG B  24       3.886 -16.137  14.358  1.00 94.42           H  
ATOM   2905  NH1 ARG B  24       5.428 -16.857  11.699  1.00 94.42           N  
ATOM   2906 HH11 ARG B  24       6.346 -17.089  12.049  1.00 94.42           H  
ATOM   2907 HH12 ARG B  24       5.284 -16.691  10.713  1.00 94.42           H  
ATOM   2908  NH2 ARG B  24       3.330 -16.176  12.061  1.00 94.42           N  
ATOM   2909 HH21 ARG B  24       3.174 -16.025  11.074  1.00 94.42           H  
ATOM   2910 HH22 ARG B  24       2.673 -15.803  12.731  1.00 94.42           H  
ATOM   2911  CZ  ARG B  24       4.484 -16.525  12.538  1.00 94.42           C  
ATOM   2912  N   ILE B  25       8.807 -13.898  16.926  1.00 95.22           N  
ATOM   2913  H   ILE B  25       9.024 -14.359  17.797  1.00 95.22           H  
ATOM   2914  CA  ILE B  25       8.855 -12.422  16.848  1.00 95.22           C  
ATOM   2915  HA  ILE B  25       7.868 -12.048  16.575  1.00 95.22           H  
ATOM   2916  C   ILE B  25       9.815 -11.962  15.744  1.00 95.22           C  
ATOM   2917  CB  ILE B  25       9.253 -11.803  18.206  1.00 95.22           C  
ATOM   2918  HB  ILE B  25      10.179 -12.272  18.537  1.00 95.22           H  
ATOM   2919  O   ILE B  25       9.440 -11.143  14.914  1.00 95.22           O  
ATOM   2920  CG1 ILE B  25       8.156 -12.069  19.254  1.00 95.22           C  
ATOM   2921 HG12 ILE B  25       7.273 -11.474  19.025  1.00 95.22           H  
ATOM   2922 HG13 ILE B  25       7.867 -13.120  19.216  1.00 95.22           H  
ATOM   2923  CG2 ILE B  25       9.494 -10.287  18.097  1.00 95.22           C  
ATOM   2924 HG21 ILE B  25      10.325 -10.065  17.426  1.00 95.22           H  
ATOM   2925 HG22 ILE B  25       9.745  -9.844  19.061  1.00 95.22           H  
ATOM   2926 HG23 ILE B  25       8.610  -9.789  17.700  1.00 95.22           H  
ATOM   2927  CD1 ILE B  25       8.612 -11.776  20.686  1.00 95.22           C  
ATOM   2928 HD11 ILE B  25       8.720 -10.703  20.846  1.00 95.22           H  
ATOM   2929 HD12 ILE B  25       9.558 -12.276  20.891  1.00 95.22           H  
ATOM   2930 HD13 ILE B  25       7.857 -12.160  21.373  1.00 95.22           H  
ATOM   2931  N   ARG B  26      11.031 -12.524  15.692  1.00 94.28           N  
ATOM   2932  H   ARG B  26      11.258 -13.256  16.350  1.00 94.28           H  
ATOM   2933  CA  ARG B  26      11.991 -12.184  14.632  1.00 94.28           C  
ATOM   2934  HA  ARG B  26      12.127 -11.102  14.611  1.00 94.28           H  
ATOM   2935  C   ARG B  26      11.465 -12.538  13.246  1.00 94.28           C  
ATOM   2936  CB  ARG B  26      13.345 -12.858  14.857  1.00 94.28           C  
ATOM   2937  HB2 ARG B  26      13.908 -12.807  13.926  1.00 94.28           H  
ATOM   2938  HB3 ARG B  26      13.198 -13.907  15.112  1.00 94.28           H  
ATOM   2939  O   ARG B  26      11.634 -11.737  12.342  1.00 94.28           O  
ATOM   2940  CG  ARG B  26      14.157 -12.143  15.941  1.00 94.28           C  
ATOM   2941  HG2 ARG B  26      13.654 -12.224  16.905  1.00 94.28           H  
ATOM   2942  HG3 ARG B  26      14.249 -11.090  15.678  1.00 94.28           H  
ATOM   2943  CD  ARG B  26      15.560 -12.750  16.023  1.00 94.28           C  
ATOM   2944  HD2 ARG B  26      16.002 -12.733  15.027  1.00 94.28           H  
ATOM   2945  HD3 ARG B  26      16.180 -12.117  16.658  1.00 94.28           H  
ATOM   2946  NE  ARG B  26      15.515 -14.143  16.513  1.00 94.28           N  
ATOM   2947  HE  ARG B  26      15.176 -14.814  15.839  1.00 94.28           H  
ATOM   2948  NH1 ARG B  26      16.263 -13.755  18.641  1.00 94.28           N  
ATOM   2949 HH11 ARG B  26      16.605 -14.089  19.531  1.00 94.28           H  
ATOM   2950 HH12 ARG B  26      16.315 -12.780  18.383  1.00 94.28           H  
ATOM   2951  NH2 ARG B  26      15.723 -15.838  18.013  1.00 94.28           N  
ATOM   2952 HH21 ARG B  26      15.971 -16.185  18.928  1.00 94.28           H  
ATOM   2953 HH22 ARG B  26      15.411 -16.468  17.287  1.00 94.28           H  
ATOM   2954  CZ  ARG B  26      15.827 -14.570  17.719  1.00 94.28           C  
ATOM   2955  N   GLU B  27      10.805 -13.684  13.097  1.00 94.50           N  
ATOM   2956  H   GLU B  27      10.718 -14.299  13.894  1.00 94.50           H  
ATOM   2957  CA  GLU B  27      10.192 -14.105  11.828  1.00 94.50           C  
ATOM   2958  HA  GLU B  27      10.944 -14.089  11.039  1.00 94.50           H  
ATOM   2959  C   GLU B  27       9.044 -13.182  11.377  1.00 94.50           C  
ATOM   2960  CB  GLU B  27       9.648 -15.536  11.962  1.00 94.50           C  
ATOM   2961  HB2 GLU B  27       8.906 -15.545  12.761  1.00 94.50           H  
ATOM   2962  HB3 GLU B  27       9.147 -15.813  11.035  1.00 94.50           H  
ATOM   2963  O   GLU B  27       8.762 -13.092  10.191  1.00 94.50           O  
ATOM   2964  CG  GLU B  27      10.726 -16.593  12.260  1.00 94.50           C  
ATOM   2965  HG2 GLU B  27      11.413 -16.660  11.417  1.00 94.50           H  
ATOM   2966  HG3 GLU B  27      11.334 -16.271  13.106  1.00 94.50           H  
ATOM   2967  CD  GLU B  27      10.146 -17.980  12.593  1.00 94.50           C  
ATOM   2968  OE1 GLU B  27      10.973 -18.902  12.816  1.00 94.50           O  
ATOM   2969  OE2 GLU B  27       8.903 -18.107  12.731  1.00 94.50           O  
ATOM   2970  N   LEU B  28       8.369 -12.493  12.297  1.00 95.59           N  
ATOM   2971  H   LEU B  28       8.593 -12.632  13.272  1.00 95.59           H  
ATOM   2972  CA  LEU B  28       7.313 -11.535  11.954  1.00 95.59           C  
ATOM   2973  HA  LEU B  28       6.782 -11.873  11.064  1.00 95.59           H  
ATOM   2974  C   LEU B  28       7.877 -10.147  11.620  1.00 95.59           C  
ATOM   2975  CB  LEU B  28       6.327 -11.462  13.127  1.00 95.59           C  
ATOM   2976  HB2 LEU B  28       6.900 -11.317  14.043  1.00 95.59           H  
ATOM   2977  HB3 LEU B  28       5.685 -10.591  12.998  1.00 95.59           H  
ATOM   2978  O   LEU B  28       7.380  -9.481  10.720  1.00 95.59           O  
ATOM   2979  CG  LEU B  28       5.442 -12.711  13.271  1.00 95.59           C  
ATOM   2980  HG  LEU B  28       6.041 -13.617  13.175  1.00 95.59           H  
ATOM   2981  CD1 LEU B  28       4.806 -12.708  14.660  1.00 95.59           C  
ATOM   2982 HD11 LEU B  28       4.196 -13.603  14.781  1.00 95.59           H  
ATOM   2983 HD12 LEU B  28       4.175 -11.826  14.769  1.00 95.59           H  
ATOM   2984 HD13 LEU B  28       5.585 -12.699  15.422  1.00 95.59           H  
ATOM   2985  CD2 LEU B  28       4.337 -12.735  12.216  1.00 95.59           C  
ATOM   2986 HD21 LEU B  28       4.769 -12.860  11.223  1.00 95.59           H  
ATOM   2987 HD22 LEU B  28       3.772 -11.803  12.243  1.00 95.59           H  
ATOM   2988 HD23 LEU B  28       3.649 -13.558  12.411  1.00 95.59           H  
ATOM   2989  N   GLU B  29       8.908  -9.701  12.339  1.00 92.88           N  
ATOM   2990  H   GLU B  29       9.221 -10.270  13.113  1.00 92.88           H  
ATOM   2991  CA  GLU B  29       9.429  -8.329  12.227  1.00 92.88           C  
ATOM   2992  HA  GLU B  29       8.637  -7.656  11.898  1.00 92.88           H  
ATOM   2993  C   GLU B  29      10.580  -8.186  11.221  1.00 92.88           C  
ATOM   2994  CB  GLU B  29       9.922  -7.863  13.611  1.00 92.88           C  
ATOM   2995  HB2 GLU B  29      10.419  -6.900  13.502  1.00 92.88           H  
ATOM   2996  HB3 GLU B  29      10.652  -8.584  13.978  1.00 92.88           H  
ATOM   2997  O   GLU B  29      10.743  -7.144  10.596  1.00 92.88           O  
ATOM   2998  CG  GLU B  29       8.790  -7.705  14.639  1.00 92.88           C  
ATOM   2999  HG2 GLU B  29       8.092  -6.952  14.272  1.00 92.88           H  
ATOM   3000  HG3 GLU B  29       8.253  -8.649  14.725  1.00 92.88           H  
ATOM   3001  CD  GLU B  29       9.283  -7.302  16.042  1.00 92.88           C  
ATOM   3002  OE1 GLU B  29       8.466  -6.753  16.824  1.00 92.88           O  
ATOM   3003  OE2 GLU B  29      10.446  -7.592  16.403  1.00 92.88           O  
ATOM   3004  N   SER B  30      11.429  -9.208  11.111  1.00 91.08           N  
ATOM   3005  H   SER B  30      11.188 -10.079  11.562  1.00 91.08           H  
ATOM   3006  CA  SER B  30      12.774  -9.091  10.527  1.00 91.08           C  
ATOM   3007  HA  SER B  30      12.750  -8.339   9.738  1.00 91.08           H  
ATOM   3008  C   SER B  30      13.240 -10.384   9.858  1.00 91.08           C  
ATOM   3009  CB  SER B  30      13.774  -8.610  11.594  1.00 91.08           C  
ATOM   3010  HB2 SER B  30      13.527  -7.582  11.861  1.00 91.08           H  
ATOM   3011  HB3 SER B  30      14.790  -8.620  11.199  1.00 91.08           H  
ATOM   3012  O   SER B  30      14.435 -10.660   9.797  1.00 91.08           O  
ATOM   3013  OG  SER B  30      13.691  -9.418  12.760  1.00 91.08           O  
ATOM   3014  HG  SER B  30      12.760  -9.637  12.839  1.00 91.08           H  
ATOM   3015  N   ASP B  31      12.303 -11.198   9.366  1.00 95.01           N  
ATOM   3016  H   ASP B  31      11.329 -10.952   9.468  1.00 95.01           H  
ATOM   3017  CA  ASP B  31      12.663 -12.361   8.559  1.00 95.01           C  
ATOM   3018  HA  ASP B  31      13.337 -12.982   9.149  1.00 95.01           H  
ATOM   3019  C   ASP B  31      13.376 -11.907   7.290  1.00 95.01           C  
ATOM   3020  CB  ASP B  31      11.423 -13.167   8.183  1.00 95.01           C  
ATOM   3021  HB2 ASP B  31      10.992 -12.776   7.261  1.00 95.01           H  
ATOM   3022  HB3 ASP B  31      10.696 -13.024   8.982  1.00 95.01           H  
ATOM   3023  O   ASP B  31      12.927 -10.973   6.608  1.00 95.01           O  
ATOM   3024  CG  ASP B  31      11.633 -14.668   8.033  1.00 95.01           C  
ATOM   3025  OD1 ASP B  31      12.662 -15.225   8.478  1.00 95.01           O  
ATOM   3026  OD2 ASP B  31      10.662 -15.333   7.607  1.00 95.01           O  
ATOM   3027  N   ASP B  32      14.470 -12.590   6.986  1.00 98.27           N  
ATOM   3028  H   ASP B  32      14.750 -13.345   7.597  1.00 98.27           H  
ATOM   3029  CA  ASP B  32      15.247 -12.367   5.780  1.00 98.27           C  
ATOM   3030  HA  ASP B  32      15.382 -11.296   5.627  1.00 98.27           H  
ATOM   3031  C   ASP B  32      14.482 -12.939   4.579  1.00 98.27           C  
ATOM   3032  CB  ASP B  32      16.628 -13.017   5.952  1.00 98.27           C  
ATOM   3033  HB2 ASP B  32      16.496 -14.039   6.307  1.00 98.27           H  
ATOM   3034  HB3 ASP B  32      17.104 -13.082   4.974  1.00 98.27           H  
ATOM   3035  O   ASP B  32      14.030 -14.089   4.603  1.00 98.27           O  
ATOM   3036  CG  ASP B  32      17.569 -12.264   6.907  1.00 98.27           C  
ATOM   3037  OD1 ASP B  32      17.427 -11.029   7.073  1.00 98.27           O  
ATOM   3038  OD2 ASP B  32      18.484 -12.924   7.449  1.00 98.27           O  
ATOM   3039  N   ILE B  33      14.335 -12.150   3.514  1.00 98.90           N  
ATOM   3040  H   ILE B  33      14.731 -11.221   3.545  1.00 98.90           H  
ATOM   3041  CA  ILE B  33      13.613 -12.550   2.299  1.00 98.90           C  
ATOM   3042  HA  ILE B  33      13.096 -13.494   2.471  1.00 98.90           H  
ATOM   3043  C   ILE B  33      14.624 -12.787   1.177  1.00 98.90           C  
ATOM   3044  CB  ILE B  33      12.537 -11.500   1.937  1.00 98.90           C  
ATOM   3045  HB  ILE B  33      13.043 -10.552   1.755  1.00 98.90           H  
ATOM   3046  O   ILE B  33      15.414 -11.910   0.853  1.00 98.90           O  
ATOM   3047  CG1 ILE B  33      11.524 -11.237   3.077  1.00 98.90           C  
ATOM   3048 HG12 ILE B  33      10.788 -10.513   2.727  1.00 98.90           H  
ATOM   3049 HG13 ILE B  33      12.045 -10.776   3.916  1.00 98.90           H  
ATOM   3050  CG2 ILE B  33      11.797 -11.869   0.640  1.00 98.90           C  
ATOM   3051 HG21 ILE B  33      11.044 -11.112   0.417  1.00 98.90           H  
ATOM   3052 HG22 ILE B  33      12.493 -11.905  -0.197  1.00 98.90           H  
ATOM   3053 HG23 ILE B  33      11.308 -12.838   0.735  1.00 98.90           H  
ATOM   3054  CD1 ILE B  33      10.772 -12.469   3.597  1.00 98.90           C  
ATOM   3055 HD11 ILE B  33      10.266 -12.986   2.782  1.00 98.90           H  
ATOM   3056 HD12 ILE B  33      10.024 -12.151   4.324  1.00 98.90           H  
ATOM   3057 HD13 ILE B  33      11.464 -13.149   4.094  1.00 98.90           H  
ATOM   3058  N   ALA B  34      14.620 -13.969   0.573  1.00 98.91           N  
ATOM   3059  H   ALA B  34      13.863 -14.603   0.786  1.00 98.91           H  
ATOM   3060  CA  ALA B  34      15.445 -14.296  -0.580  1.00 98.91           C  
ATOM   3061  HA  ALA B  34      16.409 -13.795  -0.490  1.00 98.91           H  
ATOM   3062  C   ALA B  34      14.779 -13.829  -1.881  1.00 98.91           C  
ATOM   3063  CB  ALA B  34      15.698 -15.807  -0.594  1.00 98.91           C  
ATOM   3064  HB1 ALA B  34      16.226 -16.080  -1.507  1.00 98.91           H  
ATOM   3065  HB2 ALA B  34      14.749 -16.342  -0.569  1.00 98.91           H  
ATOM   3066  HB3 ALA B  34      16.303 -16.089   0.268  1.00 98.91           H  
ATOM   3067  O   ALA B  34      13.594 -14.083  -2.106  1.00 98.91           O  
ATOM   3068  N   ILE B  35      15.567 -13.214  -2.762  1.00 98.93           N  
ATOM   3069  H   ILE B  35      16.529 -13.047  -2.501  1.00 98.93           H  
ATOM   3070  CA  ILE B  35      15.221 -13.073  -4.177  1.00 98.93           C  
ATOM   3071  HA  ILE B  35      14.139 -13.000  -4.286  1.00 98.93           H  
ATOM   3072  C   ILE B  35      15.692 -14.348  -4.872  1.00 98.93           C  
ATOM   3073  CB  ILE B  35      15.849 -11.802  -4.790  1.00 98.93           C  
ATOM   3074  HB  ILE B  35      16.931 -11.843  -4.661  1.00 98.93           H  
ATOM   3075  O   ILE B  35      16.899 -14.592  -4.941  1.00 98.93           O  
ATOM   3076  CG1 ILE B  35      15.308 -10.526  -4.107  1.00 98.93           C  
ATOM   3077 HG12 ILE B  35      15.254 -10.674  -3.028  1.00 98.93           H  
ATOM   3078 HG13 ILE B  35      14.301 -10.328  -4.474  1.00 98.93           H  
ATOM   3079  CG2 ILE B  35      15.520 -11.765  -6.293  1.00 98.93           C  
ATOM   3080 HG21 ILE B  35      14.446 -11.870  -6.443  1.00 98.93           H  
ATOM   3081 HG22 ILE B  35      15.855 -10.831  -6.743  1.00 98.93           H  
ATOM   3082 HG23 ILE B  35      16.019 -12.586  -6.808  1.00 98.93           H  
ATOM   3083  CD1 ILE B  35      16.154  -9.272  -4.347  1.00 98.93           C  
ATOM   3084 HD11 ILE B  35      15.685  -8.422  -3.852  1.00 98.93           H  
ATOM   3085 HD12 ILE B  35      16.234  -9.052  -5.411  1.00 98.93           H  
ATOM   3086 HD13 ILE B  35      17.144  -9.422  -3.916  1.00 98.93           H  
ATOM   3087  N   VAL B  36      14.750 -15.160  -5.353  1.00 98.80           N  
ATOM   3088  H   VAL B  36      13.785 -14.877  -5.266  1.00 98.80           H  
ATOM   3089  CA  VAL B  36      15.047 -16.479  -5.937  1.00 98.80           C  
ATOM   3090  HA  VAL B  36      16.071 -16.729  -5.659  1.00 98.80           H  
ATOM   3091  C   VAL B  36      15.044 -16.491  -7.462  1.00 98.80           C  
ATOM   3092  CB  VAL B  36      14.150 -17.594  -5.366  1.00 98.80           C  
ATOM   3093  HB  VAL B  36      14.430 -18.533  -5.844  1.00 98.80           H  
ATOM   3094  O   VAL B  36      15.715 -17.301  -8.085  1.00 98.80           O  
ATOM   3095  CG1 VAL B  36      14.357 -17.750  -3.853  1.00 98.80           C  
ATOM   3096 HG11 VAL B  36      15.411 -17.943  -3.653  1.00 98.80           H  
ATOM   3097 HG12 VAL B  36      14.042 -16.850  -3.325  1.00 98.80           H  
ATOM   3098 HG13 VAL B  36      13.776 -18.601  -3.496  1.00 98.80           H  
ATOM   3099  CG2 VAL B  36      12.655 -17.365  -5.621  1.00 98.80           C  
ATOM   3100 HG21 VAL B  36      12.307 -16.471  -5.103  1.00 98.80           H  
ATOM   3101 HG22 VAL B  36      12.470 -17.275  -6.691  1.00 98.80           H  
ATOM   3102 HG23 VAL B  36      12.093 -18.225  -5.255  1.00 98.80           H  
ATOM   3103  N   GLY B  37      14.346 -15.544  -8.081  1.00 98.77           N  
ATOM   3104  H   GLY B  37      13.837 -14.880  -7.514  1.00 98.77           H  
ATOM   3105  CA  GLY B  37      14.346 -15.346  -9.525  1.00 98.77           C  
ATOM   3106  HA2 GLY B  37      15.293 -15.683  -9.946  1.00 98.77           H  
ATOM   3107  HA3 GLY B  37      13.541 -15.917  -9.987  1.00 98.77           H  
ATOM   3108  C   GLY B  37      14.149 -13.880  -9.863  1.00 98.77           C  
ATOM   3109  O   GLY B  37      13.600 -13.116  -9.069  1.00 98.77           O  
ATOM   3110  N   ALA B  38      14.608 -13.473 -11.039  1.00 98.77           N  
ATOM   3111  H   ALA B  38      15.053 -14.140 -11.653  1.00 98.77           H  
ATOM   3112  CA  ALA B  38      14.427 -12.120 -11.542  1.00 98.77           C  
ATOM   3113  HA  ALA B  38      13.467 -11.741 -11.194  1.00 98.77           H  
ATOM   3114  C   ALA B  38      14.411 -12.127 -13.071  1.00 98.77           C  
ATOM   3115  CB  ALA B  38      15.544 -11.218 -10.995  1.00 98.77           C  
ATOM   3116  HB1 ALA B  38      15.521 -11.220  -9.906  1.00 98.77           H  
ATOM   3117  HB2 ALA B  38      16.516 -11.582 -11.327  1.00 98.77           H  
ATOM   3118  HB3 ALA B  38      15.399 -10.198 -11.352  1.00 98.77           H  
ATOM   3119  O   ALA B  38      15.117 -12.914 -13.699  1.00 98.77           O  
ATOM   3120  N   ALA B  39      13.636 -11.236 -13.672  1.00 98.70           N  
ATOM   3121  H   ALA B  39      13.054 -10.635 -13.106  1.00 98.70           H  
ATOM   3122  CA  ALA B  39      13.664 -10.986 -15.107  1.00 98.70           C  
ATOM   3123  HA  ALA B  39      14.667 -11.189 -15.483  1.00 98.70           H  
ATOM   3124  C   ALA B  39      13.362  -9.514 -15.395  1.00 98.70           C  
ATOM   3125  CB  ALA B  39      12.686 -11.927 -15.817  1.00 98.70           C  
ATOM   3126  HB1 ALA B  39      12.715 -11.768 -16.895  1.00 98.70           H  
ATOM   3127  HB2 ALA B  39      11.674 -11.729 -15.464  1.00 98.70           H  
ATOM   3128  HB3 ALA B  39      12.943 -12.965 -15.608  1.00 98.70           H  
ATOM   3129  O   ALA B  39      12.831  -8.786 -14.548  1.00 98.70           O  
ATOM   3130  N   CYS B  40      13.726  -9.069 -16.594  1.00 98.25           N  
ATOM   3131  H   CYS B  40      14.091  -9.712 -17.282  1.00 98.25           H  
ATOM   3132  CA  CYS B  40      13.530  -7.693 -17.015  1.00 98.25           C  
ATOM   3133  HA  CYS B  40      12.584  -7.343 -16.602  1.00 98.25           H  
ATOM   3134  C   CYS B  40      13.451  -7.545 -18.530  1.00 98.25           C  
ATOM   3135  CB  CYS B  40      14.664  -6.815 -16.472  1.00 98.25           C  
ATOM   3136  HB2 CYS B  40      14.632  -6.837 -15.383  1.00 98.25           H  
ATOM   3137  HB3 CYS B  40      14.505  -5.786 -16.795  1.00 98.25           H  
ATOM   3138  O   CYS B  40      14.039  -8.319 -19.283  1.00 98.25           O  
ATOM   3139  SG  CYS B  40      16.293  -7.381 -17.061  1.00 98.25           S  
ATOM   3140  HG  CYS B  40      15.976  -7.434 -18.358  1.00 98.25           H  
ATOM   3141  N   ARG B  41      12.810  -6.454 -18.940  1.00 97.93           N  
ATOM   3142  H   ARG B  41      12.362  -5.902 -18.223  1.00 97.93           H  
ATOM   3143  CA  ARG B  41      12.824  -5.897 -20.291  1.00 97.93           C  
ATOM   3144  HA  ARG B  41      13.576  -6.409 -20.892  1.00 97.93           H  
ATOM   3145  C   ARG B  41      13.217  -4.431 -20.163  1.00 97.93           C  
ATOM   3146  CB  ARG B  41      11.425  -6.084 -20.915  1.00 97.93           C  
ATOM   3147  HB2 ARG B  41      10.741  -6.475 -20.161  1.00 97.93           H  
ATOM   3148  HB3 ARG B  41      11.014  -5.124 -21.228  1.00 97.93           H  
ATOM   3149  O   ARG B  41      12.425  -3.642 -19.649  1.00 97.93           O  
ATOM   3150  CG  ARG B  41      11.398  -7.048 -22.107  1.00 97.93           C  
ATOM   3151  HG2 ARG B  41      10.383  -7.435 -22.198  1.00 97.93           H  
ATOM   3152  HG3 ARG B  41      12.066  -7.891 -21.930  1.00 97.93           H  
ATOM   3153  CD  ARG B  41      11.761  -6.338 -23.417  1.00 97.93           C  
ATOM   3154  HD2 ARG B  41      11.183  -5.417 -23.496  1.00 97.93           H  
ATOM   3155  HD3 ARG B  41      12.824  -6.096 -23.396  1.00 97.93           H  
ATOM   3156  NE  ARG B  41      11.441  -7.192 -24.574  1.00 97.93           N  
ATOM   3157  HE  ARG B  41      10.781  -7.939 -24.409  1.00 97.93           H  
ATOM   3158  NH1 ARG B  41      12.845  -6.241 -26.127  1.00 97.93           N  
ATOM   3159 HH11 ARG B  41      13.436  -6.555 -26.884  1.00 97.93           H  
ATOM   3160 HH12 ARG B  41      13.193  -5.631 -25.401  1.00 97.93           H  
ATOM   3161  NH2 ARG B  41      11.748  -8.082 -26.642  1.00 97.93           N  
ATOM   3162 HH21 ARG B  41      12.439  -8.214 -27.367  1.00 97.93           H  
ATOM   3163 HH22 ARG B  41      11.131  -8.848 -26.412  1.00 97.93           H  
ATOM   3164  CZ  ARG B  41      11.985  -7.150 -25.773  1.00 97.93           C  
ATOM   3165  N   PHE B  42      14.417  -4.072 -20.614  1.00 97.87           N  
ATOM   3166  H   PHE B  42      15.003  -4.780 -21.031  1.00 97.87           H  
ATOM   3167  CA  PHE B  42      14.949  -2.707 -20.537  1.00 97.87           C  
ATOM   3168  HA  PHE B  42      14.142  -2.055 -20.203  1.00 97.87           H  
ATOM   3169  C   PHE B  42      15.386  -2.165 -21.916  1.00 97.87           C  
ATOM   3170  CB  PHE B  42      16.077  -2.630 -19.486  1.00 97.87           C  
ATOM   3171  HB2 PHE B  42      16.515  -1.632 -19.498  1.00 97.87           H  
ATOM   3172  HB3 PHE B  42      16.870  -3.319 -19.776  1.00 97.87           H  
ATOM   3173  O   PHE B  42      15.520  -2.925 -22.887  1.00 97.87           O  
ATOM   3174  CG  PHE B  42      15.708  -2.940 -18.046  1.00 97.87           C  
ATOM   3175  CD1 PHE B  42      14.447  -2.606 -17.515  1.00 97.87           C  
ATOM   3176  HD1 PHE B  42      13.707  -2.111 -18.127  1.00 97.87           H  
ATOM   3177  CD2 PHE B  42      16.665  -3.547 -17.212  1.00 97.87           C  
ATOM   3178  HD2 PHE B  42      17.640  -3.800 -17.600  1.00 97.87           H  
ATOM   3179  CE1 PHE B  42      14.133  -2.901 -16.179  1.00 97.87           C  
ATOM   3180  HE1 PHE B  42      13.158  -2.651 -15.786  1.00 97.87           H  
ATOM   3181  CE2 PHE B  42      16.356  -3.832 -15.872  1.00 97.87           C  
ATOM   3182  HE2 PHE B  42      17.089  -4.317 -15.244  1.00 97.87           H  
ATOM   3183  CZ  PHE B  42      15.093  -3.512 -15.356  1.00 97.87           C  
ATOM   3184  HZ  PHE B  42      14.865  -3.742 -14.326  1.00 97.87           H  
ATOM   3185  N   PRO B  43      15.553  -0.834 -22.052  1.00 96.10           N  
ATOM   3186  CA  PRO B  43      16.002  -0.196 -23.287  1.00 96.10           C  
ATOM   3187  HA  PRO B  43      15.277  -0.412 -24.072  1.00 96.10           H  
ATOM   3188  C   PRO B  43      17.390  -0.679 -23.734  1.00 96.10           C  
ATOM   3189  CB  PRO B  43      15.980   1.308 -22.994  1.00 96.10           C  
ATOM   3190  HB2 PRO B  43      16.947   1.622 -22.599  1.00 96.10           H  
ATOM   3191  HB3 PRO B  43      15.716   1.893 -23.875  1.00 96.10           H  
ATOM   3192  O   PRO B  43      18.097  -1.367 -23.012  1.00 96.10           O  
ATOM   3193  CG  PRO B  43      14.938   1.444 -21.888  1.00 96.10           C  
ATOM   3194  HG2 PRO B  43      13.933   1.403 -22.309  1.00 96.10           H  
ATOM   3195  HG3 PRO B  43      15.077   2.348 -21.294  1.00 96.10           H  
ATOM   3196  CD  PRO B  43      15.215   0.191 -21.073  1.00 96.10           C  
ATOM   3197  HD2 PRO B  43      16.062   0.368 -20.410  1.00 96.10           H  
ATOM   3198  HD3 PRO B  43      14.334  -0.072 -20.487  1.00 96.10           H  
ATOM   3199  N   GLY B  44      17.794  -0.351 -24.963  1.00 92.09           N  
ATOM   3200  H   GLY B  44      17.205   0.262 -25.508  1.00 92.09           H  
ATOM   3201  CA  GLY B  44      19.086  -0.795 -25.519  1.00 92.09           C  
ATOM   3202  HA2 GLY B  44      19.403  -0.097 -26.294  1.00 92.09           H  
ATOM   3203  HA3 GLY B  44      19.840  -0.783 -24.732  1.00 92.09           H  
ATOM   3204  C   GLY B  44      19.064  -2.209 -26.114  1.00 92.09           C  
ATOM   3205  O   GLY B  44      19.963  -2.574 -26.871  1.00 92.09           O  
ATOM   3206  N   GLY B  45      17.980  -2.960 -25.902  1.00 85.36           N  
ATOM   3207  H   GLY B  45      17.316  -2.615 -25.223  1.00 85.36           H  
ATOM   3208  CA  GLY B  45      17.850  -4.357 -26.330  1.00 85.36           C  
ATOM   3209  HA2 GLY B  45      16.828  -4.528 -26.669  1.00 85.36           H  
ATOM   3210  HA3 GLY B  45      18.533  -4.575 -27.151  1.00 85.36           H  
ATOM   3211  C   GLY B  45      18.129  -5.353 -25.205  1.00 85.36           C  
ATOM   3212  O   GLY B  45      18.517  -6.483 -25.489  1.00 85.36           O  
ATOM   3213  N   ASP B  46      17.940  -4.932 -23.956  1.00 81.39           N  
ATOM   3214  H   ASP B  46      17.643  -3.983 -23.778  1.00 81.39           H  
ATOM   3215  CA  ASP B  46      18.064  -5.781 -22.778  1.00 81.39           C  
ATOM   3216  HA  ASP B  46      18.884  -6.484 -22.922  1.00 81.39           H  
ATOM   3217  C   ASP B  46      16.799  -6.613 -22.586  1.00 81.39           C  
ATOM   3218  CB  ASP B  46      18.378  -4.904 -21.559  1.00 81.39           C  
ATOM   3219  HB2 ASP B  46      17.710  -4.043 -21.575  1.00 81.39           H  
ATOM   3220  HB3 ASP B  46      18.213  -5.476 -20.646  1.00 81.39           H  
ATOM   3221  O   ASP B  46      15.839  -6.206 -21.937  1.00 81.39           O  
ATOM   3222  CG  ASP B  46      19.821  -4.420 -21.573  1.00 81.39           C  
ATOM   3223  OD1 ASP B  46      20.656  -5.146 -22.149  1.00 81.39           O  
ATOM   3224  OD2 ASP B  46      20.110  -3.326 -21.045  1.00 81.39           O  
ATOM   3225  N   GLU B  47      16.803  -7.799 -23.186  1.00 85.57           N  
ATOM   3226  H   GLU B  47      17.602  -8.033 -23.758  1.00 85.57           H  
ATOM   3227  CA  GLU B  47      15.717  -8.789 -23.086  1.00 85.57           C  
ATOM   3228  HA  GLU B  47      14.792  -8.273 -22.829  1.00 85.57           H  
ATOM   3229  C   GLU B  47      15.959  -9.796 -21.949  1.00 85.57           C  
ATOM   3230  CB  GLU B  47      15.494  -9.483 -24.445  1.00 85.57           C  
ATOM   3231  HB2 GLU B  47      14.545 -10.017 -24.404  1.00 85.57           H  
ATOM   3232  HB3 GLU B  47      16.296 -10.198 -24.627  1.00 85.57           H  
ATOM   3233  O   GLU B  47      15.310 -10.830 -21.863  1.00 85.57           O  
ATOM   3234  CG  GLU B  47      15.455  -8.474 -25.605  1.00 85.57           C  
ATOM   3235  HG2 GLU B  47      16.472  -8.156 -25.831  1.00 85.57           H  
ATOM   3236  HG3 GLU B  47      14.904  -7.595 -25.273  1.00 85.57           H  
ATOM   3237  CD  GLU B  47      14.822  -9.001 -26.898  1.00 85.57           C  
ATOM   3238  OE1 GLU B  47      14.291  -8.136 -27.646  1.00 85.57           O  
ATOM   3239  OE2 GLU B  47      14.856 -10.221 -27.154  1.00 85.57           O  
ATOM   3240  N   GLY B  48      16.948  -9.528 -21.096  1.00 91.48           N  
ATOM   3241  H   GLY B  48      17.443  -8.655 -21.204  1.00 91.48           H  
ATOM   3242  CA  GLY B  48      17.330 -10.402 -20.000  1.00 91.48           C  
ATOM   3243  HA2 GLY B  48      16.469 -10.531 -19.344  1.00 91.48           H  
ATOM   3244  HA3 GLY B  48      17.613 -11.375 -20.402  1.00 91.48           H  
ATOM   3245  C   GLY B  48      18.495  -9.855 -19.182  1.00 91.48           C  
ATOM   3246  O   GLY B  48      19.144  -8.872 -19.554  1.00 91.48           O  
ATOM   3247  N   LEU B  49      18.760 -10.534 -18.067  1.00 96.03           N  
ATOM   3248  H   LEU B  49      18.208 -11.356 -17.868  1.00 96.03           H  
ATOM   3249  CA  LEU B  49      19.760 -10.158 -17.068  1.00 96.03           C  
ATOM   3250  HA  LEU B  49      19.545  -9.154 -16.700  1.00 96.03           H  
ATOM   3251  C   LEU B  49      21.192 -10.122 -17.624  1.00 96.03           C  
ATOM   3252  CB  LEU B  49      19.661 -11.170 -15.912  1.00 96.03           C  
ATOM   3253  HB2 LEU B  49      19.752 -12.176 -16.320  1.00 96.03           H  
ATOM   3254  HB3 LEU B  49      20.514 -11.027 -15.249  1.00 96.03           H  
ATOM   3255  O   LEU B  49      21.960  -9.228 -17.283  1.00 96.03           O  
ATOM   3256  CG  LEU B  49      18.383 -11.094 -15.058  1.00 96.03           C  
ATOM   3257  HG  LEU B  49      17.515 -11.305 -15.683  1.00 96.03           H  
ATOM   3258  CD1 LEU B  49      18.464 -12.153 -13.961  1.00 96.03           C  
ATOM   3259 HD11 LEU B  49      19.309 -11.951 -13.303  1.00 96.03           H  
ATOM   3260 HD12 LEU B  49      17.546 -12.152 -13.372  1.00 96.03           H  
ATOM   3261 HD13 LEU B  49      18.596 -13.140 -14.404  1.00 96.03           H  
ATOM   3262  CD2 LEU B  49      18.196  -9.734 -14.387  1.00 96.03           C  
ATOM   3263 HD21 LEU B  49      19.081  -9.481 -13.803  1.00 96.03           H  
ATOM   3264 HD22 LEU B  49      18.023  -8.967 -15.142  1.00 96.03           H  
ATOM   3265 HD23 LEU B  49      17.329  -9.774 -13.728  1.00 96.03           H  
ATOM   3266  N   GLU B  50      21.549 -11.049 -18.512  1.00 94.14           N  
ATOM   3267  H   GLU B  50      20.879 -11.762 -18.766  1.00 94.14           H  
ATOM   3268  CA  GLU B  50      22.906 -11.172 -19.053  1.00 94.14           C  
ATOM   3269  HA  GLU B  50      23.620 -11.131 -18.230  1.00 94.14           H  
ATOM   3270  C   GLU B  50      23.231 -10.015 -20.008  1.00 94.14           C  
ATOM   3271  CB  GLU B  50      23.085 -12.516 -19.790  1.00 94.14           C  
ATOM   3272  HB2 GLU B  50      22.503 -12.514 -20.711  1.00 94.14           H  
ATOM   3273  HB3 GLU B  50      24.133 -12.584 -20.082  1.00 94.14           H  
ATOM   3274  O   GLU B  50      24.323  -9.446 -19.974  1.00 94.14           O  
ATOM   3275  CG  GLU B  50      22.750 -13.784 -18.972  1.00 94.14           C  
ATOM   3276  HG2 GLU B  50      23.220 -14.632 -19.471  1.00 94.14           H  
ATOM   3277  HG3 GLU B  50      23.196 -13.693 -17.982  1.00 94.14           H  
ATOM   3278  CD  GLU B  50      21.240 -14.082 -18.845  1.00 94.14           C  
ATOM   3279  OE1 GLU B  50      20.826 -15.014 -18.126  1.00 94.14           O  
ATOM   3280  OE2 GLU B  50      20.420 -13.374 -19.476  1.00 94.14           O  
ATOM   3281  N   THR B  51      22.268  -9.635 -20.854  1.00 94.91           N  
ATOM   3282  H   THR B  51      21.382 -10.118 -20.824  1.00 94.91           H  
ATOM   3283  CA  THR B  51      22.378  -8.446 -21.711  1.00 94.91           C  
ATOM   3284  HA  THR B  51      23.323  -8.493 -22.252  1.00 94.91           H  
ATOM   3285  C   THR B  51      22.442  -7.169 -20.883  1.00 94.91           C  
ATOM   3286  CB  THR B  51      21.230  -8.368 -22.734  1.00 94.91           C  
ATOM   3287  HB  THR B  51      21.053  -7.333 -23.027  1.00 94.91           H  
ATOM   3288  O   THR B  51      23.322  -6.343 -21.131  1.00 94.91           O  
ATOM   3289  CG2 THR B  51      21.586  -9.155 -23.992  1.00 94.91           C  
ATOM   3290 HG21 THR B  51      22.541  -8.803 -24.383  1.00 94.91           H  
ATOM   3291 HG22 THR B  51      20.805  -9.003 -24.737  1.00 94.91           H  
ATOM   3292 HG23 THR B  51      21.659 -10.215 -23.752  1.00 94.91           H  
ATOM   3293  OG1 THR B  51      20.039  -8.959 -22.256  1.00 94.91           O  
ATOM   3294  HG1 THR B  51      19.800  -8.538 -21.426  1.00 94.91           H  
ATOM   3295  N   TYR B  52      21.613  -7.078 -19.839  1.00 97.21           N  
ATOM   3296  H   TYR B  52      20.945  -7.816 -19.668  1.00 97.21           H  
ATOM   3297  CA  TYR B  52      21.589  -5.927 -18.947  1.00 97.21           C  
ATOM   3298  HA  TYR B  52      21.438  -5.033 -19.553  1.00 97.21           H  
ATOM   3299  C   TYR B  52      22.921  -5.746 -18.211  1.00 97.21           C  
ATOM   3300  CB  TYR B  52      20.402  -6.085 -17.989  1.00 97.21           C  
ATOM   3301  HB2 TYR B  52      20.500  -7.037 -17.469  1.00 97.21           H  
ATOM   3302  HB3 TYR B  52      19.484  -6.122 -18.575  1.00 97.21           H  
ATOM   3303  O   TYR B  52      23.484  -4.651 -18.216  1.00 97.21           O  
ATOM   3304  CG  TYR B  52      20.252  -4.986 -16.960  1.00 97.21           C  
ATOM   3305  CD1 TYR B  52      19.844  -5.318 -15.655  1.00 97.21           C  
ATOM   3306  HD1 TYR B  52      19.638  -6.348 -15.402  1.00 97.21           H  
ATOM   3307  CD2 TYR B  52      20.496  -3.639 -17.302  1.00 97.21           C  
ATOM   3308  HD2 TYR B  52      20.791  -3.368 -18.305  1.00 97.21           H  
ATOM   3309  CE1 TYR B  52      19.684  -4.314 -14.686  1.00 97.21           C  
ATOM   3310  HE1 TYR B  52      19.370  -4.564 -13.684  1.00 97.21           H  
ATOM   3311  CE2 TYR B  52      20.350  -2.635 -16.330  1.00 97.21           C  
ATOM   3312  HE2 TYR B  52      20.555  -1.603 -16.572  1.00 97.21           H  
ATOM   3313  OH  TYR B  52      19.728  -2.012 -14.103  1.00 97.21           O  
ATOM   3314  HH  TYR B  52      19.325  -2.336 -13.294  1.00 97.21           H  
ATOM   3315  CZ  TYR B  52      19.920  -2.973 -15.032  1.00 97.21           C  
ATOM   3316  N   TRP B  53      23.497  -6.824 -17.663  1.00 97.37           N  
ATOM   3317  H   TRP B  53      22.992  -7.698 -17.654  1.00 97.37           H  
ATOM   3318  CA  TRP B  53      24.831  -6.770 -17.065  1.00 97.37           C  
ATOM   3319  HA  TRP B  53      24.824  -6.042 -16.253  1.00 97.37           H  
ATOM   3320  C   TRP B  53      25.890  -6.313 -18.065  1.00 97.37           C  
ATOM   3321  CB  TRP B  53      25.250  -8.128 -16.499  1.00 97.37           C  
ATOM   3322  HB2 TRP B  53      24.589  -8.402 -15.678  1.00 97.37           H  
ATOM   3323  HB3 TRP B  53      25.158  -8.890 -17.273  1.00 97.37           H  
ATOM   3324  O   TRP B  53      26.695  -5.439 -17.748  1.00 97.37           O  
ATOM   3325  CG  TRP B  53      26.659  -8.104 -15.995  1.00 97.37           C  
ATOM   3326  CD1 TRP B  53      27.694  -8.800 -16.515  1.00 97.37           C  
ATOM   3327  HD1 TRP B  53      27.610  -9.523 -17.313  1.00 97.37           H  
ATOM   3328  CD2 TRP B  53      27.226  -7.280 -14.931  1.00 97.37           C  
ATOM   3329  CE2 TRP B  53      28.629  -7.531 -14.867  1.00 97.37           C  
ATOM   3330  CE3 TRP B  53      26.699  -6.338 -14.020  1.00 97.37           C  
ATOM   3331  HE3 TRP B  53      25.644  -6.109 -14.048  1.00 97.37           H  
ATOM   3332  NE1 TRP B  53      28.859  -8.455 -15.861  1.00 97.37           N  
ATOM   3333  HE1 TRP B  53      29.748  -8.900 -16.037  1.00 97.37           H  
ATOM   3334  CH2 TRP B  53      28.900  -5.995 -13.023  1.00 97.37           C  
ATOM   3335  HH2 TRP B  53      29.527  -5.513 -12.287  1.00 97.37           H  
ATOM   3336  CZ2 TRP B  53      29.465  -6.897 -13.938  1.00 97.37           C  
ATOM   3337  HZ2 TRP B  53      30.523  -7.112 -13.913  1.00 97.37           H  
ATOM   3338  CZ3 TRP B  53      27.522  -5.719 -13.062  1.00 97.37           C  
ATOM   3339  HZ3 TRP B  53      27.091  -5.035 -12.346  1.00 97.37           H  
ATOM   3340  N   ARG B  54      25.880  -6.862 -19.285  1.00 96.18           N  
ATOM   3341  H   ARG B  54      25.193  -7.575 -19.484  1.00 96.18           H  
ATOM   3342  CA  ARG B  54      26.842  -6.472 -20.318  1.00 96.18           C  
ATOM   3343  HA  ARG B  54      27.847  -6.641 -19.931  1.00 96.18           H  
ATOM   3344  C   ARG B  54      26.755  -4.974 -20.622  1.00 96.18           C  
ATOM   3345  CB  ARG B  54      26.632  -7.344 -21.557  1.00 96.18           C  
ATOM   3346  HB2 ARG B  54      25.638  -7.150 -21.958  1.00 96.18           H  
ATOM   3347  HB3 ARG B  54      26.691  -8.394 -21.270  1.00 96.18           H  
ATOM   3348  O   ARG B  54      27.790  -4.319 -20.660  1.00 96.18           O  
ATOM   3349  CG  ARG B  54      27.701  -7.058 -22.622  1.00 96.18           C  
ATOM   3350  HG2 ARG B  54      28.687  -7.300 -22.226  1.00 96.18           H  
ATOM   3351  HG3 ARG B  54      27.680  -5.999 -22.881  1.00 96.18           H  
ATOM   3352  CD  ARG B  54      27.457  -7.860 -23.898  1.00 96.18           C  
ATOM   3353  HD2 ARG B  54      28.259  -7.628 -24.598  1.00 96.18           H  
ATOM   3354  HD3 ARG B  54      27.481  -8.922 -23.652  1.00 96.18           H  
ATOM   3355  NE  ARG B  54      26.161  -7.487 -24.490  1.00 96.18           N  
ATOM   3356  HE  ARG B  54      25.779  -6.610 -24.166  1.00 96.18           H  
ATOM   3357  NH1 ARG B  54      25.919  -9.241 -25.933  1.00 96.18           N  
ATOM   3358 HH11 ARG B  54      25.374  -9.730 -26.629  1.00 96.18           H  
ATOM   3359 HH12 ARG B  54      26.832  -9.548 -25.630  1.00 96.18           H  
ATOM   3360  NH2 ARG B  54      24.315  -7.676 -25.777  1.00 96.18           N  
ATOM   3361 HH21 ARG B  54      23.723  -8.179 -26.423  1.00 96.18           H  
ATOM   3362 HH22 ARG B  54      23.978  -6.820 -25.361  1.00 96.18           H  
ATOM   3363  CZ  ARG B  54      25.471  -8.139 -25.395  1.00 96.18           C  
ATOM   3364  N   HIS B  55      25.553  -4.417 -20.773  1.00 95.90           N  
ATOM   3365  H   HIS B  55      24.729  -4.999 -20.710  1.00 95.90           H  
ATOM   3366  CA  HIS B  55      25.381  -2.976 -20.982  1.00 95.90           C  
ATOM   3367  HA  HIS B  55      25.983  -2.666 -21.836  1.00 95.90           H  
ATOM   3368  C   HIS B  55      25.873  -2.139 -19.796  1.00 95.90           C  
ATOM   3369  CB  HIS B  55      23.911  -2.664 -21.276  1.00 95.90           C  
ATOM   3370  HB2 HIS B  55      23.277  -3.174 -20.551  1.00 95.90           H  
ATOM   3371  HB3 HIS B  55      23.749  -1.593 -21.151  1.00 95.90           H  
ATOM   3372  O   HIS B  55      26.520  -1.114 -20.008  1.00 95.90           O  
ATOM   3373  CG  HIS B  55      23.448  -3.021 -22.663  1.00 95.90           C  
ATOM   3374  CD2 HIS B  55      24.183  -3.483 -23.722  1.00 95.90           C  
ATOM   3375  HD2 HIS B  55      25.250  -3.649 -23.726  1.00 95.90           H  
ATOM   3376  ND1 HIS B  55      22.144  -2.973 -23.068  1.00 95.90           N  
ATOM   3377  HD1 HIS B  55      21.366  -2.976 -22.425  1.00 95.90           H  
ATOM   3378  CE1 HIS B  55      22.085  -3.433 -24.325  1.00 95.90           C  
ATOM   3379  HE1 HIS B  55      21.162  -3.642 -24.847  1.00 95.90           H  
ATOM   3380  NE2 HIS B  55      23.309  -3.753 -24.786  1.00 95.90           N  
ATOM   3381  N   LEU B  56      25.627  -2.578 -18.557  1.00 97.13           N  
ATOM   3382  H   LEU B  56      25.062  -3.407 -18.443  1.00 97.13           H  
ATOM   3383  CA  LEU B  56      26.143  -1.904 -17.362  1.00 97.13           C  
ATOM   3384  HA  LEU B  56      25.860  -0.853 -17.396  1.00 97.13           H  
ATOM   3385  C   LEU B  56      27.677  -1.943 -17.295  1.00 97.13           C  
ATOM   3386  CB  LEU B  56      25.544  -2.559 -16.106  1.00 97.13           C  
ATOM   3387  HB2 LEU B  56      26.079  -2.182 -15.235  1.00 97.13           H  
ATOM   3388  HB3 LEU B  56      25.722  -3.633 -16.155  1.00 97.13           H  
ATOM   3389  O   LEU B  56      28.308  -0.917 -17.047  1.00 97.13           O  
ATOM   3390  CG  LEU B  56      24.042  -2.316 -15.890  1.00 97.13           C  
ATOM   3391  HG  LEU B  56      23.478  -2.569 -16.788  1.00 97.13           H  
ATOM   3392  CD1 LEU B  56      23.575  -3.210 -14.739  1.00 97.13           C  
ATOM   3393 HD11 LEU B  56      24.246  -3.111 -13.886  1.00 97.13           H  
ATOM   3394 HD12 LEU B  56      23.572  -4.247 -15.075  1.00 97.13           H  
ATOM   3395 HD13 LEU B  56      22.560  -2.944 -14.444  1.00 97.13           H  
ATOM   3396  CD2 LEU B  56      23.748  -0.857 -15.539  1.00 97.13           C  
ATOM   3397 HD21 LEU B  56      24.017  -0.212 -16.375  1.00 97.13           H  
ATOM   3398 HD22 LEU B  56      24.307  -0.559 -14.652  1.00 97.13           H  
ATOM   3399 HD23 LEU B  56      22.678  -0.747 -15.358  1.00 97.13           H  
ATOM   3400  N   ALA B  57      28.281  -3.108 -17.534  1.00 96.54           N  
ATOM   3401  H   ALA B  57      27.701  -3.913 -17.719  1.00 96.54           H  
ATOM   3402  CA  ALA B  57      29.727  -3.313 -17.479  1.00 96.54           C  
ATOM   3403  HA  ALA B  57      30.097  -2.942 -16.522  1.00 96.54           H  
ATOM   3404  C   ALA B  57      30.474  -2.555 -18.590  1.00 96.54           C  
ATOM   3405  CB  ALA B  57      29.995  -4.820 -17.553  1.00 96.54           C  
ATOM   3406  HB1 ALA B  57      29.481  -5.326 -16.736  1.00 96.54           H  
ATOM   3407  HB2 ALA B  57      31.066  -5.006 -17.468  1.00 96.54           H  
ATOM   3408  HB3 ALA B  57      29.633  -5.216 -18.501  1.00 96.54           H  
ATOM   3409  O   ALA B  57      31.565  -2.037 -18.360  1.00 96.54           O  
ATOM   3410  N   GLU B  58      29.874  -2.448 -19.778  1.00 95.48           N  
ATOM   3411  H   GLU B  58      29.017  -2.962 -19.929  1.00 95.48           H  
ATOM   3412  CA  GLU B  58      30.390  -1.649 -20.896  1.00 95.48           C  
ATOM   3413  HA  GLU B  58      31.469  -1.790 -20.965  1.00 95.48           H  
ATOM   3414  C   GLU B  58      30.172  -0.137 -20.703  1.00 95.48           C  
ATOM   3415  CB  GLU B  58      29.758  -2.144 -22.213  1.00 95.48           C  
ATOM   3416  HB2 GLU B  58      30.007  -1.446 -23.012  1.00 95.48           H  
ATOM   3417  HB3 GLU B  58      28.674  -2.160 -22.097  1.00 95.48           H  
ATOM   3418  O   GLU B  58      30.671   0.660 -21.498  1.00 95.48           O  
ATOM   3419  CG  GLU B  58      30.264  -3.541 -22.627  1.00 95.48           C  
ATOM   3420  HG2 GLU B  58      31.327  -3.464 -22.854  1.00 95.48           H  
ATOM   3421  HG3 GLU B  58      30.163  -4.230 -21.788  1.00 95.48           H  
ATOM   3422  CD  GLU B  58      29.538  -4.141 -23.848  1.00 95.48           C  
ATOM   3423  OE1 GLU B  58      29.836  -5.316 -24.179  1.00 95.48           O  
ATOM   3424  OE2 GLU B  58      28.689  -3.459 -24.469  1.00 95.48           O  
ATOM   3425  N   GLY B  59      29.447   0.278 -19.655  1.00 95.68           N  
ATOM   3426  H   GLY B  59      29.089  -0.414 -19.013  1.00 95.68           H  
ATOM   3427  CA  GLY B  59      29.120   1.682 -19.406  1.00 95.68           C  
ATOM   3428  HA2 GLY B  59      30.036   2.272 -19.391  1.00 95.68           H  
ATOM   3429  HA3 GLY B  59      28.634   1.761 -18.433  1.00 95.68           H  
ATOM   3430  C   GLY B  59      28.181   2.268 -20.463  1.00 95.68           C  
ATOM   3431  O   GLY B  59      28.248   3.461 -20.757  1.00 95.68           O  
ATOM   3432  N   MET B  60      27.327   1.439 -21.070  1.00 95.56           N  
ATOM   3433  H   MET B  60      27.277   0.482 -20.752  1.00 95.56           H  
ATOM   3434  CA  MET B  60      26.416   1.874 -22.122  1.00 95.56           C  
ATOM   3435  HA  MET B  60      27.012   2.403 -22.865  1.00 95.56           H  
ATOM   3436  C   MET B  60      25.371   2.844 -21.559  1.00 95.56           C  
ATOM   3437  CB  MET B  60      25.769   0.660 -22.805  1.00 95.56           C  
ATOM   3438  HB2 MET B  60      26.544  -0.077 -23.018  1.00 95.56           H  
ATOM   3439  HB3 MET B  60      25.035   0.210 -22.137  1.00 95.56           H  
ATOM   3440  O   MET B  60      24.806   2.624 -20.484  1.00 95.56           O  
ATOM   3441  CG  MET B  60      25.089   1.060 -24.122  1.00 95.56           C  
ATOM   3442  HG2 MET B  60      25.834   1.509 -24.779  1.00 95.56           H  
ATOM   3443  HG3 MET B  60      24.332   1.813 -23.905  1.00 95.56           H  
ATOM   3444  SD  MET B  60      24.264  -0.277 -25.027  1.00 95.56           S  
ATOM   3445  CE  MET B  60      25.685  -1.315 -25.475  1.00 95.56           C  
ATOM   3446  HE1 MET B  60      26.189  -1.677 -24.579  1.00 95.56           H  
ATOM   3447  HE2 MET B  60      26.393  -0.738 -26.069  1.00 95.56           H  
ATOM   3448  HE3 MET B  60      25.341  -2.172 -26.054  1.00 95.56           H  
ATOM   3449  N   VAL B  61      25.099   3.906 -22.318  1.00 96.58           N  
ATOM   3450  H   VAL B  61      25.635   4.036 -23.164  1.00 96.58           H  
ATOM   3451  CA  VAL B  61      24.042   4.878 -22.031  1.00 96.58           C  
ATOM   3452  HA  VAL B  61      23.529   4.598 -21.111  1.00 96.58           H  
ATOM   3453  C   VAL B  61      23.040   4.867 -23.174  1.00 96.58           C  
ATOM   3454  CB  VAL B  61      24.605   6.288 -21.836  1.00 96.58           C  
ATOM   3455  HB  VAL B  61      25.116   6.571 -22.757  1.00 96.58           H  
ATOM   3456  O   VAL B  61      23.380   5.189 -24.314  1.00 96.58           O  
ATOM   3457  CG1 VAL B  61      23.479   7.290 -21.534  1.00 96.58           C  
ATOM   3458 HG11 VAL B  61      23.903   8.254 -21.253  1.00 96.58           H  
ATOM   3459 HG12 VAL B  61      22.888   6.929 -20.693  1.00 96.58           H  
ATOM   3460 HG13 VAL B  61      22.821   7.408 -22.395  1.00 96.58           H  
ATOM   3461  CG2 VAL B  61      25.622   6.357 -20.706  1.00 96.58           C  
ATOM   3462 HG21 VAL B  61      26.464   5.695 -20.912  1.00 96.58           H  
ATOM   3463 HG22 VAL B  61      25.139   6.055 -19.777  1.00 96.58           H  
ATOM   3464 HG23 VAL B  61      26.000   7.374 -20.601  1.00 96.58           H  
ATOM   3465  N   VAL B  62      21.795   4.531 -22.866  1.00 95.56           N  
ATOM   3466  H   VAL B  62      21.580   4.330 -21.900  1.00 95.56           H  
ATOM   3467  CA  VAL B  62      20.705   4.466 -23.832  1.00 95.56           C  
ATOM   3468  HA  VAL B  62      21.129   4.302 -24.823  1.00 95.56           H  
ATOM   3469  C   VAL B  62      19.957   5.794 -23.838  1.00 95.56           C  
ATOM   3470  CB  VAL B  62      19.763   3.285 -23.539  1.00 95.56           C  
ATOM   3471  HB  VAL B  62      19.229   3.456 -22.604  1.00 95.56           H  
ATOM   3472  O   VAL B  62      19.314   6.168 -22.865  1.00 95.56           O  
ATOM   3473  CG1 VAL B  62      18.746   3.157 -24.683  1.00 95.56           C  
ATOM   3474 HG11 VAL B  62      19.262   3.032 -25.635  1.00 95.56           H  
ATOM   3475 HG12 VAL B  62      18.107   2.291 -24.509  1.00 95.56           H  
ATOM   3476 HG13 VAL B  62      18.112   4.043 -24.723  1.00 95.56           H  
ATOM   3477  CG2 VAL B  62      20.525   1.956 -23.427  1.00 95.56           C  
ATOM   3478 HG21 VAL B  62      21.216   1.988 -22.585  1.00 95.56           H  
ATOM   3479 HG22 VAL B  62      21.085   1.753 -24.340  1.00 95.56           H  
ATOM   3480 HG23 VAL B  62      19.824   1.142 -23.236  1.00 95.56           H  
ATOM   3481  N   SER B  63      20.019   6.504 -24.961  1.00 95.84           N  
ATOM   3482  H   SER B  63      20.632   6.185 -25.698  1.00 95.84           H  
ATOM   3483  CA  SER B  63      19.147   7.643 -25.253  1.00 95.84           C  
ATOM   3484  HA  SER B  63      18.186   7.490 -24.762  1.00 95.84           H  
ATOM   3485  C   SER B  63      18.931   7.716 -26.760  1.00 95.84           C  
ATOM   3486  CB  SER B  63      19.745   8.940 -24.706  1.00 95.84           C  
ATOM   3487  HB2 SER B  63      20.699   9.142 -25.193  1.00 95.84           H  
ATOM   3488  HB3 SER B  63      19.906   8.833 -23.633  1.00 95.84           H  
ATOM   3489  O   SER B  63      19.870   7.910 -27.535  1.00 95.84           O  
ATOM   3490  OG  SER B  63      18.859  10.015 -24.935  1.00 95.84           O  
ATOM   3491  HG  SER B  63      18.571  10.349 -24.082  1.00 95.84           H  
ATOM   3492  N   THR B  64      17.697   7.488 -27.192  1.00 94.41           N  
ATOM   3493  H   THR B  64      16.969   7.374 -26.502  1.00 94.41           H  
ATOM   3494  CA  THR B  64      17.284   7.437 -28.596  1.00 94.41           C  
ATOM   3495  HA  THR B  64      18.124   7.713 -29.234  1.00 94.41           H  
ATOM   3496  C   THR B  64      16.173   8.444 -28.844  1.00 94.41           C  
ATOM   3497  CB  THR B  64      16.825   6.026 -29.004  1.00 94.41           C  
ATOM   3498  HB  THR B  64      16.512   6.049 -30.048  1.00 94.41           H  
ATOM   3499  O   THR B  64      15.486   8.859 -27.911  1.00 94.41           O  
ATOM   3500  CG2 THR B  64      17.947   4.995 -28.863  1.00 94.41           C  
ATOM   3501 HG21 THR B  64      18.806   5.304 -29.459  1.00 94.41           H  
ATOM   3502 HG22 THR B  64      18.245   4.902 -27.819  1.00 94.41           H  
ATOM   3503 HG23 THR B  64      17.592   4.028 -29.218  1.00 94.41           H  
ATOM   3504  OG1 THR B  64      15.741   5.578 -28.226  1.00 94.41           O  
ATOM   3505  HG1 THR B  64      15.022   6.201 -28.352  1.00 94.41           H  
ATOM   3506  N   GLU B  65      15.956   8.823 -30.104  1.00 93.89           N  
ATOM   3507  H   GLU B  65      16.505   8.433 -30.857  1.00 93.89           H  
ATOM   3508  CA  GLU B  65      14.711   9.511 -30.449  1.00 93.89           C  
ATOM   3509  HA  GLU B  65      14.633  10.415 -29.846  1.00 93.89           H  
ATOM   3510  C   GLU B  65      13.497   8.645 -30.104  1.00 93.89           C  
ATOM   3511  CB  GLU B  65      14.657   9.917 -31.928  1.00 93.89           C  
ATOM   3512  HB2 GLU B  65      14.996   9.094 -32.557  1.00 93.89           H  
ATOM   3513  HB3 GLU B  65      13.619  10.138 -32.176  1.00 93.89           H  
ATOM   3514  O   GLU B  65      13.570   7.411 -30.080  1.00 93.89           O  
ATOM   3515  CG  GLU B  65      15.488  11.177 -32.206  1.00 93.89           C  
ATOM   3516  HG2 GLU B  65      15.288  11.908 -31.423  1.00 93.89           H  
ATOM   3517  HG3 GLU B  65      16.545  10.919 -32.156  1.00 93.89           H  
ATOM   3518  CD  GLU B  65      15.172  11.824 -33.566  1.00 93.89           C  
ATOM   3519  OE1 GLU B  65      15.725  12.923 -33.797  1.00 93.89           O  
ATOM   3520  OE2 GLU B  65      14.424  11.227 -34.374  1.00 93.89           O  
ATOM   3521  N   VAL B  66      12.378   9.315 -29.848  1.00 93.29           N  
ATOM   3522  H   VAL B  66      12.414  10.325 -29.835  1.00 93.29           H  
ATOM   3523  CA  VAL B  66      11.079   8.663 -29.699  1.00 93.29           C  
ATOM   3524  HA  VAL B  66      11.099   8.059 -28.792  1.00 93.29           H  
ATOM   3525  C   VAL B  66      10.796   7.784 -30.928  1.00 93.29           C  
ATOM   3526  CB  VAL B  66       9.971   9.706 -29.540  1.00 93.29           C  
ATOM   3527  HB  VAL B  66      10.023  10.400 -30.379  1.00 93.29           H  
ATOM   3528  O   VAL B  66      10.916   8.262 -32.062  1.00 93.29           O  
ATOM   3529  CG1 VAL B  66       8.584   9.056 -29.536  1.00 93.29           C  
ATOM   3530 HG11 VAL B  66       7.845   9.857 -29.503  1.00 93.29           H  
ATOM   3531 HG12 VAL B  66       8.464   8.394 -28.679  1.00 93.29           H  
ATOM   3532 HG13 VAL B  66       8.394   8.514 -30.463  1.00 93.29           H  
ATOM   3533  CG2 VAL B  66      10.133  10.502 -28.237  1.00 93.29           C  
ATOM   3534 HG21 VAL B  66       9.546  11.418 -28.305  1.00 93.29           H  
ATOM   3535 HG22 VAL B  66      11.172  10.784 -28.066  1.00 93.29           H  
ATOM   3536 HG23 VAL B  66       9.776   9.918 -27.389  1.00 93.29           H  
ATOM   3537  N   PRO B  67      10.368   6.522 -30.743  1.00 91.97           N  
ATOM   3538  CA  PRO B  67      10.000   5.655 -31.852  1.00 91.97           C  
ATOM   3539  HA  PRO B  67      10.886   5.496 -32.467  1.00 91.97           H  
ATOM   3540  C   PRO B  67       8.880   6.269 -32.706  1.00 91.97           C  
ATOM   3541  CB  PRO B  67       9.603   4.324 -31.208  1.00 91.97           C  
ATOM   3542  HB2 PRO B  67       9.878   3.474 -31.833  1.00 91.97           H  
ATOM   3543  HB3 PRO B  67       8.535   4.315 -30.991  1.00 91.97           H  
ATOM   3544  O   PRO B  67       7.783   6.555 -32.219  1.00 91.97           O  
ATOM   3545  CG  PRO B  67      10.365   4.315 -29.888  1.00 91.97           C  
ATOM   3546  HG2 PRO B  67       9.886   3.684 -29.139  1.00 91.97           H  
ATOM   3547  HG3 PRO B  67      11.392   3.992 -30.059  1.00 91.97           H  
ATOM   3548  CD  PRO B  67      10.354   5.783 -29.490  1.00 91.97           C  
ATOM   3549  HD2 PRO B  67       9.451   6.019 -28.926  1.00 91.97           H  
ATOM   3550  HD3 PRO B  67      11.245   5.993 -28.898  1.00 91.97           H  
ATOM   3551  N   ALA B  68       9.147   6.461 -34.001  1.00 89.76           N  
ATOM   3552  H   ALA B  68      10.093   6.283 -34.308  1.00 89.76           H  
ATOM   3553  CA  ALA B  68       8.232   7.134 -34.930  1.00 89.76           C  
ATOM   3554  HA  ALA B  68       8.013   8.127 -34.539  1.00 89.76           H  
ATOM   3555  C   ALA B  68       6.891   6.404 -35.116  1.00 89.76           C  
ATOM   3556  CB  ALA B  68       8.948   7.272 -36.280  1.00 89.76           C  
ATOM   3557  HB1 ALA B  68       9.180   6.286 -36.683  1.00 89.76           H  
ATOM   3558  HB2 ALA B  68       8.304   7.804 -36.980  1.00 89.76           H  
ATOM   3559  HB3 ALA B  68       9.871   7.837 -36.148  1.00 89.76           H  
ATOM   3560  O   ALA B  68       5.901   6.996 -35.540  1.00 89.76           O  
ATOM   3561  N   ASP B  69       6.864   5.110 -34.811  1.00 85.45           N  
ATOM   3562  H   ASP B  69       7.680   4.707 -34.372  1.00 85.45           H  
ATOM   3563  CA  ASP B  69       5.682   4.262 -34.838  1.00 85.45           C  
ATOM   3564  HA  ASP B  69       5.111   4.493 -35.737  1.00 85.45           H  
ATOM   3565  C   ASP B  69       4.760   4.506 -33.624  1.00 85.45           C  
ATOM   3566  CB  ASP B  69       6.184   2.813 -34.933  1.00 85.45           C  
ATOM   3567  HB2 ASP B  69       6.998   2.759 -35.656  1.00 85.45           H  
ATOM   3568  HB3 ASP B  69       5.392   2.175 -35.325  1.00 85.45           H  
ATOM   3569  O   ASP B  69       3.615   4.051 -33.621  1.00 85.45           O  
ATOM   3570  CG  ASP B  69       6.684   2.307 -33.580  1.00 85.45           C  
ATOM   3571  OD1 ASP B  69       7.553   2.997 -33.012  1.00 85.45           O  
ATOM   3572  OD2 ASP B  69       6.134   1.292 -33.098  1.00 85.45           O  
ATOM   3573  N   ARG B  70       5.232   5.244 -32.611  1.00 88.46           N  
ATOM   3574  H   ARG B  70       6.204   5.517 -32.651  1.00 88.46           H  
ATOM   3575  CA  ARG B  70       4.414   5.785 -31.523  1.00 88.46           C  
ATOM   3576  HA  ARG B  70       3.533   5.156 -31.400  1.00 88.46           H  
ATOM   3577  C   ARG B  70       3.924   7.167 -31.906  1.00 88.46           C  
ATOM   3578  CB  ARG B  70       5.195   5.813 -30.208  1.00 88.46           C  
ATOM   3579  HB2 ARG B  70       6.045   6.490 -30.294  1.00 88.46           H  
ATOM   3580  HB3 ARG B  70       4.545   6.178 -29.412  1.00 88.46           H  
ATOM   3581  O   ARG B  70       2.730   7.345 -32.097  1.00 88.46           O  
ATOM   3582  CG  ARG B  70       5.700   4.419 -29.847  1.00 88.46           C  
ATOM   3583  HG2 ARG B  70       4.860   3.745 -29.678  1.00 88.46           H  
ATOM   3584  HG3 ARG B  70       6.330   4.019 -30.641  1.00 88.46           H  
ATOM   3585  CD  ARG B  70       6.518   4.552 -28.582  1.00 88.46           C  
ATOM   3586  HD2 ARG B  70       5.849   4.825 -27.766  1.00 88.46           H  
ATOM   3587  HD3 ARG B  70       7.261   5.339 -28.711  1.00 88.46           H  
ATOM   3588  NE  ARG B  70       7.207   3.296 -28.280  1.00 88.46           N  
ATOM   3589  HE  ARG B  70       7.273   2.586 -28.995  1.00 88.46           H  
ATOM   3590  NH1 ARG B  70       7.811   3.998 -26.236  1.00 88.46           N  
ATOM   3591 HH11 ARG B  70       8.017   3.646 -25.312  1.00 88.46           H  
ATOM   3592 HH12 ARG B  70       7.112   4.727 -26.245  1.00 88.46           H  
ATOM   3593  NH2 ARG B  70       8.482   1.994 -26.916  1.00 88.46           N  
ATOM   3594 HH21 ARG B  70       8.905   1.905 -26.003  1.00 88.46           H  
ATOM   3595 HH22 ARG B  70       8.662   1.287 -27.614  1.00 88.46           H  
ATOM   3596  CZ  ARG B  70       7.830   3.090 -27.148  1.00 88.46           C  
ATOM   3597  N   TRP B  71       4.812   8.139 -32.032  1.00 86.03           N  
ATOM   3598  H   TRP B  71       5.790   7.931 -31.891  1.00 86.03           H  
ATOM   3599  CA  TRP B  71       4.473   9.485 -32.483  1.00 86.03           C  
ATOM   3600  HA  TRP B  71       3.713   9.412 -33.261  1.00 86.03           H  
ATOM   3601  C   TRP B  71       5.703  10.133 -33.113  1.00 86.03           C  
ATOM   3602  CB  TRP B  71       3.890  10.315 -31.326  1.00 86.03           C  
ATOM   3603  HB2 TRP B  71       2.911   9.909 -31.071  1.00 86.03           H  
ATOM   3604  HB3 TRP B  71       3.722  11.334 -31.676  1.00 86.03           H  
ATOM   3605  O   TRP B  71       6.838   9.782 -32.798  1.00 86.03           O  
ATOM   3606  CG  TRP B  71       4.697  10.381 -30.064  1.00 86.03           C  
ATOM   3607  CD1 TRP B  71       4.643   9.493 -29.043  1.00 86.03           C  
ATOM   3608  HD1 TRP B  71       4.007   8.621 -29.011  1.00 86.03           H  
ATOM   3609  CD2 TRP B  71       5.626  11.422 -29.634  1.00 86.03           C  
ATOM   3610  CE2 TRP B  71       6.082  11.102 -28.319  1.00 86.03           C  
ATOM   3611  CE3 TRP B  71       6.090  12.633 -30.195  1.00 86.03           C  
ATOM   3612  HE3 TRP B  71       5.740  12.936 -31.171  1.00 86.03           H  
ATOM   3613  NE1 TRP B  71       5.471   9.906 -28.019  1.00 86.03           N  
ATOM   3614  HE1 TRP B  71       5.550   9.435 -27.129  1.00 86.03           H  
ATOM   3615  CH2 TRP B  71       7.416  13.112 -28.193  1.00 86.03           C  
ATOM   3616  HH2 TRP B  71       8.085  13.763 -27.651  1.00 86.03           H  
ATOM   3617  CZ2 TRP B  71       6.977  11.914 -27.611  1.00 86.03           C  
ATOM   3618  HZ2 TRP B  71       7.312  11.633 -26.624  1.00 86.03           H  
ATOM   3619  CZ3 TRP B  71       6.959  13.473 -29.469  1.00 86.03           C  
ATOM   3620  HZ3 TRP B  71       7.278  14.421 -29.876  1.00 86.03           H  
ATOM   3621  N   ARG B  72       5.496  11.061 -34.049  1.00 90.13           N  
ATOM   3622  H   ARG B  72       4.553  11.366 -34.242  1.00 90.13           H  
ATOM   3623  CA  ARG B  72       6.606  11.750 -34.716  1.00 90.13           C  
ATOM   3624  HA  ARG B  72       7.439  11.059 -34.843  1.00 90.13           H  
ATOM   3625  C   ARG B  72       7.085  12.897 -33.843  1.00 90.13           C  
ATOM   3626  CB  ARG B  72       6.174  12.266 -36.090  1.00 90.13           C  
ATOM   3627  HB2 ARG B  72       6.941  12.934 -36.480  1.00 90.13           H  
ATOM   3628  HB3 ARG B  72       5.251  12.833 -35.970  1.00 90.13           H  
ATOM   3629  O   ARG B  72       6.373  13.885 -33.694  1.00 90.13           O  
ATOM   3630  CG  ARG B  72       5.945  11.133 -37.093  1.00 90.13           C  
ATOM   3631  HG2 ARG B  72       5.144  10.491 -36.725  1.00 90.13           H  
ATOM   3632  HG3 ARG B  72       6.848  10.532 -37.195  1.00 90.13           H  
ATOM   3633  CD  ARG B  72       5.520  11.712 -38.447  1.00 90.13           C  
ATOM   3634  HD2 ARG B  72       4.678  11.125 -38.814  1.00 90.13           H  
ATOM   3635  HD3 ARG B  72       5.176  12.737 -38.311  1.00 90.13           H  
ATOM   3636  NE  ARG B  72       6.607  11.661 -39.445  1.00 90.13           N  
ATOM   3637  HE  ARG B  72       7.467  11.215 -39.158  1.00 90.13           H  
ATOM   3638  NH1 ARG B  72       5.476  12.794 -41.076  1.00 90.13           N  
ATOM   3639 HH11 ARG B  72       4.801  13.047 -40.368  1.00 90.13           H  
ATOM   3640 HH12 ARG B  72       5.444  13.249 -41.977  1.00 90.13           H  
ATOM   3641  NH2 ARG B  72       7.507  11.962 -41.517  1.00 90.13           N  
ATOM   3642 HH21 ARG B  72       8.346  11.492 -41.210  1.00 90.13           H  
ATOM   3643 HH22 ARG B  72       7.448  12.365 -42.442  1.00 90.13           H  
ATOM   3644  CZ  ARG B  72       6.527  12.137 -40.673  1.00 90.13           C  
ATOM   3645  N   ALA B  73       8.310  12.793 -33.333  1.00 88.60           N  
ATOM   3646  H   ALA B  73       8.790  11.907 -33.404  1.00 88.60           H  
ATOM   3647  CA  ALA B  73       8.892  13.813 -32.465  1.00 88.60           C  
ATOM   3648  HA  ALA B  73       8.313  13.841 -31.542  1.00 88.60           H  
ATOM   3649  C   ALA B  73       8.848  15.232 -33.067  1.00 88.60           C  
ATOM   3650  CB  ALA B  73      10.315  13.386 -32.100  1.00 88.60           C  
ATOM   3651  HB1 ALA B  73      10.948  13.351 -32.986  1.00 88.60           H  
ATOM   3652  HB2 ALA B  73      10.303  12.406 -31.623  1.00 88.60           H  
ATOM   3653  HB3 ALA B  73      10.724  14.109 -31.395  1.00 88.60           H  
ATOM   3654  O   ALA B  73       8.511  16.185 -32.371  1.00 88.60           O  
ATOM   3655  N   ALA B  74       9.089  15.364 -34.377  1.00 89.73           N  
ATOM   3656  H   ALA B  74       9.372  14.539 -34.887  1.00 89.73           H  
ATOM   3657  CA  ALA B  74       9.079  16.644 -35.093  1.00 89.73           C  
ATOM   3658  HA  ALA B  74       9.838  17.293 -34.657  1.00 89.73           H  
ATOM   3659  C   ALA B  74       7.740  17.405 -35.022  1.00 89.73           C  
ATOM   3660  CB  ALA B  74       9.449  16.365 -36.555  1.00 89.73           C  
ATOM   3661  HB1 ALA B  74       8.691  15.732 -37.016  1.00 89.73           H  
ATOM   3662  HB2 ALA B  74      10.422  15.875 -36.605  1.00 89.73           H  
ATOM   3663  HB3 ALA B  74       9.501  17.308 -37.098  1.00 89.73           H  
ATOM   3664  O   ALA B  74       7.729  18.632 -35.100  1.00 89.73           O  
ATOM   3665  N   ASP B  75       6.621  16.699 -34.849  1.00 91.77           N  
ATOM   3666  H   ASP B  75       6.671  15.697 -34.736  1.00 91.77           H  
ATOM   3667  CA  ASP B  75       5.300  17.331 -34.793  1.00 91.77           C  
ATOM   3668  HA  ASP B  75       5.255  18.111 -35.554  1.00 91.77           H  
ATOM   3669  C   ASP B  75       5.052  18.015 -33.436  1.00 91.77           C  
ATOM   3670  CB  ASP B  75       4.208  16.299 -35.132  1.00 91.77           C  
ATOM   3671  HB2 ASP B  75       3.235  16.782 -35.043  1.00 91.77           H  
ATOM   3672  HB3 ASP B  75       4.244  15.490 -34.403  1.00 91.77           H  
ATOM   3673  O   ASP B  75       4.196  18.892 -33.347  1.00 91.77           O  
ATOM   3674  CG  ASP B  75       4.312  15.699 -36.548  1.00 91.77           C  
ATOM   3675  OD1 ASP B  75       4.960  16.302 -37.434  1.00 91.77           O  
ATOM   3676  OD2 ASP B  75       3.753  14.597 -36.762  1.00 91.77           O  
ATOM   3677  N   TRP B  76       5.838  17.671 -32.407  1.00 92.81           N  
ATOM   3678  H   TRP B  76       6.548  16.974 -32.581  1.00 92.81           H  
ATOM   3679  CA  TRP B  76       5.669  18.122 -31.019  1.00 92.81           C  
ATOM   3680  HA  TRP B  76       4.822  18.805 -30.951  1.00 92.81           H  
ATOM   3681  C   TRP B  76       6.889  18.855 -30.459  1.00 92.81           C  
ATOM   3682  CB  TRP B  76       5.363  16.907 -30.142  1.00 92.81           C  
ATOM   3683  HB2 TRP B  76       5.249  17.239 -29.110  1.00 92.81           H  
ATOM   3684  HB3 TRP B  76       6.219  16.233 -30.178  1.00 92.81           H  
ATOM   3685  O   TRP B  76       6.774  19.517 -29.434  1.00 92.81           O  
ATOM   3686  CG  TRP B  76       4.131  16.154 -30.523  1.00 92.81           C  
ATOM   3687  CD1 TRP B  76       4.032  15.243 -31.515  1.00 92.81           C  
ATOM   3688  HD1 TRP B  76       4.851  14.951 -32.156  1.00 92.81           H  
ATOM   3689  CD2 TRP B  76       2.793  16.285 -29.964  1.00 92.81           C  
ATOM   3690  CE2 TRP B  76       1.917  15.423 -30.689  1.00 92.81           C  
ATOM   3691  CE3 TRP B  76       2.230  17.053 -28.925  1.00 92.81           C  
ATOM   3692  HE3 TRP B  76       2.856  17.743 -28.378  1.00 92.81           H  
ATOM   3693  NE1 TRP B  76       2.725  14.817 -31.628  1.00 92.81           N  
ATOM   3694  HE1 TRP B  76       2.401  14.212 -32.369  1.00 92.81           H  
ATOM   3695  CH2 TRP B  76       0.026  16.084 -29.334  1.00 92.81           C  
ATOM   3696  HH2 TRP B  76      -1.025  16.029 -29.092  1.00 92.81           H  
ATOM   3697  CZ2 TRP B  76       0.552  15.317 -30.389  1.00 92.81           C  
ATOM   3698  HZ2 TRP B  76      -0.087  14.662 -30.962  1.00 92.81           H  
ATOM   3699  CZ3 TRP B  76       0.864  16.949 -28.608  1.00 92.81           C  
ATOM   3700  HZ3 TRP B  76       0.456  17.563 -27.819  1.00 92.81           H  
ATOM   3701  N   TYR B  77       8.048  18.756 -31.110  1.00 94.54           N  
ATOM   3702  H   TYR B  77       8.108  18.143 -31.910  1.00 94.54           H  
ATOM   3703  CA  TYR B  77       9.279  19.360 -30.615  1.00 94.54           C  
ATOM   3704  HA  TYR B  77       9.342  19.124 -29.553  1.00 94.54           H  
ATOM   3705  C   TYR B  77       9.281  20.885 -30.786  1.00 94.54           C  
ATOM   3706  CB  TYR B  77      10.492  18.701 -31.278  1.00 94.54           C  
ATOM   3707  HB2 TYR B  77      10.437  18.861 -32.355  1.00 94.54           H  
ATOM   3708  HB3 TYR B  77      10.444  17.626 -31.102  1.00 94.54           H  
ATOM   3709  O   TYR B  77       9.018  21.379 -31.884  1.00 94.54           O  
ATOM   3710  CG  TYR B  77      11.829  19.204 -30.767  1.00 94.54           C  
ATOM   3711  CD1 TYR B  77      12.513  20.217 -31.466  1.00 94.54           C  
ATOM   3712  HD1 TYR B  77      12.063  20.657 -32.344  1.00 94.54           H  
ATOM   3713  CD2 TYR B  77      12.388  18.661 -29.594  1.00 94.54           C  
ATOM   3714  HD2 TYR B  77      11.842  17.921 -29.028  1.00 94.54           H  
ATOM   3715  CE1 TYR B  77      13.762  20.677 -31.007  1.00 94.54           C  
ATOM   3716  HE1 TYR B  77      14.278  21.464 -31.538  1.00 94.54           H  
ATOM   3717  CE2 TYR B  77      13.652  19.095 -29.152  1.00 94.54           C  
ATOM   3718  HE2 TYR B  77      14.104  18.677 -28.265  1.00 94.54           H  
ATOM   3719  OH  TYR B  77      15.547  20.540 -29.409  1.00 94.54           O  
ATOM   3720  HH  TYR B  77      15.848  21.316 -29.887  1.00 94.54           H  
ATOM   3721  CZ  TYR B  77      14.335  20.111 -29.847  1.00 94.54           C  
ATOM   3722  N   ASP B  78       9.613  21.612 -29.724  1.00 94.86           N  
ATOM   3723  H   ASP B  78       9.742  21.134 -28.843  1.00 94.86           H  
ATOM   3724  CA  ASP B  78      10.043  23.012 -29.753  1.00 94.86           C  
ATOM   3725  HA  ASP B  78      10.527  23.201 -30.711  1.00 94.86           H  
ATOM   3726  C   ASP B  78      11.037  23.229 -28.599  1.00 94.86           C  
ATOM   3727  CB  ASP B  78       8.853  23.977 -29.629  1.00 94.86           C  
ATOM   3728  HB2 ASP B  78       8.475  23.978 -28.606  1.00 94.86           H  
ATOM   3729  HB3 ASP B  78       8.058  23.637 -30.292  1.00 94.86           H  
ATOM   3730  O   ASP B  78      10.714  22.870 -27.468  1.00 94.86           O  
ATOM   3731  CG  ASP B  78       9.251  25.400 -30.029  1.00 94.86           C  
ATOM   3732  OD1 ASP B  78      10.209  25.936 -29.427  1.00 94.86           O  
ATOM   3733  OD2 ASP B  78       8.656  25.901 -31.011  1.00 94.86           O  
ATOM   3734  N   PRO B  79      12.255  23.743 -28.847  1.00 92.54           N  
ATOM   3735  CA  PRO B  79      13.261  23.914 -27.802  1.00 92.54           C  
ATOM   3736  HA  PRO B  79      13.437  22.960 -27.304  1.00 92.54           H  
ATOM   3737  C   PRO B  79      12.875  24.942 -26.730  1.00 92.54           C  
ATOM   3738  CB  PRO B  79      14.533  24.341 -28.540  1.00 92.54           C  
ATOM   3739  HB2 PRO B  79      15.161  24.999 -27.940  1.00 92.54           H  
ATOM   3740  HB3 PRO B  79      15.091  23.454 -28.838  1.00 92.54           H  
ATOM   3741  O   PRO B  79      13.519  24.957 -25.681  1.00 92.54           O  
ATOM   3742  CG  PRO B  79      13.994  25.048 -29.782  1.00 92.54           C  
ATOM   3743  HG2 PRO B  79      13.699  26.066 -29.528  1.00 92.54           H  
ATOM   3744  HG3 PRO B  79      14.717  25.046 -30.598  1.00 92.54           H  
ATOM   3745  CD  PRO B  79      12.754  24.229 -30.122  1.00 92.54           C  
ATOM   3746  HD2 PRO B  79      13.028  23.380 -30.749  1.00 92.54           H  
ATOM   3747  HD3 PRO B  79      12.028  24.855 -30.640  1.00 92.54           H  
ATOM   3748  N   ASP B  80      11.885  25.805 -26.978  1.00 90.23           N  
ATOM   3749  H   ASP B  80      11.357  25.737 -27.836  1.00 90.23           H  
ATOM   3750  CA  ASP B  80      11.373  26.735 -25.977  1.00 90.23           C  
ATOM   3751  HA  ASP B  80      12.210  27.079 -25.369  1.00 90.23           H  
ATOM   3752  C   ASP B  80      10.328  26.037 -25.081  1.00 90.23           C  
ATOM   3753  CB  ASP B  80      10.826  27.996 -26.657  1.00 90.23           C  
ATOM   3754  HB2 ASP B  80       9.998  27.722 -27.310  1.00 90.23           H  
ATOM   3755  HB3 ASP B  80      11.613  28.418 -27.282  1.00 90.23           H  
ATOM   3756  O   ASP B  80       9.233  25.708 -25.549  1.00 90.23           O  
ATOM   3757  CG  ASP B  80      10.379  29.073 -25.656  1.00 90.23           C  
ATOM   3758  OD1 ASP B  80      10.510  28.843 -24.428  1.00 90.23           O  
ATOM   3759  OD2 ASP B  80       9.978  30.162 -26.121  1.00 90.23           O  
ATOM   3760  N   PRO B  81      10.617  25.830 -23.778  1.00 83.78           N  
ATOM   3761  CA  PRO B  81       9.662  25.241 -22.847  1.00 83.78           C  
ATOM   3762  HA  PRO B  81       9.378  24.253 -23.207  1.00 83.78           H  
ATOM   3763  C   PRO B  81       8.395  26.079 -22.672  1.00 83.78           C  
ATOM   3764  CB  PRO B  81      10.389  25.129 -21.499  1.00 83.78           C  
ATOM   3765  HB2 PRO B  81      10.212  24.160 -21.032  1.00 83.78           H  
ATOM   3766  HB3 PRO B  81      10.064  25.926 -20.830  1.00 83.78           H  
ATOM   3767  O   PRO B  81       7.443  25.571 -22.094  1.00 83.78           O  
ATOM   3768  CG  PRO B  81      11.864  25.336 -21.827  1.00 83.78           C  
ATOM   3769  HG2 PRO B  81      12.397  25.821 -21.009  1.00 83.78           H  
ATOM   3770  HG3 PRO B  81      12.326  24.379 -22.070  1.00 83.78           H  
ATOM   3771  CD  PRO B  81      11.830  26.206 -23.073  1.00 83.78           C  
ATOM   3772  HD2 PRO B  81      11.770  27.257 -22.790  1.00 83.78           H  
ATOM   3773  HD3 PRO B  81      12.731  26.024 -23.659  1.00 83.78           H  
ATOM   3774  N   GLU B  82       8.389  27.351 -23.089  1.00 78.64           N  
ATOM   3775  H   GLU B  82       9.207  27.725 -23.549  1.00 78.64           H  
ATOM   3776  CA  GLU B  82       7.230  28.239 -22.991  1.00 78.64           C  
ATOM   3777  HA  GLU B  82       6.698  28.003 -22.070  1.00 78.64           H  
ATOM   3778  C   GLU B  82       6.195  28.044 -24.102  1.00 78.64           C  
ATOM   3779  CB  GLU B  82       7.656  29.714 -22.897  1.00 78.64           C  
ATOM   3780  HB2 GLU B  82       6.762  30.335 -22.844  1.00 78.64           H  
ATOM   3781  HB3 GLU B  82       8.181  29.988 -23.812  1.00 78.64           H  
ATOM   3782  O   GLU B  82       5.090  28.570 -23.984  1.00 78.64           O  
ATOM   3783  CG  GLU B  82       8.546  30.061 -21.691  1.00 78.64           C  
ATOM   3784  HG2 GLU B  82       9.478  29.499 -21.756  1.00 78.64           H  
ATOM   3785  HG3 GLU B  82       8.806  31.118 -21.747  1.00 78.64           H  
ATOM   3786  CD  GLU B  82       7.881  29.797 -20.338  1.00 78.64           C  
ATOM   3787  OE1 GLU B  82       8.562  29.190 -19.471  1.00 78.64           O  
ATOM   3788  OE2 GLU B  82       6.694  30.148 -20.153  1.00 78.64           O  
ATOM   3789  N   VAL B  83       6.511  27.300 -25.169  1.00 86.14           N  
ATOM   3790  H   VAL B  83       7.415  26.852 -25.207  1.00 86.14           H  
ATOM   3791  CA  VAL B  83       5.563  27.082 -26.267  1.00 86.14           C  
ATOM   3792  HA  VAL B  83       5.069  28.034 -26.455  1.00 86.14           H  
ATOM   3793  C   VAL B  83       4.520  26.031 -25.849  1.00 86.14           C  
ATOM   3794  CB  VAL B  83       6.268  26.725 -27.586  1.00 86.14           C  
ATOM   3795  HB  VAL B  83       6.846  25.808 -27.468  1.00 86.14           H  
ATOM   3796  O   VAL B  83       4.875  24.864 -25.655  1.00 86.14           O  
ATOM   3797  CG1 VAL B  83       5.245  26.551 -28.719  1.00 86.14           C  
ATOM   3798 HG11 VAL B  83       5.773  26.343 -29.649  1.00 86.14           H  
ATOM   3799 HG12 VAL B  83       4.570  25.726 -28.492  1.00 86.14           H  
ATOM   3800 HG13 VAL B  83       4.659  27.463 -28.835  1.00 86.14           H  
ATOM   3801  CG2 VAL B  83       7.194  27.869 -28.019  1.00 86.14           C  
ATOM   3802 HG21 VAL B  83       7.887  28.112 -27.214  1.00 86.14           H  
ATOM   3803 HG22 VAL B  83       7.772  27.570 -28.893  1.00 86.14           H  
ATOM   3804 HG23 VAL B  83       6.617  28.764 -28.249  1.00 86.14           H  
ATOM   3805  N   PRO B  84       3.226  26.396 -25.743  1.00 81.15           N  
ATOM   3806  CA  PRO B  84       2.180  25.480 -25.298  1.00 81.15           C  
ATOM   3807  HA  PRO B  84       2.418  25.145 -24.288  1.00 81.15           H  
ATOM   3808  C   PRO B  84       2.042  24.278 -26.231  1.00 81.15           C  
ATOM   3809  CB  PRO B  84       0.878  26.285 -25.258  1.00 81.15           C  
ATOM   3810  HB2 PRO B  84       0.260  26.014 -24.402  1.00 81.15           H  
ATOM   3811  HB3 PRO B  84       0.319  26.149 -26.184  1.00 81.15           H  
ATOM   3812  O   PRO B  84       2.239  24.378 -27.446  1.00 81.15           O  
ATOM   3813  CG  PRO B  84       1.353  27.731 -25.172  1.00 81.15           C  
ATOM   3814  HG2 PRO B  84       0.626  28.424 -25.595  1.00 81.15           H  
ATOM   3815  HG3 PRO B  84       1.565  27.982 -24.133  1.00 81.15           H  
ATOM   3816  CD  PRO B  84       2.652  27.714 -25.965  1.00 81.15           C  
ATOM   3817  HD2 PRO B  84       2.439  27.840 -27.027  1.00 81.15           H  
ATOM   3818  HD3 PRO B  84       3.288  28.524 -25.609  1.00 81.15           H  
ATOM   3819  N   GLY B  85       1.687  23.121 -25.674  1.00 84.46           N  
ATOM   3820  H   GLY B  85       1.503  23.110 -24.681  1.00 84.46           H  
ATOM   3821  CA  GLY B  85       1.461  21.908 -26.465  1.00 84.46           C  
ATOM   3822  HA2 GLY B  85       0.789  22.155 -27.287  1.00 84.46           H  
ATOM   3823  HA3 GLY B  85       0.964  21.161 -25.847  1.00 84.46           H  
ATOM   3824  C   GLY B  85       2.727  21.287 -27.078  1.00 84.46           C  
ATOM   3825  O   GLY B  85       2.621  20.283 -27.784  1.00 84.46           O  
ATOM   3826  N   ARG B  86       3.916  21.852 -26.823  1.00 90.52           N  
ATOM   3827  H   ARG B  86       3.931  22.681 -26.247  1.00 90.52           H  
ATOM   3828  CA  ARG B  86       5.208  21.368 -27.329  1.00 90.52           C  
ATOM   3829  HA  ARG B  86       5.033  20.567 -28.047  1.00 90.52           H  
ATOM   3830  C   ARG B  86       6.075  20.780 -26.218  1.00 90.52           C  
ATOM   3831  CB  ARG B  86       5.958  22.509 -28.035  1.00 90.52           C  
ATOM   3832  HB2 ARG B  86       6.095  23.324 -27.325  1.00 90.52           H  
ATOM   3833  HB3 ARG B  86       6.953  22.162 -28.314  1.00 90.52           H  
ATOM   3834  O   ARG B  86       5.869  21.015 -25.032  1.00 90.52           O  
ATOM   3835  CG  ARG B  86       5.272  23.068 -29.287  1.00 90.52           C  
ATOM   3836  HG2 ARG B  86       4.221  23.279 -29.088  1.00 90.52           H  
ATOM   3837  HG3 ARG B  86       5.773  24.002 -29.539  1.00 90.52           H  
ATOM   3838  CD  ARG B  86       5.408  22.145 -30.495  1.00 90.52           C  
ATOM   3839  HD2 ARG B  86       6.463  21.901 -30.622  1.00 90.52           H  
ATOM   3840  HD3 ARG B  86       4.847  21.229 -30.307  1.00 90.52           H  
ATOM   3841  NE  ARG B  86       4.901  22.803 -31.710  1.00 90.52           N  
ATOM   3842  HE  ARG B  86       4.377  23.654 -31.565  1.00 90.52           H  
ATOM   3843  NH1 ARG B  86       5.773  21.311 -33.205  1.00 90.52           N  
ATOM   3844 HH11 ARG B  86       5.640  20.745 -34.030  1.00 90.52           H  
ATOM   3845 HH12 ARG B  86       6.425  21.014 -32.493  1.00 90.52           H  
ATOM   3846  NH2 ARG B  86       4.364  22.885 -33.919  1.00 90.52           N  
ATOM   3847 HH21 ARG B  86       4.474  22.499 -34.846  1.00 90.52           H  
ATOM   3848 HH22 ARG B  86       3.764  23.673 -33.722  1.00 90.52           H  
ATOM   3849  CZ  ARG B  86       5.014  22.332 -32.935  1.00 90.52           C  
ATOM   3850  N   THR B  87       7.065  19.992 -26.614  1.00 93.59           N  
ATOM   3851  H   THR B  87       7.183  19.862 -27.609  1.00 93.59           H  
ATOM   3852  CA  THR B  87       8.113  19.475 -25.731  1.00 93.59           C  
ATOM   3853  HA  THR B  87       8.001  19.932 -24.748  1.00 93.59           H  
ATOM   3854  C   THR B  87       9.481  19.878 -26.261  1.00 93.59           C  
ATOM   3855  CB  THR B  87       7.990  17.953 -25.536  1.00 93.59           C  
ATOM   3856  HB  THR B  87       7.055  17.747 -25.016  1.00 93.59           H  
ATOM   3857  O   THR B  87       9.748  19.757 -27.453  1.00 93.59           O  
ATOM   3858  CG2 THR B  87       8.003  17.140 -26.834  1.00 93.59           C  
ATOM   3859 HG21 THR B  87       7.167  17.433 -27.469  1.00 93.59           H  
ATOM   3860 HG22 THR B  87       7.906  16.081 -26.593  1.00 93.59           H  
ATOM   3861 HG23 THR B  87       8.941  17.291 -27.369  1.00 93.59           H  
ATOM   3862  OG1 THR B  87       9.055  17.475 -24.747  1.00 93.59           O  
ATOM   3863  HG1 THR B  87       8.989  17.873 -23.875  1.00 93.59           H  
ATOM   3864  N   TYR B  88      10.384  20.304 -25.382  1.00 94.56           N  
ATOM   3865  H   TYR B  88      10.116  20.422 -24.416  1.00 94.56           H  
ATOM   3866  CA  TYR B  88      11.777  20.570 -25.756  1.00 94.56           C  
ATOM   3867  HA  TYR B  88      11.804  20.933 -26.784  1.00 94.56           H  
ATOM   3868  C   TYR B  88      12.643  19.306 -25.774  1.00 94.56           C  
ATOM   3869  CB  TYR B  88      12.353  21.681 -24.872  1.00 94.56           C  
ATOM   3870  HB2 TYR B  88      13.348  21.942 -25.232  1.00 94.56           H  
ATOM   3871  HB3 TYR B  88      11.734  22.573 -24.974  1.00 94.56           H  
ATOM   3872  O   TYR B  88      13.854  19.392 -25.962  1.00 94.56           O  
ATOM   3873  CG  TYR B  88      12.454  21.304 -23.413  1.00 94.56           C  
ATOM   3874  CD1 TYR B  88      11.483  21.752 -22.505  1.00 94.56           C  
ATOM   3875  HD1 TYR B  88      10.687  22.399 -22.842  1.00 94.56           H  
ATOM   3876  CD2 TYR B  88      13.535  20.527 -22.957  1.00 94.56           C  
ATOM   3877  HD2 TYR B  88      14.304  20.221 -23.651  1.00 94.56           H  
ATOM   3878  CE1 TYR B  88      11.604  21.413 -21.148  1.00 94.56           C  
ATOM   3879  HE1 TYR B  88      10.938  21.840 -20.414  1.00 94.56           H  
ATOM   3880  CE2 TYR B  88      13.619  20.141 -21.608  1.00 94.56           C  
ATOM   3881  HE2 TYR B  88      14.442  19.529 -21.268  1.00 94.56           H  
ATOM   3882  OH  TYR B  88      12.688  20.220 -19.390  1.00 94.56           O  
ATOM   3883  HH  TYR B  88      13.495  19.740 -19.191  1.00 94.56           H  
ATOM   3884  CZ  TYR B  88      12.639  20.578 -20.698  1.00 94.56           C  
ATOM   3885  N   VAL B  89      12.045  18.124 -25.582  1.00 94.98           N  
ATOM   3886  H   VAL B  89      11.044  18.104 -25.450  1.00 94.98           H  
ATOM   3887  CA  VAL B  89      12.751  16.842 -25.561  1.00 94.98           C  
ATOM   3888  HA  VAL B  89      13.794  17.007 -25.830  1.00 94.98           H  
ATOM   3889  C   VAL B  89      12.144  15.895 -26.586  1.00 94.98           C  
ATOM   3890  CB  VAL B  89      12.751  16.219 -24.153  1.00 94.98           C  
ATOM   3891  HB  VAL B  89      11.733  15.979 -23.848  1.00 94.98           H  
ATOM   3892  O   VAL B  89      10.986  15.504 -26.504  1.00 94.98           O  
ATOM   3893  CG1 VAL B  89      13.589  14.940 -24.130  1.00 94.98           C  
ATOM   3894 HG11 VAL B  89      14.603  15.140 -24.477  1.00 94.98           H  
ATOM   3895 HG12 VAL B  89      13.106  14.188 -24.754  1.00 94.98           H  
ATOM   3896 HG13 VAL B  89      13.638  14.546 -23.114  1.00 94.98           H  
ATOM   3897  CG2 VAL B  89      13.352  17.187 -23.140  1.00 94.98           C  
ATOM   3898 HG21 VAL B  89      12.626  17.970 -22.922  1.00 94.98           H  
ATOM   3899 HG22 VAL B  89      13.606  16.670 -22.215  1.00 94.98           H  
ATOM   3900 HG23 VAL B  89      14.261  17.622 -23.555  1.00 94.98           H  
ATOM   3901  N   ALA B  90      12.965  15.474 -27.545  1.00 92.26           N  
ATOM   3902  H   ALA B  90      13.884  15.891 -27.588  1.00 92.26           H  
ATOM   3903  CA  ALA B  90      12.613  14.465 -28.547  1.00 92.26           C  
ATOM   3904  HA  ALA B  90      11.532  14.325 -28.559  1.00 92.26           H  
ATOM   3905  C   ALA B  90      13.228  13.082 -28.253  1.00 92.26           C  
ATOM   3906  CB  ALA B  90      13.028  15.006 -29.920  1.00 92.26           C  
ATOM   3907  HB1 ALA B  90      14.083  15.281 -29.913  1.00 92.26           H  
ATOM   3908  HB2 ALA B  90      12.428  15.880 -30.173  1.00 92.26           H  
ATOM   3909  HB3 ALA B  90      12.880  14.244 -30.685  1.00 92.26           H  
ATOM   3910  O   ALA B  90      13.134  12.174 -29.082  1.00 92.26           O  
ATOM   3911  N   LYS B  91      13.900  12.927 -27.104  1.00 95.08           N  
ATOM   3912  H   LYS B  91      13.855  13.676 -26.428  1.00 95.08           H  
ATOM   3913  CA  LYS B  91      14.704  11.752 -26.753  1.00 95.08           C  
ATOM   3914  HA  LYS B  91      14.509  10.970 -27.487  1.00 95.08           H  
ATOM   3915  C   LYS B  91      14.340  11.154 -25.396  1.00 95.08           C  
ATOM   3916  CB  LYS B  91      16.201  12.095 -26.796  1.00 95.08           C  
ATOM   3917  HB2 LYS B  91      16.403  12.922 -26.115  1.00 95.08           H  
ATOM   3918  HB3 LYS B  91      16.764  11.227 -26.452  1.00 95.08           H  
ATOM   3919  O   LYS B  91      13.795  11.818 -24.523  1.00 95.08           O  
ATOM   3920  CG  LYS B  91      16.687  12.461 -28.202  1.00 95.08           C  
ATOM   3921  HG2 LYS B  91      16.243  13.406 -28.516  1.00 95.08           H  
ATOM   3922  HG3 LYS B  91      16.403  11.677 -28.904  1.00 95.08           H  
ATOM   3923  CD  LYS B  91      18.210  12.590 -28.182  1.00 95.08           C  
ATOM   3924  HD2 LYS B  91      18.642  11.639 -27.870  1.00 95.08           H  
ATOM   3925  HD3 LYS B  91      18.493  13.356 -27.461  1.00 95.08           H  
ATOM   3926  CE  LYS B  91      18.728  12.968 -29.568  1.00 95.08           C  
ATOM   3927  HE2 LYS B  91      18.380  12.228 -30.289  1.00 95.08           H  
ATOM   3928  HE3 LYS B  91      18.304  13.933 -29.845  1.00 95.08           H  
ATOM   3929  NZ  LYS B  91      20.206  13.030 -29.547  1.00 95.08           N  
ATOM   3930  HZ1 LYS B  91      20.582  12.130 -29.288  1.00 95.08           H  
ATOM   3931  HZ2 LYS B  91      20.566  13.310 -30.448  1.00 95.08           H  
ATOM   3932  HZ3 LYS B  91      20.500  13.695 -28.845  1.00 95.08           H  
ATOM   3933  N   GLY B  92      14.683   9.887 -25.227  1.00 95.57           N  
ATOM   3934  H   GLY B  92      15.121   9.412 -26.003  1.00 95.57           H  
ATOM   3935  CA  GLY B  92      14.515   9.115 -24.000  1.00 95.57           C  
ATOM   3936  HA2 GLY B  92      13.459   9.057 -23.738  1.00 95.57           H  
ATOM   3937  HA3 GLY B  92      15.057   9.587 -23.180  1.00 95.57           H  
ATOM   3938  C   GLY B  92      15.056   7.706 -24.205  1.00 95.57           C  
ATOM   3939  O   GLY B  92      15.697   7.428 -25.220  1.00 95.57           O  
ATOM   3940  N   ALA B  93      14.795   6.796 -23.275  1.00 97.11           N  
ATOM   3941  H   ALA B  93      14.267   7.065 -22.457  1.00 97.11           H  
ATOM   3942  CA  ALA B  93      15.206   5.403 -23.419  1.00 97.11           C  
ATOM   3943  HA  ALA B  93      15.844   5.286 -24.296  1.00 97.11           H  
ATOM   3944  C   ALA B  93      13.984   4.501 -23.610  1.00 97.11           C  
ATOM   3945  CB  ALA B  93      16.060   5.026 -22.219  1.00 97.11           C  
ATOM   3946  HB1 ALA B  93      16.853   5.758 -22.071  1.00 97.11           H  
ATOM   3947  HB2 ALA B  93      15.422   5.009 -21.335  1.00 97.11           H  
ATOM   3948  HB3 ALA B  93      16.508   4.043 -22.363  1.00 97.11           H  
ATOM   3949  O   ALA B  93      13.190   4.294 -22.695  1.00 97.11           O  
ATOM   3950  N   PHE B  94      13.831   3.958 -24.816  1.00 96.41           N  
ATOM   3951  H   PHE B  94      14.515   4.160 -25.530  1.00 96.41           H  
ATOM   3952  CA  PHE B  94      12.638   3.209 -25.206  1.00 96.41           C  
ATOM   3953  HA  PHE B  94      11.906   3.248 -24.400  1.00 96.41           H  
ATOM   3954  C   PHE B  94      12.950   1.732 -25.451  1.00 96.41           C  
ATOM   3955  CB  PHE B  94      11.993   3.886 -26.422  1.00 96.41           C  
ATOM   3956  HB2 PHE B  94      11.082   3.346 -26.680  1.00 96.41           H  
ATOM   3957  HB3 PHE B  94      12.671   3.809 -27.273  1.00 96.41           H  
ATOM   3958  O   PHE B  94      14.028   1.367 -25.935  1.00 96.41           O  
ATOM   3959  CG  PHE B  94      11.642   5.347 -26.192  1.00 96.41           C  
ATOM   3960  CD1 PHE B  94      10.472   5.693 -25.495  1.00 96.41           C  
ATOM   3961  HD1 PHE B  94       9.846   4.916 -25.082  1.00 96.41           H  
ATOM   3962  CD2 PHE B  94      12.502   6.366 -26.643  1.00 96.41           C  
ATOM   3963  HD2 PHE B  94      13.414   6.114 -27.164  1.00 96.41           H  
ATOM   3964  CE1 PHE B  94      10.138   7.043 -25.287  1.00 96.41           C  
ATOM   3965  HE1 PHE B  94       9.241   7.301 -24.744  1.00 96.41           H  
ATOM   3966  CE2 PHE B  94      12.183   7.715 -26.418  1.00 96.41           C  
ATOM   3967  HE2 PHE B  94      12.847   8.489 -26.774  1.00 96.41           H  
ATOM   3968  CZ  PHE B  94      11.001   8.054 -25.740  1.00 96.41           C  
ATOM   3969  HZ  PHE B  94      10.770   9.092 -25.550  1.00 96.41           H  
ATOM   3970  N   LEU B  95      11.982   0.869 -25.148  1.00 95.86           N  
ATOM   3971  H   LEU B  95      11.118   1.244 -24.784  1.00 95.86           H  
ATOM   3972  CA  LEU B  95      12.009  -0.536 -25.535  1.00 95.86           C  
ATOM   3973  HA  LEU B  95      12.962  -0.967 -25.229  1.00 95.86           H  
ATOM   3974  C   LEU B  95      11.904  -0.653 -27.061  1.00 95.86           C  
ATOM   3975  CB  LEU B  95      10.858  -1.285 -24.841  1.00 95.86           C  
ATOM   3976  HB2 LEU B  95      10.785  -2.291 -25.254  1.00 95.86           H  
ATOM   3977  HB3 LEU B  95       9.935  -0.754 -25.074  1.00 95.86           H  
ATOM   3978  O   LEU B  95      11.089   0.024 -27.694  1.00 95.86           O  
ATOM   3979  CG  LEU B  95      10.961  -1.384 -23.310  1.00 95.86           C  
ATOM   3980  HG  LEU B  95      11.032  -0.385 -22.881  1.00 95.86           H  
ATOM   3981  CD1 LEU B  95       9.712  -2.065 -22.756  1.00 95.86           C  
ATOM   3982 HD11 LEU B  95       9.792  -2.172 -21.675  1.00 95.86           H  
ATOM   3983 HD12 LEU B  95       9.579  -3.049 -23.206  1.00 95.86           H  
ATOM   3984 HD13 LEU B  95       8.840  -1.447 -22.971  1.00 95.86           H  
ATOM   3985  CD2 LEU B  95      12.181  -2.186 -22.873  1.00 95.86           C  
ATOM   3986 HD21 LEU B  95      12.202  -2.222 -21.784  1.00 95.86           H  
ATOM   3987 HD22 LEU B  95      13.088  -1.684 -23.211  1.00 95.86           H  
ATOM   3988 HD23 LEU B  95      12.141  -3.200 -23.273  1.00 95.86           H  
ATOM   3989  N   ARG B  96      12.719  -1.538 -27.654  1.00 86.74           N  
ATOM   3990  H   ARG B  96      13.351  -2.059 -27.063  1.00 86.74           H  
ATOM   3991  CA  ARG B  96      12.750  -1.752 -29.114  1.00 86.74           C  
ATOM   3992  HA  ARG B  96      12.940  -0.802 -29.613  1.00 86.74           H  
ATOM   3993  C   ARG B  96      11.418  -2.234 -29.672  1.00 86.74           C  
ATOM   3994  CB  ARG B  96      13.822  -2.776 -29.506  1.00 86.74           C  
ATOM   3995  HB2 ARG B  96      13.606  -3.130 -30.514  1.00 86.74           H  
ATOM   3996  HB3 ARG B  96      13.779  -3.633 -28.834  1.00 86.74           H  
ATOM   3997  O   ARG B  96      11.059  -1.851 -30.779  1.00 86.74           O  
ATOM   3998  CG  ARG B  96      15.231  -2.181 -29.514  1.00 86.74           C  
ATOM   3999  HG2 ARG B  96      15.524  -1.927 -28.495  1.00 86.74           H  
ATOM   4000  HG3 ARG B  96      15.251  -1.283 -30.131  1.00 86.74           H  
ATOM   4001  CD  ARG B  96      16.199  -3.217 -30.092  1.00 86.74           C  
ATOM   4002  HD2 ARG B  96      16.093  -4.141 -29.523  1.00 86.74           H  
ATOM   4003  HD3 ARG B  96      15.934  -3.411 -31.131  1.00 86.74           H  
ATOM   4004  NE  ARG B  96      17.594  -2.754 -30.012  1.00 86.74           N  
ATOM   4005  HE  ARG B  96      17.750  -1.812 -29.681  1.00 86.74           H  
ATOM   4006  NH1 ARG B  96      18.582  -4.711 -30.688  1.00 86.74           N  
ATOM   4007 HH11 ARG B  96      17.665  -5.118 -30.801  1.00 86.74           H  
ATOM   4008 HH12 ARG B  96      19.408  -5.289 -30.755  1.00 86.74           H  
ATOM   4009  NH2 ARG B  96      19.852  -3.011 -29.987  1.00 86.74           N  
ATOM   4010 HH21 ARG B  96      19.931  -2.218 -29.367  1.00 86.74           H  
ATOM   4011 HH22 ARG B  96      20.662  -3.610 -30.057  1.00 86.74           H  
ATOM   4012  CZ  ARG B  96      18.667  -3.488 -30.240  1.00 86.74           C  
ATOM   4013  N   ASP B  97      10.728  -3.086 -28.926  1.00 85.62           N  
ATOM   4014  H   ASP B  97      11.077  -3.350 -28.016  1.00 85.62           H  
ATOM   4015  CA  ASP B  97       9.443  -3.633 -29.326  1.00 85.62           C  
ATOM   4016  HA  ASP B  97       8.998  -2.979 -30.075  1.00 85.62           H  
ATOM   4017  C   ASP B  97       8.510  -3.688 -28.117  1.00 85.62           C  
ATOM   4018  CB  ASP B  97       9.641  -5.008 -29.970  1.00 85.62           C  
ATOM   4019  HB2 ASP B  97      10.432  -4.940 -30.717  1.00 85.62           H  
ATOM   4020  HB3 ASP B  97       9.952  -5.728 -29.213  1.00 85.62           H  
ATOM   4021  O   ASP B  97       8.795  -4.345 -27.121  1.00 85.62           O  
ATOM   4022  CG  ASP B  97       8.376  -5.507 -30.666  1.00 85.62           C  
ATOM   4023  OD1 ASP B  97       7.315  -4.837 -30.590  1.00 85.62           O  
ATOM   4024  OD2 ASP B  97       8.473  -6.577 -31.299  1.00 85.62           O  
ATOM   4025  N   VAL B  98       7.408  -2.951 -28.219  1.00 89.63           N  
ATOM   4026  H   VAL B  98       7.280  -2.450 -29.087  1.00 89.63           H  
ATOM   4027  CA  VAL B  98       6.307  -2.919 -27.242  1.00 89.63           C  
ATOM   4028  HA  VAL B  98       6.538  -3.594 -26.418  1.00 89.63           H  
ATOM   4029  C   VAL B  98       5.001  -3.433 -27.854  1.00 89.63           C  
ATOM   4030  CB  VAL B  98       6.120  -1.503 -26.657  1.00 89.63           C  
ATOM   4031  HB  VAL B  98       5.257  -1.503 -25.992  1.00 89.63           H  
ATOM   4032  O   VAL B  98       3.950  -3.396 -27.220  1.00 89.63           O  
ATOM   4033  CG1 VAL B  98       7.334  -1.097 -25.824  1.00 89.63           C  
ATOM   4034 HG11 VAL B  98       8.213  -1.018 -26.463  1.00 89.63           H  
ATOM   4035 HG12 VAL B  98       7.514  -1.850 -25.056  1.00 89.63           H  
ATOM   4036 HG13 VAL B  98       7.152  -0.139 -25.336  1.00 89.63           H  
ATOM   4037  CG2 VAL B  98       5.891  -0.433 -27.740  1.00 89.63           C  
ATOM   4038 HG21 VAL B  98       5.011  -0.688 -28.331  1.00 89.63           H  
ATOM   4039 HG22 VAL B  98       6.761  -0.351 -28.391  1.00 89.63           H  
ATOM   4040 HG23 VAL B  98       5.716   0.528 -27.256  1.00 89.63           H  
ATOM   4041  N   ARG B  99       5.034  -3.855 -29.125  1.00 88.37           N  
ATOM   4042  H   ARG B  99       5.938  -3.983 -29.557  1.00 88.37           H  
ATOM   4043  CA  ARG B  99       3.853  -4.308 -29.872  1.00 88.37           C  
ATOM   4044  HA  ARG B  99       2.954  -3.881 -29.428  1.00 88.37           H  
ATOM   4045  C   ARG B  99       3.692  -5.820 -29.801  1.00 88.37           C  
ATOM   4046  CB  ARG B  99       3.965  -3.860 -31.331  1.00 88.37           C  
ATOM   4047  HB2 ARG B  99       4.885  -4.263 -31.756  1.00 88.37           H  
ATOM   4048  HB3 ARG B  99       3.124  -4.271 -31.889  1.00 88.37           H  
ATOM   4049  O   ARG B  99       2.568  -6.305 -29.921  1.00 88.37           O  
ATOM   4050  CG  ARG B  99       3.958  -2.334 -31.482  1.00 88.37           C  
ATOM   4051  HG2 ARG B  99       3.013  -1.935 -31.116  1.00 88.37           H  
ATOM   4052  HG3 ARG B  99       4.781  -1.893 -30.919  1.00 88.37           H  
ATOM   4053  CD  ARG B  99       4.130  -1.990 -32.961  1.00 88.37           C  
ATOM   4054  HD2 ARG B  99       5.098  -2.361 -33.297  1.00 88.37           H  
ATOM   4055  HD3 ARG B  99       3.344  -2.495 -33.522  1.00 88.37           H  
ATOM   4056  NE  ARG B  99       4.066  -0.540 -33.187  1.00 88.37           N  
ATOM   4057  HE  ARG B  99       4.658   0.051 -32.621  1.00 88.37           H  
ATOM   4058  NH1 ARG B  99       3.322  -0.579 -35.349  1.00 88.37           N  
ATOM   4059 HH11 ARG B  99       2.968  -0.084 -36.155  1.00 88.37           H  
ATOM   4060 HH12 ARG B  99       3.571  -1.558 -35.381  1.00 88.37           H  
ATOM   4061  NH2 ARG B  99       3.346   1.339 -34.218  1.00 88.37           N  
ATOM   4062 HH21 ARG B  99       3.697   1.878 -33.439  1.00 88.37           H  
ATOM   4063 HH22 ARG B  99       2.984   1.852 -35.009  1.00 88.37           H  
ATOM   4064  CZ  ARG B  99       3.585   0.066 -34.248  1.00 88.37           C  
ATOM   4065  N   SER B 100       4.793  -6.536 -29.620  1.00 89.38           N  
ATOM   4066  H   SER B 100       5.681  -6.055 -29.629  1.00 89.38           H  
ATOM   4067  CA  SER B 100       4.816  -7.992 -29.559  1.00 89.38           C  
ATOM   4068  HA  SER B 100       4.184  -8.372 -30.363  1.00 89.38           H  
ATOM   4069  C   SER B 100       4.257  -8.549 -28.245  1.00 89.38           C  
ATOM   4070  CB  SER B 100       6.236  -8.483 -29.834  1.00 89.38           C  
ATOM   4071  HB2 SER B 100       6.291  -9.561 -29.682  1.00 89.38           H  
ATOM   4072  HB3 SER B 100       6.943  -7.987 -29.169  1.00 89.38           H  
ATOM   4073  O   SER B 100       4.353  -7.923 -27.193  1.00 89.38           O  
ATOM   4074  OG  SER B 100       6.524  -8.186 -31.186  1.00 89.38           O  
ATOM   4075  HG  SER B 100       7.278  -7.593 -31.225  1.00 89.38           H  
ATOM   4076  N   LEU B 101       3.621  -9.715 -28.355  1.00 93.52           N  
ATOM   4077  H   LEU B 101       3.552 -10.118 -29.278  1.00 93.52           H  
ATOM   4078  CA  LEU B 101       3.163 -10.588 -27.272  1.00 93.52           C  
ATOM   4079  HA  LEU B 101       3.922 -10.649 -26.493  1.00 93.52           H  
ATOM   4080  C   LEU B 101       2.935 -11.975 -27.886  1.00 93.52           C  
ATOM   4081  CB  LEU B 101       1.835 -10.052 -26.687  1.00 93.52           C  
ATOM   4082  HB2 LEU B 101       2.027  -9.093 -26.207  1.00 93.52           H  
ATOM   4083  HB3 LEU B 101       1.147  -9.885 -27.516  1.00 93.52           H  
ATOM   4084  O   LEU B 101       2.267 -12.066 -28.924  1.00 93.52           O  
ATOM   4085  CG  LEU B 101       1.149 -10.993 -25.670  1.00 93.52           C  
ATOM   4086  HG  LEU B 101       1.133 -12.012 -26.058  1.00 93.52           H  
ATOM   4087  CD1 LEU B 101       1.858 -11.032 -24.321  1.00 93.52           C  
ATOM   4088 HD11 LEU B 101       1.824 -10.056 -23.837  1.00 93.52           H  
ATOM   4089 HD12 LEU B 101       2.901 -11.319 -24.455  1.00 93.52           H  
ATOM   4090 HD13 LEU B 101       1.387 -11.768 -23.670  1.00 93.52           H  
ATOM   4091  CD2 LEU B 101      -0.316 -10.599 -25.471  1.00 93.52           C  
ATOM   4092 HD21 LEU B 101      -0.863 -10.763 -26.399  1.00 93.52           H  
ATOM   4093 HD22 LEU B 101      -0.399  -9.548 -25.196  1.00 93.52           H  
ATOM   4094 HD23 LEU B 101      -0.758 -11.218 -24.690  1.00 93.52           H  
ATOM   4095  N   ASP B 102       3.375 -13.055 -27.238  1.00 94.96           N  
ATOM   4096  H   ASP B 102       3.973 -12.932 -26.433  1.00 94.96           H  
ATOM   4097  CA  ASP B 102       2.876 -14.397 -27.584  1.00 94.96           C  
ATOM   4098  HA  ASP B 102       2.786 -14.445 -28.670  1.00 94.96           H  
ATOM   4099  C   ASP B 102       1.460 -14.615 -27.018  1.00 94.96           C  
ATOM   4100  CB  ASP B 102       3.861 -15.517 -27.218  1.00 94.96           C  
ATOM   4101  HB2 ASP B 102       4.856 -15.231 -27.560  1.00 94.96           H  
ATOM   4102  HB3 ASP B 102       3.896 -15.643 -26.136  1.00 94.96           H  
ATOM   4103  O   ASP B 102       1.236 -15.278 -26.005  1.00 94.96           O  
ATOM   4104  CG  ASP B 102       3.477 -16.851 -27.892  1.00 94.96           C  
ATOM   4105  OD1 ASP B 102       2.297 -17.024 -28.298  1.00 94.96           O  
ATOM   4106  OD2 ASP B 102       4.365 -17.724 -28.021  1.00 94.96           O  
ATOM   4107  N   ALA B 103       0.467 -14.011 -27.676  1.00 94.41           N  
ATOM   4108  H   ALA B 103       0.729 -13.398 -28.435  1.00 94.41           H  
ATOM   4109  CA  ALA B 103      -0.912 -14.015 -27.194  1.00 94.41           C  
ATOM   4110  HA  ALA B 103      -0.934 -13.548 -26.210  1.00 94.41           H  
ATOM   4111  C   ALA B 103      -1.465 -15.446 -27.038  1.00 94.41           C  
ATOM   4112  CB  ALA B 103      -1.755 -13.169 -28.158  1.00 94.41           C  
ATOM   4113  HB1 ALA B 103      -1.837 -13.667 -29.124  1.00 94.41           H  
ATOM   4114  HB2 ALA B 103      -1.292 -12.192 -28.294  1.00 94.41           H  
ATOM   4115  HB3 ALA B 103      -2.751 -13.026 -27.739  1.00 94.41           H  
ATOM   4116  O   ALA B 103      -2.131 -15.754 -26.050  1.00 94.41           O  
ATOM   4117  N   ALA B 104      -1.135 -16.348 -27.971  1.00 92.37           N  
ATOM   4118  H   ALA B 104      -0.434 -16.085 -28.649  1.00 92.37           H  
ATOM   4119  CA  ALA B 104      -1.587 -17.737 -27.937  1.00 92.37           C  
ATOM   4120  HA  ALA B 104      -2.670 -17.746 -27.812  1.00 92.37           H  
ATOM   4121  C   ALA B 104      -0.982 -18.517 -26.759  1.00 92.37           C  
ATOM   4122  CB  ALA B 104      -1.241 -18.397 -29.276  1.00 92.37           C  
ATOM   4123  HB1 ALA B 104      -1.594 -19.428 -29.276  1.00 92.37           H  
ATOM   4124  HB2 ALA B 104      -1.721 -17.853 -30.090  1.00 92.37           H  
ATOM   4125  HB3 ALA B 104      -0.161 -18.388 -29.422  1.00 92.37           H  
ATOM   4126  O   ALA B 104      -1.662 -19.361 -26.168  1.00 92.37           O  
ATOM   4127  N   PHE B 105       0.263 -18.217 -26.378  1.00 95.87           N  
ATOM   4128  H   PHE B 105       0.803 -17.551 -26.912  1.00 95.87           H  
ATOM   4129  CA  PHE B 105       0.882 -18.794 -25.190  1.00 95.87           C  
ATOM   4130  HA  PHE B 105       0.936 -19.875 -25.319  1.00 95.87           H  
ATOM   4131  C   PHE B 105       0.068 -18.507 -23.924  1.00 95.87           C  
ATOM   4132  CB  PHE B 105       2.311 -18.280 -25.063  1.00 95.87           C  
ATOM   4133  HB2 PHE B 105       2.317 -17.205 -24.884  1.00 95.87           H  
ATOM   4134  HB3 PHE B 105       2.831 -18.479 -26.000  1.00 95.87           H  
ATOM   4135  O   PHE B 105      -0.259 -19.438 -23.181  1.00 95.87           O  
ATOM   4136  CG  PHE B 105       3.081 -18.956 -23.963  1.00 95.87           C  
ATOM   4137  CD1 PHE B 105       3.060 -18.436 -22.657  1.00 95.87           C  
ATOM   4138  HD1 PHE B 105       2.505 -17.537 -22.432  1.00 95.87           H  
ATOM   4139  CD2 PHE B 105       3.832 -20.103 -24.262  1.00 95.87           C  
ATOM   4140  HD2 PHE B 105       3.877 -20.468 -25.278  1.00 95.87           H  
ATOM   4141  CE1 PHE B 105       3.798 -19.069 -21.646  1.00 95.87           C  
ATOM   4142  HE1 PHE B 105       3.813 -18.657 -20.647  1.00 95.87           H  
ATOM   4143  CE2 PHE B 105       4.577 -20.727 -23.255  1.00 95.87           C  
ATOM   4144  HE2 PHE B 105       5.207 -21.570 -23.498  1.00 95.87           H  
ATOM   4145  CZ  PHE B 105       4.560 -20.210 -21.949  1.00 95.87           C  
ATOM   4146  HZ  PHE B 105       5.172 -20.667 -21.186  1.00 95.87           H  
ATOM   4147  N   PHE B 106      -0.355 -17.253 -23.744  1.00 95.12           N  
ATOM   4148  H   PHE B 106      -0.029 -16.553 -24.394  1.00 95.12           H  
ATOM   4149  CA  PHE B 106      -1.154 -16.806 -22.598  1.00 95.12           C  
ATOM   4150  HA  PHE B 106      -0.851 -17.409 -21.742  1.00 95.12           H  
ATOM   4151  C   PHE B 106      -2.669 -17.021 -22.755  1.00 95.12           C  
ATOM   4152  CB  PHE B 106      -0.790 -15.358 -22.248  1.00 95.12           C  
ATOM   4153  HB2 PHE B 106      -1.417 -15.018 -21.424  1.00 95.12           H  
ATOM   4154  HB3 PHE B 106      -0.992 -14.719 -23.107  1.00 95.12           H  
ATOM   4155  O   PHE B 106      -3.447 -16.601 -21.903  1.00 95.12           O  
ATOM   4156  CG  PHE B 106       0.657 -15.214 -21.826  1.00 95.12           C  
ATOM   4157  CD1 PHE B 106       1.061 -15.640 -20.548  1.00 95.12           C  
ATOM   4158  HD1 PHE B 106       0.323 -16.004 -19.849  1.00 95.12           H  
ATOM   4159  CD2 PHE B 106       1.609 -14.698 -22.720  1.00 95.12           C  
ATOM   4160  HD2 PHE B 106       1.313 -14.357 -23.701  1.00 95.12           H  
ATOM   4161  CE1 PHE B 106       2.415 -15.575 -20.171  1.00 95.12           C  
ATOM   4162  HE1 PHE B 106       2.727 -15.890 -19.187  1.00 95.12           H  
ATOM   4163  CE2 PHE B 106       2.960 -14.631 -22.347  1.00 95.12           C  
ATOM   4164  HE2 PHE B 106       3.688 -14.246 -23.047  1.00 95.12           H  
ATOM   4165  CZ  PHE B 106       3.366 -15.074 -21.076  1.00 95.12           C  
ATOM   4166  HZ  PHE B 106       4.407 -15.026 -20.791  1.00 95.12           H  
ATOM   4167  N   SER B 107      -3.111 -17.708 -23.814  1.00 88.86           N  
ATOM   4168  H   SER B 107      -2.426 -18.034 -24.480  1.00 88.86           H  
ATOM   4169  CA  SER B 107      -4.535 -17.910 -24.141  1.00 88.86           C  
ATOM   4170  HA  SER B 107      -4.559 -18.422 -25.103  1.00 88.86           H  
ATOM   4171  C   SER B 107      -5.321 -16.601 -24.343  1.00 88.86           C  
ATOM   4172  CB  SER B 107      -5.235 -18.836 -23.133  1.00 88.86           C  
ATOM   4173  HB2 SER B 107      -6.186 -19.163 -23.552  1.00 88.86           H  
ATOM   4174  HB3 SER B 107      -5.439 -18.281 -22.217  1.00 88.86           H  
ATOM   4175  O   SER B 107      -6.524 -16.551 -24.098  1.00 88.86           O  
ATOM   4176  OG  SER B 107      -4.449 -19.974 -22.813  1.00 88.86           O  
ATOM   4177  HG  SER B 107      -4.080 -19.782 -21.948  1.00 88.86           H  
ATOM   4178  N   ILE B 108      -4.649 -15.549 -24.813  1.00 91.19           N  
ATOM   4179  H   ILE B 108      -3.673 -15.685 -25.038  1.00 91.19           H  
ATOM   4180  CA  ILE B 108      -5.219 -14.238 -25.138  1.00 91.19           C  
ATOM   4181  HA  ILE B 108      -6.148 -14.104 -24.584  1.00 91.19           H  
ATOM   4182  C   ILE B 108      -5.550 -14.206 -26.633  1.00 91.19           C  
ATOM   4183  CB  ILE B 108      -4.246 -13.117 -24.698  1.00 91.19           C  
ATOM   4184  HB  ILE B 108      -3.266 -13.317 -25.130  1.00 91.19           H  
ATOM   4185  O   ILE B 108      -4.742 -14.588 -27.483  1.00 91.19           O  
ATOM   4186  CG1 ILE B 108      -4.122 -13.119 -23.156  1.00 91.19           C  
ATOM   4187 HG12 ILE B 108      -5.087 -12.870 -22.715  1.00 91.19           H  
ATOM   4188 HG13 ILE B 108      -3.851 -14.119 -22.816  1.00 91.19           H  
ATOM   4189  CG2 ILE B 108      -4.711 -11.734 -25.184  1.00 91.19           C  
ATOM   4190 HG21 ILE B 108      -4.792 -11.719 -26.271  1.00 91.19           H  
ATOM   4191 HG22 ILE B 108      -5.678 -11.499 -24.740  1.00 91.19           H  
ATOM   4192 HG23 ILE B 108      -3.991 -10.966 -24.903  1.00 91.19           H  
ATOM   4193  CD1 ILE B 108      -3.062 -12.164 -22.597  1.00 91.19           C  
ATOM   4194 HD11 ILE B 108      -3.349 -11.126 -22.763  1.00 91.19           H  
ATOM   4195 HD12 ILE B 108      -2.976 -12.329 -21.523  1.00 91.19           H  
ATOM   4196 HD13 ILE B 108      -2.097 -12.364 -23.062  1.00 91.19           H  
ATOM   4197  N   SER B 109      -6.752 -13.748 -26.986  1.00 85.82           N  
ATOM   4198  H   SER B 109      -7.357 -13.393 -26.259  1.00 85.82           H  
ATOM   4199  CA  SER B 109      -7.131 -13.634 -28.400  1.00 85.82           C  
ATOM   4200  HA  SER B 109      -6.857 -14.575 -28.877  1.00 85.82           H  
ATOM   4201  C   SER B 109      -6.367 -12.490 -29.089  1.00 85.82           C  
ATOM   4202  CB  SER B 109      -8.645 -13.468 -28.564  1.00 85.82           C  
ATOM   4203  HB2 SER B 109      -9.166 -14.173 -27.917  1.00 85.82           H  
ATOM   4204  HB3 SER B 109      -8.908 -13.690 -29.598  1.00 85.82           H  
ATOM   4205  O   SER B 109      -6.069 -11.487 -28.442  1.00 85.82           O  
ATOM   4206  OG  SER B 109      -9.062 -12.148 -28.273  1.00 85.82           O  
ATOM   4207  HG  SER B 109      -9.098 -12.044 -27.320  1.00 85.82           H  
ATOM   4208  N   PRO B 110      -6.113 -12.543 -30.412  1.00 86.08           N  
ATOM   4209  CA  PRO B 110      -5.475 -11.427 -31.118  1.00 86.08           C  
ATOM   4210  HA  PRO B 110      -4.461 -11.306 -30.738  1.00 86.08           H  
ATOM   4211  C   PRO B 110      -6.225 -10.095 -30.963  1.00 86.08           C  
ATOM   4212  CB  PRO B 110      -5.421 -11.859 -32.587  1.00 86.08           C  
ATOM   4213  HB2 PRO B 110      -4.535 -11.468 -33.086  1.00 86.08           H  
ATOM   4214  HB3 PRO B 110      -6.323 -11.539 -33.109  1.00 86.08           H  
ATOM   4215  O   PRO B 110      -5.603  -9.037 -30.919  1.00 86.08           O  
ATOM   4216  CG  PRO B 110      -5.400 -13.384 -32.507  1.00 86.08           C  
ATOM   4217  HG2 PRO B 110      -5.790 -13.844 -33.415  1.00 86.08           H  
ATOM   4218  HG3 PRO B 110      -4.383 -13.724 -32.311  1.00 86.08           H  
ATOM   4219  CD  PRO B 110      -6.280 -13.685 -31.296  1.00 86.08           C  
ATOM   4220  HD2 PRO B 110      -5.950 -14.611 -30.824  1.00 86.08           H  
ATOM   4221  HD3 PRO B 110      -7.323 -13.762 -31.601  1.00 86.08           H  
ATOM   4222  N   ARG B 111      -7.562 -10.144 -30.857  1.00 80.86           N  
ATOM   4223  H   ARG B 111      -7.996 -11.055 -30.809  1.00 80.86           H  
ATOM   4224  CA  ARG B 111      -8.408  -8.955 -30.680  1.00 80.86           C  
ATOM   4225  HA  ARG B 111      -8.067  -8.187 -31.374  1.00 80.86           H  
ATOM   4226  C   ARG B 111      -8.233  -8.350 -29.286  1.00 80.86           C  
ATOM   4227  CB  ARG B 111      -9.870  -9.310 -31.004  1.00 80.86           C  
ATOM   4228  HB2 ARG B 111      -9.877  -9.973 -31.870  1.00 80.86           H  
ATOM   4229  HB3 ARG B 111     -10.313  -9.844 -30.164  1.00 80.86           H  
ATOM   4230  O   ARG B 111      -8.092  -7.142 -29.180  1.00 80.86           O  
ATOM   4231  CG  ARG B 111     -10.730  -8.080 -31.350  1.00 80.86           C  
ATOM   4232  HG2 ARG B 111     -10.242  -7.511 -32.142  1.00 80.86           H  
ATOM   4233  HG3 ARG B 111     -10.834  -7.444 -30.471  1.00 80.86           H  
ATOM   4234  CD  ARG B 111     -12.119  -8.530 -31.839  1.00 80.86           C  
ATOM   4235  HD2 ARG B 111     -12.617  -9.039 -31.013  1.00 80.86           H  
ATOM   4236  HD3 ARG B 111     -11.992  -9.236 -32.660  1.00 80.86           H  
ATOM   4237  NE  ARG B 111     -12.956  -7.404 -32.309  1.00 80.86           N  
ATOM   4238  HE  ARG B 111     -12.508  -6.508 -32.436  1.00 80.86           H  
ATOM   4239  NH1 ARG B 111     -15.002  -8.441 -32.224  1.00 80.86           N  
ATOM   4240 HH11 ARG B 111     -16.008  -8.357 -32.197  1.00 80.86           H  
ATOM   4241 HH12 ARG B 111     -14.537  -9.320 -32.049  1.00 80.86           H  
ATOM   4242  NH2 ARG B 111     -14.922  -6.243 -32.520  1.00 80.86           N  
ATOM   4243 HH21 ARG B 111     -14.443  -5.377 -32.723  1.00 80.86           H  
ATOM   4244 HH22 ARG B 111     -15.930  -6.187 -32.542  1.00 80.86           H  
ATOM   4245  CZ  ARG B 111     -14.279  -7.366 -32.366  1.00 80.86           C  
ATOM   4246  N   GLU B 112      -8.158  -9.185 -28.250  1.00 85.46           N  
ATOM   4247  H   GLU B 112      -8.248 -10.177 -28.414  1.00 85.46           H  
ATOM   4248  CA  GLU B 112      -7.829  -8.739 -26.890  1.00 85.46           C  
ATOM   4249  HA  GLU B 112      -8.492  -7.920 -26.613  1.00 85.46           H  
ATOM   4250  C   GLU B 112      -6.394  -8.199 -26.810  1.00 85.46           C  
ATOM   4251  CB  GLU B 112      -8.054  -9.898 -25.908  1.00 85.46           C  
ATOM   4252  HB2 GLU B 112      -7.411 -10.730 -26.195  1.00 85.46           H  
ATOM   4253  HB3 GLU B 112      -9.090 -10.225 -25.994  1.00 85.46           H  
ATOM   4254  O   GLU B 112      -6.182  -7.126 -26.257  1.00 85.46           O  
ATOM   4255  CG  GLU B 112      -7.771  -9.518 -24.442  1.00 85.46           C  
ATOM   4256  HG2 GLU B 112      -6.729  -9.213 -24.349  1.00 85.46           H  
ATOM   4257  HG3 GLU B 112      -8.394  -8.666 -24.170  1.00 85.46           H  
ATOM   4258  CD  GLU B 112      -8.026 -10.672 -23.459  1.00 85.46           C  
ATOM   4259  OE1 GLU B 112      -7.934 -10.413 -22.231  1.00 85.46           O  
ATOM   4260  OE2 GLU B 112      -8.269 -11.806 -23.937  1.00 85.46           O  
ATOM   4261  N   ALA B 113      -5.422  -8.879 -27.429  1.00 90.72           N  
ATOM   4262  H   ALA B 113      -5.656  -9.767 -27.849  1.00 90.72           H  
ATOM   4263  CA  ALA B 113      -4.015  -8.472 -27.422  1.00 90.72           C  
ATOM   4264  HA  ALA B 113      -3.674  -8.432 -26.387  1.00 90.72           H  
ATOM   4265  C   ALA B 113      -3.779  -7.080 -28.037  1.00 90.72           C  
ATOM   4266  CB  ALA B 113      -3.196  -9.537 -28.160  1.00 90.72           C  
ATOM   4267  HB1 ALA B 113      -3.334 -10.508 -27.685  1.00 90.72           H  
ATOM   4268  HB2 ALA B 113      -3.510  -9.596 -29.202  1.00 90.72           H  
ATOM   4269  HB3 ALA B 113      -2.139  -9.274 -28.121  1.00 90.72           H  
ATOM   4270  O   ALA B 113      -2.909  -6.348 -27.567  1.00 90.72           O  
ATOM   4271  N   MET B 114      -4.551  -6.690 -29.061  1.00 85.98           N  
ATOM   4272  H   MET B 114      -5.235  -7.338 -29.423  1.00 85.98           H  
ATOM   4273  CA  MET B 114      -4.465  -5.341 -29.640  1.00 85.98           C  
ATOM   4274  HA  MET B 114      -3.422  -5.114 -29.859  1.00 85.98           H  
ATOM   4275  C   MET B 114      -4.962  -4.240 -28.698  1.00 85.98           C  
ATOM   4276  CB  MET B 114      -5.275  -5.237 -30.936  1.00 85.98           C  
ATOM   4277  HB2 MET B 114      -5.370  -4.180 -31.184  1.00 85.98           H  
ATOM   4278  HB3 MET B 114      -6.277  -5.638 -30.779  1.00 85.98           H  
ATOM   4279  O   MET B 114      -4.489  -3.111 -28.804  1.00 85.98           O  
ATOM   4280  CG  MET B 114      -4.621  -5.924 -32.136  1.00 85.98           C  
ATOM   4281  HG2 MET B 114      -4.841  -6.991 -32.096  1.00 85.98           H  
ATOM   4282  HG3 MET B 114      -3.540  -5.800 -32.071  1.00 85.98           H  
ATOM   4283  SD  MET B 114      -5.158  -5.265 -33.745  1.00 85.98           S  
ATOM   4284  CE  MET B 114      -6.958  -5.192 -33.513  1.00 85.98           C  
ATOM   4285  HE1 MET B 114      -7.328  -6.167 -33.195  1.00 85.98           H  
ATOM   4286  HE2 MET B 114      -7.209  -4.446 -32.759  1.00 85.98           H  
ATOM   4287  HE3 MET B 114      -7.435  -4.913 -34.453  1.00 85.98           H  
ATOM   4288  N   SER B 115      -5.914  -4.556 -27.819  1.00 87.41           N  
ATOM   4289  H   SER B 115      -6.269  -5.501 -27.809  1.00 87.41           H  
ATOM   4290  CA  SER B 115      -6.493  -3.622 -26.844  1.00 87.41           C  
ATOM   4291  HA  SER B 115      -6.380  -2.601 -27.209  1.00 87.41           H  
ATOM   4292  C   SER B 115      -5.806  -3.682 -25.476  1.00 87.41           C  
ATOM   4293  CB  SER B 115      -7.985  -3.915 -26.677  1.00 87.41           C  
ATOM   4294  HB2 SER B 115      -8.106  -4.864 -26.153  1.00 87.41           H  
ATOM   4295  HB3 SER B 115      -8.446  -3.122 -26.088  1.00 87.41           H  
ATOM   4296  O   SER B 115      -6.150  -2.907 -24.582  1.00 87.41           O  
ATOM   4297  OG  SER B 115      -8.622  -4.000 -27.937  1.00 87.41           O  
ATOM   4298  HG  SER B 115      -8.458  -3.178 -28.405  1.00 87.41           H  
ATOM   4299  N   LEU B 116      -4.870  -4.619 -25.301  1.00 92.83           N  
ATOM   4300  H   LEU B 116      -4.670  -5.238 -26.074  1.00 92.83           H  
ATOM   4301  CA  LEU B 116      -4.133  -4.827 -24.065  1.00 92.83           C  
ATOM   4302  HA  LEU B 116      -4.819  -4.666 -23.233  1.00 92.83           H  
ATOM   4303  C   LEU B 116      -2.998  -3.809 -23.944  1.00 92.83           C  
ATOM   4304  CB  LEU B 116      -3.597  -6.277 -24.020  1.00 92.83           C  
ATOM   4305  HB2 LEU B 116      -2.612  -6.312 -24.484  1.00 92.83           H  
ATOM   4306  HB3 LEU B 116      -4.252  -6.941 -24.584  1.00 92.83           H  
ATOM   4307  O   LEU B 116      -2.148  -3.720 -24.837  1.00 92.83           O  
ATOM   4308  CG  LEU B 116      -3.512  -6.797 -22.579  1.00 92.83           C  
ATOM   4309  HG  LEU B 116      -3.159  -6.000 -21.925  1.00 92.83           H  
ATOM   4310  CD1 LEU B 116      -4.889  -7.251 -22.108  1.00 92.83           C  
ATOM   4311 HD11 LEU B 116      -5.147  -8.216 -22.545  1.00 92.83           H  
ATOM   4312 HD12 LEU B 116      -5.655  -6.529 -22.390  1.00 92.83           H  
ATOM   4313 HD13 LEU B 116      -4.854  -7.323 -21.021  1.00 92.83           H  
ATOM   4314  CD2 LEU B 116      -2.574  -7.996 -22.441  1.00 92.83           C  
ATOM   4315 HD21 LEU B 116      -2.750  -8.715 -23.240  1.00 92.83           H  
ATOM   4316 HD22 LEU B 116      -1.544  -7.640 -22.462  1.00 92.83           H  
ATOM   4317 HD23 LEU B 116      -2.728  -8.477 -21.475  1.00 92.83           H  
ATOM   4318  N   ASP B 117      -2.926  -3.098 -22.821  1.00 95.50           N  
ATOM   4319  H   ASP B 117      -3.644  -3.190 -22.116  1.00 95.50           H  
ATOM   4320  CA  ASP B 117      -1.793  -2.231 -22.506  1.00 95.50           C  
ATOM   4321  HA  ASP B 117      -1.791  -1.396 -23.206  1.00 95.50           H  
ATOM   4322  C   ASP B 117      -0.481  -3.033 -22.636  1.00 95.50           C  
ATOM   4323  CB  ASP B 117      -1.964  -1.634 -21.098  1.00 95.50           C  
ATOM   4324  HB2 ASP B 117      -2.933  -1.137 -21.047  1.00 95.50           H  
ATOM   4325  HB3 ASP B 117      -1.954  -2.439 -20.364  1.00 95.50           H  
ATOM   4326  O   ASP B 117      -0.364  -4.114 -22.044  1.00 95.50           O  
ATOM   4327  CG  ASP B 117      -0.888  -0.611 -20.718  1.00 95.50           C  
ATOM   4328  OD1 ASP B 117       0.175  -0.565 -21.366  1.00 95.50           O  
ATOM   4329  OD2 ASP B 117      -1.093   0.143 -19.745  1.00 95.50           O  
ATOM   4330  N   PRO B 118       0.513  -2.552 -23.413  1.00 96.24           N  
ATOM   4331  CA  PRO B 118       1.851  -3.139 -23.447  1.00 96.24           C  
ATOM   4332  HA  PRO B 118       1.827  -4.062 -24.026  1.00 96.24           H  
ATOM   4333  C   PRO B 118       2.445  -3.434 -22.064  1.00 96.24           C  
ATOM   4334  CB  PRO B 118       2.714  -2.110 -24.171  1.00 96.24           C  
ATOM   4335  HB2 PRO B 118       3.098  -1.390 -23.449  1.00 96.24           H  
ATOM   4336  HB3 PRO B 118       3.533  -2.584 -24.712  1.00 96.24           H  
ATOM   4337  O   PRO B 118       3.176  -4.406 -21.919  1.00 96.24           O  
ATOM   4338  CG  PRO B 118       1.736  -1.404 -25.102  1.00 96.24           C  
ATOM   4339  HG2 PRO B 118       2.074  -0.398 -25.353  1.00 96.24           H  
ATOM   4340  HG3 PRO B 118       1.605  -1.998 -26.006  1.00 96.24           H  
ATOM   4341  CD  PRO B 118       0.442  -1.392 -24.296  1.00 96.24           C  
ATOM   4342  HD2 PRO B 118      -0.416  -1.455 -24.965  1.00 96.24           H  
ATOM   4343  HD3 PRO B 118       0.392  -0.469 -23.717  1.00 96.24           H  
ATOM   4344  N   GLN B 119       2.102  -2.656 -21.037  1.00 97.79           N  
ATOM   4345  H   GLN B 119       1.492  -1.870 -21.209  1.00 97.79           H  
ATOM   4346  CA  GLN B 119       2.532  -2.905 -19.661  1.00 97.79           C  
ATOM   4347  HA  GLN B 119       3.621  -2.936 -19.628  1.00 97.79           H  
ATOM   4348  C   GLN B 119       2.024  -4.250 -19.123  1.00 97.79           C  
ATOM   4349  CB  GLN B 119       2.049  -1.750 -18.776  1.00 97.79           C  
ATOM   4350  HB2 GLN B 119       0.964  -1.669 -18.833  1.00 97.79           H  
ATOM   4351  HB3 GLN B 119       2.315  -1.958 -17.740  1.00 97.79           H  
ATOM   4352  O   GLN B 119       2.802  -5.020 -18.564  1.00 97.79           O  
ATOM   4353  CG  GLN B 119       2.689  -0.424 -19.210  1.00 97.79           C  
ATOM   4354  HG2 GLN B 119       2.352  -0.146 -20.209  1.00 97.79           H  
ATOM   4355  HG3 GLN B 119       3.774  -0.531 -19.241  1.00 97.79           H  
ATOM   4356  CD  GLN B 119       2.349   0.701 -18.260  1.00 97.79           C  
ATOM   4357  NE2 GLN B 119       1.178   1.285 -18.376  1.00 97.79           N  
ATOM   4358 HE21 GLN B 119       0.484   0.917 -19.012  1.00 97.79           H  
ATOM   4359 HE22 GLN B 119       0.940   2.021 -17.727  1.00 97.79           H  
ATOM   4360  OE1 GLN B 119       3.137   1.023 -17.385  1.00 97.79           O  
ATOM   4361  N   GLN B 120       0.748  -4.592 -19.354  1.00 97.72           N  
ATOM   4362  H   GLN B 120       0.177  -3.975 -19.913  1.00 97.72           H  
ATOM   4363  CA  GLN B 120       0.202  -5.903 -18.971  1.00 97.72           C  
ATOM   4364  HA  GLN B 120       0.426  -6.086 -17.920  1.00 97.72           H  
ATOM   4365  C   GLN B 120       0.850  -7.041 -19.778  1.00 97.72           C  
ATOM   4366  CB  GLN B 120      -1.328  -5.950 -19.155  1.00 97.72           C  
ATOM   4367  HB2 GLN B 120      -1.574  -5.777 -20.203  1.00 97.72           H  
ATOM   4368  HB3 GLN B 120      -1.651  -6.958 -18.894  1.00 97.72           H  
ATOM   4369  O   GLN B 120       1.082  -8.123 -19.241  1.00 97.72           O  
ATOM   4370  CG  GLN B 120      -2.114  -4.949 -18.286  1.00 97.72           C  
ATOM   4371  HG2 GLN B 120      -1.708  -4.967 -17.275  1.00 97.72           H  
ATOM   4372  HG3 GLN B 120      -1.969  -3.942 -18.677  1.00 97.72           H  
ATOM   4373  CD  GLN B 120      -3.622  -5.240 -18.220  1.00 97.72           C  
ATOM   4374  NE2 GLN B 120      -4.411  -4.393 -17.596  1.00 97.72           N  
ATOM   4375 HE21 GLN B 120      -4.054  -3.573 -17.128  1.00 97.72           H  
ATOM   4376 HE22 GLN B 120      -5.403  -4.583 -17.602  1.00 97.72           H  
ATOM   4377  OE1 GLN B 120      -4.131  -6.250 -18.697  1.00 97.72           O  
ATOM   4378  N   ARG B 121       1.171  -6.795 -21.058  1.00 97.33           N  
ATOM   4379  H   ARG B 121       0.967  -5.873 -21.415  1.00 97.33           H  
ATOM   4380  CA  ARG B 121       1.868  -7.761 -21.928  1.00 97.33           C  
ATOM   4381  HA  ARG B 121       1.328  -8.708 -21.923  1.00 97.33           H  
ATOM   4382  C   ARG B 121       3.267  -8.081 -21.412  1.00 97.33           C  
ATOM   4383  CB  ARG B 121       1.969  -7.234 -23.367  1.00 97.33           C  
ATOM   4384  HB2 ARG B 121       2.513  -6.290 -23.390  1.00 97.33           H  
ATOM   4385  HB3 ARG B 121       2.538  -7.947 -23.964  1.00 97.33           H  
ATOM   4386  O   ARG B 121       3.603  -9.249 -21.246  1.00 97.33           O  
ATOM   4387  CG  ARG B 121       0.595  -7.032 -24.002  1.00 97.33           C  
ATOM   4388  HG2 ARG B 121       0.042  -7.967 -23.915  1.00 97.33           H  
ATOM   4389  HG3 ARG B 121       0.049  -6.258 -23.463  1.00 97.33           H  
ATOM   4390  CD  ARG B 121       0.717  -6.656 -25.479  1.00 97.33           C  
ATOM   4391  HD2 ARG B 121       1.761  -6.707 -25.789  1.00 97.33           H  
ATOM   4392  HD3 ARG B 121       0.148  -7.374 -26.069  1.00 97.33           H  
ATOM   4393  NE  ARG B 121       0.190  -5.310 -25.735  1.00 97.33           N  
ATOM   4394  HE  ARG B 121      -0.340  -4.860 -25.002  1.00 97.33           H  
ATOM   4395  NH1 ARG B 121       0.738  -5.219 -27.956  1.00 97.33           N  
ATOM   4396 HH11 ARG B 121       1.284  -6.063 -27.857  1.00 97.33           H  
ATOM   4397 HH12 ARG B 121       0.705  -4.760 -28.855  1.00 97.33           H  
ATOM   4398  NH2 ARG B 121      -0.447  -3.570 -27.021  1.00 97.33           N  
ATOM   4399 HH21 ARG B 121      -1.065  -3.334 -26.258  1.00 97.33           H  
ATOM   4400 HH22 ARG B 121      -0.650  -3.193 -27.936  1.00 97.33           H  
ATOM   4401  CZ  ARG B 121       0.175  -4.704 -26.900  1.00 97.33           C  
ATOM   4402  N   LEU B 122       4.045  -7.040 -21.115  1.00 97.61           N  
ATOM   4403  H   LEU B 122       3.685  -6.113 -21.290  1.00 97.61           H  
ATOM   4404  CA  LEU B 122       5.390  -7.169 -20.561  1.00 97.61           C  
ATOM   4405  HA  LEU B 122       5.993  -7.787 -21.226  1.00 97.61           H  
ATOM   4406  C   LEU B 122       5.361  -7.877 -19.208  1.00 97.61           C  
ATOM   4407  CB  LEU B 122       6.026  -5.775 -20.422  1.00 97.61           C  
ATOM   4408  HB2 LEU B 122       6.924  -5.864 -19.811  1.00 97.61           H  
ATOM   4409  HB3 LEU B 122       5.328  -5.130 -19.887  1.00 97.61           H  
ATOM   4410  O   LEU B 122       6.165  -8.774 -18.985  1.00 97.61           O  
ATOM   4411  CG  LEU B 122       6.411  -5.112 -21.755  1.00 97.61           C  
ATOM   4412  HG  LEU B 122       5.572  -5.144 -22.450  1.00 97.61           H  
ATOM   4413  CD1 LEU B 122       6.777  -3.649 -21.500  1.00 97.61           C  
ATOM   4414 HD11 LEU B 122       6.992  -3.156 -22.448  1.00 97.61           H  
ATOM   4415 HD12 LEU B 122       5.933  -3.143 -21.030  1.00 97.61           H  
ATOM   4416 HD13 LEU B 122       7.644  -3.583 -20.844  1.00 97.61           H  
ATOM   4417  CD2 LEU B 122       7.612  -5.795 -22.413  1.00 97.61           C  
ATOM   4418 HD21 LEU B 122       8.460  -5.802 -21.728  1.00 97.61           H  
ATOM   4419 HD22 LEU B 122       7.880  -5.266 -23.328  1.00 97.61           H  
ATOM   4420 HD23 LEU B 122       7.356  -6.821 -22.679  1.00 97.61           H  
ATOM   4421  N   LEU B 123       4.417  -7.530 -18.328  1.00 98.47           N  
ATOM   4422  H   LEU B 123       3.805  -6.757 -18.547  1.00 98.47           H  
ATOM   4423  CA  LEU B 123       4.278  -8.192 -17.031  1.00 98.47           C  
ATOM   4424  HA  LEU B 123       5.220  -8.088 -16.491  1.00 98.47           H  
ATOM   4425  C   LEU B 123       4.042  -9.702 -17.176  1.00 98.47           C  
ATOM   4426  CB  LEU B 123       3.156  -7.518 -16.223  1.00 98.47           C  
ATOM   4427  HB2 LEU B 123       2.822  -8.199 -15.439  1.00 98.47           H  
ATOM   4428  HB3 LEU B 123       2.306  -7.345 -16.883  1.00 98.47           H  
ATOM   4429  O   LEU B 123       4.689 -10.465 -16.464  1.00 98.47           O  
ATOM   4430  CG  LEU B 123       3.580  -6.192 -15.565  1.00 98.47           C  
ATOM   4431  HG  LEU B 123       4.121  -5.577 -16.284  1.00 98.47           H  
ATOM   4432  CD1 LEU B 123       2.341  -5.424 -15.105  1.00 98.47           C  
ATOM   4433 HD11 LEU B 123       1.775  -6.016 -14.386  1.00 98.47           H  
ATOM   4434 HD12 LEU B 123       2.640  -4.479 -14.651  1.00 98.47           H  
ATOM   4435 HD13 LEU B 123       1.711  -5.204 -15.967  1.00 98.47           H  
ATOM   4436  CD2 LEU B 123       4.473  -6.416 -14.339  1.00 98.47           C  
ATOM   4437 HD21 LEU B 123       4.744  -5.454 -13.903  1.00 98.47           H  
ATOM   4438 HD22 LEU B 123       3.943  -7.012 -13.596  1.00 98.47           H  
ATOM   4439 HD23 LEU B 123       5.386  -6.937 -14.627  1.00 98.47           H  
ATOM   4440  N   LEU B 124       3.185 -10.146 -18.105  1.00 98.28           N  
ATOM   4441  H   LEU B 124       2.696  -9.465 -18.669  1.00 98.28           H  
ATOM   4442  CA  LEU B 124       2.943 -11.576 -18.358  1.00 98.28           C  
ATOM   4443  HA  LEU B 124       2.571 -12.038 -17.444  1.00 98.28           H  
ATOM   4444  C   LEU B 124       4.228 -12.330 -18.726  1.00 98.28           C  
ATOM   4445  CB  LEU B 124       1.900 -11.742 -19.480  1.00 98.28           C  
ATOM   4446  HB2 LEU B 124       2.147 -11.059 -20.292  1.00 98.28           H  
ATOM   4447  HB3 LEU B 124       1.970 -12.752 -19.884  1.00 98.28           H  
ATOM   4448  O   LEU B 124       4.553 -13.337 -18.095  1.00 98.28           O  
ATOM   4449  CG  LEU B 124       0.449 -11.504 -19.042  1.00 98.28           C  
ATOM   4450  HG  LEU B 124       0.382 -10.608 -18.425  1.00 98.28           H  
ATOM   4451  CD1 LEU B 124      -0.428 -11.323 -20.282  1.00 98.28           C  
ATOM   4452 HD11 LEU B 124      -1.468 -11.204 -19.981  1.00 98.28           H  
ATOM   4453 HD12 LEU B 124      -0.328 -12.189 -20.936  1.00 98.28           H  
ATOM   4454 HD13 LEU B 124      -0.109 -10.428 -20.817  1.00 98.28           H  
ATOM   4455  CD2 LEU B 124      -0.102 -12.698 -18.256  1.00 98.28           C  
ATOM   4456 HD21 LEU B 124      -0.170 -13.572 -18.903  1.00 98.28           H  
ATOM   4457 HD22 LEU B 124      -1.091 -12.461 -17.861  1.00 98.28           H  
ATOM   4458 HD23 LEU B 124       0.557 -12.940 -17.423  1.00 98.28           H  
ATOM   4459  N   GLU B 125       4.960 -11.835 -19.725  1.00 98.03           N  
ATOM   4460  H   GLU B 125       4.642 -10.995 -20.186  1.00 98.03           H  
ATOM   4461  CA  GLU B 125       6.192 -12.470 -20.208  1.00 98.03           C  
ATOM   4462  HA  GLU B 125       6.005 -13.526 -20.399  1.00 98.03           H  
ATOM   4463  C   GLU B 125       7.299 -12.423 -19.148  1.00 98.03           C  
ATOM   4464  CB  GLU B 125       6.633 -11.818 -21.535  1.00 98.03           C  
ATOM   4465  HB2 GLU B 125       6.662 -10.735 -21.414  1.00 98.03           H  
ATOM   4466  HB3 GLU B 125       7.634 -12.171 -21.783  1.00 98.03           H  
ATOM   4467  O   GLU B 125       7.856 -13.457 -18.781  1.00 98.03           O  
ATOM   4468  CG  GLU B 125       5.680 -12.194 -22.685  1.00 98.03           C  
ATOM   4469  HG2 GLU B 125       5.684 -13.280 -22.771  1.00 98.03           H  
ATOM   4470  HG3 GLU B 125       4.668 -11.881 -22.428  1.00 98.03           H  
ATOM   4471  CD  GLU B 125       6.039 -11.598 -24.061  1.00 98.03           C  
ATOM   4472  OE1 GLU B 125       5.377 -12.017 -25.049  1.00 98.03           O  
ATOM   4473  OE2 GLU B 125       6.928 -10.719 -24.137  1.00 98.03           O  
ATOM   4474  N   VAL B 126       7.558 -11.247 -18.570  1.00 98.28           N  
ATOM   4475  H   VAL B 126       7.027 -10.441 -18.868  1.00 98.28           H  
ATOM   4476  CA  VAL B 126       8.636 -11.052 -17.591  1.00 98.28           C  
ATOM   4477  HA  VAL B 126       9.550 -11.473 -18.010  1.00 98.28           H  
ATOM   4478  C   VAL B 126       8.354 -11.811 -16.288  1.00 98.28           C  
ATOM   4479  CB  VAL B 126       8.877  -9.547 -17.349  1.00 98.28           C  
ATOM   4480  HB  VAL B 126       7.958  -9.089 -16.984  1.00 98.28           H  
ATOM   4481  O   VAL B 126       9.280 -12.355 -15.690  1.00 98.28           O  
ATOM   4482  CG1 VAL B 126       9.987  -9.285 -16.326  1.00 98.28           C  
ATOM   4483 HG11 VAL B 126      10.123  -8.212 -16.189  1.00 98.28           H  
ATOM   4484 HG12 VAL B 126      10.915  -9.730 -16.686  1.00 98.28           H  
ATOM   4485 HG13 VAL B 126       9.731  -9.727 -15.363  1.00 98.28           H  
ATOM   4486  CG2 VAL B 126       9.332  -8.830 -18.632  1.00 98.28           C  
ATOM   4487 HG21 VAL B 126      10.286  -9.237 -18.968  1.00 98.28           H  
ATOM   4488 HG22 VAL B 126       9.435  -7.762 -18.441  1.00 98.28           H  
ATOM   4489 HG23 VAL B 126       8.608  -8.970 -19.434  1.00 98.28           H  
ATOM   4490  N   SER B 127       7.096 -11.921 -15.838  1.00 98.72           N  
ATOM   4491  H   SER B 127       6.350 -11.469 -16.347  1.00 98.72           H  
ATOM   4492  CA  SER B 127       6.756 -12.777 -14.690  1.00 98.72           C  
ATOM   4493  HA  SER B 127       7.406 -12.521 -13.854  1.00 98.72           H  
ATOM   4494  C   SER B 127       6.984 -14.260 -14.981  1.00 98.72           C  
ATOM   4495  CB  SER B 127       5.306 -12.583 -14.243  1.00 98.72           C  
ATOM   4496  HB2 SER B 127       5.038 -13.375 -13.543  1.00 98.72           H  
ATOM   4497  HB3 SER B 127       4.640 -12.640 -15.104  1.00 98.72           H  
ATOM   4498  O   SER B 127       7.552 -14.948 -14.134  1.00 98.72           O  
ATOM   4499  OG  SER B 127       5.161 -11.347 -13.577  1.00 98.72           O  
ATOM   4500  HG  SER B 127       5.959 -10.835 -13.733  1.00 98.72           H  
ATOM   4501  N   TRP B 128       6.592 -14.755 -16.162  1.00 98.50           N  
ATOM   4502  H   TRP B 128       6.167 -14.139 -16.841  1.00 98.50           H  
ATOM   4503  CA  TRP B 128       6.849 -16.146 -16.553  1.00 98.50           C  
ATOM   4504  HA  TRP B 128       6.375 -16.813 -15.833  1.00 98.50           H  
ATOM   4505  C   TRP B 128       8.351 -16.456 -16.535  1.00 98.50           C  
ATOM   4506  CB  TRP B 128       6.250 -16.419 -17.940  1.00 98.50           C  
ATOM   4507  HB2 TRP B 128       6.728 -15.777 -18.680  1.00 98.50           H  
ATOM   4508  HB3 TRP B 128       5.191 -16.162 -17.921  1.00 98.50           H  
ATOM   4509  O   TRP B 128       8.790 -17.423 -15.911  1.00 98.50           O  
ATOM   4510  CG  TRP B 128       6.384 -17.841 -18.391  1.00 98.50           C  
ATOM   4511  CD1 TRP B 128       7.493 -18.404 -18.925  1.00 98.50           C  
ATOM   4512  HD1 TRP B 128       8.424 -17.887 -19.103  1.00 98.50           H  
ATOM   4513  CD2 TRP B 128       5.408 -18.918 -18.278  1.00 98.50           C  
ATOM   4514  CE2 TRP B 128       6.015 -20.124 -18.741  1.00 98.50           C  
ATOM   4515  CE3 TRP B 128       4.082 -19.004 -17.797  1.00 98.50           C  
ATOM   4516  HE3 TRP B 128       3.610 -18.112 -17.412  1.00 98.50           H  
ATOM   4517  NE1 TRP B 128       7.287 -19.756 -19.118  1.00 98.50           N  
ATOM   4518  HE1 TRP B 128       8.035 -20.395 -19.346  1.00 98.50           H  
ATOM   4519  CH2 TRP B 128       4.019 -21.401 -18.260  1.00 98.50           C  
ATOM   4520  HH2 TRP B 128       3.500 -22.347 -18.228  1.00 98.50           H  
ATOM   4521  CZ2 TRP B 128       5.347 -21.354 -18.714  1.00 98.50           C  
ATOM   4522  HZ2 TRP B 128       5.862 -22.254 -19.016  1.00 98.50           H  
ATOM   4523  CZ3 TRP B 128       3.389 -20.231 -17.799  1.00 98.50           C  
ATOM   4524  HZ3 TRP B 128       2.383 -20.285 -17.410  1.00 98.50           H  
ATOM   4525  N   GLU B 129       9.152 -15.592 -17.157  1.00 98.18           N  
ATOM   4526  H   GLU B 129       8.729 -14.826 -17.662  1.00 98.18           H  
ATOM   4527  CA  GLU B 129      10.609 -15.726 -17.209  1.00 98.18           C  
ATOM   4528  HA  GLU B 129      10.872 -16.687 -17.650  1.00 98.18           H  
ATOM   4529  C   GLU B 129      11.267 -15.652 -15.826  1.00 98.18           C  
ATOM   4530  CB  GLU B 129      11.184 -14.604 -18.074  1.00 98.18           C  
ATOM   4531  HB2 GLU B 129      12.268 -14.600 -17.959  1.00 98.18           H  
ATOM   4532  HB3 GLU B 129      10.796 -13.652 -17.712  1.00 98.18           H  
ATOM   4533  O   GLU B 129      12.213 -16.394 -15.556  1.00 98.18           O  
ATOM   4534  CG  GLU B 129      10.859 -14.763 -19.565  1.00 98.18           C  
ATOM   4535  HG2 GLU B 129      11.339 -15.673 -19.924  1.00 98.18           H  
ATOM   4536  HG3 GLU B 129       9.784 -14.878 -19.705  1.00 98.18           H  
ATOM   4537  CD  GLU B 129      11.359 -13.569 -20.390  1.00 98.18           C  
ATOM   4538  OE1 GLU B 129      11.156 -13.612 -21.623  1.00 98.18           O  
ATOM   4539  OE2 GLU B 129      12.017 -12.672 -19.804  1.00 98.18           O  
ATOM   4540  N   ALA B 130      10.781 -14.778 -14.937  1.00 98.71           N  
ATOM   4541  H   ALA B 130      10.037 -14.158 -15.224  1.00 98.71           H  
ATOM   4542  CA  ALA B 130      11.306 -14.658 -13.579  1.00 98.71           C  
ATOM   4543  HA  ALA B 130      12.380 -14.482 -13.639  1.00 98.71           H  
ATOM   4544  C   ALA B 130      11.096 -15.953 -12.777  1.00 98.71           C  
ATOM   4545  CB  ALA B 130      10.659 -13.449 -12.888  1.00 98.71           C  
ATOM   4546  HB1 ALA B 130       9.588 -13.613 -12.772  1.00 98.71           H  
ATOM   4547  HB2 ALA B 130      10.819 -12.548 -13.479  1.00 98.71           H  
ATOM   4548  HB3 ALA B 130      11.110 -13.300 -11.907  1.00 98.71           H  
ATOM   4549  O   ALA B 130      12.008 -16.382 -12.068  1.00 98.71           O  
ATOM   4550  N   ILE B 131       9.934 -16.601 -12.927  1.00 98.73           N  
ATOM   4551  H   ILE B 131       9.238 -16.192 -13.534  1.00 98.73           H  
ATOM   4552  CA  ILE B 131       9.631 -17.893 -12.293  1.00 98.73           C  
ATOM   4553  HA  ILE B 131       9.885 -17.837 -11.234  1.00 98.73           H  
ATOM   4554  C   ILE B 131      10.497 -19.010 -12.895  1.00 98.73           C  
ATOM   4555  CB  ILE B 131       8.124 -18.210 -12.403  1.00 98.73           C  
ATOM   4556  HB  ILE B 131       7.855 -18.237 -13.459  1.00 98.73           H  
ATOM   4557  O   ILE B 131      11.100 -19.789 -12.157  1.00 98.73           O  
ATOM   4558  CG1 ILE B 131       7.241 -17.156 -11.694  1.00 98.73           C  
ATOM   4559 HG12 ILE B 131       7.251 -17.330 -10.618  1.00 98.73           H  
ATOM   4560 HG13 ILE B 131       7.636 -16.154 -11.863  1.00 98.73           H  
ATOM   4561  CG2 ILE B 131       7.841 -19.584 -11.773  1.00 98.73           C  
ATOM   4562 HG21 ILE B 131       8.213 -19.604 -10.748  1.00 98.73           H  
ATOM   4563 HG22 ILE B 131       8.316 -20.381 -12.344  1.00 98.73           H  
ATOM   4564 HG23 ILE B 131       6.769 -19.778 -11.749  1.00 98.73           H  
ATOM   4565  CD1 ILE B 131       5.790 -17.169 -12.200  1.00 98.73           C  
ATOM   4566 HD11 ILE B 131       5.769 -16.943 -13.266  1.00 98.73           H  
ATOM   4567 HD12 ILE B 131       5.217 -16.410 -11.668  1.00 98.73           H  
ATOM   4568 HD13 ILE B 131       5.321 -18.139 -12.034  1.00 98.73           H  
ATOM   4569  N   GLU B 132      10.653 -19.056 -14.223  1.00 97.85           N  
ATOM   4570  H   GLU B 132      10.119 -18.423 -14.800  1.00 97.85           H  
ATOM   4571  CA  GLU B 132      11.540 -20.036 -14.867  1.00 97.85           C  
ATOM   4572  HA  GLU B 132      11.227 -21.037 -14.570  1.00 97.85           H  
ATOM   4573  C   GLU B 132      13.010 -19.874 -14.443  1.00 97.85           C  
ATOM   4574  CB  GLU B 132      11.465 -19.924 -16.397  1.00 97.85           C  
ATOM   4575  HB2 GLU B 132      11.540 -18.878 -16.693  1.00 97.85           H  
ATOM   4576  HB3 GLU B 132      12.324 -20.452 -16.811  1.00 97.85           H  
ATOM   4577  O   GLU B 132      13.722 -20.878 -14.298  1.00 97.85           O  
ATOM   4578  CG  GLU B 132      10.201 -20.548 -17.002  1.00 97.85           C  
ATOM   4579  HG2 GLU B 132      10.064 -21.538 -16.568  1.00 97.85           H  
ATOM   4580  HG3 GLU B 132       9.334 -19.940 -16.744  1.00 97.85           H  
ATOM   4581  CD  GLU B 132      10.300 -20.693 -18.532  1.00 97.85           C  
ATOM   4582  OE1 GLU B 132       9.550 -21.531 -19.089  1.00 97.85           O  
ATOM   4583  OE2 GLU B 132      11.147 -20.023 -19.166  1.00 97.85           O  
ATOM   4584  N   ARG B 133      13.474 -18.631 -14.241  1.00 97.36           N  
ATOM   4585  H   ARG B 133      12.851 -17.864 -14.450  1.00 97.36           H  
ATOM   4586  CA  ARG B 133      14.812 -18.322 -13.706  1.00 97.36           C  
ATOM   4587  HA  ARG B 133      15.547 -18.957 -14.201  1.00 97.36           H  
ATOM   4588  C   ARG B 133      14.961 -18.659 -12.224  1.00 97.36           C  
ATOM   4589  CB  ARG B 133      15.187 -16.850 -13.946  1.00 97.36           C  
ATOM   4590  HB2 ARG B 133      15.885 -16.545 -13.167  1.00 97.36           H  
ATOM   4591  HB3 ARG B 133      14.306 -16.213 -13.863  1.00 97.36           H  
ATOM   4592  O   ARG B 133      16.077 -18.946 -11.810  1.00 97.36           O  
ATOM   4593  CG  ARG B 133      15.879 -16.630 -15.301  1.00 97.36           C  
ATOM   4594  HG2 ARG B 133      15.159 -16.746 -16.111  1.00 97.36           H  
ATOM   4595  HG3 ARG B 133      16.681 -17.359 -15.421  1.00 97.36           H  
ATOM   4596  CD  ARG B 133      16.485 -15.222 -15.326  1.00 97.36           C  
ATOM   4597  HD2 ARG B 133      17.091 -15.077 -14.432  1.00 97.36           H  
ATOM   4598  HD3 ARG B 133      15.656 -14.515 -15.290  1.00 97.36           H  
ATOM   4599  NE  ARG B 133      17.331 -14.963 -16.510  1.00 97.36           N  
ATOM   4600  HE  ARG B 133      18.239 -15.405 -16.541  1.00 97.36           H  
ATOM   4601  NH1 ARG B 133      15.954 -13.447 -17.560  1.00 97.36           N  
ATOM   4602 HH11 ARG B 133      15.274 -13.588 -16.827  1.00 97.36           H  
ATOM   4603 HH12 ARG B 133      15.663 -12.987 -18.411  1.00 97.36           H  
ATOM   4604  NH2 ARG B 133      17.922 -13.989 -18.468  1.00 97.36           N  
ATOM   4605 HH21 ARG B 133      17.735 -13.409 -19.273  1.00 97.36           H  
ATOM   4606 HH22 ARG B 133      18.861 -14.355 -18.404  1.00 97.36           H  
ATOM   4607  CZ  ARG B 133      17.064 -14.136 -17.503  1.00 97.36           C  
ATOM   4608  N   ALA B 134      13.869 -18.708 -11.460  1.00 97.99           N  
ATOM   4609  H   ALA B 134      12.983 -18.425 -11.853  1.00 97.99           H  
ATOM   4610  CA  ALA B 134      13.877 -19.250 -10.101  1.00 97.99           C  
ATOM   4611  HA  ALA B 134      14.745 -18.845  -9.581  1.00 97.99           H  
ATOM   4612  C   ALA B 134      14.037 -20.781 -10.060  1.00 97.99           C  
ATOM   4613  CB  ALA B 134      12.614 -18.793  -9.355  1.00 97.99           C  
ATOM   4614  HB1 ALA B 134      11.730 -19.279  -9.769  1.00 97.99           H  
ATOM   4615  HB2 ALA B 134      12.698 -19.077  -8.306  1.00 97.99           H  
ATOM   4616  HB3 ALA B 134      12.494 -17.712  -9.421  1.00 97.99           H  
ATOM   4617  O   ALA B 134      14.055 -21.365  -8.983  1.00 97.99           O  
ATOM   4618  N   GLY B 135      14.131 -21.455 -11.214  1.00 97.46           N  
ATOM   4619  H   GLY B 135      14.093 -20.937 -12.081  1.00 97.46           H  
ATOM   4620  CA  GLY B 135      14.179 -22.915 -11.272  1.00 97.46           C  
ATOM   4621  HA2 GLY B 135      14.905 -23.285 -10.549  1.00 97.46           H  
ATOM   4622  HA3 GLY B 135      14.486 -23.219 -12.273  1.00 97.46           H  
ATOM   4623  C   GLY B 135      12.827 -23.563 -10.968  1.00 97.46           C  
ATOM   4624  O   GLY B 135      12.788 -24.710 -10.538  1.00 97.46           O  
ATOM   4625  N   GLN B 136      11.723 -22.852 -11.203  1.00 97.50           N  
ATOM   4626  H   GLN B 136      11.808 -21.913 -11.564  1.00 97.50           H  
ATOM   4627  CA  GLN B 136      10.372 -23.325 -10.912  1.00 97.50           C  
ATOM   4628  HA  GLN B 136      10.416 -24.289 -10.405  1.00 97.50           H  
ATOM   4629  C   GLN B 136       9.569 -23.509 -12.204  1.00 97.50           C  
ATOM   4630  CB  GLN B 136       9.689 -22.329  -9.964  1.00 97.50           C  
ATOM   4631  HB2 GLN B 136       8.663 -22.652  -9.787  1.00 97.50           H  
ATOM   4632  HB3 GLN B 136       9.668 -21.353 -10.448  1.00 97.50           H  
ATOM   4633  O   GLN B 136       9.705 -22.722 -13.139  1.00 97.50           O  
ATOM   4634  CG  GLN B 136      10.414 -22.194  -8.612  1.00 97.50           C  
ATOM   4635  HG2 GLN B 136      11.455 -21.913  -8.771  1.00 97.50           H  
ATOM   4636  HG3 GLN B 136      10.399 -23.153  -8.095  1.00 97.50           H  
ATOM   4637  CD  GLN B 136       9.791 -21.138  -7.709  1.00 97.50           C  
ATOM   4638  NE2 GLN B 136      10.333 -20.932  -6.528  1.00 97.50           N  
ATOM   4639 HE21 GLN B 136       9.872 -20.241  -5.954  1.00 97.50           H  
ATOM   4640 HE22 GLN B 136      11.171 -21.424  -6.251  1.00 97.50           H  
ATOM   4641  OE1 GLN B 136       8.803 -20.490  -8.037  1.00 97.50           O  
ATOM   4642  N   ASP B 137       8.707 -24.531 -12.244  1.00 97.22           N  
ATOM   4643  H   ASP B 137       8.637 -25.134 -11.437  1.00 97.22           H  
ATOM   4644  CA  ASP B 137       7.663 -24.656 -13.266  1.00 97.22           C  
ATOM   4645  HA  ASP B 137       8.092 -24.435 -14.244  1.00 97.22           H  
ATOM   4646  C   ASP B 137       6.532 -23.655 -12.950  1.00 97.22           C  
ATOM   4647  CB  ASP B 137       7.148 -26.111 -13.320  1.00 97.22           C  
ATOM   4648  HB2 ASP B 137       7.961 -26.752 -13.663  1.00 97.22           H  
ATOM   4649  HB3 ASP B 137       6.877 -26.430 -12.313  1.00 97.22           H  
ATOM   4650  O   ASP B 137       5.840 -23.835 -11.943  1.00 97.22           O  
ATOM   4651  CG  ASP B 137       5.935 -26.320 -14.245  1.00 97.22           C  
ATOM   4652  OD1 ASP B 137       5.474 -25.344 -14.879  1.00 97.22           O  
ATOM   4653  OD2 ASP B 137       5.452 -27.462 -14.372  1.00 97.22           O  
ATOM   4654  N   PRO B 138       6.281 -22.635 -13.795  1.00 97.80           N  
ATOM   4655  CA  PRO B 138       5.229 -21.655 -13.532  1.00 97.80           C  
ATOM   4656  HA  PRO B 138       5.464 -21.132 -12.605  1.00 97.80           H  
ATOM   4657  C   PRO B 138       3.833 -22.266 -13.376  1.00 97.80           C  
ATOM   4658  CB  PRO B 138       5.287 -20.672 -14.707  1.00 97.80           C  
ATOM   4659  HB2 PRO B 138       4.607 -20.999 -15.493  1.00 97.80           H  
ATOM   4660  HB3 PRO B 138       5.051 -19.655 -14.396  1.00 97.80           H  
ATOM   4661  O   PRO B 138       3.039 -21.792 -12.567  1.00 97.80           O  
ATOM   4662  CG  PRO B 138       6.726 -20.789 -15.207  1.00 97.80           C  
ATOM   4663  HG2 PRO B 138       7.389 -20.185 -14.588  1.00 97.80           H  
ATOM   4664  HG3 PRO B 138       6.827 -20.504 -16.254  1.00 97.80           H  
ATOM   4665  CD  PRO B 138       7.031 -22.264 -14.990  1.00 97.80           C  
ATOM   4666  HD2 PRO B 138       8.107 -22.397 -14.877  1.00 97.80           H  
ATOM   4667  HD3 PRO B 138       6.673 -22.842 -15.842  1.00 97.80           H  
ATOM   4668  N   MET B 139       3.533 -23.353 -14.093  1.00 94.94           N  
ATOM   4669  H   MET B 139       4.271 -23.789 -14.627  1.00 94.94           H  
ATOM   4670  CA  MET B 139       2.244 -24.042 -13.990  1.00 94.94           C  
ATOM   4671  HA  MET B 139       1.454 -23.293 -13.937  1.00 94.94           H  
ATOM   4672  C   MET B 139       2.112 -24.884 -12.720  1.00 94.94           C  
ATOM   4673  CB  MET B 139       2.020 -24.923 -15.225  1.00 94.94           C  
ATOM   4674  HB2 MET B 139       2.925 -25.491 -15.441  1.00 94.94           H  
ATOM   4675  HB3 MET B 139       1.230 -25.645 -15.020  1.00 94.94           H  
ATOM   4676  O   MET B 139       0.988 -25.168 -12.305  1.00 94.94           O  
ATOM   4677  CG  MET B 139       1.626 -24.104 -16.457  1.00 94.94           C  
ATOM   4678  HG2 MET B 139       1.507 -24.796 -17.291  1.00 94.94           H  
ATOM   4679  HG3 MET B 139       2.455 -23.437 -16.695  1.00 94.94           H  
ATOM   4680  SD  MET B 139       0.110 -23.098 -16.336  1.00 94.94           S  
ATOM   4681  CE  MET B 139      -1.041 -24.247 -15.533  1.00 94.94           C  
ATOM   4682  HE1 MET B 139      -0.716 -24.439 -14.511  1.00 94.94           H  
ATOM   4683  HE2 MET B 139      -2.035 -23.799 -15.511  1.00 94.94           H  
ATOM   4684  HE3 MET B 139      -1.075 -25.184 -16.089  1.00 94.94           H  
ATOM   4685  N   ALA B 140       3.224 -25.254 -12.081  1.00 95.57           N  
ATOM   4686  H   ALA B 140       4.119 -24.963 -12.447  1.00 95.57           H  
ATOM   4687  CA  ALA B 140       3.204 -25.938 -10.791  1.00 95.57           C  
ATOM   4688  HA  ALA B 140       2.439 -26.713 -10.825  1.00 95.57           H  
ATOM   4689  C   ALA B 140       2.832 -24.997  -9.630  1.00 95.57           C  
ATOM   4690  CB  ALA B 140       4.554 -26.624 -10.564  1.00 95.57           C  
ATOM   4691  HB1 ALA B 140       5.343 -25.879 -10.456  1.00 95.57           H  
ATOM   4692  HB2 ALA B 140       4.782 -27.282 -11.402  1.00 95.57           H  
ATOM   4693  HB3 ALA B 140       4.509 -27.217  -9.650  1.00 95.57           H  
ATOM   4694  O   ALA B 140       2.461 -25.477  -8.562  1.00 95.57           O  
ATOM   4695  N   LEU B 141       2.872 -23.673  -9.836  1.00 97.22           N  
ATOM   4696  H   LEU B 141       3.220 -23.335 -10.722  1.00 97.22           H  
ATOM   4697  CA  LEU B 141       2.403 -22.683  -8.858  1.00 97.22           C  
ATOM   4698  HA  LEU B 141       2.694 -23.013  -7.861  1.00 97.22           H  
ATOM   4699  C   LEU B 141       0.875 -22.542  -8.821  1.00 97.22           C  
ATOM   4700  CB  LEU B 141       3.048 -21.313  -9.134  1.00 97.22           C  
ATOM   4701  HB2 LEU B 141       2.738 -20.974 -10.123  1.00 97.22           H  
ATOM   4702  HB3 LEU B 141       2.659 -20.598  -8.410  1.00 97.22           H  
ATOM   4703  O   LEU B 141       0.352 -21.810  -7.977  1.00 97.22           O  
ATOM   4704  CG  LEU B 141       4.581 -21.277  -9.051  1.00 97.22           C  
ATOM   4705  HG  LEU B 141       5.011 -21.944  -9.799  1.00 97.22           H  
ATOM   4706  CD1 LEU B 141       5.045 -19.852  -9.345  1.00 97.22           C  
ATOM   4707 HD11 LEU B 141       6.134 -19.815  -9.326  1.00 97.22           H  
ATOM   4708 HD12 LEU B 141       4.640 -19.165  -8.601  1.00 97.22           H  
ATOM   4709 HD13 LEU B 141       4.697 -19.559 -10.335  1.00 97.22           H  
ATOM   4710  CD2 LEU B 141       5.091 -21.675  -7.665  1.00 97.22           C  
ATOM   4711 HD21 LEU B 141       4.637 -21.043  -6.901  1.00 97.22           H  
ATOM   4712 HD22 LEU B 141       4.855 -22.721  -7.467  1.00 97.22           H  
ATOM   4713 HD23 LEU B 141       6.174 -21.561  -7.628  1.00 97.22           H  
ATOM   4714  N   ARG B 142       0.144 -23.212  -9.716  1.00 95.96           N  
ATOM   4715  H   ARG B 142       0.622 -23.816 -10.369  1.00 95.96           H  
ATOM   4716  CA  ARG B 142      -1.318 -23.153  -9.745  1.00 95.96           C  
ATOM   4717  HA  ARG B 142      -1.600 -22.112  -9.902  1.00 95.96           H  
ATOM   4718  C   ARG B 142      -1.902 -23.604  -8.403  1.00 95.96           C  
ATOM   4719  CB  ARG B 142      -1.821 -23.997 -10.918  1.00 95.96           C  
ATOM   4720  HB2 ARG B 142      -1.638 -25.051 -10.708  1.00 95.96           H  
ATOM   4721  HB3 ARG B 142      -1.262 -23.716 -11.811  1.00 95.96           H  
ATOM   4722  O   ARG B 142      -1.486 -24.610  -7.841  1.00 95.96           O  
ATOM   4723  CG  ARG B 142      -3.310 -23.771 -11.192  1.00 95.96           C  
ATOM   4724  HG2 ARG B 142      -3.899 -24.057 -10.321  1.00 95.96           H  
ATOM   4725  HG3 ARG B 142      -3.478 -22.717 -11.413  1.00 95.96           H  
ATOM   4726  CD  ARG B 142      -3.743 -24.624 -12.383  1.00 95.96           C  
ATOM   4727  HD2 ARG B 142      -3.645 -25.674 -12.107  1.00 95.96           H  
ATOM   4728  HD3 ARG B 142      -3.072 -24.439 -13.222  1.00 95.96           H  
ATOM   4729  NE  ARG B 142      -5.139 -24.356 -12.771  1.00 95.96           N  
ATOM   4730  HE  ARG B 142      -5.849 -24.854 -12.254  1.00 95.96           H  
ATOM   4731  NH1 ARG B 142      -4.729 -22.677 -14.292  1.00 95.96           N  
ATOM   4732 HH11 ARG B 142      -3.790 -22.589 -13.930  1.00 95.96           H  
ATOM   4733 HH12 ARG B 142      -5.066 -21.955 -14.911  1.00 95.96           H  
ATOM   4734  NH2 ARG B 142      -6.795 -23.497 -14.063  1.00 95.96           N  
ATOM   4735 HH21 ARG B 142      -7.468 -24.035 -13.536  1.00 95.96           H  
ATOM   4736 HH22 ARG B 142      -7.121 -22.781 -14.697  1.00 95.96           H  
ATOM   4737  CZ  ARG B 142      -5.544 -23.513 -13.704  1.00 95.96           C  
ATOM   4738  N   GLU B 143      -2.883 -22.850  -7.920  1.00 95.90           N  
ATOM   4739  H   GLU B 143      -3.125 -22.024  -8.449  1.00 95.90           H  
ATOM   4740  CA  GLU B 143      -3.562 -22.992  -6.623  1.00 95.90           C  
ATOM   4741  HA  GLU B 143      -4.328 -22.217  -6.608  1.00 95.90           H  
ATOM   4742  C   GLU B 143      -2.675 -22.701  -5.395  1.00 95.90           C  
ATOM   4743  CB  GLU B 143      -4.321 -24.327  -6.510  1.00 95.90           C  
ATOM   4744  HB2 GLU B 143      -3.601 -25.142  -6.435  1.00 95.90           H  
ATOM   4745  HB3 GLU B 143      -4.886 -24.318  -5.578  1.00 95.90           H  
ATOM   4746  O   GLU B 143      -3.078 -22.943  -4.257  1.00 95.90           O  
ATOM   4747  CG  GLU B 143      -5.261 -24.609  -7.701  1.00 95.90           C  
ATOM   4748  HG2 GLU B 143      -4.964 -25.555  -8.155  1.00 95.90           H  
ATOM   4749  HG3 GLU B 143      -5.137 -23.842  -8.466  1.00 95.90           H  
ATOM   4750  CD  GLU B 143      -6.755 -24.679  -7.359  1.00 95.90           C  
ATOM   4751  OE1 GLU B 143      -7.540 -24.380  -8.292  1.00 95.90           O  
ATOM   4752  OE2 GLU B 143      -7.111 -25.131  -6.247  1.00 95.90           O  
ATOM   4753  N   SER B 144      -1.477 -22.141  -5.590  1.00 97.26           N  
ATOM   4754  H   SER B 144      -1.168 -21.966  -6.536  1.00 97.26           H  
ATOM   4755  CA  SER B 144      -0.615 -21.728  -4.478  1.00 97.26           C  
ATOM   4756  HA  SER B 144      -0.708 -22.476  -3.690  1.00 97.26           H  
ATOM   4757  C   SER B 144      -1.023 -20.378  -3.883  1.00 97.26           C  
ATOM   4758  CB  SER B 144       0.860 -21.691  -4.885  1.00 97.26           C  
ATOM   4759  HB2 SER B 144       1.467 -21.545  -3.992  1.00 97.26           H  
ATOM   4760  HB3 SER B 144       1.146 -22.636  -5.347  1.00 97.26           H  
ATOM   4761  O   SER B 144      -1.581 -19.503  -4.555  1.00 97.26           O  
ATOM   4762  OG  SER B 144       1.102 -20.625  -5.780  1.00 97.26           O  
ATOM   4763  HG  SER B 144       0.805 -20.928  -6.641  1.00 97.26           H  
ATOM   4764  N   ALA B 145      -0.638 -20.162  -2.623  1.00 97.83           N  
ATOM   4765  H   ALA B 145      -0.197 -20.916  -2.118  1.00 97.83           H  
ATOM   4766  CA  ALA B 145      -0.697 -18.864  -1.956  1.00 97.83           C  
ATOM   4767  HA  ALA B 145      -1.628 -18.373  -2.242  1.00 97.83           H  
ATOM   4768  C   ALA B 145       0.458 -17.942  -2.405  1.00 97.83           C  
ATOM   4769  CB  ALA B 145      -0.744 -19.095  -0.439  1.00 97.83           C  
ATOM   4770  HB1 ALA B 145       0.174 -19.576  -0.103  1.00 97.83           H  
ATOM   4771  HB2 ALA B 145      -0.850 -18.139   0.074  1.00 97.83           H  
ATOM   4772  HB3 ALA B 145      -1.595 -19.725  -0.181  1.00 97.83           H  
ATOM   4773  O   ALA B 145       1.210 -17.423  -1.580  1.00 97.83           O  
ATOM   4774  N   THR B 146       0.633 -17.768  -3.718  1.00 98.80           N  
ATOM   4775  H   THR B 146      -0.004 -18.235  -4.348  1.00 98.80           H  
ATOM   4776  CA  THR B 146       1.603 -16.817  -4.280  1.00 98.80           C  
ATOM   4777  HA  THR B 146       2.443 -16.748  -3.589  1.00 98.80           H  
ATOM   4778  C   THR B 146       0.954 -15.445  -4.429  1.00 98.80           C  
ATOM   4779  CB  THR B 146       2.189 -17.294  -5.611  1.00 98.80           C  
ATOM   4780  HB  THR B 146       1.387 -17.406  -6.339  1.00 98.80           H  
ATOM   4781  O   THR B 146      -0.079 -15.327  -5.085  1.00 98.80           O  
ATOM   4782  CG2 THR B 146       3.264 -16.359  -6.169  1.00 98.80           C  
ATOM   4783 HG21 THR B 146       4.052 -16.226  -5.427  1.00 98.80           H  
ATOM   4784 HG22 THR B 146       3.689 -16.799  -7.071  1.00 98.80           H  
ATOM   4785 HG23 THR B 146       2.841 -15.386  -6.421  1.00 98.80           H  
ATOM   4786  OG1 THR B 146       2.841 -18.525  -5.414  1.00 98.80           O  
ATOM   4787  HG1 THR B 146       2.178 -19.219  -5.428  1.00 98.80           H  
ATOM   4788  N   GLY B 147       1.534 -14.418  -3.807  1.00 98.87           N  
ATOM   4789  H   GLY B 147       2.401 -14.598  -3.321  1.00 98.87           H  
ATOM   4790  CA  GLY B 147       1.076 -13.029  -3.922  1.00 98.87           C  
ATOM   4791  HA2 GLY B 147      -0.012 -13.009  -3.991  1.00 98.87           H  
ATOM   4792  HA3 GLY B 147       1.365 -12.470  -3.032  1.00 98.87           H  
ATOM   4793  C   GLY B 147       1.653 -12.313  -5.147  1.00 98.87           C  
ATOM   4794  O   GLY B 147       2.726 -12.676  -5.628  1.00 98.87           O  
ATOM   4795  N   VAL B 148       0.971 -11.277  -5.634  1.00 98.95           N  
ATOM   4796  H   VAL B 148       0.119 -11.014  -5.161  1.00 98.95           H  
ATOM   4797  CA  VAL B 148       1.389 -10.459  -6.783  1.00 98.95           C  
ATOM   4798  HA  VAL B 148       2.442 -10.646  -6.993  1.00 98.95           H  
ATOM   4799  C   VAL B 148       1.237  -8.975  -6.450  1.00 98.95           C  
ATOM   4800  CB  VAL B 148       0.589 -10.825  -8.048  1.00 98.95           C  
ATOM   4801  HB  VAL B 148      -0.472 -10.662  -7.861  1.00 98.95           H  
ATOM   4802  O   VAL B 148       0.131  -8.473  -6.261  1.00 98.95           O  
ATOM   4803  CG1 VAL B 148       1.015  -9.966  -9.245  1.00 98.95           C  
ATOM   4804 HG11 VAL B 148       0.816  -8.914  -9.045  1.00 98.95           H  
ATOM   4805 HG12 VAL B 148       0.426 -10.253 -10.117  1.00 98.95           H  
ATOM   4806 HG13 VAL B 148       2.075 -10.108  -9.456  1.00 98.95           H  
ATOM   4807  CG2 VAL B 148       0.787 -12.296  -8.435  1.00 98.95           C  
ATOM   4808 HG21 VAL B 148       0.315 -12.496  -9.396  1.00 98.95           H  
ATOM   4809 HG22 VAL B 148       0.318 -12.939  -7.690  1.00 98.95           H  
ATOM   4810 HG23 VAL B 148       1.850 -12.530  -8.489  1.00 98.95           H  
ATOM   4811  N   PHE B 149       2.356  -8.258  -6.418  1.00 98.93           N  
ATOM   4812  H   PHE B 149       3.234  -8.731  -6.576  1.00 98.93           H  
ATOM   4813  CA  PHE B 149       2.417  -6.839  -6.069  1.00 98.93           C  
ATOM   4814  HA  PHE B 149       1.411  -6.444  -5.926  1.00 98.93           H  
ATOM   4815  C   PHE B 149       3.079  -6.070  -7.211  1.00 98.93           C  
ATOM   4816  CB  PHE B 149       3.184  -6.671  -4.748  1.00 98.93           C  
ATOM   4817  HB2 PHE B 149       3.209  -5.612  -4.494  1.00 98.93           H  
ATOM   4818  HB3 PHE B 149       4.215  -6.995  -4.891  1.00 98.93           H  
ATOM   4819  O   PHE B 149       4.243  -6.316  -7.536  1.00 98.93           O  
ATOM   4820  CG  PHE B 149       2.597  -7.442  -3.578  1.00 98.93           C  
ATOM   4821  CD1 PHE B 149       1.733  -6.803  -2.670  1.00 98.93           C  
ATOM   4822  HD1 PHE B 149       1.484  -5.760  -2.798  1.00 98.93           H  
ATOM   4823  CD2 PHE B 149       2.917  -8.803  -3.398  1.00 98.93           C  
ATOM   4824  HD2 PHE B 149       3.580  -9.296  -4.092  1.00 98.93           H  
ATOM   4825  CE1 PHE B 149       1.197  -7.520  -1.586  1.00 98.93           C  
ATOM   4826  HE1 PHE B 149       0.546  -7.026  -0.879  1.00 98.93           H  
ATOM   4827  CE2 PHE B 149       2.370  -9.522  -2.321  1.00 98.93           C  
ATOM   4828  HE2 PHE B 149       2.615 -10.564  -2.183  1.00 98.93           H  
ATOM   4829  CZ  PHE B 149       1.512  -8.878  -1.414  1.00 98.93           C  
ATOM   4830  HZ  PHE B 149       1.092  -9.424  -0.582  1.00 98.93           H  
ATOM   4831  N   VAL B 150       2.352  -5.142  -7.835  1.00 98.88           N  
ATOM   4832  H   VAL B 150       1.394  -5.002  -7.545  1.00 98.88           H  
ATOM   4833  CA  VAL B 150       2.824  -4.420  -9.028  1.00 98.88           C  
ATOM   4834  HA  VAL B 150       3.854  -4.707  -9.240  1.00 98.88           H  
ATOM   4835  C   VAL B 150       2.817  -2.912  -8.796  1.00 98.88           C  
ATOM   4836  CB  VAL B 150       1.993  -4.813 -10.266  1.00 98.88           C  
ATOM   4837  HB  VAL B 150       0.940  -4.610 -10.070  1.00 98.88           H  
ATOM   4838  O   VAL B 150       1.806  -2.347  -8.394  1.00 98.88           O  
ATOM   4839  CG1 VAL B 150       2.410  -4.025 -11.512  1.00 98.88           C  
ATOM   4840 HG11 VAL B 150       3.470  -4.169 -11.722  1.00 98.88           H  
ATOM   4841 HG12 VAL B 150       1.819  -4.355 -12.366  1.00 98.88           H  
ATOM   4842 HG13 VAL B 150       2.203  -2.965 -11.361  1.00 98.88           H  
ATOM   4843  CG2 VAL B 150       2.158  -6.305 -10.594  1.00 98.88           C  
ATOM   4844 HG21 VAL B 150       1.790  -6.909  -9.765  1.00 98.88           H  
ATOM   4845 HG22 VAL B 150       1.577  -6.556 -11.481  1.00 98.88           H  
ATOM   4846 HG23 VAL B 150       3.208  -6.539 -10.770  1.00 98.88           H  
ATOM   4847  N   GLY B 151       3.934  -2.247  -9.091  1.00 98.79           N  
ATOM   4848  H   GLY B 151       4.747  -2.783  -9.358  1.00 98.79           H  
ATOM   4849  CA  GLY B 151       4.020  -0.789  -9.157  1.00 98.79           C  
ATOM   4850  HA2 GLY B 151       3.328  -0.348  -8.439  1.00 98.79           H  
ATOM   4851  HA3 GLY B 151       5.030  -0.481  -8.887  1.00 98.79           H  
ATOM   4852  C   GLY B 151       3.720  -0.250 -10.559  1.00 98.79           C  
ATOM   4853  O   GLY B 151       4.449  -0.571 -11.501  1.00 98.79           O  
ATOM   4854  N   MET B 152       2.690   0.590 -10.699  1.00 97.71           N  
ATOM   4855  H   MET B 152       2.155   0.834  -9.878  1.00 97.71           H  
ATOM   4856  CA  MET B 152       2.311   1.267 -11.954  1.00 97.71           C  
ATOM   4857  HA  MET B 152       3.199   1.448 -12.558  1.00 97.71           H  
ATOM   4858  C   MET B 152       1.648   2.622 -11.663  1.00 97.71           C  
ATOM   4859  CB  MET B 152       1.328   0.409 -12.770  1.00 97.71           C  
ATOM   4860  HB2 MET B 152       0.557   0.010 -12.111  1.00 97.71           H  
ATOM   4861  HB3 MET B 152       0.848   1.052 -13.508  1.00 97.71           H  
ATOM   4862  O   MET B 152       0.959   2.755 -10.661  1.00 97.71           O  
ATOM   4863  CG  MET B 152       1.989  -0.741 -13.535  1.00 97.71           C  
ATOM   4864  HG2 MET B 152       2.496  -1.392 -12.822  1.00 97.71           H  
ATOM   4865  HG3 MET B 152       2.744  -0.330 -14.205  1.00 97.71           H  
ATOM   4866  SD  MET B 152       0.845  -1.766 -14.503  1.00 97.71           S  
ATOM   4867  CE  MET B 152       0.313  -0.566 -15.750  1.00 97.71           C  
ATOM   4868  HE1 MET B 152      -0.422   0.125 -15.336  1.00 97.71           H  
ATOM   4869  HE2 MET B 152       1.182   0.010 -16.068  1.00 97.71           H  
ATOM   4870  HE3 MET B 152      -0.123  -1.082 -16.605  1.00 97.71           H  
ATOM   4871  N   ILE B 153       1.814   3.603 -12.559  1.00 92.45           N  
ATOM   4872  H   ILE B 153       2.400   3.420 -13.361  1.00 92.45           H  
ATOM   4873  CA  ILE B 153       1.257   4.967 -12.397  1.00 92.45           C  
ATOM   4874  HA  ILE B 153       0.999   5.131 -11.351  1.00 92.45           H  
ATOM   4875  C   ILE B 153      -0.039   5.159 -13.198  1.00 92.45           C  
ATOM   4876  CB  ILE B 153       2.323   6.024 -12.782  1.00 92.45           C  
ATOM   4877  HB  ILE B 153       2.644   5.836 -13.806  1.00 92.45           H  
ATOM   4878  O   ILE B 153      -0.985   5.796 -12.745  1.00 92.45           O  
ATOM   4879  CG1 ILE B 153       3.546   5.911 -11.847  1.00 92.45           C  
ATOM   4880 HG12 ILE B 153       3.241   6.200 -10.842  1.00 92.45           H  
ATOM   4881 HG13 ILE B 153       3.867   4.871 -11.783  1.00 92.45           H  
ATOM   4882  CG2 ILE B 153       1.753   7.453 -12.706  1.00 92.45           C  
ATOM   4883 HG21 ILE B 153       2.516   8.192 -12.954  1.00 92.45           H  
ATOM   4884 HG22 ILE B 153       0.934   7.583 -13.413  1.00 92.45           H  
ATOM   4885 HG23 ILE B 153       1.379   7.641 -11.699  1.00 92.45           H  
ATOM   4886  CD1 ILE B 153       4.760   6.741 -12.285  1.00 92.45           C  
ATOM   4887 HD11 ILE B 153       4.972   6.556 -13.339  1.00 92.45           H  
ATOM   4888 HD12 ILE B 153       4.573   7.804 -12.132  1.00 92.45           H  
ATOM   4889 HD13 ILE B 153       5.628   6.453 -11.692  1.00 92.45           H  
ATOM   4890  N   GLY B 154      -0.102   4.617 -14.413  1.00 87.55           N  
ATOM   4891  H   GLY B 154       0.682   4.083 -14.759  1.00 87.55           H  
ATOM   4892  CA  GLY B 154      -1.243   4.797 -15.305  1.00 87.55           C  
ATOM   4893  HA2 GLY B 154      -1.369   5.860 -15.514  1.00 87.55           H  
ATOM   4894  HA3 GLY B 154      -2.148   4.436 -14.818  1.00 87.55           H  
ATOM   4895  C   GLY B 154      -1.062   4.055 -16.622  1.00 87.55           C  
ATOM   4896  O   GLY B 154      -0.072   3.346 -16.817  1.00 87.55           O  
ATOM   4897  N   SER B 155      -2.021   4.233 -17.529  1.00 83.39           N  
ATOM   4898  H   SER B 155      -2.801   4.832 -17.299  1.00 83.39           H  
ATOM   4899  CA  SER B 155      -1.999   3.637 -18.863  1.00 83.39           C  
ATOM   4900  HA  SER B 155      -1.026   3.183 -19.050  1.00 83.39           H  
ATOM   4901  C   SER B 155      -2.246   4.691 -19.937  1.00 83.39           C  
ATOM   4902  CB  SER B 155      -3.044   2.527 -18.969  1.00 83.39           C  
ATOM   4903  HB2 SER B 155      -4.047   2.940 -18.871  1.00 83.39           H  
ATOM   4904  HB3 SER B 155      -2.882   1.784 -18.187  1.00 83.39           H  
ATOM   4905  O   SER B 155      -3.377   5.104 -20.183  1.00 83.39           O  
ATOM   4906  OG  SER B 155      -2.889   1.924 -20.232  1.00 83.39           O  
ATOM   4907  HG  SER B 155      -2.256   1.215 -20.093  1.00 83.39           H  
ATOM   4908  N   GLU B 156      -1.189   5.093 -20.641  1.00 88.61           N  
ATOM   4909  H   GLU B 156      -0.269   4.782 -20.364  1.00 88.61           H  
ATOM   4910  CA  GLU B 156      -1.325   5.946 -21.831  1.00 88.61           C  
ATOM   4911  HA  GLU B 156      -1.980   6.785 -21.601  1.00 88.61           H  
ATOM   4912  C   GLU B 156      -1.952   5.188 -23.017  1.00 88.61           C  
ATOM   4913  CB  GLU B 156       0.047   6.496 -22.236  1.00 88.61           C  
ATOM   4914  HB2 GLU B 156       0.717   5.660 -22.435  1.00 88.61           H  
ATOM   4915  HB3 GLU B 156      -0.073   7.070 -23.155  1.00 88.61           H  
ATOM   4916  O   GLU B 156      -2.384   5.794 -24.001  1.00 88.61           O  
ATOM   4917  CG  GLU B 156       0.680   7.409 -21.173  1.00 88.61           C  
ATOM   4918  HG2 GLU B 156      -0.034   8.191 -20.912  1.00 88.61           H  
ATOM   4919  HG3 GLU B 156       0.898   6.827 -20.277  1.00 88.61           H  
ATOM   4920  CD  GLU B 156       1.972   8.065 -21.673  1.00 88.61           C  
ATOM   4921  OE1 GLU B 156       2.453   9.020 -21.028  1.00 88.61           O  
ATOM   4922  OE2 GLU B 156       2.478   7.664 -22.744  1.00 88.61           O  
ATOM   4923  N   HIS B 157      -2.014   3.851 -22.950  1.00 88.95           N  
ATOM   4924  H   HIS B 157      -1.720   3.396 -22.098  1.00 88.95           H  
ATOM   4925  CA  HIS B 157      -2.671   3.043 -23.973  1.00 88.95           C  
ATOM   4926  HA  HIS B 157      -2.327   3.395 -24.946  1.00 88.95           H  
ATOM   4927  C   HIS B 157      -4.196   3.228 -23.952  1.00 88.95           C  
ATOM   4928  CB  HIS B 157      -2.253   1.572 -23.830  1.00 88.95           C  
ATOM   4929  HB2 HIS B 157      -2.642   1.167 -22.896  1.00 88.95           H  
ATOM   4930  HB3 HIS B 157      -1.167   1.503 -23.766  1.00 88.95           H  
ATOM   4931  O   HIS B 157      -4.814   3.212 -25.020  1.00 88.95           O  
ATOM   4932  CG  HIS B 157      -2.708   0.726 -24.994  1.00 88.95           C  
ATOM   4933  CD2 HIS B 157      -3.494  -0.394 -24.951  1.00 88.95           C  
ATOM   4934  HD2 HIS B 157      -3.913  -0.845 -24.064  1.00 88.95           H  
ATOM   4935  ND1 HIS B 157      -2.412   0.959 -26.317  1.00 88.95           N  
ATOM   4936  HD1 HIS B 157      -1.885   1.746 -26.667  1.00 88.95           H  
ATOM   4937  CE1 HIS B 157      -3.002   0.002 -27.053  1.00 88.95           C
[truncated: 1,862,119 more chars]
