# Supplementary material for: Module-Based Polyketide Synthase Engineering for de Novo Polyketide Biosynthesis
Source: ACS Synth Biol. 2023 Oct 23;12(11):3148–55. doi: 10.1021/acssynbio.3c00282 (PMC10661043; doi:10.1021/acssynbio.3c00282)
Supplement: Supplementary file 2 — sb3c00282_si_002.zip [file sb3c00282_si_002.zip › Final_PKS_Structures/menzella_pdbs/pikM6_ACP_epoM7_KSAT_dimer.pdb]

ATOM      1  N   LEU A   1       8.590  27.495 -12.529  1.00 20.72           N  
ATOM      2  H   LEU A   1       8.892  26.910 -11.764  1.00 20.72           H  
ATOM      3  H2  LEU A   1       8.833  28.452 -12.315  1.00 20.72           H  
ATOM      4  H3  LEU A   1       7.586  27.416 -12.614  1.00 20.72           H  
ATOM      5  CA  LEU A   1       9.260  27.061 -13.782  1.00 20.72           C  
ATOM      6  HA  LEU A   1      10.336  27.144 -13.625  1.00 20.72           H  
ATOM      7  C   LEU A   1       8.992  28.012 -14.951  1.00 20.72           C  
ATOM      8  CB  LEU A   1       8.986  25.580 -14.089  1.00 20.72           C  
ATOM      9  HB2 LEU A   1       7.978  25.322 -13.764  1.00 20.72           H  
ATOM     10  HB3 LEU A   1       9.050  25.399 -15.162  1.00 20.72           H  
ATOM     11  O   LEU A   1       9.952  28.473 -15.547  1.00 20.72           O  
ATOM     12  CG  LEU A   1      10.030  24.701 -13.364  1.00 20.72           C  
ATOM     13  HG  LEU A   1      10.284  25.169 -12.413  1.00 20.72           H  
ATOM     14  CD1 LEU A   1       9.477  23.316 -13.057  1.00 20.72           C  
ATOM     15 HD11 LEU A   1      10.231  22.723 -12.540  1.00 20.72           H  
ATOM     16 HD12 LEU A   1       9.219  22.800 -13.982  1.00 20.72           H  
ATOM     17 HD13 LEU A   1       8.594  23.380 -12.421  1.00 20.72           H  
ATOM     18  CD2 LEU A   1      11.303  24.564 -14.200  1.00 20.72           C  
ATOM     19 HD21 LEU A   1      12.042  23.984 -13.648  1.00 20.72           H  
ATOM     20 HD22 LEU A   1      11.087  24.035 -15.128  1.00 20.72           H  
ATOM     21 HD23 LEU A   1      11.730  25.541 -14.431  1.00 20.72           H  
ATOM     22  N   LEU A   2       7.749  28.428 -15.225  1.00 22.22           N  
ATOM     23  H   LEU A   2       6.944  27.973 -14.820  1.00 22.22           H  
ATOM     24  CA  LEU A   2       7.512  29.661 -15.997  1.00 22.22           C  
ATOM     25  HA  LEU A   2       8.248  29.741 -16.797  1.00 22.22           H  
ATOM     26  C   LEU A   2       7.660  30.861 -15.032  1.00 22.22           C  
ATOM     27  CB  LEU A   2       6.105  29.610 -16.628  1.00 22.22           C  
ATOM     28  HB2 LEU A   2       5.385  29.449 -15.826  1.00 22.22           H  
ATOM     29  HB3 LEU A   2       5.881  30.581 -17.069  1.00 22.22           H  
ATOM     30  O   LEU A   2       6.826  31.050 -14.166  1.00 22.22           O  
ATOM     31  CG  LEU A   2       5.894  28.519 -17.700  1.00 22.22           C  
ATOM     32  HG  LEU A   2       6.327  27.577 -17.362  1.00 22.22           H  
ATOM     33  CD1 LEU A   2       4.400  28.303 -17.930  1.00 22.22           C  
ATOM     34 HD11 LEU A   2       3.931  29.223 -18.278  1.00 22.22           H  
ATOM     35 HD12 LEU A   2       4.257  27.526 -18.681  1.00 22.22           H  
ATOM     36 HD13 LEU A   2       3.923  27.974 -17.006  1.00 22.22           H  
ATOM     37  CD2 LEU A   2       6.519  28.914 -19.031  1.00 22.22           C  
ATOM     38 HD21 LEU A   2       6.315  28.148 -19.779  1.00 22.22           H  
ATOM     39 HD22 LEU A   2       7.602  28.971 -18.925  1.00 22.22           H  
ATOM     40 HD23 LEU A   2       6.090  29.854 -19.379  1.00 22.22           H  
ATOM     41  N   ALA A   3       8.744  31.625 -15.025  1.00 24.03           N  
ATOM     42  H   ALA A   3       9.165  31.701 -14.111  1.00 24.03           H  
ATOM     43  CA  ALA A   3       8.679  32.942 -15.656  1.00 24.03           C  
ATOM     44  HA  ALA A   3       7.728  33.418 -15.418  1.00 24.03           H  
ATOM     45  C   ALA A   3       8.796  32.859 -17.188  1.00 24.03           C  
ATOM     46  CB  ALA A   3       9.813  33.782 -15.050  1.00 24.03           C  
ATOM     47  HB1 ALA A   3       9.676  33.879 -13.973  1.00 24.03           H  
ATOM     48  HB2 ALA A   3       9.803  34.779 -15.491  1.00 24.03           H  
ATOM     49  HB3 ALA A   3      10.780  33.321 -15.251  1.00 24.03           H  
ATOM     50  O   ALA A   3       8.297  33.719 -17.912  1.00 24.03           O  
ATOM     51  N   MET A   4       9.442  31.787 -17.661  1.00 24.95           N  
ATOM     52  H   MET A   4       9.741  31.119 -16.965  1.00 24.95           H  
ATOM     53  CA  MET A   4      10.160  31.707 -18.934  1.00 24.95           C  
ATOM     54  HA  MET A   4      10.877  32.527 -18.962  1.00 24.95           H  
ATOM     55  C   MET A   4       9.328  31.855 -20.209  1.00 24.95           C  
ATOM     56  CB  MET A   4      10.958  30.397 -18.975  1.00 24.95           C  
ATOM     57  HB2 MET A   4      11.327  30.246 -19.990  1.00 24.95           H  
ATOM     58  HB3 MET A   4      10.319  29.553 -18.715  1.00 24.95           H  
ATOM     59  O   MET A   4       9.737  32.611 -21.085  1.00 24.95           O  
ATOM     60  CG  MET A   4      12.160  30.457 -18.028  1.00 24.95           C  
ATOM     61  HG2 MET A   4      11.794  30.533 -17.004  1.00 24.95           H  
ATOM     62  HG3 MET A   4      12.749  31.349 -18.245  1.00 24.95           H  
ATOM     63  SD  MET A   4      13.250  29.016 -18.119  1.00 24.95           S  
ATOM     64  CE  MET A   4      14.094  29.361 -19.684  1.00 24.95           C  
ATOM     65  HE1 MET A   4      14.544  30.353 -19.641  1.00 24.95           H  
ATOM     66  HE2 MET A   4      13.385  29.323 -20.511  1.00 24.95           H  
ATOM     67  HE3 MET A   4      14.888  28.629 -19.835  1.00 24.95           H  
ATOM     68  N   GLY A   5       8.160  31.227 -20.336  1.00 28.27           N  
ATOM     69  H   GLY A   5       7.909  30.508 -19.673  1.00 28.27           H  
ATOM     70  CA  GLY A   5       7.424  31.279 -21.606  1.00 28.27           C  
ATOM     71  HA2 GLY A   5       8.068  30.891 -22.395  1.00 28.27           H  
ATOM     72  HA3 GLY A   5       6.537  30.648 -21.544  1.00 28.27           H  
ATOM     73  C   GLY A   5       6.998  32.683 -22.032  1.00 28.27           C  
ATOM     74  O   GLY A   5       6.871  32.978 -23.221  1.00 28.27           O  
ATOM     75  N   ARG A   6       6.836  33.607 -21.075  1.00 35.77           N  
ATOM     76  H   ARG A   6       7.058  33.346 -20.125  1.00 35.77           H  
ATOM     77  CA  ARG A   6       6.434  34.989 -21.372  1.00 35.77           C  
ATOM     78  HA  ARG A   6       5.723  34.939 -22.197  1.00 35.77           H  
ATOM     79  C   ARG A   6       7.586  35.842 -21.915  1.00 35.77           C  
ATOM     80  CB  ARG A   6       5.722  35.586 -20.147  1.00 35.77           C  
ATOM     81  HB2 ARG A   6       5.297  34.768 -19.566  1.00 35.77           H  
ATOM     82  HB3 ARG A   6       6.436  36.111 -19.511  1.00 35.77           H  
ATOM     83  O   ARG A   6       7.327  36.681 -22.771  1.00 35.77           O  
ATOM     84  CG  ARG A   6       4.577  36.527 -20.556  1.00 35.77           C  
ATOM     85  HG2 ARG A   6       4.980  37.502 -20.829  1.00 35.77           H  
ATOM     86  HG3 ARG A   6       4.048  36.109 -21.412  1.00 35.77           H  
ATOM     87  CD  ARG A   6       3.576  36.664 -19.402  1.00 35.77           C  
ATOM     88  HD2 ARG A   6       4.076  37.147 -18.562  1.00 35.77           H  
ATOM     89  HD3 ARG A   6       3.262  35.666 -19.096  1.00 35.77           H  
ATOM     90  NE  ARG A   6       2.387  37.448 -19.792  1.00 35.77           N  
ATOM     91  HE  ARG A   6       2.461  37.988 -20.642  1.00 35.77           H  
ATOM     92  NH1 ARG A   6       1.096  36.955 -17.955  1.00 35.77           N  
ATOM     93 HH11 ARG A   6       0.253  37.093 -17.416  1.00 35.77           H  
ATOM     94 HH12 ARG A   6       1.865  36.428 -17.566  1.00 35.77           H  
ATOM     95  NH2 ARG A   6       0.294  38.312 -19.532  1.00 35.77           N  
ATOM     96 HH21 ARG A   6      -0.547  38.422 -18.985  1.00 35.77           H  
ATOM     97 HH22 ARG A   6       0.399  38.835 -20.389  1.00 35.77           H  
ATOM     98  CZ  ARG A   6       1.269  37.566 -19.095  1.00 35.77           C  
ATOM     99  N   TYR A   7       8.830  35.567 -21.502  1.00 31.41           N  
ATOM    100  H   TYR A   7       8.955  34.831 -20.822  1.00 31.41           H  
ATOM    101  CA  TYR A   7      10.033  36.062 -22.188  1.00 31.41           C  
ATOM    102  HA  TYR A   7       9.953  37.141 -22.320  1.00 31.41           H  
ATOM    103  C   TYR A   7      10.168  35.451 -23.594  1.00 31.41           C  
ATOM    104  CB  TYR A   7      11.297  35.759 -21.354  1.00 31.41           C  
ATOM    105  HB2 TYR A   7      12.148  35.694 -22.033  1.00 31.41           H  
ATOM    106  HB3 TYR A   7      11.203  34.784 -20.876  1.00 31.41           H  
ATOM    107  O   TYR A   7      10.461  36.172 -24.544  1.00 31.41           O  
ATOM    108  CG  TYR A   7      11.650  36.811 -20.319  1.00 31.41           C  
ATOM    109  CD1 TYR A   7      12.058  38.085 -20.759  1.00 31.41           C  
ATOM    110  HD1 TYR A   7      12.117  38.304 -21.815  1.00 31.41           H  
ATOM    111  CD2 TYR A   7      11.608  36.524 -18.938  1.00 31.41           C  
ATOM    112  HD2 TYR A   7      11.316  35.541 -18.598  1.00 31.41           H  
ATOM    113  CE1 TYR A   7      12.375  39.085 -19.824  1.00 31.41           C  
ATOM    114  HE1 TYR A   7      12.669  40.073 -20.149  1.00 31.41           H  
ATOM    115  CE2 TYR A   7      11.962  37.517 -17.999  1.00 31.41           C  
ATOM    116  HE2 TYR A   7      11.934  37.310 -16.940  1.00 31.41           H  
ATOM    117  OH  TYR A   7      12.601  39.806 -17.572  1.00 31.41           O  
ATOM    118  HH  TYR A   7      13.037  39.510 -16.770  1.00 31.41           H  
ATOM    119  CZ  TYR A   7      12.327  38.807 -18.445  1.00 31.41           C  
ATOM    120  N   ALA A   8       9.912  34.147 -23.754  1.00 31.56           N  
ATOM    121  H   ALA A   8       9.696  33.594 -22.937  1.00 31.56           H  
ATOM    122  CA  ALA A   8      10.199  33.427 -24.999  1.00 31.56           C  
ATOM    123  HA  ALA A   8      11.266  33.514 -25.203  1.00 31.56           H  
ATOM    124  C   ALA A   8       9.466  33.987 -26.236  1.00 31.56           C  
ATOM    125  CB  ALA A   8       9.891  31.946 -24.779  1.00 31.56           C  
ATOM    126  HB1 ALA A   8       8.826  31.794 -24.605  1.00 31.56           H  
ATOM    127  HB2 ALA A   8      10.184  31.380 -25.663  1.00 31.56           H  
ATOM    128  HB3 ALA A   8      10.455  31.572 -23.924  1.00 31.56           H  
ATOM    129  O   ALA A   8      10.103  34.304 -27.242  1.00 31.56           O  
ATOM    130  N   ARG A   9       8.144  34.212 -26.162  1.00 32.95           N  
ATOM    131  H   ARG A   9       7.661  33.915 -25.327  1.00 32.95           H  
ATOM    132  CA  ARG A   9       7.402  34.801 -27.300  1.00 32.95           C  
ATOM    133  HA  ARG A   9       7.719  34.287 -28.208  1.00 32.95           H  
ATOM    134  C   ARG A   9       7.731  36.267 -27.578  1.00 32.95           C  
ATOM    135  CB  ARG A   9       5.886  34.624 -27.150  1.00 32.95           C  
ATOM    136  HB2 ARG A   9       5.597  34.796 -26.113  1.00 32.95           H  
ATOM    137  HB3 ARG A   9       5.381  35.362 -27.773  1.00 32.95           H  
ATOM    138  O   ARG A   9       7.520  36.705 -28.703  1.00 32.95           O  
ATOM    139  CG  ARG A   9       5.434  33.233 -27.616  1.00 32.95           C  
ATOM    140  HG2 ARG A   9       5.848  33.033 -28.604  1.00 32.95           H  
ATOM    141  HG3 ARG A   9       5.804  32.475 -26.926  1.00 32.95           H  
ATOM    142  CD  ARG A   9       3.906  33.144 -27.713  1.00 32.95           C  
ATOM    143  HD2 ARG A   9       3.663  32.165 -28.127  1.00 32.95           H  
ATOM    144  HD3 ARG A   9       3.547  33.902 -28.409  1.00 32.95           H  
ATOM    145  NE  ARG A   9       3.266  33.334 -26.395  1.00 32.95           N  
ATOM    146  HE  ARG A   9       3.666  34.056 -25.812  1.00 32.95           H  
ATOM    147  NH1 ARG A   9       1.748  31.604 -26.502  1.00 32.95           N  
ATOM    148 HH11 ARG A   9       1.116  30.964 -26.043  1.00 32.95           H  
ATOM    149 HH12 ARG A   9       2.079  31.361 -27.425  1.00 32.95           H  
ATOM    150  NH2 ARG A   9       1.920  32.808 -24.642  1.00 32.95           N  
ATOM    151 HH21 ARG A   9       2.410  33.481 -24.070  1.00 32.95           H  
ATOM    152 HH22 ARG A   9       1.252  32.167 -24.239  1.00 32.95           H  
ATOM    153  CZ  ARG A   9       2.316  32.586 -25.862  1.00 32.95           C  
ATOM    154  N   PHE A  10       8.237  37.025 -26.602  1.00 39.97           N  
ATOM    155  H   PHE A  10       8.468  36.603 -25.714  1.00 39.97           H  
ATOM    156  CA  PHE A  10       8.654  38.407 -26.860  1.00 39.97           C  
ATOM    157  HA  PHE A  10       7.832  38.945 -27.332  1.00 39.97           H  
ATOM    158  C   PHE A  10       9.838  38.455 -27.841  1.00 39.97           C  
ATOM    159  CB  PHE A  10       8.985  39.103 -25.531  1.00 39.97           C  
ATOM    160  HB2 PHE A  10       9.827  38.597 -25.059  1.00 39.97           H  
ATOM    161  HB3 PHE A  10       8.130  39.013 -24.861  1.00 39.97           H  
ATOM    162  O   PHE A  10       9.891  39.338 -28.692  1.00 39.97           O  
ATOM    163  CG  PHE A  10       9.328  40.573 -25.682  1.00 39.97           C  
ATOM    164  CD1 PHE A  10      10.673  40.981 -25.769  1.00 39.97           C  
ATOM    165  HD1 PHE A  10      11.466  40.250 -25.724  1.00 39.97           H  
ATOM    166  CD2 PHE A  10       8.302  41.535 -25.757  1.00 39.97           C  
ATOM    167  HD2 PHE A  10       7.269  41.227 -25.699  1.00 39.97           H  
ATOM    168  CE1 PHE A  10      10.990  42.342 -25.929  1.00 39.97           C  
ATOM    169  HE1 PHE A  10      12.023  42.651 -25.997  1.00 39.97           H  
ATOM    170  CE2 PHE A  10       8.620  42.896 -25.914  1.00 39.97           C  
ATOM    171  HE2 PHE A  10       7.833  43.634 -25.971  1.00 39.97           H  
ATOM    172  CZ  PHE A  10       9.964  43.300 -26.000  1.00 39.97           C  
ATOM    173  HZ  PHE A  10      10.210  44.344 -26.120  1.00 39.97           H  
ATOM    174  N   LEU A  11      10.756  37.483 -27.747  1.00 38.14           N  
ATOM    175  H   LEU A  11      10.617  36.771 -27.043  1.00 38.14           H  
ATOM    176  CA  LEU A  11      12.032  37.472 -28.471  1.00 38.14           C  
ATOM    177  HA  LEU A  11      12.336  38.502 -28.659  1.00 38.14           H  
ATOM    178  C   LEU A  11      11.996  36.795 -29.853  1.00 38.14           C  
ATOM    179  CB  LEU A  11      13.090  36.798 -27.576  1.00 38.14           C  
ATOM    180  HB2 LEU A  11      13.993  36.637 -28.165  1.00 38.14           H  
ATOM    181  HB3 LEU A  11      12.714  35.818 -27.281  1.00 38.14           H  
ATOM    182  O   LEU A  11      12.729  37.224 -30.738  1.00 38.14           O  
ATOM    183  CG  LEU A  11      13.473  37.591 -26.313  1.00 38.14           C  
ATOM    184  HG  LEU A  11      12.575  37.859 -25.757  1.00 38.14           H  
ATOM    185  CD1 LEU A  11      14.351  36.723 -25.411  1.00 38.14           C  
ATOM    186 HD11 LEU A  11      13.801  35.829 -25.118  1.00 38.14           H  
ATOM    187 HD12 LEU A  11      14.619  37.278 -24.511  1.00 38.14           H  
ATOM    188 HD13 LEU A  11      15.259  36.431 -25.938  1.00 38.14           H  
ATOM    189  CD2 LEU A  11      14.249  38.867 -26.649  1.00 38.14           C  
ATOM    190 HD21 LEU A  11      13.623  39.549 -27.225  1.00 38.14           H  
ATOM    191 HD22 LEU A  11      14.546  39.370 -25.729  1.00 38.14           H  
ATOM    192 HD23 LEU A  11      15.141  38.623 -27.226  1.00 38.14           H  
ATOM    193  N   ALA A  12      11.192  35.746 -30.064  1.00 36.88           N  
ATOM    194  H   ALA A  12      10.659  35.385 -29.286  1.00 36.88           H  
ATOM    195  CA  ALA A  12      11.234  34.958 -31.310  1.00 36.88           C  
ATOM    196  HA  ALA A  12      12.278  34.791 -31.576  1.00 36.88           H  
ATOM    197  C   ALA A  12      10.573  35.637 -32.532  1.00 36.88           C  
ATOM    198  CB  ALA A  12      10.596  33.592 -31.029  1.00 36.88           C  
ATOM    199  HB1 ALA A  12      10.669  32.963 -31.916  1.00 36.88           H  
ATOM    200  HB2 ALA A  12       9.546  33.714 -30.764  1.00 36.88           H  
ATOM    201  HB3 ALA A  12      11.118  33.098 -30.210  1.00 36.88           H  
ATOM    202  O   ALA A  12      10.748  35.194 -33.668  1.00 36.88           O  
ATOM    203  N   GLY A  13       9.770  36.679 -32.307  1.00 39.89           N  
ATOM    204  H   GLY A  13       9.719  37.037 -31.364  1.00 39.89           H  
ATOM    205  CA  GLY A  13       9.032  37.370 -33.361  1.00 39.89           C  
ATOM    206  HA2 GLY A  13       8.546  36.623 -33.988  1.00 39.89           H  
ATOM    207  HA3 GLY A  13       8.261  37.989 -32.903  1.00 39.89           H  
ATOM    208  C   GLY A  13       9.903  38.266 -34.251  1.00 39.89           C  
ATOM    209  O   GLY A  13      11.089  38.471 -33.986  1.00 39.89           O  
ATOM    210  N   PRO A  14       9.310  38.844 -35.314  1.00 43.44           N  
ATOM    211  CA  PRO A  14       9.987  39.831 -36.142  1.00 43.44           C  
ATOM    212  HA  PRO A  14      10.775  39.337 -36.709  1.00 43.44           H  
ATOM    213  C   PRO A  14      10.572  40.934 -35.264  1.00 43.44           C  
ATOM    214  CB  PRO A  14       8.929  40.398 -37.096  1.00 43.44           C  
ATOM    215  HB2 PRO A  14       8.540  41.344 -36.717  1.00 43.44           H  
ATOM    216  HB3 PRO A  14       9.329  40.534 -38.101  1.00 43.44           H  
ATOM    217  O   PRO A  14       9.888  41.450 -34.377  1.00 43.44           O  
ATOM    218  CG  PRO A  14       7.810  39.359 -37.074  1.00 43.44           C  
ATOM    219  HG2 PRO A  14       6.832  39.813 -37.235  1.00 43.44           H  
ATOM    220  HG3 PRO A  14       8.006  38.601 -37.833  1.00 43.44           H  
ATOM    221  CD  PRO A  14       7.915  38.724 -35.691  1.00 43.44           C  
ATOM    222  HD2 PRO A  14       7.597  37.682 -35.735  1.00 43.44           H  
ATOM    223  HD3 PRO A  14       7.301  39.279 -34.982  1.00 43.44           H  
ATOM    224  N   ARG A  15      11.825  41.318 -35.538  1.00 49.73           N  
ATOM    225  H   ARG A  15      12.335  40.826 -36.258  1.00 49.73           H  
ATOM    226  CA  ARG A  15      12.429  42.473 -34.876  1.00 49.73           C  
ATOM    227  HA  ARG A  15      12.520  42.231 -33.818  1.00 49.73           H  
ATOM    228  C   ARG A  15      11.490  43.665 -35.056  1.00 49.73           C  
ATOM    229  CB  ARG A  15      13.806  42.825 -35.449  1.00 49.73           C  
ATOM    230  HB2 ARG A  15      13.745  42.894 -36.535  1.00 49.73           H  
ATOM    231  HB3 ARG A  15      14.095  43.802 -35.061  1.00 49.73           H  
ATOM    232  O   ARG A  15      11.036  43.890 -36.183  1.00 49.73           O  
ATOM    233  CG  ARG A  15      14.883  41.812 -35.050  1.00 49.73           C  
ATOM    234  HG2 ARG A  15      14.671  40.847 -35.511  1.00 49.73           H  
ATOM    235  HG3 ARG A  15      14.897  41.699 -33.966  1.00 49.73           H  
ATOM    236  CD  ARG A  15      16.245  42.328 -35.523  1.00 49.73           C  
ATOM    237  HD2 ARG A  15      16.217  42.476 -36.602  1.00 49.73           H  
ATOM    238  HD3 ARG A  15      16.429  43.289 -35.042  1.00 49.73           H  
ATOM    239  NE  ARG A  15      17.330  41.389 -35.189  1.00 49.73           N  
ATOM    240  HE  ARG A  15      17.062  40.445 -34.950  1.00 49.73           H  
ATOM    241  NH1 ARG A  15      19.065  42.894 -35.321  1.00 49.73           N  
ATOM    242 HH11 ARG A  15      19.959  43.168 -34.939  1.00 49.73           H  
ATOM    243 HH12 ARG A  15      18.400  43.651 -35.388  1.00 49.73           H  
ATOM    244  NH2 ARG A  15      19.483  40.773 -34.782  1.00 49.73           N  
ATOM    245 HH21 ARG A  15      20.450  41.041 -34.665  1.00 49.73           H  
ATOM    246 HH22 ARG A  15      19.179  39.846 -34.521  1.00 49.73           H  
ATOM    247  CZ  ARG A  15      18.616  41.689 -35.108  1.00 49.73           C  
ATOM    248  N   PRO A  16      11.199  44.427 -33.998  1.00 50.35           N  
ATOM    249  CA  PRO A  16      10.421  45.640 -34.147  1.00 50.35           C  
ATOM    250  HA  PRO A  16       9.404  45.374 -34.436  1.00 50.35           H  
ATOM    251  C   PRO A  16      11.054  46.489 -35.252  1.00 50.35           C  
ATOM    252  CB  PRO A  16      10.390  46.316 -32.777  1.00 50.35           C  
ATOM    253  HB2 PRO A  16      10.709  47.357 -32.834  1.00 50.35           H  
ATOM    254  HB3 PRO A  16       9.381  46.259 -32.367  1.00 50.35           H  
ATOM    255  O   PRO A  16      12.277  46.582 -35.356  1.00 50.35           O  
ATOM    256  CG  PRO A  16      11.343  45.498 -31.907  1.00 50.35           C  
ATOM    257  HG2 PRO A  16      12.271  46.051 -31.759  1.00 50.35           H  
ATOM    258  HG3 PRO A  16      10.858  45.238 -30.966  1.00 50.35           H  
ATOM    259  CD  PRO A  16      11.660  44.219 -32.647  1.00 50.35           C  
ATOM    260  HD2 PRO A  16      11.119  43.385 -32.200  1.00 50.35           H  
ATOM    261  HD3 PRO A  16      12.735  44.038 -32.615  1.00 50.35           H  
ATOM    262  N   GLY A  17      10.219  47.020 -36.143  1.00 54.13           N  
ATOM    263  H   GLY A  17       9.229  46.857 -36.019  1.00 54.13           H  
ATOM    264  CA  GLY A  17      10.641  48.014 -37.121  1.00 54.13           C  
ATOM    265  HA2 GLY A  17      11.602  47.726 -37.549  1.00 54.13           H  
ATOM    266  HA3 GLY A  17       9.904  48.080 -37.921  1.00 54.13           H  
ATOM    267  C   GLY A  17      10.776  49.382 -36.456  1.00 54.13           C  
ATOM    268  O   GLY A  17      10.332  49.582 -35.327  1.00 54.13           O  
ATOM    269  N   ARG A  18      11.378  50.346 -37.158  1.00 57.26           N  
ATOM    270  H   ARG A  18      11.696  50.116 -38.089  1.00 57.26           H  
ATOM    271  CA  ARG A  18      11.504  51.734 -36.689  1.00 57.26           C  
ATOM    272  HA  ARG A  18      12.151  51.747 -35.812  1.00 57.26           H  
ATOM    273  C   ARG A  18      10.133  52.268 -36.256  1.00 57.26           C  
ATOM    274  CB  ARG A  18      12.114  52.597 -37.814  1.00 57.26           C  
ATOM    275  HB2 ARG A  18      11.403  53.363 -38.123  1.00 57.26           H  
ATOM    276  HB3 ARG A  18      12.322  51.977 -38.686  1.00 57.26           H  
ATOM    277  O   ARG A  18       9.217  52.336 -37.070  1.00 57.26           O  
ATOM    278  CG  ARG A  18      13.413  53.281 -37.385  1.00 57.26           C  
ATOM    279  HG2 ARG A  18      14.123  52.539 -37.020  1.00 57.26           H  
ATOM    280  HG3 ARG A  18      13.182  53.992 -36.591  1.00 57.26           H  
ATOM    281  CD  ARG A  18      14.038  54.028 -38.567  1.00 57.26           C  
ATOM    282  HD2 ARG A  18      14.261  53.315 -39.360  1.00 57.26           H  
ATOM    283  HD3 ARG A  18      13.313  54.754 -38.935  1.00 57.26           H  
ATOM    284  NE  ARG A  18      15.276  54.720 -38.165  1.00 57.26           N  
ATOM    285  HE  ARG A  18      15.669  54.456 -37.272  1.00 57.26           H  
ATOM    286  NH1 ARG A  18      15.507  56.071 -39.999  1.00 57.26           N  
ATOM    287 HH11 ARG A  18      14.716  55.607 -40.423  1.00 57.26           H  
ATOM    288 HH12 ARG A  18      15.960  56.843 -40.466  1.00 57.26           H  
ATOM    289  NH2 ARG A  18      16.894  56.322 -38.273  1.00 57.26           N  
ATOM    290 HH21 ARG A  18      17.229  56.064 -37.356  1.00 57.26           H  
ATOM    291 HH22 ARG A  18      17.340  57.088 -38.758  1.00 57.26           H  
ATOM    292  CZ  ARG A  18      15.885  55.697 -38.811  1.00 57.26           C  
ATOM    293  N   SER A  19      10.001  52.646 -34.992  1.00 62.52           N  
ATOM    294  H   SER A  19      10.780  52.534 -34.358  1.00 62.52           H  
ATOM    295  CA  SER A  19       8.798  53.315 -34.504  1.00 62.52           C  
ATOM    296  HA  SER A  19       7.917  52.753 -34.815  1.00 62.52           H  
ATOM    297  C   SER A  19       8.721  54.730 -35.085  1.00 62.52           C  
ATOM    298  CB  SER A  19       8.832  53.348 -32.981  1.00 62.52           C  
ATOM    299  HB2 SER A  19       8.796  52.332 -32.587  1.00 62.52           H  
ATOM    300  HB3 SER A  19       9.767  53.821 -32.680  1.00 62.52           H  
ATOM    301  O   SER A  19       9.739  55.417 -35.173  1.00 62.52           O  
ATOM    302  OG  SER A  19       7.755  54.094 -32.467  1.00 62.52           O  
ATOM    303  HG  SER A  19       8.146  54.849 -32.021  1.00 62.52           H  
ATOM    304  N   SER A  20       7.524  55.171 -35.486  1.00 61.32           N  
ATOM    305  H   SER A  20       6.727  54.554 -35.417  1.00 61.32           H  
ATOM    306  CA  SER A  20       7.261  56.577 -35.832  1.00 61.32           C  
ATOM    307  HA  SER A  20       8.058  56.949 -36.477  1.00 61.32           H  
ATOM    308  C   SER A  20       7.208  57.467 -34.595  1.00 61.32           C  
ATOM    309  CB  SER A  20       5.928  56.693 -36.576  1.00 61.32           C  
ATOM    310  HB2 SER A  20       6.000  56.142 -37.513  1.00 61.32           H  
ATOM    311  HB3 SER A  20       5.722  57.739 -36.803  1.00 61.32           H  
ATOM    312  O   SER A  20       7.460  58.664 -34.677  1.00 61.32           O  
ATOM    313  OG  SER A  20       4.870  56.150 -35.803  1.00 61.32           O  
ATOM    314  HG  SER A  20       4.536  56.831 -35.214  1.00 61.32           H  
ATOM    315  N   ALA A  21       6.847  56.878 -33.456  1.00 64.88           N  
ATOM    316  H   ALA A  21       6.706  55.878 -33.456  1.00 64.88           H  
ATOM    317  CA  ALA A  21       6.912  57.543 -32.173  1.00 64.88           C  
ATOM    318  HA  ALA A  21       6.605  58.579 -32.313  1.00 64.88           H  
ATOM    319  C   ALA A  21       8.347  57.493 -31.636  1.00 64.88           C  
ATOM    320  CB  ALA A  21       5.921  56.879 -31.212  1.00 64.88           C  
ATOM    321  HB1 ALA A  21       5.943  57.394 -30.251  1.00 64.88           H  
ATOM    322  HB2 ALA A  21       6.191  55.835 -31.050  1.00 64.88           H  
ATOM    323  HB3 ALA A  21       4.912  56.934 -31.619  1.00 64.88           H  
ATOM    324  O   ALA A  21       9.046  56.497 -31.876  1.00 64.88           O  
ATOM    325  N   PRO A  22       8.755  58.504 -30.851  1.00 65.18           N  
ATOM    326  CA  PRO A  22       9.939  58.394 -30.016  1.00 65.18           C  
ATOM    327  HA  PRO A  22      10.825  58.384 -30.650  1.00 65.18           H  
ATOM    328  C   PRO A  22       9.855  57.099 -29.198  1.00 65.18           C  
ATOM    329  CB  PRO A  22       9.939  59.654 -29.140  1.00 65.18           C  
ATOM    330  HB2 PRO A  22      10.945  60.043 -28.983  1.00 65.18           H  
ATOM    331  HB3 PRO A  22       9.451  59.447 -28.187  1.00 65.18           H  
ATOM    332  O   PRO A  22       8.774  56.705 -28.759  1.00 65.18           O  
ATOM    333  CG  PRO A  22       9.063  60.646 -29.895  1.00 65.18           C  
ATOM    334  HG2 PRO A  22       8.593  61.367 -29.226  1.00 65.18           H  
ATOM    335  HG3 PRO A  22       9.655  61.154 -30.656  1.00 65.18           H  
ATOM    336  CD  PRO A  22       8.039  59.737 -30.562  1.00 65.18           C  
ATOM    337  HD2 PRO A  22       7.668  60.213 -31.470  1.00 65.18           H  
ATOM    338  HD3 PRO A  22       7.220  59.533 -29.872  1.00 65.18           H  
ATOM    339  N   VAL A  23      10.976  56.409 -29.024  1.00 69.23           N  
ATOM    340  H   VAL A  23      11.842  56.780 -29.389  1.00 69.23           H  
ATOM    341  CA  VAL A  23      11.043  55.171 -28.236  1.00 69.23           C  
ATOM    342  HA  VAL A  23      10.047  54.880 -27.903  1.00 69.23           H  
ATOM    343  C   VAL A  23      11.886  55.443 -27.014  1.00 69.23           C  
ATOM    344  CB  VAL A  23      11.627  54.006 -29.054  1.00 69.23           C  
ATOM    345  HB  VAL A  23      12.616  54.282 -29.419  1.00 69.23           H  
ATOM    346  O   VAL A  23      12.965  56.003 -27.157  1.00 69.23           O  
ATOM    347  CG1 VAL A  23      11.762  52.718 -28.232  1.00 69.23           C  
ATOM    348 HG11 VAL A  23      10.799  52.435 -27.807  1.00 69.23           H  
ATOM    349 HG12 VAL A  23      12.483  52.854 -27.426  1.00 69.23           H  
ATOM    350 HG13 VAL A  23      12.126  51.907 -28.864  1.00 69.23           H  
ATOM    351  CG2 VAL A  23      10.735  53.705 -30.258  1.00 69.23           C  
ATOM    352 HG21 VAL A  23      10.726  54.577 -30.912  1.00 69.23           H  
ATOM    353 HG22 VAL A  23       9.719  53.487 -29.928  1.00 69.23           H  
ATOM    354 HG23 VAL A  23      11.136  52.857 -30.813  1.00 69.23           H  
ATOM    355  N   LEU A  24      11.427  55.016 -25.842  1.00 73.07           N  
ATOM    356  H   LEU A  24      10.526  54.562 -25.796  1.00 73.07           H  
ATOM    357  CA  LEU A  24      12.244  55.000 -24.638  1.00 73.07           C  
ATOM    358  HA  LEU A  24      13.135  55.608 -24.799  1.00 73.07           H  
ATOM    359  C   LEU A  24      12.672  53.575 -24.326  1.00 73.07           C  
ATOM    360  CB  LEU A  24      11.475  55.619 -23.475  1.00 73.07           C  
ATOM    361  HB2 LEU A  24      10.562  55.045 -23.312  1.00 73.07           H  
ATOM    362  HB3 LEU A  24      11.203  56.635 -23.758  1.00 73.07           H  
ATOM    363  O   LEU A  24      11.843  52.671 -24.233  1.00 73.07           O  
ATOM    364  CG  LEU A  24      12.280  55.674 -22.167  1.00 73.07           C  
ATOM    365  HG  LEU A  24      12.612  54.674 -21.891  1.00 73.07           H  
ATOM    366  CD1 LEU A  24      13.492  56.600 -22.242  1.00 73.07           C  
ATOM    367 HD11 LEU A  24      14.277  56.136 -22.841  1.00 73.07           H  
ATOM    368 HD12 LEU A  24      13.214  57.559 -22.679  1.00 73.07           H  
ATOM    369 HD13 LEU A  24      13.892  56.767 -21.242  1.00 73.07           H  
ATOM    370  CD2 LEU A  24      11.370  56.180 -21.068  1.00 73.07           C  
ATOM    371 HD21 LEU A  24      11.907  56.128 -20.121  1.00 73.07           H  
ATOM    372 HD22 LEU A  24      11.082  57.212 -21.268  1.00 73.07           H  
ATOM    373 HD23 LEU A  24      10.477  55.558 -21.015  1.00 73.07           H  
ATOM    374  N   LEU A  25      13.966  53.402 -24.116  1.00 75.20           N  
ATOM    375  H   LEU A  25      14.576  54.198 -24.233  1.00 75.20           H  
ATOM    376  CA  LEU A  25      14.553  52.189 -23.588  1.00 75.20           C  
ATOM    377  HA  LEU A  25      13.830  51.374 -23.628  1.00 75.20           H  
ATOM    378  C   LEU A  25      14.960  52.434 -22.142  1.00 75.20           C  
ATOM    379  CB  LEU A  25      15.750  51.837 -24.465  1.00 75.20           C  
ATOM    380  HB2 LEU A  25      16.454  52.668 -24.418  1.00 75.20           H  
ATOM    381  HB3 LEU A  25      15.414  51.719 -25.495  1.00 75.20           H  
ATOM    382  O   LEU A  25      15.872  53.218 -21.883  1.00 75.20           O  
ATOM    383  CG  LEU A  25      16.493  50.572 -24.024  1.00 75.20           C  
ATOM    384  HG  LEU A  25      16.821  50.678 -22.990  1.00 75.20           H  
ATOM    385  CD1 LEU A  25      15.623  49.318 -24.124  1.00 75.20           C  
ATOM    386 HD11 LEU A  25      14.835  49.348 -23.372  1.00 75.20           H  
ATOM    387 HD12 LEU A  25      15.179  49.241 -25.116  1.00 75.20           H  
ATOM    388 HD13 LEU A  25      16.236  48.437 -23.932  1.00 75.20           H  
ATOM    389  CD2 LEU A  25      17.728  50.461 -24.909  1.00 75.20           C  
ATOM    390 HD21 LEU A  25      18.125  49.446 -24.883  1.00 75.20           H  
ATOM    391 HD22 LEU A  25      18.486  51.169 -24.574  1.00 75.20           H  
ATOM    392 HD23 LEU A  25      17.482  50.714 -25.940  1.00 75.20           H  
ATOM    393  N   VAL A  26      14.297  51.750 -21.215  1.00 70.86           N  
ATOM    394  H   VAL A  26      13.580  51.100 -21.504  1.00 70.86           H  
ATOM    395  CA  VAL A  26      14.641  51.805 -19.793  1.00 70.86           C  
ATOM    396  HA  VAL A  26      15.220  52.711 -19.613  1.00 70.86           H  
ATOM    397  C   VAL A  26      15.502  50.599 -19.438  1.00 70.86           C  
ATOM    398  CB  VAL A  26      13.398  51.887 -18.898  1.00 70.86           C  
ATOM    399  HB  VAL A  26      12.871  50.933 -18.904  1.00 70.86           H  
ATOM    400  O   VAL A  26      15.131  49.470 -19.761  1.00 70.86           O  
ATOM    401  CG1 VAL A  26      13.825  52.221 -17.468  1.00 70.86           C  
ATOM    402 HG11 VAL A  26      14.304  51.352 -17.017  1.00 70.86           H  
ATOM    403 HG12 VAL A  26      14.521  53.060 -17.463  1.00 70.86           H  
ATOM    404 HG13 VAL A  26      12.955  52.504 -16.876  1.00 70.86           H  
ATOM    405  CG2 VAL A  26      12.424  52.975 -19.356  1.00 70.86           C  
ATOM    406 HG21 VAL A  26      12.918  53.946 -19.349  1.00 70.86           H  
ATOM    407 HG22 VAL A  26      11.577  52.989 -18.670  1.00 70.86           H  
ATOM    408 HG23 VAL A  26      12.046  52.760 -20.355  1.00 70.86           H  
ATOM    409  N   ARG A  27      16.650  50.819 -18.794  1.00 76.03           N  
ATOM    410  H   ARG A  27      16.894  51.772 -18.564  1.00 76.03           H  
ATOM    411  CA  ARG A  27      17.650  49.775 -18.529  1.00 76.03           C  
ATOM    412  HA  ARG A  27      17.211  48.794 -18.711  1.00 76.03           H  
ATOM    413  C   ARG A  27      18.122  49.825 -17.089  1.00 76.03           C  
ATOM    414  CB  ARG A  27      18.873  49.953 -19.439  1.00 76.03           C  
ATOM    415  HB2 ARG A  27      19.486  50.769 -19.055  1.00 76.03           H  
ATOM    416  HB3 ARG A  27      19.453  49.032 -19.387  1.00 76.03           H  
ATOM    417  O   ARG A  27      18.347  50.909 -16.573  1.00 76.03           O  
ATOM    418  CG  ARG A  27      18.529  50.250 -20.901  1.00 76.03           C  
ATOM    419  HG2 ARG A  27      18.037  51.219 -20.982  1.00 76.03           H  
ATOM    420  HG3 ARG A  27      17.858  49.474 -21.268  1.00 76.03           H  
ATOM    421  CD  ARG A  27      19.780  50.267 -21.773  1.00 76.03           C  
ATOM    422  HD2 ARG A  27      19.474  50.392 -22.812  1.00 76.03           H  
ATOM    423  HD3 ARG A  27      20.287  49.310 -21.655  1.00 76.03           H  
ATOM    424  NE  ARG A  27      20.732  51.326 -21.453  1.00 76.03           N  
ATOM    425  HE  ARG A  27      20.547  51.932 -20.666  1.00 76.03           H  
ATOM    426  NH1 ARG A  27      22.375  50.635 -22.898  1.00 76.03           N  
ATOM    427 HH11 ARG A  27      21.831  49.811 -23.109  1.00 76.03           H  
ATOM    428 HH12 ARG A  27      23.380  50.587 -22.986  1.00 76.03           H  
ATOM    429  NH2 ARG A  27      22.740  52.352 -21.541  1.00 76.03           N  
ATOM    430 HH21 ARG A  27      23.704  52.291 -21.838  1.00 76.03           H  
ATOM    431 HH22 ARG A  27      22.447  52.878 -20.729  1.00 76.03           H  
ATOM    432  CZ  ARG A  27      21.929  51.445 -21.980  1.00 76.03           C  
ATOM    433  N   ALA A  28      18.354  48.669 -16.480  1.00 71.48           N  
ATOM    434  H   ALA A  28      18.116  47.806 -16.946  1.00 71.48           H  
ATOM    435  CA  ALA A  28      19.097  48.580 -15.227  1.00 71.48           C  
ATOM    436  HA  ALA A  28      18.507  49.003 -14.414  1.00 71.48           H  
ATOM    437  C   ALA A  28      20.426  49.363 -15.321  1.00 71.48           C  
ATOM    438  CB  ALA A  28      19.321  47.091 -14.944  1.00 71.48           C  
ATOM    439  HB1 ALA A  28      19.587  46.561 -15.859  1.00 71.48           H  
ATOM    440  HB2 ALA A  28      20.141  46.967 -14.236  1.00 71.48           H  
ATOM    441  HB3 ALA A  28      18.420  46.654 -14.515  1.00 71.48           H  
ATOM    442  O   ALA A  28      21.060  49.377 -16.378  1.00 71.48           O  
ATOM    443  N   SER A  29      20.860  49.999 -14.233  1.00 73.13           N  
ATOM    444  H   SER A  29      20.221  50.044 -13.452  1.00 73.13           H  
ATOM    445  CA  SER A  29      22.140  50.708 -14.094  1.00 73.13           C  
ATOM    446  HA  SER A  29      22.604  50.780 -15.078  1.00 73.13           H  
ATOM    447  C   SER A  29      23.124  49.973 -13.189  1.00 73.13           C  
ATOM    448  CB  SER A  29      21.945  52.133 -13.582  1.00 73.13           C  
ATOM    449  HB2 SER A  29      22.876  52.686 -13.707  1.00 73.13           H  
ATOM    450  HB3 SER A  29      21.170  52.626 -14.170  1.00 73.13           H  
ATOM    451  O   SER A  29      24.297  50.348 -13.156  1.00 73.13           O  
ATOM    452  OG  SER A  29      21.582  52.158 -12.220  1.00 73.13           O  
ATOM    453  HG  SER A  29      22.208  51.651 -11.698  1.00 73.13           H  
ATOM    454  N   GLU A  30      22.670  48.919 -12.510  1.00 71.34           N  
ATOM    455  H   GLU A  30      21.689  48.684 -12.552  1.00 71.34           H  
ATOM    456  CA  GLU A  30      23.523  47.911 -11.889  1.00 71.34           C  
ATOM    457  HA  GLU A  30      24.553  48.267 -11.890  1.00 71.34           H  
ATOM    458  C   GLU A  30      23.428  46.590 -12.669  1.00 71.34           C  
ATOM    459  CB  GLU A  30      23.116  47.712 -10.431  1.00 71.34           C  
ATOM    460  HB2 GLU A  30      22.079  47.379 -10.397  1.00 71.34           H  
ATOM    461  HB3 GLU A  30      23.736  46.931  -9.989  1.00 71.34           H  
ATOM    462  O   GLU A  30      22.344  46.175 -13.070  1.00 71.34           O  
ATOM    463  CG  GLU A  30      23.278  49.000  -9.610  1.00 71.34           C  
ATOM    464  HG2 GLU A  30      24.313  49.078  -9.276  1.00 71.34           H  
ATOM    465  HG3 GLU A  30      23.071  49.880 -10.219  1.00 71.34           H  
ATOM    466  CD  GLU A  30      22.337  49.018  -8.408  1.00 71.34           C  
ATOM    467  OE1 GLU A  30      21.727  50.093  -8.191  1.00 71.34           O  
ATOM    468  OE2 GLU A  30      22.199  47.968  -7.749  1.00 71.34           O  
ATOM    469  N   PRO A  31      24.541  45.925 -12.978  1.00 63.29           N  
ATOM    470  CA  PRO A  31      24.493  44.627 -13.631  1.00 63.29           C  
ATOM    471  HA  PRO A  31      23.872  44.677 -14.525  1.00 63.29           H  
ATOM    472  C   PRO A  31      23.909  43.573 -12.690  1.00 63.29           C  
ATOM    473  CB  PRO A  31      25.935  44.344 -14.035  1.00 63.29           C  
ATOM    474  HB2 PRO A  31      26.155  43.277 -14.047  1.00 63.29           H  
ATOM    475  HB3 PRO A  31      26.123  44.772 -15.020  1.00 63.29           H  
ATOM    476  O   PRO A  31      24.052  43.651 -11.470  1.00 63.29           O  
ATOM    477  CG  PRO A  31      26.749  45.115 -12.990  1.00 63.29           C  
ATOM    478  HG2 PRO A  31      26.819  44.555 -12.058  1.00 63.29           H  
ATOM    479  HG3 PRO A  31      27.741  45.378 -13.358  1.00 63.29           H  
ATOM    480  CD  PRO A  31      25.901  46.343 -12.712  1.00 63.29           C  
ATOM    481  HD2 PRO A  31      26.030  46.651 -11.675  1.00 63.29           H  
ATOM    482  HD3 PRO A  31      26.177  47.148 -13.392  1.00 63.29           H  
ATOM    483  N   LEU A  32      23.291  42.537 -13.261  1.00 40.54           N  
ATOM    484  H   LEU A  32      23.232  42.502 -14.268  1.00 40.54           H  
ATOM    485  CA  LEU A  32      22.963  41.341 -12.488  1.00 40.54           C  
ATOM    486  HA  LEU A  32      22.567  41.655 -11.523  1.00 40.54           H  
ATOM    487  C   LEU A  32      24.279  40.572 -12.211  1.00 40.54           C  
ATOM    488  CB  LEU A  32      21.868  40.536 -13.233  1.00 40.54           C  
ATOM    489  HB2 LEU A  32      21.257  41.221 -13.821  1.00 40.54           H  
ATOM    490  HB3 LEU A  32      22.333  39.858 -13.948  1.00 40.54           H  
ATOM    491  O   LEU A  32      24.628  39.673 -12.974  1.00 40.54           O  
ATOM    492  CG  LEU A  32      20.967  39.749 -12.255  1.00 40.54           C  
ATOM    493  HG  LEU A  32      21.365  39.828 -11.243  1.00 40.54           H  
ATOM    494  CD1 LEU A  32      19.543  40.285 -12.265  1.00 40.54           C  
ATOM    495 HD11 LEU A  32      19.124  40.161 -11.266  1.00 40.54           H  
ATOM    496 HD12 LEU A  32      19.554  41.355 -12.474  1.00 40.54           H  
ATOM    497 HD13 LEU A  32      18.929  39.781 -13.012  1.00 40.54           H  
ATOM    498  CD2 LEU A  32      20.885  38.266 -12.613  1.00 40.54           C  
ATOM    499 HD21 LEU A  32      20.281  37.748 -11.869  1.00 40.54           H  
ATOM    500 HD22 LEU A  32      20.457  38.135 -13.607  1.00 40.54           H  
ATOM    501 HD23 LEU A  32      21.891  37.844 -12.598  1.00 40.54           H  
ATOM    502  N   GLY A  33      25.045  40.972 -11.182  1.00 44.09           N  
ATOM    503  H   GLY A  33      24.741  41.815 -10.715  1.00 44.09           H  
ATOM    504  CA  GLY A  33      26.396  40.465 -10.838  1.00 44.09           C  
ATOM    505  HA2 GLY A  33      26.472  39.419 -11.136  1.00 44.09           H  
ATOM    506  HA3 GLY A  33      26.525  40.516  -9.757  1.00 44.09           H  
ATOM    507  C   GLY A  33      27.565  41.233 -11.489  1.00 44.09           C  
ATOM    508  O   GLY A  33      27.348  42.241 -12.146  1.00 44.09           O  
ATOM    509  N   ASP A  34      28.816  40.773 -11.347  1.00 48.12           N  
ATOM    510  H   ASP A  34      28.986  39.964 -10.766  1.00 48.12           H  
ATOM    511  CA  ASP A  34      29.987  41.428 -11.968  1.00 48.12           C  
ATOM    512  HA  ASP A  34      29.972  42.489 -11.717  1.00 48.12           H  
ATOM    513  C   ASP A  34      29.952  41.305 -13.505  1.00 48.12           C  
ATOM    514  CB  ASP A  34      31.310  40.833 -11.437  1.00 48.12           C  
ATOM    515  HB2 ASP A  34      32.115  41.143 -12.103  1.00 48.12           H  
ATOM    516  HB3 ASP A  34      31.251  39.745 -11.475  1.00 48.12           H  
ATOM    517  O   ASP A  34      30.279  40.258 -14.071  1.00 48.12           O  
ATOM    518  CG  ASP A  34      31.708  41.272 -10.024  1.00 48.12           C  
ATOM    519  OD1 ASP A  34      31.251  42.348  -9.584  1.00 48.12           O  
ATOM    520  OD2 ASP A  34      32.507  40.530  -9.410  1.00 48.12           O  
ATOM    521  N   TRP A  35      29.585  42.375 -14.215  1.00 50.54           N  
ATOM    522  H   TRP A  35      29.264  43.193 -13.716  1.00 50.54           H  
ATOM    523  CA  TRP A  35      29.692  42.417 -15.675  1.00 50.54           C  
ATOM    524  HA  TRP A  35      29.617  41.399 -16.056  1.00 50.54           H  
ATOM    525  C   TRP A  35      31.034  42.994 -16.131  1.00 50.54           C  
ATOM    526  CB  TRP A  35      28.542  43.195 -16.297  1.00 50.54           C  
ATOM    527  HB2 TRP A  35      28.619  44.250 -16.033  1.00 50.54           H  
ATOM    528  HB3 TRP A  35      27.602  42.810 -15.901  1.00 50.54           H  
ATOM    529  O   TRP A  35      31.421  44.086 -15.730  1.00 50.54           O  
ATOM    530  CG  TRP A  35      28.521  43.050 -17.784  1.00 50.54           C  
ATOM    531  CD1 TRP A  35      29.289  43.734 -18.668  1.00 50.54           C  
ATOM    532  HD1 TRP A  35      30.022  44.482 -18.402  1.00 50.54           H  
ATOM    533  CD2 TRP A  35      27.656  42.192 -18.585  1.00 50.54           C  
ATOM    534  CE2 TRP A  35      27.880  42.490 -19.965  1.00 50.54           C  
ATOM    535  CE3 TRP A  35      26.646  41.256 -18.276  1.00 50.54           C  
ATOM    536  HE3 TRP A  35      26.440  41.028 -17.241  1.00 50.54           H  
ATOM    537  NE1 TRP A  35      28.906  43.416 -19.962  1.00 50.54           N  
ATOM    538  HE1 TRP A  35      29.231  43.923 -20.773  1.00 50.54           H  
ATOM    539  CH2 TRP A  35      26.094  41.008 -20.643  1.00 50.54           C  
ATOM    540  HH2 TRP A  35      25.472  40.581 -21.416  1.00 50.54           H  
ATOM    541  CZ2 TRP A  35      27.106  41.921 -20.984  1.00 50.54           C  
ATOM    542  HZ2 TRP A  35      27.277  42.204 -22.012  1.00 50.54           H  
ATOM    543  CZ3 TRP A  35      25.877  40.665 -19.296  1.00 50.54           C  
ATOM    544  HZ3 TRP A  35      25.086  39.976 -19.038  1.00 50.54           H  
ATOM    545  N   GLN A  36      31.730  42.305 -17.034  1.00 47.06           N  
ATOM    546  H   GLN A  36      31.341  41.439 -17.380  1.00 47.06           H  
ATOM    547  CA  GLN A  36      32.993  42.788 -17.604  1.00 47.06           C  
ATOM    548  HA  GLN A  36      33.536  43.351 -16.844  1.00 47.06           H  
ATOM    549  C   GLN A  36      32.744  43.732 -18.796  1.00 47.06           C  
ATOM    550  CB  GLN A  36      33.859  41.584 -18.007  1.00 47.06           C  
ATOM    551  HB2 GLN A  36      34.748  41.951 -18.521  1.00 47.06           H  
ATOM    552  HB3 GLN A  36      33.302  40.949 -18.695  1.00 47.06           H  
ATOM    553  O   GLN A  36      32.168  43.297 -19.792  1.00 47.06           O  
ATOM    554  CG  GLN A  36      34.305  40.760 -16.787  1.00 47.06           C  
ATOM    555  HG2 GLN A  36      34.828  41.418 -16.093  1.00 47.06           H  
ATOM    556  HG3 GLN A  36      33.436  40.348 -16.274  1.00 47.06           H  
ATOM    557  CD  GLN A  36      35.233  39.605 -17.153  1.00 47.06           C  
ATOM    558  NE2 GLN A  36      35.983  39.090 -16.204  1.00 47.06           N  
ATOM    559 HE21 GLN A  36      36.619  38.358 -16.485  1.00 47.06           H  
ATOM    560 HE22 GLN A  36      35.953  39.472 -15.269  1.00 47.06           H  
ATOM    561  OE1 GLN A  36      35.274  39.112 -18.270  1.00 47.06           O  
ATOM    562  N   GLU A  37      33.203  44.993 -18.724  1.00 57.56           N  
ATOM    563  H   GLU A  37      33.639  45.284 -17.860  1.00 57.56           H  
ATOM    564  CA  GLU A  37      32.984  46.058 -19.739  1.00 57.56           C  
ATOM    565  HA  GLU A  37      31.945  46.386 -19.708  1.00 57.56           H  
ATOM    566  C   GLU A  37      33.269  45.626 -21.190  1.00 57.56           C  
ATOM    567  CB  GLU A  37      33.899  47.268 -19.446  1.00 57.56           C  
ATOM    568  HB2 GLU A  37      34.908  46.907 -19.247  1.00 57.56           H  
ATOM    569  HB3 GLU A  37      33.935  47.892 -20.338  1.00 57.56           H  
ATOM    570  O   GLU A  37      32.585  46.043 -22.124  1.00 57.56           O  
ATOM    571  CG  GLU A  37      33.428  48.160 -18.288  1.00 57.56           C  
ATOM    572  HG2 GLU A  37      32.397  48.458 -18.481  1.00 57.56           H  
ATOM    573  HG3 GLU A  37      33.443  47.576 -17.368  1.00 57.56           H  
ATOM    574  CD  GLU A  37      34.302  49.421 -18.109  1.00 57.56           C  
ATOM    575  OE1 GLU A  37      33.781  50.408 -17.540  1.00 57.56           O  
ATOM    576  OE2 GLU A  37      35.482  49.399 -18.531  1.00 57.56           O  
ATOM    577  N   GLU A  38      34.263  44.761 -21.387  1.00 49.08           N  
ATOM    578  H   GLU A  38      34.799  44.478 -20.579  1.00 49.08           H  
ATOM    579  CA  GLU A  38      34.695  44.260 -22.697  1.00 49.08           C  
ATOM    580  HA  GLU A  38      34.981  45.100 -23.330  1.00 49.08           H  
ATOM    581  C   GLU A  38      33.605  43.464 -23.441  1.00 49.08           C  
ATOM    582  CB  GLU A  38      35.914  43.352 -22.486  1.00 49.08           C  
ATOM    583  HB2 GLU A  38      35.604  42.543 -21.824  1.00 49.08           H  
ATOM    584  HB3 GLU A  38      36.209  42.919 -23.442  1.00 49.08           H  
ATOM    585  O   GLU A  38      33.647  43.374 -24.669  1.00 49.08           O  
ATOM    586  CG  GLU A  38      37.132  44.074 -21.876  1.00 49.08           C  
ATOM    587  HG2 GLU A  38      36.809  44.694 -21.040  1.00 49.08           H  
ATOM    588  HG3 GLU A  38      37.561  44.730 -22.633  1.00 49.08           H  
ATOM    589  CD  GLU A  38      38.207  43.104 -21.355  1.00 49.08           C  
ATOM    590  OE1 GLU A  38      39.214  43.609 -20.811  1.00 49.08           O  
ATOM    591  OE2 GLU A  38      38.027  41.873 -21.496  1.00 49.08           O  
ATOM    592  N   ARG A  39      32.609  42.902 -22.730  1.00 50.79           N  
ATOM    593  H   ARG A  39      32.595  43.090 -21.737  1.00 50.79           H  
ATOM    594  CA  ARG A  39      31.486  42.128 -23.308  1.00 50.79           C  
ATOM    595  HA  ARG A  39      31.884  41.514 -24.115  1.00 50.79           H  
ATOM    596  C   ARG A  39      30.415  42.999 -23.984  1.00 50.79           C  
ATOM    597  CB  ARG A  39      30.865  41.200 -22.248  1.00 50.79           C  
ATOM    598  HB2 ARG A  39      29.964  40.745 -22.660  1.00 50.79           H  
ATOM    599  HB3 ARG A  39      30.578  41.785 -21.374  1.00 50.79           H  
ATOM    600  O   ARG A  39      29.360  42.490 -24.360  1.00 50.79           O  
ATOM    601  CG  ARG A  39      31.810  40.070 -21.823  1.00 50.79           C  
ATOM    602  HG2 ARG A  39      32.657  40.484 -21.276  1.00 50.79           H  
ATOM    603  HG3 ARG A  39      32.172  39.552 -22.710  1.00 50.79           H  
ATOM    604  CD  ARG A  39      31.053  39.078 -20.933  1.00 50.79           C  
ATOM    605  HD2 ARG A  39      30.169  38.739 -21.473  1.00 50.79           H  
ATOM    606  HD3 ARG A  39      30.732  39.594 -20.028  1.00 50.79           H  
ATOM    607  NE  ARG A  39      31.898  37.923 -20.573  1.00 50.79           N  
ATOM    608  HE  ARG A  39      32.895  38.085 -20.575  1.00 50.79           H  
ATOM    609  NH1 ARG A  39      30.207  36.463 -20.034  1.00 50.79           N  
ATOM    610 HH11 ARG A  39      29.542  37.210 -20.177  1.00 50.79           H  
ATOM    611 HH12 ARG A  39      29.901  35.572 -19.671  1.00 50.79           H  
ATOM    612  NH2 ARG A  39      32.333  35.796 -19.896  1.00 50.79           N  
ATOM    613 HH21 ARG A  39      32.015  34.902 -19.550  1.00 50.79           H  
ATOM    614 HH22 ARG A  39      33.320  36.008 -19.925  1.00 50.79           H  
ATOM    615  CZ  ARG A  39      31.475  36.736 -20.175  1.00 50.79           C  
ATOM    616  N   GLY A  40      30.689  44.289 -24.156  1.00 55.86           N  
ATOM    617  H   GLY A  40      31.563  44.620 -23.772  1.00 55.86           H  
ATOM    618  CA  GLY A  40      29.715  45.297 -24.559  1.00 55.86           C  
ATOM    619  HA2 GLY A  40      28.989  44.867 -25.248  1.00 55.86           H  
ATOM    620  HA3 GLY A  40      30.236  46.112 -25.061  1.00 55.86           H  
ATOM    621  C   GLY A  40      28.965  45.866 -23.353  1.00 55.86           C  
ATOM    622  O   GLY A  40      29.095  45.370 -22.232  1.00 55.86           O  
ATOM    623  N   ASP A  41      28.182  46.924 -23.591  1.00 62.62           N  
ATOM    624  H   ASP A  41      28.089  47.261 -24.538  1.00 62.62           H  
ATOM    625  CA  ASP A  41      27.286  47.493 -22.579  1.00 62.62           C  
ATOM    626  HA  ASP A  41      27.885  47.814 -21.727  1.00 62.62           H  
ATOM    627  C   ASP A  41      26.317  46.400 -22.116  1.00 62.62           C  
ATOM    628  CB  ASP A  41      26.550  48.729 -23.138  1.00 62.62           C  
ATOM    629  HB2 ASP A  41      27.291  49.405 -23.564  1.00 62.62           H  
ATOM    630  HB3 ASP A  41      25.884  48.417 -23.943  1.00 62.62           H  
ATOM    631  O   ASP A  41      25.560  45.833 -22.901  1.00 62.62           O  
ATOM    632  CG  ASP A  41      25.739  49.515 -22.091  1.00 62.62           C  
ATOM    633  OD1 ASP A  41      25.791  49.170 -20.891  1.00 62.62           O  
ATOM    634  OD2 ASP A  41      25.060  50.500 -22.482  1.00 62.62           O  
ATOM    635  N   TRP A  42      26.398  46.066 -20.837  1.00 54.22           N  
ATOM    636  H   TRP A  42      27.036  46.584 -20.250  1.00 54.22           H  
ATOM    637  CA  TRP A  42      25.604  45.012 -20.212  1.00 54.22           C  
ATOM    638  HA  TRP A  42      25.711  44.083 -20.772  1.00 54.22           H  
ATOM    639  C   TRP A  42      24.131  45.340 -20.130  1.00 54.22           C  
ATOM    640  CB  TRP A  42      26.158  44.853 -18.817  1.00 54.22           C  
ATOM    641  HB2 TRP A  42      27.231  44.764 -18.982  1.00 54.22           H  
ATOM    642  HB3 TRP A  42      25.729  43.980 -18.325  1.00 54.22           H  
ATOM    643  O   TRP A  42      23.275  44.461 -20.009  1.00 54.22           O  
ATOM    644  CG  TRP A  42      26.145  46.002 -17.905  1.00 54.22           C  
ATOM    645  CD1 TRP A  42      27.174  46.834 -17.625  1.00 54.22           C  
ATOM    646  HD1 TRP A  42      28.168  46.759 -18.042  1.00 54.22           H  
ATOM    647  CD2 TRP A  42      25.034  46.413 -17.111  1.00 54.22           C  
ATOM    648  CE2 TRP A  42      25.428  47.571 -16.391  1.00 54.22           C  
ATOM    649  CE3 TRP A  42      23.738  45.894 -16.952  1.00 54.22           C  
ATOM    650  HE3 TRP A  42      23.450  44.989 -17.465  1.00 54.22           H  
ATOM    651  NE1 TRP A  42      26.751  47.775 -16.715  1.00 54.22           N  
ATOM    652  HE1 TRP A  42      27.361  48.472 -16.313  1.00 54.22           H  
ATOM    653  CH2 TRP A  42      23.242  47.696 -15.443  1.00 54.22           C  
ATOM    654  HH2 TRP A  42      22.513  48.123 -14.771  1.00 54.22           H  
ATOM    655  CZ2 TRP A  42      24.537  48.225 -15.559  1.00 54.22           C  
ATOM    656  HZ2 TRP A  42      24.869  49.083 -14.993  1.00 54.22           H  
ATOM    657  CZ3 TRP A  42      22.836  46.545 -16.120  1.00 54.22           C  
ATOM    658  HZ3 TRP A  42      21.845  46.145 -15.960  1.00 54.22           H  
ATOM    659  N   ARG A  43      23.844  46.635 -20.157  1.00 68.80           N  
ATOM    660  H   ARG A  43      24.610  47.280 -20.290  1.00 68.80           H  
ATOM    661  CA  ARG A  43      22.501  47.171 -20.097  1.00 68.80           C  
ATOM    662  HA  ARG A  43      21.982  46.733 -19.244  1.00 68.80           H  
ATOM    663  C   ARG A  43      21.785  46.792 -21.380  1.00 68.80           C  
ATOM    664  CB  ARG A  43      22.592  48.686 -19.918  1.00 68.80           C  
ATOM    665  HB2 ARG A  43      21.589  49.102 -19.836  1.00 68.80           H  
ATOM    666  HB3 ARG A  43      23.094  49.120 -20.783  1.00 68.80           H  
ATOM    667  O   ARG A  43      22.330  46.947 -22.469  1.00 68.80           O  
ATOM    668  CG  ARG A  43      23.370  49.052 -18.661  1.00 68.80           C  
ATOM    669  HG2 ARG A  43      24.404  48.720 -18.757  1.00 68.80           H  
ATOM    670  HG3 ARG A  43      22.904  48.552 -17.812  1.00 68.80           H  
ATOM    671  CD  ARG A  43      23.364  50.552 -18.421  1.00 68.80           C  
ATOM    672  HD2 ARG A  43      22.394  50.850 -18.022  1.00 68.80           H  
ATOM    673  HD3 ARG A  43      23.507  51.049 -19.380  1.00 68.80           H  
ATOM    674  NE  ARG A  43      24.432  50.912 -17.476  1.00 68.80           N  
ATOM    675  HE  ARG A  43      24.495  50.341 -16.646  1.00 68.80           H  
ATOM    676  NH1 ARG A  43      25.345  52.597 -18.728  1.00 68.80           N  
ATOM    677 HH11 ARG A  43      25.301  52.030 -19.564  1.00 68.80           H  
ATOM    678 HH12 ARG A  43      24.564  53.236 -18.737  1.00 68.80           H  
ATOM    679  NH2 ARG A  43      26.259  52.088 -16.784  1.00 68.80           N  
ATOM    680 HH21 ARG A  43      26.922  52.816 -17.010  1.00 68.80           H  
ATOM    681 HH22 ARG A  43      26.267  51.600 -15.900  1.00 68.80           H  
ATOM    682  CZ  ARG A  43      25.334  51.852 -17.665  1.00 68.80           C  
ATOM    683  N   ALA A  44      20.538  46.348 -21.260  1.00 66.23           N  
ATOM    684  H   ALA A  44      20.163  46.236 -20.329  1.00 66.23           H  
ATOM    685  CA  ALA A  44      19.729  45.916 -22.398  1.00 66.23           C  
ATOM    686  HA  ALA A  44      20.129  44.976 -22.778  1.00 66.23           H  
ATOM    687  C   ALA A  44      19.747  46.954 -23.536  1.00 66.23           C  
ATOM    688  CB  ALA A  44      18.301  45.683 -21.888  1.00 66.23           C  
ATOM    689  HB1 ALA A  44      17.893  46.607 -21.476  1.00 66.23           H  
ATOM    690  HB2 ALA A  44      17.668  45.356 -22.713  1.00 66.23           H  
ATOM    691  HB3 ALA A  44      18.302  44.913 -21.116  1.00 66.23           H  
ATOM    692  O   ALA A  44      19.281  48.063 -23.340  1.00 66.23           O  
ATOM    693  N   HIS A  45      20.279  46.637 -24.717  1.00 68.21           N  
ATOM    694  H   HIS A  45      20.696  45.724 -24.833  1.00 68.21           H  
ATOM    695  CA  HIS A  45      20.339  47.575 -25.846  1.00 68.21           C  
ATOM    696  HA  HIS A  45      20.309  48.593 -25.456  1.00 68.21           H  
ATOM    697  C   HIS A  45      19.135  47.426 -26.796  1.00 68.21           C  
ATOM    698  CB  HIS A  45      21.683  47.423 -26.570  1.00 68.21           C  
ATOM    699  HB2 HIS A  45      22.492  47.565 -25.853  1.00 68.21           H  
ATOM    700  HB3 HIS A  45      21.760  46.412 -26.970  1.00 68.21           H  
ATOM    701  O   HIS A  45      18.506  46.371 -26.860  1.00 68.21           O  
ATOM    702  CG  HIS A  45      21.862  48.411 -27.697  1.00 68.21           C  
ATOM    703  CD2 HIS A  45      22.008  48.121 -29.030  1.00 68.21           C  
ATOM    704  HD2 HIS A  45      22.036  47.138 -29.477  1.00 68.21           H  
ATOM    705  ND1 HIS A  45      21.822  49.785 -27.584  1.00 68.21           N  
ATOM    706  HD1 HIS A  45      21.759  50.318 -26.728  1.00 68.21           H  
ATOM    707  CE1 HIS A  45      21.954  50.306 -28.814  1.00 68.21           C  
ATOM    708  HE1 HIS A  45      21.974  51.361 -29.043  1.00 68.21           H  
ATOM    709  NE2 HIS A  45      22.082  49.334 -29.724  1.00 68.21           N  
ATOM    710  N   TRP A  46      18.833  48.480 -27.561  1.00 64.64           N  
ATOM    711  H   TRP A  46      19.433  49.290 -27.514  1.00 64.64           H  
ATOM    712  CA  TRP A  46      17.792  48.506 -28.589  1.00 64.64           C  
ATOM    713  HA  TRP A  46      17.446  47.494 -28.795  1.00 64.64           H  
ATOM    714  C   TRP A  46      18.338  49.117 -29.885  1.00 64.64           C  
ATOM    715  CB  TRP A  46      16.621  49.338 -28.067  1.00 64.64           C  
ATOM    716  HB2 TRP A  46      16.929  50.381 -27.988  1.00 64.64           H  
ATOM    717  HB3 TRP A  46      16.365  48.977 -27.071  1.00 64.64           H  
ATOM    718  O   TRP A  46      18.781  50.253 -29.885  1.00 64.64           O  
ATOM    719  CG  TRP A  46      15.382  49.284 -28.884  1.00 64.64           C  
ATOM    720  CD1 TRP A  46      14.911  50.259 -29.691  1.00 64.64           C  
ATOM    721  HD1 TRP A  46      15.410  51.202 -29.861  1.00 64.64           H  
ATOM    722  CD2 TRP A  46      14.402  48.216 -28.912  1.00 64.64           C  
ATOM    723  CE2 TRP A  46      13.304  48.642 -29.712  1.00 64.64           C  
ATOM    724  CE3 TRP A  46      14.320  46.952 -28.293  1.00 64.64           C  
ATOM    725  HE3 TRP A  46      15.145  46.606 -27.687  1.00 64.64           H  
ATOM    726  NE1 TRP A  46      13.681  49.878 -30.192  1.00 64.64           N  
ATOM    727  HE1 TRP A  46      13.094  50.492 -30.739  1.00 64.64           H  
ATOM    728  CH2 TRP A  46      12.051  46.667 -29.119  1.00 64.64           C  
ATOM    729  HH2 TRP A  46      11.124  46.113 -29.091  1.00 64.64           H  
ATOM    730  CZ2 TRP A  46      12.132  47.885 -29.819  1.00 64.64           C  
ATOM    731  HZ2 TRP A  46      11.284  48.263 -30.371  1.00 64.64           H  
ATOM    732  CZ3 TRP A  46      13.155  46.177 -28.404  1.00 64.64           C  
ATOM    733  HZ3 TRP A  46      13.086  45.234 -27.882  1.00 64.64           H  
ATOM    734  N   ASP A  47      18.291  48.423 -31.020  1.00 64.83           N  
ATOM    735  H   ASP A  47      18.030  47.448 -30.972  1.00 64.83           H  
ATOM    736  CA  ASP A  47      19.015  48.885 -32.225  1.00 64.83           C  
ATOM    737  HA  ASP A  47      20.013  49.208 -31.929  1.00 64.83           H  
ATOM    738  C   ASP A  47      18.346  50.071 -32.971  1.00 64.83           C  
ATOM    739  CB  ASP A  47      19.170  47.707 -33.202  1.00 64.83           C  
ATOM    740  HB2 ASP A  47      18.175  47.361 -33.483  1.00 64.83           H  
ATOM    741  HB3 ASP A  47      19.655  48.072 -34.107  1.00 64.83           H  
ATOM    742  O   ASP A  47      18.980  50.764 -33.771  1.00 64.83           O  
ATOM    743  CG  ASP A  47      19.989  46.514 -32.690  1.00 64.83           C  
ATOM    744  OD1 ASP A  47      20.907  46.716 -31.872  1.00 64.83           O  
ATOM    745  OD2 ASP A  47      19.692  45.389 -33.171  1.00 64.83           O  
ATOM    746  N   LEU A  48      17.038  50.293 -32.787  1.00 64.36           N  
ATOM    747  H   LEU A  48      16.590  49.764 -32.052  1.00 64.36           H  
ATOM    748  CA  LEU A  48      16.270  51.334 -33.499  1.00 64.36           C  
ATOM    749  HA  LEU A  48      16.651  51.419 -34.516  1.00 64.36           H  
ATOM    750  C   LEU A  48      16.398  52.706 -32.823  1.00 64.36           C  
ATOM    751  CB  LEU A  48      14.797  50.936 -33.527  1.00 64.36           C  
ATOM    752  HB2 LEU A  48      14.218  51.731 -33.997  1.00 64.36           H  
ATOM    753  HB3 LEU A  48      14.460  50.861 -32.493  1.00 64.36           H  
ATOM    754  O   LEU A  48      16.730  52.729 -31.649  1.00 64.36           O  
ATOM    755  CG  LEU A  48      14.492  49.625 -34.247  1.00 64.36           C  
ATOM    756  HG  LEU A  48      15.077  48.805 -33.833  1.00 64.36           H  
ATOM    757  CD1 LEU A  48      13.024  49.377 -33.955  1.00 64.36           C  
ATOM    758 HD11 LEU A  48      12.439  50.297 -33.971  1.00 64.36           H  
ATOM    759 HD12 LEU A  48      12.920  48.897 -32.982  1.00 64.36           H  
ATOM    760 HD13 LEU A  48      12.625  48.711 -34.721  1.00 64.36           H  
ATOM    761  CD2 LEU A  48      14.740  49.706 -35.757  1.00 64.36           C  
ATOM    762 HD21 LEU A  48      15.795  49.901 -35.948  1.00 64.36           H  
ATOM    763 HD22 LEU A  48      14.119  50.483 -36.201  1.00 64.36           H  
ATOM    764 HD23 LEU A  48      14.487  48.744 -36.203  1.00 64.36           H  
ATOM    765  N   PRO A  49      16.076  53.848 -33.477  1.00 67.11           N  
ATOM    766  CA  PRO A  49      16.092  55.157 -32.822  1.00 67.11           C  
ATOM    767  HA  PRO A  49      17.127  55.431 -32.616  1.00 67.11           H  
ATOM    768  C   PRO A  49      15.295  55.132 -31.523  1.00 67.11           C  
ATOM    769  CB  PRO A  49      15.486  56.163 -33.802  1.00 67.11           C  
ATOM    770  HB2 PRO A  49      15.985  57.131 -33.746  1.00 67.11           H  
ATOM    771  HB3 PRO A  49      14.415  56.280 -33.636  1.00 67.11           H  
ATOM    772  O   PRO A  49      14.090  54.880 -31.529  1.00 67.11           O  
ATOM    773  CG  PRO A  49      15.706  55.491 -35.144  1.00 67.11           C  
ATOM    774  HG2 PRO A  49      16.713  55.716 -35.497  1.00 67.11           H  
ATOM    775  HG3 PRO A  49      14.949  55.823 -35.854  1.00 67.11           H  
ATOM    776  CD  PRO A  49      15.596  53.996 -34.834  1.00 67.11           C  
ATOM    777  HD2 PRO A  49      16.188  53.407 -35.535  1.00 67.11           H  
ATOM    778  HD3 PRO A  49      14.547  53.701 -34.863  1.00 67.11           H  
ATOM    779  N   HIS A  50      15.997  55.365 -30.426  1.00 73.11           N  
ATOM    780  H   HIS A  50      16.994  55.518 -30.487  1.00 73.11           H  
ATOM    781  CA  HIS A  50      15.437  55.392 -29.094  1.00 73.11           C  
ATOM    782  HA  HIS A  50      14.401  55.725 -29.157  1.00 73.11           H  
ATOM    783  C   HIS A  50      16.203  56.405 -28.251  1.00 73.11           C  
ATOM    784  CB  HIS A  50      15.461  53.985 -28.470  1.00 73.11           C  
ATOM    785  HB2 HIS A  50      14.930  54.016 -27.518  1.00 73.11           H  
ATOM    786  HB3 HIS A  50      14.922  53.298 -29.122  1.00 73.11           H  
ATOM    787  O   HIS A  50      17.365  56.720 -28.511  1.00 73.11           O  
ATOM    788  CG  HIS A  50      16.847  53.441 -28.222  1.00 73.11           C  
ATOM    789  CD2 HIS A  50      17.510  53.414 -27.031  1.00 73.11           C  
ATOM    790  HD2 HIS A  50      17.123  53.789 -26.095  1.00 73.11           H  
ATOM    791  ND1 HIS A  50      17.719  52.943 -29.154  1.00 73.11           N  
ATOM    792  HD1 HIS A  50      17.520  52.758 -30.127  1.00 73.11           H  
ATOM    793  CE1 HIS A  50      18.875  52.644 -28.553  1.00 73.11           C  
ATOM    794  HE1 HIS A  50      19.744  52.233 -29.046  1.00 73.11           H  
ATOM    795  NE2 HIS A  50      18.787  52.882 -27.244  1.00 73.11           N  
ATOM    796  N   THR A  51      15.532  56.910 -27.233  1.00 76.89           N  
ATOM    797  H   THR A  51      14.570  56.625 -27.116  1.00 76.89           H  
ATOM    798  CA  THR A  51      16.149  57.550 -26.089  1.00 76.89           C  
ATOM    799  HA  THR A  51      17.110  57.970 -26.384  1.00 76.89           H  
ATOM    800  C   THR A  51      16.382  56.490 -25.029  1.00 76.89           C  
ATOM    801  CB  THR A  51      15.264  58.667 -25.556  1.00 76.89           C  
ATOM    802  HB  THR A  51      14.386  58.222 -25.087  1.00 76.89           H  
ATOM    803  O   THR A  51      15.579  55.574 -24.867  1.00 76.89           O  
ATOM    804  CG2 THR A  51      16.010  59.534 -24.543  1.00 76.89           C  
ATOM    805 HG21 THR A  51      17.051  59.664 -24.841  1.00 76.89           H  
ATOM    806 HG22 THR A  51      15.978  59.060 -23.561  1.00 76.89           H  
ATOM    807 HG23 THR A  51      15.559  60.524 -24.478  1.00 76.89           H  
ATOM    808  OG1 THR A  51      14.852  59.506 -26.622  1.00 76.89           O  
ATOM    809  HG1 THR A  51      15.639  59.822 -27.073  1.00 76.89           H  
ATOM    810  N   VAL A  52      17.499  56.591 -24.327  1.00 77.47           N  
ATOM    811  H   VAL A  52      18.102  57.389 -24.467  1.00 77.47           H  
ATOM    812  CA  VAL A  52      17.868  55.660 -23.263  1.00 77.47           C  
ATOM    813  HA  VAL A  52      17.250  54.764 -23.311  1.00 77.47           H  
ATOM    814  C   VAL A  52      17.641  56.330 -21.919  1.00 77.47           C  
ATOM    815  CB  VAL A  52      19.335  55.228 -23.405  1.00 77.47           C  
ATOM    816  HB  VAL A  52      19.975  56.110 -23.395  1.00 77.47           H  
ATOM    817  O   VAL A  52      17.990  57.499 -21.753  1.00 77.47           O  
ATOM    818  CG1 VAL A  52      19.769  54.294 -22.277  1.00 77.47           C  
ATOM    819 HG11 VAL A  52      19.100  53.435 -22.219  1.00 77.47           H  
ATOM    820 HG12 VAL A  52      19.772  54.814 -21.320  1.00 77.47           H  
ATOM    821 HG13 VAL A  52      20.789  53.960 -22.465  1.00 77.47           H  
ATOM    822  CG2 VAL A  52      19.571  54.472 -24.710  1.00 77.47           C  
ATOM    823 HG21 VAL A  52      19.291  55.085 -25.566  1.00 77.47           H  
ATOM    824 HG22 VAL A  52      20.627  54.218 -24.807  1.00 77.47           H  
ATOM    825 HG23 VAL A  52      18.990  53.550 -24.698  1.00 77.47           H  
ATOM    826  N   ALA A  53      17.125  55.572 -20.959  1.00 79.11           N  
ATOM    827  H   ALA A  53      16.817  54.638 -21.190  1.00 79.11           H  
ATOM    828  CA  ALA A  53      17.206  55.903 -19.549  1.00 79.11           C  
ATOM    829  HA  ALA A  53      17.880  56.749 -19.415  1.00 79.11           H  
ATOM    830  C   ALA A  53      17.780  54.721 -18.759  1.00 79.11           C  
ATOM    831  CB  ALA A  53      15.832  56.328 -19.045  1.00 79.11           C  
ATOM    832  HB1 ALA A  53      15.481  57.195 -19.605  1.00 79.11           H  
ATOM    833  HB2 ALA A  53      15.120  55.508 -19.132  1.00 79.11           H  
ATOM    834  HB3 ALA A  53      15.953  56.610 -17.999  1.00 79.11           H  
ATOM    835  O   ALA A  53      17.216  53.628 -18.756  1.00 79.11           O  
ATOM    836  N   ASP A  54      18.899  54.957 -18.081  1.00 77.50           N  
ATOM    837  H   ASP A  54      19.275  55.895 -18.073  1.00 77.50           H  
ATOM    838  CA  ASP A  54      19.489  54.006 -17.140  1.00 77.50           C  
ATOM    839  HA  ASP A  54      19.235  52.991 -17.444  1.00 77.50           H  
ATOM    840  C   ASP A  54      18.895  54.257 -15.740  1.00 77.50           C  
ATOM    841  CB  ASP A  54      21.026  54.127 -17.155  1.00 77.50           C  
ATOM    842  HB2 ASP A  54      21.304  55.159 -16.943  1.00 77.50           H  
ATOM    843  HB3 ASP A  54      21.425  53.504 -16.355  1.00 77.50           H  
ATOM    844  O   ASP A  54      18.745  55.411 -15.333  1.00 77.50           O  
ATOM    845  CG  ASP A  54      21.701  53.682 -18.468  1.00 77.50           C  
ATOM    846  OD1 ASP A  54      21.107  52.923 -19.262  1.00 77.50           O  
ATOM    847  OD2 ASP A  54      22.883  54.030 -18.707  1.00 77.50           O  
ATOM    848  N   VAL A  55      18.535  53.199 -15.010  1.00 76.76           N  
ATOM    849  H   VAL A  55      18.664  52.280 -15.408  1.00 76.76           H  
ATOM    850  CA  VAL A  55      17.815  53.261 -13.723  1.00 76.76           C  
ATOM    851  HA  VAL A  55      17.963  54.262 -13.317  1.00 76.76           H  
ATOM    852  C   VAL A  55      18.369  52.240 -12.712  1.00 76.76           C  
ATOM    853  CB  VAL A  55      16.297  53.060 -13.918  1.00 76.76           C  
ATOM    854  HB  VAL A  55      15.813  53.063 -12.942  1.00 76.76           H  
ATOM    855  O   VAL A  55      18.737  51.155 -13.141  1.00 76.76           O  
ATOM    856  CG1 VAL A  55      15.720  54.221 -14.737  1.00 76.76           C  
ATOM    857 HG11 VAL A  55      14.645  54.111 -14.880  1.00 76.76           H  
ATOM    858 HG12 VAL A  55      15.911  55.159 -14.216  1.00 76.76           H  
ATOM    859 HG13 VAL A  55      16.178  54.263 -15.725  1.00 76.76           H  
ATOM    860  CG2 VAL A  55      15.929  51.760 -14.637  1.00 76.76           C  
ATOM    861 HG21 VAL A  55      14.846  51.686 -14.731  1.00 76.76           H  
ATOM    862 HG22 VAL A  55      16.331  51.774 -15.650  1.00 76.76           H  
ATOM    863 HG23 VAL A  55      16.316  50.901 -14.088  1.00 76.76           H  
ATOM    864  N   PRO A  56      18.419  52.537 -11.397  1.00 78.17           N  
ATOM    865  CA  PRO A  56      19.016  51.681 -10.359  1.00 78.17           C  
ATOM    866  HA  PRO A  56      20.098  51.662 -10.485  1.00 78.17           H  
ATOM    867  C   PRO A  56      18.527  50.234 -10.330  1.00 78.17           C  
ATOM    868  CB  PRO A  56      18.734  52.369  -9.025  1.00 78.17           C  
ATOM    869  HB2 PRO A  56      17.780  52.028  -8.624  1.00 78.17           H  
ATOM    870  HB3 PRO A  56      19.536  52.202  -8.306  1.00 78.17           H  
ATOM    871  O   PRO A  56      17.413  49.919 -10.756  1.00 78.17           O  
ATOM    872  CG  PRO A  56      18.606  53.834  -9.411  1.00 78.17           C  
ATOM    873  HG2 PRO A  56      19.599  54.278  -9.488  1.00 78.17           H  
ATOM    874  HG3 PRO A  56      17.989  54.388  -8.704  1.00 78.17           H  
ATOM    875  CD  PRO A  56      17.967  53.774 -10.794  1.00 78.17           C  
ATOM    876  HD2 PRO A  56      16.882  53.726 -10.705  1.00 78.17           H  
ATOM    877  HD3 PRO A  56      18.271  54.653 -11.362  1.00 78.17           H  
ATOM    878  N   GLY A  57      19.356  49.374  -9.748  1.00 62.56           N  
ATOM    879  H   GLY A  57      20.187  49.723  -9.292  1.00 62.56           H  
ATOM    880  CA  GLY A  57      19.126  47.939  -9.677  1.00 62.56           C  
ATOM    881  HA2 GLY A  57      19.669  47.543  -8.819  1.00 62.56           H  
ATOM    882  HA3 GLY A  57      18.065  47.742  -9.531  1.00 62.56           H  
ATOM    883  C   GLY A  57      19.564  47.176 -10.921  1.00 62.56           C  
ATOM    884  O   GLY A  57      19.948  47.755 -11.940  1.00 62.56           O  
ATOM    885  N   ASP A  58      19.490  45.855 -10.798  1.00 63.98           N  
ATOM    886  H   ASP A  58      19.129  45.501  -9.924  1.00 63.98           H  
ATOM    887  CA  ASP A  58      19.785  44.859 -11.817  1.00 63.98           C  
ATOM    888  HA  ASP A  58      20.377  45.334 -12.599  1.00 63.98           H  
ATOM    889  C   ASP A  58      18.535  44.378 -12.557  1.00 63.98           C  
ATOM    890  CB  ASP A  58      20.634  43.735 -11.202  1.00 63.98           C  
ATOM    891  HB2 ASP A  58      21.005  43.137 -12.034  1.00 63.98           H  
ATOM    892  HB3 ASP A  58      21.490  44.178 -10.693  1.00 63.98           H  
ATOM    893  O   ASP A  58      17.425  44.806 -12.273  1.00 63.98           O  
ATOM    894  CG  ASP A  58      19.898  42.794 -10.237  1.00 63.98           C  
ATOM    895  OD1 ASP A  58      18.695  42.530 -10.471  1.00 63.98           O  
ATOM    896  OD2 ASP A  58      20.550  42.223  -9.341  1.00 63.98           O  
ATOM    897  N   HIS A  59      18.677  43.482 -13.536  1.00 50.42           N  
ATOM    898  H   HIS A  59      19.608  43.139 -13.726  1.00 50.42           H  
ATOM    899  CA  HIS A  59      17.548  42.993 -14.336  1.00 50.42           C  
ATOM    900  HA  HIS A  59      17.169  43.831 -14.921  1.00 50.42           H  
ATOM    901  C   HIS A  59      16.351  42.462 -13.511  1.00 50.42           C  
ATOM    902  CB  HIS A  59      18.069  41.922 -15.303  1.00 50.42           C  
ATOM    903  HB2 HIS A  59      18.507  41.098 -14.739  1.00 50.42           H  
ATOM    904  HB3 HIS A  59      18.855  42.356 -15.922  1.00 50.42           H  
ATOM    905  O   HIS A  59      15.212  42.561 -13.973  1.00 50.42           O  
ATOM    906  CG  HIS A  59      17.005  41.366 -16.209  1.00 50.42           C  
ATOM    907  CD2 HIS A  59      16.393  40.146 -16.103  1.00 50.42           C  
ATOM    908  HD2 HIS A  59      16.599  39.400 -15.350  1.00 50.42           H  
ATOM    909  ND1 HIS A  59      16.436  42.019 -17.276  1.00 50.42           N  
ATOM    910  HD1 HIS A  59      16.617  42.974 -17.550  1.00 50.42           H  
ATOM    911  CE1 HIS A  59      15.508  41.207 -17.807  1.00 50.42           C  
ATOM    912  HE1 HIS A  59      14.868  41.457 -18.640  1.00 50.42           H  
ATOM    913  NE2 HIS A  59      15.454  40.046 -17.133  1.00 50.42           N  
ATOM    914  N   PHE A  60      16.574  41.927 -12.303  1.00 54.13           N  
ATOM    915  H   PHE A  60      17.501  42.001 -11.908  1.00 54.13           H  
ATOM    916  CA  PHE A  60      15.499  41.499 -11.405  1.00 54.13           C  
ATOM    917  HA  PHE A  60      14.591  41.340 -11.988  1.00 54.13           H  
ATOM    918  C   PHE A  60      15.148  42.579 -10.367  1.00 54.13           C  
ATOM    919  CB  PHE A  60      15.862  40.157 -10.740  1.00 54.13           C  
ATOM    920  HB2 PHE A  60      15.079  39.909 -10.023  1.00 54.13           H  
ATOM    921  HB3 PHE A  60      16.785  40.290 -10.176  1.00 54.13           H  
ATOM    922  O   PHE A  60      13.962  42.866 -10.171  1.00 54.13           O  
ATOM    923  CG  PHE A  60      16.014  38.969 -11.686  1.00 54.13           C  
ATOM    924  CD1 PHE A  60      14.964  38.601 -12.549  1.00 54.13           C  
ATOM    925  HD1 PHE A  60      14.044  39.166 -12.548  1.00 54.13           H  
ATOM    926  CD2 PHE A  60      17.196  38.205 -11.690  1.00 54.13           C  
ATOM    927  HD2 PHE A  60      17.980  38.420 -10.980  1.00 54.13           H  
ATOM    928  CE1 PHE A  60      15.118  37.521 -13.439  1.00 54.13           C  
ATOM    929  HE1 PHE A  60      14.317  37.262 -14.115  1.00 54.13           H  
ATOM    930  CE2 PHE A  60      17.370  37.154 -12.608  1.00 54.13           C  
ATOM    931  HE2 PHE A  60      18.294  36.596 -12.619  1.00 54.13           H  
ATOM    932  CZ  PHE A  60      16.331  36.812 -13.486  1.00 54.13           C  
ATOM    933  HZ  PHE A  60      16.462  36.002 -14.188  1.00 54.13           H  
ATOM    934  N   THR A  61      16.136  43.195  -9.710  1.00 55.88           N  
ATOM    935  H   THR A  61      17.091  42.972  -9.949  1.00 55.88           H  
ATOM    936  CA  THR A  61      15.928  44.178  -8.632  1.00 55.88           C  
ATOM    937  HA  THR A  61      15.145  43.798  -7.976  1.00 55.88           H  
ATOM    938  C   THR A  61      15.454  45.530  -9.155  1.00 55.88           C  
ATOM    939  CB  THR A  61      17.167  44.381  -7.742  1.00 55.88           C  
ATOM    940  HB  THR A  61      16.881  45.001  -6.893  1.00 55.88           H  
ATOM    941  O   THR A  61      14.722  46.213  -8.446  1.00 55.88           O  
ATOM    942  CG2 THR A  61      17.766  43.084  -7.210  1.00 55.88           C  
ATOM    943 HG21 THR A  61      16.988  42.520  -6.695  1.00 55.88           H  
ATOM    944 HG22 THR A  61      18.563  43.315  -6.504  1.00 55.88           H  
ATOM    945 HG23 THR A  61      18.172  42.476  -8.018  1.00 55.88           H  
ATOM    946  OG1 THR A  61      18.186  45.045  -8.428  1.00 55.88           O  
ATOM    947  HG1 THR A  61      18.937  45.083  -7.831  1.00 55.88           H  
ATOM    948  N   MET A  62      15.728  45.901 -10.410  1.00 60.92           N  
ATOM    949  H   MET A  62      16.392  45.355 -10.940  1.00 60.92           H  
ATOM    950  CA  MET A  62      15.194  47.134 -11.009  1.00 60.92           C  
ATOM    951  HA  MET A  62      15.542  47.973 -10.407  1.00 60.92           H  
ATOM    952  C   MET A  62      13.661  47.142 -10.990  1.00 60.92           C  
ATOM    953  CB  MET A  62      15.726  47.366 -12.439  1.00 60.92           C  
ATOM    954  HB2 MET A  62      16.810  47.252 -12.450  1.00 60.92           H  
ATOM    955  HB3 MET A  62      15.514  48.403 -12.700  1.00 60.92           H  
ATOM    956  O   MET A  62      13.033  48.162 -10.722  1.00 60.92           O  
ATOM    957  CG  MET A  62      15.088  46.459 -13.510  1.00 60.92           C  
ATOM    958  HG2 MET A  62      14.012  46.635 -13.506  1.00 60.92           H  
ATOM    959  HG3 MET A  62      15.259  45.415 -13.246  1.00 60.92           H  
ATOM    960  SD  MET A  62      15.619  46.712 -15.224  1.00 60.92           S  
ATOM    961  CE  MET A  62      14.836  48.316 -15.532  1.00 60.92           C  
ATOM    962  HE1 MET A  62      15.024  48.621 -16.562  1.00 60.92           H  
ATOM    963  HE2 MET A  62      13.761  48.239 -15.368  1.00 60.92           H  
ATOM    964  HE3 MET A  62      15.254  49.063 -14.857  1.00 60.92           H  
ATOM    965  N   MET A  63      13.054  45.975 -11.240  1.00 56.02           N  
ATOM    966  H   MET A  63      13.644  45.174 -11.413  1.00 56.02           H  
ATOM    967  CA  MET A  63      11.601  45.807 -11.310  1.00 56.02           C  
ATOM    968  HA  MET A  63      11.150  46.725 -11.687  1.00 56.02           H  
ATOM    969  C   MET A  63      10.979  45.539  -9.938  1.00 56.02           C  
ATOM    970  CB  MET A  63      11.258  44.655 -12.270  1.00 56.02           C  
ATOM    971  HB2 MET A  63      10.186  44.462 -12.222  1.00 56.02           H  
ATOM    972  HB3 MET A  63      11.771  43.752 -11.939  1.00 56.02           H  
ATOM    973  O   MET A  63       9.780  45.753  -9.769  1.00 56.02           O  
ATOM    974  CG  MET A  63      11.634  44.922 -13.734  1.00 56.02           C  
ATOM    975  HG2 MET A  63      12.719  44.994 -13.808  1.00 56.02           H  
ATOM    976  HG3 MET A  63      11.338  44.054 -14.323  1.00 56.02           H  
ATOM    977  SD  MET A  63      10.899  46.399 -14.496  1.00 56.02           S  
ATOM    978  CE  MET A  63       9.148  45.930 -14.513  1.00 56.02           C  
ATOM    979  HE1 MET A  63       8.780  45.847 -13.490  1.00 56.02           H  
ATOM    980  HE2 MET A  63       9.028  44.976 -15.026  1.00 56.02           H  
ATOM    981  HE3 MET A  63       8.577  46.697 -15.035  1.00 56.02           H  
ATOM    982  N   ARG A  64      11.772  45.043  -8.978  1.00 52.01           N  
ATOM    983  H   ARG A  64      12.747  44.914  -9.205  1.00 52.01           H  
ATOM    984  CA  ARG A  64      11.300  44.627  -7.651  1.00 52.01           C  
ATOM    985  HA  ARG A  64      10.212  44.569  -7.666  1.00 52.01           H  
ATOM    986  C   ARG A  64      11.634  45.642  -6.553  1.00 52.01           C  
ATOM    987  CB  ARG A  64      11.853  43.226  -7.354  1.00 52.01           C  
ATOM    988  HB2 ARG A  64      12.929  43.307  -7.200  1.00 52.01           H  
ATOM    989  HB3 ARG A  64      11.679  42.581  -8.215  1.00 52.01           H  
ATOM    990  O   ARG A  64      10.730  46.063  -5.843  1.00 52.01           O  
ATOM    991  CG  ARG A  64      11.180  42.590  -6.126  1.00 52.01           C  
ATOM    992  HG2 ARG A  64      10.124  42.423  -6.340  1.00 52.01           H  
ATOM    993  HG3 ARG A  64      11.258  43.259  -5.269  1.00 52.01           H  
ATOM    994  CD  ARG A  64      11.838  41.255  -5.766  1.00 52.01           C  
ATOM    995  HD2 ARG A  64      11.303  40.817  -4.923  1.00 52.01           H  
ATOM    996  HD3 ARG A  64      11.761  40.588  -6.624  1.00 52.01           H  
ATOM    997  NE  ARG A  64      13.244  41.469  -5.387  1.00 52.01           N  
ATOM    998  HE  ARG A  64      13.453  42.344  -4.929  1.00 52.01           H  
ATOM    999  NH1 ARG A  64      14.169  39.538  -6.237  1.00 52.01           N  
ATOM   1000 HH11 ARG A  64      13.244  39.207  -6.473  1.00 52.01           H  
ATOM   1001 HH12 ARG A  64      15.004  39.007  -6.438  1.00 52.01           H  
ATOM   1002  NH2 ARG A  64      15.463  41.135  -5.343  1.00 52.01           N  
ATOM   1003 HH21 ARG A  64      16.312  40.638  -5.572  1.00 52.01           H  
ATOM   1004 HH22 ARG A  64      15.550  42.085  -5.012  1.00 52.01           H  
ATOM   1005  CZ  ARG A  64      14.282  40.707  -5.658  1.00 52.01           C  
ATOM   1006  N   ASP A  65      12.897  46.052  -6.454  1.00 60.05           N  
ATOM   1007  H   ASP A  65      13.550  45.724  -7.152  1.00 60.05           H  
ATOM   1008  CA  ASP A  65      13.468  46.848  -5.360  1.00 60.05           C  
ATOM   1009  HA  ASP A  65      12.784  46.812  -4.512  1.00 60.05           H  
ATOM   1010  C   ASP A  65      13.634  48.346  -5.743  1.00 60.05           C  
ATOM   1011  CB  ASP A  65      14.799  46.196  -4.897  1.00 60.05           C  
ATOM   1012  HB2 ASP A  65      15.137  46.704  -3.994  1.00 60.05           H  
ATOM   1013  HB3 ASP A  65      15.548  46.369  -5.670  1.00 60.05           H  
ATOM   1014  O   ASP A  65      13.508  49.214  -4.881  1.00 60.05           O  
ATOM   1015  CG  ASP A  65      14.730  44.672  -4.608  1.00 60.05           C  
ATOM   1016  OD1 ASP A  65      13.657  44.138  -4.247  1.00 60.05           O  
ATOM   1017  OD2 ASP A  65      15.720  43.940  -4.840  1.00 60.05           O  
ATOM   1018  N   HIS A  66      13.830  48.681  -7.034  1.00 61.49           N  
ATOM   1019  H   HIS A  66      13.978  47.921  -7.682  1.00 61.49           H  
ATOM   1020  CA  HIS A  66      14.083  50.059  -7.523  1.00 61.49           C  
ATOM   1021  HA  HIS A  66      14.098  50.726  -6.662  1.00 61.49           H  
ATOM   1022  C   HIS A  66      13.009  50.633  -8.472  1.00 61.49           C  
ATOM   1023  CB  HIS A  66      15.471  50.148  -8.164  1.00 61.49           C  
ATOM   1024  HB2 HIS A  66      15.485  49.522  -9.057  1.00 61.49           H  
ATOM   1025  HB3 HIS A  66      15.654  51.174  -8.481  1.00 61.49           H  
ATOM   1026  O   HIS A  66      13.224  51.660  -9.124  1.00 61.49           O  
ATOM   1027  CG  HIS A  66      16.592  49.733  -7.254  1.00 61.49           C  
ATOM   1028  CD2 HIS A  66      17.139  48.484  -7.158  1.00 61.49           C  
ATOM   1029  HD2 HIS A  66      16.835  47.611  -7.715  1.00 61.49           H  
ATOM   1030  ND1 HIS A  66      17.261  50.538  -6.361  1.00 61.49           N  
ATOM   1031  HD1 HIS A  66      17.104  51.524  -6.207  1.00 61.49           H  
ATOM   1032  CE1 HIS A  66      18.207  49.795  -5.765  1.00 61.49           C  
ATOM   1033  HE1 HIS A  66      18.924  50.153  -5.041  1.00 61.49           H  
ATOM   1034  NE2 HIS A  66      18.153  48.531  -6.203  1.00 61.49           N  
ATOM   1035  N   ALA A  67      11.823  50.020  -8.522  1.00 60.52           N  
ATOM   1036  H   ALA A  67      11.719  49.180  -7.971  1.00 60.52           H  
ATOM   1037  CA  ALA A  67      10.738  50.377  -9.444  1.00 60.52           C  
ATOM   1038  HA  ALA A  67      11.062  50.096 -10.446  1.00 60.52           H  
ATOM   1039  C   ALA A  67      10.356  51.883  -9.506  1.00 60.52           C  
ATOM   1040  CB  ALA A  67       9.522  49.504  -9.104  1.00 60.52           C  
ATOM   1041  HB1 ALA A  67       8.724  49.697  -9.820  1.00 60.52           H  
ATOM   1042  HB2 ALA A  67       9.798  48.452  -9.166  1.00 60.52           H  
ATOM   1043  HB3 ALA A  67       9.162  49.719  -8.098  1.00 60.52           H  
ATOM   1044  O   ALA A  67      10.035  52.357 -10.600  1.00 60.52           O  
ATOM   1045  N   PRO A  68      10.402  52.682  -8.415  1.00 65.64           N  
ATOM   1046  CA  PRO A  68      10.098  54.115  -8.489  1.00 65.64           C  
ATOM   1047  HA  PRO A  68       9.077  54.235  -8.853  1.00 65.64           H  
ATOM   1048  C   PRO A  68      11.040  54.900  -9.413  1.00 65.64           C  
ATOM   1049  CB  PRO A  68      10.177  54.629  -7.047  1.00 65.64           C  
ATOM   1050  HB2 PRO A  68       9.453  55.423  -6.862  1.00 65.64           H  
ATOM   1051  HB3 PRO A  68      11.185  54.974  -6.818  1.00 65.64           H  
ATOM   1052  O   PRO A  68      10.579  55.728 -10.198  1.00 65.64           O  
ATOM   1053  CG  PRO A  68       9.875  53.386  -6.213  1.00 65.64           C  
ATOM   1054  HG2 PRO A  68       8.798  53.218  -6.177  1.00 65.64           H  
ATOM   1055  HG3 PRO A  68      10.290  53.460  -5.208  1.00 65.64           H  
ATOM   1056  CD  PRO A  68      10.544  52.280  -7.021  1.00 65.64           C  
ATOM   1057  HD2 PRO A  68      10.060  51.325  -6.816  1.00 65.64           H  
ATOM   1058  HD3 PRO A  68      11.600  52.232  -6.758  1.00 65.64           H  
ATOM   1059  N   ALA A  69      12.341  54.594  -9.378  1.00 70.37           N  
ATOM   1060  H   ALA A  69      12.651  53.830  -8.793  1.00 70.37           H  
ATOM   1061  CA  ALA A  69      13.333  55.246 -10.232  1.00 70.37           C  
ATOM   1062  HA  ALA A  69      13.227  56.326 -10.136  1.00 70.37           H  
ATOM   1063  C   ALA A  69      13.124  54.891 -11.718  1.00 70.37           C  
ATOM   1064  CB  ALA A  69      14.722  54.846  -9.732  1.00 70.37           C  
ATOM   1065  HB1 ALA A  69      14.856  53.769  -9.828  1.00 70.37           H  
ATOM   1066  HB2 ALA A  69      14.836  55.134  -8.686  1.00 70.37           H  
ATOM   1067  HB3 ALA A  69      15.472  55.373 -10.322  1.00 70.37           H  
ATOM   1068  O   ALA A  69      13.346  55.723 -12.598  1.00 70.37           O  
ATOM   1069  N   VAL A  70      12.609  53.685 -11.993  1.00 64.01           N  
ATOM   1070  H   VAL A  70      12.472  53.048 -11.220  1.00 64.01           H  
ATOM   1071  CA  VAL A  70      12.179  53.253 -13.333  1.00 64.01           C  
ATOM   1072  HA  VAL A  70      13.016  53.369 -14.021  1.00 64.01           H  
ATOM   1073  C   VAL A  70      11.034  54.129 -13.858  1.00 64.01           C  
ATOM   1074  CB  VAL A  70      11.788  51.759 -13.348  1.00 64.01           C  
ATOM   1075  HB  VAL A  70      10.839  51.636 -12.826  1.00 64.01           H  
ATOM   1076  O   VAL A  70      11.065  54.561 -15.008  1.00 64.01           O  
ATOM   1077  CG1 VAL A  70      11.584  51.215 -14.764  1.00 64.01           C  
ATOM   1078 HG11 VAL A  70      10.942  51.874 -15.349  1.00 64.01           H  
ATOM   1079 HG12 VAL A  70      12.551  51.098 -15.252  1.00 64.01           H  
ATOM   1080 HG13 VAL A  70      11.112  50.234 -14.706  1.00 64.01           H  
ATOM   1081  CG2 VAL A  70      12.830  50.864 -12.661  1.00 64.01           C  
ATOM   1082 HG21 VAL A  70      13.841  51.077 -13.006  1.00 64.01           H  
ATOM   1083 HG22 VAL A  70      12.811  51.028 -11.584  1.00 64.01           H  
ATOM   1084 HG23 VAL A  70      12.603  49.812 -12.838  1.00 64.01           H  
ATOM   1085  N   ALA A  71      10.033  54.437 -13.028  1.00 67.13           N  
ATOM   1086  H   ALA A  71      10.071  54.085 -12.082  1.00 67.13           H  
ATOM   1087  CA  ALA A  71       8.875  55.239 -13.432  1.00 67.13           C  
ATOM   1088  HA  ALA A  71       8.496  54.846 -14.375  1.00 67.13           H  
ATOM   1089  C   ALA A  71       9.215  56.724 -13.664  1.00 67.13           C  
ATOM   1090  CB  ALA A  71       7.783  55.075 -12.369  1.00 67.13           C  
ATOM   1091  HB1 ALA A  71       8.128  55.473 -11.415  1.00 67.13           H  
ATOM   1092  HB2 ALA A  71       6.889  55.616 -12.678  1.00 67.13           H  
ATOM   1093  HB3 ALA A  71       7.540  54.019 -12.249  1.00 67.13           H  
ATOM   1094  O   ALA A  71       8.736  57.326 -14.629  1.00 67.13           O  
ATOM   1095  N   GLU A  72      10.053  57.315 -12.811  1.00 69.70           N  
ATOM   1096  H   GLU A  72      10.397  56.786 -12.022  1.00 69.70           H  
ATOM   1097  CA  GLU A  72      10.453  58.724 -12.929  1.00 69.70           C  
ATOM   1098  HA  GLU A  72       9.554  59.339 -12.963  1.00 69.70           H  
ATOM   1099  C   GLU A  72      11.240  58.988 -14.223  1.00 69.70           C  
ATOM   1100  CB  GLU A  72      11.254  59.114 -11.679  1.00 69.70           C  
ATOM   1101  HB2 GLU A  72      10.709  58.774 -10.798  1.00 69.70           H  
ATOM   1102  HB3 GLU A  72      12.225  58.620 -11.702  1.00 69.70           H  
ATOM   1103  O   GLU A  72      10.969  59.957 -14.940  1.00 69.70           O  
ATOM   1104  CG  GLU A  72      11.435  60.635 -11.576  1.00 69.70           C  
ATOM   1105  HG2 GLU A  72      10.452  61.103 -11.622  1.00 69.70           H  
ATOM   1106  HG3 GLU A  72      12.013  60.982 -12.433  1.00 69.70           H  
ATOM   1107  CD  GLU A  72      12.145  61.078 -10.286  1.00 69.70           C  
ATOM   1108  OE1 GLU A  72      12.090  62.297 -10.005  1.00 69.70           O  
ATOM   1109  OE2 GLU A  72      12.740  60.216  -9.601  1.00 69.70           O  
ATOM   1110  N   ALA A  73      12.138  58.066 -14.585  1.00 72.18           N  
ATOM   1111  H   ALA A  73      12.332  57.309 -13.945  1.00 72.18           H  
ATOM   1112  CA  ALA A  73      12.867  58.090 -15.849  1.00 72.18           C  
ATOM   1113  HA  ALA A  73      13.480  58.990 -15.892  1.00 72.18           H  
ATOM   1114  C   ALA A  73      11.936  58.095 -17.077  1.00 72.18           C  
ATOM   1115  CB  ALA A  73      13.782  56.867 -15.858  1.00 72.18           C  
ATOM   1116  HB1 ALA A  73      14.223  56.762 -16.849  1.00 72.18           H  
ATOM   1117  HB2 ALA A  73      14.567  56.987 -15.111  1.00 72.18           H  
ATOM   1118  HB3 ALA A  73      13.211  55.964 -15.639  1.00 72.18           H  
ATOM   1119  O   ALA A  73      12.179  58.832 -18.037  1.00 72.18           O  
ATOM   1120  N   VAL A  74      10.840  57.326 -17.031  1.00 65.42           N  
ATOM   1121  H   VAL A  74      10.700  56.752 -16.212  1.00 65.42           H  
ATOM   1122  CA  VAL A  74       9.842  57.276 -18.114  1.00 65.42           C  
ATOM   1123  HA  VAL A  74      10.374  57.150 -19.057  1.00 65.42           H  
ATOM   1124  C   VAL A  74       9.086  58.595 -18.257  1.00 65.42           C  
ATOM   1125  CB  VAL A  74       8.883  56.080 -17.941  1.00 65.42           C  
ATOM   1126  HB  VAL A  74       8.409  56.139 -16.961  1.00 65.42           H  
ATOM   1127  O   VAL A  74       8.864  59.061 -19.374  1.00 65.42           O  
ATOM   1128  CG1 VAL A  74       7.779  56.045 -19.008  1.00 65.42           C  
ATOM   1129 HG11 VAL A  74       7.115  56.901 -18.889  1.00 65.42           H  
ATOM   1130 HG12 VAL A  74       7.185  55.137 -18.897  1.00 65.42           H  
ATOM   1131 HG13 VAL A  74       8.219  56.071 -20.005  1.00 65.42           H  
ATOM   1132  CG2 VAL A  74       9.623  54.742 -18.042  1.00 65.42           C  
ATOM   1133 HG21 VAL A  74      10.507  54.744 -17.405  1.00 65.42           H  
ATOM   1134 HG22 VAL A  74       9.934  54.563 -19.071  1.00 65.42           H  
ATOM   1135 HG23 VAL A  74       8.967  53.933 -17.720  1.00 65.42           H  
ATOM   1136  N   LEU A  75       8.718  59.230 -17.145  1.00 67.80           N  
ATOM   1137  H   LEU A  75       8.955  58.809 -16.258  1.00 67.80           H  
ATOM   1138  CA  LEU A  75       7.950  60.478 -17.156  1.00 67.80           C  
ATOM   1139  HA  LEU A  75       7.148  60.394 -17.890  1.00 67.80           H  
ATOM   1140  C   LEU A  75       8.782  61.691 -17.580  1.00 67.80           C  
ATOM   1141  CB  LEU A  75       7.343  60.702 -15.764  1.00 67.80           C  
ATOM   1142  HB2 LEU A  75       8.136  60.607 -15.022  1.00 67.80           H  
ATOM   1143  HB3 LEU A  75       6.957  61.720 -15.705  1.00 67.80           H  
ATOM   1144  O   LEU A  75       8.295  62.522 -18.347  1.00 67.80           O  
ATOM   1145  CG  LEU A  75       6.205  59.728 -15.418  1.00 67.80           C  
ATOM   1146  HG  LEU A  75       6.530  58.700 -15.571  1.00 67.80           H  
ATOM   1147  CD1 LEU A  75       5.827  59.903 -13.948  1.00 67.80           C  
ATOM   1148 HD11 LEU A  75       5.499  60.924 -13.758  1.00 67.80           H  
ATOM   1149 HD12 LEU A  75       5.031  59.206 -13.686  1.00 67.80           H  
ATOM   1150 HD13 LEU A  75       6.694  59.681 -13.326  1.00 67.80           H  
ATOM   1151  CD2 LEU A  75       4.954  59.983 -16.268  1.00 67.80           C  
ATOM   1152 HD21 LEU A  75       4.647  61.025 -16.181  1.00 67.80           H  
ATOM   1153 HD22 LEU A  75       4.145  59.337 -15.927  1.00 67.80           H  
ATOM   1154 HD23 LEU A  75       5.157  59.747 -17.313  1.00 67.80           H  
ATOM   1155  N   SER A  76      10.029  61.786 -17.113  1.00 65.85           N  
ATOM   1156  H   SER A  76      10.351  61.080 -16.466  1.00 65.85           H  
ATOM   1157  CA  SER A  76      10.940  62.880 -17.475  1.00 65.85           C  
ATOM   1158  HA  SER A  76      10.512  63.828 -17.148  1.00 65.85           H  
ATOM   1159  C   SER A  76      11.153  62.954 -18.991  1.00 65.85           C  
ATOM   1160  CB  SER A  76      12.272  62.671 -16.752  1.00 65.85           C  
ATOM   1161  HB2 SER A  76      12.091  62.623 -15.678  1.00 65.85           H  
ATOM   1162  HB3 SER A  76      12.721  61.731 -17.073  1.00 65.85           H  
ATOM   1163  O   SER A  76      11.032  64.020 -19.600  1.00 65.85           O  
ATOM   1164  OG  SER A  76      13.159  63.737 -17.026  1.00 65.85           O  
ATOM   1165  HG  SER A  76      13.950  63.602 -16.499  1.00 65.85           H  
ATOM   1166  N   TRP A  77      11.366  61.796 -19.620  1.00 65.23           N  
ATOM   1167  H   TRP A  77      11.426  60.951 -19.069  1.00 65.23           H  
ATOM   1168  CA  TRP A  77      11.568  61.692 -21.060  1.00 65.23           C  
ATOM   1169  HA  TRP A  77      12.416  62.314 -21.347  1.00 65.23           H  
ATOM   1170  C   TRP A  77      10.367  62.169 -21.893  1.00 65.23           C  
ATOM   1171  CB  TRP A  77      11.899  60.237 -21.372  1.00 65.23           C  
ATOM   1172  HB2 TRP A  77      11.117  59.595 -20.966  1.00 65.23           H  
ATOM   1173  HB3 TRP A  77      12.840  59.966 -20.895  1.00 65.23           H  
ATOM   1174  O   TRP A  77      10.540  62.783 -22.944  1.00 65.23           O  
ATOM   1175  CG  TRP A  77      12.005  59.992 -22.831  1.00 65.23           C  
ATOM   1176  CD1 TRP A  77      12.990  60.452 -23.623  1.00 65.23           C  
ATOM   1177  HD1 TRP A  77      13.827  61.041 -23.278  1.00 65.23           H  
ATOM   1178  CD2 TRP A  77      11.046  59.346 -23.711  1.00 65.23           C  
ATOM   1179  CE2 TRP A  77      11.587  59.338 -25.026  1.00 65.23           C  
ATOM   1180  CE3 TRP A  77       9.783  58.750 -23.523  1.00 65.23           C  
ATOM   1181  HE3 TRP A  77       9.347  58.749 -22.535  1.00 65.23           H  
ATOM   1182  NE1 TRP A  77      12.726  60.093 -24.926  1.00 65.23           N  
ATOM   1183  HE1 TRP A  77      13.363  60.266 -25.690  1.00 65.23           H  
ATOM   1184  CH2 TRP A  77       9.720  58.072 -25.859  1.00 65.23           C  
ATOM   1185  HH2 TRP A  77       9.193  57.558 -26.649  1.00 65.23           H  
ATOM   1186  CZ2 TRP A  77      10.969  58.674 -26.087  1.00 65.23           C  
ATOM   1187  HZ2 TRP A  77      11.451  58.641 -27.053  1.00 65.23           H  
ATOM   1188  CZ3 TRP A  77       9.119  58.129 -24.594  1.00 65.23           C  
ATOM   1189  HZ3 TRP A  77       8.158  57.664 -24.433  1.00 65.23           H  
ATOM   1190  N   LEU A  78       9.141  61.955 -21.412  1.00 62.17           N  
ATOM   1191  H   LEU A  78       9.048  61.479 -20.526  1.00 62.17           H  
ATOM   1192  CA  LEU A  78       7.932  62.375 -22.125  1.00 62.17           C  
ATOM   1193  HA  LEU A  78       8.015  62.048 -23.161  1.00 62.17           H  
ATOM   1194  C   LEU A  78       7.752  63.908 -22.187  1.00 62.17           C  
ATOM   1195  CB  LEU A  78       6.715  61.687 -21.475  1.00 62.17           C  
ATOM   1196  HB2 LEU A  78       5.804  62.155 -21.847  1.00 62.17           H  
ATOM   1197  HB3 LEU A  78       6.755  61.857 -20.400  1.00 62.17           H  
ATOM   1198  O   LEU A  78       6.982  64.392 -23.018  1.00 62.17           O  
ATOM   1199  CG  LEU A  78       6.627  60.173 -21.747  1.00 62.17           C  
ATOM   1200  HG  LEU A  78       7.587  59.702 -21.536  1.00 62.17           H  
ATOM   1201  CD1 LEU A  78       5.574  59.536 -20.839  1.00 62.17           C  
ATOM   1202 HD11 LEU A  78       4.598  59.985 -21.020  1.00 62.17           H  
ATOM   1203 HD12 LEU A  78       5.530  58.463 -21.027  1.00 62.17           H  
ATOM   1204 HD13 LEU A  78       5.861  59.689 -19.799  1.00 62.17           H  
ATOM   1205  CD2 LEU A  78       6.239  59.876 -23.199  1.00 62.17           C  
ATOM   1206 HD21 LEU A  78       5.299  60.368 -23.447  1.00 62.17           H  
ATOM   1207 HD22 LEU A  78       6.135  58.799 -23.336  1.00 62.17           H  
ATOM   1208 HD23 LEU A  78       7.021  60.228 -23.872  1.00 62.17           H  
ATOM   1209  N   GLY A  79       8.428  64.688 -21.335  1.00 55.51           N  
ATOM   1210  H   GLY A  79       9.073  64.244 -20.697  1.00 55.51           H  
ATOM   1211  CA  GLY A  79       8.226  66.139 -21.236  1.00 55.51           C  
ATOM   1212  HA2 GLY A  79       8.534  66.449 -20.237  1.00 55.51           H  
ATOM   1213  HA3 GLY A  79       7.164  66.361 -21.346  1.00 55.51           H  
ATOM   1214  C   GLY A  79       9.001  67.002 -22.243  1.00 55.51           C  
ATOM   1215  O   GLY A  79       8.487  68.039 -22.668  1.00 55.51           O  
ATOM   1216  N   THR A  80      10.231  66.623 -22.606  1.00 53.95           N  
ATOM   1217  H   THR A  80      10.587  65.737 -22.278  1.00 53.95           H  
ATOM   1218  CA  THR A  80      11.167  67.478 -23.368  1.00 53.95           C  
ATOM   1219  HA  THR A  80      11.044  68.509 -23.035  1.00 53.95           H  
ATOM   1220  C   THR A  80      10.914  67.492 -24.875  1.00 53.95           C  
ATOM   1221  CB  THR A  80      12.631  67.077 -23.113  1.00 53.95           C  
ATOM   1222  HB  THR A  80      13.263  67.487 -23.901  1.00 53.95           H  
ATOM   1223  O   THR A  80      10.703  68.556 -25.452  1.00 53.95           O  
ATOM   1224  CG2 THR A  80      13.142  67.592 -21.769  1.00 53.95           C  
ATOM   1225 HG21 THR A  80      12.549  67.166 -20.959  1.00 53.95           H  
ATOM   1226 HG22 THR A  80      13.070  68.679 -21.739  1.00 53.95           H  
ATOM   1227 HG23 THR A  80      14.185  67.303 -21.638  1.00 53.95           H  
ATOM   1228  OG1 THR A  80      12.751  65.673 -23.098  1.00 53.95           O  
ATOM   1229  HG1 THR A  80      13.683  65.443 -23.082  1.00 53.95           H  
ATOM   1230  N   GLU A  81      10.941  66.335 -25.529  1.00 44.57           N  
ATOM   1231  H   GLU A  81      11.139  65.505 -24.989  1.00 44.57           H  
ATOM   1232  CA  GLU A  81      11.032  66.232 -26.997  1.00 44.57           C  
ATOM   1233  HA  GLU A  81      11.830  66.882 -27.353  1.00 44.57           H  
ATOM   1234  C   GLU A  81       9.769  66.683 -27.764  1.00 44.57           C  
ATOM   1235  CB  GLU A  81      11.411  64.780 -27.348  1.00 44.57           C  
ATOM   1236  HB2 GLU A  81      10.927  64.105 -26.642  1.00 44.57           H  
ATOM   1237  HB3 GLU A  81      11.027  64.523 -28.335  1.00 44.57           H  
ATOM   1238  O   GLU A  81       9.843  67.010 -28.942  1.00 44.57           O  
ATOM   1239  CG  GLU A  81      12.931  64.535 -27.312  1.00 44.57           C  
ATOM   1240  HG2 GLU A  81      13.329  64.909 -26.369  1.00 44.57           H  
ATOM   1241  HG3 GLU A  81      13.100  63.458 -27.334  1.00 44.57           H  
ATOM   1242  CD  GLU A  81      13.679  65.168 -28.500  1.00 44.57           C  
ATOM   1243  OE1 GLU A  81      14.837  65.598 -28.293  1.00 44.57           O  
ATOM   1244  OE2 GLU A  81      13.106  65.200 -29.610  1.00 44.57           O  
ATOM   1245  N   VAL A  82       8.591  66.755 -27.136  1.00 42.35           N  
ATOM   1246  H   VAL A  82       8.570  66.500 -26.159  1.00 42.35           H  
ATOM   1247  CA  VAL A  82       7.319  66.855 -27.890  1.00 42.35           C  
ATOM   1248  HA  VAL A  82       7.495  66.448 -28.886  1.00 42.35           H  
ATOM   1249  C   VAL A  82       6.820  68.299 -28.145  1.00 42.35           C  
ATOM   1250  CB  VAL A  82       6.262  65.925 -27.245  1.00 42.35           C  
ATOM   1251  HB  VAL A  82       6.055  66.277 -26.234  1.00 42.35           H  
ATOM   1252  O   VAL A  82       5.964  68.505 -29.000  1.00 42.35           O  
ATOM   1253  CG1 VAL A  82       4.934  65.868 -28.014  1.00 42.35           C  
ATOM   1254 HG11 VAL A  82       4.279  65.114 -27.578  1.00 42.35           H  
ATOM   1255 HG12 VAL A  82       5.120  65.621 -29.060  1.00 42.35           H  
ATOM   1256 HG13 VAL A  82       4.421  66.828 -27.956  1.00 42.35           H  
ATOM   1257  CG2 VAL A  82       6.773  64.474 -27.162  1.00 42.35           C  
ATOM   1258 HG21 VAL A  82       6.007  63.829 -26.734  1.00 42.35           H  
ATOM   1259 HG22 VAL A  82       7.648  64.412 -26.514  1.00 42.35           H  
ATOM   1260 HG23 VAL A  82       7.039  64.112 -28.155  1.00 42.35           H  
ATOM   1261  N   ARG A  83       7.315  69.345 -27.460  1.00 39.29           N  
ATOM   1262  H   ARG A  83       8.097  69.160 -26.847  1.00 39.29           H  
ATOM   1263  CA  ARG A  83       6.675  70.696 -27.452  1.00 39.29           C  
ATOM   1264  HA  ARG A  83       5.627  70.556 -27.714  1.00 39.29           H  
ATOM   1265  C   ARG A  83       7.133  71.735 -28.510  1.00 39.29           C  
ATOM   1266  CB  ARG A  83       6.719  71.280 -26.018  1.00 39.29           C  
ATOM   1267  HB2 ARG A  83       7.607  70.917 -25.500  1.00 39.29           H  
ATOM   1268  HB3 ARG A  83       6.799  72.367 -26.061  1.00 39.29           H  
ATOM   1269  O   ARG A  83       6.664  72.867 -28.444  1.00 39.29           O  
ATOM   1270  CG  ARG A  83       5.465  70.946 -25.191  1.00 39.29           C  
ATOM   1271  HG2 ARG A  83       4.578  71.253 -25.745  1.00 39.29           H  
ATOM   1272  HG3 ARG A  83       5.424  69.871 -25.014  1.00 39.29           H  
ATOM   1273  CD  ARG A  83       5.506  71.696 -23.851  1.00 39.29           C  
ATOM   1274  HD2 ARG A  83       6.384  71.365 -23.297  1.00 39.29           H  
ATOM   1275  HD3 ARG A  83       5.603  72.762 -24.059  1.00 39.29           H  
ATOM   1276  NE  ARG A  83       4.293  71.457 -23.041  1.00 39.29           N  
ATOM   1277  HE  ARG A  83       3.711  70.684 -23.332  1.00 39.29           H  
ATOM   1278  NH1 ARG A  83       4.657  73.090 -21.468  1.00 39.29           N  
ATOM   1279 HH11 ARG A  83       5.519  73.320 -21.940  1.00 39.29           H  
ATOM   1280 HH12 ARG A  83       4.398  73.554 -20.609  1.00 39.29           H  
ATOM   1281  NH2 ARG A  83       2.864  71.775 -21.294  1.00 39.29           N  
ATOM   1282 HH21 ARG A  83       2.306  70.998 -21.620  1.00 39.29           H  
ATOM   1283 HH22 ARG A  83       2.625  72.240 -20.430  1.00 39.29           H  
ATOM   1284  CZ  ARG A  83       3.943  72.107 -21.945  1.00 39.29           C  
ATOM   1285  N   GLY A  84       8.042  71.428 -29.441  1.00 32.67           N  
ATOM   1286  H   GLY A  84       8.346  70.467 -29.495  1.00 32.67           H  
ATOM   1287  CA  GLY A  84       8.844  72.458 -30.143  1.00 32.67           C  
ATOM   1288  HA2 GLY A  84       9.698  71.950 -30.590  1.00 32.67           H  
ATOM   1289  HA3 GLY A  84       9.239  73.147 -29.397  1.00 32.67           H  
ATOM   1290  C   GLY A  84       8.216  73.322 -31.268  1.00 32.67           C  
ATOM   1291  O   GLY A  84       8.506  74.516 -31.335  1.00 32.67           O  
ATOM   1292  N   GLU A  85       7.454  72.757 -32.213  1.00 32.76           N  
ATOM   1293  H   GLU A  85       7.185  71.790 -32.100  1.00 32.76           H  
ATOM   1294  CA  GLU A  85       7.252  73.357 -33.557  1.00 32.76           C  
ATOM   1295  HA  GLU A  85       8.193  73.820 -33.855  1.00 32.76           H  
ATOM   1296  C   GLU A  85       6.168  74.471 -33.627  1.00 32.76           C  
ATOM   1297  CB  GLU A  85       6.966  72.243 -34.587  1.00 32.76           C  
ATOM   1298  HB2 GLU A  85       6.110  71.661 -34.247  1.00 32.76           H  
ATOM   1299  HB3 GLU A  85       6.709  72.715 -35.535  1.00 32.76           H  
ATOM   1300  O   GLU A  85       4.994  74.215 -33.379  1.00 32.76           O  
ATOM   1301  CG  GLU A  85       8.168  71.309 -34.829  1.00 32.76           C  
ATOM   1302  HG2 GLU A  85       8.416  70.800 -33.897  1.00 32.76           H  
ATOM   1303  HG3 GLU A  85       9.023  71.922 -35.112  1.00 32.76           H  
ATOM   1304  CD  GLU A  85       7.910  70.253 -35.923  1.00 32.76           C  
ATOM   1305  OE1 GLU A  85       8.904  69.822 -36.549  1.00 32.76           O  
ATOM   1306  OE2 GLU A  85       6.729  69.906 -36.147  1.00 32.76           O  
ATOM   1307  N   ALA A  86       6.543  75.713 -33.998  1.00 28.87           N  
ATOM   1308  H   ALA A  86       7.532  75.848 -34.153  1.00 28.87           H  
ATOM   1309  CA  ALA A  86       5.711  76.935 -33.865  1.00 28.87           C  
ATOM   1310  HA  ALA A  86       4.844  76.660 -33.263  1.00 28.87           H  
ATOM   1311  C   ALA A  86       5.101  77.636 -35.135  1.00 28.87           C  
ATOM   1312  CB  ALA A  86       6.506  77.946 -33.019  1.00 28.87           C  
ATOM   1313  HB1 ALA A  86       5.889  78.823 -32.823  1.00 28.87           H  
ATOM   1314  HB2 ALA A  86       7.416  78.250 -33.535  1.00 28.87           H  
ATOM   1315  HB3 ALA A  86       6.775  77.489 -32.066  1.00 28.87           H  
ATOM   1316  O   ALA A  86       3.925  77.986 -35.057  1.00 28.87           O  
ATOM   1317  N   PRO A  87       5.822  77.975 -36.248  1.00 28.32           N  
ATOM   1318  CA  PRO A  87       5.534  79.236 -36.995  1.00 28.32           C  
ATOM   1319  HA  PRO A  87       5.027  79.904 -36.298  1.00 28.32           H  
ATOM   1320  C   PRO A  87       4.697  79.296 -38.316  1.00 28.32           C  
ATOM   1321  CB  PRO A  87       6.912  79.867 -37.288  1.00 28.32           C  
ATOM   1322  HB2 PRO A  87       6.948  80.904 -36.954  1.00 28.32           H  
ATOM   1323  HB3 PRO A  87       7.134  79.820 -38.354  1.00 28.32           H  
ATOM   1324  O   PRO A  87       4.016  80.301 -38.496  1.00 28.32           O  
ATOM   1325  CG  PRO A  87       7.930  79.015 -36.540  1.00 28.32           C  
ATOM   1326  HG2 PRO A  87       8.875  78.943 -37.078  1.00 28.32           H  
ATOM   1327  HG3 PRO A  87       8.085  79.421 -35.540  1.00 28.32           H  
ATOM   1328  CD  PRO A  87       7.230  77.669 -36.446  1.00 28.32           C  
ATOM   1329  HD2 PRO A  87       7.346  77.129 -37.385  1.00 28.32           H  
ATOM   1330  HD3 PRO A  87       7.681  77.086 -35.642  1.00 28.32           H  
ATOM   1331  N   SER A  88       4.853  78.410 -39.330  1.00 23.92           N  
ATOM   1332  H   SER A  88       5.276  77.521 -39.107  1.00 23.92           H  
ATOM   1333  CA  SER A  88       5.054  78.896 -40.738  1.00 23.92           C  
ATOM   1334  HA  SER A  88       5.295  79.957 -40.664  1.00 23.92           H  
ATOM   1335  C   SER A  88       3.976  78.832 -41.865  1.00 23.92           C  
ATOM   1336  CB  SER A  88       6.306  78.222 -41.323  1.00 23.92           C  
ATOM   1337  HB2 SER A  88       6.651  78.800 -42.181  1.00 23.92           H  
ATOM   1338  HB3 SER A  88       7.098  78.206 -40.574  1.00 23.92           H  
ATOM   1339  O   SER A  88       4.106  79.612 -42.805  1.00 23.92           O  
ATOM   1340  OG  SER A  88       6.016  76.902 -41.748  1.00 23.92           O  
ATOM   1341  HG  SER A  88       6.823  76.483 -42.055  1.00 23.92           H  
ATOM   1342  N   ALA A  89       3.030  77.885 -41.928  1.00 21.58           N  
ATOM   1343  H   ALA A  89       2.903  77.298 -41.116  1.00 21.58           H  
ATOM   1344  CA  ALA A  89       2.507  77.378 -43.230  1.00 21.58           C  
ATOM   1345  HA  ALA A  89       3.388  77.206 -43.849  1.00 21.58           H  
ATOM   1346  C   ALA A  89       1.561  78.288 -44.110  1.00 21.58           C  
ATOM   1347  CB  ALA A  89       1.899  75.992 -42.964  1.00 21.58           C  
ATOM   1348  HB1 ALA A  89       1.016  76.098 -42.334  1.00 21.58           H  
ATOM   1349  HB2 ALA A  89       1.606  75.526 -43.905  1.00 21.58           H  
ATOM   1350  HB3 ALA A  89       2.626  75.353 -42.463  1.00 21.58           H  
ATOM   1351  O   ALA A  89       0.857  79.140 -43.582  1.00 21.58           O  
ATOM   1352  N   LEU A  90       1.567  78.023 -45.451  1.00 23.97           N  
ATOM   1353  H   LEU A  90       2.200  77.262 -45.655  1.00 23.97           H  
ATOM   1354  CA  LEU A  90       0.884  78.533 -46.712  1.00 23.97           C  
ATOM   1355  HA  LEU A  90       1.319  79.484 -47.017  1.00 23.97           H  
ATOM   1356  C   LEU A  90      -0.683  78.693 -46.707  1.00 23.97           C  
ATOM   1357  CB  LEU A  90       1.226  77.424 -47.747  1.00 23.97           C  
ATOM   1358  HB2 LEU A  90       1.039  76.465 -47.264  1.00 23.97           H  
ATOM   1359  HB3 LEU A  90       0.533  77.441 -48.588  1.00 23.97           H  
ATOM   1360  O   LEU A  90      -1.288  78.466 -45.675  1.00 23.97           O  
ATOM   1361  CG  LEU A  90       2.658  77.418 -48.322  1.00 23.97           C  
ATOM   1362  HG  LEU A  90       3.362  77.761 -47.564  1.00 23.97           H  
ATOM   1363  CD1 LEU A  90       3.051  75.998 -48.729  1.00 23.97           C  
ATOM   1364 HD11 LEU A  90       3.017  75.340 -47.861  1.00 23.97           H  
ATOM   1365 HD12 LEU A  90       2.368  75.622 -49.491  1.00 23.97           H  
ATOM   1366 HD13 LEU A  90       4.067  75.993 -49.123  1.00 23.97           H  
ATOM   1367  CD2 LEU A  90       2.791  78.292 -49.570  1.00 23.97           C  
ATOM   1368 HD21 LEU A  90       2.642  79.337 -49.299  1.00 23.97           H  
ATOM   1369 HD22 LEU A  90       2.076  77.987 -50.334  1.00 23.97           H  
ATOM   1370 HD23 LEU A  90       3.799  78.199 -49.975  1.00 23.97           H  
ATOM   1371  N   ALA A  91      -1.499  78.860 -47.789  1.00 24.15           N  
ATOM   1372  H   ALA A  91      -2.429  78.624 -47.473  1.00 24.15           H  
ATOM   1373  CA  ALA A  91      -1.575  79.713 -49.012  1.00 24.15           C  
ATOM   1374  HA  ALA A  91      -1.530  80.758 -48.703  1.00 24.15           H  
ATOM   1375  C   ALA A  91      -2.906  79.532 -49.817  1.00 24.15           C  
ATOM   1376  CB  ALA A  91      -0.441  79.456 -50.011  1.00 24.15           C  
ATOM   1377  HB1 ALA A  91      -0.427  78.414 -50.331  1.00 24.15           H  
ATOM   1378  HB2 ALA A  91       0.503  79.738 -49.544  1.00 24.15           H  
ATOM   1379  HB3 ALA A  91      -0.581  80.089 -50.887  1.00 24.15           H  
ATOM   1380  O   ALA A  91      -3.527  80.515 -50.194  1.00 24.15           O  
ATOM   1381  N   GLY A  92      -3.278  78.292 -50.176  1.00 25.23           N  
ATOM   1382  H   GLY A  92      -2.790  77.538 -49.715  1.00 25.23           H  
ATOM   1383  CA  GLY A  92      -3.853  77.962 -51.502  1.00 25.23           C  
ATOM   1384  HA2 GLY A  92      -3.263  78.491 -52.250  1.00 25.23           H  
ATOM   1385  HA3 GLY A  92      -3.683  76.900 -51.680  1.00 25.23           H  
ATOM   1386  C   GLY A  92      -5.328  78.255 -51.855  1.00 25.23           C  
ATOM   1387  O   GLY A  92      -5.633  79.288 -52.433  1.00 25.23           O  
ATOM   1388  N   LEU A  93      -6.170  77.216 -51.792  1.00 22.54           N  
ATOM   1389  H   LEU A  93      -5.917  76.462 -51.168  1.00 22.54           H  
ATOM   1390  CA  LEU A  93      -7.008  76.821 -52.941  1.00 22.54           C  
ATOM   1391  HA  LEU A  93      -6.603  77.338 -53.811  1.00 22.54           H  
ATOM   1392  C   LEU A  93      -8.481  77.275 -52.899  1.00 22.54           C  
ATOM   1393  CB  LEU A  93      -6.794  75.299 -53.191  1.00 22.54           C  
ATOM   1394  HB2 LEU A  93      -7.612  74.687 -52.811  1.00 22.54           H  
ATOM   1395  HB3 LEU A  93      -5.916  74.990 -52.624  1.00 22.54           H  
ATOM   1396  O   LEU A  93      -8.815  78.368 -53.336  1.00 22.54           O  
ATOM   1397  CG  LEU A  93      -6.513  74.906 -54.649  1.00 22.54           C  
ATOM   1398  HG  LEU A  93      -5.711  75.538 -55.030  1.00 22.54           H  
ATOM   1399  CD1 LEU A  93      -6.029  73.454 -54.670  1.00 22.54           C  
ATOM   1400 HD11 LEU A  93      -5.810  73.159 -55.696  1.00 22.54           H  
ATOM   1401 HD12 LEU A  93      -5.127  73.344 -54.069  1.00 22.54           H  
ATOM   1402 HD13 LEU A  93      -6.810  72.803 -54.278  1.00 22.54           H  
ATOM   1403  CD2 LEU A  93      -7.704  75.010 -55.591  1.00 22.54           C  
ATOM   1404 HD21 LEU A  93      -8.401  74.198 -55.385  1.00 22.54           H  
ATOM   1405 HD22 LEU A  93      -8.219  75.963 -55.467  1.00 22.54           H  
ATOM   1406 HD23 LEU A  93      -7.372  74.918 -56.625  1.00 22.54           H  
ATOM   1407  N   ASP A  94      -9.374  76.375 -52.497  1.00 24.51           N  
ATOM   1408  H   ASP A  94      -9.023  75.481 -52.185  1.00 24.51           H  
ATOM   1409  CA  ASP A  94     -10.731  76.368 -53.025  1.00 24.51           C  
ATOM   1410  HA  ASP A  94     -10.713  76.663 -54.075  1.00 24.51           H  
ATOM   1411  C   ASP A  94     -11.657  77.336 -52.314  1.00 24.51           C  
ATOM   1412  CB  ASP A  94     -11.307  74.945 -52.935  1.00 24.51           C  
ATOM   1413  HB2 ASP A  94     -11.138  74.543 -51.936  1.00 24.51           H  
ATOM   1414  HB3 ASP A  94     -12.384  74.979 -53.097  1.00 24.51           H  
ATOM   1415  O   ASP A  94     -12.221  78.210 -52.960  1.00 24.51           O  
ATOM   1416  CG  ASP A  94     -10.704  74.017 -53.979  1.00 24.51           C  
ATOM   1417  OD1 ASP A  94     -10.802  74.366 -55.173  1.00 24.51           O  
ATOM   1418  OD2 ASP A  94     -10.134  72.985 -53.562  1.00 24.51           O  
ATOM   1419  N   ALA A  95     -11.886  77.069 -51.019  1.00 28.75           N  
ATOM   1420  H   ALA A  95     -11.207  76.458 -50.588  1.00 28.75           H  
ATOM   1421  CA  ALA A  95     -13.236  77.008 -50.443  1.00 28.75           C  
ATOM   1422  HA  ALA A  95     -13.538  75.962 -50.467  1.00 28.75           H  
ATOM   1423  C   ALA A  95     -14.282  77.784 -51.269  1.00 28.75           C  
ATOM   1424  CB  ALA A  95     -13.185  77.391 -48.965  1.00 28.75           C  
ATOM   1425  HB1 ALA A  95     -12.858  78.426 -48.869  1.00 28.75           H  
ATOM   1426  HB2 ALA A  95     -14.178  77.292 -48.527  1.00 28.75           H  
ATOM   1427  HB3 ALA A  95     -12.490  76.741 -48.433  1.00 28.75           H  
ATOM   1428  O   ALA A  95     -14.582  78.952 -51.032  1.00 28.75           O  
ATOM   1429  N   LEU A  96     -14.744  77.048 -52.285  1.00 27.39           N  
ATOM   1430  H   LEU A  96     -14.407  76.096 -52.279  1.00 27.39           H  
ATOM   1431  CA  LEU A  96     -15.189  77.474 -53.611  1.00 27.39           C  
ATOM   1432  HA  LEU A  96     -14.611  78.336 -53.946  1.00 27.39           H  
ATOM   1433  C   LEU A  96     -16.656  77.836 -53.647  1.00 27.39           C  
ATOM   1434  CB  LEU A  96     -14.869  76.242 -54.494  1.00 27.39           C  
ATOM   1435  HB2 LEU A  96     -13.781  76.180 -54.496  1.00 27.39           H  
ATOM   1436  HB3 LEU A  96     -15.227  75.335 -54.007  1.00 27.39           H  
ATOM   1437  O   LEU A  96     -17.064  78.903 -54.097  1.00 27.39           O  
ATOM   1438  CG  LEU A  96     -15.329  76.187 -55.964  1.00 27.39           C  
ATOM   1439  HG  LEU A  96     -15.295  77.183 -56.405  1.00 27.39           H  
ATOM   1440  CD1 LEU A  96     -14.350  75.283 -56.716  1.00 27.39           C  
ATOM   1441 HD11 LEU A  96     -14.349  74.282 -56.284  1.00 27.39           H  
ATOM   1442 HD12 LEU A  96     -13.340  75.688 -56.652  1.00 27.39           H  
ATOM   1443 HD13 LEU A  96     -14.626  75.222 -57.768  1.00 27.39           H  
ATOM   1444  CD2 LEU A  96     -16.719  75.569 -56.175  1.00 27.39           C  
ATOM   1445 HD21 LEU A  96     -16.890  75.385 -57.236  1.00 27.39           H  
ATOM   1446 HD22 LEU A  96     -17.488  76.266 -55.842  1.00 27.39           H  
ATOM   1447 HD23 LEU A  96     -16.811  74.628 -55.634  1.00 27.39           H  
ATOM   1448  N   GLU A  97     -17.449  76.863 -53.224  1.00 26.98           N  
ATOM   1449  H   GLU A  97     -17.023  75.995 -52.931  1.00 26.98           H  
ATOM   1450  CA  GLU A  97     -18.866  76.874 -53.496  1.00 26.98           C  
ATOM   1451  HA  GLU A  97     -19.022  77.280 -54.495  1.00 26.98           H  
ATOM   1452  C   GLU A  97     -19.556  77.821 -52.539  1.00 26.98           C  
ATOM   1453  CB  GLU A  97     -19.395  75.431 -53.463  1.00 26.98           C  
ATOM   1454  HB2 GLU A  97     -18.549  74.754 -53.582  1.00 26.98           H  
ATOM   1455  HB3 GLU A  97     -19.862  75.224 -52.500  1.00 26.98           H  
ATOM   1456  O   GLU A  97     -20.472  78.482 -53.003  1.00 26.98           O  
ATOM   1457  CG  GLU A  97     -20.388  75.150 -54.604  1.00 26.98           C  
ATOM   1458  HG2 GLU A  97     -19.975  75.543 -55.533  1.00 26.98           H  
ATOM   1459  HG3 GLU A  97     -21.317  75.680 -54.396  1.00 26.98           H  
ATOM   1460  CD  GLU A  97     -20.674  73.649 -54.800  1.00 26.98           C  
ATOM   1461  OE1 GLU A  97     -21.443  73.335 -55.736  1.00 26.98           O  
ATOM   1462  OE2 GLU A  97     -20.126  72.828 -54.029  1.00 26.98           O  
ATOM   1463  N   ALA A  98     -19.094  77.901 -51.270  1.00 30.86           N  
ATOM   1464  H   ALA A  98     -18.235  77.405 -51.083  1.00 30.86           H  
ATOM   1465  CA  ALA A  98     -19.726  78.605 -50.141  1.00 30.86           C  
ATOM   1466  HA  ALA A  98     -19.723  77.932 -49.283  1.00 30.86           H  
ATOM   1467  C   ALA A  98     -21.196  78.891 -50.469  1.00 30.86           C  
ATOM   1468  CB  ALA A  98     -18.908  79.841 -49.748  1.00 30.86           C  
ATOM   1469  HB1 ALA A  98     -17.892  79.549 -49.486  1.00 30.86           H  
ATOM   1470  HB2 ALA A  98     -19.375  80.338 -48.897  1.00 30.86           H  
ATOM   1471  HB3 ALA A  98     -18.871  80.535 -50.588  1.00 30.86           H  
ATOM   1472  O   ALA A  98     -21.583  80.039 -50.695  1.00 30.86           O  
ATOM   1473  N   ALA A  99     -21.900  77.767 -50.697  1.00 31.32           N  
ATOM   1474  H   ALA A  99     -21.452  76.899 -50.440  1.00 31.32           H  
ATOM   1475  CA  ALA A  99     -22.954  77.634 -51.701  1.00 31.32           C  
ATOM   1476  HA  ALA A  99     -22.552  77.691 -52.713  1.00 31.32           H  
ATOM   1477  C   ALA A  99     -23.944  78.768 -51.533  1.00 31.32           C  
ATOM   1478  CB  ALA A  99     -23.577  76.241 -51.563  1.00 31.32           C  
ATOM   1479  HB1 ALA A  99     -22.821  75.476 -51.738  1.00 31.32           H  
ATOM   1480  HB2 ALA A  99     -24.000  76.117 -50.566  1.00 31.32           H  
ATOM   1481  HB3 ALA A  99     -24.369  76.124 -52.303  1.00 31.32           H  
ATOM   1482  O   ALA A  99     -24.381  78.958 -50.412  1.00 31.32           O  
ATOM   1483  N   LEU A 100     -24.234  79.517 -52.604  1.00 33.28           N  
ATOM   1484  H   LEU A 100     -23.712  79.313 -53.444  1.00 33.28           H  
ATOM   1485  CA  LEU A 100     -25.330  80.484 -52.725  1.00 33.28           C  
ATOM   1486  HA  LEU A 100     -25.440  81.065 -51.810  1.00 33.28           H  
ATOM   1487  C   LEU A 100     -26.615  79.673 -52.973  1.00 33.28           C  
ATOM   1488  CB  LEU A 100     -25.029  81.435 -53.913  1.00 33.28           C  
ATOM   1489  HB2 LEU A 100     -25.977  81.725 -54.368  1.00 33.28           H  
ATOM   1490  HB3 LEU A 100     -24.489  80.882 -54.682  1.00 33.28           H  
ATOM   1491  O   LEU A 100     -26.910  79.379 -54.132  1.00 33.28           O  
ATOM   1492  CG  LEU A 100     -24.265  82.723 -53.547  1.00 33.28           C  
ATOM   1493  HG  LEU A 100     -23.922  82.675 -52.514  1.00 33.28           H  
ATOM   1494  CD1 LEU A 100     -23.048  82.931 -54.453  1.00 33.28           C  
ATOM   1495 HD11 LEU A 100     -22.528  83.845 -54.165  1.00 33.28           H  
ATOM   1496 HD12 LEU A 100     -23.359  82.988 -55.496  1.00 33.28           H  
ATOM   1497 HD13 LEU A 100     -22.365  82.092 -54.324  1.00 33.28           H  
ATOM   1498  CD2 LEU A 100     -25.175  83.946 -53.714  1.00 33.28           C  
ATOM   1499 HD21 LEU A 100     -24.638  84.847 -53.417  1.00 33.28           H  
ATOM   1500 HD22 LEU A 100     -25.505  84.036 -54.749  1.00 33.28           H  
ATOM   1501 HD23 LEU A 100     -26.048  83.834 -53.071  1.00 33.28           H  
ATOM   1502  N   PRO A 101     -27.339  79.206 -51.940  1.00 32.12           N  
ATOM   1503  CA  PRO A 101     -28.356  78.176 -52.114  1.00 32.12           C  
ATOM   1504  HA  PRO A 101     -28.209  77.623 -53.042  1.00 32.12           H  
ATOM   1505  C   PRO A 101     -29.783  78.731 -52.099  1.00 32.12           C  
ATOM   1506  CB  PRO A 101     -28.162  77.223 -50.918  1.00 32.12           C  
ATOM   1507  HB2 PRO A 101     -29.110  77.008 -50.426  1.00 32.12           H  
ATOM   1508  HB3 PRO A 101     -27.711  76.291 -51.258  1.00 32.12           H  
ATOM   1509  O   PRO A 101     -30.675  78.144 -52.706  1.00 32.12           O  
ATOM   1510  CG  PRO A 101     -27.207  77.932 -49.949  1.00 32.12           C  
ATOM   1511  HG2 PRO A 101     -26.237  77.437 -49.982  1.00 32.12           H  
ATOM   1512  HG3 PRO A 101     -27.595  77.932 -48.930  1.00 32.12           H  
ATOM   1513  CD  PRO A 101     -27.134  79.354 -50.512  1.00 32.12           C  
ATOM   1514  HD2 PRO A 101     -27.955  79.940 -50.100  1.00 32.12           H  
ATOM   1515  HD3 PRO A 101     -26.271  79.947 -50.209  1.00 32.12           H  
ATOM   1516  N   GLU A 102     -30.032  79.747 -51.270  1.00 35.35           N  
ATOM   1517  H   GLU A 102     -29.254  80.304 -50.949  1.00 35.35           H  
ATOM   1518  CA  GLU A 102     -31.286  79.882 -50.534  1.00 35.35           C  
ATOM   1519  HA  GLU A 102     -31.659  78.876 -50.341  1.00 35.35           H  
ATOM   1520  C   GLU A 102     -32.352  80.575 -51.371  1.00 35.35           C  
ATOM   1521  CB  GLU A 102     -31.080  80.553 -49.165  1.00 35.35           C  
ATOM   1522  HB2 GLU A 102     -30.651  81.547 -49.293  1.00 35.35           H  
ATOM   1523  HB3 GLU A 102     -32.067  80.654 -48.712  1.00 35.35           H  
ATOM   1524  O   GLU A 102     -32.048  81.463 -52.134  1.00 35.35           O  
ATOM   1525  CG  GLU A 102     -30.185  79.712 -48.232  1.00 35.35           C  
ATOM   1526  HG2 GLU A 102     -29.139  79.898 -48.477  1.00 35.35           H  
ATOM   1527  HG3 GLU A 102     -30.393  78.657 -48.406  1.00 35.35           H  
ATOM   1528  CD  GLU A 102     -30.369  80.000 -46.735  1.00 35.35           C  
ATOM   1529  OE1 GLU A 102     -29.806  79.214 -45.940  1.00 35.35           O  
ATOM   1530  OE2 GLU A 102     -31.083  80.967 -46.386  1.00 35.35           O  
ATOM   1531  N   VAL A 103     -33.603  80.137 -51.223  1.00 34.14           N  
ATOM   1532  H   VAL A 103     -33.748  79.611 -50.373  1.00 34.14           H  
ATOM   1533  CA  VAL A 103     -34.459  79.707 -52.346  1.00 34.14           C  
ATOM   1534  HA  VAL A 103     -33.813  79.149 -53.023  1.00 34.14           H  
ATOM   1535  C   VAL A 103     -35.193  80.751 -53.243  1.00 34.14           C  
ATOM   1536  CB  VAL A 103     -35.504  78.713 -51.756  1.00 34.14           C  
ATOM   1537  HB  VAL A 103     -36.253  79.288 -51.211  1.00 34.14           H  
ATOM   1538  O   VAL A 103     -35.680  80.320 -54.294  1.00 34.14           O  
ATOM   1539  CG1 VAL A 103     -36.240  77.856 -52.800  1.00 34.14           C  
ATOM   1540 HG11 VAL A 103     -36.921  78.470 -53.389  1.00 34.14           H  
ATOM   1541 HG12 VAL A 103     -35.514  77.383 -53.461  1.00 34.14           H  
ATOM   1542 HG13 VAL A 103     -36.843  77.088 -52.315  1.00 34.14           H  
ATOM   1543  CG2 VAL A 103     -34.887  77.708 -50.759  1.00 34.14           C  
ATOM   1544 HG21 VAL A 103     -34.569  78.205 -49.843  1.00 34.14           H  
ATOM   1545 HG22 VAL A 103     -34.032  77.211 -51.219  1.00 34.14           H  
ATOM   1546 HG23 VAL A 103     -35.620  76.955 -50.467  1.00 34.14           H  
ATOM   1547  N   PRO A 104     -35.486  82.020 -52.863  1.00 41.34           N  
ATOM   1548  CA  PRO A 104     -36.777  82.652 -53.191  1.00 41.34           C  
ATOM   1549  HA  PRO A 104     -37.555  81.978 -52.832  1.00 41.34           H  
ATOM   1550  C   PRO A 104     -37.040  82.926 -54.684  1.00 41.34           C  
ATOM   1551  CB  PRO A 104     -36.845  83.945 -52.367  1.00 41.34           C  
ATOM   1552  HB2 PRO A 104     -37.839  84.100 -51.947  1.00 41.34           H  
ATOM   1553  HB3 PRO A 104     -36.557  84.798 -52.982  1.00 41.34           H  
ATOM   1554  O   PRO A 104     -36.122  82.979 -55.494  1.00 41.34           O  
ATOM   1555  CG  PRO A 104     -35.797  83.760 -51.280  1.00 41.34           C  
ATOM   1556  HG2 PRO A 104     -35.377  84.711 -50.952  1.00 41.34           H  
ATOM   1557  HG3 PRO A 104     -36.231  83.216 -50.441  1.00 41.34           H  
ATOM   1558  CD  PRO A 104     -34.752  82.901 -51.964  1.00 41.34           C  
ATOM   1559  HD2 PRO A 104     -34.182  82.399 -51.182  1.00 41.34           H  
ATOM   1560  HD3 PRO A 104     -34.084  83.532 -52.549  1.00 41.34           H  
ATOM   1561  N   ALA A 105     -38.312  83.163 -55.063  1.00 39.85           N  
ATOM   1562  H   ALA A 105     -39.008  83.178 -54.331  1.00 39.85           H  
ATOM   1563  CA  ALA A 105     -38.805  83.172 -56.462  1.00 39.85           C  
ATOM   1564  HA  ALA A 105     -38.849  82.142 -56.817  1.00 39.85           H  
ATOM   1565  C   ALA A 105     -37.959  83.966 -57.486  1.00 39.85           C  
ATOM   1566  CB  ALA A 105     -40.226  83.761 -56.451  1.00 39.85           C  
ATOM   1567  HB1 ALA A 105     -40.201  84.792 -56.099  1.00 39.85           H  
ATOM   1568  HB2 ALA A 105     -40.634  83.741 -57.462  1.00 39.85           H  
ATOM   1569  HB3 ALA A 105     -40.868  83.168 -55.799  1.00 39.85           H  
ATOM   1570  O   ALA A 105     -38.029  83.714 -58.687  1.00 39.85           O  
ATOM   1571  N   THR A 106     -37.224  84.938 -56.962  1.00 37.17           N  
ATOM   1572  H   THR A 106     -37.142  84.891 -55.957  1.00 37.17           H  
ATOM   1573  CA  THR A 106     -36.452  86.047 -57.514  1.00 37.17           C  
ATOM   1574  HA  THR A 106     -37.085  86.645 -58.170  1.00 37.17           H  
ATOM   1575  C   THR A 106     -35.189  85.705 -58.305  1.00 37.17           C  
ATOM   1576  CB  THR A 106     -36.007  86.897 -56.298  1.00 37.17           C  
ATOM   1577  HB  THR A 106     -35.084  87.431 -56.522  1.00 37.17           H  
ATOM   1578  O   THR A 106     -34.856  86.449 -59.221  1.00 37.17           O  
ATOM   1579  CG2 THR A 106     -37.080  87.918 -55.927  1.00 37.17           C  
ATOM   1580 HG21 THR A 106     -37.241  88.596 -56.765  1.00 37.17           H  
ATOM   1581 HG22 THR A 106     -38.014  87.412 -55.682  1.00 37.17           H  
ATOM   1582 HG23 THR A 106     -36.745  88.494 -55.065  1.00 37.17           H  
ATOM   1583  OG1 THR A 106     -35.841  86.119 -55.120  1.00 37.17           O  
ATOM   1584  HG1 THR A 106     -34.963  85.730 -55.117  1.00 37.17           H  
ATOM   1585  N   GLU A 107     -34.456  84.656 -57.926  1.00 35.20           N  
ATOM   1586  H   GLU A 107     -34.823  84.090 -57.174  1.00 35.20           H  
ATOM   1587  CA  GLU A 107     -32.995  84.546 -58.163  1.00 35.20           C  
ATOM   1588  HA  GLU A 107     -32.548  85.527 -58.327  1.00 35.20           H  
ATOM   1589  C   GLU A 107     -32.581  83.637 -59.321  1.00 35.20           C  
ATOM   1590  CB  GLU A 107     -32.384  83.908 -56.917  1.00 35.20           C  
ATOM   1591  HB2 GLU A 107     -32.946  82.992 -56.735  1.00 35.20           H  
ATOM   1592  HB3 GLU A 107     -31.347  83.638 -57.114  1.00 35.20           H  
ATOM   1593  O   GLU A 107     -31.516  83.796 -59.920  1.00 35.20           O  
ATOM   1594  CG  GLU A 107     -32.406  84.829 -55.692  1.00 35.20           C  
ATOM   1595  HG2 GLU A 107     -33.382  85.306 -55.606  1.00 35.20           H  
ATOM   1596  HG3 GLU A 107     -31.662  85.614 -55.831  1.00 35.20           H  
ATOM   1597  CD  GLU A 107     -32.138  84.057 -54.403  1.00 35.20           C  
ATOM   1598  OE1 GLU A 107     -31.758  84.730 -53.419  1.00 35.20           O  
ATOM   1599  OE2 GLU A 107     -32.411  82.843 -54.429  1.00 35.20           O  
ATOM   1600  N   ARG A 108     -33.409  82.627 -59.586  1.00 32.91           N  
ATOM   1601  H   ARG A 108     -34.252  82.612 -59.029  1.00 32.91           H  
ATOM   1602  CA  ARG A 108     -33.010  81.386 -60.265  1.00 32.91           C  
ATOM   1603  HA  ARG A 108     -32.239  80.895 -59.672  1.00 32.91           H  
ATOM   1604  C   ARG A 108     -32.422  81.597 -61.661  1.00 32.91           C  
ATOM   1605  CB  ARG A 108     -34.265  80.505 -60.321  1.00 32.91           C  
ATOM   1606  HB2 ARG A 108     -34.646  80.376 -59.308  1.00 32.91           H  
ATOM   1607  HB3 ARG A 108     -35.025  81.027 -60.904  1.00 32.91           H  
ATOM   1608  O   ARG A 108     -31.545  80.857 -62.092  1.00 32.91           O  
ATOM   1609  CG  ARG A 108     -34.019  79.113 -60.924  1.00 32.91           C  
ATOM   1610  HG2 ARG A 108     -33.609  79.198 -61.930  1.00 32.91           H  
ATOM   1611  HG3 ARG A 108     -33.304  78.576 -60.300  1.00 32.91           H  
ATOM   1612  CD  ARG A 108     -35.325  78.315 -60.996  1.00 32.91           C  
ATOM   1613  HD2 ARG A 108     -35.741  78.255 -59.990  1.00 32.91           H  
ATOM   1614  HD3 ARG A 108     -35.094  77.305 -61.335  1.00 32.91           H  
ATOM   1615  NE  ARG A 108     -36.287  78.938 -61.931  1.00 32.91           N  
ATOM   1616  HE  ARG A 108     -35.888  79.491 -62.676  1.00 32.91           H  
ATOM   1617  NH1 ARG A 108     -38.225  78.234 -60.929  1.00 32.91           N  
ATOM   1618 HH11 ARG A 108     -39.232  78.263 -60.855  1.00 32.91           H  
ATOM   1619 HH12 ARG A 108     -37.668  77.754 -60.237  1.00 32.91           H  
ATOM   1620  NH2 ARG A 108     -38.322  79.578 -62.715  1.00 32.91           N  
ATOM   1621 HH21 ARG A 108     -39.327  79.615 -62.632  1.00 32.91           H  
ATOM   1622 HH22 ARG A 108     -37.870  80.162 -63.404  1.00 32.91           H  
ATOM   1623  CZ  ARG A 108     -37.603  78.912 -61.854  1.00 32.91           C  
ATOM   1624  N   GLU A 109     -32.991  82.541 -62.397  1.00 36.28           N  
ATOM   1625  H   GLU A 109     -33.632  83.164 -61.927  1.00 36.28           H  
ATOM   1626  CA  GLU A 109     -32.909  82.602 -63.857  1.00 36.28           C  
ATOM   1627  HA  GLU A 109     -33.031  81.594 -64.254  1.00 36.28           H  
ATOM   1628  C   GLU A 109     -31.548  83.115 -64.352  1.00 36.28           C  
ATOM   1629  CB  GLU A 109     -34.093  83.470 -64.325  1.00 36.28           C  
ATOM   1630  HB2 GLU A 109     -34.887  83.372 -63.585  1.00 36.28           H  
ATOM   1631  HB3 GLU A 109     -33.799  84.519 -64.354  1.00 36.28           H  
ATOM   1632  O   GLU A 109     -30.986  82.585 -65.312  1.00 36.28           O  
ATOM   1633  CG  GLU A 109     -34.697  83.055 -65.672  1.00 36.28           C  
ATOM   1634  HG2 GLU A 109     -34.083  83.450 -66.482  1.00 36.28           H  
ATOM   1635  HG3 GLU A 109     -34.686  81.967 -65.738  1.00 36.28           H  
ATOM   1636  CD  GLU A 109     -36.151  83.545 -65.811  1.00 36.28           C  
ATOM   1637  OE1 GLU A 109     -36.952  82.797 -66.417  1.00 36.28           O  
ATOM   1638  OE2 GLU A 109     -36.477  84.621 -65.263  1.00 36.28           O  
ATOM   1639  N   GLU A 110     -30.978  84.108 -63.659  1.00 35.01           N  
ATOM   1640  H   GLU A 110     -31.457  84.451 -62.838  1.00 35.01           H  
ATOM   1641  CA  GLU A 110     -29.750  84.796 -64.080  1.00 35.01           C  
ATOM   1642  HA  GLU A 110     -29.826  85.036 -65.140  1.00 35.01           H  
ATOM   1643  C   GLU A 110     -28.478  83.963 -63.911  1.00 35.01           C  
ATOM   1644  CB  GLU A 110     -29.566  86.098 -63.289  1.00 35.01           C  
ATOM   1645  HB2 GLU A 110     -28.533  86.423 -63.414  1.00 35.01           H  
ATOM   1646  HB3 GLU A 110     -29.737  85.914 -62.228  1.00 35.01           H  
ATOM   1647  O   GLU A 110     -27.484  84.219 -64.602  1.00 35.01           O  
ATOM   1648  CG  GLU A 110     -30.462  87.238 -63.780  1.00 35.01           C  
ATOM   1649  HG2 GLU A 110     -30.451  87.245 -64.870  1.00 35.01           H  
ATOM   1650  HG3 GLU A 110     -31.486  87.065 -63.449  1.00 35.01           H  
ATOM   1651  CD  GLU A 110     -29.955  88.592 -63.262  1.00 35.01           C  
ATOM   1652  OE1 GLU A 110     -29.900  89.533 -64.086  1.00 35.01           O  
ATOM   1653  OE2 GLU A 110     -29.503  88.654 -62.098  1.00 35.01           O  
ATOM   1654  N   LEU A 111     -28.494  82.979 -63.005  1.00 31.29           N  
ATOM   1655  H   LEU A 111     -29.346  82.825 -62.486  1.00 31.29           H  
ATOM   1656  CA  LEU A 111     -27.323  82.159 -62.692  1.00 31.29           C  
ATOM   1657  HA  LEU A 111     -26.528  82.829 -62.366  1.00 31.29           H  
ATOM   1658  C   LEU A 111     -26.821  81.412 -63.937  1.00 31.29           C  
ATOM   1659  CB  LEU A 111     -27.674  81.173 -61.555  1.00 31.29           C  
ATOM   1660  HB2 LEU A 111     -28.626  81.443 -61.099  1.00 31.29           H  
ATOM   1661  HB3 LEU A 111     -27.813  80.179 -61.981  1.00 31.29           H  
ATOM   1662  O   LEU A 111     -25.616  81.343 -64.174  1.00 31.29           O  
ATOM   1663  CG  LEU A 111     -26.588  81.120 -60.459  1.00 31.29           C  
ATOM   1664  HG  LEU A 111     -25.659  81.552 -60.832  1.00 31.29           H  
ATOM   1665  CD1 LEU A 111     -27.035  81.909 -59.227  1.00 31.29           C  
ATOM   1666 HD11 LEU A 111     -27.928  81.458 -58.795  1.00 31.29           H  
ATOM   1667 HD12 LEU A 111     -27.257  82.940 -59.502  1.00 31.29           H  
ATOM   1668 HD13 LEU A 111     -26.246  81.900 -58.475  1.00 31.29           H  
ATOM   1669  CD2 LEU A 111     -26.288  79.684 -60.039  1.00 31.29           C  
ATOM   1670 HD21 LEU A 111     -27.191  79.210 -59.655  1.00 31.29           H  
ATOM   1671 HD22 LEU A 111     -25.529  79.679 -59.257  1.00 31.29           H  
ATOM   1672 HD23 LEU A 111     -25.914  79.119 -60.892  1.00 31.29           H  
ATOM   1673  N   VAL A 112     -27.758  80.933 -64.764  1.00 34.03           N  
ATOM   1674  H   VAL A 112     -28.721  81.093 -64.508  1.00 34.03           H  
ATOM   1675  CA  VAL A 112     -27.485  80.146 -65.976  1.00 34.03           C  
ATOM   1676  HA  VAL A 112     -26.894  79.273 -65.701  1.00 34.03           H  
ATOM   1677  C   VAL A 112     -26.663  80.942 -66.989  1.00 34.03           C  
ATOM   1678  CB  VAL A 112     -28.805  79.661 -66.614  1.00 34.03           C  
ATOM   1679  HB  VAL A 112     -29.426  80.524 -66.849  1.00 34.03           H  
ATOM   1680  O   VAL A 112     -25.612  80.481 -67.431  1.00 34.03           O  
ATOM   1681  CG1 VAL A 112     -28.563  78.878 -67.912  1.00 34.03           C  
ATOM   1682 HG11 VAL A 112     -28.118  79.519 -68.673  1.00 34.03           H  
ATOM   1683 HG12 VAL A 112     -27.898  78.036 -67.722  1.00 34.03           H  
ATOM   1684 HG13 VAL A 112     -29.510  78.505 -68.302  1.00 34.03           H  
ATOM   1685  CG2 VAL A 112     -29.584  78.750 -65.654  1.00 34.03           C  
ATOM   1686 HG21 VAL A 112     -30.497  78.401 -66.136  1.00 34.03           H  
ATOM   1687 HG22 VAL A 112     -28.973  77.892 -65.373  1.00 34.03           H  
ATOM   1688 HG23 VAL A 112     -29.867  79.300 -64.757  1.00 34.03           H  
ATOM   1689  N   GLN A 113     -27.098  82.158 -67.341  1.00 36.34           N  
ATOM   1690  H   GLN A 113     -27.939  82.514 -66.910  1.00 36.34           H  
ATOM   1691  CA  GLN A 113     -26.415  82.954 -68.371  1.00 36.34           C  
ATOM   1692  HA  GLN A 113     -26.306  82.360 -69.279  1.00 36.34           H  
ATOM   1693  C   GLN A 113     -25.013  83.400 -67.957  1.00 36.34           C  
ATOM   1694  CB  GLN A 113     -27.209  84.230 -68.684  1.00 36.34           C  
ATOM   1695  HB2 GLN A 113     -26.522  84.973 -69.088  1.00 36.34           H  
ATOM   1696  HB3 GLN A 113     -27.638  84.635 -67.767  1.00 36.34           H  
ATOM   1697  O   GLN A 113     -24.189  83.727 -68.812  1.00 36.34           O  
ATOM   1698  CG  GLN A 113     -28.304  84.023 -69.731  1.00 36.34           C  
ATOM   1699  HG2 GLN A 113     -27.875  83.543 -70.611  1.00 36.34           H  
ATOM   1700  HG3 GLN A 113     -29.080  83.374 -69.325  1.00 36.34           H  
ATOM   1701  CD  GLN A 113     -28.930  85.348 -70.162  1.00 36.34           C  
ATOM   1702  NE2 GLN A 113     -29.866  85.310 -71.082  1.00 36.34           N  
ATOM   1703 HE21 GLN A 113     -30.301  86.188 -71.327  1.00 36.34           H  
ATOM   1704 HE22 GLN A 113     -30.142  84.425 -71.481  1.00 36.34           H  
ATOM   1705  OE1 GLN A 113     -28.590  86.433 -69.700  1.00 36.34           O  
ATOM   1706  N   ARG A 114     -24.740  83.526 -66.653  1.00 33.26           N  
ATOM   1707  H   ARG A 114     -25.425  83.193 -65.991  1.00 33.26           H  
ATOM   1708  CA  ARG A 114     -23.559  84.255 -66.166  1.00 33.26           C  
ATOM   1709  HA  ARG A 114     -23.546  85.219 -66.675  1.00 33.26           H  
ATOM   1710  C   ARG A 114     -22.237  83.582 -66.544  1.00 33.26           C  
ATOM   1711  CB  ARG A 114     -23.715  84.486 -64.658  1.00 33.26           C  
ATOM   1712  HB2 ARG A 114     -23.420  83.589 -64.114  1.00 33.26           H  
ATOM   1713  HB3 ARG A 114     -24.766  84.681 -64.442  1.00 33.26           H  
ATOM   1714  O   ARG A 114     -21.234  84.283 -66.644  1.00 33.26           O  
ATOM   1715  CG  ARG A 114     -22.899  85.693 -64.176  1.00 33.26           C  
ATOM   1716  HG2 ARG A 114     -21.835  85.471 -64.252  1.00 33.26           H  
ATOM   1717  HG3 ARG A 114     -23.129  86.560 -64.795  1.00 33.26           H  
ATOM   1718  CD  ARG A 114     -23.255  86.001 -62.719  1.00 33.26           C  
ATOM   1719  HD2 ARG A 114     -22.943  85.157 -62.103  1.00 33.26           H  
ATOM   1720  HD3 ARG A 114     -24.337  86.106 -62.633  1.00 33.26           H  
ATOM   1721  NE  ARG A 114     -22.607  87.237 -62.238  1.00 33.26           N  
ATOM   1722  HE  ARG A 114     -21.955  87.693 -62.861  1.00 33.26           H  
ATOM   1723  NH1 ARG A 114     -23.430  87.145 -60.096  1.00 33.26           N  
ATOM   1724 HH11 ARG A 114     -23.521  87.530 -59.166  1.00 33.26           H  
ATOM   1725 HH12 ARG A 114     -23.906  86.281 -60.310  1.00 33.26           H  
ATOM   1726  NH2 ARG A 114     -22.121  88.846 -60.696  1.00 33.26           N  
ATOM   1727 HH21 ARG A 114     -22.214  89.198 -59.754  1.00 33.26           H  
ATOM   1728 HH22 ARG A 114     -21.523  89.321 -61.356  1.00 33.26           H  
ATOM   1729  CZ  ARG A 114     -22.723  87.735 -61.018  1.00 33.26           C  
ATOM   1730  N   LEU A 115     -22.276  82.281 -66.833  1.00 31.21           N  
ATOM   1731  H   LEU A 115     -23.159  81.806 -66.706  1.00 31.21           H  
ATOM   1732  CA  LEU A 115     -21.187  81.522 -67.447  1.00 31.21           C  
ATOM   1733  HA  LEU A 115     -20.287  81.674 -66.852  1.00 31.21           H  
ATOM   1734  C   LEU A 115     -20.881  82.001 -68.880  1.00 31.21           C  
ATOM   1735  CB  LEU A 115     -21.589  80.028 -67.447  1.00 31.21           C  
ATOM   1736  HB2 LEU A 115     -21.825  79.722 -68.466  1.00 31.21           H  
ATOM   1737  HB3 LEU A 115     -22.512  79.889 -66.884  1.00 31.21           H  
ATOM   1738  O   LEU A 115     -19.723  82.151 -69.254  1.00 31.21           O  
ATOM   1739  CG  LEU A 115     -20.504  79.097 -66.867  1.00 31.21           C  
ATOM   1740  HG  LEU A 115     -19.598  79.662 -66.644  1.00 31.21           H  
ATOM   1741  CD1 LEU A 115     -20.995  78.442 -65.574  1.00 31.21           C  
ATOM   1742 HD11 LEU A 115     -21.880  77.836 -65.770  1.00 31.21           H  
ATOM   1743 HD12 LEU A 115     -21.241  79.212 -64.843  1.00 31.21           H  
ATOM   1744 HD13 LEU A 115     -20.212  77.807 -65.161  1.00 31.21           H  
ATOM   1745  CD2 LEU A 115     -20.133  77.994 -67.857  1.00 31.21           C  
ATOM   1746 HD21 LEU A 115     -19.770  78.443 -68.782  1.00 31.21           H  
ATOM   1747 HD22 LEU A 115     -19.344  77.373 -67.435  1.00 31.21           H  
ATOM   1748 HD23 LEU A 115     -21.004  77.375 -68.073  1.00 31.21           H  
ATOM   1749  N   GLU A 116     -21.915  82.279 -69.678  1.00 30.24           N  
ATOM   1750  H   GLU A 116     -22.851  82.184 -69.310  1.00 30.24           H  
ATOM   1751  CA  GLU A 116     -21.776  82.637 -71.094  1.00 30.24           C  
ATOM   1752  HA  GLU A 116     -21.032  81.989 -71.557  1.00 30.24           H  
ATOM   1753  C   GLU A 116     -21.307  84.084 -71.294  1.00 30.24           C  
ATOM   1754  CB  GLU A 116     -23.113  82.439 -71.830  1.00 30.24           C  
ATOM   1755  HB2 GLU A 116     -23.878  83.043 -71.341  1.00 30.24           H  
ATOM   1756  HB3 GLU A 116     -22.996  82.809 -72.848  1.00 30.24           H  
ATOM   1757  O   GLU A 116     -20.484  84.359 -72.163  1.00 30.24           O  
ATOM   1758  CG  GLU A 116     -23.580  80.978 -71.908  1.00 30.24           C  
ATOM   1759  HG2 GLU A 116     -22.789  80.386 -72.369  1.00 30.24           H  
ATOM   1760  HG3 GLU A 116     -23.743  80.600 -70.899  1.00 30.24           H  
ATOM   1761  CD  GLU A 116     -24.881  80.838 -72.717  1.00 30.24           C  
ATOM   1762  OE1 GLU A 116     -25.002  79.835 -73.456  1.00 30.24           O  
ATOM   1763  OE2 GLU A 116     -25.745  81.740 -72.596  1.00 30.24           O  
ATOM   1764  N   ARG A 117     -21.802  85.050 -70.506  1.00 31.34           N  
ATOM   1765  H   ARG A 117     -22.476  84.757 -69.813  1.00 31.34           H  
ATOM   1766  CA  ARG A 117     -21.634  86.489 -70.825  1.00 31.34           C  
ATOM   1767  HA  ARG A 117     -22.096  86.671 -71.796  1.00 31.34           H  
ATOM   1768  C   ARG A 117     -20.188  86.961 -70.995  1.00 31.34           C  
ATOM   1769  CB  ARG A 117     -22.316  87.365 -69.766  1.00 31.34           C  
ATOM   1770  HB2 ARG A 117     -21.912  88.375 -69.835  1.00 31.34           H  
ATOM   1771  HB3 ARG A 117     -22.104  86.979 -68.769  1.00 31.34           H  
ATOM   1772  O   ARG A 117     -19.950  87.885 -71.776  1.00 31.34           O  
ATOM   1773  CG  ARG A 117     -23.829  87.448 -69.994  1.00 31.34           C  
ATOM   1774  HG2 ARG A 117     -24.293  86.485 -69.782  1.00 31.34           H  
ATOM   1775  HG3 ARG A 117     -24.014  87.695 -71.039  1.00 31.34           H  
ATOM   1776  CD  ARG A 117     -24.473  88.542 -69.132  1.00 31.34           C  
ATOM   1777  HD2 ARG A 117     -25.475  88.716 -69.522  1.00 31.34           H  
ATOM   1778  HD3 ARG A 117     -23.912  89.469 -69.250  1.00 31.34           H  
ATOM   1779  NE  ARG A 117     -24.531  88.176 -67.700  1.00 31.34           N  
ATOM   1780  HE  ARG A 117     -23.659  87.912 -67.263  1.00 31.34           H  
ATOM   1781  NH1 ARG A 117     -26.809  88.431 -67.382  1.00 31.34           N  
ATOM   1782 HH11 ARG A 117     -26.996  88.387 -68.373  1.00 31.34           H  
ATOM   1783 HH12 ARG A 117     -27.601  88.447 -66.755  1.00 31.34           H  
ATOM   1784  NH2 ARG A 117     -25.526  87.936 -65.655  1.00 31.34           N  
ATOM   1785 HH21 ARG A 117     -26.374  87.933 -65.106  1.00 31.34           H  
ATOM   1786 HH22 ARG A 117     -24.648  87.688 -65.224  1.00 31.34           H  
ATOM   1787  CZ  ARG A 117     -25.613  88.185 -66.930  1.00 31.34           C  
ATOM   1788  N   MET A 118     -19.239  86.363 -70.275  1.00 26.51           N  
ATOM   1789  H   MET A 118     -19.505  85.556 -69.728  1.00 26.51           H  
ATOM   1790  CA  MET A 118     -17.822  86.763 -70.298  1.00 26.51           C  
ATOM   1791  HA  MET A 118     -17.762  87.828 -70.074  1.00 26.51           H  
ATOM   1792  C   MET A 118     -17.160  86.591 -71.679  1.00 26.51           C  
ATOM   1793  CB  MET A 118     -17.049  86.006 -69.206  1.00 26.51           C  
ATOM   1794  HB2 MET A 118     -15.982  86.177 -69.347  1.00 26.51           H  
ATOM   1795  HB3 MET A 118     -17.242  84.936 -69.289  1.00 26.51           H  
ATOM   1796  O   MET A 118     -16.086  87.139 -71.904  1.00 26.51           O  
ATOM   1797  CG  MET A 118     -17.440  86.495 -67.804  1.00 26.51           C  
ATOM   1798  HG2 MET A 118     -17.229  87.562 -67.733  1.00 26.51           H  
ATOM   1799  HG3 MET A 118     -18.513  86.354 -67.674  1.00 26.51           H  
ATOM   1800  SD  MET A 118     -16.615  85.657 -66.422  1.00 26.51           S  
ATOM   1801  CE  MET A 118     -14.883  86.126 -66.689  1.00 26.51           C  
ATOM   1802  HE1 MET A 118     -14.523  85.699 -67.625  1.00 26.51           H  
ATOM   1803  HE2 MET A 118     -14.277  85.737 -65.870  1.00 26.51           H  
ATOM   1804  HE3 MET A 118     -14.793  87.211 -66.720  1.00 26.51           H  
ATOM   1805  N   LEU A 119     -17.833  85.904 -72.611  1.00 27.82           N  
ATOM   1806  H   LEU A 119     -18.686  85.449 -72.322  1.00 27.82           H  
ATOM   1807  CA  LEU A 119     -17.449  85.719 -74.011  1.00 27.82           C  
ATOM   1808  HA  LEU A 119     -16.483  85.216 -74.058  1.00 27.82           H  
ATOM   1809  C   LEU A 119     -17.325  87.016 -74.832  1.00 27.82           C  
ATOM   1810  CB  LEU A 119     -18.535  84.840 -74.675  1.00 27.82           C  
ATOM   1811  HB2 LEU A 119     -19.513  85.257 -74.434  1.00 27.82           H  
ATOM   1812  HB3 LEU A 119     -18.426  84.902 -75.758  1.00 27.82           H  
ATOM   1813  O   LEU A 119     -16.422  87.132 -75.654  1.00 27.82           O  
ATOM   1814  CG  LEU A 119     -18.513  83.350 -74.285  1.00 27.82           C  
ATOM   1815  HG  LEU A 119     -18.392  83.244 -73.207  1.00 27.82           H  
ATOM   1816  CD1 LEU A 119     -19.807  82.652 -74.716  1.00 27.82           C  
ATOM   1817 HD11 LEU A 119     -20.678  83.159 -74.300  1.00 27.82           H  
ATOM   1818 HD12 LEU A 119     -19.805  81.623 -74.355  1.00 27.82           H  
ATOM   1819 HD13 LEU A 119     -19.892  82.653 -75.802  1.00 27.82           H  
ATOM   1820  CD2 LEU A 119     -17.362  82.629 -74.987  1.00 27.82           C  
ATOM   1821 HD21 LEU A 119     -17.374  81.574 -74.712  1.00 27.82           H  
ATOM   1822 HD22 LEU A 119     -17.458  82.719 -76.069  1.00 27.82           H  
ATOM   1823 HD23 LEU A 119     -16.408  83.053 -74.672  1.00 27.82           H  
ATOM   1824  N   ALA A 120     -18.284  87.943 -74.717  1.00 26.57           N  
ATOM   1825  H   ALA A 120     -18.972  87.805 -73.990  1.00 26.57           H  
ATOM   1826  CA  ALA A 120     -18.652  88.753 -75.886  1.00 26.57           C  
ATOM   1827  HA  ALA A 120     -18.401  88.191 -76.786  1.00 26.57           H  
ATOM   1828  C   ALA A 120     -17.955  90.120 -76.033  1.00 26.57           C  
ATOM   1829  CB  ALA A 120     -20.179  88.923 -75.875  1.00 26.57           C  
ATOM   1830  HB1 ALA A 120     -20.658  87.944 -75.881  1.00 26.57           H  
ATOM   1831  HB2 ALA A 120     -20.490  89.470 -76.765  1.00 26.57           H  
ATOM   1832  HB3 ALA A 120     -20.491  89.471 -74.987  1.00 26.57           H  
ATOM   1833  O   ALA A 120     -17.640  90.529 -77.147  1.00 26.57           O  
ATOM   1834  N   ALA A 121     -17.853  90.900 -74.950  1.00 21.98           N  
ATOM   1835  H   ALA A 121     -18.045  90.461 -74.061  1.00 21.98           H  
ATOM   1836  CA  ALA A 121     -18.122  92.342 -75.066  1.00 21.98           C  
ATOM   1837  HA  ALA A 121     -18.649  92.516 -76.004  1.00 21.98           H  
ATOM   1838  C   ALA A 121     -16.928  93.313 -75.076  1.00 21.98           C  
ATOM   1839  CB  ALA A 121     -19.082  92.721 -73.929  1.00 21.98           C  
ATOM   1840  HB1 ALA A 121     -18.589  92.589 -72.966  1.00 21.98           H  
ATOM   1841  HB2 ALA A 121     -19.388  93.761 -74.036  1.00 21.98           H  
ATOM   1842  HB3 ALA A 121     -19.970  92.090 -73.969  1.00 21.98           H  
ATOM   1843  O   ALA A 121     -17.148  94.483 -75.392  1.00 21.98           O  
ATOM   1844  N   LEU A 122     -15.729  92.928 -74.624  1.00 24.99           N  
ATOM   1845  H   LEU A 122     -15.559  91.944 -74.476  1.00 24.99           H  
ATOM   1846  CA  LEU A 122     -14.665  93.904 -74.311  1.00 24.99           C  
ATOM   1847  HA  LEU A 122     -15.095  94.629 -73.620  1.00 24.99           H  
ATOM   1848  C   LEU A 122     -14.247  94.715 -75.565  1.00 24.99           C  
ATOM   1849  CB  LEU A 122     -13.503  93.197 -73.583  1.00 24.99           C  
ATOM   1850  HB2 LEU A 122     -13.264  92.282 -74.125  1.00 24.99           H  
ATOM   1851  HB3 LEU A 122     -12.618  93.833 -73.614  1.00 24.99           H  
ATOM   1852  O   LEU A 122     -14.013  94.146 -76.622  1.00 24.99           O  
ATOM   1853  CG  LEU A 122     -13.820  92.860 -72.108  1.00 24.99           C  
ATOM   1854  HG  LEU A 122     -14.819  92.430 -72.039  1.00 24.99           H  
ATOM   1855  CD1 LEU A 122     -12.826  91.839 -71.560  1.00 24.99           C  
ATOM   1856 HD11 LEU A 122     -11.811  92.233 -71.610  1.00 24.99           H  
ATOM   1857 HD12 LEU A 122     -13.068  91.598 -70.525  1.00 24.99           H  
ATOM   1858 HD13 LEU A 122     -12.880  90.922 -72.147  1.00 24.99           H  
ATOM   1859  CD2 LEU A 122     -13.752  94.104 -71.213  1.00 24.99           C  
ATOM   1860 HD21 LEU A 122     -12.761  94.554 -71.275  1.00 24.99           H  
ATOM   1861 HD22 LEU A 122     -13.943  93.818 -70.179  1.00 24.99           H  
ATOM   1862 HD23 LEU A 122     -14.506  94.833 -71.512  1.00 24.99           H  
ATOM   1863  N   ARG A 123     -14.255  96.060 -75.437  1.00 24.84           N  
ATOM   1864  H   ARG A 123     -14.119  96.377 -74.488  1.00 24.84           H  
ATOM   1865  CA  ARG A 123     -15.101  96.962 -76.264  1.00 24.84           C  
ATOM   1866  HA  ARG A 123     -15.672  96.292 -76.907  1.00 24.84           H  
ATOM   1867  C   ARG A 123     -14.368  97.863 -77.331  1.00 24.84           C  
ATOM   1868  CB  ARG A 123     -16.152  97.580 -75.294  1.00 24.84           C  
ATOM   1869  HB2 ARG A 123     -16.595  96.766 -74.720  1.00 24.84           H  
ATOM   1870  HB3 ARG A 123     -15.662  98.167 -74.517  1.00 24.84           H  
ATOM   1871  O   ARG A 123     -13.995  97.314 -78.352  1.00 24.84           O  
ATOM   1872  CG  ARG A 123     -17.339  98.350 -75.891  1.00 24.84           C  
ATOM   1873  HG2 ARG A 123     -18.135  97.654 -76.153  1.00 24.84           H  
ATOM   1874  HG3 ARG A 123     -17.012  98.819 -76.819  1.00 24.84           H  
ATOM   1875  CD  ARG A 123     -17.872  99.452 -74.944  1.00 24.84           C  
ATOM   1876  HD2 ARG A 123     -17.087  99.747 -74.247  1.00 24.84           H  
ATOM   1877  HD3 ARG A 123     -18.123 100.316 -75.559  1.00 24.84           H  
ATOM   1878  NE  ARG A 123     -19.077  99.084 -74.177  1.00 24.84           N  
ATOM   1879  HE  ARG A 123     -19.502  98.194 -74.398  1.00 24.84           H  
ATOM   1880  NH1 ARG A 123     -19.173 100.988 -72.881  1.00 24.84           N  
ATOM   1881 HH11 ARG A 123     -18.284 101.287 -73.256  1.00 24.84           H  
ATOM   1882 HH12 ARG A 123     -19.643 101.546 -72.182  1.00 24.84           H  
ATOM   1883  NH2 ARG A 123     -20.813  99.489 -72.752  1.00 24.84           N  
ATOM   1884 HH21 ARG A 123     -21.265 100.070 -72.059  1.00 24.84           H  
ATOM   1885 HH22 ARG A 123     -21.239  98.615 -73.022  1.00 24.84           H  
ATOM   1886  CZ  ARG A 123     -19.677  99.850 -73.277  1.00 24.84           C  
ATOM   1887  N   PRO A 124     -14.211  99.212 -77.201  1.00 25.66           N  
ATOM   1888  CA  PRO A 124     -14.380 100.275 -78.236  1.00 25.66           C  
ATOM   1889  HA  PRO A 124     -14.777  99.856 -79.160  1.00 25.66           H  
ATOM   1890  C   PRO A 124     -13.063 101.060 -78.575  1.00 25.66           C  
ATOM   1891  CB  PRO A 124     -15.440 101.160 -77.565  1.00 25.66           C  
ATOM   1892  HB2 PRO A 124     -15.480 102.184 -77.938  1.00 25.66           H  
ATOM   1893  HB3 PRO A 124     -16.424 100.709 -77.691  1.00 25.66           H  
ATOM   1894  O   PRO A 124     -12.053 100.430 -78.832  1.00 25.66           O  
ATOM   1895  CG  PRO A 124     -15.032 101.140 -76.089  1.00 25.66           C  
ATOM   1896  HG2 PRO A 124     -15.902 101.064 -75.437  1.00 25.66           H  
ATOM   1897  HG3 PRO A 124     -14.483 102.048 -75.841  1.00 25.66           H  
ATOM   1898  CD  PRO A 124     -14.093  99.940 -75.961  1.00 25.66           C  
ATOM   1899  HD2 PRO A 124     -14.252  99.361 -75.051  1.00 25.66           H  
ATOM   1900  HD3 PRO A 124     -13.070 100.313 -75.899  1.00 25.66           H  
ATOM   1901  N   VAL A 125     -12.903 102.383 -78.321  1.00 22.09           N  
ATOM   1902  H   VAL A 125     -12.054 102.442 -77.776  1.00 22.09           H  
ATOM   1903  CA  VAL A 125     -12.919 103.565 -79.250  1.00 22.09           C  
ATOM   1904  HA  VAL A 125     -12.710 103.237 -80.268  1.00 22.09           H  
ATOM   1905  C   VAL A 125     -11.830 104.597 -78.879  1.00 22.09           C  
ATOM   1906  CB  VAL A 125     -14.278 104.331 -79.227  1.00 22.09           C  
ATOM   1907  HB  VAL A 125     -14.670 104.294 -78.210  1.00 22.09           H  
ATOM   1908  O   VAL A 125     -11.328 105.285 -79.757  1.00 22.09           O  
ATOM   1909  CG1 VAL A 125     -14.262 105.819 -79.644  1.00 22.09           C  
ATOM   1910 HG11 VAL A 125     -15.279 106.209 -79.685  1.00 22.09           H  
ATOM   1911 HG12 VAL A 125     -13.711 106.418 -78.920  1.00 22.09           H  
ATOM   1912 HG13 VAL A 125     -13.803 105.930 -80.627  1.00 22.09           H  
ATOM   1913  CG2 VAL A 125     -15.292 103.671 -80.167  1.00 22.09           C  
ATOM   1914 HG21 VAL A 125     -16.294 104.047 -79.961  1.00 22.09           H  
ATOM   1915 HG22 VAL A 125     -15.284 102.587 -80.060  1.00 22.09           H  
ATOM   1916 HG23 VAL A 125     -15.035 103.897 -81.202  1.00 22.09           H  
ATOM   1917  N   ALA A 126     -11.543 104.793 -77.585  1.00 21.73           N  
ATOM   1918  H   ALA A 126     -11.934 104.157 -76.905  1.00 21.73           H  
ATOM   1919  CA  ALA A 126     -10.969 106.040 -77.052  1.00 21.73           C  
ATOM   1920  HA  ALA A 126     -11.666 106.850 -77.262  1.00 21.73           H  
ATOM   1921  C   ALA A 126      -9.606 106.435 -77.685  1.00 21.73           C  
ATOM   1922  CB  ALA A 126     -10.891 105.882 -75.524  1.00 21.73           C  
ATOM   1923  HB1 ALA A 126     -10.496 106.798 -75.086  1.00 21.73           H  
ATOM   1924  HB2 ALA A 126     -10.221 105.061 -75.269  1.00 21.73           H  
ATOM   1925  HB3 ALA A 126     -11.881 105.690 -75.112  1.00 21.73           H  
ATOM   1926  O   ALA A 126      -8.598 105.812 -77.377  1.00 21.73           O  
ATOM   1927  N   GLN A 127      -9.598 107.442 -78.582  1.00 23.06           N  
ATOM   1928  H   GLN A 127     -10.486 107.881 -78.778  1.00 23.06           H  
ATOM   1929  CA  GLN A 127      -8.510 107.720 -79.550  1.00 23.06           C  
ATOM   1930  HA  GLN A 127      -7.879 106.831 -79.564  1.00 23.06           H  
ATOM   1931  C   GLN A 127      -7.508 108.856 -79.194  1.00 23.06           C  
ATOM   1932  CB  GLN A 127      -9.087 107.854 -80.979  1.00 23.06           C  
ATOM   1933  HB2 GLN A 127     -10.128 108.171 -80.922  1.00 23.06           H  
ATOM   1934  HB3 GLN A 127      -8.540 108.616 -81.533  1.00 23.06           H  
ATOM   1935  O   GLN A 127      -6.483 108.551 -78.603  1.00 23.06           O  
ATOM   1936  CG  GLN A 127      -8.985 106.564 -81.809  1.00 23.06           C  
ATOM   1937  HG2 GLN A 127      -9.475 105.739 -81.290  1.00 23.06           H  
ATOM   1938  HG3 GLN A 127      -7.933 106.304 -81.925  1.00 23.06           H  
ATOM   1939  CD  GLN A 127      -9.602 106.708 -83.199  1.00 23.06           C  
ATOM   1940  NE2 GLN A 127      -9.493 105.704 -84.040  1.00 23.06           N  
ATOM   1941 HE21 GLN A 127      -9.011 104.858 -83.769  1.00 23.06           H  
ATOM   1942 HE22 GLN A 127      -9.894 105.851 -84.955  1.00 23.06           H  
ATOM   1943  OE1 GLN A 127     -10.183 107.715 -83.570  1.00 23.06           O  
ATOM   1944  N   ALA A 128      -7.693 110.115 -79.650  1.00 20.35           N  
ATOM   1945  H   ALA A 128      -8.557 110.313 -80.134  1.00 20.35           H  
ATOM   1946  CA  ALA A 128      -6.542 111.008 -79.947  1.00 20.35           C  
ATOM   1947  HA  ALA A 128      -5.620 110.523 -79.628  1.00 20.35           H  
ATOM   1948  C   ALA A 128      -6.493 112.425 -79.315  1.00 20.35           C  
ATOM   1949  CB  ALA A 128      -6.471 111.150 -81.477  1.00 20.35           C  
ATOM   1950  HB1 ALA A 128      -5.593 111.738 -81.744  1.00 20.35           H  
ATOM   1951  HB2 ALA A 128      -6.383 110.167 -81.939  1.00 20.35           H  
ATOM   1952  HB3 ALA A 128      -7.361 111.654 -81.853  1.00 20.35           H  
ATOM   1953  O   ALA A 128      -5.404 112.960 -79.151  1.00 20.35           O  
ATOM   1954  N   ALA A 129      -7.632 113.077 -79.060  1.00 22.37           N  
ATOM   1955  H   ALA A 129      -8.497 112.559 -79.128  1.00 22.37           H  
ATOM   1956  CA  ALA A 129      -7.737 114.536 -78.824  1.00 22.37           C  
ATOM   1957  HA  ALA A 129      -7.111 115.073 -79.537  1.00 22.37           H  
ATOM   1958  C   ALA A 129      -7.310 114.976 -77.396  1.00 22.37           C  
ATOM   1959  CB  ALA A 129      -9.218 114.863 -79.092  1.00 22.37           C  
ATOM   1960  HB1 ALA A 129      -9.457 115.888 -78.809  1.00 22.37           H  
ATOM   1961  HB2 ALA A 129      -9.440 114.726 -80.150  1.00 22.37           H  
ATOM   1962  HB3 ALA A 129      -9.854 114.208 -78.497  1.00 22.37           H  
ATOM   1963  O   ALA A 129      -7.259 114.133 -76.510  1.00 22.37           O  
ATOM   1964  N   ASP A 130      -7.143 116.243 -76.980  1.00 22.16           N  
ATOM   1965  H   ASP A 130      -7.009 116.239 -75.978  1.00 22.16           H  
ATOM   1966  CA  ASP A 130      -6.628 117.485 -77.604  1.00 22.16           C  
ATOM   1967  HA  ASP A 130      -5.703 117.265 -78.136  1.00 22.16           H  
ATOM   1968  C   ASP A 130      -6.308 118.531 -76.492  1.00 22.16           C  
ATOM   1969  CB  ASP A 130      -7.643 118.096 -78.598  1.00 22.16           C  
ATOM   1970  HB2 ASP A 130      -7.980 117.310 -79.273  1.00 22.16           H  
ATOM   1971  HB3 ASP A 130      -8.508 118.478 -78.055  1.00 22.16           H  
ATOM   1972  O   ASP A 130      -5.244 119.136 -76.472  1.00 22.16           O  
ATOM   1973  CG  ASP A 130      -7.074 119.179 -79.524  1.00 22.16           C  
ATOM   1974  OD1 ASP A 130      -5.902 119.034 -79.928  1.00 22.16           O  
ATOM   1975  OD2 ASP A 130      -7.862 120.076 -79.897  1.00 22.16           O  
ATOM   1976  N   ALA A 131      -7.228 118.762 -75.540  1.00 23.51           N  
ATOM   1977  H   ALA A 131      -8.039 118.161 -75.545  1.00 23.51           H  
ATOM   1978  CA  ALA A 131      -7.422 120.112 -74.979  1.00 23.51           C  
ATOM   1979  HA  ALA A 131      -7.246 120.796 -75.809  1.00 23.51           H  
ATOM   1980  C   ALA A 131      -6.482 120.618 -73.845  1.00 23.51           C  
ATOM   1981  CB  ALA A 131      -8.904 120.266 -74.615  1.00 23.51           C  
ATOM   1982  HB1 ALA A 131      -9.115 121.296 -74.328  1.00 23.51           H  
ATOM   1983  HB2 ALA A 131      -9.149 119.605 -73.784  1.00 23.51           H  
ATOM   1984  HB3 ALA A 131      -9.523 120.011 -75.476  1.00 23.51           H  
ATOM   1985  O   ALA A 131      -5.893 119.878 -73.060  1.00 23.51           O  
ATOM   1986  N   SER A 132      -6.441 121.953 -73.729  1.00 25.33           N  
ATOM   1987  H   SER A 132      -7.110 122.450 -74.299  1.00 25.33           H  
ATOM   1988  CA  SER A 132      -5.334 122.824 -73.293  1.00 25.33           C  
ATOM   1989  HA  SER A 132      -4.390 122.324 -73.514  1.00 25.33           H  
ATOM   1990  C   SER A 132      -5.305 123.234 -71.803  1.00 25.33           C  
ATOM   1991  CB  SER A 132      -5.436 124.076 -74.181  1.00 25.33           C  
ATOM   1992  HB2 SER A 132      -5.349 123.787 -75.228  1.00 25.33           H  
ATOM   1993  HB3 SER A 132      -4.630 124.771 -73.944  1.00 25.33           H  
ATOM   1994  O   SER A 132      -5.470 124.414 -71.481  1.00 25.33           O  
ATOM   1995  OG  SER A 132      -6.695 124.699 -73.966  1.00 25.33           O  
ATOM   1996  HG  SER A 132      -6.657 125.045 -73.071  1.00 25.33           H  
ATOM   1997  N   GLY A 133      -5.122 122.292 -70.872  1.00 23.79           N  
ATOM   1998  H   GLY A 133      -5.001 121.340 -71.185  1.00 23.79           H  
ATOM   1999  CA  GLY A 133      -5.157 122.579 -69.424  1.00 23.79           C  
ATOM   2000  HA2 GLY A 133      -4.860 121.683 -68.878  1.00 23.79           H  
ATOM   2001  HA3 GLY A 133      -6.185 122.813 -69.148  1.00 23.79           H  
ATOM   2002  C   GLY A 133      -4.247 123.739 -68.959  1.00 23.79           C  
ATOM   2003  O   GLY A 133      -3.082 123.823 -69.332  1.00 23.79           O  
ATOM   2004  N   THR A 134      -4.769 124.615 -68.095  1.00 25.67           N  
ATOM   2005  H   THR A 134      -5.715 124.451 -67.783  1.00 25.67           H  
ATOM   2006  CA  THR A 134      -4.200 125.921 -67.676  1.00 25.67           C  
ATOM   2007  HA  THR A 134      -3.789 126.420 -68.554  1.00 25.67           H  
ATOM   2008  C   THR A 134      -3.066 125.847 -66.631  1.00 25.67           C  
ATOM   2009  CB  THR A 134      -5.341 126.792 -67.104  1.00 25.67           C  
ATOM   2010  HB  THR A 134      -4.943 127.742 -66.746  1.00 25.67           H  
ATOM   2011  O   THR A 134      -2.981 126.719 -65.772  1.00 25.67           O  
ATOM   2012  CG2 THR A 134      -6.436 127.114 -68.118  1.00 25.67           C  
ATOM   2013 HG21 THR A 134      -5.997 127.614 -68.981  1.00 25.67           H  
ATOM   2014 HG22 THR A 134      -7.169 127.777 -67.657  1.00 25.67           H  
ATOM   2015 HG23 THR A 134      -6.936 126.203 -68.447  1.00 25.67           H  
ATOM   2016  OG1 THR A 134      -5.953 126.103 -66.033  1.00 25.67           O  
ATOM   2017  HG1 THR A 134      -5.362 126.219 -65.285  1.00 25.67           H  
ATOM   2018  N   GLY A 135      -2.310 124.747 -66.591  1.00 22.25           N  
ATOM   2019  H   GLY A 135      -2.338 124.154 -67.408  1.00 22.25           H  
ATOM   2020  CA  GLY A 135      -1.683 124.216 -65.371  1.00 22.25           C  
ATOM   2021  HA2 GLY A 135      -1.391 123.188 -65.586  1.00 22.25           H  
ATOM   2022  HA3 GLY A 135      -2.443 124.173 -64.591  1.00 22.25           H  
ATOM   2023  C   GLY A 135      -0.454 124.925 -64.761  1.00 22.25           C  
ATOM   2024  O   GLY A 135      -0.175 126.092 -64.988  1.00 22.25           O  
ATOM   2025  N   ALA A 136       0.233 124.138 -63.923  1.00 23.13           N  
ATOM   2026  H   ALA A 136      -0.026 123.162 -63.956  1.00 23.13           H  
ATOM   2027  CA  ALA A 136       1.181 124.468 -62.840  1.00 23.13           C  
ATOM   2028  HA  ALA A 136       0.831 125.363 -62.326  1.00 23.13           H  
ATOM   2029  C   ALA A 136       2.635 124.740 -63.341  1.00 23.13           C  
ATOM   2030  CB  ALA A 136       1.051 123.259 -61.900  1.00 23.13           C  
ATOM   2031  HB1 ALA A 136       0.085 122.766 -62.006  1.00 23.13           H  
ATOM   2032  HB2 ALA A 136       1.836 122.528 -62.096  1.00 23.13           H  
ATOM   2033  HB3 ALA A 136       1.078 123.617 -60.871  1.00 23.13           H  
ATOM   2034  O   ALA A 136       2.801 125.020 -64.516  1.00 23.13           O  
ATOM   2035  N   ASN A 137       3.782 124.620 -62.645  1.00 21.88           N  
ATOM   2036  H   ASN A 137       4.550 124.714 -63.295  1.00 21.88           H  
ATOM   2037  CA  ASN A 137       4.222 124.809 -61.246  1.00 21.88           C  
ATOM   2038  HA  ASN A 137       3.628 125.611 -60.806  1.00 21.88           H  
ATOM   2039  C   ASN A 137       5.699 125.316 -61.219  1.00 21.88           C  
ATOM   2040  CB  ASN A 137       4.056 123.543 -60.357  1.00 21.88           C  
ATOM   2041  HB2 ASN A 137       3.000 123.295 -60.248  1.00 21.88           H  
ATOM   2042  HB3 ASN A 137       4.531 122.669 -60.802  1.00 21.88           H  
ATOM   2043  O   ASN A 137       5.898 126.469 -60.855  1.00 21.88           O  
ATOM   2044  CG  ASN A 137       4.553 123.697 -58.928  1.00 21.88           C  
ATOM   2045  ND2 ASN A 137       4.722 122.607 -58.217  1.00 21.88           N  
ATOM   2046 HD21 ASN A 137       4.570 121.692 -58.617  1.00 21.88           H  
ATOM   2047 HD22 ASN A 137       5.048 122.753 -57.273  1.00 21.88           H  
ATOM   2048  OD1 ASN A 137       4.750 124.773 -58.405  1.00 21.88           O  
ATOM   2049  N   PRO A 138       6.740 124.500 -61.533  1.00 22.75           N  
ATOM   2050  CA  PRO A 138       7.912 124.466 -60.651  1.00 22.75           C  
ATOM   2051  HA  PRO A 138       7.743 125.126 -59.800  1.00 22.75           H  
ATOM   2052  C   PRO A 138       9.280 124.880 -61.235  1.00 22.75           C  
ATOM   2053  CB  PRO A 138       7.927 123.029 -60.117  1.00 22.75           C  
ATOM   2054  HB2 PRO A 138       8.923 122.692 -59.829  1.00 22.75           H  
ATOM   2055  HB3 PRO A 138       7.274 122.969 -59.246  1.00 22.75           H  
ATOM   2056  O   PRO A 138       9.809 125.909 -60.839  1.00 22.75           O  
ATOM   2057  CG  PRO A 138       7.330 122.192 -61.255  1.00 22.75           C  
ATOM   2058  HG2 PRO A 138       8.113 121.638 -61.773  1.00 22.75           H  
ATOM   2059  HG3 PRO A 138       6.582 121.501 -60.866  1.00 22.75           H  
ATOM   2060  CD  PRO A 138       6.695 123.211 -62.209  1.00 22.75           C  
ATOM   2061  HD2 PRO A 138       5.693 122.903 -62.507  1.00 22.75           H  
ATOM   2062  HD3 PRO A 138       7.303 123.277 -63.111  1.00 22.75           H  
ATOM   2063  N   SER A 139       9.953 123.990 -61.978  1.00 20.30           N  
ATOM   2064  H   SER A 139       9.434 123.241 -62.413  1.00 20.30           H  
ATOM   2065  CA  SER A 139      11.322 123.616 -61.577  1.00 20.30           C  
ATOM   2066  HA  SER A 139      11.515 124.065 -60.603  1.00 20.30           H  
ATOM   2067  C   SER A 139      12.487 124.098 -62.447  1.00 20.30           C  
ATOM   2068  CB  SER A 139      11.423 122.095 -61.358  1.00 20.30           C  
ATOM   2069  HB2 SER A 139      12.463 121.825 -61.179  1.00 20.30           H  
ATOM   2070  HB3 SER A 139      10.847 121.813 -60.476  1.00 20.30           H  
ATOM   2071  O   SER A 139      13.250 124.947 -62.006  1.00 20.30           O  
ATOM   2072  OG  SER A 139      10.923 121.385 -62.482  1.00 20.30           O  
ATOM   2073  HG  SER A 139      11.445 120.588 -62.602  1.00 20.30           H  
ATOM   2074  N   GLY A 140      12.785 123.357 -63.514  1.00 20.90           N  
ATOM   2075  H   GLY A 140      12.022 122.828 -63.913  1.00 20.90           H  
ATOM   2076  CA  GLY A 140      14.062 122.632 -63.464  1.00 20.90           C  
ATOM   2077  HA2 GLY A 140      14.549 122.800 -62.503  1.00 20.90           H  
ATOM   2078  HA3 GLY A 140      13.860 121.563 -63.528  1.00 20.90           H  
ATOM   2079  C   GLY A 140      15.099 122.965 -64.525  1.00 20.90           C  
ATOM   2080  O   GLY A 140      16.048 123.692 -64.269  1.00 20.90           O  
ATOM   2081  N   ASP A 141      14.962 122.261 -65.637  1.00 20.27           N  
ATOM   2082  H   ASP A 141      14.146 121.669 -65.704  1.00 20.27           H  
ATOM   2083  CA  ASP A 141      15.976 121.990 -66.661  1.00 20.27           C  
ATOM   2084  HA  ASP A 141      16.909 121.660 -66.204  1.00 20.27           H  
ATOM   2085  C   ASP A 141      16.273 123.228 -67.533  1.00 20.27           C  
ATOM   2086  CB  ASP A 141      15.356 120.836 -67.478  1.00 20.27           C  
ATOM   2087  HB2 ASP A 141      14.304 121.060 -67.654  1.00 20.27           H  
ATOM   2088  HB3 ASP A 141      15.785 120.774 -68.478  1.00 20.27           H  
ATOM   2089  O   ASP A 141      15.564 124.225 -67.466  1.00 20.27           O  
ATOM   2090  CG  ASP A 141      15.440 119.462 -66.791  1.00 20.27           C  
ATOM   2091  OD1 ASP A 141      15.931 119.377 -65.640  1.00 20.27           O  
ATOM   2092  OD2 ASP A 141      14.896 118.505 -67.385  1.00 20.27           O  
ATOM   2093  N   ASP A 142      17.207 123.283 -68.478  1.00 18.38           N  
ATOM   2094  H   ASP A 142      17.146 124.171 -68.955  1.00 18.38           H  
ATOM   2095  CA  ASP A 142      18.481 122.594 -68.719  1.00 18.38           C  
ATOM   2096  HA  ASP A 142      19.042 122.498 -67.789  1.00 18.38           H  
ATOM   2097  C   ASP A 142      19.268 123.531 -69.656  1.00 18.38           C  
ATOM   2098  CB  ASP A 142      18.285 121.186 -69.335  1.00 18.38           C  
ATOM   2099  HB2 ASP A 142      17.624 121.246 -70.201  1.00 18.38           H  
ATOM   2100  HB3 ASP A 142      17.817 120.562 -68.574  1.00 18.38           H  
ATOM   2101  O   ASP A 142      20.147 124.272 -69.235  1.00 18.38           O  
ATOM   2102  CG  ASP A 142      19.559 120.418 -69.702  1.00 18.38           C  
ATOM   2103  OD1 ASP A 142      20.604 120.683 -69.074  1.00 18.38           O  
ATOM   2104  OD2 ASP A 142      19.462 119.535 -70.585  1.00 18.38           O  
ATOM   2105  N   LEU A 143      18.891 123.561 -70.937  1.00 18.48           N  
ATOM   2106  H   LEU A 143      18.112 122.961 -71.170  1.00 18.48           H  
ATOM   2107  CA  LEU A 143      19.852 123.847 -72.006  1.00 18.48           C  
ATOM   2108  HA  LEU A 143      20.812 123.430 -71.703  1.00 18.48           H  
ATOM   2109  C   LEU A 143      20.142 125.318 -72.328  1.00 18.48           C  
ATOM   2110  CB  LEU A 143      19.384 123.132 -73.291  1.00 18.48           C  
ATOM   2111  HB2 LEU A 143      18.326 123.349 -73.443  1.00 18.48           H  
ATOM   2112  HB3 LEU A 143      19.929 123.533 -74.145  1.00 18.48           H  
ATOM   2113  O   LEU A 143      21.274 125.783 -72.239  1.00 18.48           O  
ATOM   2114  CG  LEU A 143      19.585 121.615 -73.281  1.00 18.48           C  
ATOM   2115  HG  LEU A 143      19.199 121.213 -72.344  1.00 18.48           H  
ATOM   2116  CD1 LEU A 143      18.786 120.988 -74.424  1.00 18.48           C  
ATOM   2117 HD11 LEU A 143      17.726 121.203 -74.288  1.00 18.48           H  
ATOM   2118 HD12 LEU A 143      18.922 119.906 -74.395  1.00 18.48           H  
ATOM   2119 HD13 LEU A 143      19.128 121.377 -75.383  1.00 18.48           H  
ATOM   2120  CD2 LEU A 143      21.060 121.250 -73.456  1.00 18.48           C  
ATOM   2121 HD21 LEU A 143      21.161 120.165 -73.453  1.00 18.48           H  
ATOM   2122 HD22 LEU A 143      21.636 121.629 -72.611  1.00 18.48           H  
ATOM   2123 HD23 LEU A 143      21.455 121.660 -74.386  1.00 18.48           H  
ATOM   2124  N   GLY A 144      19.181 125.964 -72.985  1.00 18.44           N  
ATOM   2125  H   GLY A 144      18.251 125.570 -72.955  1.00 18.44           H  
ATOM   2126  CA  GLY A 144      19.493 126.916 -74.052  1.00 18.44           C  
ATOM   2127  HA2 GLY A 144      20.379 126.581 -74.590  1.00 18.44           H  
ATOM   2128  HA3 GLY A 144      18.660 126.946 -74.755  1.00 18.44           H  
ATOM   2129  C   GLY A 144      19.739 128.334 -73.558  1.00 18.44           C  
ATOM   2130  O   GLY A 144      18.861 129.171 -73.715  1.00 18.44           O  
ATOM   2131  N   GLU A 145      20.935 128.594 -73.027  1.00 20.82           N  
ATOM   2132  H   GLU A 145      21.508 127.794 -72.804  1.00 20.82           H  
ATOM   2133  CA  GLU A 145      21.447 129.909 -72.591  1.00 20.82           C  
ATOM   2134  HA  GLU A 145      20.884 130.269 -71.730  1.00 20.82           H  
ATOM   2135  C   GLU A 145      21.417 131.011 -73.655  1.00 20.82           C  
ATOM   2136  CB  GLU A 145      22.938 129.753 -72.218  1.00 20.82           C  
ATOM   2137  HB2 GLU A 145      23.503 130.597 -72.613  1.00 20.82           H  
ATOM   2138  HB3 GLU A 145      23.341 128.856 -72.688  1.00 20.82           H  
ATOM   2139  O   GLU A 145      21.485 132.187 -73.307  1.00 20.82           O  
ATOM   2140  CG  GLU A 145      23.210 129.703 -70.712  1.00 20.82           C  
ATOM   2141  HG2 GLU A 145      22.734 130.565 -70.244  1.00 20.82           H  
ATOM   2142  HG3 GLU A 145      22.760 128.799 -70.301  1.00 20.82           H  
ATOM   2143  CD  GLU A 145      24.720 129.726 -70.397  1.00 20.82           C  
ATOM   2144  OE1 GLU A 145      25.056 129.903 -69.204  1.00 20.82           O  
ATOM   2145  OE2 GLU A 145      25.538 129.560 -71.335  1.00 20.82           O  
ATOM   2146  N   ALA A 146      21.447 130.650 -74.944  1.00 21.27           N  
ATOM   2147  H   ALA A 146      21.356 129.668 -75.162  1.00 21.27           H  
ATOM   2148  CA  ALA A 146      21.824 131.588 -75.993  1.00 21.27           C  
ATOM   2149  HA  ALA A 146      22.842 131.917 -75.785  1.00 21.27           H  
ATOM   2150  C   ALA A 146      20.884 132.804 -75.978  1.00 21.27           C  
ATOM   2151  CB  ALA A 146      21.819 130.878 -77.351  1.00 21.27           C  
ATOM   2152  HB1 ALA A 146      22.106 131.582 -78.132  1.00 21.27           H  
ATOM   2153  HB2 ALA A 146      20.820 130.497 -77.563  1.00 21.27           H  
ATOM   2154  HB3 ALA A 146      22.528 130.050 -77.336  1.00 21.27           H  
ATOM   2155  O   ALA A 146      19.704 132.702 -76.285  1.00 21.27           O  
ATOM   2156  N   GLY A 147      21.333 134.005 -75.674  1.00 22.10           N  
ATOM   2157  H   GLY A 147      20.594 134.684 -75.555  1.00 22.10           H  
ATOM   2158  CA  GLY A 147      22.672 134.471 -75.365  1.00 22.10           C  
ATOM   2159  HA2 GLY A 147      23.427 133.973 -75.975  1.00 22.10           H  
ATOM   2160  HA3 GLY A 147      22.885 134.347 -74.303  1.00 22.10           H  
ATOM   2161  C   GLY A 147      22.628 135.935 -75.714  1.00 22.10           C  
ATOM   2162  O   GLY A 147      22.905 136.759 -74.881  1.00 22.10           O  
ATOM   2163  N   VAL A 148      22.172 136.240 -76.923  1.00 22.28           N  
ATOM   2164  H   VAL A 148      21.855 135.451 -77.468  1.00 22.28           H  
ATOM   2165  CA  VAL A 148      21.900 137.559 -77.496  1.00 22.28           C  
ATOM   2166  HA  VAL A 148      22.814 138.153 -77.497  1.00 22.28           H  
ATOM   2167  C   VAL A 148      20.863 138.371 -76.719  1.00 22.28           C  
ATOM   2168  CB  VAL A 148      21.388 137.278 -78.922  1.00 22.28           C  
ATOM   2169  HB  VAL A 148      20.605 136.529 -78.814  1.00 22.28           H  
ATOM   2170  O   VAL A 148      19.860 137.801 -76.331  1.00 22.28           O  
ATOM   2171  CG1 VAL A 148      20.644 138.459 -79.583  1.00 22.28           C  
ATOM   2172 HG11 VAL A 148      19.614 138.448 -79.228  1.00 22.28           H  
ATOM   2173 HG12 VAL A 148      21.037 139.436 -79.299  1.00 22.28           H  
ATOM   2174 HG13 VAL A 148      20.603 138.354 -80.667  1.00 22.28           H  
ATOM   2175  CG2 VAL A 148      22.471 136.537 -79.743  1.00 22.28           C  
ATOM   2176 HG21 VAL A 148      22.067 136.234 -80.709  1.00 22.28           H  
ATOM   2177 HG22 VAL A 148      22.756 135.604 -79.255  1.00 22.28           H  
ATOM   2178 HG23 VAL A 148      23.388 137.120 -79.829  1.00 22.28           H  
ATOM   2179  N   ASP A 149      20.894 139.708 -76.699  1.00 25.84           N  
ATOM   2180  H   ASP A 149      19.951 140.069 -76.714  1.00 25.84           H  
ATOM   2181  CA  ASP A 149      21.685 140.555 -75.791  1.00 25.84           C  
ATOM   2182  HA  ASP A 149      22.748 140.545 -76.030  1.00 25.84           H  
ATOM   2183  C   ASP A 149      21.444 140.065 -74.350  1.00 25.84           C  
ATOM   2184  CB  ASP A 149      21.123 141.991 -75.917  1.00 25.84           C  
ATOM   2185  HB2 ASP A 149      21.446 142.562 -75.046  1.00 25.84           H  
ATOM   2186  HB3 ASP A 149      20.033 141.966 -75.897  1.00 25.84           H  
ATOM   2187  O   ASP A 149      20.326 140.183 -73.854  1.00 25.84           O  
ATOM   2188  CG  ASP A 149      21.593 142.741 -77.156  1.00 25.84           C  
ATOM   2189  OD1 ASP A 149      22.795 143.055 -77.147  1.00 25.84           O  
ATOM   2190  OD2 ASP A 149      20.767 143.035 -78.051  1.00 25.84           O  
ATOM   2191  N   GLU A 150      22.372 139.388 -73.673  1.00 25.51           N  
ATOM   2192  H   GLU A 150      21.968 138.861 -72.912  1.00 25.51           H  
ATOM   2193  CA  GLU A 150      23.813 139.656 -73.468  1.00 25.51           C  
ATOM   2194  HA  GLU A 150      23.937 140.737 -73.406  1.00 25.51           H  
ATOM   2195  C   GLU A 150      24.882 139.212 -74.524  1.00 25.51           C  
ATOM   2196  CB  GLU A 150      24.167 139.090 -72.062  1.00 25.51           C  
ATOM   2197  HB2 GLU A 150      25.250 139.049 -71.944  1.00 25.51           H  
ATOM   2198  HB3 GLU A 150      23.786 138.072 -71.986  1.00 25.51           H  
ATOM   2199  O   GLU A 150      26.041 139.559 -74.356  1.00 25.51           O  
ATOM   2200  CG  GLU A 150      23.606 139.953 -70.910  1.00 25.51           C  
ATOM   2201  HG2 GLU A 150      22.538 140.102 -71.073  1.00 25.51           H  
ATOM   2202  HG3 GLU A 150      24.078 140.935 -70.958  1.00 25.51           H  
ATOM   2203  CD  GLU A 150      23.788 139.357 -69.498  1.00 25.51           C  
ATOM   2204  OE1 GLU A 150      24.083 140.141 -68.561  1.00 25.51           O  
ATOM   2205  OE2 GLU A 150      23.568 138.137 -69.335  1.00 25.51           O  
ATOM   2206  N   LEU A 151      24.610 138.504 -75.630  1.00 20.57           N  
ATOM   2207  H   LEU A 151      23.674 138.126 -75.655  1.00 20.57           H  
ATOM   2208  CA  LEU A 151      25.647 137.896 -76.511  1.00 20.57           C  
ATOM   2209  HA  LEU A 151      26.621 138.158 -76.098  1.00 20.57           H  
ATOM   2210  C   LEU A 151      25.680 138.437 -77.958  1.00 20.57           C  
ATOM   2211  CB  LEU A 151      25.581 136.349 -76.481  1.00 20.57           C  
ATOM   2212  HB2 LEU A 151      24.809 136.032 -77.182  1.00 20.57           H  
ATOM   2213  HB3 LEU A 151      25.295 136.040 -75.476  1.00 20.57           H  
ATOM   2214  O   LEU A 151      26.708 138.334 -78.610  1.00 20.57           O  
ATOM   2215  CG  LEU A 151      26.900 135.625 -76.838  1.00 20.57           C  
ATOM   2216  HG  LEU A 151      27.644 136.342 -77.182  1.00 20.57           H  
ATOM   2217  CD1 LEU A 151      27.473 134.892 -75.623  1.00 20.57           C  
ATOM   2218 HD11 LEU A 151      27.640 135.608 -74.818  1.00 20.57           H  
ATOM   2219 HD12 LEU A 151      28.423 134.425 -75.880  1.00 20.57           H  
ATOM   2220 HD13 LEU A 151      26.776 134.130 -75.274  1.00 20.57           H  
ATOM   2221  CD2 LEU A 151      26.684 134.589 -77.947  1.00 20.57           C  
ATOM   2222 HD21 LEU A 151      25.939 133.858 -77.634  1.00 20.57           H  
ATOM   2223 HD22 LEU A 151      26.344 135.097 -78.850  1.00 20.57           H  
ATOM   2224 HD23 LEU A 151      27.623 134.079 -78.162  1.00 20.57           H  
ATOM   2225  N   LEU A 152      24.628 139.063 -78.487  1.00 23.42           N  
ATOM   2226  H   LEU A 152      23.867 139.228 -77.845  1.00 23.42           H  
ATOM   2227  CA  LEU A 152      24.651 139.977 -79.650  1.00 23.42           C  
ATOM   2228  HA  LEU A 152      25.645 139.991 -80.096  1.00 23.42           H  
ATOM   2229  C   LEU A 152      24.413 141.389 -79.097  1.00 23.42           C  
ATOM   2230  CB  LEU A 152      23.614 139.604 -80.744  1.00 23.42           C  
ATOM   2231  HB2 LEU A 152      23.186 140.493 -81.206  1.00 23.42           H  
ATOM   2232  HB3 LEU A 152      22.799 139.125 -80.202  1.00 23.42           H  
ATOM   2233  O   LEU A 152      23.700 142.180 -79.692  1.00 23.42           O  
ATOM   2234  CG  LEU A 152      24.001 138.678 -81.901  1.00 23.42           C  
ATOM   2235  HG  LEU A 152      24.581 137.827 -81.545  1.00 23.42           H  
ATOM   2236  CD1 LEU A 152      22.790 138.206 -82.725  1.00 23.42           C  
ATOM   2237 HD11 LEU A 152      22.041 137.705 -82.110  1.00 23.42           H  
ATOM   2238 HD12 LEU A 152      22.297 139.061 -83.188  1.00 23.42           H  
ATOM   2239 HD13 LEU A 152      23.122 137.517 -83.502  1.00 23.42           H  
ATOM   2240  CD2 LEU A 152      24.824 139.490 -82.889  1.00 23.42           C  
ATOM   2241 HD21 LEU A 152      25.630 140.011 -82.373  1.00 23.42           H  
ATOM   2242 HD22 LEU A 152      25.220 138.848 -83.677  1.00 23.42           H  
ATOM   2243 HD23 LEU A 152      24.208 140.260 -83.354  1.00 23.42           H  
ATOM   2244  N   GLU A 153      24.927 141.666 -77.904  1.00 25.15           N  
ATOM   2245  H   GLU A 153      24.170 142.004 -77.328  1.00 25.15           H  
ATOM   2246  CA  GLU A 153      25.991 142.654 -77.746  1.00 25.15           C  
ATOM   2247  HA  GLU A 153      25.616 143.598 -78.140  1.00 25.15           H  
ATOM   2248  C   GLU A 153      27.300 142.320 -78.491  1.00 25.15           C  
ATOM   2249  CB  GLU A 153      26.247 142.826 -76.227  1.00 25.15           C  
ATOM   2250  HB2 GLU A 153      27.179 142.328 -75.962  1.00 25.15           H  
ATOM   2251  HB3 GLU A 153      25.446 142.355 -75.657  1.00 25.15           H  
ATOM   2252  O   GLU A 153      27.907 143.193 -79.110  1.00 25.15           O  
ATOM   2253  CG  GLU A 153      26.307 144.303 -75.805  1.00 25.15           C  
ATOM   2254  HG2 GLU A 153      27.083 144.796 -76.390  1.00 25.15           H  
ATOM   2255  HG3 GLU A 153      25.356 144.773 -76.052  1.00 25.15           H  
ATOM   2256  CD  GLU A 153      26.606 144.516 -74.306  1.00 25.15           C  
ATOM   2257  OE1 GLU A 153      26.366 145.652 -73.829  1.00 25.15           O  
ATOM   2258  OE2 GLU A 153      27.162 143.598 -73.664  1.00 25.15           O  
ATOM   2259  N   ALA A 154      27.767 141.065 -78.444  1.00 22.22           N  
ATOM   2260  H   ALA A 154      27.196 140.380 -77.970  1.00 22.22           H  
ATOM   2261  CA  ALA A 154      29.193 140.748 -78.605  1.00 22.22           C  
ATOM   2262  HA  ALA A 154      29.759 141.584 -78.192  1.00 22.22           H  
ATOM   2263  C   ALA A 154      29.715 140.529 -80.038  1.00 22.22           C  
ATOM   2264  CB  ALA A 154      29.509 139.509 -77.753  1.00 22.22           C  
ATOM   2265  HB1 ALA A 154      30.589 139.410 -77.644  1.00 22.22           H  
ATOM   2266  HB2 ALA A 154      29.067 139.614 -76.762  1.00 22.22           H  
ATOM   2267  HB3 ALA A 154      29.126 138.606 -78.228  1.00 22.22           H  
ATOM   2268  O   ALA A 154      30.923 140.657 -80.271  1.00 22.22           O  
ATOM   2269  N   LEU A 155      28.871 140.087 -80.974  1.00 19.15           N  
ATOM   2270  H   LEU A 155      27.895 140.029 -80.719  1.00 19.15           H  
ATOM   2271  CA  LEU A 155      29.313 139.496 -82.249  1.00 19.15           C  
ATOM   2272  HA  LEU A 155      29.992 138.685 -81.987  1.00 19.15           H  
ATOM   2273  C   LEU A 155      30.116 140.519 -83.095  1.00 19.15           C  
ATOM   2274  CB  LEU A 155      28.077 138.863 -82.932  1.00 19.15           C  
ATOM   2275  HB2 LEU A 155      27.335 138.723 -82.146  1.00 19.15           H  
ATOM   2276  HB3 LEU A 155      27.662 139.545 -83.675  1.00 19.15           H  
ATOM   2277  O   LEU A 155      29.578 141.523 -83.549  1.00 19.15           O  
ATOM   2278  CG  LEU A 155      28.276 137.459 -83.533  1.00 19.15           C  
ATOM   2279  HG  LEU A 155      28.974 136.906 -82.905  1.00 19.15           H  
ATOM   2280  CD1 LEU A 155      26.967 136.663 -83.573  1.00 19.15           C  
ATOM   2281 HD11 LEU A 155      26.291 137.071 -84.325  1.00 19.15           H  
ATOM   2282 HD12 LEU A 155      27.188 135.628 -83.837  1.00 19.15           H  
ATOM   2283 HD13 LEU A 155      26.490 136.667 -82.593  1.00 19.15           H  
ATOM   2284  CD2 LEU A 155      28.831 137.514 -84.953  1.00 19.15           C  
ATOM   2285 HD21 LEU A 155      28.134 138.035 -85.609  1.00 19.15           H  
ATOM   2286 HD22 LEU A 155      29.784 138.043 -84.956  1.00 19.15           H  
ATOM   2287 HD23 LEU A 155      28.989 136.502 -85.328  1.00 19.15           H  
ATOM   2288  N   GLY A 156      31.433 140.276 -83.246  1.00 28.02           N  
ATOM   2289  H   GLY A 156      31.772 139.428 -82.815  1.00 28.02           H  
ATOM   2290  CA  GLY A 156      32.440 141.251 -83.711  1.00 28.02           C  
ATOM   2291  HA2 GLY A 156      32.055 142.252 -83.518  1.00 28.02           H  
ATOM   2292  HA3 GLY A 156      33.338 141.138 -83.104  1.00 28.02           H  
ATOM   2293  C   GLY A 156      32.854 141.205 -85.199  1.00 28.02           C  
ATOM   2294  O   GLY A 156      32.737 142.213 -85.883  1.00 28.02           O  
ATOM   2295  N   ARG A 157      33.484 140.132 -85.714  1.00 20.83           N  
ATOM   2296  H   ARG A 157      33.119 139.885 -86.623  1.00 20.83           H  
ATOM   2297  CA  ARG A 157      34.967 140.078 -85.681  1.00 20.83           C  
ATOM   2298  HA  ARG A 157      35.310 141.108 -85.780  1.00 20.83           H  
ATOM   2299  C   ARG A 157      35.682 139.358 -86.843  1.00 20.83           C  
ATOM   2300  CB  ARG A 157      35.467 139.519 -84.332  1.00 20.83           C  
ATOM   2301  HB2 ARG A 157      34.630 139.371 -83.649  1.00 20.83           H  
ATOM   2302  HB3 ARG A 157      35.940 138.547 -84.465  1.00 20.83           H  
ATOM   2303  O   ARG A 157      36.470 139.995 -87.528  1.00 20.83           O  
ATOM   2304  CG  ARG A 157      36.478 140.476 -83.690  1.00 20.83           C  
ATOM   2305  HG2 ARG A 157      35.997 141.427 -83.464  1.00 20.83           H  
ATOM   2306  HG3 ARG A 157      37.287 140.655 -84.399  1.00 20.83           H  
ATOM   2307  CD  ARG A 157      37.083 139.886 -82.412  1.00 20.83           C  
ATOM   2308  HD2 ARG A 157      37.489 138.900 -82.637  1.00 20.83           H  
ATOM   2309  HD3 ARG A 157      37.904 140.534 -82.102  1.00 20.83           H  
ATOM   2310  NE  ARG A 157      36.100 139.788 -81.313  1.00 20.83           N  
ATOM   2311  HE  ARG A 157      35.138 140.002 -81.535  1.00 20.83           H  
ATOM   2312  NH1 ARG A 157      37.568 139.142 -79.676  1.00 20.83           N  
ATOM   2313 HH11 ARG A 157      38.297 139.095 -80.374  1.00 20.83           H  
ATOM   2314 HH12 ARG A 157      37.738 138.836 -78.729  1.00 20.83           H  
ATOM   2315  NH2 ARG A 157      35.407 139.413 -79.177  1.00 20.83           N  
ATOM   2316 HH21 ARG A 157      34.459 139.647 -79.434  1.00 20.83           H  
ATOM   2317 HH22 ARG A 157      35.591 139.135 -78.223  1.00 20.83           H  
ATOM   2318  CZ  ARG A 157      36.360 139.449 -80.064  1.00 20.83           C  
ATOM   2319  N   GLU A 158      35.556 138.039 -86.959  1.00 17.93           N  
ATOM   2320  H   GLU A 158      34.803 137.561 -86.486  1.00 17.93           H  
ATOM   2321  CA  GLU A 158      36.584 137.199 -87.604  1.00 17.93           C  
ATOM   2322  HA  GLU A 158      37.453 137.818 -87.826  1.00 17.93           H  
ATOM   2323  C   GLU A 158      36.137 136.575 -88.932  1.00 17.93           C  
ATOM   2324  CB  GLU A 158      37.027 136.082 -86.635  1.00 17.93           C  
ATOM   2325  HB2 GLU A 158      36.756 136.344 -85.612  1.00 17.93           H  
ATOM   2326  HB3 GLU A 158      36.491 135.169 -86.895  1.00 17.93           H  
ATOM   2327  O   GLU A 158      34.936 136.480 -89.164  1.00 17.93           O  
ATOM   2328  CG  GLU A 158      38.552 135.863 -86.676  1.00 17.93           C  
ATOM   2329  HG2 GLU A 158      39.016 136.646 -86.076  1.00 17.93           H  
ATOM   2330  HG3 GLU A 158      38.912 135.999 -87.696  1.00 17.93           H  
ATOM   2331  CD  GLU A 158      39.022 134.483 -86.180  1.00 17.93           C  
ATOM   2332  OE1 GLU A 158      40.224 134.392 -85.844  1.00 17.93           O  
ATOM   2333  OE2 GLU A 158      38.199 133.543 -86.137  1.00 17.93           O  
ATOM   2334  N   LEU A 159      37.148 136.106 -89.683  1.00 18.57           N  
ATOM   2335  H   LEU A 159      38.063 136.301 -89.302  1.00 18.57           H  
ATOM   2336  CA  LEU A 159      37.214 135.207 -90.852  1.00 18.57           C  
ATOM   2337  HA  LEU A 159      38.163 135.422 -91.344  1.00 18.57           H  
ATOM   2338  C   LEU A 159      36.172 135.378 -91.979  1.00 18.57           C  
ATOM   2339  CB  LEU A 159      37.267 133.741 -90.351  1.00 18.57           C  
ATOM   2340  HB2 LEU A 159      36.406 133.584 -89.702  1.00 18.57           H  
ATOM   2341  HB3 LEU A 159      37.138 133.053 -91.186  1.00 18.57           H  
ATOM   2342  O   LEU A 159      35.112 135.965 -91.824  1.00 18.57           O  
ATOM   2343  CG  LEU A 159      38.535 133.330 -89.574  1.00 18.57           C  
ATOM   2344  HG  LEU A 159      38.562 133.927 -88.663  1.00 18.57           H  
ATOM   2345  CD1 LEU A 159      38.441 131.854 -89.186  1.00 18.57           C  
ATOM   2346 HD11 LEU A 159      38.434 131.226 -90.077  1.00 18.57           H  
ATOM   2347 HD12 LEU A 159      37.527 131.695 -88.613  1.00 18.57           H  
ATOM   2348 HD13 LEU A 159      39.286 131.593 -88.550  1.00 18.57           H  
ATOM   2349  CD2 LEU A 159      39.882 133.526 -90.276  1.00 18.57           C  
ATOM   2350 HD21 LEU A 159      39.969 132.869 -91.141  1.00 18.57           H  
ATOM   2351 HD22 LEU A 159      40.685 133.287 -89.579  1.00 18.57           H  
ATOM   2352 HD23 LEU A 159      40.010 134.562 -90.589  1.00 18.57           H  
ATOM   2353  N   ASP A 160      36.332 134.740 -93.136  1.00 17.84           N  
ATOM   2354  H   ASP A 160      35.447 134.657 -93.616  1.00 17.84           H  
ATOM   2355  CA  ASP A 160      37.431 134.723 -94.121  1.00 17.84           C  
ATOM   2356  HA  ASP A 160      37.667 135.757 -94.374  1.00 17.84           H  
ATOM   2357  C   ASP A 160      36.792 134.117 -95.403  1.00 17.84           C  
ATOM   2358  CB  ASP A 160      38.731 134.011 -93.643  1.00 17.84           C  
ATOM   2359  HB2 ASP A 160      39.003 133.169 -94.280  1.00 17.84           H  
ATOM   2360  HB3 ASP A 160      38.551 133.550 -92.672  1.00 17.84           H  
ATOM   2361  O   ASP A 160      35.664 134.478 -95.724  1.00 17.84           O  
ATOM   2362  CG  ASP A 160      39.982 134.907 -93.540  1.00 17.84           C  
ATOM   2363  OD1 ASP A 160      39.884 136.135 -93.761  1.00 17.84           O  
ATOM   2364  OD2 ASP A 160      41.056 134.340 -93.245  1.00 17.84           O  
ATOM   2365  N   GLY A 161      37.471 133.233 -96.143  1.00 19.23           N  
ATOM   2366  H   GLY A 161      38.309 132.851 -95.728  1.00 19.23           H  
ATOM   2367  CA  GLY A 161      37.410 133.169 -97.607  1.00 19.23           C  
ATOM   2368  HA2 GLY A 161      38.326 132.689 -97.952  1.00 19.23           H  
ATOM   2369  HA3 GLY A 161      37.425 134.192 -97.985  1.00 19.23           H  
ATOM   2370  C   GLY A 161      36.261 132.454 -98.332  1.00 19.23           C  
ATOM   2371  O   GLY A 161      35.679 133.076 -99.220  1.00 19.23           O  
ATOM   2372  N   ASP A 162      36.053 131.153 -98.095  1.00 17.16           N  
ATOM   2373  H   ASP A 162      36.447 130.728 -97.268  1.00 17.16           H  
ATOM   2374  CA  ASP A 162      35.378 130.253 -99.065  1.00 17.16           C  
ATOM   2375  HA  ASP A 162      35.423 130.714-100.052  1.00 17.16           H  
ATOM   2376  C   ASP A 162      33.873 130.050 -98.820  1.00 17.16           C  
ATOM   2377  CB  ASP A 162      36.129 128.898 -99.164  1.00 17.16           C  
ATOM   2378  HB2 ASP A 162      35.408 128.131 -99.444  1.00 17.16           H  
ATOM   2379  HB3 ASP A 162      36.505 128.628 -98.177  1.00 17.16           H  
ATOM   2380  O   ASP A 162      33.142 129.883 -99.828  1.00 17.16           O  
ATOM   2381  CG  ASP A 162      37.283 128.810-100.191  1.00 17.16           C  
ATOM   2382  OD1 ASP A 162      37.468 129.722-101.031  1.00 17.16           O  
ATOM   2383  OD2 ASP A 162      38.001 127.777-100.152  1.00 17.16           O  
ATOM   2384  OXT ASP A 162      33.473 130.015 -97.635  1.00 17.16           O  
TER    2385      ASP A 162                                                       
ATOM   2385  N   MET B   1      20.404 -11.867  51.252  1.00 70.34           N  
ATOM   2386  H   MET B   1      20.227 -10.873  51.253  1.00 70.34           H  
ATOM   2387  H2  MET B   1      20.278 -12.221  52.189  1.00 70.34           H  
ATOM   2388  H3  MET B   1      21.348 -12.053  50.946  1.00 70.34           H  
ATOM   2389  CA  MET B   1      19.454 -12.535  50.352  1.00 70.34           C  
ATOM   2390  HA  MET B   1      18.450 -12.384  50.748  1.00 70.34           H  
ATOM   2391  C   MET B   1      19.736 -14.024  50.348  1.00 70.34           C  
ATOM   2392  CB  MET B   1      19.485 -11.951  48.936  1.00 70.34           C  
ATOM   2393  HB2 MET B   1      20.292 -11.227  48.823  1.00 70.34           H  
ATOM   2394  HB3 MET B   1      19.638 -12.750  48.210  1.00 70.34           H  
ATOM   2395  O   MET B   1      20.823 -14.428  49.935  1.00 70.34           O  
ATOM   2396  CG  MET B   1      18.150 -11.277  48.640  1.00 70.34           C  
ATOM   2397  HG2 MET B   1      17.351 -11.942  48.967  1.00 70.34           H  
ATOM   2398  HG3 MET B   1      18.064 -10.353  49.212  1.00 70.34           H  
ATOM   2399  SD  MET B   1      17.909 -10.930  46.889  1.00 70.34           S  
ATOM   2400  CE  MET B   1      18.552  -9.238  46.788  1.00 70.34           C  
ATOM   2401  HE1 MET B   1      19.604  -9.215  47.070  1.00 70.34           H  
ATOM   2402  HE2 MET B   1      18.444  -8.884  45.762  1.00 70.34           H  
ATOM   2403  HE3 MET B   1      17.973  -8.585  47.441  1.00 70.34           H  
ATOM   2404  N   THR B   2      18.802 -14.810  50.871  1.00 84.31           N  
ATOM   2405  H   THR B   2      17.933 -14.375  51.145  1.00 84.31           H  
ATOM   2406  CA  THR B   2      18.802 -16.271  50.734  1.00 84.31           C  
ATOM   2407  HA  THR B   2      19.731 -16.672  51.139  1.00 84.31           H  
ATOM   2408  C   THR B   2      18.725 -16.655  49.257  1.00 84.31           C  
ATOM   2409  CB  THR B   2      17.627 -16.907  51.495  1.00 84.31           C  
ATOM   2410  HB  THR B   2      17.690 -17.990  51.388  1.00 84.31           H  
ATOM   2411  O   THR B   2      18.330 -15.843  48.417  1.00 84.31           O  
ATOM   2412  CG2 THR B   2      17.630 -16.566  52.985  1.00 84.31           C  
ATOM   2413 HG21 THR B   2      17.476 -15.497  53.137  1.00 84.31           H  
ATOM   2414 HG22 THR B   2      16.825 -17.109  53.479  1.00 84.31           H  
ATOM   2415 HG23 THR B   2      18.579 -16.865  53.431  1.00 84.31           H  
ATOM   2416  OG1 THR B   2      16.402 -16.476  50.959  1.00 84.31           O  
ATOM   2417  HG1 THR B   2      16.200 -15.614  51.329  1.00 84.31           H  
ATOM   2418  N   ASP B   3      19.103 -17.886  48.922  1.00 74.67           N  
ATOM   2419  H   ASP B   3      19.457 -18.527  49.617  1.00 74.67           H  
ATOM   2420  CA  ASP B   3      19.003 -18.360  47.538  1.00 74.67           C  
ATOM   2421  HA  ASP B   3      19.566 -17.672  46.908  1.00 74.67           H  
ATOM   2422  C   ASP B   3      17.550 -18.306  47.033  1.00 74.67           C  
ATOM   2423  CB  ASP B   3      19.618 -19.768  47.440  1.00 74.67           C  
ATOM   2424  HB2 ASP B   3      18.828 -20.501  47.277  1.00 74.67           H  
ATOM   2425  HB3 ASP B   3      20.112 -20.029  48.376  1.00 74.67           H  
ATOM   2426  O   ASP B   3      17.297 -17.858  45.917  1.00 74.67           O  
ATOM   2427  CG  ASP B   3      20.659 -19.864  46.321  1.00 74.67           C  
ATOM   2428  OD1 ASP B   3      21.452 -18.896  46.186  1.00 74.67           O  
ATOM   2429  OD2 ASP B   3      20.672 -20.914  45.649  1.00 74.67           O  
ATOM   2430  N   SER B   4      16.582 -18.616  47.906  1.00 73.03           N  
ATOM   2431  H   SER B   4      16.839 -19.020  48.795  1.00 73.03           H  
ATOM   2432  CA  SER B   4      15.151 -18.482  47.616  1.00 73.03           C  
ATOM   2433  HA  SER B   4      14.912 -19.107  46.756  1.00 73.03           H  
ATOM   2434  C   SER B   4      14.736 -17.047  47.270  1.00 73.03           C  
ATOM   2435  CB  SER B   4      14.316 -18.968  48.805  1.00 73.03           C  
ATOM   2436  HB2 SER B   4      14.503 -18.334  49.671  1.00 73.03           H  
ATOM   2437  HB3 SER B   4      13.259 -18.907  48.544  1.00 73.03           H  
ATOM   2438  O   SER B   4      13.975 -16.851  46.326  1.00 73.03           O  
ATOM   2439  OG  SER B   4      14.641 -20.309  49.122  1.00 73.03           O  
ATOM   2440  HG  SER B   4      13.896 -20.706  49.579  1.00 73.03           H  
ATOM   2441  N   GLU B   5      15.242 -16.035  47.985  1.00 76.38           N  
ATOM   2442  H   GLU B   5      15.886 -16.240  48.735  1.00 76.38           H  
ATOM   2443  CA  GLU B   5      14.931 -14.627  47.686  1.00 76.38           C  
ATOM   2444  HA  GLU B   5      13.850 -14.501  47.618  1.00 76.38           H  
ATOM   2445  C   GLU B   5      15.515 -14.184  46.336  1.00 76.38           C  
ATOM   2446  CB  GLU B   5      15.457 -13.708  48.793  1.00 76.38           C  
ATOM   2447  HB2 GLU B   5      16.498 -13.973  48.975  1.00 76.38           H  
ATOM   2448  HB3 GLU B   5      15.412 -12.681  48.431  1.00 76.38           H  
ATOM   2449  O   GLU B   5      14.816 -13.535  45.558  1.00 76.38           O  
ATOM   2450  CG  GLU B   5      14.659 -13.763  50.105  1.00 76.38           C  
ATOM   2451  HG2 GLU B   5      14.497 -14.802  50.390  1.00 76.38           H  
ATOM   2452  HG3 GLU B   5      13.681 -13.311  49.935  1.00 76.38           H  
ATOM   2453  CD  GLU B   5      15.385 -13.041  51.254  1.00 76.38           C  
ATOM   2454  OE1 GLU B   5      14.709 -12.414  52.089  1.00 76.38           O  
ATOM   2455  OE2 GLU B   5      16.634 -13.176  51.340  1.00 76.38           O  
ATOM   2456  N   LYS B   6      16.754 -14.586  46.014  1.00 78.19           N  
ATOM   2457  H   LYS B   6      17.255 -15.157  46.680  1.00 78.19           H  
ATOM   2458  CA  LYS B   6      17.376 -14.268  44.714  1.00 78.19           C  
ATOM   2459  HA  LYS B   6      17.353 -13.190  44.557  1.00 78.19           H  
ATOM   2460  C   LYS B   6      16.601 -14.896  43.561  1.00 78.19           C  
ATOM   2461  CB  LYS B   6      18.822 -14.772  44.651  1.00 78.19           C  
ATOM   2462  HB2 LYS B   6      18.831 -15.846  44.838  1.00 78.19           H  
ATOM   2463  HB3 LYS B   6      19.200 -14.601  43.644  1.00 78.19           H  
ATOM   2464  O   LYS B   6      16.305 -14.234  42.569  1.00 78.19           O  
ATOM   2465  CG  LYS B   6      19.757 -14.080  45.642  1.00 78.19           C  
ATOM   2466  HG2 LYS B   6      19.791 -13.008  45.445  1.00 78.19           H  
ATOM   2467  HG3 LYS B   6      19.395 -14.260  46.655  1.00 78.19           H  
ATOM   2468  CD  LYS B   6      21.153 -14.688  45.494  1.00 78.19           C  
ATOM   2469  HD2 LYS B   6      21.068 -15.771  45.582  1.00 78.19           H  
ATOM   2470  HD3 LYS B   6      21.550 -14.447  44.508  1.00 78.19           H  
ATOM   2471  CE  LYS B   6      22.102 -14.179  46.577  1.00 78.19           C  
ATOM   2472  HE2 LYS B   6      21.615 -14.311  47.544  1.00 78.19           H  
ATOM   2473  HE3 LYS B   6      22.289 -13.117  46.419  1.00 78.19           H  
ATOM   2474  NZ  LYS B   6      23.359 -14.962  46.535  1.00 78.19           N  
ATOM   2475  HZ1 LYS B   6      23.986 -14.702  47.283  1.00 78.19           H  
ATOM   2476  HZ2 LYS B   6      23.138 -15.944  46.628  1.00 78.19           H  
ATOM   2477  HZ3 LYS B   6      23.821 -14.848  45.644  1.00 78.19           H  
ATOM   2478  N   VAL B   7      16.259 -16.179  43.686  1.00 78.21           N  
ATOM   2479  H   VAL B   7      16.543 -16.675  44.519  1.00 78.21           H  
ATOM   2480  CA  VAL B   7      15.514 -16.899  42.647  1.00 78.21           C  
ATOM   2481  HA  VAL B   7      16.028 -16.765  41.695  1.00 78.21           H  
ATOM   2482  C   VAL B   7      14.112 -16.309  42.470  1.00 78.21           C  
ATOM   2483  CB  VAL B   7      15.478 -18.407  42.945  1.00 78.21           C  
ATOM   2484  HB  VAL B   7      15.062 -18.576  43.939  1.00 78.21           H  
ATOM   2485  O   VAL B   7      13.656 -16.183  41.334  1.00 78.21           O  
ATOM   2486  CG1 VAL B   7      14.632 -19.152  41.914  1.00 78.21           C  
ATOM   2487 HG11 VAL B   7      13.590 -18.837  41.983  1.00 78.21           H  
ATOM   2488 HG12 VAL B   7      14.698 -20.222  42.110  1.00 78.21           H  
ATOM   2489 HG13 VAL B   7      14.998 -18.950  40.907  1.00 78.21           H  
ATOM   2490  CG2 VAL B   7      16.879 -19.028  42.863  1.00 78.21           C  
ATOM   2491 HG21 VAL B   7      16.837 -20.079  43.150  1.00 78.21           H  
ATOM   2492 HG22 VAL B   7      17.570 -18.523  43.539  1.00 78.21           H  
ATOM   2493 HG23 VAL B   7      17.271 -18.949  41.849  1.00 78.21           H  
ATOM   2494  N   ALA B   8      13.451 -15.878  43.550  1.00 77.51           N  
ATOM   2495  H   ALA B   8      13.852 -16.022  44.466  1.00 77.51           H  
ATOM   2496  CA  ALA B   8      12.164 -15.189  43.462  1.00 77.51           C  
ATOM   2497  HA  ALA B   8      11.464 -15.835  42.932  1.00 77.51           H  
ATOM   2498  C   ALA B   8      12.255 -13.868  42.672  1.00 77.51           C  
ATOM   2499  CB  ALA B   8      11.628 -14.961  44.881  1.00 77.51           C  
ATOM   2500  HB1 ALA B   8      12.310 -14.322  45.443  1.00 77.51           H  
ATOM   2501  HB2 ALA B   8      11.528 -15.916  45.395  1.00 77.51           H  
ATOM   2502  HB3 ALA B   8      10.651 -14.481  44.830  1.00 77.51           H  
ATOM   2503  O   ALA B   8      11.352 -13.555  41.892  1.00 77.51           O  
ATOM   2504  N   GLU B   9      13.343 -13.111  42.827  1.00 80.14           N  
ATOM   2505  H   GLU B   9      14.037 -13.390  43.505  1.00 80.14           H  
ATOM   2506  CA  GLU B   9      13.573 -11.862  42.092  1.00 80.14           C  
ATOM   2507  HA  GLU B   9      12.667 -11.260  42.157  1.00 80.14           H  
ATOM   2508  C   GLU B   9      13.844 -12.110  40.597  1.00 80.14           C  
ATOM   2509  CB  GLU B   9      14.705 -11.090  42.787  1.00 80.14           C  
ATOM   2510  HB2 GLU B   9      14.555 -11.159  43.865  1.00 80.14           H  
ATOM   2511  HB3 GLU B   9      15.666 -11.540  42.539  1.00 80.14           H  
ATOM   2512  O   GLU B   9      13.221 -11.473  39.741  1.00 80.14           O  
ATOM   2513  CG  GLU B   9      14.704  -9.605  42.409  1.00 80.14           C  
ATOM   2514  HG2 GLU B   9      14.975  -9.506  41.358  1.00 80.14           H  
ATOM   2515  HG3 GLU B   9      13.692  -9.219  42.533  1.00 80.14           H  
ATOM   2516  CD  GLU B   9      15.670  -8.775  43.272  1.00 80.14           C  
ATOM   2517  OE1 GLU B   9      15.388  -7.564  43.409  1.00 80.14           O  
ATOM   2518  OE2 GLU B   9      16.657  -9.342  43.791  1.00 80.14           O  
ATOM   2519  N   TYR B  10      14.670 -13.111  40.267  1.00 81.09           N  
ATOM   2520  H   TYR B  10      15.184 -13.569  41.006  1.00 81.09           H  
ATOM   2521  CA  TYR B  10      14.890 -13.535  38.879  1.00 81.09           C  
ATOM   2522  HA  TYR B  10      15.217 -12.670  38.302  1.00 81.09           H  
ATOM   2523  C   TYR B  10      13.610 -14.051  38.213  1.00 81.09           C  
ATOM   2524  CB  TYR B  10      15.975 -14.619  38.812  1.00 81.09           C  
ATOM   2525  HB2 TYR B  10      15.719 -15.421  39.504  1.00 81.09           H  
ATOM   2526  HB3 TYR B  10      15.974 -15.046  37.809  1.00 81.09           H  
ATOM   2527  O   TYR B  10      13.313 -13.672  37.077  1.00 81.09           O  
ATOM   2528  CG  TYR B  10      17.383 -14.132  39.088  1.00 81.09           C  
ATOM   2529  CD1 TYR B  10      17.928 -13.084  38.319  1.00 81.09           C  
ATOM   2530  HD1 TYR B  10      17.344 -12.618  37.539  1.00 81.09           H  
ATOM   2531  CD2 TYR B  10      18.162 -14.747  40.087  1.00 81.09           C  
ATOM   2532  HD2 TYR B  10      17.748 -15.552  40.675  1.00 81.09           H  
ATOM   2533  CE1 TYR B  10      19.239 -12.636  38.565  1.00 81.09           C  
ATOM   2534  HE1 TYR B  10      19.663 -11.828  37.989  1.00 81.09           H  
ATOM   2535  CE2 TYR B  10      19.476 -14.307  40.332  1.00 81.09           C  
ATOM   2536  HE2 TYR B  10      20.069 -14.780  41.101  1.00 81.09           H  
ATOM   2537  OH  TYR B  10      21.282 -12.818  39.796  1.00 81.09           O  
ATOM   2538  HH  TYR B  10      21.710 -13.319  40.494  1.00 81.09           H  
ATOM   2539  CZ  TYR B  10      20.013 -13.245  39.572  1.00 81.09           C  
ATOM   2540  N   LEU B  11      12.822 -14.875  38.914  1.00 77.19           N  
ATOM   2541  H   LEU B  11      13.127 -15.168  39.832  1.00 77.19           H  
ATOM   2542  CA  LEU B  11      11.562 -15.404  38.392  1.00 77.19           C  
ATOM   2543  HA  LEU B  11      11.775 -15.884  37.437  1.00 77.19           H  
ATOM   2544  C   LEU B  11      10.564 -14.274  38.124  1.00 77.19           C  
ATOM   2545  CB  LEU B  11      10.996 -16.452  39.370  1.00 77.19           C  
ATOM   2546  HB2 LEU B  11      10.702 -15.944  40.289  1.00 77.19           H  
ATOM   2547  HB3 LEU B  11      11.780 -17.165  39.623  1.00 77.19           H  
ATOM   2548  O   LEU B  11       9.927 -14.272  37.068  1.00 77.19           O  
ATOM   2549  CG  LEU B  11       9.787 -17.234  38.817  1.00 77.19           C  
ATOM   2550  HG  LEU B  11       9.029 -16.536  38.460  1.00 77.19           H  
ATOM   2551  CD1 LEU B  11      10.177 -18.176  37.675  1.00 77.19           C  
ATOM   2552 HD11 LEU B  11      10.942 -18.875  38.014  1.00 77.19           H  
ATOM   2553 HD12 LEU B  11       9.303 -18.739  37.349  1.00 77.19           H  
ATOM   2554 HD13 LEU B  11      10.544 -17.603  36.824  1.00 77.19           H  
ATOM   2555  CD2 LEU B  11       9.166 -18.083  39.924  1.00 77.19           C  
ATOM   2556 HD21 LEU B  11       9.897 -18.797  40.303  1.00 77.19           H  
ATOM   2557 HD22 LEU B  11       8.302 -18.623  39.537  1.00 77.19           H  
ATOM   2558 HD23 LEU B  11       8.837 -17.440  40.741  1.00 77.19           H  
ATOM   2559  N   ARG B  12      10.478 -13.285  39.029  1.00 79.16           N  
ATOM   2560  H   ARG B  12      11.025 -13.372  39.873  1.00 79.16           H  
ATOM   2561  CA  ARG B  12       9.651 -12.081  38.851  1.00 79.16           C  
ATOM   2562  HA  ARG B  12       8.619 -12.390  38.681  1.00 79.16           H  
ATOM   2563  C   ARG B  12      10.075 -11.289  37.616  1.00 79.16           C  
ATOM   2564  CB  ARG B  12       9.717 -11.221  40.124  1.00 79.16           C  
ATOM   2565  HB2 ARG B  12      10.733 -10.849  40.257  1.00 79.16           H  
ATOM   2566  HB3 ARG B  12       9.467 -11.848  40.980  1.00 79.16           H  
ATOM   2567  O   ARG B  12       9.216 -10.904  36.826  1.00 79.16           O  
ATOM   2568  CG  ARG B  12       8.743 -10.030  40.086  1.00 79.16           C  
ATOM   2569  HG2 ARG B  12       8.913  -9.445  39.182  1.00 79.16           H  
ATOM   2570  HG3 ARG B  12       7.717 -10.397  40.070  1.00 79.16           H  
ATOM   2571  CD  ARG B  12       8.941  -9.097  41.288  1.00 79.16           C  
ATOM   2572  HD2 ARG B  12       8.276  -8.241  41.177  1.00 79.16           H  
ATOM   2573  HD3 ARG B  12       9.969  -8.735  41.266  1.00 79.16           H  
ATOM   2574  NE  ARG B  12       8.654  -9.769  42.573  1.00 79.16           N  
ATOM   2575  HE  ARG B  12       7.958 -10.500  42.555  1.00 79.16           H  
ATOM   2576  NH1 ARG B  12      10.165  -8.625  43.884  1.00 79.16           N  
ATOM   2577 HH11 ARG B  12      10.641  -8.498  44.766  1.00 79.16           H  
ATOM   2578 HH12 ARG B  12      10.483  -8.101  43.082  1.00 79.16           H  
ATOM   2579  NH2 ARG B  12       8.894 -10.212  44.793  1.00 79.16           N  
ATOM   2580 HH21 ARG B  12       8.195 -10.939  44.729  1.00 79.16           H  
ATOM   2581 HH22 ARG B  12       9.357 -10.034  45.672  1.00 79.16           H  
ATOM   2582  CZ  ARG B  12       9.237  -9.530  43.737  1.00 79.16           C  
ATOM   2583  N   ARG B  13      11.379 -11.071  37.410  1.00 82.96           N  
ATOM   2584  H   ARG B  13      12.036 -11.395  38.105  1.00 82.96           H  
ATOM   2585  CA  ARG B  13      11.875 -10.362  36.219  1.00 82.96           C  
ATOM   2586  HA  ARG B  13      11.335  -9.418  36.149  1.00 82.96           H  
ATOM   2587  C   ARG B  13      11.545 -11.120  34.934  1.00 82.96           C  
ATOM   2588  CB  ARG B  13      13.385 -10.087  36.348  1.00 82.96           C  
ATOM   2589  HB2 ARG B  13      13.589  -9.608  37.306  1.00 82.96           H  
ATOM   2590  HB3 ARG B  13      13.925 -11.034  36.326  1.00 82.96           H  
ATOM   2591  O   ARG B  13      11.020 -10.517  34.004  1.00 82.96           O  
ATOM   2592  CG  ARG B  13      13.919  -9.190  35.218  1.00 82.96           C  
ATOM   2593  HG2 ARG B  13      15.009  -9.183  35.253  1.00 82.96           H  
ATOM   2594  HG3 ARG B  13      13.624  -9.599  34.251  1.00 82.96           H  
ATOM   2595  CD  ARG B  13      13.423  -7.743  35.349  1.00 82.96           C  
ATOM   2596  HD2 ARG B  13      12.390  -7.725  35.698  1.00 82.96           H  
ATOM   2597  HD3 ARG B  13      14.045  -7.233  36.085  1.00 82.96           H  
ATOM   2598  NE  ARG B  13      13.467  -7.045  34.058  1.00 82.96           N  
ATOM   2599  HE  ARG B  13      13.324  -7.605  33.230  1.00 82.96           H  
ATOM   2600  NH1 ARG B  13      13.430  -4.874  34.831  1.00 82.96           N  
ATOM   2601 HH11 ARG B  13      13.492  -5.206  35.782  1.00 82.96           H  
ATOM   2602 HH12 ARG B  13      13.421  -3.886  34.621  1.00 82.96           H  
ATOM   2603  NH2 ARG B  13      13.376  -5.314  32.637  1.00 82.96           N  
ATOM   2604 HH21 ARG B  13      13.124  -6.003  31.942  1.00 82.96           H  
ATOM   2605 HH22 ARG B  13      13.301  -4.331  32.417  1.00 82.96           H  
ATOM   2606  CZ  ARG B  13      13.436  -5.745  33.856  1.00 82.96           C  
ATOM   2607  N   ALA B  14      11.773 -12.433  34.908  1.00 80.97           N  
ATOM   2608  H   ALA B  14      12.224 -12.859  35.705  1.00 80.97           H  
ATOM   2609  CA  ALA B  14      11.470 -13.267  33.747  1.00 80.97           C  
ATOM   2610  HA  ALA B  14      12.005 -12.869  32.885  1.00 80.97           H  
ATOM   2611  C   ALA B  14       9.972 -13.263  33.398  1.00 80.97           C  
ATOM   2612  CB  ALA B  14      11.979 -14.688  34.020  1.00 80.97           C  
ATOM   2613  HB1 ALA B  14      13.050 -14.664  34.221  1.00 80.97           H  
ATOM   2614  HB2 ALA B  14      11.796 -15.315  33.147  1.00 80.97           H  
ATOM   2615  HB3 ALA B  14      11.464 -15.114  34.882  1.00 80.97           H  
ATOM   2616  O   ALA B  14       9.619 -13.170  32.225  1.00 80.97           O  
ATOM   2617  N   THR B  15       9.082 -13.316  34.398  1.00 85.41           N  
ATOM   2618  H   THR B  15       9.423 -13.375  35.347  1.00 85.41           H  
ATOM   2619  CA  THR B  15       7.628 -13.237  34.157  1.00 85.41           C  
ATOM   2620  HA  THR B  15       7.395 -13.905  33.328  1.00 85.41           H  
ATOM   2621  C   THR B  15       7.180 -11.851  33.698  1.00 85.41           C  
ATOM   2622  CB  THR B  15       6.762 -13.672  35.356  1.00 85.41           C  
ATOM   2623  HB  THR B  15       5.882 -13.030  35.399  1.00 85.41           H  
ATOM   2624  O   THR B  15       6.311 -11.767  32.829  1.00 85.41           O  
ATOM   2625  CG2 THR B  15       6.254 -15.099  35.198  1.00 85.41           C  
ATOM   2626 HG21 THR B  15       5.653 -15.370  36.066  1.00 85.41           H  
ATOM   2627 HG22 THR B  15       7.095 -15.787  35.109  1.00 85.41           H  
ATOM   2628 HG23 THR B  15       5.631 -15.170  34.306  1.00 85.41           H  
ATOM   2629  OG1 THR B  15       7.407 -13.585  36.604  1.00 85.41           O  
ATOM   2630  HG1 THR B  15       8.231 -14.076  36.590  1.00 85.41           H  
ATOM   2631  N   LEU B  16       7.773 -10.770  34.221  1.00 85.73           N  
ATOM   2632  H   LEU B  16       8.454 -10.898  34.955  1.00 85.73           H  
ATOM   2633  CA  LEU B  16       7.498  -9.406  33.751  1.00 85.73           C  
ATOM   2634  HA  LEU B  16       6.420  -9.245  33.756  1.00 85.73           H  
ATOM   2635  C   LEU B  16       7.946  -9.203  32.300  1.00 85.73           C  
ATOM   2636  CB  LEU B  16       8.174  -8.378  34.676  1.00 85.73           C  
ATOM   2637  HB2 LEU B  16       9.207  -8.685  34.842  1.00 85.73           H  
ATOM   2638  HB3 LEU B  16       8.201  -7.415  34.166  1.00 85.73           H  
ATOM   2639  O   LEU B  16       7.150  -8.741  31.482  1.00 85.73           O  
ATOM   2640  CG  LEU B  16       7.480  -8.179  36.035  1.00 85.73           C  
ATOM   2641  HG  LEU B  16       7.347  -9.140  36.532  1.00 85.73           H  
ATOM   2642  CD1 LEU B  16       8.347  -7.285  36.923  1.00 85.73           C  
ATOM   2643 HD11 LEU B  16       7.867  -7.147  37.892  1.00 85.73           H  
ATOM   2644 HD12 LEU B  16       8.489  -6.313  36.450  1.00 85.73           H  
ATOM   2645 HD13 LEU B  16       9.317  -7.757  37.074  1.00 85.73           H  
ATOM   2646  CD2 LEU B  16       6.109  -7.515  35.891  1.00 85.73           C  
ATOM   2647 HD21 LEU B  16       6.209  -6.575  35.348  1.00 85.73           H  
ATOM   2648 HD22 LEU B  16       5.429  -8.180  35.359  1.00 85.73           H  
ATOM   2649 HD23 LEU B  16       5.693  -7.318  36.879  1.00 85.73           H  
ATOM   2650  N   ASP B  17       9.174  -9.605  31.967  1.00 86.24           N  
ATOM   2651  H   ASP B  17       9.791  -9.934  32.695  1.00 86.24           H  
ATOM   2652  CA  ASP B  17       9.708  -9.511  30.606  1.00 86.24           C  
ATOM   2653  HA  ASP B  17       9.630  -8.480  30.262  1.00 86.24           H  
ATOM   2654  C   ASP B  17       8.900 -10.392  29.628  1.00 86.24           C  
ATOM   2655  CB  ASP B  17      11.194  -9.918  30.591  1.00 86.24           C  
ATOM   2656  HB2 ASP B  17      11.488 -10.058  29.551  1.00 86.24           H  
ATOM   2657  HB3 ASP B  17      11.298 -10.884  31.085  1.00 86.24           H  
ATOM   2658  O   ASP B  17       8.636  -9.975  28.501  1.00 86.24           O  
ATOM   2659  CG  ASP B  17      12.201  -8.928  31.214  1.00 86.24           C  
ATOM   2660  OD1 ASP B  17      11.857  -7.798  31.635  1.00 86.24           O  
ATOM   2661  OD2 ASP B  17      13.400  -9.285  31.223  1.00 86.24           O  
ATOM   2662  N   LEU B  18       8.454 -11.587  30.048  1.00 87.19           N  
ATOM   2663  H   LEU B  18       8.752 -11.914  30.956  1.00 87.19           H  
ATOM   2664  CA  LEU B  18       7.597 -12.465  29.235  1.00 87.19           C  
ATOM   2665  HA  LEU B  18       8.068 -12.614  28.263  1.00 87.19           H  
ATOM   2666  C   LEU B  18       6.230 -11.833  28.972  1.00 87.19           C  
ATOM   2667  CB  LEU B  18       7.447 -13.832  29.932  1.00 87.19           C  
ATOM   2668  HB2 LEU B  18       7.118 -13.663  30.957  1.00 87.19           H  
ATOM   2669  HB3 LEU B  18       8.425 -14.310  29.970  1.00 87.19           H  
ATOM   2670  O   LEU B  18       5.722 -11.900  27.851  1.00 87.19           O  
ATOM   2671  CG  LEU B  18       6.442 -14.796  29.266  1.00 87.19           C  
ATOM   2672  HG  LEU B  18       5.442 -14.362  29.291  1.00 87.19           H  
ATOM   2673  CD1 LEU B  18       6.800 -15.121  27.819  1.00 87.19           C  
ATOM   2674 HD11 LEU B  18       6.803 -14.221  27.204  1.00 87.19           H  
ATOM   2675 HD12 LEU B  18       6.079 -15.824  27.401  1.00 87.19           H  
ATOM   2676 HD13 LEU B  18       7.789 -15.578  27.796  1.00 87.19           H  
ATOM   2677  CD2 LEU B  18       6.399 -16.111  30.044  1.00 87.19           C  
ATOM   2678 HD21 LEU B  18       7.384 -16.578  30.038  1.00 87.19           H  
ATOM   2679 HD22 LEU B  18       5.683 -16.795  29.587  1.00 87.19           H  
ATOM   2680 HD23 LEU B  18       6.100 -15.921  31.075  1.00 87.19           H  
ATOM   2681  N   ARG B  19       5.628 -11.216  29.993  1.00 87.30           N  
ATOM   2682  H   ARG B  19       6.096 -11.204  30.888  1.00 87.30           H  
ATOM   2683  CA  ARG B  19       4.352 -10.511  29.845  1.00 87.30           C  
ATOM   2684  HA  ARG B  19       3.624 -11.197  29.412  1.00 87.30           H  
ATOM   2685  C   ARG B  19       4.483  -9.352  28.858  1.00 87.30           C  
ATOM   2686  CB  ARG B  19       3.855 -10.054  31.222  1.00 87.30           C  
ATOM   2687  HB2 ARG B  19       4.547  -9.317  31.629  1.00 87.30           H  
ATOM   2688  HB3 ARG B  19       3.832 -10.914  31.892  1.00 87.30           H  
ATOM   2689  O   ARG B  19       3.634  -9.241  27.979  1.00 87.30           O  
ATOM   2690  CG  ARG B  19       2.442  -9.456  31.140  1.00 87.30           C  
ATOM   2691  HG2 ARG B  19       2.433  -8.591  30.477  1.00 87.30           H  
ATOM   2692  HG3 ARG B  19       1.762 -10.206  30.737  1.00 87.30           H  
ATOM   2693  CD  ARG B  19       1.937  -9.028  32.521  1.00 87.30           C  
ATOM   2694  HD2 ARG B  19       2.007  -9.877  33.200  1.00 87.30           H  
ATOM   2695  HD3 ARG B  19       0.890  -8.740  32.426  1.00 87.30           H  
ATOM   2696  NE  ARG B  19       2.704  -7.883  33.048  1.00 87.30           N  
ATOM   2697  HE  ARG B  19       3.280  -7.386  32.385  1.00 87.30           H  
ATOM   2698  NH1 ARG B  19       1.858  -7.903  35.182  1.00 87.30           N  
ATOM   2699 HH11 ARG B  19       1.748  -7.450  36.078  1.00 87.30           H  
ATOM   2700 HH12 ARG B  19       1.264  -8.679  34.927  1.00 87.30           H  
ATOM   2701  NH2 ARG B  19       3.305  -6.314  34.577  1.00 87.30           N  
ATOM   2702 HH21 ARG B  19       3.840  -5.837  33.865  1.00 87.30           H  
ATOM   2703 HH22 ARG B  19       3.195  -5.881  35.482  1.00 87.30           H  
ATOM   2704  CZ  ARG B  19       2.622  -7.377  34.264  1.00 87.30           C  
ATOM   2705  N   ALA B  20       5.550  -8.558  28.967  1.00 90.28           N  
ATOM   2706  H   ALA B  20       6.203  -8.724  29.719  1.00 90.28           H  
ATOM   2707  CA  ALA B  20       5.835  -7.466  28.038  1.00 90.28           C  
ATOM   2708  HA  ALA B  20       4.982  -6.787  28.016  1.00 90.28           H  
ATOM   2709  C   ALA B  20       6.048  -7.974  26.602  1.00 90.28           C  
ATOM   2710  CB  ALA B  20       7.052  -6.691  28.557  1.00 90.28           C  
ATOM   2711  HB1 ALA B  20       6.852  -6.310  29.558  1.00 90.28           H  
ATOM   2712  HB2 ALA B  20       7.253  -5.849  27.894  1.00 90.28           H  
ATOM   2713  HB3 ALA B  20       7.930  -7.337  28.586  1.00 90.28           H  
ATOM   2714  O   ALA B  20       5.448  -7.447  25.672  1.00 90.28           O  
ATOM   2715  N   ALA B  21       6.816  -9.054  26.417  1.00 90.45           N  
ATOM   2716  H   ALA B  21       7.328  -9.431  27.202  1.00 90.45           H  
ATOM   2717  CA  ALA B  21       7.041  -9.633  25.093  1.00 90.45           C  
ATOM   2718  HA  ALA B  21       7.417  -8.843  24.443  1.00 90.45           H  
ATOM   2719  C   ALA B  21       5.743 -10.167  24.457  1.00 90.45           C  
ATOM   2720  CB  ALA B  21       8.117 -10.721  25.208  1.00 90.45           C  
ATOM   2721  HB1 ALA B  21       8.346 -11.109  24.215  1.00 90.45           H  
ATOM   2722  HB2 ALA B  21       7.763 -11.534  25.842  1.00 90.45           H  
ATOM   2723  HB3 ALA B  21       9.024 -10.297  25.638  1.00 90.45           H  
ATOM   2724  O   ALA B  21       5.450  -9.878  23.302  1.00 90.45           O  
ATOM   2725  N   ARG B  22       4.912 -10.898  25.214  1.00 90.33           N  
ATOM   2726  H   ARG B  22       5.191 -11.103  26.163  1.00 90.33           H  
ATOM   2727  CA  ARG B  22       3.600 -11.368  24.724  1.00 90.33           C  
ATOM   2728  HA  ARG B  22       3.735 -11.895  23.779  1.00 90.33           H  
ATOM   2729  C   ARG B  22       2.644 -10.225  24.399  1.00 90.33           C  
ATOM   2730  CB  ARG B  22       2.944 -12.300  25.749  1.00 90.33           C  
ATOM   2731  HB2 ARG B  22       3.021 -11.863  26.745  1.00 90.33           H  
ATOM   2732  HB3 ARG B  22       1.888 -12.403  25.499  1.00 90.33           H  
ATOM   2733  O   ARG B  22       1.794 -10.381  23.530  1.00 90.33           O  
ATOM   2734  CG  ARG B  22       3.570 -13.697  25.738  1.00 90.33           C  
ATOM   2735  HG2 ARG B  22       4.623 -13.636  26.014  1.00 90.33           H  
ATOM   2736  HG3 ARG B  22       3.491 -14.115  24.734  1.00 90.33           H  
ATOM   2737  CD  ARG B  22       2.829 -14.608  26.725  1.00 90.33           C  
ATOM   2738  HD2 ARG B  22       2.985 -14.223  27.733  1.00 90.33           H  
ATOM   2739  HD3 ARG B  22       1.764 -14.587  26.494  1.00 90.33           H  
ATOM   2740  NE  ARG B  22       3.311 -15.998  26.631  1.00 90.33           N  
ATOM   2741  HE  ARG B  22       3.855 -16.227  25.811  1.00 90.33           H  
ATOM   2742  NH1 ARG B  22       2.403 -16.812  28.578  1.00 90.33           N  
ATOM   2743 HH11 ARG B  22       1.886 -15.952  28.692  1.00 90.33           H  
ATOM   2744 HH12 ARG B  22       2.266 -17.599  29.196  1.00 90.33           H  
ATOM   2745  NH2 ARG B  22       3.732 -18.117  27.338  1.00 90.33           N  
ATOM   2746 HH21 ARG B  22       4.290 -18.282  26.513  1.00 90.33           H  
ATOM   2747 HH22 ARG B  22       3.800 -18.818  28.061  1.00 90.33           H  
ATOM   2748  CZ  ARG B  22       3.141 -16.968  27.513  1.00 90.33           C  
ATOM   2749  N   GLN B  23       2.748  -9.113  25.119  1.00 90.25           N  
ATOM   2750  H   GLN B  23       3.453  -9.053  25.840  1.00 90.25           H  
ATOM   2751  CA  GLN B  23       1.968  -7.923  24.819  1.00 90.25           C  
ATOM   2752  HA  GLN B  23       0.933  -8.222  24.659  1.00 90.25           H  
ATOM   2753  C   GLN B  23       2.428  -7.286  23.506  1.00 90.25           C  
ATOM   2754  CB  GLN B  23       1.999  -6.990  26.031  1.00 90.25           C  
ATOM   2755  HB2 GLN B  23       1.620  -7.550  26.886  1.00 90.25           H  
ATOM   2756  HB3 GLN B  23       3.018  -6.669  26.245  1.00 90.25           H  
ATOM   2757  O   GLN B  23       1.586  -7.096  22.639  1.00 90.25           O  
ATOM   2758  CG  GLN B  23       1.120  -5.760  25.797  1.00 90.25           C  
ATOM   2759  HG2 GLN B  23       1.662  -5.073  25.148  1.00 90.25           H  
ATOM   2760  HG3 GLN B  23       0.198  -6.047  25.292  1.00 90.25           H  
ATOM   2761  CD  GLN B  23       0.742  -5.031  27.079  1.00 90.25           C  
ATOM   2762  NE2 GLN B  23       0.159  -3.866  26.938  1.00 90.25           N  
ATOM   2763 HE21 GLN B  23      -0.083  -3.333  27.760  1.00 90.25           H  
ATOM   2764 HE22 GLN B  23       0.158  -3.447  26.019  1.00 90.25           H  
ATOM   2765  OE1 GLN B  23       0.920  -5.512  28.195  1.00 90.25           O  
ATOM   2766  N   ARG B  24       3.740  -7.112  23.297  1.00 93.65           N  
ATOM   2767  H   ARG B  24       4.379  -7.265  24.064  1.00 93.65           H  
ATOM   2768  CA  ARG B  24       4.283  -6.591  22.033  1.00 93.65           C  
ATOM   2769  HA  ARG B  24       3.845  -5.605  21.876  1.00 93.65           H  
ATOM   2770  C   ARG B  24       3.882  -7.427  20.812  1.00 93.65           C  
ATOM   2771  CB  ARG B  24       5.812  -6.449  22.141  1.00 93.65           C  
ATOM   2772  HB2 ARG B  24       6.042  -5.802  22.987  1.00 93.65           H  
ATOM   2773  HB3 ARG B  24       6.246  -7.429  22.338  1.00 93.65           H  
ATOM   2774  O   ARG B  24       3.549  -6.859  19.786  1.00 93.65           O  
ATOM   2775  CG  ARG B  24       6.482  -5.859  20.883  1.00 93.65           C  
ATOM   2776  HG2 ARG B  24       6.350  -6.537  20.039  1.00 93.65           H  
ATOM   2777  HG3 ARG B  24       7.550  -5.755  21.069  1.00 93.65           H  
ATOM   2778  CD  ARG B  24       5.904  -4.485  20.523  1.00 93.65           C  
ATOM   2779  HD2 ARG B  24       6.014  -3.812  21.373  1.00 93.65           H  
ATOM   2780  HD3 ARG B  24       4.841  -4.592  20.311  1.00 93.65           H  
ATOM   2781  NE  ARG B  24       6.547  -3.886  19.341  1.00 93.65           N  
ATOM   2782  HE  ARG B  24       7.352  -4.320  18.913  1.00 93.65           H  
ATOM   2783  NH1 ARG B  24       4.947  -2.274  18.968  1.00 93.65           N  
ATOM   2784 HH11 ARG B  24       4.542  -1.618  18.315  1.00 93.65           H  
ATOM   2785 HH12 ARG B  24       4.420  -2.594  19.768  1.00 93.65           H  
ATOM   2786  NH2 ARG B  24       6.693  -2.473  17.589  1.00 93.65           N  
ATOM   2787 HH21 ARG B  24       6.306  -1.798  16.945  1.00 93.65           H  
ATOM   2788 HH22 ARG B  24       7.476  -3.043  17.302  1.00 93.65           H  
ATOM   2789  CZ  ARG B  24       6.058  -2.878  18.643  1.00 93.65           C  
ATOM   2790  N   ILE B  25       3.857  -8.759  20.925  1.00 93.39           N  
ATOM   2791  H   ILE B  25       4.214  -9.169  21.776  1.00 93.39           H  
ATOM   2792  CA  ILE B  25       3.380  -9.635  19.835  1.00 93.39           C  
ATOM   2793  HA  ILE B  25       3.975  -9.444  18.942  1.00 93.39           H  
ATOM   2794  C   ILE B  25       1.927  -9.311  19.467  1.00 93.39           C  
ATOM   2795  CB  ILE B  25       3.533 -11.125  20.209  1.00 93.39           C  
ATOM   2796  HB  ILE B  25       3.040 -11.289  21.168  1.00 93.39           H  
ATOM   2797  O   ILE B  25       1.628  -9.110  18.296  1.00 93.39           O  
ATOM   2798  CG1 ILE B  25       5.023 -11.491  20.344  1.00 93.39           C  
ATOM   2799 HG12 ILE B  25       5.492 -11.497  19.360  1.00 93.39           H  
ATOM   2800 HG13 ILE B  25       5.528 -10.737  20.947  1.00 93.39           H  
ATOM   2801  CG2 ILE B  25       2.876 -12.047  19.167  1.00 93.39           C  
ATOM   2802 HG21 ILE B  25       1.802 -11.873  19.106  1.00 93.39           H  
ATOM   2803 HG22 ILE B  25       3.008 -13.101  19.413  1.00 93.39           H  
ATOM   2804 HG23 ILE B  25       3.295 -11.862  18.178  1.00 93.39           H  
ATOM   2805  CD1 ILE B  25       5.248 -12.842  21.026  1.00 93.39           C  
ATOM   2806 HD11 ILE B  25       4.689 -12.891  21.960  1.00 93.39           H  
ATOM   2807 HD12 ILE B  25       4.945 -13.661  20.374  1.00 93.39           H  
ATOM   2808 HD13 ILE B  25       6.310 -12.942  21.248  1.00 93.39           H  
ATOM   2809  N   ARG B  26       1.033  -9.197  20.460  1.00 92.18           N  
ATOM   2810  H   ARG B  26       1.353  -9.295  21.413  1.00 92.18           H  
ATOM   2811  CA  ARG B  26      -0.370  -8.829  20.205  1.00 92.18           C  
ATOM   2812  HA  ARG B  26      -0.792  -9.508  19.464  1.00 92.18           H  
ATOM   2813  C   ARG B  26      -0.509  -7.443  19.582  1.00 92.18           C  
ATOM   2814  CB  ARG B  26      -1.201  -8.891  21.488  1.00 92.18           C  
ATOM   2815  HB2 ARG B  26      -2.144  -8.376  21.304  1.00 92.18           H  
ATOM   2816  HB3 ARG B  26      -0.679  -8.369  22.289  1.00 92.18           H  
ATOM   2817  O   ARG B  26      -1.363  -7.268  18.731  1.00 92.18           O  
ATOM   2818  CG  ARG B  26      -1.522 -10.332  21.900  1.00 92.18           C  
ATOM   2819  HG2 ARG B  26      -2.000 -10.840  21.063  1.00 92.18           H  
ATOM   2820  HG3 ARG B  26      -0.606 -10.863  22.158  1.00 92.18           H  
ATOM   2821  CD  ARG B  26      -2.487 -10.330  23.090  1.00 92.18           C  
ATOM   2822  HD2 ARG B  26      -2.841 -11.348  23.257  1.00 92.18           H  
ATOM   2823  HD3 ARG B  26      -3.359  -9.731  22.826  1.00 92.18           H  
ATOM   2824  NE  ARG B  26      -1.855  -9.767  24.302  1.00 92.18           N  
ATOM   2825  HE  ARG B  26      -1.773  -8.760  24.306  1.00 92.18           H  
ATOM   2826  NH1 ARG B  26      -1.413 -11.739  25.374  1.00 92.18           N  
ATOM   2827 HH11 ARG B  26      -1.121 -12.252  26.193  1.00 92.18           H  
ATOM   2828 HH12 ARG B  26      -1.811 -12.201  24.569  1.00 92.18           H  
ATOM   2829  NH2 ARG B  26      -0.817  -9.799  26.322  1.00 92.18           N  
ATOM   2830 HH21 ARG B  26      -0.803  -8.790  26.294  1.00 92.18           H  
ATOM   2831 HH22 ARG B  26      -0.416 -10.295  27.106  1.00 92.18           H  
ATOM   2832  CZ  ARG B  26      -1.361 -10.436  25.323  1.00 92.18           C  
ATOM   2833  N   GLU B  27       0.321  -6.484  19.985  1.00 93.64           N  
ATOM   2834  H   GLU B  27       0.982  -6.691  20.720  1.00 93.64           H  
ATOM   2835  CA  GLU B  27       0.335  -5.136  19.397  1.00 93.64           C  
ATOM   2836  HA  GLU B  27      -0.675  -4.725  19.398  1.00 93.64           H  
ATOM   2837  C   GLU B  27       0.824  -5.127  17.938  1.00 93.64           C  
ATOM   2838  CB  GLU B  27       1.243  -4.217  20.228  1.00 93.64           C  
ATOM   2839  HB2 GLU B  27       1.312  -3.247  19.735  1.00 93.64           H  
ATOM   2840  HB3 GLU B  27       2.241  -4.656  20.251  1.00 93.64           H  
ATOM   2841  O   GLU B  27       0.463  -4.241  17.176  1.00 93.64           O  
ATOM   2842  CG  GLU B  27       0.753  -3.988  21.668  1.00 93.64           C  
ATOM   2843  HG2 GLU B  27       0.516  -4.945  22.134  1.00 93.64           H  
ATOM   2844  HG3 GLU B  27      -0.182  -3.429  21.645  1.00 93.64           H  
ATOM   2845  CD  GLU B  27       1.782  -3.265  22.555  1.00 93.64           C  
ATOM   2846  OE1 GLU B  27       1.446  -3.043  23.747  1.00 93.64           O  
ATOM   2847  OE2 GLU B  27       2.925  -3.021  22.090  1.00 93.64           O  
ATOM   2848  N   LEU B  28       1.644  -6.094  17.528  1.00 94.57           N  
ATOM   2849  H   LEU B  28       1.956  -6.784  18.196  1.00 94.57           H  
ATOM   2850  CA  LEU B  28       2.107  -6.206  16.142  1.00 94.57           C  
ATOM   2851  HA  LEU B  28       2.214  -5.213  15.705  1.00 94.57           H  
ATOM   2852  C   LEU B  28       1.105  -6.963  15.259  1.00 94.57           C  
ATOM   2853  CB  LEU B  28       3.475  -6.902  16.148  1.00 94.57           C  
ATOM   2854  HB2 LEU B  28       3.718  -7.215  15.132  1.00 94.57           H  
ATOM   2855  HB3 LEU B  28       3.396  -7.801  16.760  1.00 94.57           H  
ATOM   2856  O   LEU B  28       0.897  -6.598  14.108  1.00 94.57           O  
ATOM   2857  CG  LEU B  28       4.617  -6.022  16.680  1.00 94.57           C  
ATOM   2858  HG  LEU B  28       4.315  -5.519  17.599  1.00 94.57           H  
ATOM   2859  CD1 LEU B  28       5.818  -6.910  16.997  1.00 94.57           C  
ATOM   2860 HD11 LEU B  28       6.162  -7.396  16.084  1.00 94.57           H  
ATOM   2861 HD12 LEU B  28       6.624  -6.297  17.403  1.00 94.57           H  
ATOM   2862 HD13 LEU B  28       5.537  -7.664  17.732  1.00 94.57           H  
ATOM   2863  CD2 LEU B  28       5.032  -4.968  15.654  1.00 94.57           C  
ATOM   2864 HD21 LEU B  28       5.929  -4.450  15.991  1.00 94.57           H  
ATOM   2865 HD22 LEU B  28       4.232  -4.241  15.517  1.00 94.57           H  
ATOM   2866 HD23 LEU B  28       5.250  -5.443  14.697  1.00 94.57           H  
ATOM   2867  N   GLU B  29       0.485  -8.018  15.789  1.00 92.19           N  
ATOM   2868  H   GLU B  29       0.750  -8.304  16.720  1.00 92.19           H  
ATOM   2869  CA  GLU B  29      -0.377  -8.917  15.007  1.00 92.19           C  
ATOM   2870  HA  GLU B  29      -0.049  -8.931  13.967  1.00 92.19           H  
ATOM   2871  C   GLU B  29      -1.849  -8.491  15.002  1.00 92.19           C  
ATOM   2872  CB  GLU B  29      -0.267 -10.345  15.570  1.00 92.19           C  
ATOM   2873  HB2 GLU B  29      -0.993 -10.980  15.063  1.00 92.19           H  
ATOM   2874  HB3 GLU B  29      -0.509 -10.324  16.632  1.00 92.19           H  
ATOM   2875  O   GLU B  29      -2.543  -8.640  13.998  1.00 92.19           O  
ATOM   2876  CG  GLU B  29       1.128 -10.959  15.372  1.00 92.19           C  
ATOM   2877  HG2 GLU B  29       1.869 -10.321  15.853  1.00 92.19           H  
ATOM   2878  HG3 GLU B  29       1.347 -10.981  14.304  1.00 92.19           H  
ATOM   2879  CD  GLU B  29       1.267 -12.380  15.949  1.00 92.19           C  
ATOM   2880  OE1 GLU B  29       2.176 -13.116  15.488  1.00 92.19           O  
ATOM   2881  OE2 GLU B  29       0.542 -12.747  16.900  1.00 92.19           O  
ATOM   2882  N   SER B  30      -2.350  -8.003  16.135  1.00 89.31           N  
ATOM   2883  H   SER B  30      -1.726  -7.869  16.918  1.00 89.31           H  
ATOM   2884  CA  SER B  30      -3.787  -7.924  16.407  1.00 89.31           C  
ATOM   2885  HA  SER B  30      -4.319  -7.788  15.466  1.00 89.31           H  
ATOM   2886  C   SER B  30      -4.141  -6.725  17.285  1.00 89.31           C  
ATOM   2887  CB  SER B  30      -4.263  -9.247  17.030  1.00 89.31           C  
ATOM   2888  HB2 SER B  30      -3.959 -10.081  16.398  1.00 89.31           H  
ATOM   2889  HB3 SER B  30      -5.351  -9.242  17.096  1.00 89.31           H  
ATOM   2890  O   SER B  30      -5.024  -6.820  18.137  1.00 89.31           O  
ATOM   2891  OG  SER B  30      -3.713  -9.404  18.330  1.00 89.31           O  
ATOM   2892  HG  SER B  30      -3.927  -8.578  18.770  1.00 89.31           H  
ATOM   2893  N   ASP B  31      -3.414  -5.617  17.145  1.00 93.70           N  
ATOM   2894  H   ASP B  31      -2.638  -5.615  16.499  1.00 93.70           H  
ATOM   2895  CA  ASP B  31      -3.773  -4.379  17.832  1.00 93.70           C  
ATOM   2896  HA  ASP B  31      -3.848  -4.592  18.899  1.00 93.70           H  
ATOM   2897  C   ASP B  31      -5.118  -3.882  17.316  1.00 93.70           C  
ATOM   2898  CB  ASP B  31      -2.713  -3.308  17.598  1.00 93.70           C  
ATOM   2899  HB2 ASP B  31      -2.932  -2.764  16.680  1.00 93.70           H  
ATOM   2900  HB3 ASP B  31      -1.761  -3.822  17.463  1.00 93.70           H  
ATOM   2901  O   ASP B  31      -5.353  -3.855  16.099  1.00 93.70           O  
ATOM   2902  CG  ASP B  31      -2.532  -2.309  18.730  1.00 93.70           C  
ATOM   2903  OD1 ASP B  31      -3.038  -2.512  19.858  1.00 93.70           O  
ATOM   2904  OD2 ASP B  31      -1.740  -1.364  18.522  1.00 93.70           O  
ATOM   2905  N   ASP B  32      -5.977  -3.483  18.247  1.00 98.17           N  
ATOM   2906  H   ASP B  32      -5.678  -3.500  19.211  1.00 98.17           H  
ATOM   2907  CA  ASP B  32      -7.269  -2.890  17.938  1.00 98.17           C  
ATOM   2908  HA  ASP B  32      -7.764  -3.478  17.166  1.00 98.17           H  
ATOM   2909  C   ASP B  32      -7.040  -1.470  17.393  1.00 98.17           C  
ATOM   2910  CB  ASP B  32      -8.148  -2.901  19.204  1.00 98.17           C  
ATOM   2911  HB2 ASP B  32      -8.975  -2.207  19.055  1.00 98.17           H  
ATOM   2912  HB3 ASP B  32      -7.566  -2.526  20.045  1.00 98.17           H  
ATOM   2913  O   ASP B  32      -6.327  -0.666  18.002  1.00 98.17           O  
ATOM   2914  CG  ASP B  32      -8.733  -4.280  19.566  1.00 98.17           C  
ATOM   2915  OD1 ASP B  32      -8.939  -5.124  18.670  1.00 98.17           O  
ATOM   2916  OD2 ASP B  32      -9.063  -4.505  20.756  1.00 98.17           O  
ATOM   2917  N   ILE B  33      -7.638  -1.142  16.246  1.00 98.90           N  
ATOM   2918  H   ILE B  33      -8.212  -1.836  15.787  1.00 98.90           H  
ATOM   2919  CA  ILE B  33      -7.511   0.177  15.606  1.00 98.90           C  
ATOM   2920  HA  ILE B  33      -6.745   0.763  16.115  1.00 98.90           H  
ATOM   2921  C   ILE B  33      -8.831   0.933  15.762  1.00 98.90           C  
ATOM   2922  CB  ILE B  33      -7.069   0.029  14.131  1.00 98.90           C  
ATOM   2923  HB  ILE B  33      -7.831  -0.553  13.613  1.00 98.90           H  
ATOM   2924  O   ILE B  33      -9.880   0.437  15.372  1.00 98.90           O  
ATOM   2925  CG1 ILE B  33      -5.744  -0.750  13.955  1.00 98.90           C  
ATOM   2926 HG12 ILE B  33      -5.891  -1.780  14.278  1.00 98.90           H  
ATOM   2927 HG13 ILE B  33      -5.497  -0.783  12.894  1.00 98.90           H  
ATOM   2928  CG2 ILE B  33      -6.985   1.391  13.420  1.00 98.90           C  
ATOM   2929 HG21 ILE B  33      -6.280   2.048  13.929  1.00 98.90           H  
ATOM   2930 HG22 ILE B  33      -7.962   1.874  13.405  1.00 98.90           H  
ATOM   2931 HG23 ILE B  33      -6.661   1.259  12.387  1.00 98.90           H  
ATOM   2932  CD1 ILE B  33      -4.534  -0.180  14.707  1.00 98.90           C  
ATOM   2933 HD11 ILE B  33      -4.371   0.865  14.444  1.00 98.90           H  
ATOM   2934 HD12 ILE B  33      -3.644  -0.749  14.439  1.00 98.90           H  
ATOM   2935 HD13 ILE B  33      -4.686  -0.272  15.783  1.00 98.90           H  
ATOM   2936  N   ALA B  34      -8.802   2.133  16.329  1.00 98.91           N  
ATOM   2937  H   ALA B  34      -7.899   2.549  16.507  1.00 98.91           H  
ATOM   2938  CA  ALA B  34      -9.957   3.013  16.434  1.00 98.91           C  
ATOM   2939  HA  ALA B  34     -10.854   2.416  16.600  1.00 98.91           H  
ATOM   2940  C   ALA B  34     -10.148   3.824  15.146  1.00 98.91           C  
ATOM   2941  CB  ALA B  34      -9.770   3.930  17.647  1.00 98.91           C  
ATOM   2942  HB1 ALA B  34      -8.820   4.460  17.569  1.00 98.91           H  
ATOM   2943  HB2 ALA B  34      -9.789   3.341  18.564  1.00 98.91           H  
ATOM   2944  HB3 ALA B  34     -10.574   4.664  17.677  1.00 98.91           H  
ATOM   2945  O   ALA B  34      -9.196   4.411  14.626  1.00 98.91           O  
ATOM   2946  N   ILE B  35     -11.392   3.905  14.676  1.00 98.93           N  
ATOM   2947  H   ILE B  35     -12.116   3.395  15.163  1.00 98.93           H  
ATOM   2948  CA  ILE B  35     -11.822   4.944  13.738  1.00 98.93           C  
ATOM   2949  HA  ILE B  35     -10.989   5.227  13.094  1.00 98.93           H  
ATOM   2950  C   ILE B  35     -12.215   6.155  14.579  1.00 98.93           C  
ATOM   2951  CB  ILE B  35     -12.980   4.451  12.842  1.00 98.93           C  
ATOM   2952  HB  ILE B  35     -13.807   4.128  13.475  1.00 98.93           H  
ATOM   2953  O   ILE B  35     -13.188   6.078  15.331  1.00 98.93           O  
ATOM   2954  CG1 ILE B  35     -12.533   3.268  11.955  1.00 98.93           C  
ATOM   2955 HG12 ILE B  35     -11.933   3.655  11.131  1.00 98.93           H  
ATOM   2956 HG13 ILE B  35     -11.915   2.579  12.531  1.00 98.93           H  
ATOM   2957  CG2 ILE B  35     -13.449   5.618  11.954  1.00 98.93           C  
ATOM   2958 HG21 ILE B  35     -12.600   6.053  11.427  1.00 98.93           H  
ATOM   2959 HG22 ILE B  35     -13.906   6.394  12.567  1.00 98.93           H  
ATOM   2960 HG23 ILE B  35     -14.188   5.285  11.225  1.00 98.93           H  
ATOM   2961  CD1 ILE B  35     -13.683   2.455  11.356  1.00 98.93           C  
ATOM   2962 HD11 ILE B  35     -13.273   1.661  10.731  1.00 98.93           H  
ATOM   2963 HD12 ILE B  35     -14.262   2.000  12.160  1.00 98.93           H  
ATOM   2964 HD13 ILE B  35     -14.322   3.085  10.738  1.00 98.93           H  
ATOM   2965  N   VAL B  36     -11.452   7.244  14.473  1.00 98.82           N  
ATOM   2966  H   VAL B  36     -10.682   7.228  13.819  1.00 98.82           H  
ATOM   2967  CA  VAL B  36     -11.632   8.438  15.316  1.00 98.82           C  
ATOM   2968  HA  VAL B  36     -12.293   8.156  16.136  1.00 98.82           H  
ATOM   2969  C   VAL B  36     -12.355   9.583  14.613  1.00 98.82           C  
ATOM   2970  CB  VAL B  36     -10.314   8.915  15.957  1.00 98.82           C  
ATOM   2971  HB  VAL B  36     -10.529   9.798  16.559  1.00 98.82           H  
ATOM   2972  O   VAL B  36     -13.007  10.397  15.249  1.00 98.82           O  
ATOM   2973  CG1 VAL B  36      -9.727   7.839  16.880  1.00 98.82           C  
ATOM   2974 HG11 VAL B  36     -10.466   7.574  17.636  1.00 98.82           H  
ATOM   2975 HG12 VAL B  36      -8.846   8.237  17.382  1.00 98.82           H  
ATOM   2976 HG13 VAL B  36      -9.449   6.952  16.311  1.00 98.82           H  
ATOM   2977  CG2 VAL B  36      -9.241   9.297  14.930  1.00 98.82           C  
ATOM   2978 HG21 VAL B  36      -8.941   8.429  14.343  1.00 98.82           H  
ATOM   2979 HG22 VAL B  36      -8.369   9.691  15.451  1.00 98.82           H  
ATOM   2980 HG23 VAL B  36      -9.620  10.081  14.274  1.00 98.82           H  
ATOM   2981  N   GLY B  37     -12.314   9.612  13.284  1.00 98.80           N  
ATOM   2982  H   GLY B  37     -11.788   8.894  12.807  1.00 98.80           H  
ATOM   2983  CA  GLY B  37     -13.056  10.567  12.468  1.00 98.80           C  
ATOM   2984  HA2 GLY B  37     -12.446  11.448  12.270  1.00 98.80           H  
ATOM   2985  HA3 GLY B  37     -13.957  10.885  12.992  1.00 98.80           H  
ATOM   2986  C   GLY B  37     -13.449   9.945  11.141  1.00 98.80           C  
ATOM   2987  O   GLY B  37     -12.818   8.994  10.678  1.00 98.80           O  
ATOM   2988  N   ALA B  38     -14.504  10.464  10.526  1.00 98.80           N  
ATOM   2989  H   ALA B  38     -14.986  11.244  10.950  1.00 98.80           H  
ATOM   2990  CA  ALA B  38     -14.957  10.026   9.215  1.00 98.80           C  
ATOM   2991  HA  ALA B  38     -14.087   9.746   8.621  1.00 98.80           H  
ATOM   2992  C   ALA B  38     -15.676  11.165   8.491  1.00 98.80           C  
ATOM   2993  CB  ALA B  38     -15.861   8.794   9.372  1.00 98.80           C  
ATOM   2994  HB1 ALA B  38     -16.192   8.454   8.390  1.00 98.80           H  
ATOM   2995  HB2 ALA B  38     -15.311   7.990   9.860  1.00 98.80           H  
ATOM   2996  HB3 ALA B  38     -16.730   9.040   9.982  1.00 98.80           H  
ATOM   2997  O   ALA B  38     -16.378  11.965   9.110  1.00 98.80           O  
ATOM   2998  N   ALA B  39     -15.543  11.224   7.175  1.00 98.78           N  
ATOM   2999  H   ALA B  39     -14.933  10.564   6.714  1.00 98.78           H  
ATOM   3000  CA  ALA B  39     -16.324  12.122   6.336  1.00 98.78           C  
ATOM   3001  HA  ALA B  39     -17.291  12.299   6.808  1.00 98.78           H  
ATOM   3002  C   ALA B  39     -16.603  11.475   4.980  1.00 98.78           C  
ATOM   3003  CB  ALA B  39     -15.603  13.467   6.207  1.00 98.78           C  
ATOM   3004  HB1 ALA B  39     -16.184  14.158   5.596  1.00 98.78           H  
ATOM   3005  HB2 ALA B  39     -14.633  13.312   5.734  1.00 98.78           H  
ATOM   3006  HB3 ALA B  39     -15.456  13.912   7.191  1.00 98.78           H  
ATOM   3007  O   ALA B  39     -15.961  10.494   4.586  1.00 98.78           O  
ATOM   3008  N   CYS B  40     -17.593  12.012   4.275  1.00 98.42           N  
ATOM   3009  H   CYS B  40     -18.036  12.864   4.590  1.00 98.42           H  
ATOM   3010  CA  CYS B  40     -18.011  11.488   2.989  1.00 98.42           C  
ATOM   3011  HA  CYS B  40     -17.123  11.147   2.456  1.00 98.42           H  
ATOM   3012  C   CYS B  40     -18.692  12.536   2.121  1.00 98.42           C  
ATOM   3013  CB  CYS B  40     -18.956  10.296   3.189  1.00 98.42           C  
ATOM   3014  HB2 CYS B  40     -18.415   9.505   3.709  1.00 98.42           H  
ATOM   3015  HB3 CYS B  40     -19.260   9.915   2.214  1.00 98.42           H  
ATOM   3016  O   CYS B  40     -19.333  13.463   2.611  1.00 98.42           O  
ATOM   3017  SG  CYS B  40     -20.441  10.762   4.135  1.00 98.42           S  
ATOM   3018  HG  CYS B  40     -20.769  11.826   3.397  1.00 98.42           H  
ATOM   3019  N   ARG B  41     -18.643  12.274   0.818  1.00 98.24           N  
ATOM   3020  H   ARG B  41     -18.078  11.485   0.539  1.00 98.24           H  
ATOM   3021  CA  ARG B  41     -19.470  12.894  -0.209  1.00 98.24           C  
ATOM   3022  HA  ARG B  41     -20.253  13.482   0.270  1.00 98.24           H  
ATOM   3023  C   ARG B  41     -20.129  11.785  -1.011  1.00 98.24           C  
ATOM   3024  CB  ARG B  41     -18.581  13.793  -1.088  1.00 98.24           C  
ATOM   3025  HB2 ARG B  41     -18.753  13.584  -2.144  1.00 98.24           H  
ATOM   3026  HB3 ARG B  41     -17.529  13.587  -0.892  1.00 98.24           H  
ATOM   3027  O   ARG B  41     -19.430  11.078  -1.738  1.00 98.24           O  
ATOM   3028  CG  ARG B  41     -18.843  15.275  -0.836  1.00 98.24           C  
ATOM   3029  HG2 ARG B  41     -18.050  15.848  -1.317  1.00 98.24           H  
ATOM   3030  HG3 ARG B  41     -18.824  15.485   0.233  1.00 98.24           H  
ATOM   3031  CD  ARG B  41     -20.190  15.684  -1.437  1.00 98.24           C  
ATOM   3032  HD2 ARG B  41     -20.998  15.234  -0.861  1.00 98.24           H  
ATOM   3033  HD3 ARG B  41     -20.242  15.334  -2.468  1.00 98.24           H  
ATOM   3034  NE  ARG B  41     -20.310  17.141  -1.424  1.00 98.24           N  
ATOM   3035  HE  ARG B  41     -19.492  17.659  -1.136  1.00 98.24           H  
ATOM   3036  NH1 ARG B  41     -22.510  17.318  -2.055  1.00 98.24           N  
ATOM   3037 HH11 ARG B  41     -22.618  16.328  -1.886  1.00 98.24           H  
ATOM   3038 HH12 ARG B  41     -23.279  17.964  -1.953  1.00 98.24           H  
ATOM   3039  NH2 ARG B  41     -21.301  19.143  -1.659  1.00 98.24           N  
ATOM   3040 HH21 ARG B  41     -20.472  19.594  -1.299  1.00 98.24           H  
ATOM   3041 HH22 ARG B  41     -22.171  19.651  -1.590  1.00 98.24           H  
ATOM   3042  CZ  ARG B  41     -21.367  17.852  -1.728  1.00 98.24           C  
ATOM   3043  N   PHE B  42     -21.447  11.643  -0.895  1.00 98.12           N  
ATOM   3044  H   PHE B  42     -21.947  12.275  -0.286  1.00 98.12           H  
ATOM   3045  CA  PHE B  42     -22.222  10.619  -1.600  1.00 98.12           C  
ATOM   3046  HA  PHE B  42     -21.560  10.148  -2.326  1.00 98.12           H  
ATOM   3047  C   PHE B  42     -23.389  11.217  -2.415  1.00 98.12           C  
ATOM   3048  CB  PHE B  42     -22.682   9.523  -0.616  1.00 98.12           C  
ATOM   3049  HB2 PHE B  42     -23.294   8.795  -1.149  1.00 98.12           H  
ATOM   3050  HB3 PHE B  42     -23.327   9.975   0.137  1.00 98.12           H  
ATOM   3051  O   PHE B  42     -23.763  12.386  -2.235  1.00 98.12           O  
ATOM   3052  CG  PHE B  42     -21.597   8.750   0.112  1.00 98.12           C  
ATOM   3053  CD1 PHE B  42     -20.381   8.414  -0.516  1.00 98.12           C  
ATOM   3054  HD1 PHE B  42     -20.197   8.699  -1.541  1.00 98.12           H  
ATOM   3055  CD2 PHE B  42     -21.824   8.330   1.435  1.00 98.12           C  
ATOM   3056  HD2 PHE B  42     -22.754   8.573   1.928  1.00 98.12           H  
ATOM   3057  CE1 PHE B  42     -19.394   7.695   0.177  1.00 98.12           C  
ATOM   3058  HE1 PHE B  42     -18.460   7.456  -0.309  1.00 98.12           H  
ATOM   3059  CE2 PHE B  42     -20.844   7.598   2.125  1.00 98.12           C  
ATOM   3060  HE2 PHE B  42     -21.020   7.297   3.147  1.00 98.12           H  
ATOM   3061  CZ  PHE B  42     -19.630   7.282   1.498  1.00 98.12           C  
ATOM   3062  HZ  PHE B  42     -18.881   6.725   2.041  1.00 98.12           H  
ATOM   3063  N   PRO B  43     -23.944  10.455  -3.380  1.00 96.80           N  
ATOM   3064  CA  PRO B  43     -25.084  10.878  -4.190  1.00 96.80           C  
ATOM   3065  HA  PRO B  43     -24.799  11.768  -4.753  1.00 96.80           H  
ATOM   3066  C   PRO B  43     -26.328  11.189  -3.344  1.00 96.80           C  
ATOM   3067  CB  PRO B  43     -25.328   9.726  -5.169  1.00 96.80           C  
ATOM   3068  HB2 PRO B  43     -26.022   9.011  -4.729  1.00 96.80           H  
ATOM   3069  HB3 PRO B  43     -25.698  10.078  -6.132  1.00 96.80           H  
ATOM   3070  O   PRO B  43     -26.393  10.883  -2.163  1.00 96.80           O  
ATOM   3071  CG  PRO B  43     -23.958   9.066  -5.293  1.00 96.80           C  
ATOM   3072  HG2 PRO B  43     -23.317   9.645  -5.958  1.00 96.80           H  
ATOM   3073  HG3 PRO B  43     -24.023   8.027  -5.618  1.00 96.80           H  
ATOM   3074  CD  PRO B  43     -23.456   9.171  -3.861  1.00 96.80           C  
ATOM   3075  HD2 PRO B  43     -22.368   9.111  -3.846  1.00 96.80           H  
ATOM   3076  HD3 PRO B  43     -23.881   8.362  -3.266  1.00 96.80           H  
ATOM   3077  N   GLY B  44     -27.337  11.831  -3.936  1.00 93.82           N  
ATOM   3078  H   GLY B  44     -27.266  12.021  -4.926  1.00 93.82           H  
ATOM   3079  CA  GLY B  44     -28.559  12.225  -3.210  1.00 93.82           C  
ATOM   3080  HA2 GLY B  44     -28.821  11.446  -2.495  1.00 93.82           H  
ATOM   3081  HA3 GLY B  44     -29.384  12.321  -3.916  1.00 93.82           H  
ATOM   3082  C   GLY B  44     -28.433  13.539  -2.427  1.00 93.82           C  
ATOM   3083  O   GLY B  44     -29.439  14.094  -1.989  1.00 93.82           O  
ATOM   3084  N   GLY B  45     -27.228  14.112  -2.356  1.00 90.00           N  
ATOM   3085  H   GLY B  45     -26.442  13.562  -2.670  1.00 90.00           H  
ATOM   3086  CA  GLY B  45     -26.945  15.333  -1.594  1.00 90.00           C  
ATOM   3087  HA2 GLY B  45     -26.214  15.927  -2.141  1.00 90.00           H  
ATOM   3088  HA3 GLY B  45     -27.852  15.924  -1.467  1.00 90.00           H  
ATOM   3089  C   GLY B  45     -26.364  15.059  -0.208  1.00 90.00           C  
ATOM   3090  O   GLY B  45     -26.492  15.908   0.669  1.00 90.00           O  
ATOM   3091  N   ASP B  46     -25.739  13.897  -0.026  1.00 83.84           N  
ATOM   3092  H   ASP B  46     -25.689  13.223  -0.777  1.00 83.84           H  
ATOM   3093  CA  ASP B  46     -25.046  13.520   1.202  1.00 83.84           C  
ATOM   3094  HA  ASP B  46     -25.614  13.870   2.064  1.00 83.84           H  
ATOM   3095  C   ASP B  46     -23.678  14.193   1.262  1.00 83.84           C  
ATOM   3096  CB  ASP B  46     -24.953  11.991   1.270  1.00 83.84           C  
ATOM   3097  HB2 ASP B  46     -24.607  11.631   0.301  1.00 83.84           H  
ATOM   3098  HB3 ASP B  46     -24.241  11.702   2.043  1.00 83.84           H  
ATOM   3099  O   ASP B  46     -22.683  13.703   0.726  1.00 83.84           O  
ATOM   3100  CG  ASP B  46     -26.303  11.360   1.585  1.00 83.84           C  
ATOM   3101  OD1 ASP B  46     -27.123  12.056   2.216  1.00 83.84           O  
ATOM   3102  OD2 ASP B  46     -26.557  10.206   1.182  1.00 83.84           O  
ATOM   3103  N   GLU B  47     -23.643  15.364   1.892  1.00 89.55           N  
ATOM   3104  H   GLU B  47     -24.516  15.723   2.252  1.00 89.55           H  
ATOM   3105  CA  GLU B  47     -22.418  16.149   2.115  1.00 89.55           C  
ATOM   3106  HA  GLU B  47     -21.673  15.849   1.379  1.00 89.55           H  
ATOM   3107  C   GLU B  47     -21.786  15.854   3.484  1.00 89.55           C  
ATOM   3108  CB  GLU B  47     -22.658  17.662   1.927  1.00 89.55           C  
ATOM   3109  HB2 GLU B  47     -22.951  18.103   2.879  1.00 89.55           H  
ATOM   3110  HB3 GLU B  47     -21.705  18.101   1.629  1.00 89.55           H  
ATOM   3111  O   GLU B  47     -20.840  16.511   3.897  1.00 89.55           O  
ATOM   3112  CG  GLU B  47     -23.733  18.030   0.891  1.00 89.55           C  
ATOM   3113  HG2 GLU B  47     -24.703  18.043   1.388  1.00 89.55           H  
ATOM   3114  HG3 GLU B  47     -23.780  17.256   0.126  1.00 89.55           H  
ATOM   3115  CD  GLU B  47     -23.506  19.385   0.210  1.00 89.55           C  
ATOM   3116  OE1 GLU B  47     -23.872  19.477  -0.993  1.00 89.55           O  
ATOM   3117  OE2 GLU B  47     -22.892  20.291   0.803  1.00 89.55           O  
ATOM   3118  N   GLY B  48     -22.339  14.898   4.230  1.00 93.14           N  
ATOM   3119  H   GLY B  48     -23.121  14.382   3.852  1.00 93.14           H  
ATOM   3120  CA  GLY B  48     -21.834  14.515   5.538  1.00 93.14           C  
ATOM   3121  HA2 GLY B  48     -20.779  14.258   5.440  1.00 93.14           H  
ATOM   3122  HA3 GLY B  48     -21.927  15.362   6.218  1.00 93.14           H  
ATOM   3123  C   GLY B  48     -22.576  13.321   6.127  1.00 93.14           C  
ATOM   3124  O   GLY B  48     -23.584  12.857   5.594  1.00 93.14           O  
ATOM   3125  N   LEU B  49     -22.078  12.842   7.265  1.00 96.75           N  
ATOM   3126  H   LEU B  49     -21.267  13.292   7.665  1.00 96.75           H  
ATOM   3127  CA  LEU B  49     -22.557  11.636   7.938  1.00 96.75           C  
ATOM   3128  HA  LEU B  49     -22.466  10.787   7.260  1.00 96.75           H  
ATOM   3129  C   LEU B  49     -24.037  11.700   8.350  1.00 96.75           C  
ATOM   3130  CB  LEU B  49     -21.659  11.419   9.169  1.00 96.75           C  
ATOM   3131  HB2 LEU B  49     -22.095  10.642   9.796  1.00 96.75           H  
ATOM   3132  HB3 LEU B  49     -21.655  12.333   9.763  1.00 96.75           H  
ATOM   3133  O   LEU B  49     -24.751  10.708   8.233  1.00 96.75           O  
ATOM   3134  CG  LEU B  49     -20.207  11.020   8.856  1.00 96.75           C  
ATOM   3135  HG  LEU B  49     -19.731  11.801   8.264  1.00 96.75           H  
ATOM   3136  CD1 LEU B  49     -19.444  10.873  10.170  1.00 96.75           C  
ATOM   3137 HD11 LEU B  49     -19.477  11.810  10.727  1.00 96.75           H  
ATOM   3138 HD12 LEU B  49     -18.403  10.620   9.971  1.00 96.75           H  
ATOM   3139 HD13 LEU B  49     -19.892  10.089  10.781  1.00 96.75           H  
ATOM   3140  CD2 LEU B  49     -20.105   9.701   8.090  1.00 96.75           C  
ATOM   3141 HD21 LEU B  49     -20.542   9.808   7.098  1.00 96.75           H  
ATOM   3142 HD22 LEU B  49     -20.626   8.915   8.637  1.00 96.75           H  
ATOM   3143 HD23 LEU B  49     -19.056   9.426   7.979  1.00 96.75           H  
ATOM   3144  N   GLU B  50     -24.524  12.863   8.779  1.00 94.97           N  
ATOM   3145  H   GLU B  50     -23.897  13.651   8.852  1.00 94.97           H  
ATOM   3146  CA  GLU B  50     -25.891  13.040   9.283  1.00 94.97           C  
ATOM   3147  HA  GLU B  50     -26.116  12.235   9.982  1.00 94.97           H  
ATOM   3148  C   GLU B  50     -26.925  12.972   8.146  1.00 94.97           C  
ATOM   3149  CB  GLU B  50     -26.034  14.388  10.026  1.00 94.97           C  
ATOM   3150  HB2 GLU B  50     -26.023  15.204   9.304  1.00 94.97           H  
ATOM   3151  HB3 GLU B  50     -27.020  14.392  10.490  1.00 94.97           H  
ATOM   3152  O   GLU B  50     -28.008  12.406   8.306  1.00 94.97           O  
ATOM   3153  CG  GLU B  50     -25.002  14.687  11.138  1.00 94.97           C  
ATOM   3154  HG2 GLU B  50     -25.408  15.487  11.757  1.00 94.97           H  
ATOM   3155  HG3 GLU B  50     -24.889  13.806  11.769  1.00 94.97           H  
ATOM   3156  CD  GLU B  50     -23.624  15.144  10.614  1.00 94.97           C  
ATOM   3157  OE1 GLU B  50     -22.664  15.322  11.393  1.00 94.97           O  
ATOM   3158  OE2 GLU B  50     -23.466  15.325   9.383  1.00 94.97           O  
ATOM   3159  N   THR B  51     -26.587  13.529   6.976  1.00 95.64           N  
ATOM   3160  H   THR B  51     -25.630  13.834   6.879  1.00 95.64           H  
ATOM   3161  CA  THR B  51     -27.441  13.420   5.776  1.00 95.64           C  
ATOM   3162  HA  THR B  51     -28.472  13.609   6.075  1.00 95.64           H  
ATOM   3163  C   THR B  51     -27.438  11.999   5.233  1.00 95.64           C  
ATOM   3164  CB  THR B  51     -27.088  14.434   4.672  1.00 95.64           C  
ATOM   3165  HB  THR B  51     -27.481  14.083   3.717  1.00 95.64           H  
ATOM   3166  O   THR B  51     -28.517  11.458   4.982  1.00 95.64           O  
ATOM   3167  CG2 THR B  51     -27.732  15.788   4.968  1.00 95.64           C  
ATOM   3168 HG21 THR B  51     -27.362  16.177   5.917  1.00 95.64           H  
ATOM   3169 HG22 THR B  51     -28.815  15.675   5.016  1.00 95.64           H  
ATOM   3170 HG23 THR B  51     -27.481  16.483   4.167  1.00 95.64           H  
ATOM   3171  OG1 THR B  51     -25.705  14.684   4.543  1.00 95.64           O  
ATOM   3172  HG1 THR B  51     -25.343  14.897   5.406  1.00 95.64           H  
ATOM   3173  N   TYR B  52     -26.264  11.363   5.209  1.00 97.64           N  
ATOM   3174  H   TYR B  52     -25.422  11.887   5.398  1.00 97.64           H  
ATOM   3175  CA  TYR B  52     -26.121   9.972   4.803  1.00 97.64           C  
ATOM   3176  HA  TYR B  52     -26.520   9.878   3.793  1.00 97.64           H  
ATOM   3177  C   TYR B  52     -26.930   9.016   5.692  1.00 97.64           C  
ATOM   3178  CB  TYR B  52     -24.627   9.628   4.783  1.00 97.64           C  
ATOM   3179  HB2 TYR B  52     -24.213   9.813   5.775  1.00 97.64           H  
ATOM   3180  HB3 TYR B  52     -24.123  10.297   4.086  1.00 97.64           H  
ATOM   3181  O   TYR B  52     -27.698   8.201   5.177  1.00 97.64           O  
ATOM   3182  CG  TYR B  52     -24.302   8.206   4.378  1.00 97.64           C  
ATOM   3183  CD1 TYR B  52     -23.266   7.520   5.040  1.00 97.64           C  
ATOM   3184  HD1 TYR B  52     -22.714   8.012   5.827  1.00 97.64           H  
ATOM   3185  CD2 TYR B  52     -25.012   7.575   3.336  1.00 97.64           C  
ATOM   3186  HD2 TYR B  52     -25.794   8.098   2.805  1.00 97.64           H  
ATOM   3187  CE1 TYR B  52     -22.937   6.206   4.668  1.00 97.64           C  
ATOM   3188  HE1 TYR B  52     -22.143   5.676   5.173  1.00 97.64           H  
ATOM   3189  CE2 TYR B  52     -24.697   6.254   2.975  1.00 97.64           C  
ATOM   3190  HE2 TYR B  52     -25.251   5.751   2.197  1.00 97.64           H  
ATOM   3191  OH  TYR B  52     -23.301   4.330   3.253  1.00 97.64           O  
ATOM   3192  HH  TYR B  52     -22.495   4.018   3.671  1.00 97.64           H  
ATOM   3193  CZ  TYR B  52     -23.643   5.583   3.624  1.00 97.64           C  
ATOM   3194  N   TRP B  53     -26.856   9.156   7.023  1.00 97.78           N  
ATOM   3195  H   TRP B  53     -26.193   9.811   7.412  1.00 97.78           H  
ATOM   3196  CA  TRP B  53     -27.687   8.361   7.934  1.00 97.78           C  
ATOM   3197  HA  TRP B  53     -27.474   7.304   7.771  1.00 97.78           H  
ATOM   3198  C   TRP B  53     -29.177   8.563   7.673  1.00 97.78           C  
ATOM   3199  CB  TRP B  53     -27.404   8.694   9.401  1.00 97.78           C  
ATOM   3200  HB2 TRP B  53     -27.498   9.769   9.556  1.00 97.78           H  
ATOM   3201  HB3 TRP B  53     -26.383   8.407   9.655  1.00 97.78           H  
ATOM   3202  O   TRP B  53     -29.921   7.588   7.574  1.00 97.78           O  
ATOM   3203  CG  TRP B  53     -28.348   7.981  10.319  1.00 97.78           C  
ATOM   3204  CD1 TRP B  53     -29.290   8.570  11.088  1.00 97.78           C  
ATOM   3205  HD1 TRP B  53     -29.419   9.637  11.193  1.00 97.78           H  
ATOM   3206  CD2 TRP B  53     -28.526   6.542  10.503  1.00 97.78           C  
ATOM   3207  CE2 TRP B  53     -29.606   6.334  11.411  1.00 97.78           C  
ATOM   3208  CE3 TRP B  53     -27.893   5.391   9.984  1.00 97.78           C  
ATOM   3209  HE3 TRP B  53     -27.088   5.507   9.274  1.00 97.78           H  
ATOM   3210  NE1 TRP B  53     -30.048   7.601  11.715  1.00 97.78           N  
ATOM   3211  HE1 TRP B  53     -30.774   7.813  12.385  1.00 97.78           H  
ATOM   3212  CH2 TRP B  53     -29.337   3.937  11.310  1.00 97.78           C  
ATOM   3213  HH2 TRP B  53     -29.630   2.946  11.623  1.00 97.78           H  
ATOM   3214  CZ2 TRP B  53     -30.020   5.056  11.810  1.00 97.78           C  
ATOM   3215  HZ2 TRP B  53     -30.838   4.935  12.504  1.00 97.78           H  
ATOM   3216  CZ3 TRP B  53     -28.279   4.103  10.400  1.00 97.78           C  
ATOM   3217  HZ3 TRP B  53     -27.750   3.238  10.027  1.00 97.78           H  
ATOM   3218  N   ARG B  54     -29.620   9.815   7.521  1.00 96.76           N  
ATOM   3219  H   ARG B  54     -28.957  10.572   7.611  1.00 96.76           H  
ATOM   3220  CA  ARG B  54     -31.028  10.114   7.247  1.00 96.76           C  
ATOM   3221  HA  ARG B  54     -31.631   9.702   8.056  1.00 96.76           H  
ATOM   3222  C   ARG B  54     -31.504   9.422   5.967  1.00 96.76           C  
ATOM   3223  CB  ARG B  54     -31.212  11.631   7.209  1.00 96.76           C  
ATOM   3224  HB2 ARG B  54     -30.868  12.059   8.150  1.00 96.76           H  
ATOM   3225  HB3 ARG B  54     -30.595  12.031   6.404  1.00 96.76           H  
ATOM   3226  O   ARG B  54     -32.557   8.795   5.992  1.00 96.76           O  
ATOM   3227  CG  ARG B  54     -32.685  12.011   6.996  1.00 96.76           C  
ATOM   3228  HG2 ARG B  54     -33.066  11.517   6.102  1.00 96.76           H  
ATOM   3229  HG3 ARG B  54     -33.276  11.685   7.852  1.00 96.76           H  
ATOM   3230  CD  ARG B  54     -32.855  13.516   6.802  1.00 96.76           C  
ATOM   3231  HD2 ARG B  54     -32.506  14.032   7.696  1.00 96.76           H  
ATOM   3232  HD3 ARG B  54     -33.918  13.710   6.657  1.00 96.76           H  
ATOM   3233  NE  ARG B  54     -32.093  13.962   5.620  1.00 96.76           N  
ATOM   3234  HE  ARG B  54     -31.517  13.258   5.181  1.00 96.76           H  
ATOM   3235  NH1 ARG B  54     -32.933  16.075   5.460  1.00 96.76           N  
ATOM   3236 HH11 ARG B  54     -33.547  15.826   6.223  1.00 96.76           H  
ATOM   3237 HH12 ARG B  54     -33.033  16.938   4.945  1.00 96.76           H  
ATOM   3238  NH2 ARG B  54     -31.438  15.332   3.951  1.00 96.76           N  
ATOM   3239 HH21 ARG B  54     -31.465  16.210   3.452  1.00 96.76           H  
ATOM   3240 HH22 ARG B  54     -30.961  14.549   3.529  1.00 96.76           H  
ATOM   3241  CZ  ARG B  54     -32.156  15.124   5.018  1.00 96.76           C  
ATOM   3242  N   HIS B  55     -30.730   9.470   4.881  1.00 96.30           N  
ATOM   3243  H   HIS B  55     -29.857   9.977   4.920  1.00 96.30           H  
ATOM   3244  CA  HIS B  55     -31.088   8.775   3.640  1.00 96.30           C  
ATOM   3245  HA  HIS B  55     -32.092   9.074   3.341  1.00 96.30           H  
ATOM   3246  C   HIS B  55     -31.129   7.251   3.799  1.00 96.30           C  
ATOM   3247  CB  HIS B  55     -30.111   9.167   2.528  1.00 96.30           C  
ATOM   3248  HB2 HIS B  55     -30.221   8.466   1.700  1.00 96.30           H  
ATOM   3249  HB3 HIS B  55     -29.088   9.078   2.894  1.00 96.30           H  
ATOM   3250  O   HIS B  55     -32.038   6.612   3.266  1.00 96.30           O  
ATOM   3251  CG  HIS B  55     -30.307  10.550   1.966  1.00 96.30           C  
ATOM   3252  CD2 HIS B  55     -31.305  11.453   2.227  1.00 96.30           C  
ATOM   3253  HD2 HIS B  55     -32.151  11.289   2.878  1.00 96.30           H  
ATOM   3254  ND1 HIS B  55     -29.432  11.154   1.108  1.00 96.30           N  
ATOM   3255  HD1 HIS B  55     -28.464  10.878   1.021  1.00 96.30           H  
ATOM   3256  CE1 HIS B  55     -29.862  12.406   0.893  1.00 96.30           C  
ATOM   3257  HE1 HIS B  55     -29.283  13.158   0.376  1.00 96.30           H  
ATOM   3258  NE2 HIS B  55     -31.012  12.649   1.553  1.00 96.30           N  
ATOM   3259  N   LEU B  56     -30.203   6.663   4.562  1.00 97.40           N  
ATOM   3260  H   LEU B  56     -29.462   7.233   4.943  1.00 97.40           H  
ATOM   3261  CA  LEU B  56     -30.226   5.232   4.878  1.00 97.40           C  
ATOM   3262  HA  LEU B  56     -30.279   4.664   3.949  1.00 97.40           H  
ATOM   3263  C   LEU B  56     -31.463   4.846   5.703  1.00 97.40           C  
ATOM   3264  CB  LEU B  56     -28.946   4.856   5.641  1.00 97.40           C  
ATOM   3265  HB2 LEU B  56     -28.833   5.532   6.488  1.00 97.40           H  
ATOM   3266  HB3 LEU B  56     -29.071   3.851   6.045  1.00 97.40           H  
ATOM   3267  O   LEU B  56     -32.137   3.869   5.377  1.00 97.40           O  
ATOM   3268  CG  LEU B  56     -27.652   4.884   4.812  1.00 97.40           C  
ATOM   3269  HG  LEU B  56     -27.541   5.841   4.301  1.00 97.40           H  
ATOM   3270  CD1 LEU B  56     -26.474   4.688   5.768  1.00 97.40           C  
ATOM   3271 HD11 LEU B  56     -26.652   3.832   6.419  1.00 97.40           H  
ATOM   3272 HD12 LEU B  56     -25.552   4.541   5.206  1.00 97.40           H  
ATOM   3273 HD13 LEU B  56     -26.361   5.584   6.379  1.00 97.40           H  
ATOM   3274  CD2 LEU B  56     -27.629   3.775   3.759  1.00 97.40           C  
ATOM   3275 HD21 LEU B  56     -28.405   3.956   3.016  1.00 97.40           H  
ATOM   3276 HD22 LEU B  56     -26.664   3.789   3.253  1.00 97.40           H  
ATOM   3277 HD23 LEU B  56     -27.790   2.804   4.228  1.00 97.40           H  
ATOM   3278  N   ALA B  57     -31.778   5.613   6.748  1.00 96.83           N  
ATOM   3279  H   ALA B  57     -31.170   6.390   6.965  1.00 96.83           H  
ATOM   3280  CA  ALA B  57     -32.905   5.362   7.645  1.00 96.83           C  
ATOM   3281  HA  ALA B  57     -32.850   4.332   7.997  1.00 96.83           H  
ATOM   3282  C   ALA B  57     -34.265   5.541   6.948  1.00 96.83           C  
ATOM   3283  CB  ALA B  57     -32.765   6.297   8.851  1.00 96.83           C  
ATOM   3284  HB1 ALA B  57     -33.570   6.105   9.560  1.00 96.83           H  
ATOM   3285  HB2 ALA B  57     -31.809   6.122   9.344  1.00 96.83           H  
ATOM   3286  HB3 ALA B  57     -32.812   7.337   8.526  1.00 96.83           H  
ATOM   3287  O   ALA B  57     -35.199   4.783   7.210  1.00 96.83           O  
ATOM   3288  N   GLU B  58     -34.368   6.504   6.029  1.00 95.82           N  
ATOM   3289  H   GLU B  58     -33.593   7.142   5.918  1.00 95.82           H  
ATOM   3290  CA  GLU B  58     -35.549   6.721   5.182  1.00 95.82           C  
ATOM   3291  HA  GLU B  58     -36.446   6.622   5.793  1.00 95.82           H  
ATOM   3292  C   GLU B  58     -35.678   5.676   4.057  1.00 95.82           C  
ATOM   3293  CB  GLU B  58     -35.513   8.153   4.610  1.00 95.82           C  
ATOM   3294  HB2 GLU B  58     -34.545   8.320   4.138  1.00 95.82           H  
ATOM   3295  HB3 GLU B  58     -36.284   8.251   3.846  1.00 95.82           H  
ATOM   3296  O   GLU B  58     -36.695   5.645   3.364  1.00 95.82           O  
ATOM   3297  CG  GLU B  58     -35.770   9.230   5.685  1.00 95.82           C  
ATOM   3298  HG2 GLU B  58     -35.103   9.069   6.532  1.00 95.82           H  
ATOM   3299  HG3 GLU B  58     -36.789   9.108   6.050  1.00 95.82           H  
ATOM   3300  CD  GLU B  58     -35.589  10.677   5.182  1.00 95.82           C  
ATOM   3301  OE1 GLU B  58     -35.686  11.604   6.025  1.00 95.82           O  
ATOM   3302  OE2 GLU B  58     -35.359  10.889   3.968  1.00 95.82           O  
ATOM   3303  N   GLY B  59     -34.673   4.811   3.864  1.00 96.06           N  
ATOM   3304  H   GLY B  59     -33.873   4.859   4.478  1.00 96.06           H  
ATOM   3305  CA  GLY B  59     -34.655   3.823   2.785  1.00 96.06           C  
ATOM   3306  HA2 GLY B  59     -35.567   3.227   2.822  1.00 96.06           H  
ATOM   3307  HA3 GLY B  59     -33.796   3.166   2.927  1.00 96.06           H  
ATOM   3308  C   GLY B  59     -34.548   4.460   1.397  1.00 96.06           C  
ATOM   3309  O   GLY B  59     -35.050   3.901   0.422  1.00 96.06           O  
ATOM   3310  N   MET B  60     -33.926   5.638   1.296  1.00 95.97           N  
ATOM   3311  H   MET B  60     -33.484   6.020   2.120  1.00 95.97           H  
ATOM   3312  CA  MET B  60     -33.795   6.359   0.034  1.00 95.97           C  
ATOM   3313  HA  MET B  60     -34.795   6.453  -0.390  1.00 95.97           H  
ATOM   3314  C   MET B  60     -32.924   5.567  -0.946  1.00 95.97           C  
ATOM   3315  CB  MET B  60     -33.244   7.772   0.284  1.00 95.97           C  
ATOM   3316  HB2 MET B  60     -33.808   8.231   1.096  1.00 95.97           H  
ATOM   3317  HB3 MET B  60     -32.197   7.710   0.579  1.00 95.97           H  
ATOM   3318  O   MET B  60     -31.874   5.032  -0.575  1.00 95.97           O  
ATOM   3319  CG  MET B  60     -33.369   8.653  -0.968  1.00 95.97           C  
ATOM   3320  HG2 MET B  60     -34.417   8.694  -1.265  1.00 95.97           H  
ATOM   3321  HG3 MET B  60     -32.807   8.185  -1.777  1.00 95.97           H  
ATOM   3322  SD  MET B  60     -32.756  10.352  -0.809  1.00 95.97           S  
ATOM   3323  CE  MET B  60     -33.937  11.037   0.388  1.00 95.97           C  
ATOM   3324  HE1 MET B  60     -33.877  10.495   1.332  1.00 95.97           H  
ATOM   3325  HE2 MET B  60     -33.699  12.085   0.573  1.00 95.97           H  
ATOM   3326  HE3 MET B  60     -34.952  10.958  -0.003  1.00 95.97           H  
ATOM   3327  N   VAL B  61     -33.352   5.525  -2.211  1.00 96.69           N  
ATOM   3328  H   VAL B  61     -34.240   5.952  -2.435  1.00 96.69           H  
ATOM   3329  CA  VAL B  61     -32.562   4.977  -3.315  1.00 96.69           C  
ATOM   3330  HA  VAL B  61     -31.605   4.642  -2.915  1.00 96.69           H  
ATOM   3331  C   VAL B  61     -32.278   6.063  -4.335  1.00 96.69           C  
ATOM   3332  CB  VAL B  61     -33.214   3.757  -3.980  1.00 96.69           C  
ATOM   3333  HB  VAL B  61     -34.149   4.047  -4.458  1.00 96.69           H  
ATOM   3334  O   VAL B  61     -33.193   6.678  -4.884  1.00 96.69           O  
ATOM   3335  CG1 VAL B  61     -32.254   3.184  -5.039  1.00 96.69           C  
ATOM   3336 HG11 VAL B  61     -32.443   2.128  -5.231  1.00 96.69           H  
ATOM   3337 HG12 VAL B  61     -32.326   3.761  -5.962  1.00 96.69           H  
ATOM   3338 HG13 VAL B  61     -31.228   3.238  -4.675  1.00 96.69           H  
ATOM   3339  CG2 VAL B  61     -33.511   2.679  -2.937  1.00 96.69           C  
ATOM   3340 HG21 VAL B  61     -33.868   1.755  -3.391  1.00 96.69           H  
ATOM   3341 HG22 VAL B  61     -32.595   2.463  -2.388  1.00 96.69           H  
ATOM   3342 HG23 VAL B  61     -34.270   3.033  -2.240  1.00 96.69           H  
ATOM   3343  N   VAL B  62     -30.998   6.285  -4.603  1.00 96.11           N  
ATOM   3344  H   VAL B  62     -30.308   5.718  -4.131  1.00 96.11           H  
ATOM   3345  CA  VAL B  62     -30.521   7.285  -5.551  1.00 96.11           C  
ATOM   3346  HA  VAL B  62     -31.312   8.018  -5.708  1.00 96.11           H  
ATOM   3347  C   VAL B  62     -30.210   6.605  -6.885  1.00 96.11           C  
ATOM   3348  CB  VAL B  62     -29.307   8.048  -4.985  1.00 96.11           C  
ATOM   3349  HB  VAL B  62     -28.449   7.379  -4.913  1.00 96.11           H  
ATOM   3350  O   VAL B  62     -29.291   5.802  -6.990  1.00 96.11           O  
ATOM   3351  CG1 VAL B  62     -28.959   9.210  -5.926  1.00 96.11           C  
ATOM   3352 HG11 VAL B  62     -28.662   8.825  -6.902  1.00 96.11           H  
ATOM   3353 HG12 VAL B  62     -28.122   9.774  -5.515  1.00 96.11           H  
ATOM   3354 HG13 VAL B  62     -29.815   9.874  -6.038  1.00 96.11           H  
ATOM   3355  CG2 VAL B  62     -29.579   8.632  -3.589  1.00 96.11           C  
ATOM   3356 HG21 VAL B  62     -30.437   9.303  -3.610  1.00 96.11           H  
ATOM   3357 HG22 VAL B  62     -28.700   9.171  -3.235  1.00 96.11           H  
ATOM   3358 HG23 VAL B  62     -29.770   7.832  -2.873  1.00 96.11           H  
ATOM   3359  N   SER B  63     -30.971   6.946  -7.921  1.00 96.52           N  
ATOM   3360  H   SER B  63     -31.760   7.551  -7.744  1.00 96.52           H  
ATOM   3361  CA  SER B  63     -30.670   6.642  -9.326  1.00 96.52           C  
ATOM   3362  HA  SER B  63     -29.588   6.603  -9.455  1.00 96.52           H  
ATOM   3363  C   SER B  63     -31.227   7.776 -10.171  1.00 96.52           C  
ATOM   3364  CB  SER B  63     -31.263   5.280  -9.744  1.00 96.52           C  
ATOM   3365  HB2 SER B  63     -30.650   4.500  -9.291  1.00 96.52           H  
ATOM   3366  HB3 SER B  63     -32.281   5.220  -9.359  1.00 96.52           H  
ATOM   3367  O   SER B  63     -32.433   8.035 -10.175  1.00 96.52           O  
ATOM   3368  OG  SER B  63     -31.281   5.019 -11.145  1.00 96.52           O  
ATOM   3369  HG  SER B  63     -31.219   4.069 -11.273  1.00 96.52           H  
ATOM   3370  N   THR B  64     -30.344   8.505 -10.841  1.00 95.21           N  
ATOM   3371  H   THR B  64     -29.369   8.243 -10.800  1.00 95.21           H  
ATOM   3372  CA  THR B  64     -30.699   9.592 -11.749  1.00 95.21           C  
ATOM   3373  HA  THR B  64     -31.781   9.612 -11.874  1.00 95.21           H  
ATOM   3374  C   THR B  64     -30.098   9.327 -13.118  1.00 95.21           C  
ATOM   3375  CB  THR B  64     -30.281  10.972 -11.213  1.00 95.21           C  
ATOM   3376  HB  THR B  64     -30.682  11.734 -11.881  1.00 95.21           H  
ATOM   3377  O   THR B  64     -29.188   8.516 -13.278  1.00 95.21           O  
ATOM   3378  CG2 THR B  64     -30.839  11.240  -9.812  1.00 95.21           C  
ATOM   3379 HG21 THR B  64     -30.390  10.560  -9.089  1.00 95.21           H  
ATOM   3380 HG22 THR B  64     -31.920  11.102  -9.815  1.00 95.21           H  
ATOM   3381 HG23 THR B  64     -30.610  12.266  -9.523  1.00 95.21           H  
ATOM   3382  OG1 THR B  64     -28.882  11.123 -11.166  1.00 95.21           O  
ATOM   3383  HG1 THR B  64     -28.564  11.196 -12.069  1.00 95.21           H  
ATOM   3384  N   GLU B  65     -30.606  10.024 -14.128  1.00 94.96           N  
ATOM   3385  H   GLU B  65     -31.322  10.712 -13.945  1.00 94.96           H  
ATOM   3386  CA  GLU B  65     -29.910  10.105 -15.408  1.00 94.96           C  
ATOM   3387  HA  GLU B  65     -29.727   9.093 -15.770  1.00 94.96           H  
ATOM   3388  C   GLU B  65     -28.545  10.789 -15.217  1.00 94.96           C  
ATOM   3389  CB  GLU B  65     -30.816  10.828 -16.415  1.00 94.96           C  
ATOM   3390  HB2 GLU B  65     -31.850  10.553 -16.206  1.00 94.96           H  
ATOM   3391  HB3 GLU B  65     -30.716  11.905 -16.284  1.00 94.96           H  
ATOM   3392  O   GLU B  65     -28.357  11.557 -14.263  1.00 94.96           O  
ATOM   3393  CG  GLU B  65     -30.524  10.433 -17.868  1.00 94.96           C  
ATOM   3394  HG2 GLU B  65     -30.551   9.345 -17.941  1.00 94.96           H  
ATOM   3395  HG3 GLU B  65     -29.522  10.769 -18.134  1.00 94.96           H  
ATOM   3396  CD  GLU B  65     -31.543  11.028 -18.853  1.00 94.96           C  
ATOM   3397  OE1 GLU B  65     -31.748  10.402 -19.917  1.00 94.96           O  
ATOM   3398  OE2 GLU B  65     -32.119  12.098 -18.550  1.00 94.96           O  
ATOM   3399  N   VAL B  66     -27.588  10.487 -16.095  1.00 94.80           N  
ATOM   3400  H   VAL B  66     -27.784   9.803 -16.812  1.00 94.80           H  
ATOM   3401  CA  VAL B  66     -26.264  11.116 -16.059  1.00 94.80           C  
ATOM   3402  HA  VAL B  66     -25.834  10.838 -15.096  1.00 94.80           H  
ATOM   3403  C   VAL B  66     -26.399  12.649 -16.123  1.00 94.80           C  
ATOM   3404  CB  VAL B  66     -25.345  10.561 -17.171  1.00 94.80           C  
ATOM   3405  HB  VAL B  66     -25.832   9.704 -17.637  1.00 94.80           H  
ATOM   3406  O   VAL B  66     -27.233  13.158 -16.882  1.00 94.80           O  
ATOM   3407  CG1 VAL B  66     -25.025  11.548 -18.297  1.00 94.80           C  
ATOM   3408 HG11 VAL B  66     -24.518  11.021 -19.106  1.00 94.80           H  
ATOM   3409 HG12 VAL B  66     -25.944  11.955 -18.718  1.00 94.80           H  
ATOM   3410 HG13 VAL B  66     -24.385  12.357 -17.944  1.00 94.80           H  
ATOM   3411  CG2 VAL B  66     -24.034  10.052 -16.566  1.00 94.80           C  
ATOM   3412 HG21 VAL B  66     -24.201   9.053 -16.165  1.00 94.80           H  
ATOM   3413 HG22 VAL B  66     -23.260   9.973 -17.329  1.00 94.80           H  
ATOM   3414 HG23 VAL B  66     -23.674  10.720 -15.784  1.00 94.80           H  
ATOM   3415  N   PRO B  67     -25.580  13.418 -15.382  1.00 93.63           N  
ATOM   3416  CA  PRO B  67     -25.607  14.871 -15.478  1.00 93.63           C  
ATOM   3417  HA  PRO B  67     -26.604  15.212 -15.200  1.00 93.63           H  
ATOM   3418  C   PRO B  67     -25.278  15.345 -16.903  1.00 93.63           C  
ATOM   3419  CB  PRO B  67     -24.610  15.364 -14.424  1.00 93.63           C  
ATOM   3420  HB2 PRO B  67     -24.924  16.309 -13.979  1.00 93.63           H  
ATOM   3421  HB3 PRO B  67     -23.615  15.454 -14.860  1.00 93.63           H  
ATOM   3422  O   PRO B  67     -24.199  15.080 -17.437  1.00 93.63           O  
ATOM   3423  CG  PRO B  67     -24.591  14.236 -13.398  1.00 93.63           C  
ATOM   3424  HG2 PRO B  67     -23.670  14.223 -12.816  1.00 93.63           H  
ATOM   3425  HG3 PRO B  67     -25.458  14.318 -12.742  1.00 93.63           H  
ATOM   3426  CD  PRO B  67     -24.729  13.000 -14.278  1.00 93.63           C  
ATOM   3427  HD2 PRO B  67     -25.183  12.198 -13.697  1.00 93.63           H  
ATOM   3428  HD3 PRO B  67     -23.751  12.700 -14.655  1.00 93.63           H  
ATOM   3429  N   ALA B  68     -26.218  16.065 -17.526  1.00 91.55           N  
ATOM   3430  H   ALA B  68     -27.108  16.160 -17.058  1.00 91.55           H  
ATOM   3431  CA  ALA B  68     -26.125  16.502 -18.927  1.00 91.55           C  
ATOM   3432  HA  ALA B  68     -26.010  15.619 -19.555  1.00 91.55           H  
ATOM   3433  C   ALA B  68     -24.934  17.434 -19.210  1.00 91.55           C  
ATOM   3434  CB  ALA B  68     -27.438  17.207 -19.286  1.00 91.55           C  
ATOM   3435  HB1 ALA B  68     -27.572  18.089 -18.660  1.00 91.55           H  
ATOM   3436  HB2 ALA B  68     -28.274  16.524 -19.134  1.00 91.55           H  
ATOM   3437  HB3 ALA B  68     -27.413  17.509 -20.333  1.00 91.55           H  
ATOM   3438  O   ALA B  68     -24.517  17.613 -20.354  1.00 91.55           O  
ATOM   3439  N   ASP B  69     -24.400  18.044 -18.160  1.00 87.78           N  
ATOM   3440  H   ASP B  69     -24.716  17.763 -17.243  1.00 87.78           H  
ATOM   3441  CA  ASP B  69     -23.249  18.930 -18.173  1.00 87.78           C  
ATOM   3442  HA  ASP B  69     -23.298  19.540 -19.074  1.00 87.78           H  
ATOM   3443  C   ASP B  69     -21.910  18.156 -18.214  1.00 87.78           C  
ATOM   3444  CB  ASP B  69     -23.425  19.851 -16.955  1.00 87.78           C  
ATOM   3445  HB2 ASP B  69     -24.457  20.201 -16.924  1.00 87.78           H  
ATOM   3446  HB3 ASP B  69     -22.824  20.750 -17.089  1.00 87.78           H  
ATOM   3447  O   ASP B  69     -20.855  18.762 -18.423  1.00 87.78           O  
ATOM   3448  CG  ASP B  69     -23.120  19.154 -15.622  1.00 87.78           C  
ATOM   3449  OD1 ASP B  69     -23.427  17.949 -15.519  1.00 87.78           O  
ATOM   3450  OD2 ASP B  69     -22.575  19.832 -14.730  1.00 87.78           O  
ATOM   3451  N   ARG B  70     -21.942  16.824 -18.071  1.00 89.99           N  
ATOM   3452  H   ARG B  70     -22.826  16.417 -17.801  1.00 89.99           H  
ATOM   3453  CA  ARG B  70     -20.813  15.912 -18.315  1.00 89.99           C  
ATOM   3454  HA  ARG B  70     -19.879  16.469 -18.239  1.00 89.99           H  
ATOM   3455  C   ARG B  70     -20.872  15.329 -19.721  1.00 89.99           C  
ATOM   3456  CB  ARG B  70     -20.799  14.791 -17.269  1.00 89.99           C  
ATOM   3457  HB2 ARG B  70     -21.706  14.194 -17.363  1.00 89.99           H  
ATOM   3458  HB3 ARG B  70     -19.943  14.143 -17.458  1.00 89.99           H  
ATOM   3459  O   ARG B  70     -19.898  15.469 -20.464  1.00 89.99           O  
ATOM   3460  CG  ARG B  70     -20.704  15.339 -15.842  1.00 89.99           C  
ATOM   3461  HG2 ARG B  70     -19.772  15.887 -15.710  1.00 89.99           H  
ATOM   3462  HG3 ARG B  70     -21.545  16.000 -15.632  1.00 89.99           H  
ATOM   3463  CD  ARG B  70     -20.750  14.156 -14.890  1.00 89.99           C  
ATOM   3464  HD2 ARG B  70     -21.609  13.534 -15.140  1.00 89.99           H  
ATOM   3465  HD3 ARG B  70     -19.843  13.566 -15.022  1.00 89.99           H  
ATOM   3466  NE  ARG B  70     -20.871  14.579 -13.488  1.00 89.99           N  
ATOM   3467  HE  ARG B  70     -21.042  15.551 -13.276  1.00 89.99           H  
ATOM   3468  NH1 ARG B  70     -20.742  12.460 -12.726  1.00 89.99           N  
ATOM   3469 HH11 ARG B  70     -20.328  12.144 -13.591  1.00 89.99           H  
ATOM   3470 HH12 ARG B  70     -20.448  11.922 -11.923  1.00 89.99           H  
ATOM   3471  NH2 ARG B  70     -21.062  14.063 -11.255  1.00 89.99           N  
ATOM   3472 HH21 ARG B  70     -21.306  14.998 -10.960  1.00 89.99           H  
ATOM   3473 HH22 ARG B  70     -21.026  13.320 -10.573  1.00 89.99           H  
ATOM   3474  CZ  ARG B  70     -20.885  13.718 -12.494  1.00 89.99           C  
ATOM   3475  N   TRP B  71     -21.995  14.703 -20.073  1.00 88.58           N  
ATOM   3476  H   TRP B  71     -22.716  14.613 -19.372  1.00 88.58           H  
ATOM   3477  CA  TRP B  71     -22.345  14.225 -21.415  1.00 88.58           C  
ATOM   3478  HA  TRP B  71     -22.070  14.991 -22.141  1.00 88.58           H  
ATOM   3479  C   TRP B  71     -23.866  14.017 -21.508  1.00 88.58           C  
ATOM   3480  CB  TRP B  71     -21.577  12.936 -21.755  1.00 88.58           C  
ATOM   3481  HB2 TRP B  71     -21.898  12.590 -22.737  1.00 88.58           H  
ATOM   3482  HB3 TRP B  71     -20.518  13.180 -21.843  1.00 88.58           H  
ATOM   3483  O   TRP B  71     -24.528  13.794 -20.499  1.00 88.58           O  
ATOM   3484  CG  TRP B  71     -21.703  11.790 -20.795  1.00 88.58           C  
ATOM   3485  CD1 TRP B  71     -20.935  11.592 -19.698  1.00 88.58           C  
ATOM   3486  HD1 TRP B  71     -20.140  12.246 -19.372  1.00 88.58           H  
ATOM   3487  CD2 TRP B  71     -22.601  10.639 -20.861  1.00 88.58           C  
ATOM   3488  CE2 TRP B  71     -22.296   9.766 -19.773  1.00 88.58           C  
ATOM   3489  CE3 TRP B  71     -23.620  10.223 -21.745  1.00 88.58           C  
ATOM   3490  HE3 TRP B  71     -23.862  10.839 -22.599  1.00 88.58           H  
ATOM   3491  NE1 TRP B  71     -21.280  10.400 -19.094  1.00 88.58           N  
ATOM   3492  HE1 TRP B  71     -20.811  10.027 -18.281  1.00 88.58           H  
ATOM   3493  CH2 TRP B  71     -23.991   8.179 -20.452  1.00 88.58           C  
ATOM   3494  HH2 TRP B  71     -24.513   7.244 -20.312  1.00 88.58           H  
ATOM   3495  CZ2 TRP B  71     -22.976   8.558 -19.560  1.00 88.58           C  
ATOM   3496  HZ2 TRP B  71     -22.719   7.924 -18.724  1.00 88.58           H  
ATOM   3497  CZ3 TRP B  71     -24.300   9.004 -21.546  1.00 88.58           C  
ATOM   3498  HZ3 TRP B  71     -25.053   8.681 -22.249  1.00 88.58           H  
ATOM   3499  N   ARG B  72     -24.455  14.113 -22.707  1.00 92.63           N  
ATOM   3500  H   ARG B  72     -23.883  14.239 -23.530  1.00 92.63           H  
ATOM   3501  CA  ARG B  72     -25.907  13.939 -22.883  1.00 92.63           C  
ATOM   3502  HA  ARG B  72     -26.415  14.264 -21.975  1.00 92.63           H  
ATOM   3503  C   ARG B  72     -26.245  12.469 -23.096  1.00 92.63           C  
ATOM   3504  CB  ARG B  72     -26.433  14.776 -24.055  1.00 92.63           C  
ATOM   3505  HB2 ARG B  72     -25.898  14.481 -24.958  1.00 92.63           H  
ATOM   3506  HB3 ARG B  72     -27.490  14.551 -24.201  1.00 92.63           H  
ATOM   3507  O   ARG B  72     -25.787  11.873 -24.066  1.00 92.63           O  
ATOM   3508  CG  ARG B  72     -26.272  16.287 -23.844  1.00 92.63           C  
ATOM   3509  HG2 ARG B  72     -26.794  16.601 -22.940  1.00 92.63           H  
ATOM   3510  HG3 ARG B  72     -25.213  16.515 -23.728  1.00 92.63           H  
ATOM   3511  CD  ARG B  72     -26.797  17.062 -25.058  1.00 92.63           C  
ATOM   3512  HD2 ARG B  72     -26.451  16.563 -25.964  1.00 92.63           H  
ATOM   3513  HD3 ARG B  72     -26.361  18.061 -25.034  1.00 92.63           H  
ATOM   3514  NE  ARG B  72     -28.271  17.185 -25.061  1.00 92.63           N  
ATOM   3515  HE  ARG B  72     -28.756  16.823 -24.252  1.00 92.63           H  
ATOM   3516  NH1 ARG B  72     -28.440  18.143 -27.132  1.00 92.63           N  
ATOM   3517 HH11 ARG B  72     -27.473  17.891 -27.278  1.00 92.63           H  
ATOM   3518 HH12 ARG B  72     -28.997  18.449 -27.917  1.00 92.63           H  
ATOM   3519  NH2 ARG B  72     -30.283  17.845 -25.903  1.00 92.63           N  
ATOM   3520 HH21 ARG B  72     -30.829  18.224 -26.663  1.00 92.63           H  
ATOM   3521 HH22 ARG B  72     -30.737  17.482 -25.077  1.00 92.63           H  
ATOM   3522  CZ  ARG B  72     -28.991  17.723 -26.028  1.00 92.63           C  
ATOM   3523  N   ALA B  73     -27.115  11.921 -22.249  1.00 91.53           N  
ATOM   3524  H   ALA B  73     -27.380  12.446 -21.428  1.00 91.53           H  
ATOM   3525  CA  ALA B  73     -27.582  10.537 -22.333  1.00 91.53           C  
ATOM   3526  HA  ALA B  73     -26.766   9.870 -22.053  1.00 91.53           H  
ATOM   3527  C   ALA B  73     -28.054  10.129 -23.745  1.00 91.53           C  
ATOM   3528  CB  ALA B  73     -28.698  10.367 -21.298  1.00 91.53           C  
ATOM   3529  HB1 ALA B  73     -28.300  10.501 -20.292  1.00 91.53           H  
ATOM   3530  HB2 ALA B  73     -29.131   9.369 -21.378  1.00 91.53           H  
ATOM   3531  HB3 ALA B  73     -29.494  11.092 -21.465  1.00 91.53           H  
ATOM   3532  O   ALA B  73     -27.640   9.094 -24.261  1.00 91.53           O  
ATOM   3533  N   ALA B  74     -28.853  10.979 -24.403  1.00 92.13           N  
ATOM   3534  H   ALA B  74     -29.168  11.798 -23.905  1.00 92.13           H  
ATOM   3535  CA  ALA B  74     -29.437  10.716 -25.724  1.00 92.13           C  
ATOM   3536  HA  ALA B  74     -30.058   9.823 -25.656  1.00 92.13           H  
ATOM   3537  C   ALA B  74     -28.409  10.466 -26.847  1.00 92.13           C  
ATOM   3538  CB  ALA B  74     -30.330  11.911 -26.083  1.00 92.13           C  
ATOM   3539  HB1 ALA B  74     -31.090  12.051 -25.314  1.00 92.13           H  
ATOM   3540  HB2 ALA B  74     -29.724  12.813 -26.175  1.00 92.13           H  
ATOM   3541  HB3 ALA B  74     -30.822  11.718 -27.036  1.00 92.13           H  
ATOM   3542  O   ALA B  74     -28.715   9.775 -27.819  1.00 92.13           O  
ATOM   3543  N   ASP B  75     -27.194  11.000 -26.713  1.00 92.95           N  
ATOM   3544  H   ASP B  75     -26.966  11.522 -25.880  1.00 92.95           H  
ATOM   3545  CA  ASP B  75     -26.160  10.864 -27.742  1.00 92.95           C  
ATOM   3546  HA  ASP B  75     -26.627  10.963 -28.722  1.00 92.95           H  
ATOM   3547  C   ASP B  75     -25.491   9.475 -27.701  1.00 92.95           C  
ATOM   3548  CB  ASP B  75     -25.136  12.007 -27.607  1.00 92.95           C  
ATOM   3549  HB2 ASP B  75     -24.657  11.938 -26.630  1.00 92.95           H  
ATOM   3550  HB3 ASP B  75     -24.364  11.873 -28.365  1.00 92.95           H  
ATOM   3551  O   ASP B  75     -24.912   9.048 -28.697  1.00 92.95           O  
ATOM   3552  CG  ASP B  75     -25.722  13.422 -27.766  1.00 92.95           C  
ATOM   3553  OD1 ASP B  75     -26.814  13.580 -28.358  1.00 92.95           O  
ATOM   3554  OD2 ASP B  75     -25.084  14.376 -27.261  1.00 92.95           O  
ATOM   3555  N   TRP B  76     -25.618   8.750 -26.580  1.00 93.81           N  
ATOM   3556  H   TRP B  76     -26.149   9.158 -25.824  1.00 93.81           H  
ATOM   3557  CA  TRP B  76     -24.910   7.489 -26.312  1.00 93.81           C  
ATOM   3558  HA  TRP B  76     -24.340   7.194 -27.193  1.00 93.81           H  
ATOM   3559  C   TRP B  76     -25.832   6.318 -25.964  1.00 93.81           C  
ATOM   3560  CB  TRP B  76     -23.915   7.714 -25.170  1.00 93.81           C  
ATOM   3561  HB2 TRP B  76     -23.399   6.776 -24.965  1.00 93.81           H  
ATOM   3562  HB3 TRP B  76     -24.468   7.989 -24.271  1.00 93.81           H  
ATOM   3563  O   TRP B  76     -25.407   5.171 -26.059  1.00 93.81           O  
ATOM   3564  CG  TRP B  76     -22.881   8.757 -25.441  1.00 93.81           C  
ATOM   3565  CD1 TRP B  76     -23.039  10.088 -25.275  1.00 93.81           C  
ATOM   3566  HD1 TRP B  76     -23.948  10.553 -24.923  1.00 93.81           H  
ATOM   3567  CD2 TRP B  76     -21.539   8.577 -25.979  1.00 93.81           C  
ATOM   3568  CE2 TRP B  76     -20.938   9.863 -26.124  1.00 93.81           C  
ATOM   3569  CE3 TRP B  76     -20.770   7.458 -26.360  1.00 93.81           C  
ATOM   3570  HE3 TRP B  76     -21.202   6.470 -26.296  1.00 93.81           H  
ATOM   3571  NE1 TRP B  76     -21.903  10.749 -25.693  1.00 93.81           N  
ATOM   3572  HE1 TRP B  76     -21.837  11.755 -25.750  1.00 93.81           H  
ATOM   3573  CH2 TRP B  76     -18.886   8.894 -26.960  1.00 93.81           C  
ATOM   3574  HH2 TRP B  76     -17.883   9.001 -27.345  1.00 93.81           H  
ATOM   3575  CZ2 TRP B  76     -19.633  10.032 -26.607  1.00 93.81           C  
ATOM   3576  HZ2 TRP B  76     -19.211  11.021 -26.711  1.00 93.81           H  
ATOM   3577  CZ3 TRP B  76     -19.456   7.614 -26.839  1.00 93.81           C  
ATOM   3578  HZ3 TRP B  76     -18.895   6.740 -27.137  1.00 93.81           H  
ATOM   3579  N   TYR B  77     -27.079   6.578 -25.570  1.00 94.76           N  
ATOM   3580  H   TYR B  77     -27.366   7.539 -25.455  1.00 94.76           H  
ATOM   3581  CA  TYR B  77     -28.020   5.533 -25.177  1.00 94.76           C  
ATOM   3582  HA  TYR B  77     -27.493   4.862 -24.499  1.00 94.76           H  
ATOM   3583  C   TYR B  77     -28.514   4.723 -26.385  1.00 94.76           C  
ATOM   3584  CB  TYR B  77     -29.180   6.149 -24.385  1.00 94.76           C  
ATOM   3585  HB2 TYR B  77     -28.770   6.709 -23.545  1.00 94.76           H  
ATOM   3586  HB3 TYR B  77     -29.708   6.857 -25.024  1.00 94.76           H  
ATOM   3587  O   TYR B  77     -28.922   5.308 -27.390  1.00 94.76           O  
ATOM   3588  CG  TYR B  77     -30.170   5.137 -23.839  1.00 94.76           C  
ATOM   3589  CD1 TYR B  77     -31.372   4.877 -24.527  1.00 94.76           C  
ATOM   3590  HD1 TYR B  77     -31.577   5.384 -25.458  1.00 94.76           H  
ATOM   3591  CD2 TYR B  77     -29.885   4.453 -22.642  1.00 94.76           C  
ATOM   3592  HD2 TYR B  77     -28.952   4.633 -22.129  1.00 94.76           H  
ATOM   3593  CE1 TYR B  77     -32.287   3.933 -24.021  1.00 94.76           C  
ATOM   3594  HE1 TYR B  77     -33.200   3.707 -24.552  1.00 94.76           H  
ATOM   3595  CE2 TYR B  77     -30.805   3.521 -22.129  1.00 94.76           C  
ATOM   3596  HE2 TYR B  77     -30.598   3.009 -21.200  1.00 94.76           H  
ATOM   3597  OH  TYR B  77     -32.858   2.307 -22.350  1.00 94.76           O  
ATOM   3598  HH  TYR B  77     -32.450   1.805 -21.640  1.00 94.76           H  
ATOM   3599  CZ  TYR B  77     -31.997   3.242 -22.828  1.00 94.76           C  
ATOM   3600  N   ASP B  78     -28.500   3.397 -26.271  1.00 94.04           N  
ATOM   3601  H   ASP B  78     -28.071   2.994 -25.450  1.00 94.04           H  
ATOM   3602  CA  ASP B  78     -29.251   2.460 -27.114  1.00 94.04           C  
ATOM   3603  HA  ASP B  78     -30.162   2.954 -27.450  1.00 94.04           H  
ATOM   3604  C   ASP B  78     -29.592   1.224 -26.264  1.00 94.04           C  
ATOM   3605  CB  ASP B  78     -28.448   2.049 -28.359  1.00 94.04           C  
ATOM   3606  HB2 ASP B  78     -27.641   1.372 -28.078  1.00 94.04           H  
ATOM   3607  HB3 ASP B  78     -28.008   2.941 -28.803  1.00 94.04           H  
ATOM   3608  O   ASP B  78     -28.685   0.662 -25.651  1.00 94.04           O  
ATOM   3609  CG  ASP B  78     -29.346   1.372 -29.400  1.00 94.04           C  
ATOM   3610  OD1 ASP B  78     -30.002   0.366 -29.049  1.00 94.04           O  
ATOM   3611  OD2 ASP B  78     -29.434   1.925 -30.520  1.00 94.04           O  
ATOM   3612  N   PRO B  79     -30.867   0.810 -26.153  1.00 91.40           N  
ATOM   3613  CA  PRO B  79     -31.254  -0.316 -25.306  1.00 91.40           C  
ATOM   3614  HA  PRO B  79     -30.900  -0.146 -24.289  1.00 91.40           H  
ATOM   3615  C   PRO B  79     -30.699  -1.670 -25.775  1.00 91.40           C  
ATOM   3616  CB  PRO B  79     -32.786  -0.310 -25.317  1.00 91.40           C  
ATOM   3617  HB2 PRO B  79     -33.207  -1.310 -25.217  1.00 91.40           H  
ATOM   3618  HB3 PRO B  79     -33.149   0.335 -24.517  1.00 91.40           H  
ATOM   3619  O   PRO B  79     -30.743  -2.618 -24.990  1.00 91.40           O  
ATOM   3620  CG  PRO B  79     -33.124   0.315 -26.669  1.00 91.40           C  
ATOM   3621  HG2 PRO B  79     -34.116   0.767 -26.672  1.00 91.40           H  
ATOM   3622  HG3 PRO B  79     -33.037  -0.435 -27.454  1.00 91.40           H  
ATOM   3623  CD  PRO B  79     -32.026   1.359 -26.837  1.00 91.40           C  
ATOM   3624  HD2 PRO B  79     -31.836   1.529 -27.897  1.00 91.40           H  
ATOM   3625  HD3 PRO B  79     -32.320   2.291 -26.355  1.00 91.40           H  
ATOM   3626  N   ASP B  80     -30.217  -1.789 -27.017  1.00 87.72           N  
ATOM   3627  H   ASP B  80     -30.166  -0.978 -27.616  1.00 87.72           H  
ATOM   3628  CA  ASP B  80     -29.564  -3.001 -27.511  1.00 87.72           C  
ATOM   3629  HA  ASP B  80     -30.059  -3.863 -27.064  1.00 87.72           H  
ATOM   3630  C   ASP B  80     -28.063  -3.007 -27.135  1.00 87.72           C  
ATOM   3631  CB  ASP B  80     -29.804  -3.148 -29.021  1.00 87.72           C  
ATOM   3632  HB2 ASP B  80     -29.389  -2.284 -29.539  1.00 87.72           H  
ATOM   3633  HB3 ASP B  80     -30.880  -3.150 -29.197  1.00 87.72           H  
ATOM   3634  O   ASP B  80     -27.287  -2.211 -27.673  1.00 87.72           O  
ATOM   3635  CG  ASP B  80     -29.223  -4.445 -29.606  1.00 87.72           C  
ATOM   3636  OD1 ASP B  80     -28.631  -5.241 -28.836  1.00 87.72           O  
ATOM   3637  OD2 ASP B  80     -29.426  -4.672 -30.819  1.00 87.72           O  
ATOM   3638  N   PRO B  81     -27.611  -3.920 -26.245  1.00 82.12           N  
ATOM   3639  CA  PRO B  81     -26.208  -4.015 -25.837  1.00 82.12           C  
ATOM   3640  HA  PRO B  81     -25.904  -3.063 -25.401  1.00 82.12           H  
ATOM   3641  C   PRO B  81     -25.244  -4.358 -26.982  1.00 82.12           C  
ATOM   3642  CB  PRO B  81     -26.153  -5.125 -24.777  1.00 82.12           C  
ATOM   3643  HB2 PRO B  81     -25.510  -4.849 -23.941  1.00 82.12           H  
ATOM   3644  HB3 PRO B  81     -25.796  -6.052 -25.226  1.00 82.12           H  
ATOM   3645  O   PRO B  81     -24.031  -4.231 -26.811  1.00 82.12           O  
ATOM   3646  CG  PRO B  81     -27.600  -5.324 -24.337  1.00 82.12           C  
ATOM   3647  HG2 PRO B  81     -27.838  -4.628 -23.533  1.00 82.12           H  
ATOM   3648  HG3 PRO B  81     -27.793  -6.351 -24.027  1.00 82.12           H  
ATOM   3649  CD  PRO B  81     -28.393  -4.949 -25.578  1.00 82.12           C  
ATOM   3650  HD2 PRO B  81     -28.486  -5.812 -26.237  1.00 82.12           H  
ATOM   3651  HD3 PRO B  81     -29.380  -4.600 -25.273  1.00 82.12           H  
ATOM   3652  N   GLU B  82     -25.755  -4.850 -28.117  1.00 77.23           N  
ATOM   3653  H   GLU B  82     -26.758  -4.936 -28.207  1.00 77.23           H  
ATOM   3654  CA  GLU B  82     -24.949  -5.216 -29.283  1.00 77.23           C  
ATOM   3655  HA  GLU B  82     -24.002  -5.633 -28.940  1.00 77.23           H  
ATOM   3656  C   GLU B  82     -24.595  -4.020 -30.176  1.00 77.23           C  
ATOM   3657  CB  GLU B  82     -25.671  -6.288 -30.117  1.00 77.23           C  
ATOM   3658  HB2 GLU B  82     -25.096  -6.480 -31.023  1.00 77.23           H  
ATOM   3659  HB3 GLU B  82     -26.641  -5.903 -30.431  1.00 77.23           H  
ATOM   3660  O   GLU B  82     -23.728  -4.165 -31.043  1.00 77.23           O  
ATOM   3661  CG  GLU B  82     -25.874  -7.625 -29.387  1.00 77.23           C  
ATOM   3662  HG2 GLU B  82     -26.434  -8.293 -30.041  1.00 77.23           H  
ATOM   3663  HG3 GLU B  82     -26.480  -7.463 -28.495  1.00 77.23           H  
ATOM   3664  CD  GLU B  82     -24.555  -8.308 -29.003  1.00 77.23           C  
ATOM   3665  OE1 GLU B  82     -24.485  -8.793 -27.842  1.00 77.23           O  
ATOM   3666  OE2 GLU B  82     -23.636  -8.366 -29.853  1.00 77.23           O  
ATOM   3667  N   VAL B  83     -25.221  -2.850 -29.985  1.00 83.58           N  
ATOM   3668  H   VAL B  83     -25.897  -2.774 -29.238  1.00 83.58           H  
ATOM   3669  CA  VAL B  83     -24.931  -1.658 -30.794  1.00 83.58           C  
ATOM   3670  HA  VAL B  83     -24.894  -1.985 -31.833  1.00 83.58           H  
ATOM   3671  C   VAL B  83     -23.571  -1.068 -30.381  1.00 83.58           C  
ATOM   3672  CB  VAL B  83     -26.063  -0.616 -30.736  1.00 83.58           C  
ATOM   3673  HB  VAL B  83     -26.218  -0.285 -29.709  1.00 83.58           H  
ATOM   3674  O   VAL B  83     -23.423  -0.588 -29.254  1.00 83.58           O  
ATOM   3675  CG1 VAL B  83     -25.736   0.593 -31.625  1.00 83.58           C  
ATOM   3676 HG11 VAL B  83     -24.838   1.095 -31.264  1.00 83.58           H  
ATOM   3677 HG12 VAL B  83     -26.573   1.291 -31.599  1.00 83.58           H  
ATOM   3678 HG13 VAL B  83     -25.573   0.270 -32.653  1.00 83.58           H  
ATOM   3679  CG2 VAL B  83     -27.361  -1.216 -31.288  1.00 83.58           C  
ATOM   3680 HG21 VAL B  83     -27.607  -2.129 -30.746  1.00 83.58           H  
ATOM   3681 HG22 VAL B  83     -28.183  -0.511 -31.160  1.00 83.58           H  
ATOM   3682 HG23 VAL B  83     -27.255  -1.463 -32.345  1.00 83.58           H  
ATOM   3683  N   PRO B  84     -22.558  -1.063 -31.274  1.00 77.49           N  
ATOM   3684  CA  PRO B  84     -21.219  -0.577 -30.952  1.00 77.49           C  
ATOM   3685  HA  PRO B  84     -20.812  -1.187 -30.146  1.00 77.49           H  
ATOM   3686  C   PRO B  84     -21.221   0.895 -30.536  1.00 77.49           C  
ATOM   3687  CB  PRO B  84     -20.368  -0.772 -32.212  1.00 77.49           C  
ATOM   3688  HB2 PRO B  84     -19.361  -1.113 -31.974  1.00 77.49           H  
ATOM   3689  HB3 PRO B  84     -20.318   0.156 -32.781  1.00 77.49           H  
ATOM   3690  O   PRO B  84     -21.993   1.706 -31.052  1.00 77.49           O  
ATOM   3691  CG  PRO B  84     -21.135  -1.805 -33.028  1.00 77.49           C  
ATOM   3692  HG2 PRO B  84     -20.973  -1.674 -34.098  1.00 77.49           H  
ATOM   3693  HG3 PRO B  84     -20.840  -2.809 -32.723  1.00 77.49           H  
ATOM   3694  CD  PRO B  84     -22.587  -1.557 -32.642  1.00 77.49           C  
ATOM   3695  HD2 PRO B  84     -23.015  -0.792 -33.290  1.00 77.49           H  
ATOM   3696  HD3 PRO B  84     -23.141  -2.490 -32.745  1.00 77.49           H  
ATOM   3697  N   GLY B  85     -20.332   1.261 -29.611  1.00 82.40           N  
ATOM   3698  H   GLY B  85     -19.702   0.559 -29.250  1.00 82.40           H  
ATOM   3699  CA  GLY B  85     -20.172   2.653 -29.177  1.00 82.40           C  
ATOM   3700  HA2 GLY B  85     -20.054   3.278 -30.062  1.00 82.40           H  
ATOM   3701  HA3 GLY B  85     -19.261   2.740 -28.585  1.00 82.40           H  
ATOM   3702  C   GLY B  85     -21.344   3.223 -28.364  1.00 82.40           C  
ATOM   3703  O   GLY B  85     -21.302   4.398 -27.999  1.00 82.40           O  
ATOM   3704  N   ARG B  86     -22.378   2.423 -28.071  1.00 89.88           N  
ATOM   3705  H   ARG B  86     -22.354   1.473 -28.415  1.00 89.88           H  
ATOM   3706  CA  ARG B  86     -23.561   2.813 -27.294  1.00 89.88           C  
ATOM   3707  HA  ARG B  86     -23.534   3.887 -27.109  1.00 89.88           H  
ATOM   3708  C   ARG B  86     -23.583   2.137 -25.923  1.00 89.88           C  
ATOM   3709  CB  ARG B  86     -24.838   2.483 -28.085  1.00 89.88           C  
ATOM   3710  HB2 ARG B  86     -24.835   1.418 -28.318  1.00 89.88           H  
ATOM   3711  HB3 ARG B  86     -25.708   2.668 -27.455  1.00 89.88           H  
ATOM   3712  O   ARG B  86     -22.872   1.170 -25.663  1.00 89.88           O  
ATOM   3713  CG  ARG B  86     -25.015   3.266 -29.395  1.00 89.88           C  
ATOM   3714  HG2 ARG B  86     -25.818   2.786 -29.956  1.00 89.88           H  
ATOM   3715  HG3 ARG B  86     -24.103   3.227 -29.991  1.00 89.88           H  
ATOM   3716  CD  ARG B  86     -25.434   4.717 -29.163  1.00 89.88           C  
ATOM   3717  HD2 ARG B  86     -24.624   5.244 -28.659  1.00 89.88           H  
ATOM   3718  HD3 ARG B  86     -26.313   4.714 -28.518  1.00 89.88           H  
ATOM   3719  NE  ARG B  86     -25.746   5.388 -30.438  1.00 89.88           N  
ATOM   3720  HE  ARG B  86     -25.347   4.970 -31.266  1.00 89.88           H  
ATOM   3721  NH1 ARG B  86     -27.058   7.057 -29.565  1.00 89.88           N  
ATOM   3722 HH11 ARG B  86     -27.478   7.973 -29.610  1.00 89.88           H  
ATOM   3723 HH12 ARG B  86     -27.176   6.507 -28.726  1.00 89.88           H  
ATOM   3724  NH2 ARG B  86     -26.512   7.095 -31.729  1.00 89.88           N  
ATOM   3725 HH21 ARG B  86     -27.007   7.974 -31.789  1.00 89.88           H  
ATOM   3726 HH22 ARG B  86     -26.023   6.694 -32.516  1.00 89.88           H  
ATOM   3727  CZ  ARG B  86     -26.432   6.509 -30.568  1.00 89.88           C  
ATOM   3728  N   THR B  87     -24.392   2.680 -25.022  1.00 93.43           N  
ATOM   3729  H   THR B  87     -24.955   3.462 -25.323  1.00 93.43           H  
ATOM   3730  CA  THR B  87     -24.653   2.127 -23.690  1.00 93.43           C  
ATOM   3731  HA  THR B  87     -24.157   1.161 -23.597  1.00 93.43           H  
ATOM   3732  C   THR B  87     -26.148   1.887 -23.523  1.00 93.43           C  
ATOM   3733  CB  THR B  87     -24.079   3.039 -22.590  1.00 93.43           C  
ATOM   3734  HB  THR B  87     -22.995   3.059 -22.701  1.00 93.43           H  
ATOM   3735  O   THR B  87     -26.947   2.770 -23.827  1.00 93.43           O  
ATOM   3736  CG2 THR B  87     -24.576   4.486 -22.599  1.00 93.43           C  
ATOM   3737 HG21 THR B  87     -24.322   4.957 -23.548  1.00 93.43           H  
ATOM   3738 HG22 THR B  87     -25.657   4.524 -22.457  1.00 93.43           H  
ATOM   3739 HG23 THR B  87     -24.089   5.043 -21.799  1.00 93.43           H  
ATOM   3740  OG1 THR B  87     -24.379   2.526 -21.317  1.00 93.43           O  
ATOM   3741  HG1 THR B  87     -24.793   3.222 -20.801  1.00 93.43           H  
ATOM   3742  N   TYR B  88     -26.546   0.733 -22.989  1.00 93.49           N  
ATOM   3743  H   TYR B  88     -25.859   0.042 -22.724  1.00 93.49           H  
ATOM   3744  CA  TYR B  88     -27.958   0.473 -22.667  1.00 93.49           C  
ATOM   3745  HA  TYR B  88     -28.584   1.005 -23.382  1.00 93.49           H  
ATOM   3746  C   TYR B  88     -28.369   1.049 -21.309  1.00 93.49           C  
ATOM   3747  CB  TYR B  88     -28.279  -1.017 -22.820  1.00 93.49           C  
ATOM   3748  HB2 TYR B  88     -28.014  -1.337 -23.828  1.00 93.49           H  
ATOM   3749  HB3 TYR B  88     -29.355  -1.158 -22.715  1.00 93.49           H  
ATOM   3750  O   TYR B  88     -29.522   0.922 -20.898  1.00 93.49           O  
ATOM   3751  CG  TYR B  88     -27.579  -1.897 -21.811  1.00 93.49           C  
ATOM   3752  CD1 TYR B  88     -26.406  -2.579 -22.167  1.00 93.49           C  
ATOM   3753  HD1 TYR B  88     -26.023  -2.507 -23.175  1.00 93.49           H  
ATOM   3754  CD2 TYR B  88     -28.109  -2.041 -20.516  1.00 93.49           C  
ATOM   3755  HD2 TYR B  88     -29.032  -1.544 -20.257  1.00 93.49           H  
ATOM   3756  CE1 TYR B  88     -25.758  -3.383 -21.215  1.00 93.49           C  
ATOM   3757  HE1 TYR B  88     -24.898  -3.975 -21.490  1.00 93.49           H  
ATOM   3758  CE2 TYR B  88     -27.432  -2.810 -19.551  1.00 93.49           C  
ATOM   3759  HE2 TYR B  88     -27.832  -2.897 -18.552  1.00 93.49           H  
ATOM   3760  OH  TYR B  88     -25.564  -4.203 -18.972  1.00 93.49           O  
ATOM   3761  HH  TYR B  88     -26.055  -4.243 -18.149  1.00 93.49           H  
ATOM   3762  CZ  TYR B  88     -26.235  -3.466 -19.895  1.00 93.49           C  
ATOM   3763  N   VAL B  89     -27.439   1.718 -20.619  1.00 95.24           N  
ATOM   3764  H   VAL B  89     -26.503   1.725 -20.998  1.00 95.24           H  
ATOM   3765  CA  VAL B  89     -27.671   2.417 -19.354  1.00 95.24           C  
ATOM   3766  HA  VAL B  89     -28.745   2.472 -19.174  1.00 95.24           H  
ATOM   3767  C   VAL B  89     -27.115   3.830 -19.437  1.00 95.24           C  
ATOM   3768  CB  VAL B  89     -27.039   1.670 -18.164  1.00 95.24           C  
ATOM   3769  HB  VAL B  89     -25.953   1.698 -18.247  1.00 95.24           H  
ATOM   3770  O   VAL B  89     -25.931   4.037 -19.697  1.00 95.24           O  
ATOM   3771  CG1 VAL B  89     -27.442   2.310 -16.833  1.00 95.24           C  
ATOM   3772 HG11 VAL B  89     -27.062   1.712 -16.006  1.00 95.24           H  
ATOM   3773 HG12 VAL B  89     -26.990   3.299 -16.756  1.00 95.24           H  
ATOM   3774 HG13 VAL B  89     -28.527   2.369 -16.749  1.00 95.24           H  
ATOM   3775  CG2 VAL B  89     -27.479   0.216 -18.137  1.00 95.24           C  
ATOM   3776 HG21 VAL B  89     -27.196  -0.258 -17.197  1.00 95.24           H  
ATOM   3777 HG22 VAL B  89     -28.560   0.163 -18.266  1.00 95.24           H  
ATOM   3778 HG23 VAL B  89     -26.968  -0.308 -18.945  1.00 95.24           H  
ATOM   3779  N   ALA B  90     -27.963   4.813 -19.155  1.00 93.21           N  
ATOM   3780  H   ALA B  90     -28.936   4.577 -19.026  1.00 93.21           H  
ATOM   3781  CA  ALA B  90     -27.559   6.205 -18.949  1.00 93.21           C  
ATOM   3782  HA  ALA B  90     -26.470   6.266 -18.965  1.00 93.21           H  
ATOM   3783  C   ALA B  90     -27.979   6.722 -17.560  1.00 93.21           C  
ATOM   3784  CB  ALA B  90     -28.074   7.050 -20.116  1.00 93.21           C  
ATOM   3785  HB1 ALA B  90     -27.687   8.064 -20.012  1.00 93.21           H  
ATOM   3786  HB2 ALA B  90     -27.720   6.637 -21.060  1.00 93.21           H  
ATOM   3787  HB3 ALA B  90     -29.164   7.077 -20.113  1.00 93.21           H  
ATOM   3788  O   ALA B  90     -28.147   7.924 -17.354  1.00 93.21           O  
ATOM   3789  N   LYS B  91     -28.179   5.797 -16.613  1.00 95.82           N  
ATOM   3790  H   LYS B  91     -27.937   4.843 -16.842  1.00 95.82           H  
ATOM   3791  CA  LYS B  91     -28.563   6.054 -15.223  1.00 95.82           C  
ATOM   3792  HA  LYS B  91     -28.593   7.132 -15.064  1.00 95.82           H  
ATOM   3793  C   LYS B  91     -27.535   5.497 -14.240  1.00 95.82           C  
ATOM   3794  CB  LYS B  91     -29.952   5.470 -14.925  1.00 95.82           C  
ATOM   3795  HB2 LYS B  91     -29.955   4.410 -15.178  1.00 95.82           H  
ATOM   3796  HB3 LYS B  91     -30.149   5.566 -13.858  1.00 95.82           H  
ATOM   3797  O   LYS B  91     -26.798   4.567 -14.557  1.00 95.82           O  
ATOM   3798  CG  LYS B  91     -31.076   6.177 -15.690  1.00 95.82           C  
ATOM   3799  HG2 LYS B  91     -31.058   7.243 -15.461  1.00 95.82           H  
ATOM   3800  HG3 LYS B  91     -30.944   6.035 -16.762  1.00 95.82           H  
ATOM   3801  CD  LYS B  91     -32.421   5.591 -15.255  1.00 95.82           C  
ATOM   3802  HD2 LYS B  91     -32.542   5.733 -14.181  1.00 95.82           H  
ATOM   3803  HD3 LYS B  91     -32.429   4.523 -15.470  1.00 95.82           H  
ATOM   3804  CE  LYS B  91     -33.562   6.280 -16.003  1.00 95.82           C  
ATOM   3805  HE2 LYS B  91     -33.414   6.135 -17.073  1.00 95.82           H  
ATOM   3806  HE3 LYS B  91     -33.520   7.350 -15.798  1.00 95.82           H  
ATOM   3807  NZ  LYS B  91     -34.862   5.716 -15.575  1.00 95.82           N  
ATOM   3808  HZ1 LYS B  91     -34.871   4.721 -15.750  1.00 95.82           H  
ATOM   3809  HZ2 LYS B  91     -35.624   6.150 -16.077  1.00 95.82           H  
ATOM   3810  HZ3 LYS B  91     -34.984   5.852 -14.581  1.00 95.82           H  
ATOM   3811  N   GLY B  92     -27.512   6.065 -13.046  1.00 96.48           N  
ATOM   3812  H   GLY B  92     -28.145   6.835 -12.877  1.00 96.48           H  
ATOM   3813  CA  GLY B  92     -26.627   5.698 -11.944  1.00 96.48           C  
ATOM   3814  HA2 GLY B  92     -26.872   4.698 -11.584  1.00 96.48           H  
ATOM   3815  HA3 GLY B  92     -25.590   5.709 -12.278  1.00 96.48           H  
ATOM   3816  C   GLY B  92     -26.793   6.687 -10.796  1.00 96.48           C  
ATOM   3817  O   GLY B  92     -27.719   7.498 -10.807  1.00 96.48           O  
ATOM   3818  N   ALA B  93     -25.907   6.653  -9.809  1.00 97.76           N  
ATOM   3819  H   ALA B  93     -25.152   5.982  -9.845  1.00 97.76           H  
ATOM   3820  CA  ALA B  93     -25.958   7.594  -8.692  1.00 97.76           C  
ATOM   3821  HA  ALA B  93     -26.882   8.171  -8.732  1.00 97.76           H  
ATOM   3822  C   ALA B  93     -24.789   8.582  -8.762  1.00 97.76           C  
ATOM   3823  CB  ALA B  93     -26.006   6.805  -7.393  1.00 97.76           C  
ATOM   3824  HB1 ALA B  93     -26.739   6.001  -7.460  1.00 97.76           H  
ATOM   3825  HB2 ALA B  93     -25.019   6.379  -7.211  1.00 97.76           H  
ATOM   3826  HB3 ALA B  93     -26.276   7.457  -6.562  1.00 97.76           H  
ATOM   3827  O   ALA B  93     -23.629   8.208  -8.603  1.00 97.76           O  
ATOM   3828  N   PHE B  94     -25.094   9.856  -8.997  1.00 97.16           N  
ATOM   3829  H   PHE B  94     -26.064  10.110  -9.116  1.00 97.16           H  
ATOM   3830  CA  PHE B  94     -24.087  10.890  -9.236  1.00 97.16           C  
ATOM   3831  HA  PHE B  94     -23.097  10.434  -9.251  1.00 97.16           H  
ATOM   3832  C   PHE B  94     -24.077  11.934  -8.119  1.00 97.16           C  
ATOM   3833  CB  PHE B  94     -24.310  11.510 -10.622  1.00 97.16           C  
ATOM   3834  HB2 PHE B  94     -25.255  12.054 -10.623  1.00 97.16           H  
ATOM   3835  HB3 PHE B  94     -23.515  12.231 -10.817  1.00 97.16           H  
ATOM   3836  O   PHE B  94     -25.119  12.276  -7.546  1.00 97.16           O  
ATOM   3837  CG  PHE B  94     -24.322  10.482 -11.739  1.00 97.16           C  
ATOM   3838  CD1 PHE B  94     -23.113   9.999 -12.271  1.00 97.16           C  
ATOM   3839  HD1 PHE B  94     -22.172  10.376 -11.898  1.00 97.16           H  
ATOM   3840  CD2 PHE B  94     -25.544   9.961 -12.204  1.00 97.16           C  
ATOM   3841  HD2 PHE B  94     -26.478  10.316 -11.794  1.00 97.16           H  
ATOM   3842  CE1 PHE B  94     -23.124   8.990 -13.249  1.00 97.16           C  
ATOM   3843  HE1 PHE B  94     -22.191   8.608 -13.637  1.00 97.16           H  
ATOM   3844  CE2 PHE B  94     -25.557   8.954 -13.181  1.00 97.16           C  
ATOM   3845  HE2 PHE B  94     -26.500   8.560 -13.528  1.00 97.16           H  
ATOM   3846  CZ  PHE B  94     -24.347   8.450 -13.684  1.00 97.16           C  
ATOM   3847  HZ  PHE B  94     -24.363   7.647 -14.406  1.00 97.16           H  
ATOM   3848  N   LEU B  95     -22.894  12.468  -7.824  1.00 96.72           N  
ATOM   3849  H   LEU B  95     -22.098  12.176  -8.373  1.00 96.72           H  
ATOM   3850  CA  LEU B  95     -22.737  13.620  -6.944  1.00 96.72           C  
ATOM   3851  HA  LEU B  95     -23.263  13.425  -6.010  1.00 96.72           H  
ATOM   3852  C   LEU B  95     -23.373  14.854  -7.595  1.00 96.72           C  
ATOM   3853  CB  LEU B  95     -21.244  13.855  -6.656  1.00 96.72           C  
ATOM   3854  HB2 LEU B  95     -20.732  13.924  -7.616  1.00 96.72           H  
ATOM   3855  HB3 LEU B  95     -21.125  14.808  -6.140  1.00 96.72           H  
ATOM   3856  O   LEU B  95     -23.207  15.097  -8.792  1.00 96.72           O  
ATOM   3857  CG  LEU B  95     -20.547  12.760  -5.833  1.00 96.72           C  
ATOM   3858  HG  LEU B  95     -20.649  11.800  -6.340  1.00 96.72           H  
ATOM   3859  CD1 LEU B  95     -19.061  13.080  -5.696  1.00 96.72           C  
ATOM   3860 HD11 LEU B  95     -18.568  12.317  -5.093  1.00 96.72           H  
ATOM   3861 HD12 LEU B  95     -18.921  14.054  -5.227  1.00 96.72           H  
ATOM   3862 HD13 LEU B  95     -18.599  13.081  -6.683  1.00 96.72           H  
ATOM   3863  CD2 LEU B  95     -21.141  12.633  -4.436  1.00 96.72           C  
ATOM   3864 HD21 LEU B  95     -21.052  13.574  -3.893  1.00 96.72           H  
ATOM   3865 HD22 LEU B  95     -22.188  12.341  -4.511  1.00 96.72           H  
ATOM   3866 HD23 LEU B  95     -20.608  11.848  -3.898  1.00 96.72           H  
ATOM   3867  N   ARG B  96     -24.089  15.653  -6.791  1.00 88.33           N  
ATOM   3868  H   ARG B  96     -24.168  15.390  -5.819  1.00 88.33           H  
ATOM   3869  CA  ARG B  96     -24.764  16.876  -7.268  1.00 88.33           C  
ATOM   3870  HA  ARG B  96     -25.431  16.621  -8.091  1.00 88.33           H  
ATOM   3871  C   ARG B  96     -23.797  17.898  -7.848  1.00 88.33           C  
ATOM   3872  CB  ARG B  96     -25.548  17.552  -6.136  1.00 88.33           C  
ATOM   3873  HB2 ARG B  96     -25.671  18.606  -6.383  1.00 88.33           H  
ATOM   3874  HB3 ARG B  96     -24.988  17.492  -5.202  1.00 88.33           H  
ATOM   3875  O   ARG B  96     -24.142  18.570  -8.813  1.00 88.33           O  
ATOM   3876  CG  ARG B  96     -26.943  16.951  -5.960  1.00 88.33           C  
ATOM   3877  HG2 ARG B  96     -26.858  15.923  -5.609  1.00 88.33           H  
ATOM   3878  HG3 ARG B  96     -27.470  16.969  -6.913  1.00 88.33           H  
ATOM   3879  CD  ARG B  96     -27.713  17.792  -4.939  1.00 88.33           C  
ATOM   3880  HD2 ARG B  96     -27.765  18.823  -5.291  1.00 88.33           H  
ATOM   3881  HD3 ARG B  96     -27.166  17.774  -3.996  1.00 88.33           H  
ATOM   3882  NE  ARG B  96     -29.077  17.277  -4.738  1.00 88.33           N  
ATOM   3883  HE  ARG B  96     -29.400  16.571  -5.384  1.00 88.33           H  
ATOM   3884  NH1 ARG B  96     -29.565  18.511  -2.865  1.00 88.33           N  
ATOM   3885 HH11 ARG B  96     -30.146  18.663  -2.053  1.00 88.33           H  
ATOM   3886 HH12 ARG B  96     -28.648  18.933  -2.909  1.00 88.33           H  
ATOM   3887  NH2 ARG B  96     -31.037  17.013  -3.618  1.00 88.33           N  
ATOM   3888 HH21 ARG B  96     -31.240  16.195  -4.176  1.00 88.33           H  
ATOM   3889 HH22 ARG B  96     -31.597  17.183  -2.795  1.00 88.33           H  
ATOM   3890  CZ  ARG B  96     -29.885  17.606  -3.748  1.00 88.33           C  
ATOM   3891  N   ASP B  97     -22.624  18.022  -7.244  1.00 87.57           N  
ATOM   3892  H   ASP B  97     -22.405  17.428  -6.457  1.00 87.57           H  
ATOM   3893  CA  ASP B  97     -21.589  18.942  -7.680  1.00 87.57           C  
ATOM   3894  HA  ASP B  97     -21.761  19.208  -8.723  1.00 87.57           H  
ATOM   3895  C   ASP B  97     -20.223  18.265  -7.572  1.00 87.57           C  
ATOM   3896  CB  ASP B  97     -21.664  20.232  -6.856  1.00 87.57           C  
ATOM   3897  HB2 ASP B  97     -22.692  20.592  -6.855  1.00 87.57           H  
ATOM   3898  HB3 ASP B  97     -21.376  20.026  -5.825  1.00 87.57           H  
ATOM   3899  O   ASP B  97     -19.820  17.811  -6.506  1.00 87.57           O  
ATOM   3900  CG  ASP B  97     -20.771  21.335  -7.426  1.00 87.57           C  
ATOM   3901  OD1 ASP B  97     -20.049  21.099  -8.426  1.00 87.57           O  
ATOM   3902  OD2 ASP B  97     -20.825  22.447  -6.864  1.00 87.57           O  
ATOM   3903  N   VAL B  98     -19.539  18.175  -8.710  1.00 90.52           N  
ATOM   3904  H   VAL B  98     -19.965  18.600  -9.522  1.00 90.52           H  
ATOM   3905  CA  VAL B  98     -18.158  17.676  -8.840  1.00 90.52           C  
ATOM   3906  HA  VAL B  98     -17.775  17.422  -7.852  1.00 90.52           H  
ATOM   3907  C   VAL B  98     -17.222  18.752  -9.395  1.00 90.52           C  
ATOM   3908  CB  VAL B  98     -18.100  16.404  -9.712  1.00 90.52           C  
ATOM   3909  HB  VAL B  98     -17.062  16.083  -9.800  1.00 90.52           H  
ATOM   3910  O   VAL B  98     -16.055  18.492  -9.680  1.00 90.52           O  
ATOM   3911  CG1 VAL B  98     -18.871  15.262  -9.054  1.00 90.52           C  
ATOM   3912 HG11 VAL B  98     -19.933  15.506  -9.005  1.00 90.52           H  
ATOM   3913 HG12 VAL B  98     -18.732  14.340  -9.618  1.00 90.52           H  
ATOM   3914 HG13 VAL B  98     -18.494  15.110  -8.042  1.00 90.52           H  
ATOM   3915  CG2 VAL B  98     -18.655  16.625 -11.130  1.00 90.52           C  
ATOM   3916 HG21 VAL B  98     -18.084  17.406 -11.632  1.00 90.52           H  
ATOM   3917 HG22 VAL B  98     -18.546  15.702 -11.699  1.00 90.52           H  
ATOM   3918 HG23 VAL B  98     -19.708  16.904 -11.090  1.00 90.52           H  
ATOM   3919  N   ARG B  99     -17.745  19.958  -9.638  1.00 89.79           N  
ATOM   3920  H   ARG B  99     -18.660  20.156  -9.260  1.00 89.79           H  
ATOM   3921  CA  ARG B  99     -17.018  21.066 -10.268  1.00 89.79           C  
ATOM   3922  HA  ARG B  99     -16.174  20.677 -10.837  1.00 89.79           H  
ATOM   3923  C   ARG B  99     -16.440  22.014  -9.233  1.00 89.79           C  
ATOM   3924  CB  ARG B  99     -17.965  21.826 -11.197  1.00 89.79           C  
ATOM   3925  HB2 ARG B  99     -18.850  22.132 -10.639  1.00 89.79           H  
ATOM   3926  HB3 ARG B  99     -17.462  22.721 -11.563  1.00 89.79           H  
ATOM   3927  O   ARG B  99     -15.423  22.648  -9.518  1.00 89.79           O  
ATOM   3928  CG  ARG B  99     -18.374  20.964 -12.392  1.00 89.79           C  
ATOM   3929  HG2 ARG B  99     -18.820  20.027 -12.057  1.00 89.79           H  
ATOM   3930  HG3 ARG B  99     -17.492  20.749 -12.996  1.00 89.79           H  
ATOM   3931  CD  ARG B  99     -19.399  21.727 -13.220  1.00 89.79           C  
ATOM   3932  HD2 ARG B  99     -19.021  22.730 -13.422  1.00 89.79           H  
ATOM   3933  HD3 ARG B  99     -20.323  21.802 -12.647  1.00 89.79           H  
ATOM   3934  NE  ARG B  99     -19.648  21.037 -14.487  1.00 89.79           N  
ATOM   3935  HE  ARG B  99     -19.213  20.135 -14.622  1.00 89.79           H  
ATOM   3936  NH1 ARG B  99     -21.214  22.499 -15.293  1.00 89.79           N  
ATOM   3937 HH11 ARG B  99     -21.977  22.613 -15.944  1.00 89.79           H  
ATOM   3938 HH12 ARG B  99     -21.336  22.807 -14.338  1.00 89.79           H  
ATOM   3939  NH2 ARG B  99     -20.438  20.854 -16.591  1.00 89.79           N  
ATOM   3940 HH21 ARG B  99     -21.075  21.142 -17.319  1.00 89.79           H  
ATOM   3941 HH22 ARG B  99     -20.015  19.942 -16.695  1.00 89.79           H  
ATOM   3942  CZ  ARG B  99     -20.439  21.462 -15.445  1.00 89.79           C  
ATOM   3943  N   SER B 100     -17.076  22.104  -8.075  1.00 90.44           N  
ATOM   3944  H   SER B 100     -17.954  21.616  -7.969  1.00 90.44           H  
ATOM   3945  CA  SER B 100     -16.653  22.976  -6.989  1.00 90.44           C  
ATOM   3946  HA  SER B 100     -16.373  23.938  -7.419  1.00 90.44           H  
ATOM   3947  C   SER B 100     -15.430  22.442  -6.240  1.00 90.44           C  
ATOM   3948  CB  SER B 100     -17.831  23.239  -6.056  1.00 90.44           C  
ATOM   3949  HB2 SER B 100     -17.503  23.832  -5.201  1.00 90.44           H  
ATOM   3950  HB3 SER B 100     -18.253  22.298  -5.703  1.00 90.44           H  
ATOM   3951  O   SER B 100     -15.179  21.240  -6.187  1.00 90.44           O  
ATOM   3952  OG  SER B 100     -18.793  23.975  -6.787  1.00 90.44           O  
ATOM   3953  HG  SER B 100     -19.594  23.448  -6.812  1.00 90.44           H  
ATOM   3954  N   LEU B 101     -14.642  23.384  -5.729  1.00 94.23           N  
ATOM   3955  H   LEU B 101     -14.920  24.344  -5.877  1.00 94.23           H  
ATOM   3956  CA  LEU B 101     -13.527  23.217  -4.799  1.00 94.23           C  
ATOM   3957  HA  LEU B 101     -13.795  22.511  -4.013  1.00 94.23           H  
ATOM   3958  C   LEU B 101     -13.268  24.602  -4.192  1.00 94.23           C  
ATOM   3959  CB  LEU B 101     -12.272  22.724  -5.559  1.00 94.23           C  
ATOM   3960  HB2 LEU B 101     -12.447  21.700  -5.892  1.00 94.23           H  
ATOM   3961  HB3 LEU B 101     -12.146  23.351  -6.441  1.00 94.23           H  
ATOM   3962  O   LEU B 101     -13.180  25.576  -4.952  1.00 94.23           O  
ATOM   3963  CG  LEU B 101     -10.961  22.772  -4.743  1.00 94.23           C  
ATOM   3964  HG  LEU B 101     -10.842  23.768  -4.316  1.00 94.23           H  
ATOM   3965  CD1 LEU B 101     -10.926  21.761  -3.601  1.00 94.23           C  
ATOM   3966 HD11 LEU B 101     -11.091  20.747  -3.965  1.00 94.23           H  
ATOM   3967 HD12 LEU B 101      -9.967  21.804  -3.084  1.00 94.23           H  
ATOM   3968 HD13 LEU B 101     -11.707  21.995  -2.877  1.00 94.23           H  
ATOM   3969  CD2 LEU B 101      -9.730  22.554  -5.624  1.00 94.23           C  
ATOM   3970 HD21 LEU B 101      -9.812  23.134  -6.543  1.00 94.23           H  
ATOM   3971 HD22 LEU B 101      -9.615  21.494  -5.849  1.00 94.23           H  
ATOM   3972 HD23 LEU B 101      -8.847  22.884  -5.077  1.00 94.23           H  
ATOM   3973  N   ASP B 102     -13.052  24.710  -2.881  1.00 94.61           N  
ATOM   3974  H   ASP B 102     -13.213  23.908  -2.289  1.00 94.61           H  
ATOM   3975  CA  ASP B 102     -12.460  25.934  -2.315  1.00 94.61           C  
ATOM   3976  HA  ASP B 102     -12.907  26.785  -2.830  1.00 94.61           H  
ATOM   3977  C   ASP B 102     -10.949  25.990  -2.607  1.00 94.61           C  
ATOM   3978  CB  ASP B 102     -12.804  26.141  -0.834  1.00 94.61           C  
ATOM   3979  HB2 ASP B 102     -13.873  25.979  -0.699  1.00 94.61           H  
ATOM   3980  HB3 ASP B 102     -12.268  25.415  -0.221  1.00 94.61           H  
ATOM   3981  O   ASP B 102     -10.089  25.698  -1.774  1.00 94.61           O  
ATOM   3982  CG  ASP B 102     -12.464  27.573  -0.374  1.00 94.61           C  
ATOM   3983  OD1 ASP B 102     -11.635  28.255  -1.036  1.00 94.61           O  
ATOM   3984  OD2 ASP B 102     -13.033  28.014   0.648  1.00 94.61           O  
ATOM   3985  N   ALA B 103     -10.609  26.344  -3.848  1.00 93.16           N  
ATOM   3986  H   ALA B 103     -11.361  26.468  -4.510  1.00 93.16           H  
ATOM   3987  CA  ALA B 103      -9.228  26.311  -4.318  1.00 93.16           C  
ATOM   3988  HA  ALA B 103      -8.850  25.296  -4.196  1.00 93.16           H  
ATOM   3989  C   ALA B 103      -8.318  27.240  -3.492  1.00 93.16           C  
ATOM   3990  CB  ALA B 103      -9.227  26.656  -5.812  1.00 93.16           C  
ATOM   3991  HB1 ALA B 103      -8.229  26.499  -6.221  1.00 93.16           H  
ATOM   3992  HB2 ALA B 103      -9.521  27.695  -5.959  1.00 93.16           H  
ATOM   3993  HB3 ALA B 103      -9.924  26.004  -6.339  1.00 93.16           H  
ATOM   3994  O   ALA B 103      -7.189  26.873  -3.171  1.00 93.16           O  
ATOM   3995  N   ALA B 104      -8.822  28.410  -3.081  1.00 88.38           N  
ATOM   3996  H   ALA B 104      -9.813  28.565  -3.204  1.00 88.38           H  
ATOM   3997  CA  ALA B 104      -8.067  29.362  -2.270  1.00 88.38           C  
ATOM   3998  HA  ALA B 104      -7.107  29.546  -2.752  1.00 88.38           H  
ATOM   3999  C   ALA B 104      -7.777  28.818  -0.863  1.00 88.38           C  
ATOM   4000  CB  ALA B 104      -8.846  30.680  -2.209  1.00 88.38           C  
ATOM   4001  HB1 ALA B 104      -8.997  31.068  -3.216  1.00 88.38           H  
ATOM   4002  HB2 ALA B 104      -8.284  31.409  -1.624  1.00 88.38           H  
ATOM   4003  HB3 ALA B 104      -9.814  30.515  -1.737  1.00 88.38           H  
ATOM   4004  O   ALA B 104      -6.685  29.044  -0.333  1.00 88.38           O  
ATOM   4005  N   PHE B 105      -8.710  28.064  -0.275  1.00 93.74           N  
ATOM   4006  H   PHE B 105      -9.606  27.937  -0.724  1.00 93.74           H  
ATOM   4007  CA  PHE B 105      -8.494  27.399   1.006  1.00 93.74           C  
ATOM   4008  HA  PHE B 105      -8.308  28.163   1.761  1.00 93.74           H  
ATOM   4009  C   PHE B 105      -7.284  26.460   0.973  1.00 93.74           C  
ATOM   4010  CB  PHE B 105      -9.762  26.655   1.411  1.00 93.74           C  
ATOM   4011  HB2 PHE B 105      -9.969  25.846   0.710  1.00 93.74           H  
ATOM   4012  HB3 PHE B 105     -10.593  27.359   1.386  1.00 93.74           H  
ATOM   4013  O   PHE B 105      -6.411  26.552   1.842  1.00 93.74           O  
ATOM   4014  CG  PHE B 105      -9.690  26.085   2.800  1.00 93.74           C  
ATOM   4015  CD1 PHE B 105      -9.163  24.799   3.016  1.00 93.74           C  
ATOM   4016  HD1 PHE B 105      -8.820  24.199   2.186  1.00 93.74           H  
ATOM   4017  CD2 PHE B 105     -10.168  26.850   3.876  1.00 93.74           C  
ATOM   4018  HD2 PHE B 105     -10.609  27.819   3.696  1.00 93.74           H  
ATOM   4019  CE1 PHE B 105      -9.116  24.278   4.318  1.00 93.74           C  
ATOM   4020  HE1 PHE B 105      -8.742  23.280   4.489  1.00 93.74           H  
ATOM   4021  CE2 PHE B 105     -10.130  26.324   5.174  1.00 93.74           C  
ATOM   4022  HE2 PHE B 105     -10.549  26.886   5.995  1.00 93.74           H  
ATOM   4023  CZ  PHE B 105      -9.605  25.041   5.392  1.00 93.74           C  
ATOM   4024  HZ  PHE B 105      -9.619  24.626   6.388  1.00 93.74           H  
ATOM   4025  N   PHE B 106      -7.180  25.640  -0.076  1.00 91.90           N  
ATOM   4026  H   PHE B 106      -7.951  25.619  -0.728  1.00 91.90           H  
ATOM   4027  CA  PHE B 106      -6.082  24.687  -0.273  1.00 91.90           C  
ATOM   4028  HA  PHE B 106      -5.751  24.368   0.715  1.00 91.90           H  
ATOM   4029  C   PHE B 106      -4.842  25.280  -0.963  1.00 91.90           C  
ATOM   4030  CB  PHE B 106      -6.607  23.429  -0.976  1.00 91.90           C  
ATOM   4031  HB2 PHE B 106      -7.034  23.706  -1.940  1.00 91.90           H  
ATOM   4032  HB3 PHE B 106      -5.778  22.745  -1.164  1.00 91.90           H  
ATOM   4033  O   PHE B 106      -3.925  24.545  -1.322  1.00 91.90           O  
ATOM   4034  CG  PHE B 106      -7.638  22.690  -0.149  1.00 91.90           C  
ATOM   4035  CD1 PHE B 106      -7.232  21.912   0.950  1.00 91.90           C  
ATOM   4036  HD1 PHE B 106      -6.179  21.792   1.160  1.00 91.90           H  
ATOM   4037  CD2 PHE B 106      -9.005  22.818  -0.444  1.00 91.90           C  
ATOM   4038  HD2 PHE B 106      -9.333  23.408  -1.287  1.00 91.90           H  
ATOM   4039  CE1 PHE B 106      -8.188  21.284   1.767  1.00 91.90           C  
ATOM   4040  HE1 PHE B 106      -7.879  20.683   2.610  1.00 91.90           H  
ATOM   4041  CE2 PHE B 106      -9.961  22.194   0.372  1.00 91.90           C  
ATOM   4042  HE2 PHE B 106     -11.011  22.321   0.152  1.00 91.90           H  
ATOM   4043  CZ  PHE B 106      -9.555  21.431   1.481  1.00 91.90           C  
ATOM   4044  HZ  PHE B 106     -10.291  20.962   2.116  1.00 91.90           H  
ATOM   4045  N   SER B 107      -4.781  26.605  -1.145  1.00 83.76           N  
ATOM   4046  H   SER B 107      -5.554  27.165  -0.813  1.00 83.76           H  
ATOM   4047  CA  SER B 107      -3.689  27.293  -1.854  1.00 83.76           C  
ATOM   4048  HA  SER B 107      -3.978  28.341  -1.933  1.00 83.76           H  
ATOM   4049  C   SER B 107      -3.478  26.802  -3.300  1.00 83.76           C  
ATOM   4050  CB  SER B 107      -2.385  27.250  -1.042  1.00 83.76           C  
ATOM   4051  HB2 SER B 107      -1.623  27.833  -1.559  1.00 83.76           H  
ATOM   4052  HB3 SER B 107      -2.037  26.219  -0.973  1.00 83.76           H  
ATOM   4053  O   SER B 107      -2.361  26.821  -3.815  1.00 83.76           O  
ATOM   4054  OG  SER B 107      -2.554  27.777   0.266  1.00 83.76           O  
ATOM   4055  HG  SER B 107      -1.752  27.566   0.750  1.00 83.76           H  
ATOM   4056  N   ILE B 108      -4.555  26.384  -3.968  1.00 87.61           N  
ATOM   4057  H   ILE B 108      -5.443  26.442  -3.491  1.00 87.61           H  
ATOM   4058  CA  ILE B 108      -4.584  25.930  -5.362  1.00 87.61           C  
ATOM   4059  HA  ILE B 108      -3.575  25.654  -5.668  1.00 87.61           H  
ATOM   4060  C   ILE B 108      -5.049  27.090  -6.249  1.00 87.61           C  
ATOM   4061  CB  ILE B 108      -5.471  24.667  -5.491  1.00 87.61           C  
ATOM   4062  HB  ILE B 108      -6.452  24.885  -5.068  1.00 87.61           H  
ATOM   4063  O   ILE B 108      -6.054  27.750  -5.982  1.00 87.61           O  
ATOM   4064  CG1 ILE B 108      -4.833  23.501  -4.700  1.00 87.61           C  
ATOM   4065 HG12 ILE B 108      -3.866  23.254  -5.138  1.00 87.61           H  
ATOM   4066 HG13 ILE B 108      -4.661  23.818  -3.672  1.00 87.61           H  
ATOM   4067  CG2 ILE B 108      -5.660  24.257  -6.961  1.00 87.61           C  
ATOM   4068 HG21 ILE B 108      -6.324  23.396  -7.035  1.00 87.61           H  
ATOM   4069 HG22 ILE B 108      -6.118  25.068  -7.527  1.00 87.61           H  
ATOM   4070 HG23 ILE B 108      -4.692  24.003  -7.394  1.00 87.61           H  
ATOM   4071  CD1 ILE B 108      -5.682  22.228  -4.628  1.00 87.61           C  
ATOM   4072 HD11 ILE B 108      -5.197  21.523  -3.953  1.00 87.61           H  
ATOM   4073 HD12 ILE B 108      -6.673  22.462  -4.239  1.00 87.61           H  
ATOM   4074 HD13 ILE B 108      -5.767  21.761  -5.610  1.00 87.61           H  
ATOM   4075  N   SER B 109      -4.327  27.357  -7.339  1.00 80.87           N  
ATOM   4076  H   SER B 109      -3.537  26.762  -7.542  1.00 80.87           H  
ATOM   4077  CA  SER B 109      -4.736  28.413  -8.275  1.00 80.87           C  
ATOM   4078  HA  SER B 109      -4.961  29.295  -7.675  1.00 80.87           H  
ATOM   4079  C   SER B 109      -6.001  28.010  -9.054  1.00 80.87           C  
ATOM   4080  CB  SER B 109      -3.598  28.789  -9.227  1.00 80.87           C  
ATOM   4081  HB2 SER B 109      -3.833  29.749  -9.688  1.00 80.87           H  
ATOM   4082  HB3 SER B 109      -2.669  28.896  -8.667  1.00 80.87           H  
ATOM   4083  O   SER B 109      -6.174  26.827  -9.348  1.00 80.87           O  
ATOM   4084  OG  SER B 109      -3.434  27.829 -10.254  1.00 80.87           O  
ATOM   4085  HG  SER B 109      -3.028  27.047  -9.872  1.00 80.87           H  
ATOM   4086  N   PRO B 110      -6.853  28.951  -9.507  1.00 82.88           N  
ATOM   4087  CA  PRO B 110      -8.035  28.607 -10.308  1.00 82.88           C  
ATOM   4088  HA  PRO B 110      -8.724  28.036  -9.686  1.00 82.88           H  
ATOM   4089  C   PRO B 110      -7.715  27.791 -11.572  1.00 82.88           C  
ATOM   4090  CB  PRO B 110      -8.674  29.953 -10.669  1.00 82.88           C  
ATOM   4091  HB2 PRO B 110      -9.759  29.875 -10.738  1.00 82.88           H  
ATOM   4092  HB3 PRO B 110      -8.260  30.331 -11.604  1.00 82.88           H  
ATOM   4093  O   PRO B 110      -8.487  26.923 -11.976  1.00 82.88           O  
ATOM   4094  CG  PRO B 110      -8.246  30.869  -9.523  1.00 82.88           C  
ATOM   4095  HG2 PRO B 110      -8.239  31.918  -9.820  1.00 82.88           H  
ATOM   4096  HG3 PRO B 110      -8.907  30.717  -8.670  1.00 82.88           H  
ATOM   4097  CD  PRO B 110      -6.846  30.368  -9.176  1.00 82.88           C  
ATOM   4098  HD2 PRO B 110      -6.652  30.534  -8.116  1.00 82.88           H  
ATOM   4099  HD3 PRO B 110      -6.103  30.884  -9.785  1.00 82.88           H  
ATOM   4100  N   ARG B 111      -6.551  28.042 -12.185  1.00 80.60           N  
ATOM   4101  H   ARG B 111      -5.928  28.705 -11.746  1.00 80.60           H  
ATOM   4102  CA  ARG B 111      -6.101  27.350 -13.402  1.00 80.60           C  
ATOM   4103  HA  ARG B 111      -6.953  27.261 -14.076  1.00 80.60           H  
ATOM   4104  C   ARG B 111      -5.642  25.917 -13.113  1.00 80.60           C  
ATOM   4105  CB  ARG B 111      -5.015  28.206 -14.070  1.00 80.60           C  
ATOM   4106  HB2 ARG B 111      -4.051  28.016 -13.596  1.00 80.60           H  
ATOM   4107  HB3 ARG B 111      -5.266  29.255 -13.916  1.00 80.60           H  
ATOM   4108  O   ARG B 111      -5.919  25.015 -13.901  1.00 80.60           O  
ATOM   4109  CG  ARG B 111      -4.912  27.969 -15.584  1.00 80.60           C  
ATOM   4110  HG2 ARG B 111      -5.903  28.027 -16.035  1.00 80.60           H  
ATOM   4111  HG3 ARG B 111      -4.485  26.985 -15.779  1.00 80.60           H  
ATOM   4112  CD  ARG B 111      -4.024  29.062 -16.187  1.00 80.60           C  
ATOM   4113  HD2 ARG B 111      -3.038  28.987 -15.727  1.00 80.60           H  
ATOM   4114  HD3 ARG B 111      -4.453  30.034 -15.943  1.00 80.60           H  
ATOM   4115  NE  ARG B 111      -3.895  28.955 -17.652  1.00 80.60           N  
ATOM   4116  HE  ARG B 111      -4.458  28.273 -18.140  1.00 80.60           H  
ATOM   4117  NH1 ARG B 111      -2.197  30.481 -17.892  1.00 80.60           N  
ATOM   4118 HH11 ARG B 111      -2.306  30.717 -16.916  1.00 80.60           H  
ATOM   4119 HH12 ARG B 111      -1.473  30.873 -18.476  1.00 80.60           H  
ATOM   4120  NH2 ARG B 111      -2.803  29.246 -19.628  1.00 80.60           N  
ATOM   4121 HH21 ARG B 111      -2.086  29.637 -20.222  1.00 80.60           H  
ATOM   4122 HH22 ARG B 111      -3.347  28.510 -20.055  1.00 80.60           H  
ATOM   4123  CZ  ARG B 111      -2.982  29.562 -18.387  1.00 80.60           C  
ATOM   4124  N   GLU B 112      -5.006  25.700 -11.963  1.00 85.17           N  
ATOM   4125  H   GLU B 112      -4.840  26.479 -11.342  1.00 85.17           H  
ATOM   4126  CA  GLU B 112      -4.712  24.355 -11.464  1.00 85.17           C  
ATOM   4127  HA  GLU B 112      -4.235  23.778 -12.257  1.00 85.17           H  
ATOM   4128  C   GLU B 112      -6.004  23.619 -11.092  1.00 85.17           C  
ATOM   4129  CB  GLU B 112      -3.733  24.435 -10.286  1.00 85.17           C  
ATOM   4130  HB2 GLU B 112      -4.185  25.020  -9.485  1.00 85.17           H  
ATOM   4131  HB3 GLU B 112      -2.836  24.953 -10.623  1.00 85.17           H  
ATOM   4132  O   GLU B 112      -6.206  22.502 -11.552  1.00 85.17           O  
ATOM   4133  CG  GLU B 112      -3.337  23.045  -9.752  1.00 85.17           C  
ATOM   4134  HG2 GLU B 112      -2.937  22.455 -10.576  1.00 85.17           H  
ATOM   4135  HG3 GLU B 112      -4.226  22.537  -9.380  1.00 85.17           H  
ATOM   4136  CD  GLU B 112      -2.297  23.107  -8.623  1.00 85.17           C  
ATOM   4137  OE1 GLU B 112      -1.831  22.012  -8.211  1.00 85.17           O  
ATOM   4138  OE2 GLU B 112      -1.987  24.238  -8.179  1.00 85.17           O  
ATOM   4139  N   ALA B 113      -6.925  24.265 -10.367  1.00 91.63           N  
ATOM   4140  H   ALA B 113      -6.693  25.181 -10.011  1.00 91.63           H  
ATOM   4141  CA  ALA B 113      -8.200  23.676  -9.948  1.00 91.63           C  
ATOM   4142  HA  ALA B 113      -7.992  22.814  -9.313  1.00 91.63           H  
ATOM   4143  C   ALA B 113      -9.057  23.183 -11.128  1.00 91.63           C  
ATOM   4144  CB  ALA B 113      -8.965  24.712  -9.117  1.00 91.63           C  
ATOM   4145  HB1 ALA B 113      -9.186  25.593  -9.719  1.00 91.63           H  
ATOM   4146  HB2 ALA B 113      -8.371  25.006  -8.251  1.00 91.63           H  
ATOM   4147  HB3 ALA B 113      -9.902  24.278  -8.768  1.00 91.63           H  
ATOM   4148  O   ALA B 113      -9.663  22.117 -11.045  1.00 91.63           O  
ATOM   4149  N   MET B 114      -9.075  23.914 -12.249  1.00 87.87           N  
ATOM   4150  H   MET B 114      -8.619  24.815 -12.239  1.00 87.87           H  
ATOM   4151  CA  MET B 114      -9.743  23.466 -13.480  1.00 87.87           C  
ATOM   4152  HA  MET B 114     -10.790  23.249 -13.266  1.00 87.87           H  
ATOM   4153  C   MET B 114      -9.131  22.188 -14.070  1.00 87.87           C  
ATOM   4154  CB  MET B 114      -9.657  24.565 -14.543  1.00 87.87           C  
ATOM   4155  HB2 MET B 114      -8.671  25.029 -14.528  1.00 87.87           H  
ATOM   4156  HB3 MET B 114      -9.796  24.089 -15.514  1.00 87.87           H  
ATOM   4157  O   MET B 114      -9.844  21.361 -14.642  1.00 87.87           O  
ATOM   4158  CG  MET B 114     -10.739  25.634 -14.380  1.00 87.87           C  
ATOM   4159  HG2 MET B 114     -11.712  25.144 -14.411  1.00 87.87           H  
ATOM   4160  HG3 MET B 114     -10.630  26.105 -13.403  1.00 87.87           H  
ATOM   4161  SD  MET B 114     -10.725  26.934 -15.653  1.00 87.87           S  
ATOM   4162  CE  MET B 114     -10.490  25.974 -17.179  1.00 87.87           C  
ATOM   4163  HE1 MET B 114     -10.608  26.632 -18.040  1.00 87.87           H  
ATOM   4164  HE2 MET B 114     -11.232  25.177 -17.234  1.00 87.87           H  
ATOM   4165  HE3 MET B 114      -9.488  25.547 -17.203  1.00 87.87           H  
ATOM   4166  N   SER B 115      -7.814  22.040 -13.945  1.00 88.66           N  
ATOM   4167  H   SER B 115      -7.310  22.713 -13.386  1.00 88.66           H  
ATOM   4168  CA  SER B 115      -7.051  20.916 -14.496  1.00 88.66           C  
ATOM   4169  HA  SER B 115      -7.529  20.570 -15.412  1.00 88.66           H  
ATOM   4170  C   SER B 115      -6.985  19.728 -13.528  1.00 88.66           C  
ATOM   4171  CB  SER B 115      -5.639  21.381 -14.858  1.00 88.66           C  
ATOM   4172  HB2 SER B 115      -5.059  21.515 -13.945  1.00 88.66           H  
ATOM   4173  HB3 SER B 115      -5.161  20.618 -15.473  1.00 88.66           H  
ATOM   4174  O   SER B 115      -6.632  18.624 -13.936  1.00 88.66           O  
ATOM   4175  OG  SER B 115      -5.675  22.607 -15.572  1.00 88.66           O  
ATOM   4176  HG  SER B 115      -5.827  23.328 -14.957  1.00 88.66           H  
ATOM   4177  N   LEU B 116      -7.347  19.951 -12.261  1.00 93.53           N  
ATOM   4178  H   LEU B 116      -7.574  20.899 -11.999  1.00 93.53           H  
ATOM   4179  CA  LEU B 116      -7.347  18.958 -11.197  1.00 93.53           C  
ATOM   4180  HA  LEU B 116      -6.416  18.395 -11.260  1.00 93.53           H  
ATOM   4181  C   LEU B 116      -8.505  17.974 -11.364  1.00 93.53           C  
ATOM   4182  CB  LEU B 116      -7.432  19.683  -9.832  1.00 93.53           C  
ATOM   4183  HB2 LEU B 116      -8.478  19.848  -9.577  1.00 93.53           H  
ATOM   4184  HB3 LEU B 116      -6.948  20.658  -9.891  1.00 93.53           H  
ATOM   4185  O   LEU B 116      -9.658  18.392 -11.494  1.00 93.53           O  
ATOM   4186  CG  LEU B 116      -6.750  18.878  -8.719  1.00 93.53           C  
ATOM   4187  HG  LEU B 116      -6.970  17.818  -8.847  1.00 93.53           H  
ATOM   4188  CD1 LEU B 116      -5.243  19.081  -8.793  1.00 93.53           C  
ATOM   4189 HD11 LEU B 116      -4.892  19.038  -9.825  1.00 93.53           H  
ATOM   4190 HD12 LEU B 116      -4.966  20.051  -8.379  1.00 93.53           H  
ATOM   4191 HD13 LEU B 116      -4.778  18.278  -8.223  1.00 93.53           H  
ATOM   4192  CD2 LEU B 116      -7.182  19.307  -7.318  1.00 93.53           C  
ATOM   4193 HD21 LEU B 116      -6.461  18.959  -6.579  1.00 93.53           H  
ATOM   4194 HD22 LEU B 116      -7.274  20.391  -7.255  1.00 93.53           H  
ATOM   4195 HD23 LEU B 116      -8.129  18.821  -7.082  1.00 93.53           H  
ATOM   4196  N   ASP B 117      -8.223  16.677 -11.298  1.00 95.74           N  
ATOM   4197  H   ASP B 117      -7.263  16.374 -11.214  1.00 95.74           H  
ATOM   4198  CA  ASP B 117      -9.248  15.638 -11.226  1.00 95.74           C  
ATOM   4199  HA  ASP B 117      -9.796  15.624 -12.168  1.00 95.74           H  
ATOM   4200  C   ASP B 117     -10.202  15.931 -10.048  1.00 95.74           C  
ATOM   4201  CB  ASP B 117      -8.574  14.265 -11.067  1.00 95.74           C  
ATOM   4202  HB2 ASP B 117      -7.861  14.126 -11.879  1.00 95.74           H  
ATOM   4203  HB3 ASP B 117      -8.021  14.248 -10.128  1.00 95.74           H  
ATOM   4204  O   ASP B 117      -9.731  16.125  -8.919  1.00 95.74           O  
ATOM   4205  CG  ASP B 117      -9.547  13.082 -11.089  1.00 95.74           C  
ATOM   4206  OD1 ASP B 117     -10.764  13.270 -10.895  1.00 95.74           O  
ATOM   4207  OD2 ASP B 117      -9.084  11.941 -11.286  1.00 95.74           O  
ATOM   4208  N   PRO B 118     -11.532  15.976 -10.267  1.00 96.81           N  
ATOM   4209  CA  PRO B 118     -12.517  16.060  -9.190  1.00 96.81           C  
ATOM   4210  HA  PRO B 118     -12.525  17.073  -8.788  1.00 96.81           H  
ATOM   4211  C   PRO B 118     -12.284  15.071  -8.041  1.00 96.81           C  
ATOM   4212  CB  PRO B 118     -13.859  15.774  -9.861  1.00 96.81           C  
ATOM   4213  HB2 PRO B 118     -14.033  14.698  -9.883  1.00 96.81           H  
ATOM   4214  HB3 PRO B 118     -14.678  16.283  -9.354  1.00 96.81           H  
ATOM   4215  O   PRO B 118     -12.545  15.415  -6.892  1.00 96.81           O  
ATOM   4216  CG  PRO B 118     -13.659  16.272 -11.288  1.00 96.81           C  
ATOM   4217  HG2 PRO B 118     -14.337  15.781 -11.986  1.00 96.81           H  
ATOM   4218  HG3 PRO B 118     -13.794  17.353 -11.317  1.00 96.81           H  
ATOM   4219  CD  PRO B 118     -12.200  15.924 -11.563  1.00 96.81           C  
ATOM   4220  HD2 PRO B 118     -12.143  14.919 -11.980  1.00 96.81           H  
ATOM   4221  HD3 PRO B 118     -11.770  16.642 -12.262  1.00 96.81           H  
ATOM   4222  N   GLN B 119     -11.738  13.882  -8.310  1.00 97.84           N  
ATOM   4223  H   GLN B 119     -11.520  13.653  -9.269  1.00 97.84           H  
ATOM   4224  CA  GLN B 119     -11.399  12.905  -7.272  1.00 97.84           C  
ATOM   4225  HA  GLN B 119     -12.302  12.677  -6.707  1.00 97.84           H  
ATOM   4226  C   GLN B 119     -10.361  13.452  -6.281  1.00 97.84           C  
ATOM   4227  CB  GLN B 119     -10.886  11.607  -7.912  1.00 97.84           C  
ATOM   4228  HB2 GLN B 119     -10.023  11.827  -8.540  1.00 97.84           H  
ATOM   4229  HB3 GLN B 119     -10.568  10.926  -7.122  1.00 97.84           H  
ATOM   4230  O   GLN B 119     -10.537  13.277  -5.076  1.00 97.84           O  
ATOM   4231  CG  GLN B 119     -11.972  10.914  -8.743  1.00 97.84           C  
ATOM   4232  HG2 GLN B 119     -12.324  11.587  -9.525  1.00 97.84           H  
ATOM   4233  HG3 GLN B 119     -12.807  10.657  -8.090  1.00 97.84           H  
ATOM   4234  CD  GLN B 119     -11.475   9.640  -9.406  1.00 97.84           C  
ATOM   4235  NE2 GLN B 119     -10.681   9.733 -10.448  1.00 97.84           N  
ATOM   4236 HE21 GLN B 119     -10.312  10.624 -10.748  1.00 97.84           H  
ATOM   4237 HE22 GLN B 119     -10.357   8.869 -10.859  1.00 97.84           H  
ATOM   4238  OE1 GLN B 119     -11.780   8.542  -8.978  1.00 97.84           O  
ATOM   4239  N   GLN B 120      -9.327  14.163  -6.758  1.00 97.86           N  
ATOM   4240  H   GLN B 120      -9.294  14.349  -7.750  1.00 97.86           H  
ATOM   4241  CA  GLN B 120      -8.336  14.819  -5.892  1.00 97.86           C  
ATOM   4242  HA  GLN B 120      -7.978  14.097  -5.157  1.00 97.86           H  
ATOM   4243  C   GLN B 120      -8.951  15.994  -5.114  1.00 97.86           C  
ATOM   4244  CB  GLN B 120      -7.123  15.325  -6.700  1.00 97.86           C  
ATOM   4245  HB2 GLN B 120      -7.460  16.046  -7.445  1.00 97.86           H  
ATOM   4246  HB3 GLN B 120      -6.467  15.846  -6.003  1.00 97.86           H  
ATOM   4247  O   GLN B 120      -8.612  16.201  -3.950  1.00 97.86           O  
ATOM   4248  CG  GLN B 120      -6.303  14.229  -7.404  1.00 97.86           C  
ATOM   4249  HG2 GLN B 120      -6.875  13.834  -8.244  1.00 97.86           H  
ATOM   4250  HG3 GLN B 120      -6.145  13.407  -6.705  1.00 97.86           H  
ATOM   4251  CD  GLN B 120      -4.935  14.708  -7.919  1.00 97.86           C  
ATOM   4252  NE2 GLN B 120      -4.209  13.899  -8.659  1.00 97.86           N  
ATOM   4253 HE21 GLN B 120      -4.503  12.955  -8.867  1.00 97.86           H  
ATOM   4254 HE22 GLN B 120      -3.322  14.243  -9.000  1.00 97.86           H  
ATOM   4255  OE1 GLN B 120      -4.460  15.806  -7.644  1.00 97.86           O  
ATOM   4256  N   ARG B 121      -9.876  16.747  -5.732  1.00 97.68           N  
ATOM   4257  H   ARG B 121     -10.117  16.497  -6.681  1.00 97.68           H  
ATOM   4258  CA  ARG B 121     -10.602  17.853  -5.073  1.00 97.68           C  
ATOM   4259  HA  ARG B 121      -9.888  18.562  -4.654  1.00 97.68           H  
ATOM   4260  C   ARG B 121     -11.435  17.346  -3.898  1.00 97.68           C  
ATOM   4261  CB  ARG B 121     -11.532  18.584  -6.054  1.00 97.68           C  
ATOM   4262  HB2 ARG B 121     -12.018  19.405  -5.527  1.00 97.68           H  
ATOM   4263  HB3 ARG B 121     -12.320  17.907  -6.383  1.00 97.68           H  
ATOM   4264  O   ARG B 121     -11.311  17.859  -2.793  1.00 97.68           O  
ATOM   4265  CG  ARG B 121     -10.823  19.133  -7.290  1.00 97.68           C  
ATOM   4266  HG2 ARG B 121     -10.013  19.800  -6.995  1.00 97.68           H  
ATOM   4267  HG3 ARG B 121     -10.405  18.302  -7.858  1.00 97.68           H  
ATOM   4268  CD  ARG B 121     -11.797  19.916  -8.166  1.00 97.68           C  
ATOM   4269  HD2 ARG B 121     -12.821  19.670  -7.882  1.00 97.68           H  
ATOM   4270  HD3 ARG B 121     -11.643  20.982  -8.002  1.00 97.68           H  
ATOM   4271  NE  ARG B 121     -11.608  19.587  -9.585  1.00 97.68           N  
ATOM   4272  HE  ARG B 121     -10.879  18.934  -9.835  1.00 97.68           H  
ATOM   4273  NH1 ARG B 121     -13.217  20.992 -10.404  1.00 97.68           N  
ATOM   4274 HH11 ARG B 121     -13.745  21.382 -11.172  1.00 97.68           H  
ATOM   4275 HH12 ARG B 121     -13.444  21.284  -9.464  1.00 97.68           H  
ATOM   4276  NH2 ARG B 121     -12.080  19.656 -11.789  1.00 97.68           N  
ATOM   4277 HH21 ARG B 121     -11.271  19.065 -11.910  1.00 97.68           H  
ATOM   4278 HH22 ARG B 121     -12.523  20.085 -12.590  1.00 97.68           H  
ATOM   4279  CZ  ARG B 121     -12.304  20.080 -10.583  1.00 97.68           C  
ATOM   4280  N   LEU B 122     -12.225  16.299  -4.140  1.00 97.91           N  
ATOM   4281  H   LEU B 122     -12.278  15.954  -5.088  1.00 97.91           H  
ATOM   4282  CA  LEU B 122     -13.047  15.656  -3.118  1.00 97.91           C  
ATOM   4283  HA  LEU B 122     -13.701  16.400  -2.662  1.00 97.91           H  
ATOM   4284  C   LEU B 122     -12.186  15.074  -1.996  1.00 97.91           C  
ATOM   4285  CB  LEU B 122     -13.889  14.543  -3.763  1.00 97.91           C  
ATOM   4286  HB2 LEU B 122     -14.340  13.947  -2.969  1.00 97.91           H  
ATOM   4287  HB3 LEU B 122     -13.223  13.891  -4.329  1.00 97.91           H  
ATOM   4288  O   LEU B 122     -12.543  15.204  -0.833  1.00 97.91           O  
ATOM   4289  CG  LEU B 122     -15.016  15.038  -4.686  1.00 97.91           C  
ATOM   4290  HG  LEU B 122     -14.626  15.756  -5.408  1.00 97.91           H  
ATOM   4291  CD1 LEU B 122     -15.592  13.844  -5.447  1.00 97.91           C  
ATOM   4292 HD11 LEU B 122     -16.029  13.127  -4.752  1.00 97.91           H  
ATOM   4293 HD12 LEU B 122     -16.355  14.191  -6.145  1.00 97.91           H  
ATOM   4294 HD13 LEU B 122     -14.800  13.356  -6.014  1.00 97.91           H  
ATOM   4295  CD2 LEU B 122     -16.153  15.697  -3.903  1.00 97.91           C  
ATOM   4296 HD21 LEU B 122     -15.790  16.594  -3.402  1.00 97.91           H  
ATOM   4297 HD22 LEU B 122     -16.547  15.004  -3.160  1.00 97.91           H  
ATOM   4298 HD23 LEU B 122     -16.948  15.992  -4.588  1.00 97.91           H  
ATOM   4299  N   LEU B 123     -11.049  14.452  -2.321  1.00 98.46           N  
ATOM   4300  H   LEU B 123     -10.816  14.331  -3.296  1.00 98.46           H  
ATOM   4301  CA  LEU B 123     -10.135  13.926  -1.305  1.00 98.46           C  
ATOM   4302  HA  LEU B 123     -10.690  13.244  -0.661  1.00 98.46           H  
ATOM   4303  C   LEU B 123      -9.594  15.028  -0.385  1.00 98.46           C  
ATOM   4304  CB  LEU B 123      -8.990  13.155  -1.983  1.00 98.46           C  
ATOM   4305  HB2 LEU B 123      -8.146  13.089  -1.297  1.00 98.46           H  
ATOM   4306  HB3 LEU B 123      -8.656  13.721  -2.853  1.00 98.46           H  
ATOM   4307  O   LEU B 123      -9.513  14.789   0.816  1.00 98.46           O  
ATOM   4308  CG  LEU B 123      -9.377  11.728  -2.409  1.00 98.46           C  
ATOM   4309  HG  LEU B 123     -10.341  11.744  -2.917  1.00 98.46           H  
ATOM   4310  CD1 LEU B 123      -8.329  11.178  -3.375  1.00 98.46           C  
ATOM   4311 HD11 LEU B 123      -8.614  10.175  -3.693  1.00 98.46           H  
ATOM   4312 HD12 LEU B 123      -7.352  11.146  -2.892  1.00 98.46           H  
ATOM   4313 HD13 LEU B 123      -8.274  11.815  -4.258  1.00 98.46           H  
ATOM   4314  CD2 LEU B 123      -9.465  10.772  -1.215  1.00 98.46           C  
ATOM   4315 HD21 LEU B 123     -10.235  11.103  -0.518  1.00 98.46           H  
ATOM   4316 HD22 LEU B 123      -9.728   9.773  -1.564  1.00 98.46           H  
ATOM   4317 HD23 LEU B 123      -8.508  10.730  -0.695  1.00 98.46           H  
ATOM   4318  N   LEU B 124      -9.256  16.214  -0.907  1.00 98.31           N  
ATOM   4319  H   LEU B 124      -9.340  16.340  -1.906  1.00 98.31           H  
ATOM   4320  CA  LEU B 124      -8.794  17.351  -0.093  1.00 98.31           C  
ATOM   4321  HA  LEU B 124      -7.919  17.046   0.480  1.00 98.31           H  
ATOM   4322  C   LEU B 124      -9.846  17.788   0.934  1.00 98.31           C  
ATOM   4323  CB  LEU B 124      -8.420  18.538  -1.003  1.00 98.31           C  
ATOM   4324  HB2 LEU B 124      -9.210  18.679  -1.741  1.00 98.31           H  
ATOM   4325  HB3 LEU B 124      -8.384  19.447  -0.403  1.00 98.31           H  
ATOM   4326  O   LEU B 124      -9.553  17.830   2.129  1.00 98.31           O  
ATOM   4327  CG  LEU B 124      -7.073  18.389  -1.722  1.00 98.31           C  
ATOM   4328  HG  LEU B 124      -6.967  17.379  -2.118  1.00 98.31           H  
ATOM   4329  CD1 LEU B 124      -6.997  19.387  -2.879  1.00 98.31           C  
ATOM   4330 HD11 LEU B 124      -6.025  19.311  -3.366  1.00 98.31           H  
ATOM   4331 HD12 LEU B 124      -7.778  19.156  -3.604  1.00 98.31           H  
ATOM   4332 HD13 LEU B 124      -7.145  20.400  -2.502  1.00 98.31           H  
ATOM   4333  CD2 LEU B 124      -5.902  18.684  -0.780  1.00 98.31           C  
ATOM   4334 HD21 LEU B 124      -4.959  18.428  -1.264  1.00 98.31           H  
ATOM   4335 HD22 LEU B 124      -5.897  19.741  -0.512  1.00 98.31           H  
ATOM   4336 HD23 LEU B 124      -5.996  18.105   0.138  1.00 98.31           H  
ATOM   4337  N   GLU B 125     -11.065  18.075   0.474  1.00 98.23           N  
ATOM   4338  H   GLU B 125     -11.235  18.010  -0.519  1.00 98.23           H  
ATOM   4339  CA  GLU B 125     -12.162  18.542   1.333  1.00 98.23           C  
ATOM   4340  HA  GLU B 125     -11.825  19.391   1.928  1.00 98.23           H  
ATOM   4341  C   GLU B 125     -12.584  17.465   2.339  1.00 98.23           C  
ATOM   4342  CB  GLU B 125     -13.344  19.012   0.463  1.00 98.23           C  
ATOM   4343  HB2 GLU B 125     -13.582  18.240  -0.269  1.00 98.23           H  
ATOM   4344  HB3 GLU B 125     -14.212  19.172   1.102  1.00 98.23           H  
ATOM   4345  O   GLU B 125     -12.572  17.704   3.546  1.00 98.23           O  
ATOM   4346  CG  GLU B 125     -13.012  20.335  -0.253  1.00 98.23           C  
ATOM   4347  HG2 GLU B 125     -12.807  21.080   0.516  1.00 98.23           H  
ATOM   4348  HG3 GLU B 125     -12.107  20.203  -0.845  1.00 98.23           H  
ATOM   4349  CD  GLU B 125     -14.120  20.880  -1.174  1.00 98.23           C  
ATOM   4350  OE1 GLU B 125     -13.961  22.046  -1.622  1.00 98.23           O  
ATOM   4351  OE2 GLU B 125     -15.081  20.137  -1.480  1.00 98.23           O  
ATOM   4352  N   VAL B 126     -12.848  16.243   1.869  1.00 98.45           N  
ATOM   4353  H   VAL B 126     -12.799  16.091   0.872  1.00 98.45           H  
ATOM   4354  CA  VAL B 126     -13.321  15.147   2.727  1.00 98.45           C  
ATOM   4355  HA  VAL B 126     -14.171  15.513   3.302  1.00 98.45           H  
ATOM   4356  C   VAL B 126     -12.250  14.724   3.743  1.00 98.45           C  
ATOM   4357  CB  VAL B 126     -13.806  13.960   1.868  1.00 98.45           C  
ATOM   4358  HB  VAL B 126     -12.988  13.612   1.236  1.00 98.45           H  
ATOM   4359  O   VAL B 126     -12.587  14.386   4.876  1.00 98.45           O  
ATOM   4360  CG1 VAL B 126     -14.298  12.778   2.708  1.00 98.45           C  
ATOM   4361 HG11 VAL B 126     -13.495  12.398   3.340  1.00 98.45           H  
ATOM   4362 HG12 VAL B 126     -15.120  13.113   3.340  1.00 98.45           H  
ATOM   4363 HG13 VAL B 126     -14.637  11.971   2.059  1.00 98.45           H  
ATOM   4364  CG2 VAL B 126     -15.002  14.358   0.985  1.00 98.45           C  
ATOM   4365 HG21 VAL B 126     -15.838  14.664   1.613  1.00 98.45           H  
ATOM   4366 HG22 VAL B 126     -14.748  15.199   0.339  1.00 98.45           H  
ATOM   4367 HG23 VAL B 126     -15.304  13.515   0.362  1.00 98.45           H  
ATOM   4368  N   SER B 127     -10.957  14.782   3.401  1.00 98.73           N  
ATOM   4369  H   SER B 127     -10.706  15.096   2.475  1.00 98.73           H  
ATOM   4370  CA  SER B 127      -9.892  14.502   4.379  1.00 98.73           C  
ATOM   4371  HA  SER B 127     -10.111  13.558   4.878  1.00 98.73           H  
ATOM   4372  C   SER B 127      -9.812  15.582   5.458  1.00 98.73           C  
ATOM   4373  CB  SER B 127      -8.517  14.374   3.723  1.00 98.73           C  
ATOM   4374  HB2 SER B 127      -8.259  15.311   3.229  1.00 98.73           H  
ATOM   4375  HB3 SER B 127      -7.777  14.167   4.496  1.00 98.73           H  
ATOM   4376  O   SER B 127      -9.686  15.245   6.634  1.00 98.73           O  
ATOM   4377  OG  SER B 127      -8.503  13.322   2.783  1.00 98.73           O  
ATOM   4378  HG  SER B 127      -8.876  13.693   1.980  1.00 98.73           H  
ATOM   4379  N   TRP B 128      -9.916  16.865   5.085  1.00 98.59           N  
ATOM   4380  H   TRP B 128     -10.063  17.085   4.110  1.00 98.59           H  
ATOM   4381  CA  TRP B 128      -9.953  17.971   6.049  1.00 98.59           C  
ATOM   4382  HA  TRP B 128      -9.034  17.972   6.636  1.00 98.59           H  
ATOM   4383  C   TRP B 128     -11.117  17.807   7.032  1.00 98.59           C  
ATOM   4384  CB  TRP B 128     -10.054  19.307   5.298  1.00 98.59           C  
ATOM   4385  HB2 TRP B 128     -10.976  19.338   4.718  1.00 98.59           H  
ATOM   4386  HB3 TRP B 128      -9.224  19.378   4.595  1.00 98.59           H  
ATOM   4387  O   TRP B 128     -10.925  17.840   8.248  1.00 98.59           O  
ATOM   4388  CG  TRP B 128     -10.020  20.507   6.191  1.00 98.59           C  
ATOM   4389  CD1 TRP B 128     -11.064  20.995   6.901  1.00 98.59           C  
ATOM   4390  HD1 TRP B 128     -12.062  20.583   6.900  1.00 98.59           H  
ATOM   4391  CD2 TRP B 128      -8.873  21.331   6.551  1.00 98.59           C  
ATOM   4392  CE2 TRP B 128      -9.296  22.286   7.523  1.00 98.59           C  
ATOM   4393  CE3 TRP B 128      -7.510  21.344   6.181  1.00 98.59           C  
ATOM   4394  HE3 TRP B 128      -7.156  20.611   5.470  1.00 98.59           H  
ATOM   4395  NE1 TRP B 128     -10.638  22.036   7.703  1.00 98.59           N  
ATOM   4396  HE1 TRP B 128     -11.211  22.433   8.435  1.00 98.59           H  
ATOM   4397  CH2 TRP B 128      -7.069  23.208   7.696  1.00 98.59           C  
ATOM   4398  HH2 TRP B 128      -6.378  23.905   8.147  1.00 98.59           H  
ATOM   4399  CZ2 TRP B 128      -8.409  23.195   8.112  1.00 98.59           C  
ATOM   4400  HZ2 TRP B 128      -8.755  23.859   8.890  1.00 98.59           H  
ATOM   4401  CZ3 TRP B 128      -6.618  22.283   6.736  1.00 98.59           C  
ATOM   4402  HZ3 TRP B 128      -5.575  22.270   6.458  1.00 98.59           H  
ATOM   4403  N   GLU B 129     -12.315  17.550   6.509  1.00 98.38           N  
ATOM   4404  H   GLU B 129     -12.407  17.549   5.503  1.00 98.38           H  
ATOM   4405  CA  GLU B 129     -13.525  17.337   7.305  1.00 98.38           C  
ATOM   4406  HA  GLU B 129     -13.708  18.207   7.935  1.00 98.38           H  
ATOM   4407  C   GLU B 129     -13.427  16.110   8.219  1.00 98.38           C  
ATOM   4408  CB  GLU B 129     -14.712  17.138   6.361  1.00 98.38           C  
ATOM   4409  HB2 GLU B 129     -15.569  16.800   6.943  1.00 98.38           H  
ATOM   4410  HB3 GLU B 129     -14.453  16.358   5.645  1.00 98.38           H  
ATOM   4411  O   GLU B 129     -13.889  16.156   9.361  1.00 98.38           O  
ATOM   4412  CG  GLU B 129     -15.113  18.415   5.609  1.00 98.38           C  
ATOM   4413  HG2 GLU B 129     -14.239  18.861   5.135  1.00 98.38           H  
ATOM   4414  HG3 GLU B 129     -15.497  19.132   6.334  1.00 98.38           H  
ATOM   4415  CD  GLU B 129     -16.188  18.142   4.545  1.00 98.38           C  
ATOM   4416  OE1 GLU B 129     -16.583  19.124   3.879  1.00 98.38           O  
ATOM   4417  OE2 GLU B 129     -16.653  16.979   4.449  1.00 98.38           O  
ATOM   4418  N   ALA B 130     -12.822  15.012   7.750  1.00 98.75           N  
ATOM   4419  H   ALA B 130     -12.503  15.007   6.791  1.00 98.75           H  
ATOM   4420  CA  ALA B 130     -12.637  13.808   8.557  1.00 98.75           C  
ATOM   4421  HA  ALA B 130     -13.610  13.498   8.939  1.00 98.75           H  
ATOM   4422  C   ALA B 130     -11.731  14.075   9.771  1.00 98.75           C  
ATOM   4423  CB  ALA B 130     -12.086  12.681   7.672  1.00 98.75           C  
ATOM   4424  HB1 ALA B 130     -12.748  12.511   6.823  1.00 98.75           H  
ATOM   4425  HB2 ALA B 130     -11.095  12.944   7.303  1.00 98.75           H  
ATOM   4426  HB3 ALA B 130     -12.023  11.758   8.249  1.00 98.75           H  
ATOM   4427  O   ALA B 130     -12.033  13.595  10.865  1.00 98.75           O  
ATOM   4428  N   ILE B 131     -10.667  14.869   9.598  1.00 98.77           N  
ATOM   4429  H   ILE B 131     -10.491  15.234   8.672  1.00 98.77           H  
ATOM   4430  CA  ILE B 131      -9.768  15.280  10.688  1.00 98.77           C  
ATOM   4431  HA  ILE B 131      -9.483  14.399  11.264  1.00 98.77           H  
ATOM   4432  C   ILE B 131     -10.490  16.224  11.661  1.00 98.77           C  
ATOM   4433  CB  ILE B 131      -8.477  15.914  10.125  1.00 98.77           C  
ATOM   4434  HB  ILE B 131      -8.753  16.785   9.531  1.00 98.77           H  
ATOM   4435  O   ILE B 131     -10.441  16.010  12.872  1.00 98.77           O  
ATOM   4436  CG1 ILE B 131      -7.672  14.942   9.233  1.00 98.77           C  
ATOM   4437 HG12 ILE B 131      -8.345  14.344   8.619  1.00 98.77           H  
ATOM   4438 HG13 ILE B 131      -7.105  14.252   9.858  1.00 98.77           H  
ATOM   4439  CG2 ILE B 131      -7.579  16.357  11.292  1.00 98.77           C  
ATOM   4440 HG21 ILE B 131      -6.607  16.687  10.925  1.00 98.77           H  
ATOM   4441 HG22 ILE B 131      -7.417  15.522  11.973  1.00 98.77           H  
ATOM   4442 HG23 ILE B 131      -8.032  17.182  11.842  1.00 98.77           H  
ATOM   4443  CD1 ILE B 131      -6.713  15.679   8.286  1.00 98.77           C  
ATOM   4444 HD11 ILE B 131      -5.998  16.286   8.840  1.00 98.77           H  
ATOM   4445 HD12 ILE B 131      -6.164  14.950   7.690  1.00 98.77           H  
ATOM   4446 HD13 ILE B 131      -7.280  16.324   7.615  1.00 98.77           H  
ATOM   4447  N   GLU B 132     -11.243  17.209  11.162  1.00 98.08           N  
ATOM   4448  H   GLU B 132     -11.236  17.374  10.165  1.00 98.08           H  
ATOM   4449  CA  GLU B 132     -12.041  18.092  12.027  1.00 98.08           C  
ATOM   4450  HA  GLU B 132     -11.376  18.570  12.747  1.00 98.08           H  
ATOM   4451  C   GLU B 132     -13.107  17.326  12.829  1.00 98.08           C  
ATOM   4452  CB  GLU B 132     -12.747  19.178  11.204  1.00 98.08           C  
ATOM   4453  HB2 GLU B 132     -13.242  18.723  10.346  1.00 98.08           H  
ATOM   4454  HB3 GLU B 132     -13.513  19.630  11.834  1.00 98.08           H  
ATOM   4455  O   GLU B 132     -13.364  17.664  13.993  1.00 98.08           O  
ATOM   4456  CG  GLU B 132     -11.817  20.302  10.729  1.00 98.08           C  
ATOM   4457  HG2 GLU B 132     -11.224  20.642  11.579  1.00 98.08           H  
ATOM   4458  HG3 GLU B 132     -11.135  19.915   9.971  1.00 98.08           H  
ATOM   4459  CD  GLU B 132     -12.598  21.501  10.162  1.00 98.08           C  
ATOM   4460  OE1 GLU B 132     -12.030  22.621  10.157  1.00 98.08           O  
ATOM   4461  OE2 GLU B 132     -13.773  21.342   9.760  1.00 98.08           O  
ATOM   4462  N   ARG B 133     -13.724  16.294  12.231  1.00 97.72           N  
ATOM   4463  H   ARG B 133     -13.507  16.124  11.260  1.00 97.72           H  
ATOM   4464  CA  ARG B 133     -14.664  15.387  12.913  1.00 97.72           C  
ATOM   4465  HA  ARG B 133     -15.347  15.981  13.519  1.00 97.72           H  
ATOM   4466  C   ARG B 133     -13.985  14.457  13.919  1.00 97.72           C  
ATOM   4467  CB  ARG B 133     -15.485  14.560  11.906  1.00 97.72           C  
ATOM   4468  HB2 ARG B 133     -14.855  14.228  11.081  1.00 97.72           H  
ATOM   4469  HB3 ARG B 133     -15.828  13.665  12.424  1.00 97.72           H  
ATOM   4470  O   ARG B 133     -14.661  14.022  14.844  1.00 97.72           O  
ATOM   4471  CG  ARG B 133     -16.723  15.298  11.359  1.00 97.72           C  
ATOM   4472  HG2 ARG B 133     -16.459  15.846  10.455  1.00 97.72           H  
ATOM   4473  HG3 ARG B 133     -17.100  15.998  12.105  1.00 97.72           H  
ATOM   4474  CD  ARG B 133     -17.826  14.267  11.064  1.00 97.72           C  
ATOM   4475  HD2 ARG B 133     -17.451  13.549  10.334  1.00 97.72           H  
ATOM   4476  HD3 ARG B 133     -18.036  13.715  11.980  1.00 97.72           H  
ATOM   4477  NE  ARG B 133     -19.097  14.851  10.593  1.00 97.72           N  
ATOM   4478  HE  ARG B 133     -19.739  15.189  11.296  1.00 97.72           H  
ATOM   4479  NH1 ARG B 133     -18.872  14.413   8.345  1.00 97.72           N  
ATOM   4480 HH11 ARG B 133     -19.051  14.780   7.421  1.00 97.72           H  
ATOM   4481 HH12 ARG B 133     -17.981  13.983   8.547  1.00 97.72           H  
ATOM   4482  NH2 ARG B 133     -20.727  15.386   9.125  1.00 97.72           N  
ATOM   4483 HH21 ARG B 133     -21.110  15.495   8.197  1.00 97.72           H  
ATOM   4484 HH22 ARG B 133     -21.392  15.485   9.879  1.00 97.72           H  
ATOM   4485  CZ  ARG B 133     -19.552  14.882   9.357  1.00 97.72           C  
ATOM   4486  N   ALA B 134     -12.680  14.212  13.798  1.00 98.20           N  
ATOM   4487  H   ALA B 134     -12.185  14.582  13.000  1.00 98.20           H  
ATOM   4488  CA  ALA B 134     -11.899  13.535  14.834  1.00 98.20           C  
ATOM   4489  HA  ALA B 134     -12.488  12.697  15.207  1.00 98.20           H  
ATOM   4490  C   ALA B 134     -11.616  14.427  16.058  1.00 98.20           C  
ATOM   4491  CB  ALA B 134     -10.603  12.977  14.226  1.00 98.20           C  
ATOM   4492  HB1 ALA B 134     -10.102  12.354  14.967  1.00 98.20           H  
ATOM   4493  HB2 ALA B 134     -10.817  12.376  13.342  1.00 98.20           H  
ATOM   4494  HB3 ALA B 134      -9.929  13.790  13.954  1.00 98.20           H  
ATOM   4495  O   ALA B 134     -10.944  13.989  16.984  1.00 98.20           O  
ATOM   4496  N   GLY B 135     -12.090  15.680  16.075  1.00 97.77           N  
ATOM   4497  H   GLY B 135     -12.621  16.010  15.282  1.00 97.77           H  
ATOM   4498  CA  GLY B 135     -11.770  16.629  17.143  1.00 97.77           C  
ATOM   4499  HA2 GLY B 135     -11.926  16.155  18.112  1.00 97.77           H  
ATOM   4500  HA3 GLY B 135     -12.431  17.492  17.063  1.00 97.77           H  
ATOM   4501  C   GLY B 135     -10.324  17.126  17.080  1.00 97.77           C  
ATOM   4502  O   GLY B 135      -9.771  17.523  18.100  1.00 97.77           O  
ATOM   4503  N   GLN B 136      -9.706  17.114  15.897  1.00 97.72           N  
ATOM   4504  H   GLN B 136     -10.206  16.784  15.084  1.00 97.72           H  
ATOM   4505  CA  GLN B 136      -8.310  17.500  15.701  1.00 97.72           C  
ATOM   4506  HA  GLN B 136      -7.850  17.727  16.662  1.00 97.72           H  
ATOM   4507  C   GLN B 136      -8.209  18.753  14.825  1.00 97.72           C  
ATOM   4508  CB  GLN B 136      -7.545  16.322  15.082  1.00 97.72           C  
ATOM   4509  HB2 GLN B 136      -8.017  16.064  14.134  1.00 97.72           H  
ATOM   4510  HB3 GLN B 136      -6.518  16.629  14.886  1.00 97.72           H  
ATOM   4511  O   GLN B 136      -8.964  18.905  13.867  1.00 97.72           O  
ATOM   4512  CG  GLN B 136      -7.532  15.072  15.983  1.00 97.72           C  
ATOM   4513  HG2 GLN B 136      -7.025  15.306  16.919  1.00 97.72           H  
ATOM   4514  HG3 GLN B 136      -8.552  14.770  16.217  1.00 97.72           H  
ATOM   4515  CD  GLN B 136      -6.839  13.879  15.335  1.00 97.72           C  
ATOM   4516  NE2 GLN B 136      -6.781  12.749  16.007  1.00 97.72           N  
ATOM   4517 HE21 GLN B 136      -7.230  12.660  16.907  1.00 97.72           H  
ATOM   4518 HE22 GLN B 136      -6.291  11.994  15.548  1.00 97.72           H  
ATOM   4519  OE1 GLN B 136      -6.324  13.940  14.224  1.00 97.72           O  
ATOM   4520  N   ASP B 137      -7.249  19.633  15.130  1.00 97.35           N  
ATOM   4521  H   ASP B 137      -6.657  19.444  15.927  1.00 97.35           H  
ATOM   4522  CA  ASP B 137      -6.829  20.706  14.223  1.00 97.35           C  
ATOM   4523  HA  ASP B 137      -7.715  21.198  13.822  1.00 97.35           H  
ATOM   4524  C   ASP B 137      -6.003  20.095  13.070  1.00 97.35           C  
ATOM   4525  CB  ASP B 137      -6.030  21.776  15.001  1.00 97.35           C  
ATOM   4526  HB2 ASP B 137      -5.240  21.284  15.568  1.00 97.35           H  
ATOM   4527  HB3 ASP B 137      -6.703  22.256  15.711  1.00 97.35           H  
ATOM   4528  O   ASP B 137      -4.896  19.607  13.320  1.00 97.35           O  
ATOM   4529  CG  ASP B 137      -5.396  22.866  14.116  1.00 97.35           C  
ATOM   4530  OD1 ASP B 137      -5.561  22.820  12.874  1.00 97.35           O  
ATOM   4531  OD2 ASP B 137      -4.760  23.793  14.651  1.00 97.35           O  
ATOM   4532  N   PRO B 138      -6.469  20.147  11.806  1.00 97.74           N  
ATOM   4533  CA  PRO B 138      -5.729  19.572  10.684  1.00 97.74           C  
ATOM   4534  HA  PRO B 138      -5.627  18.500  10.850  1.00 97.74           H  
ATOM   4535  C   PRO B 138      -4.319  20.145  10.503  1.00 97.74           C  
ATOM   4536  CB  PRO B 138      -6.603  19.822   9.452  1.00 97.74           C  
ATOM   4537  HB2 PRO B 138      -6.528  19.008   8.730  1.00 97.74           H  
ATOM   4538  HB3 PRO B 138      -6.325  20.769   8.990  1.00 97.74           H  
ATOM   4539  O   PRO B 138      -3.403  19.415  10.128  1.00 97.74           O  
ATOM   4540  CG  PRO B 138      -8.013  19.939  10.027  1.00 97.74           C  
ATOM   4541  HG2 PRO B 138      -8.679  20.515   9.384  1.00 97.74           H  
ATOM   4542  HG3 PRO B 138      -8.430  18.948  10.208  1.00 97.74           H  
ATOM   4543  CD  PRO B 138      -7.768  20.636  11.356  1.00 97.74           C  
ATOM   4544  HD2 PRO B 138      -8.577  20.397  12.045  1.00 97.74           H  
ATOM   4545  HD3 PRO B 138      -7.720  21.714  11.201  1.00 97.74           H  
ATOM   4546  N   MET B 139      -4.107  21.427  10.812  1.00 94.41           N  
ATOM   4547  H   MET B 139      -4.853  21.939  11.262  1.00 94.41           H  
ATOM   4548  CA  MET B 139      -2.792  22.067  10.698  1.00 94.41           C  
ATOM   4549  HA  MET B 139      -2.310  21.712   9.787  1.00 94.41           H  
ATOM   4550  C   MET B 139      -1.852  21.697  11.848  1.00 94.41           C  
ATOM   4551  CB  MET B 139      -2.949  23.590  10.603  1.00 94.41           C  
ATOM   4552  HB2 MET B 139      -1.972  24.063  10.696  1.00 94.41           H  
ATOM   4553  HB3 MET B 139      -3.573  23.942  11.425  1.00 94.41           H  
ATOM   4554  O   MET B 139      -0.636  21.815  11.690  1.00 94.41           O  
ATOM   4555  CG  MET B 139      -3.578  24.015   9.272  1.00 94.41           C  
ATOM   4556  HG2 MET B 139      -4.533  23.498   9.178  1.00 94.41           H  
ATOM   4557  HG3 MET B 139      -3.785  25.084   9.313  1.00 94.41           H  
ATOM   4558  SD  MET B 139      -2.606  23.672   7.770  1.00 94.41           S  
ATOM   4559  CE  MET B 139      -1.240  24.845   7.959  1.00 94.41           C  
ATOM   4560  HE1 MET B 139      -1.635  25.856   8.061  1.00 94.41           H  
ATOM   4561  HE2 MET B 139      -0.659  24.589   8.846  1.00 94.41           H  
ATOM   4562  HE3 MET B 139      -0.596  24.791   7.082  1.00 94.41           H  
ATOM   4563  N   ALA B 140      -2.379  21.207  12.973  1.00 95.31           N  
ATOM   4564  H   ALA B 140      -3.381  21.102  13.039  1.00 95.31           H  
ATOM   4565  CA  ALA B 140      -1.566  20.678  14.066  1.00 95.31           C  
ATOM   4566  HA  ALA B 140      -0.737  21.364  14.239  1.00 95.31           H  
ATOM   4567  C   ALA B 140      -0.946  19.307  13.734  1.00 95.31           C  
ATOM   4568  CB  ALA B 140      -2.411  20.636  15.343  1.00 95.31           C  
ATOM   4569  HB1 ALA B 140      -3.217  19.910  15.238  1.00 95.31           H  
ATOM   4570  HB2 ALA B 140      -1.783  20.340  16.183  1.00 95.31           H  
ATOM   4571  HB3 ALA B 140      -2.828  21.622  15.544  1.00 95.31           H  
ATOM   4572  O   ALA B 140      -0.006  18.892  14.407  1.00 95.31           O  
ATOM   4573  N   LEU B 141      -1.418  18.623  12.680  1.00 97.04           N  
ATOM   4574  H   LEU B 141      -2.216  18.997  12.185  1.00 97.04           H  
ATOM   4575  CA  LEU B 141      -0.818  17.378  12.180  1.00 97.04           C  
ATOM   4576  HA  LEU B 141      -0.499  16.779  13.033  1.00 97.04           H  
ATOM   4577  C   LEU B 141       0.441  17.603  11.330  1.00 97.04           C  
ATOM   4578  CB  LEU B 141      -1.852  16.574  11.371  1.00 97.04           C  
ATOM   4579  HB2 LEU B 141      -2.151  17.165  10.506  1.00 97.04           H  
ATOM   4580  HB3 LEU B 141      -1.366  15.674  10.997  1.00 97.04           H  
ATOM   4581  O   LEU B 141       1.082  16.631  10.922  1.00 97.04           O  
ATOM   4582  CG  LEU B 141      -3.110  16.141  12.139  1.00 97.04           C  
ATOM   4583  HG  LEU B 141      -3.660  17.020  12.476  1.00 97.04           H  
ATOM   4584  CD1 LEU B 141      -3.999  15.341  11.188  1.00 97.04           C  
ATOM   4585 HD11 LEU B 141      -4.256  15.964  10.331  1.00 97.04           H  
ATOM   4586 HD12 LEU B 141      -4.914  15.053  11.705  1.00 97.04           H  
ATOM   4587 HD13 LEU B 141      -3.473  14.451  10.843  1.00 97.04           H  
ATOM   4588  CD2 LEU B 141      -2.778  15.259  13.345  1.00 97.04           C  
ATOM   4589 HD21 LEU B 141      -2.195  14.394  13.032  1.00 97.04           H  
ATOM   4590 HD22 LEU B 141      -3.703  14.921  13.813  1.00 97.04           H  
ATOM   4591 HD23 LEU B 141      -2.220  15.833  14.085  1.00 97.04           H  
ATOM   4592  N   ARG B 142       0.808  18.853  11.037  1.00 95.40           N  
ATOM   4593  H   ARG B 142       0.261  19.613  11.415  1.00 95.40           H  
ATOM   4594  CA  ARG B 142       2.011  19.163  10.261  1.00 95.40           C  
ATOM   4595  HA  ARG B 142       1.906  18.694   9.283  1.00 95.40           H  
ATOM   4596  C   ARG B 142       3.260  18.581  10.935  1.00 95.40           C  
ATOM   4597  CB  ARG B 142       2.098  20.681  10.093  1.00 95.40           C  
ATOM   4598  HB2 ARG B 142       1.116  21.063   9.816  1.00 95.40           H  
ATOM   4599  HB3 ARG B 142       2.393  21.131  11.040  1.00 95.40           H  
ATOM   4600  O   ARG B 142       3.385  18.628  12.154  1.00 95.40           O  
ATOM   4601  CG  ARG B 142       3.084  21.072   8.991  1.00 95.40           C  
ATOM   4602  HG2 ARG B 142       4.065  20.635   9.174  1.00 95.40           H  
ATOM   4603  HG3 ARG B 142       2.706  20.709   8.035  1.00 95.40           H  
ATOM   4604  CD  ARG B 142       3.213  22.593   8.952  1.00 95.40           C  
ATOM   4605  HD2 ARG B 142       3.634  22.928   9.899  1.00 95.40           H  
ATOM   4606  HD3 ARG B 142       2.224  23.039   8.849  1.00 95.40           H  
ATOM   4607  NE  ARG B 142       4.090  23.028   7.854  1.00 95.40           N  
ATOM   4608  HE  ARG B 142       5.076  23.082   8.069  1.00 95.40           H  
ATOM   4609  NH1 ARG B 142       2.520  23.007   6.173  1.00 95.40           N  
ATOM   4610 HH11 ARG B 142       1.896  22.494   6.780  1.00 95.40           H  
ATOM   4611 HH12 ARG B 142       2.283  23.074   5.193  1.00 95.40           H  
ATOM   4612  NH2 ARG B 142       4.570  23.812   5.786  1.00 95.40           N  
ATOM   4613 HH21 ARG B 142       5.535  23.905   6.070  1.00 95.40           H  
ATOM   4614 HH22 ARG B 142       4.321  23.920   4.814  1.00 95.40           H  
ATOM   4615  CZ  ARG B 142       3.720  23.277   6.613  1.00 95.40           C  
ATOM   4616  N   GLU B 143       4.180  18.050  10.133  1.00 95.51           N  
ATOM   4617  H   GLU B 143       3.962  18.011   9.148  1.00 95.51           H  
ATOM   4618  CA  GLU B 143       5.400  17.334  10.545  1.00 95.51           C  
ATOM   4619  HA  GLU B 143       5.926  17.073   9.627  1.00 95.51           H  
ATOM   4620  C   GLU B 143       5.146  15.996  11.278  1.00 95.51           C  
ATOM   4621  CB  GLU B 143       6.360  18.242  11.341  1.00 95.51           C  
ATOM   4622  HB2 GLU B 143       7.284  17.697  11.534  1.00 95.51           H  
ATOM   4623  HB3 GLU B 143       5.916  18.447  12.315  1.00 95.51           H  
ATOM   4624  O   GLU B 143       6.085  15.369  11.770  1.00 95.51           O  
ATOM   4625  CG  GLU B 143       6.718  19.592  10.697  1.00 95.51           C  
ATOM   4626  HG2 GLU B 143       5.813  20.117  10.393  1.00 95.51           H  
ATOM   4627  HG3 GLU B 143       7.179  20.209  11.469  1.00 95.51           H  
ATOM   4628  CD  GLU B 143       7.709  19.490   9.531  1.00 95.51           C  
ATOM   4629  OE1 GLU B 143       7.424  20.128   8.488  1.00 95.51           O  
ATOM   4630  OE2 GLU B 143       8.787  18.891   9.738  1.00 95.51           O  
ATOM   4631  N   SER B 144       3.900  15.515  11.353  1.00 96.90           N  
ATOM   4632  H   SER B 144       3.144  16.057  10.961  1.00 96.90           H  
ATOM   4633  CA  SER B 144       3.590  14.240  12.013  1.00 96.90           C  
ATOM   4634  HA  SER B 144       4.255  14.145  12.872  1.00 96.90           H  
ATOM   4635  C   SER B 144       3.834  13.022  11.115  1.00 96.90           C  
ATOM   4636  CB  SER B 144       2.163  14.221  12.572  1.00 96.90           C  
ATOM   4637  HB2 SER B 144       2.053  13.363  13.235  1.00 96.90           H  
ATOM   4638  HB3 SER B 144       1.978  15.129  13.146  1.00 96.90           H  
ATOM   4639  O   SER B 144       3.737  13.081   9.884  1.00 96.90           O  
ATOM   4640  OG  SER B 144       1.215  14.110  11.530  1.00 96.90           O  
ATOM   4641  HG  SER B 144       1.117  14.997  11.176  1.00 96.90           H  
ATOM   4642  N   ALA B 145       4.060  11.868  11.747  1.00 97.84           N  
ATOM   4643  H   ALA B 145       4.146  11.879  12.754  1.00 97.84           H  
ATOM   4644  CA  ALA B 145       4.073  10.559  11.097  1.00 97.84           C  
ATOM   4645  HA  ALA B 145       4.571  10.659  10.132  1.00 97.84           H  
ATOM   4646  C   ALA B 145       2.641  10.057  10.813  1.00 97.84           C  
ATOM   4647  CB  ALA B 145       4.908   9.592  11.948  1.00 97.84           C  
ATOM   4648  HB1 ALA B 145       5.912   9.993  12.090  1.00 97.84           H  
ATOM   4649  HB2 ALA B 145       4.985   8.629  11.443  1.00 97.84           H  
ATOM   4650  HB3 ALA B 145       4.440   9.443  12.921  1.00 97.84           H  
ATOM   4651  O   ALA B 145       2.255   8.967  11.238  1.00 97.84           O  
ATOM   4652  N   THR B 146       1.833  10.867  10.123  1.00 98.81           N  
ATOM   4653  H   THR B 146       2.197  11.762   9.830  1.00 98.81           H  
ATOM   4654  CA  THR B 146       0.496  10.470   9.661  1.00 98.81           C  
ATOM   4655  HA  THR B 146       0.110   9.720  10.351  1.00 98.81           H  
ATOM   4656  C   THR B 146       0.591   9.865   8.262  1.00 98.81           C  
ATOM   4657  CB  THR B 146      -0.498  11.636   9.690  1.00 98.81           C  
ATOM   4658  HB  THR B 146      -0.139  12.430   9.035  1.00 98.81           H  
ATOM   4659  O   THR B 146       1.095  10.517   7.349  1.00 98.81           O  
ATOM   4660  CG2 THR B 146      -1.905  11.221   9.257  1.00 98.81           C  
ATOM   4661 HG21 THR B 146      -2.584  12.066   9.374  1.00 98.81           H  
ATOM   4662 HG22 THR B 146      -1.907  10.921   8.209  1.00 98.81           H  
ATOM   4663 HG23 THR B 146      -2.253  10.388   9.868  1.00 98.81           H  
ATOM   4664  OG1 THR B 146      -0.632  12.126  11.004  1.00 98.81           O  
ATOM   4665  HG1 THR B 146       0.066  12.765  11.166  1.00 98.81           H  
ATOM   4666  N   GLY B 147       0.137   8.621   8.089  1.00 98.87           N  
ATOM   4667  H   GLY B 147      -0.289   8.159   8.880  1.00 98.87           H  
ATOM   4668  CA  GLY B 147       0.093   7.947   6.785  1.00 98.87           C  
ATOM   4669  HA2 GLY B 147       0.132   6.867   6.925  1.00 98.87           H  
ATOM   4670  HA3 GLY B 147       0.966   8.240   6.201  1.00 98.87           H  
ATOM   4671  C   GLY B 147      -1.163   8.289   5.976  1.00 98.87           C  
ATOM   4672  O   GLY B 147      -2.193   8.647   6.547  1.00 98.87           O  
ATOM   4673  N   VAL B 148      -1.100   8.155   4.652  1.00 98.95           N  
ATOM   4674  H   VAL B 148      -0.232   7.821   4.257  1.00 98.95           H  
ATOM   4675  CA  VAL B 148      -2.211   8.415   3.723  1.00 98.95           C  
ATOM   4676  HA  VAL B 148      -3.145   8.463   4.283  1.00 98.95           H  
ATOM   4677  C   VAL B 148      -2.330   7.272   2.716  1.00 98.95           C  
ATOM   4678  CB  VAL B 148      -2.032   9.766   3.003  1.00 98.95           C  
ATOM   4679  HB  VAL B 148      -1.093   9.756   2.450  1.00 98.95           H  
ATOM   4680  O   VAL B 148      -1.459   7.069   1.873  1.00 98.95           O  
ATOM   4681  CG1 VAL B 148      -3.178  10.032   2.019  1.00 98.95           C  
ATOM   4682 HG11 VAL B 148      -3.005  10.988   1.526  1.00 98.95           H  
ATOM   4683 HG12 VAL B 148      -4.132  10.055   2.544  1.00 98.95           H  
ATOM   4684 HG13 VAL B 148      -3.200   9.263   1.246  1.00 98.95           H  
ATOM   4685  CG2 VAL B 148      -1.991  10.929   3.999  1.00 98.95           C  
ATOM   4686 HG21 VAL B 148      -1.073  10.881   4.585  1.00 98.95           H  
ATOM   4687 HG22 VAL B 148      -2.845  10.875   4.674  1.00 98.95           H  
ATOM   4688 HG23 VAL B 148      -2.001  11.880   3.467  1.00 98.95           H  
ATOM   4689  N   PHE B 149      -3.440   6.542   2.772  1.00 98.92           N  
ATOM   4690  H   PHE B 149      -4.119   6.758   3.488  1.00 98.92           H  
ATOM   4691  CA  PHE B 149      -3.699   5.371   1.937  1.00 98.92           C  
ATOM   4692  HA  PHE B 149      -2.893   5.239   1.214  1.00 98.92           H  
ATOM   4693  C   PHE B 149      -5.004   5.580   1.171  1.00 98.92           C  
ATOM   4694  CB  PHE B 149      -3.753   4.116   2.820  1.00 98.92           C  
ATOM   4695  HB2 PHE B 149      -3.940   3.251   2.183  1.00 98.92           H  
ATOM   4696  HB3 PHE B 149      -4.594   4.199   3.508  1.00 98.92           H  
ATOM   4697  O   PHE B 149      -6.073   5.693   1.775  1.00 98.92           O  
ATOM   4698  CG  PHE B 149      -2.495   3.863   3.631  1.00 98.92           C  
ATOM   4699  CD1 PHE B 149      -1.527   2.951   3.172  1.00 98.92           C  
ATOM   4700  HD1 PHE B 149      -1.671   2.427   2.238  1.00 98.92           H  
ATOM   4701  CD2 PHE B 149      -2.298   4.532   4.856  1.00 98.92           C  
ATOM   4702  HD2 PHE B 149      -3.040   5.229   5.215  1.00 98.92           H  
ATOM   4703  CE1 PHE B 149      -0.374   2.706   3.937  1.00 98.92           C  
ATOM   4704  HE1 PHE B 149       0.356   1.984   3.602  1.00 98.92           H  
ATOM   4705  CE2 PHE B 149      -1.136   4.300   5.611  1.00 98.92           C  
ATOM   4706  HE2 PHE B 149      -0.984   4.812   6.550  1.00 98.92           H  
ATOM   4707  CZ  PHE B 149      -0.174   3.386   5.150  1.00 98.92           C  
ATOM   4708  HZ  PHE B 149       0.717   3.198   5.730  1.00 98.92           H  
ATOM   4709  N   VAL B 150      -4.936   5.637  -0.159  1.00 98.86           N  
ATOM   4710  H   VAL B 150      -4.030   5.565  -0.600  1.00 98.86           H  
ATOM   4711  CA  VAL B 150      -6.094   5.970  -1.004  1.00 98.86           C  
ATOM   4712  HA  VAL B 150      -6.981   6.075  -0.380  1.00 98.86           H  
ATOM   4713  C   VAL B 150      -6.380   4.854  -2.005  1.00 98.86           C  
ATOM   4714  CB  VAL B 150      -5.883   7.329  -1.700  1.00 98.86           C  
ATOM   4715  HB  VAL B 150      -4.965   7.293  -2.287  1.00 98.86           H  
ATOM   4716  O   VAL B 150      -5.500   4.432  -2.747  1.00 98.86           O  
ATOM   4717  CG1 VAL B 150      -7.041   7.674  -2.640  1.00 98.86           C  
ATOM   4718 HG11 VAL B 150      -7.985   7.692  -2.095  1.00 98.86           H  
ATOM   4719 HG12 VAL B 150      -7.090   6.941  -3.444  1.00 98.86           H  
ATOM   4720 HG13 VAL B 150      -6.860   8.648  -3.094  1.00 98.86           H  
ATOM   4721  CG2 VAL B 150      -5.772   8.467  -0.674  1.00 98.86           C  
ATOM   4722 HG21 VAL B 150      -4.902   8.307  -0.036  1.00 98.86           H  
ATOM   4723 HG22 VAL B 150      -5.645   9.420  -1.187  1.00 98.86           H  
ATOM   4724 HG23 VAL B 150      -6.667   8.506  -0.054  1.00 98.86           H  
ATOM   4725  N   GLY B 151      -7.630   4.396  -2.061  1.00 98.77           N  
ATOM   4726  H   GLY B 151      -8.291   4.741  -1.379  1.00 98.77           H  
ATOM   4727  CA  GLY B 151      -8.122   3.505  -3.108  1.00 98.77           C  
ATOM   4728  HA2 GLY B 151      -7.317   2.848  -3.439  1.00 98.77           H  
ATOM   4729  HA3 GLY B 151      -8.919   2.887  -2.696  1.00 98.77           H  
ATOM   4730  C   GLY B 151      -8.690   4.273  -4.305  1.00 98.77           C  
ATOM   4731  O   GLY B 151      -9.678   4.993  -4.152  1.00 98.77           O  
ATOM   4732  N   MET B 152      -8.116   4.089  -5.496  1.00 97.77           N  
ATOM   4733  H   MET B 152      -7.326   3.463  -5.557  1.00 97.77           H  
ATOM   4734  CA  MET B 152      -8.590   4.673  -6.766  1.00 97.77           C  
ATOM   4735  HA  MET B 152      -9.670   4.818  -6.727  1.00 97.77           H  
ATOM   4736  C   MET B 152      -8.282   3.732  -7.941  1.00 97.77           C  
ATOM   4737  CB  MET B 152      -7.928   6.037  -7.022  1.00 97.77           C  
ATOM   4738  HB2 MET B 152      -6.856   5.961  -6.836  1.00 97.77           H  
ATOM   4739  HB3 MET B 152      -8.075   6.295  -8.071  1.00 97.77           H  
ATOM   4740  O   MET B 152      -7.368   2.923  -7.846  1.00 97.77           O  
ATOM   4741  CG  MET B 152      -8.515   7.176  -6.182  1.00 97.77           C  
ATOM   4742  HG2 MET B 152      -9.576   7.276  -6.412  1.00 97.77           H  
ATOM   4743  HG3 MET B 152      -8.426   6.920  -5.126  1.00 97.77           H  
ATOM   4744  SD  MET B 152      -7.711   8.784  -6.429  1.00 97.77           S  
ATOM   4745  CE  MET B 152      -8.237   9.142  -8.122  1.00 97.77           C  
ATOM   4746  HE1 MET B 152      -7.924  10.146  -8.407  1.00 97.77           H  
ATOM   4747  HE2 MET B 152      -9.324   9.069  -8.168  1.00 97.77           H  
ATOM   4748  HE3 MET B 152      -7.808   8.419  -8.817  1.00 97.77           H  
ATOM   4749  N   ILE B 153      -9.032   3.838  -9.047  1.00 92.43           N  
ATOM   4750  H   ILE B 153      -9.776   4.521  -9.049  1.00 92.43           H  
ATOM   4751  CA  ILE B 153      -8.861   2.979 -10.243  1.00 92.43           C  
ATOM   4752  HA  ILE B 153      -8.182   2.159 -10.011  1.00 92.43           H  
ATOM   4753  C   ILE B 153      -8.223   3.739 -11.415  1.00 92.43           C  
ATOM   4754  CB  ILE B 153     -10.217   2.350 -10.650  1.00 92.43           C  
ATOM   4755  HB  ILE B 153     -10.937   3.154 -10.803  1.00 92.43           H  
ATOM   4756  O   ILE B 153      -7.347   3.227 -12.104  1.00 92.43           O  
ATOM   4757  CG1 ILE B 153     -10.740   1.418  -9.536  1.00 92.43           C  
ATOM   4758 HG12 ILE B 153     -10.113   0.527  -9.507  1.00 92.43           H  
ATOM   4759 HG13 ILE B 153     -10.635   1.903  -8.565  1.00 92.43           H  
ATOM   4760  CG2 ILE B 153     -10.098   1.548 -11.961  1.00 92.43           C  
ATOM   4761 HG21 ILE B 153      -9.819   2.198 -12.790  1.00 92.43           H  
ATOM   4762 HG22 ILE B 153     -11.048   1.080 -12.220  1.00 92.43           H  
ATOM   4763 HG23 ILE B 153      -9.334   0.778 -11.849  1.00 92.43           H  
ATOM   4764  CD1 ILE B 153     -12.210   1.007  -9.698  1.00 92.43           C  
ATOM   4765 HD11 ILE B 153     -12.826   1.893  -9.851  1.00 92.43           H  
ATOM   4766 HD12 ILE B 153     -12.330   0.328 -10.542  1.00 92.43           H  
ATOM   4767 HD13 ILE B 153     -12.545   0.497  -8.794  1.00 92.43           H  
ATOM   4768  N   GLY B 154      -8.661   4.971 -11.670  1.00 88.02           N  
ATOM   4769  H   GLY B 154      -9.371   5.380 -11.080  1.00 88.02           H  
ATOM   4770  CA  GLY B 154      -8.199   5.765 -12.804  1.00 88.02           C  
ATOM   4771  HA2 GLY B 154      -8.503   5.280 -13.732  1.00 88.02           H  
ATOM   4772  HA3 GLY B 154      -7.111   5.827 -12.792  1.00 88.02           H  
ATOM   4773  C   GLY B 154      -8.772   7.174 -12.778  1.00 88.02           C  
ATOM   4774  O   GLY B 154      -9.554   7.520 -11.892  1.00 88.02           O  
ATOM   4775  N   SER B 155      -8.386   7.983 -13.762  1.00 81.78           N  
ATOM   4776  H   SER B 155      -7.741   7.632 -14.455  1.00 81.78           H  
ATOM   4777  CA  SER B 155      -8.879   9.350 -13.923  1.00 81.78           C  
ATOM   4778  HA  SER B 155      -9.652   9.560 -13.184  1.00 81.78           H  
ATOM   4779  C   SER B 155      -9.479   9.550 -15.311  1.00 81.78           C  
ATOM   4780  CB  SER B 155      -7.751  10.352 -13.688  1.00 81.78           C  
ATOM   4781  HB2 SER B 155      -6.986  10.239 -14.456  1.00 81.78           H  
ATOM   4782  HB3 SER B 155      -7.304  10.194 -12.707  1.00 81.78           H  
ATOM   4783  O   SER B 155      -8.766   9.679 -16.303  1.00 81.78           O  
ATOM   4784  OG  SER B 155      -8.317  11.640 -13.747  1.00 81.78           O  
ATOM   4785  HG  SER B 155      -8.598  11.828 -12.849  1.00 81.78           H  
ATOM   4786  N   GLU B 156     -10.806   9.625 -15.391  1.00 89.33           N  
ATOM   4787  H   GLU B 156     -11.358   9.455 -14.562  1.00 89.33           H  
ATOM   4788  CA  GLU B 156     -11.488   9.983 -16.643  1.00 89.33           C  
ATOM   4789  HA  GLU B 156     -11.046   9.420 -17.465  1.00 89.33           H  
ATOM   4790  C   GLU B 156     -11.331  11.477 -16.983  1.00 89.33           C  
ATOM   4791  CB  GLU B 156     -12.974   9.619 -16.550  1.00 89.33           C  
ATOM   4792  HB2 GLU B 156     -13.417  10.149 -15.707  1.00 89.33           H  
ATOM   4793  HB3 GLU B 156     -13.464   9.951 -17.465  1.00 89.33           H  
ATOM   4794  O   GLU B 156     -11.574  11.892 -18.118  1.00 89.33           O  
ATOM   4795  CG  GLU B 156     -13.219   8.108 -16.388  1.00 89.33           C  
ATOM   4796  HG2 GLU B 156     -12.807   7.773 -15.437  1.00 89.33           H  
ATOM   4797  HG3 GLU B 156     -12.697   7.583 -17.188  1.00 89.33           H  
ATOM   4798  CD  GLU B 156     -14.711   7.755 -16.444  1.00 89.33           C  
ATOM   4799  OE1 GLU B 156     -15.047   6.558 -16.582  1.00 89.33           O  
ATOM   4800  OE2 GLU B 156     -15.555   8.675 -16.421  1.00 89.33           O  
ATOM   4801  N   HIS B 157     -10.919  12.303 -16.012  1.00 90.03           N  
ATOM   4802  H   HIS B 157     -10.675  11.904 -15.116  1.00 90.03           H  
ATOM   4803  CA  HIS B 157     -10.646  13.725 -16.232  1.00 90.03           C  
ATOM   4804  HA  HIS B 157     -11.470  14.152 -16.804  1.00 90.03           H  
ATOM   4805  C   HIS B 157      -9.379  13.940 -17.072  1.00 90.03           C  
ATOM   4806  CB  HIS B 157     -10.588  14.460 -14.886  1.00 90.03           C  
ATOM   4807  HB2 HIS B 157      -9.715  14.130 -14.322  1.00 90.03           H  
ATOM   4808  HB3 HIS B 157     -11.462  14.197 -14.292  1.00 90.03           H  
ATOM   4809  O   HIS B 157      -9.333  14.884 -17.864  1.00 90.03           O  
ATOM   4810  CG  HIS B 157     -10.574  15.962 -15.037  1.00 90.03           C  
ATOM   4811  CD2 HIS B 157      -9.594  16.805 -14.600  1.00 90.03           C  
ATOM   4812  HD2 HIS B 157      -8.684  16.513 -14.097  1.00 90.03           H  
ATOM   4813  ND1 HIS B 157     -11.585  16.721 -15.640  1.00 90.03           N  
ATOM   4814  CE1 HIS B 157     -11.177  17.996 -15.556  1.00 90.03           C  
ATOM   4815  HE1 HIS B 157     -11.724  18.844 -15.942  1.00 90.03           H  
ATOM   4816  NE2 HIS B 157      -9.997  18.081 -14.923  1.00 90.03           N  
ATOM   4817  HE2 HIS B 157      -9.492  18.935 -14.734  1.00 90.03           H  
ATOM   4818  N   ALA B 158      -8.413  13.015 -17.007  1.00 85.11           N  
ATOM   4819  H   ALA B 158      -8.497  12.285 -16.314  1.00 85.11           H  
ATOM   4820  CA  ALA B 158      -7.187  13.058 -17.804  1.00 85.11           C  
ATOM   4821  HA  ALA B 158      -6.609  13.929 -17.496  1.00 85.11           H  
ATOM   4822  C   ALA B 158      -7.466  13.184 -19.314  1.00 85.11           C  
ATOM   4823  CB  ALA B 158      -6.368  11.796 -17.506  1.00 85.11           C  
ATOM   4824  HB1 ALA B 158      -5.394  11.866 -17.991  1.00 85.11           H  
ATOM   4825  HB2 ALA B 158      -6.226  11.679 -16.432  1.00 85.11           H  
ATOM   4826  HB3 ALA B 158      -6.886  10.913 -17.881  1.00 85.11           H  
ATOM   4827  O   ALA B 158      -6.907  14.066 -19.969  1.00 85.11           O  
ATOM   4828  N   GLU B 159      -8.385  12.373 -19.859  1.00 77.52           N  
ATOM   4829  H   GLU B 159      -8.810  11.672 -19.271  1.00 77.52           H  
ATOM   4830  CA  GLU B 159      -8.771  12.425 -21.281  1.00 77.52           C  
ATOM   4831  HA  GLU B 159      -7.892  12.257 -21.903  1.00 77.52           H  
ATOM   4832  C   GLU B 159      -9.348  13.795 -21.671  1.00 77.52           C  
ATOM   4833  CB  GLU B 159      -9.826  11.345 -21.603  1.00 77.52           C  
ATOM   4834  HB2 GLU B 159     -10.319  11.628 -22.534  1.00 77.52           H  
ATOM   4835  HB3 GLU B 159     -10.581  11.328 -20.817  1.00 77.52           H  
ATOM   4836  O   GLU B 159      -9.075  14.308 -22.759  1.00 77.52           O  
ATOM   4837  CG  GLU B 159      -9.246   9.933 -21.794  1.00 77.52           C  
ATOM   4838  HG2 GLU B 159      -8.493   9.972 -22.581  1.00 77.52           H  
ATOM   4839  HG3 GLU B 159      -8.754   9.635 -20.869  1.00 77.52           H  
ATOM   4840  CD  GLU B 159     -10.316   8.883 -22.177  1.00 77.52           C  
ATOM   4841  OE1 GLU B 159     -10.152   7.711 -21.772  1.00 77.52           O  
ATOM   4842  OE2 GLU B 159     -11.302   9.234 -22.882  1.00 77.52           O  
ATOM   4843  N   ARG B 160     -10.132  14.415 -20.777  1.00 80.42           N  
ATOM   4844  H   ARG B 160     -10.239  13.982 -19.871  1.00 80.42           H  
ATOM   4845  CA  ARG B 160     -10.748  15.726 -21.036  1.00 80.42           C  
ATOM   4846  HA  ARG B 160     -11.180  15.712 -22.037  1.00 80.42           H  
ATOM   4847  C   ARG B 160      -9.706  16.836 -21.049  1.00 80.42           C  
ATOM   4848  CB  ARG B 160     -11.852  16.040 -20.015  1.00 80.42           C  
ATOM   4849  HB2 ARG B 160     -12.281  17.012 -20.261  1.00 80.42           H  
ATOM   4850  HB3 ARG B 160     -11.419  16.104 -19.017  1.00 80.42           H  
ATOM   4851  O   ARG B 160      -9.791  17.724 -21.893  1.00 80.42           O  
ATOM   4852  CG  ARG B 160     -12.972  14.991 -20.009  1.00 80.42           C  
ATOM   4853  HG2 ARG B 160     -12.558  14.049 -19.648  1.00 80.42           H  
ATOM   4854  HG3 ARG B 160     -13.348  14.832 -21.019  1.00 80.42           H  
ATOM   4855  CD  ARG B 160     -14.122  15.390 -19.073  1.00 80.42           C  
ATOM   4856  HD2 ARG B 160     -13.723  15.964 -18.236  1.00 80.42           H  
ATOM   4857  HD3 ARG B 160     -14.534  14.470 -18.660  1.00 80.42           H  
ATOM   4858  NE  ARG B 160     -15.176  16.165 -19.770  1.00 80.42           N  
ATOM   4859  HE  ARG B 160     -14.874  17.011 -20.232  1.00 80.42           H  
ATOM   4860  NH1 ARG B 160     -16.961  14.776 -19.331  1.00 80.42           N  
ATOM   4861 HH11 ARG B 160     -17.916  14.507 -19.519  1.00 80.42           H  
ATOM   4862 HH12 ARG B 160     -16.371  14.091 -18.881  1.00 80.42           H  
ATOM   4863  NH2 ARG B 160     -17.299  16.578 -20.532  1.00 80.42           N  
ATOM   4864 HH21 ARG B 160     -18.259  16.272 -20.598  1.00 80.42           H  
ATOM   4865 HH22 ARG B 160     -16.995  17.418 -21.004  1.00 80.42           H  
ATOM   4866  CZ  ARG B 160     -16.457  15.840 -19.869  1.00 80.42           C  
ATOM   4867  N   VAL B 161      -8.735  16.786 -20.137  1.00 80.66           N  
ATOM   4868  H   VAL B 161      -8.748  16.027 -19.471  1.00 80.66           H  
ATOM   4869  CA  VAL B 161      -7.687  17.811 -20.024  1.00 80.66           C  
ATOM   4870  HA  VAL B 161      -8.154  18.790 -20.125  1.00 80.66           H  
ATOM   4871  C   VAL B 161      -6.668  17.701 -21.155  1.00 80.66           C  
ATOM   4872  CB  VAL B 161      -7.003  17.763 -18.647  1.00 80.66           C  
ATOM   4873  HB  VAL B 161      -6.579  16.773 -18.477  1.00 80.66           H  
ATOM   4874  O   VAL B 161      -6.301  18.720 -21.731  1.00 80.66           O  
ATOM   4875  CG1 VAL B 161      -5.889  18.809 -18.545  1.00 80.66           C  
ATOM   4876 HG11 VAL B 161      -6.252  19.783 -18.875  1.00 80.66           H  
ATOM   4877 HG12 VAL B 161      -5.036  18.519 -19.159  1.00 80.66           H  
ATOM   4878 HG13 VAL B 161      -5.557  18.897 -17.511  1.00 80.66           H  
ATOM   4879  CG2 VAL B 161      -8.002  18.077 -17.528  1.00 80.66           C  
ATOM   4880 HG21 VAL B 161      -7.505  17.995 -16.562  1.00 80.66           H  
ATOM   4881 HG22 VAL B 161      -8.824  17.361 -17.539  1.00 80.66           H  
ATOM   4882 HG23 VAL B 161      -8.402  19.084 -17.648  1.00 80.66           H  
ATOM   4883  N   GLN B 162      -6.260  16.489 -21.543  1.00 71.84           N  
ATOM   4884  H   GLN B 162      -6.588  15.676 -21.041  1.00 71.84           H  
ATOM   4885  CA  GLN B 162      -5.330  16.293 -22.662  1.00 71.84           C  
ATOM   4886  HA  GLN B 162      -4.399  16.823 -22.459  1.00 71.84           H  
ATOM   4887  C   GLN B 162      -5.868  16.805 -24.012  1.00 71.84           C  
ATOM   4888  CB  GLN B 162      -5.039  14.805 -22.834  1.00 71.84           C  
ATOM   4889  HB2 GLN B 162      -5.984  14.262 -22.856  1.00 71.84           H  
ATOM   4890  HB3 GLN B 162      -4.571  14.693 -23.812  1.00 71.84           H  
ATOM   4891  O   GLN B 162      -5.088  17.059 -24.930  1.00 71.84           O  
ATOM   4892  CG  GLN B 162      -4.099  14.146 -21.807  1.00 71.84           C  
ATOM   4893  HG2 GLN B 162      -4.543  14.154 -20.812  1.00 71.84           H  
ATOM   4894  HG3 GLN B 162      -3.154  14.688 -21.771  1.00 71.84           H  
ATOM   4895  CD  GLN B 162      -3.830  12.705 -22.242  1.00 71.84           C  
ATOM   4896  NE2 GLN B 162      -3.227  11.854 -21.449  1.00 71.84           N  
ATOM   4897 HE21 GLN B 162      -3.264  10.913 -21.813  1.00 71.84           H  
ATOM   4898 HE22 GLN B 162      -3.008  12.062 -20.485  1.00 71.84           H  
ATOM   4899  OE1 GLN B 162      -4.145  12.325 -23.357  1.00 71.84           O  
ATOM   4900  N   GLY B 163      -7.191  16.928 -24.162  1.00 68.04           N  
ATOM   4901  H   GLY B 163      -7.783  16.650 -23.393  1.00 68.04           H  
ATOM   4902  CA  GLY B 163      -7.823  17.497 -25.353  1.00 68.04           C  
ATOM   4903  HA2 GLY B 163      -7.324  17.119 -26.246  1.00 68.04           H  
ATOM   4904  HA3 GLY B 163      -8.865  17.178 -25.377  1.00 68.04           H  
ATOM   4905  C   GLY B 163      -7.803  19.030 -25.416  1.00 68.04           C  
ATOM   4906  O   GLY B 163      -8.232  19.586 -26.426  1.00 68.04           O  
ATOM   4907  N   LEU B 164      -7.346  19.717 -24.362  1.00 71.79           N  
ATOM   4908  H   LEU B 164      -6.949  19.211 -23.583  1.00 71.79           H  
ATOM   4909  CA  LEU B 164      -7.318  21.178 -24.294  1.00 71.79           C  
ATOM   4910  HA  LEU B 164      -8.147  21.572 -24.881  1.00 71.79           H  
ATOM   4911  C   LEU B 164      -6.024  21.733 -24.899  1.00 71.79           C  
ATOM   4912  CB  LEU B 164      -7.486  21.652 -22.836  1.00 71.79           C  
ATOM   4913  HB2 LEU B 164      -7.400  22.738 -22.812  1.00 71.79           H  
ATOM   4914  HB3 LEU B 164      -6.658  21.252 -22.250  1.00 71.79           H  
ATOM   4915  O   LEU B 164      -4.926  21.389 -24.470  1.00 71.79           O  
ATOM   4916  CG  LEU B 164      -8.811  21.246 -22.168  1.00 71.79           C  
ATOM   4917  HG  LEU B 164      -8.939  20.166 -22.232  1.00 71.79           H  
ATOM   4918  CD1 LEU B 164      -8.790  21.636 -20.689  1.00 71.79           C  
ATOM   4919 HD11 LEU B 164      -8.689  22.716 -20.587  1.00 71.79           H  
ATOM   4920 HD12 LEU B 164      -7.942  21.152 -20.205  1.00 71.79           H  
ATOM   4921 HD13 LEU B 164      -9.707  21.299 -20.205  1.00 71.79           H  
ATOM   4922  CD2 LEU B 164     -10.018  21.930 -22.820  1.00 71.79           C  
ATOM   4923 HD21 LEU B 164     -10.121  21.585 -23.849  1.00 71.79           H  
ATOM   4924 HD22 LEU B 164     -10.925  21.660 -22.278  1.00 71.79           H  
ATOM   4925 HD23 LEU B 164      -9.888  23.012 -22.806  1.00 71.79           H  
ATOM   4926  N   ASP B 165      -6.163  22.668 -25.837  1.00 66.70           N  
ATOM   4927  H   ASP B 165      -7.090  22.878 -26.178  1.00 66.70           H  
ATOM   4928  CA  ASP B 165      -5.048  23.440 -26.402  1.00 66.70           C  
ATOM   4929  HA  ASP B 165      -4.173  22.791 -26.436  1.00 66.70           H  
ATOM   4930  C   ASP B 165      -4.684  24.631 -25.483  1.00 66.70           C  
ATOM   4931  CB  ASP B 165      -5.390  23.820 -27.856  1.00 66.70           C  
ATOM   4932  HB2 ASP B 165      -5.838  22.954 -28.344  1.00 66.70           H  
ATOM   4933  HB3 ASP B 165      -6.134  24.617 -27.857  1.00 66.70           H  
ATOM   4934  O   ASP B 165      -4.764  25.799 -25.862  1.00 66.70           O  
ATOM   4935  CG  ASP B 165      -4.176  24.238 -28.699  1.00 66.70           C  
ATOM   4936  OD1 ASP B 165      -3.032  23.912 -28.307  1.00 66.70           O  
ATOM   4937  OD2 ASP B 165      -4.413  24.828 -29.779  1.00 66.70           O
[truncated: 1,852,237 more chars]
