# Supplementary material for: Module-Based Polyketide Synthase Engineering for de Novo Polyketide Biosynthesis
Source: ACS Synth Biol. 2023 Oct 23;12(11):3148–55. doi: 10.1021/acssynbio.3c00282 (PMC10661043; doi:10.1021/acssynbio.3c00282)
Supplement: Supplementary file 2 — sb3c00282_si_002.zip [file sb3c00282_si_002.zip › Final_PKS_Structures/menzella_pdbs/eryM6_ACP_eryM2_KSAT_dimer.pdb]

ATOM      1  N   LEU A   1     -18.641  -4.893 -34.204  1.00 26.13           N  
ATOM      2  H   LEU A   1     -18.791  -5.737 -33.670  1.00 26.13           H  
ATOM      3  H2  LEU A   1     -17.941  -4.339 -33.731  1.00 26.13           H  
ATOM      4  H3  LEU A   1     -18.297  -5.152 -35.118  1.00 26.13           H  
ATOM      5  CA  LEU A   1     -19.915  -4.139 -34.325  1.00 26.13           C  
ATOM      6  HA  LEU A   1     -20.640  -4.778 -34.829  1.00 26.13           H  
ATOM      7  C   LEU A   1     -19.780  -2.917 -35.238  1.00 26.13           C  
ATOM      8  CB  LEU A   1     -20.509  -3.786 -32.949  1.00 26.13           C  
ATOM      9  HB2 LEU A   1     -19.736  -3.317 -32.340  1.00 26.13           H  
ATOM     10  HB3 LEU A   1     -21.314  -3.063 -33.080  1.00 26.13           H  
ATOM     11  O   LEU A   1     -20.582  -2.792 -36.149  1.00 26.13           O  
ATOM     12  CG  LEU A   1     -21.073  -5.021 -32.213  1.00 26.13           C  
ATOM     13  HG  LEU A   1     -20.319  -5.809 -32.222  1.00 26.13           H  
ATOM     14  CD1 LEU A   1     -21.385  -4.683 -30.760  1.00 26.13           C  
ATOM     15 HD11 LEU A   1     -22.143  -3.902 -30.707  1.00 26.13           H  
ATOM     16 HD12 LEU A   1     -20.486  -4.342 -30.246  1.00 26.13           H  
ATOM     17 HD13 LEU A   1     -21.757  -5.568 -30.245  1.00 26.13           H  
ATOM     18  CD2 LEU A   1     -22.343  -5.553 -32.881  1.00 26.13           C  
ATOM     19 HD21 LEU A   1     -23.114  -4.783 -32.892  1.00 26.13           H  
ATOM     20 HD22 LEU A   1     -22.149  -5.884 -33.901  1.00 26.13           H  
ATOM     21 HD23 LEU A   1     -22.721  -6.406 -32.317  1.00 26.13           H  
ATOM     22  N   THR A   2     -18.755  -2.070 -35.077  1.00 29.01           N  
ATOM     23  H   THR A   2     -18.106  -2.173 -34.310  1.00 29.01           H  
ATOM     24  CA  THR A   2     -18.537  -0.859 -35.906  1.00 29.01           C  
ATOM     25  HA  THR A   2     -19.363  -0.166 -35.746  1.00 29.01           H  
ATOM     26  C   THR A   2     -18.472  -1.118 -37.418  1.00 29.01           C  
ATOM     27  CB  THR A   2     -17.238  -0.156 -35.478  1.00 29.01           C  
ATOM     28  HB  THR A   2     -16.984   0.621 -36.199  1.00 29.01           H  
ATOM     29  O   THR A   2     -19.039  -0.351 -38.190  1.00 29.01           O  
ATOM     30  CG2 THR A   2     -17.363   0.470 -34.090  1.00 29.01           C  
ATOM     31 HG21 THR A   2     -16.444   1.002 -33.845  1.00 29.01           H  
ATOM     32 HG22 THR A   2     -18.181   1.190 -34.082  1.00 29.01           H  
ATOM     33 HG23 THR A   2     -17.544  -0.290 -33.330  1.00 29.01           H  
ATOM     34  OG1 THR A   2     -16.201  -1.112 -35.412  1.00 29.01           O  
ATOM     35  HG1 THR A   2     -15.391  -0.633 -35.222  1.00 29.01           H  
ATOM     36  N   ALA A   3     -17.864  -2.228 -37.852  1.00 32.92           N  
ATOM     37  H   ALA A   3     -17.291  -2.735 -37.193  1.00 32.92           H  
ATOM     38  CA  ALA A   3     -17.772  -2.590 -39.271  1.00 32.92           C  
ATOM     39  HA  ALA A   3     -17.249  -1.790 -39.796  1.00 32.92           H  
ATOM     40  C   ALA A   3     -19.140  -2.764 -39.968  1.00 32.92           C  
ATOM     41  CB  ALA A   3     -16.928  -3.866 -39.387  1.00 32.92           C  
ATOM     42  HB1 ALA A   3     -15.942  -3.703 -38.952  1.00 32.92           H  
ATOM     43  HB2 ALA A   3     -17.421  -4.695 -38.880  1.00 32.92           H  
ATOM     44  HB3 ALA A   3     -16.804  -4.121 -40.439  1.00 32.92           H  
ATOM     45  O   ALA A   3     -19.270  -2.409 -41.137  1.00 32.92           O  
ATOM     46  N   LEU A   4     -20.171  -3.246 -39.256  1.00 33.65           N  
ATOM     47  H   LEU A   4     -20.039  -3.424 -38.271  1.00 33.65           H  
ATOM     48  CA  LEU A   4     -21.531  -3.386 -39.800  1.00 33.65           C  
ATOM     49  HA  LEU A   4     -21.487  -4.010 -40.692  1.00 33.65           H  
ATOM     50  C   LEU A   4     -22.100  -2.021 -40.221  1.00 33.65           C  
ATOM     51  CB  LEU A   4     -22.419  -4.076 -38.742  1.00 33.65           C  
ATOM     52  HB2 LEU A   4     -22.435  -3.451 -37.850  1.00 33.65           H  
ATOM     53  HB3 LEU A   4     -21.971  -5.034 -38.478  1.00 33.65           H  
ATOM     54  O   LEU A   4     -22.669  -1.897 -41.302  1.00 33.65           O  
ATOM     55  CG  LEU A   4     -23.881  -4.318 -39.170  1.00 33.65           C  
ATOM     56  HG  LEU A   4     -24.341  -3.373 -39.456  1.00 33.65           H  
ATOM     57  CD1 LEU A   4     -23.986  -5.301 -40.336  1.00 33.65           C  
ATOM     58 HD11 LEU A   4     -25.035  -5.484 -40.565  1.00 33.65           H  
ATOM     59 HD12 LEU A   4     -23.524  -4.874 -41.226  1.00 33.65           H  
ATOM     60 HD13 LEU A   4     -23.503  -6.246 -40.087  1.00 33.65           H  
ATOM     61  CD2 LEU A   4     -24.665  -4.889 -37.986  1.00 33.65           C  
ATOM     62 HD21 LEU A   4     -24.635  -4.190 -37.150  1.00 33.65           H  
ATOM     63 HD22 LEU A   4     -25.706  -5.030 -38.278  1.00 33.65           H  
ATOM     64 HD23 LEU A   4     -24.249  -5.849 -37.682  1.00 33.65           H  
ATOM     65  N   GLY A   5     -21.863  -0.981 -39.411  1.00 36.87           N  
ATOM     66  H   GLY A   5     -21.328  -1.137 -38.569  1.00 36.87           H  
ATOM     67  CA  GLY A   5     -22.292   0.386 -39.718  1.00 36.87           C  
ATOM     68  HA2 GLY A   5     -22.084   1.025 -38.860  1.00 36.87           H  
ATOM     69  HA3 GLY A   5     -23.366   0.394 -39.906  1.00 36.87           H  
ATOM     70  C   GLY A   5     -21.591   0.991 -40.939  1.00 36.87           C  
ATOM     71  O   GLY A   5     -22.180   1.805 -41.648  1.00 36.87           O  
ATOM     72  N   ALA A   6     -20.355   0.575 -41.236  1.00 42.48           N  
ATOM     73  H   ALA A   6     -19.916  -0.115 -40.643  1.00 42.48           H  
ATOM     74  CA  ALA A   6     -19.649   1.037 -42.429  1.00 42.48           C  
ATOM     75  HA  ALA A   6     -19.721   2.123 -42.472  1.00 42.48           H  
ATOM     76  C   ALA A   6     -20.291   0.488 -43.715  1.00 42.48           C  
ATOM     77  CB  ALA A   6     -18.166   0.664 -42.317  1.00 42.48           C  
ATOM     78  HB1 ALA A   6     -18.045  -0.419 -42.305  1.00 42.48           H  
ATOM     79  HB2 ALA A   6     -17.746   1.083 -41.403  1.00 42.48           H  
ATOM     80  HB3 ALA A   6     -17.624   1.066 -43.173  1.00 42.48           H  
ATOM     81  O   ALA A   6     -20.563   1.255 -44.641  1.00 42.48           O  
ATOM     82  N   TYR A   7     -20.566  -0.819 -43.762  1.00 39.79           N  
ATOM     83  H   TYR A   7     -20.346  -1.391 -42.960  1.00 39.79           H  
ATOM     84  CA  TYR A   7     -21.148  -1.465 -44.944  1.00 39.79           C  
ATOM     85  HA  TYR A   7     -20.600  -1.124 -45.822  1.00 39.79           H  
ATOM     86  C   TYR A   7     -22.615  -1.081 -45.192  1.00 39.79           C  
ATOM     87  CB  TYR A   7     -20.966  -2.985 -44.853  1.00 39.79           C  
ATOM     88  HB2 TYR A   7     -21.200  -3.325 -43.845  1.00 39.79           H  
ATOM     89  HB3 TYR A   7     -21.679  -3.461 -45.526  1.00 39.79           H  
ATOM     90  O   TYR A   7     -23.011  -0.967 -46.353  1.00 39.79           O  
ATOM     91  CG  TYR A   7     -19.579  -3.449 -45.258  1.00 39.79           C  
ATOM     92  CD1 TYR A   7     -19.240  -3.506 -46.625  1.00 39.79           C  
ATOM     93  HD1 TYR A   7     -19.966  -3.227 -47.374  1.00 39.79           H  
ATOM     94  CD2 TYR A   7     -18.633  -3.826 -44.285  1.00 39.79           C  
ATOM     95  HD2 TYR A   7     -18.895  -3.787 -43.238  1.00 39.79           H  
ATOM     96  CE1 TYR A   7     -17.962  -3.945 -47.019  1.00 39.79           C  
ATOM     97  HE1 TYR A   7     -17.696  -4.003 -48.064  1.00 39.79           H  
ATOM     98  CE2 TYR A   7     -17.353  -4.269 -44.675  1.00 39.79           C  
ATOM     99  HE2 TYR A   7     -16.632  -4.567 -43.928  1.00 39.79           H  
ATOM    100  OH  TYR A   7     -15.790  -4.764 -46.436  1.00 39.79           O  
ATOM    101  HH  TYR A   7     -15.241  -5.026 -45.694  1.00 39.79           H  
ATOM    102  CZ  TYR A   7     -17.018  -4.332 -46.046  1.00 39.79           C  
ATOM    103  N   ASP A   8     -23.397  -0.803 -44.144  1.00 42.34           N  
ATOM    104  H   ASP A   8     -23.054  -0.985 -43.212  1.00 42.34           H  
ATOM    105  CA  ASP A   8     -24.767  -0.280 -44.275  1.00 42.34           C  
ATOM    106  HA  ASP A   8     -25.376  -0.991 -44.832  1.00 42.34           H  
ATOM    107  C   ASP A   8     -24.793   1.057 -45.042  1.00 42.34           C  
ATOM    108  CB  ASP A   8     -25.373  -0.138 -42.873  1.00 42.34           C  
ATOM    109  HB2 ASP A   8     -24.764   0.547 -42.283  1.00 42.34           H  
ATOM    110  HB3 ASP A   8     -25.359  -1.110 -42.379  1.00 42.34           H  
ATOM    111  O   ASP A   8     -25.525   1.209 -46.021  1.00 42.34           O  
ATOM    112  CG  ASP A   8     -26.815   0.370 -42.931  1.00 42.34           C  
ATOM    113  OD1 ASP A   8     -27.685  -0.422 -43.349  1.00 42.34           O  
ATOM    114  OD2 ASP A   8     -27.019   1.546 -42.558  1.00 42.34           O  
ATOM    115  N   ARG A   9     -23.887   1.991 -44.710  1.00 46.41           N  
ATOM    116  H   ARG A   9     -23.322   1.822 -43.890  1.00 46.41           H  
ATOM    117  CA  ARG A   9     -23.771   3.272 -45.430  1.00 46.41           C  
ATOM    118  HA  ARG A   9     -24.768   3.709 -45.478  1.00 46.41           H  
ATOM    119  C   ARG A   9     -23.310   3.095 -46.878  1.00 46.41           C  
ATOM    120  CB  ARG A   9     -22.848   4.217 -44.649  1.00 46.41           C  
ATOM    121  HB2 ARG A   9     -23.183   4.251 -43.612  1.00 46.41           H  
ATOM    122  HB3 ARG A   9     -21.834   3.818 -44.668  1.00 46.41           H  
ATOM    123  O   ARG A   9     -23.791   3.810 -47.755  1.00 46.41           O  
ATOM    124  CG  ARG A   9     -22.871   5.648 -45.218  1.00 46.41           C  
ATOM    125  HG2 ARG A   9     -23.897   6.017 -45.210  1.00 46.41           H  
ATOM    126  HG3 ARG A   9     -22.513   5.648 -46.248  1.00 46.41           H  
ATOM    127  CD  ARG A   9     -21.998   6.602 -44.395  1.00 46.41           C  
ATOM    128  HD2 ARG A   9     -22.370   6.613 -43.371  1.00 46.41           H  
ATOM    129  HD3 ARG A   9     -22.094   7.604 -44.812  1.00 46.41           H  
ATOM    130  NE  ARG A   9     -20.580   6.191 -44.414  1.00 46.41           N  
ATOM    131  HE  ARG A   9     -20.347   5.417 -45.020  1.00 46.41           H  
ATOM    132  NH1 ARG A   9     -19.799   7.655 -42.825  1.00 46.41           N  
ATOM    133 HH11 ARG A   9     -20.729   8.039 -42.733  1.00 46.41           H  
ATOM    134 HH12 ARG A   9     -19.055   7.978 -42.224  1.00 46.41           H  
ATOM    135  NH2 ARG A   9     -18.406   6.172 -43.737  1.00 46.41           N  
ATOM    136 HH21 ARG A   9     -17.673   6.530 -43.141  1.00 46.41           H  
ATOM    137 HH22 ARG A   9     -18.214   5.395 -44.353  1.00 46.41           H  
ATOM    138  CZ  ARG A   9     -19.606   6.674 -43.663  1.00 46.41           C  
ATOM    139  N   LEU A  10     -22.376   2.174 -47.134  1.00 49.83           N  
ATOM    140  H   LEU A  10     -22.040   1.616 -46.362  1.00 49.83           H  
ATOM    141  CA  LEU A  10     -21.874   1.909 -48.488  1.00 49.83           C  
ATOM    142  HA  LEU A  10     -21.577   2.851 -48.948  1.00 49.83           H  
ATOM    143  C   LEU A  10     -22.968   1.326 -49.391  1.00 49.83           C  
ATOM    144  CB  LEU A  10     -20.657   0.965 -48.436  1.00 49.83           C  
ATOM    145  HB2 LEU A  10     -20.426   0.644 -49.452  1.00 49.83           H  
ATOM    146  HB3 LEU A  10     -20.932   0.076 -47.869  1.00 49.83           H  
ATOM    147  O   LEU A  10     -23.125   1.779 -50.521  1.00 49.83           O  
ATOM    148  CG  LEU A  10     -19.380   1.571 -47.825  1.00 49.83           C  
ATOM    149  HG  LEU A  10     -19.593   1.959 -46.829  1.00 49.83           H  
ATOM    150  CD1 LEU A  10     -18.306   0.489 -47.709  1.00 49.83           C  
ATOM    151 HD11 LEU A  10     -18.665  -0.321 -47.074  1.00 49.83           H  
ATOM    152 HD12 LEU A  10     -17.405   0.905 -47.259  1.00 49.83           H  
ATOM    153 HD13 LEU A  10     -18.064   0.090 -48.694  1.00 49.83           H  
ATOM    154  CD2 LEU A  10     -18.815   2.721 -48.664  1.00 49.83           C  
ATOM    155 HD21 LEU A  10     -17.876   3.064 -48.231  1.00 49.83           H  
ATOM    156 HD22 LEU A  10     -19.515   3.556 -48.680  1.00 49.83           H  
ATOM    157 HD23 LEU A  10     -18.633   2.381 -49.683  1.00 49.83           H  
ATOM    158  N   THR A  11     -23.736   0.354 -48.893  1.00 49.78           N  
ATOM    159  H   THR A  11     -23.577   0.053 -47.942  1.00 49.78           H  
ATOM    160  CA  THR A  11     -24.750  -0.358 -49.688  1.00 49.78           C  
ATOM    161  HA  THR A  11     -24.405  -0.406 -50.721  1.00 49.78           H  
ATOM    162  C   THR A  11     -26.105   0.358 -49.733  1.00 49.78           C  
ATOM    163  CB  THR A  11     -24.918  -1.810 -49.218  1.00 49.78           C  
ATOM    164  HB  THR A  11     -25.702  -2.280 -49.812  1.00 49.78           H  
ATOM    165  O   THR A  11     -26.789   0.286 -50.751  1.00 49.78           O  
ATOM    166  CG2 THR A  11     -23.635  -2.629 -49.377  1.00 49.78           C  
ATOM    167 HG21 THR A  11     -22.831  -2.212 -48.771  1.00 49.78           H  
ATOM    168 HG22 THR A  11     -23.333  -2.634 -50.424  1.00 49.78           H  
ATOM    169 HG23 THR A  11     -23.825  -3.655 -49.062  1.00 49.78           H  
ATOM    170  OG1 THR A  11     -25.288  -1.862 -47.863  1.00 49.78           O  
ATOM    171  HG1 THR A  11     -24.530  -1.632 -47.320  1.00 49.78           H  
ATOM    172  N   GLY A  12     -26.486   1.123 -48.703  1.00 48.92           N  
ATOM    173  H   GLY A  12     -25.939   1.087 -47.855  1.00 48.92           H  
ATOM    174  CA  GLY A  12     -27.799   1.779 -48.625  1.00 48.92           C  
ATOM    175  HA2 GLY A  12     -28.577   1.026 -48.751  1.00 48.92           H  
ATOM    176  HA3 GLY A  12     -27.904   2.210 -47.629  1.00 48.92           H  
ATOM    177  C   GLY A  12     -28.027   2.893 -49.658  1.00 48.92           C  
ATOM    178  O   GLY A  12     -29.115   2.996 -50.243  1.00 48.92           O  
ATOM    179  N   GLN A  13     -27.000   3.712 -49.928  1.00 54.75           N  
ATOM    180  H   GLN A  13     -26.144   3.579 -49.409  1.00 54.75           H  
ATOM    181  CA  GLN A  13     -27.048   4.762 -50.962  1.00 54.75           C  
ATOM    182  HA  GLN A  13     -28.086   5.078 -51.071  1.00 54.75           H  
ATOM    183  C   GLN A  13     -26.613   4.271 -52.351  1.00 54.75           C  
ATOM    184  CB  GLN A  13     -26.267   6.006 -50.507  1.00 54.75           C  
ATOM    185  HB2 GLN A  13     -26.602   6.273 -49.505  1.00 54.75           H  
ATOM    186  HB3 GLN A  13     -26.508   6.834 -51.174  1.00 54.75           H  
ATOM    187  O   GLN A  13     -26.765   4.993 -53.336  1.00 54.75           O  
ATOM    188  CG  GLN A  13     -24.741   5.817 -50.498  1.00 54.75           C  
ATOM    189  HG2 GLN A  13     -24.481   4.936 -49.911  1.00 54.75           H  
ATOM    190  HG3 GLN A  13     -24.394   5.654 -51.518  1.00 54.75           H  
ATOM    191  CD  GLN A  13     -23.993   7.019 -49.925  1.00 54.75           C  
ATOM    192  NE2 GLN A  13     -22.692   7.077 -50.099  1.00 54.75           N  
ATOM    193 HE21 GLN A  13     -22.234   7.906 -49.747  1.00 54.75           H  
ATOM    194 HE22 GLN A  13     -22.213   6.337 -50.592  1.00 54.75           H  
ATOM    195  OE1 GLN A  13     -24.541   7.931 -49.325  1.00 54.75           O  
ATOM    196  N   TRP A  14     -26.088   3.047 -52.446  1.00 63.53           N  
ATOM    197  H   TRP A  14     -26.045   2.463 -51.623  1.00 63.53           H  
ATOM    198  CA  TRP A  14     -25.696   2.452 -53.714  1.00 63.53           C  
ATOM    199  HA  TRP A  14     -25.176   3.210 -54.300  1.00 63.53           H  
ATOM    200  C   TRP A  14     -26.934   2.019 -54.506  1.00 63.53           C  
ATOM    201  CB  TRP A  14     -24.705   1.313 -53.468  1.00 63.53           C  
ATOM    202  HB2 TRP A  14     -25.171   0.573 -52.817  1.00 63.53           H  
ATOM    203  HB3 TRP A  14     -23.839   1.719 -52.945  1.00 63.53           H  
ATOM    204  O   TRP A  14     -27.914   1.490 -53.971  1.00 63.53           O  
ATOM    205  CG  TRP A  14     -24.206   0.611 -54.689  1.00 63.53           C  
ATOM    206  CD1 TRP A  14     -23.245   1.059 -55.528  1.00 63.53           C  
ATOM    207  HD1 TRP A  14     -22.716   1.994 -55.421  1.00 63.53           H  
ATOM    208  CD2 TRP A  14     -24.605  -0.697 -55.197  1.00 63.53           C  
ATOM    209  CE2 TRP A  14     -23.813  -0.993 -56.346  1.00 63.53           C  
ATOM    210  CE3 TRP A  14     -25.540  -1.670 -54.785  1.00 63.53           C  
ATOM    211  HE3 TRP A  14     -26.157  -1.477 -53.919  1.00 63.53           H  
ATOM    212  NE1 TRP A  14     -23.022   0.122 -56.518  1.00 63.53           N  
ATOM    213  HE1 TRP A  14     -22.331   0.234 -57.246  1.00 63.53           H  
ATOM    214  CH2 TRP A  14     -24.829  -3.173 -56.575  1.00 63.53           C  
ATOM    215  HH2 TRP A  14     -24.901  -4.128 -57.075  1.00 63.53           H  
ATOM    216  CZ2 TRP A  14     -23.915  -2.210 -57.032  1.00 63.53           C  
ATOM    217  HZ2 TRP A  14     -23.281  -2.414 -57.883  1.00 63.53           H  
ATOM    218  CZ3 TRP A  14     -25.651  -2.896 -55.467  1.00 63.53           C  
ATOM    219  HZ3 TRP A  14     -26.355  -3.641 -55.124  1.00 63.53           H  
ATOM    220  N   ARG A  15     -26.911   2.289 -55.809  1.00 73.17           N  
ATOM    221  H   ARG A  15     -26.072   2.701 -56.191  1.00 73.17           H  
ATOM    222  CA  ARG A  15     -27.892   1.788 -56.768  1.00 73.17           C  
ATOM    223  HA  ARG A  15     -28.561   1.091 -56.263  1.00 73.17           H  
ATOM    224  C   ARG A  15     -27.108   1.013 -57.817  1.00 73.17           C  
ATOM    225  CB  ARG A  15     -28.711   2.938 -57.382  1.00 73.17           C  
ATOM    226  HB2 ARG A  15     -29.359   2.536 -58.161  1.00 73.17           H  
ATOM    227  HB3 ARG A  15     -28.028   3.646 -57.851  1.00 73.17           H  
ATOM    228  O   ARG A  15     -26.156   1.577 -58.361  1.00 73.17           O  
ATOM    229  CG  ARG A  15     -29.571   3.693 -56.356  1.00 73.17           C  
ATOM    230  HG2 ARG A  15     -30.029   4.549 -56.851  1.00 73.17           H  
ATOM    231  HG3 ARG A  15     -28.938   4.067 -55.552  1.00 73.17           H  
ATOM    232  CD  ARG A  15     -30.684   2.812 -55.768  1.00 73.17           C  
ATOM    233  HD2 ARG A  15     -30.255   1.900 -55.353  1.00 73.17           H  
ATOM    234  HD3 ARG A  15     -31.361   2.521 -56.571  1.00 73.17           H  
ATOM    235  NE  ARG A  15     -31.445   3.522 -54.723  1.00 73.17           N  
ATOM    236  HE  ARG A  15     -32.176   4.143 -55.038  1.00 73.17           H  
ATOM    237  NH1 ARG A  15     -30.344   2.664 -52.873  1.00 73.17           N  
ATOM    238 HH11 ARG A  15     -29.666   2.179 -53.443  1.00 73.17           H  
ATOM    239 HH12 ARG A  15     -30.143   2.684 -51.884  1.00 73.17           H  
ATOM    240  NH2 ARG A  15     -32.025   4.086 -52.597  1.00 73.17           N  
ATOM    241 HH21 ARG A  15     -31.848   3.982 -51.608  1.00 73.17           H  
ATOM    242 HH22 ARG A  15     -32.758   4.689 -52.941  1.00 73.17           H  
ATOM    243  CZ  ARG A  15     -31.265   3.414 -53.414  1.00 73.17           C  
ATOM    244  N   PRO A  16     -27.449  -0.256 -58.073  1.00 70.20           N  
ATOM    245  CA  PRO A  16     -26.720  -1.035 -59.058  1.00 70.20           C  
ATOM    246  HA  PRO A  16     -25.664  -1.084 -58.790  1.00 70.20           H  
ATOM    247  C   PRO A  16     -26.858  -0.365 -60.434  1.00 70.20           C  
ATOM    248  CB  PRO A  16     -27.333  -2.435 -58.974  1.00 70.20           C  
ATOM    249  HB2 PRO A  16     -27.258  -2.986 -59.911  1.00 70.20           H  
ATOM    250  HB3 PRO A  16     -26.836  -3.004 -58.188  1.00 70.20           H  
ATOM    251  O   PRO A  16     -27.919   0.169 -60.759  1.00 70.20           O  
ATOM    252  CG  PRO A  16     -28.775  -2.175 -58.540  1.00 70.20           C  
ATOM    253  HG2 PRO A  16     -29.373  -1.880 -59.402  1.00 70.20           H  
ATOM    254  HG3 PRO A  16     -29.213  -3.041 -58.044  1.00 70.20           H  
ATOM    255  CD  PRO A  16     -28.612  -0.992 -57.587  1.00 70.20           C  
ATOM    256  HD2 PRO A  16     -28.414  -1.355 -56.579  1.00 70.20           H  
ATOM    257  HD3 PRO A  16     -29.513  -0.379 -57.606  1.00 70.20           H  
ATOM    258  N   ARG A  17     -25.782  -0.363 -61.226  1.00 72.26           N  
ATOM    259  H   ARG A  17     -24.959  -0.850 -60.901  1.00 72.26           H  
ATOM    260  CA  ARG A  17     -25.805   0.043 -62.641  1.00 72.26           C  
ATOM    261  HA  ARG A  17     -26.572   0.803 -62.787  1.00 72.26           H  
ATOM    262  C   ARG A  17     -26.202  -1.148 -63.509  1.00 72.26           C  
ATOM    263  CB  ARG A  17     -24.440   0.612 -63.074  1.00 72.26           C  
ATOM    264  HB2 ARG A  17     -23.636   0.024 -62.631  1.00 72.26           H  
ATOM    265  HB3 ARG A  17     -24.353   0.530 -64.158  1.00 72.26           H  
ATOM    266  O   ARG A  17     -25.911  -2.289 -63.153  1.00 72.26           O  
ATOM    267  CG  ARG A  17     -24.277   2.093 -62.702  1.00 72.26           C  
ATOM    268  HG2 ARG A  17     -25.065   2.655 -63.203  1.00 72.26           H  
ATOM    269  HG3 ARG A  17     -24.385   2.223 -61.625  1.00 72.26           H  
ATOM    270  CD  ARG A  17     -22.908   2.639 -63.146  1.00 72.26           C  
ATOM    271  HD2 ARG A  17     -22.634   2.194 -64.103  1.00 72.26           H  
ATOM    272  HD3 ARG A  17     -22.153   2.359 -62.411  1.00 72.26           H  
ATOM    273  NE  ARG A  17     -22.946   4.105 -63.321  1.00 72.26           N  
ATOM    274  HE  ARG A  17     -23.846   4.508 -63.538  1.00 72.26           H  
ATOM    275  NH1 ARG A  17     -20.682   4.574 -63.200  1.00 72.26           N  
ATOM    276 HH11 ARG A  17     -19.959   5.271 -63.306  1.00 72.26           H  
ATOM    277 HH12 ARG A  17     -20.378   3.624 -63.042  1.00 72.26           H  
ATOM    278  NH2 ARG A  17     -22.083   6.173 -63.731  1.00 72.26           N  
ATOM    279 HH21 ARG A  17     -21.267   6.735 -63.927  1.00 72.26           H  
ATOM    280 HH22 ARG A  17     -22.998   6.562 -63.907  1.00 72.26           H  
ATOM    281  CZ  ARG A  17     -21.908   4.920 -63.422  1.00 72.26           C  
ATOM    282  N   GLU A  18     -26.854  -0.869 -64.633  1.00 72.35           N  
ATOM    283  H   GLU A  18     -27.019   0.093 -64.891  1.00 72.35           H  
ATOM    284  CA  GLU A  18     -27.156  -1.897 -65.630  1.00 72.35           C  
ATOM    285  HA  GLU A  18     -27.692  -2.712 -65.143  1.00 72.35           H  
ATOM    286  C   GLU A  18     -25.853  -2.452 -66.207  1.00 72.35           C  
ATOM    287  CB  GLU A  18     -28.051  -1.320 -66.735  1.00 72.35           C  
ATOM    288  HB2 GLU A  18     -27.485  -0.579 -67.301  1.00 72.35           H  
ATOM    289  HB3 GLU A  18     -28.897  -0.815 -66.270  1.00 72.35           H  
ATOM    290  O   GLU A  18     -24.883  -1.721 -66.404  1.00 72.35           O  
ATOM    291  CG  GLU A  18     -28.576  -2.404 -67.693  1.00 72.35           C  
ATOM    292  HG2 GLU A  18     -27.734  -2.838 -68.232  1.00 72.35           H  
ATOM    293  HG3 GLU A  18     -29.044  -3.194 -67.107  1.00 72.35           H  
ATOM    294  CD  GLU A  18     -29.588  -1.864 -68.717  1.00 72.35           C  
ATOM    295  OE1 GLU A  18     -30.109  -2.691 -69.496  1.00 72.35           O  
ATOM    296  OE2 GLU A  18     -29.855  -0.640 -68.708  1.00 72.35           O  
ATOM    297  N   THR A  19     -25.832  -3.749 -66.483  1.00 71.65           N  
ATOM    298  H   THR A  19     -26.677  -4.290 -66.369  1.00 71.65           H  
ATOM    299  CA  THR A  19     -24.719  -4.416 -67.150  1.00 71.65           C  
ATOM    300  HA  THR A  19     -24.147  -3.678 -67.712  1.00 71.65           H  
ATOM    301  C   THR A  19     -25.271  -5.426 -68.147  1.00 71.65           C  
ATOM    302  CB  THR A  19     -23.770  -5.051 -66.124  1.00 71.65           C  
ATOM    303  HB  THR A  19     -23.352  -4.255 -65.508  1.00 71.65           H  
ATOM    304  O   THR A  19     -26.327  -6.006 -67.913  1.00 71.65           O  
ATOM    305  CG2 THR A  19     -24.415  -6.087 -65.200  1.00 71.65           C  
ATOM    306 HG21 THR A  19     -25.173  -5.606 -64.582  1.00 71.65           H  
ATOM    307 HG22 THR A  19     -24.887  -6.879 -65.781  1.00 71.65           H  
ATOM    308 HG23 THR A  19     -23.659  -6.522 -64.546  1.00 71.65           H  
ATOM    309  OG1 THR A  19     -22.713  -5.681 -66.803  1.00 71.65           O  
ATOM    310  HG1 THR A  19     -21.969  -5.726 -66.197  1.00 71.65           H  
ATOM    311  N   GLY A  20     -24.555  -5.660 -69.249  1.00 71.33           N  
ATOM    312  H   GLY A  20     -23.677  -5.172 -69.356  1.00 71.33           H  
ATOM    313  CA  GLY A  20     -24.908  -6.692 -70.234  1.00 71.33           C  
ATOM    314  HA2 GLY A  20     -24.352  -6.517 -71.156  1.00 71.33           H  
ATOM    315  HA3 GLY A  20     -25.973  -6.626 -70.453  1.00 71.33           H  
ATOM    316  C   GLY A  20     -24.615  -8.120 -69.761  1.00 71.33           C  
ATOM    317  O   GLY A  20     -24.683  -9.057 -70.555  1.00 71.33           O  
ATOM    318  N   LEU A  21     -24.221  -8.289 -68.496  1.00 77.67           N  
ATOM    319  H   LEU A  21     -24.245  -7.488 -67.882  1.00 77.67           H  
ATOM    320  CA  LEU A  21     -23.888  -9.583 -67.922  1.00 77.67           C  
ATOM    321  HA  LEU A  21     -23.358 -10.155 -68.684  1.00 77.67           H  
ATOM    322  C   LEU A  21     -25.164 -10.339 -67.522  1.00 77.67           C  
ATOM    323  CB  LEU A  21     -22.940  -9.412 -66.725  1.00 77.67           C  
ATOM    324  HB2 LEU A  21     -23.424  -8.772 -65.988  1.00 77.67           H  
ATOM    325  HB3 LEU A  21     -22.786 -10.387 -66.263  1.00 77.67           H  
ATOM    326  O   LEU A  21     -25.973  -9.798 -66.761  1.00 77.67           O  
ATOM    327  CG  LEU A  21     -21.568  -8.817 -67.091  1.00 77.67           C  
ATOM    328  HG  LEU A  21     -21.698  -7.864 -67.603  1.00 77.67           H  
ATOM    329  CD1 LEU A  21     -20.765  -8.573 -65.813  1.00 77.67           C  
ATOM    330 HD11 LEU A  21     -19.813  -8.103 -66.062  1.00 77.67           H  
ATOM    331 HD12 LEU A  21     -20.582  -9.518 -65.302  1.00 77.67           H  
ATOM    332 HD13 LEU A  21     -21.322  -7.910 -65.151  1.00 77.67           H  
ATOM    333  CD2 LEU A  21     -20.753  -9.732 -68.007  1.00 77.67           C  
ATOM    334 HD21 LEU A  21     -20.659 -10.722 -67.561  1.00 77.67           H  
ATOM    335 HD22 LEU A  21     -19.762  -9.306 -68.160  1.00 77.67           H  
ATOM    336 HD23 LEU A  21     -21.237  -9.811 -68.981  1.00 77.67           H  
ATOM    337  N   PRO A  22     -25.318 -11.604 -67.962  1.00 81.03           N  
ATOM    338  CA  PRO A  22     -26.379 -12.468 -67.471  1.00 81.03           C  
ATOM    339  HA  PRO A  22     -27.337 -12.075 -67.811  1.00 81.03           H  
ATOM    340  C   PRO A  22     -26.348 -12.521 -65.940  1.00 81.03           C  
ATOM    341  CB  PRO A  22     -26.121 -13.832 -68.123  1.00 81.03           C  
ATOM    342  HB2 PRO A  22     -27.048 -14.368 -68.330  1.00 81.03           H  
ATOM    343  HB3 PRO A  22     -25.452 -14.427 -67.500  1.00 81.03           H  
ATOM    344  O   PRO A  22     -25.287 -12.687 -65.338  1.00 81.03           O  
ATOM    345  CG  PRO A  22     -25.367 -13.490 -69.400  1.00 81.03           C  
ATOM    346  HG2 PRO A  22     -24.757 -14.323 -69.749  1.00 81.03           H  
ATOM    347  HG3 PRO A  22     -26.068 -13.170 -70.170  1.00 81.03           H  
ATOM    348  CD  PRO A  22     -24.514 -12.309 -68.952  1.00 81.03           C  
ATOM    349  HD2 PRO A  22     -23.595 -12.666 -68.487  1.00 81.03           H  
ATOM    350  HD3 PRO A  22     -24.291 -11.678 -69.812  1.00 81.03           H  
ATOM    351  N   THR A  23     -27.506 -12.368 -65.306  1.00 86.52           N  
ATOM    352  H   THR A  23     -28.340 -12.208 -65.853  1.00 86.52           H  
ATOM    353  CA  THR A  23     -27.643 -12.425 -63.846  1.00 86.52           C  
ATOM    354  HA  THR A  23     -26.671 -12.605 -63.387  1.00 86.52           H  
ATOM    355  C   THR A  23     -28.560 -13.581 -63.471  1.00 86.52           C  
ATOM    356  CB  THR A  23     -28.160 -11.083 -63.304  1.00 86.52           C  
ATOM    357  HB  THR A  23     -29.088 -10.820 -63.813  1.00 86.52           H  
ATOM    358  O   THR A  23     -29.656 -13.691 -64.014  1.00 86.52           O  
ATOM    359  CG2 THR A  23     -28.400 -11.096 -61.793  1.00 86.52           C  
ATOM    360 HG21 THR A  23     -29.215 -11.776 -61.545  1.00 86.52           H  
ATOM    361 HG22 THR A  23     -27.492 -11.402 -61.273  1.00 86.52           H  
ATOM    362 HG23 THR A  23     -28.678 -10.094 -61.465  1.00 86.52           H  
ATOM    363  OG1 THR A  23     -27.207 -10.070 -63.547  1.00 86.52           O  
ATOM    364  HG1 THR A  23     -27.041 -10.040 -64.492  1.00 86.52           H  
ATOM    365  N   LEU A  24     -28.127 -14.422 -62.527  1.00 81.76           N  
ATOM    366  H   LEU A  24     -27.199 -14.291 -62.151  1.00 81.76           H  
ATOM    367  CA  LEU A  24     -28.953 -15.461 -61.914  1.00 81.76           C  
ATOM    368  HA  LEU A  24     -29.880 -15.562 -62.478  1.00 81.76           H  
ATOM    369  C   LEU A  24     -29.301 -15.045 -60.482  1.00 81.76           C  
ATOM    370  CB  LEU A  24     -28.212 -16.809 -61.978  1.00 81.76           C  
ATOM    371  HB2 LEU A  24     -27.269 -16.713 -61.439  1.00 81.76           H  
ATOM    372  HB3 LEU A  24     -27.981 -17.034 -63.019  1.00 81.76           H  
ATOM    373  O   LEU A  24     -28.436 -15.023 -59.605  1.00 81.76           O  
ATOM    374  CG  LEU A  24     -29.011 -17.983 -61.378  1.00 81.76           C  
ATOM    375  HG  LEU A  24     -29.310 -17.745 -60.357  1.00 81.76           H  
ATOM    376  CD1 LEU A  24     -30.262 -18.308 -62.194  1.00 81.76           C  
ATOM    377 HD11 LEU A  24     -30.981 -17.492 -62.119  1.00 81.76           H  
ATOM    378 HD12 LEU A  24     -29.995 -18.457 -63.241  1.00 81.76           H  
ATOM    379 HD13 LEU A  24     -30.727 -19.217 -61.812  1.00 81.76           H  
ATOM    380  CD2 LEU A  24     -28.136 -19.234 -61.329  1.00 81.76           C  
ATOM    381 HD21 LEU A  24     -28.690 -20.058 -60.881  1.00 81.76           H  
ATOM    382 HD22 LEU A  24     -27.253 -19.026 -60.725  1.00 81.76           H  
ATOM    383 HD23 LEU A  24     -27.828 -19.510 -62.338  1.00 81.76           H  
ATOM    384  N   LEU A  25     -30.566 -14.713 -60.240  1.00 87.58           N  
ATOM    385  H   LEU A  25     -31.225 -14.777 -61.002  1.00 87.58           H  
ATOM    386  CA  LEU A  25     -31.076 -14.387 -58.914  1.00 87.58           C  
ATOM    387  HA  LEU A  25     -30.255 -13.974 -58.329  1.00 87.58           H  
ATOM    388  C   LEU A  25     -31.577 -15.659 -58.219  1.00 87.58           C  
ATOM    389  CB  LEU A  25     -32.167 -13.312 -59.041  1.00 87.58           C  
ATOM    390  HB2 LEU A  25     -31.788 -12.488 -59.645  1.00 87.58           H  
ATOM    391  HB3 LEU A  25     -33.011 -13.756 -59.570  1.00 87.58           H  
ATOM    392  O   LEU A  25     -32.413 -16.385 -58.754  1.00 87.58           O  
ATOM    393  CG  LEU A  25     -32.660 -12.753 -57.693  1.00 87.58           C  
ATOM    394  HG  LEU A  25     -32.938 -13.573 -57.030  1.00 87.58           H  
ATOM    395  CD1 LEU A  25     -31.586 -11.903 -57.009  1.00 87.58           C  
ATOM    396 HD11 LEU A  25     -31.986 -11.472 -56.091  1.00 87.58           H  
ATOM    397 HD12 LEU A  25     -31.269 -11.098 -57.672  1.00 87.58           H  
ATOM    398 HD13 LEU A  25     -30.723 -12.516 -56.749  1.00 87.58           H  
ATOM    399  CD2 LEU A  25     -33.890 -11.870 -57.901  1.00 87.58           C  
ATOM    400 HD21 LEU A  25     -33.665 -11.073 -58.610  1.00 87.58           H  
ATOM    401 HD22 LEU A  25     -34.713 -12.469 -58.290  1.00 87.58           H  
ATOM    402 HD23 LEU A  25     -34.203 -11.437 -56.952  1.00 87.58           H  
ATOM    403  N   VAL A  26     -31.088 -15.908 -57.006  1.00 87.11           N  
ATOM    404  H   VAL A  26     -30.403 -15.271 -56.623  1.00 87.11           H  
ATOM    405  CA  VAL A  26     -31.468 -17.071 -56.193  1.00 87.11           C  
ATOM    406  HA  VAL A  26     -32.079 -17.745 -56.794  1.00 87.11           H  
ATOM    407  C   VAL A  26     -32.306 -16.599 -55.004  1.00 87.11           C  
ATOM    408  CB  VAL A  26     -30.221 -17.862 -55.752  1.00 87.11           C  
ATOM    409  HB  VAL A  26     -29.629 -17.251 -55.071  1.00 87.11           H  
ATOM    410  O   VAL A  26     -31.813 -15.856 -54.158  1.00 87.11           O  
ATOM    411  CG1 VAL A  26     -30.627 -19.148 -55.029  1.00 87.11           C  
ATOM    412 HG11 VAL A  26     -31.262 -19.761 -55.669  1.00 87.11           H  
ATOM    413 HG12 VAL A  26     -31.163 -18.893 -54.115  1.00 87.11           H  
ATOM    414 HG13 VAL A  26     -29.734 -19.709 -54.756  1.00 87.11           H  
ATOM    415  CG2 VAL A  26     -29.326 -18.251 -56.940  1.00 87.11           C  
ATOM    416 HG21 VAL A  26     -28.947 -17.359 -57.439  1.00 87.11           H  
ATOM    417 HG22 VAL A  26     -29.888 -18.846 -57.660  1.00 87.11           H  
ATOM    418 HG23 VAL A  26     -28.467 -18.824 -56.589  1.00 87.11           H  
ATOM    419  N   SER A  27     -33.575 -17.009 -54.931  1.00 86.05           N  
ATOM    420  H   SER A  27     -33.928 -17.589 -55.678  1.00 86.05           H  
ATOM    421  CA  SER A  27     -34.505 -16.637 -53.855  1.00 86.05           C  
ATOM    422  HA  SER A  27     -34.080 -15.801 -53.299  1.00 86.05           H  
ATOM    423  C   SER A  27     -34.746 -17.772 -52.859  1.00 86.05           C  
ATOM    424  CB  SER A  27     -35.845 -16.159 -54.434  1.00 86.05           C  
ATOM    425  HB2 SER A  27     -35.670 -15.378 -55.173  1.00 86.05           H  
ATOM    426  HB3 SER A  27     -36.444 -15.748 -53.622  1.00 86.05           H  
ATOM    427  O   SER A  27     -34.770 -18.941 -53.245  1.00 86.05           O  
ATOM    428  OG  SER A  27     -36.583 -17.214 -55.022  1.00 86.05           O  
ATOM    429  HG  SER A  27     -36.500 -17.981 -54.450  1.00 86.05           H  
ATOM    430  N   ALA A  28     -35.049 -17.426 -51.607  1.00 80.29           N  
ATOM    431  H   ALA A  28     -34.971 -16.458 -51.329  1.00 80.29           H  
ATOM    432  CA  ALA A  28     -35.592 -18.361 -50.622  1.00 80.29           C  
ATOM    433  HA  ALA A  28     -34.885 -19.179 -50.486  1.00 80.29           H  
ATOM    434  C   ALA A  28     -36.930 -18.975 -51.094  1.00 80.29           C  
ATOM    435  CB  ALA A  28     -35.720 -17.620 -49.285  1.00 80.29           C  
ATOM    436  HB1 ALA A  28     -34.729 -17.429 -48.873  1.00 80.29           H  
ATOM    437  HB2 ALA A  28     -36.241 -16.672 -49.420  1.00 80.29           H  
ATOM    438  HB3 ALA A  28     -36.281 -18.224 -48.572  1.00 80.29           H  
ATOM    439  O   ALA A  28     -37.691 -18.358 -51.846  1.00 80.29           O  
ATOM    440  N   GLY A  29     -37.194 -20.211 -50.678  1.00 87.53           N  
ATOM    441  H   GLY A  29     -36.486 -20.662 -50.115  1.00 87.53           H  
ATOM    442  CA  GLY A  29     -38.373 -21.005 -51.029  1.00 87.53           C  
ATOM    443  HA2 GLY A  29     -38.081 -22.054 -51.080  1.00 87.53           H  
ATOM    444  HA3 GLY A  29     -38.760 -20.696 -51.999  1.00 87.53           H  
ATOM    445  C   GLY A  29     -39.479 -20.874 -49.990  1.00 87.53           C  
ATOM    446  O   GLY A  29     -40.654 -21.046 -50.320  1.00 87.53           O  
ATOM    447  N   GLU A  30     -39.102 -20.486 -48.772  1.00 78.93           N  
ATOM    448  H   GLU A  30     -38.118 -20.357 -48.584  1.00 78.93           H  
ATOM    449  CA  GLU A  30     -39.994 -20.224 -47.654  1.00 78.93           C  
ATOM    450  HA  GLU A  30     -41.021 -20.357 -47.993  1.00 78.93           H  
ATOM    451  C   GLU A  30     -39.801 -18.772 -47.165  1.00 78.93           C  
ATOM    452  CB  GLU A  30     -39.754 -21.260 -46.541  1.00 78.93           C  
ATOM    453  HB2 GLU A  30     -38.723 -21.190 -46.192  1.00 78.93           H  
ATOM    454  HB3 GLU A  30     -40.425 -21.035 -45.712  1.00 78.93           H  
ATOM    455  O   GLU A  30     -38.670 -18.295 -47.059  1.00 78.93           O  
ATOM    456  CG  GLU A  30     -40.033 -22.690 -47.050  1.00 78.93           C  
ATOM    457  HG2 GLU A  30     -39.369 -22.910 -47.885  1.00 78.93           H  
ATOM    458  HG3 GLU A  30     -41.057 -22.728 -47.422  1.00 78.93           H  
ATOM    459  CD  GLU A  30     -39.850 -23.796 -46.002  1.00 78.93           C  
ATOM    460  OE1 GLU A  30     -39.810 -24.971 -46.437  1.00 78.93           O  
ATOM    461  OE2 GLU A  30     -39.819 -23.485 -44.793  1.00 78.93           O  
ATOM    462  N   PRO A  31     -40.879 -18.017 -46.895  1.00 71.79           N  
ATOM    463  CA  PRO A  31     -40.766 -16.716 -46.245  1.00 71.79           C  
ATOM    464  HA  PRO A  31     -40.026 -16.112 -46.770  1.00 71.79           H  
ATOM    465  C   PRO A  31     -40.321 -16.866 -44.780  1.00 71.79           C  
ATOM    466  CB  PRO A  31     -42.142 -16.059 -46.386  1.00 71.79           C  
ATOM    467  HB2 PRO A  31     -42.447 -15.557 -45.468  1.00 71.79           H  
ATOM    468  HB3 PRO A  31     -42.110 -15.330 -47.195  1.00 71.79           H  
ATOM    469  O   PRO A  31     -40.536 -17.906 -44.168  1.00 71.79           O  
ATOM    470  CG  PRO A  31     -43.115 -17.182 -46.755  1.00 71.79           C  
ATOM    471  HG2 PRO A  31     -43.705 -17.461 -45.882  1.00 71.79           H  
ATOM    472  HG3 PRO A  31     -43.773 -16.868 -47.565  1.00 71.79           H  
ATOM    473  CD  PRO A  31     -42.256 -18.368 -47.182  1.00 71.79           C  
ATOM    474  HD2 PRO A  31     -42.545 -19.254 -46.616  1.00 71.79           H  
ATOM    475  HD3 PRO A  31     -42.378 -18.545 -48.250  1.00 71.79           H  
ATOM    476  N   MET A  32     -39.801 -15.791 -44.169  1.00 64.53           N  
ATOM    477  H   MET A  32     -39.633 -14.970 -44.734  1.00 64.53           H  
ATOM    478  CA  MET A  32     -39.349 -15.761 -42.758  1.00 64.53           C  
ATOM    479  HA  MET A  32     -38.599 -16.542 -42.643  1.00 64.53           H  
ATOM    480  C   MET A  32     -40.462 -16.042 -41.712  1.00 64.53           C  
ATOM    481  CB  MET A  32     -38.700 -14.390 -42.465  1.00 64.53           C  
ATOM    482  HB2 MET A  32     -38.475 -13.873 -43.398  1.00 64.53           H  
ATOM    483  HB3 MET A  32     -39.408 -13.766 -41.919  1.00 64.53           H  
ATOM    484  O   MET A  32     -40.224 -15.987 -40.508  1.00 64.53           O  
ATOM    485  CG  MET A  32     -37.411 -14.509 -41.645  1.00 64.53           C  
ATOM    486  HG2 MET A  32     -37.317 -13.628 -41.010  1.00 64.53           H  
ATOM    487  HG3 MET A  32     -37.475 -15.380 -40.993  1.00 64.53           H  
ATOM    488  SD  MET A  32     -35.912 -14.634 -42.656  1.00 64.53           S  
ATOM    489  CE  MET A  32     -35.804 -12.924 -43.258  1.00 64.53           C  
ATOM    490  HE1 MET A  32     -34.817 -12.730 -43.678  1.00 64.53           H  
ATOM    491  HE2 MET A  32     -36.562 -12.748 -44.021  1.00 64.53           H  
ATOM    492  HE3 MET A  32     -35.958 -12.237 -42.425  1.00 64.53           H  
ATOM    493  N   GLY A  33     -41.700 -16.267 -42.163  1.00 57.05           N  
ATOM    494  H   GLY A  33     -41.788 -16.415 -43.158  1.00 57.05           H  
ATOM    495  CA  GLY A  33     -42.918 -16.463 -41.383  1.00 57.05           C  
ATOM    496  HA2 GLY A  33     -42.958 -15.719 -40.588  1.00 57.05           H  
ATOM    497  HA3 GLY A  33     -42.903 -17.458 -40.937  1.00 57.05           H  
ATOM    498  C   GLY A  33     -44.164 -16.326 -42.274  1.00 57.05           C  
ATOM    499  O   GLY A  33     -44.049 -16.285 -43.500  1.00 57.05           O  
ATOM    500  N   PRO A  34     -45.374 -16.226 -41.699  1.00 52.53           N  
ATOM    501  CA  PRO A  34     -46.590 -15.976 -42.475  1.00 52.53           C  
ATOM    502  HA  PRO A  34     -46.736 -16.802 -43.171  1.00 52.53           H  
ATOM    503  C   PRO A  34     -46.504 -14.648 -43.256  1.00 52.53           C  
ATOM    504  CB  PRO A  34     -47.729 -15.970 -41.442  1.00 52.53           C  
ATOM    505  HB2 PRO A  34     -47.964 -14.950 -41.137  1.00 52.53           H  
ATOM    506  HB3 PRO A  34     -48.622 -16.458 -41.832  1.00 52.53           H  
ATOM    507  O   PRO A  34     -46.374 -13.592 -42.641  1.00 52.53           O  
ATOM    508  CG  PRO A  34     -47.156 -16.725 -40.240  1.00 52.53           C  
ATOM    509  HG2 PRO A  34     -47.614 -16.406 -39.303  1.00 52.53           H  
ATOM    510  HG3 PRO A  34     -47.287 -17.797 -40.387  1.00 52.53           H  
ATOM    511  CD  PRO A  34     -45.671 -16.384 -40.288  1.00 52.53           C  
ATOM    512  HD2 PRO A  34     -45.084 -17.185 -39.837  1.00 52.53           H  
ATOM    513  HD3 PRO A  34     -45.486 -15.441 -39.773  1.00 52.53           H  
ATOM    514  N   TRP A  35     -46.619 -14.684 -44.590  1.00 56.06           N  
ATOM    515  H   TRP A  35     -46.690 -15.582 -45.046  1.00 56.06           H  
ATOM    516  CA  TRP A  35     -46.612 -13.497 -45.465  1.00 56.06           C  
ATOM    517  HA  TRP A  35     -46.505 -12.620 -44.827  1.00 56.06           H  
ATOM    518  C   TRP A  35     -47.933 -13.408 -46.268  1.00 56.06           C  
ATOM    519  CB  TRP A  35     -45.374 -13.522 -46.374  1.00 56.06           C  
ATOM    520  HB2 TRP A  35     -44.598 -14.125 -45.902  1.00 56.06           H  
ATOM    521  HB3 TRP A  35     -45.621 -14.004 -47.321  1.00 56.06           H  
ATOM    522  O   TRP A  35     -48.384 -14.448 -46.751  1.00 56.06           O  
ATOM    523  CG  TRP A  35     -44.775 -12.175 -46.641  1.00 56.06           C  
ATOM    524  CD1 TRP A  35     -45.121 -11.329 -47.637  1.00 56.06           C  
ATOM    525  HD1 TRP A  35     -45.893 -11.508 -48.371  1.00 56.06           H  
ATOM    526  CD2 TRP A  35     -43.693 -11.509 -45.917  1.00 56.06           C  
ATOM    527  CE2 TRP A  35     -43.412 -10.266 -46.565  1.00 56.06           C  
ATOM    528  CE3 TRP A  35     -42.897 -11.847 -44.801  1.00 56.06           C  
ATOM    529  HE3 TRP A  35     -43.081 -12.780 -44.289  1.00 56.06           H  
ATOM    530  NE1 TRP A  35     -44.326 -10.203 -47.594  1.00 56.06           N  
ATOM    531  HE1 TRP A  35     -44.414  -9.450 -48.262  1.00 56.06           H  
ATOM    532  CH2 TRP A  35     -41.606  -9.782 -45.033  1.00 56.06           C  
ATOM    533  HH2 TRP A  35     -40.803  -9.142 -44.699  1.00 56.06           H  
ATOM    534  CZ2 TRP A  35     -42.383  -9.414 -46.145  1.00 56.06           C  
ATOM    535  HZ2 TRP A  35     -42.187  -8.496 -46.679  1.00 56.06           H  
ATOM    536  CZ3 TRP A  35     -41.868 -10.991 -44.360  1.00 56.06           C  
ATOM    537  HZ3 TRP A  35     -41.265 -11.270 -43.509  1.00 56.06           H  
ATOM    538  N   PRO A  36     -48.610 -12.243 -46.395  1.00 64.08           N  
ATOM    539  CA  PRO A  36     -49.979 -12.173 -46.946  1.00 64.08           C  
ATOM    540  HA  PRO A  36     -50.595 -12.921 -46.446  1.00 64.08           H  
ATOM    541  C   PRO A  36     -50.093 -12.388 -48.465  1.00 64.08           C  
ATOM    542  CB  PRO A  36     -50.502 -10.770 -46.596  1.00 64.08           C  
ATOM    543  HB2 PRO A  36     -50.418 -10.108 -47.457  1.00 64.08           H  
ATOM    544  HB3 PRO A  36     -51.535 -10.805 -46.252  1.00 64.08           H  
ATOM    545  O   PRO A  36     -51.103 -12.898 -48.946  1.00 64.08           O  
ATOM    546  CG  PRO A  36     -49.565 -10.268 -45.502  1.00 64.08           C  
ATOM    547  HG2 PRO A  36     -49.469  -9.182 -45.516  1.00 64.08           H  
ATOM    548  HG3 PRO A  36     -49.920 -10.610 -44.530  1.00 64.08           H  
ATOM    549  CD  PRO A  36     -48.245 -10.953 -45.828  1.00 64.08           C  
ATOM    550  HD2 PRO A  36     -47.656 -11.029 -44.914  1.00 64.08           H  
ATOM    551  HD3 PRO A  36     -47.702 -10.373 -46.574  1.00 64.08           H  
ATOM    552  N   ASP A  37     -49.085 -11.943 -49.208  1.00 66.41           N  
ATOM    553  H   ASP A  37     -48.284 -11.554 -48.730  1.00 66.41           H  
ATOM    554  CA  ASP A  37     -48.970 -11.951 -50.668  1.00 66.41           C  
ATOM    555  HA  ASP A  37     -49.627 -12.717 -51.080  1.00 66.41           H  
ATOM    556  C   ASP A  37     -47.523 -12.328 -51.072  1.00 66.41           C  
ATOM    557  CB  ASP A  37     -49.427 -10.577 -51.212  1.00 66.41           C  
ATOM    558  HB2 ASP A  37     -50.497 -10.482 -51.026  1.00 66.41           H  
ATOM    559  HB3 ASP A  37     -49.284 -10.552 -52.292  1.00 66.41           H  
ATOM    560  O   ASP A  37     -46.705 -12.674 -50.221  1.00 66.41           O  
ATOM    561  CG  ASP A  37     -48.717  -9.369 -50.586  1.00 66.41           C  
ATOM    562  OD1 ASP A  37     -47.568  -9.534 -50.118  1.00 66.41           O  
ATOM    563  OD2 ASP A  37     -49.322  -8.276 -50.586  1.00 66.41           O  
ATOM    564  N   ASP A  38     -47.169 -12.290 -52.360  1.00 64.45           N  
ATOM    565  H   ASP A  38     -47.865 -12.039 -53.048  1.00 64.45           H  
ATOM    566  CA  ASP A  38     -45.830 -12.676 -52.850  1.00 64.45           C  
ATOM    567  HA  ASP A  38     -45.501 -13.541 -52.273  1.00 64.45           H  
ATOM    568  C   ASP A  38     -44.731 -11.604 -52.634  1.00 64.45           C  
ATOM    569  CB  ASP A  38     -45.928 -13.131 -54.320  1.00 64.45           C  
ATOM    570  HB2 ASP A  38     -46.494 -12.393 -54.889  1.00 64.45           H  
ATOM    571  HB3 ASP A  38     -44.931 -13.188 -54.756  1.00 64.45           H  
ATOM    572  O   ASP A  38     -43.655 -11.687 -53.226  1.00 64.45           O  
ATOM    573  CG  ASP A  38     -46.555 -14.520 -54.477  1.00 64.45           C  
ATOM    574  OD1 ASP A  38     -46.034 -15.468 -53.843  1.00 64.45           O  
ATOM    575  OD2 ASP A  38     -47.509 -14.637 -55.278  1.00 64.45           O  
ATOM    576  N   SER A  39     -44.955 -10.592 -51.784  1.00 67.81           N  
ATOM    577  H   SER A  39     -45.821 -10.589 -51.264  1.00 67.81           H  
ATOM    578  CA  SER A  39     -44.053  -9.432 -51.621  1.00 67.81           C  
ATOM    579  HA  SER A  39     -43.735  -9.130 -52.619  1.00 67.81           H  
ATOM    580  C   SER A  39     -42.749  -9.690 -50.840  1.00 67.81           C  
ATOM    581  CB  SER A  39     -44.813  -8.243 -51.020  1.00 67.81           C  
ATOM    582  HB2 SER A  39     -44.152  -7.377 -50.981  1.00 67.81           H  
ATOM    583  HB3 SER A  39     -45.663  -7.998 -51.656  1.00 67.81           H  
ATOM    584  O   SER A  39     -42.020  -8.747 -50.540  1.00 67.81           O  
ATOM    585  OG  SER A  39     -45.278  -8.531 -49.718  1.00 67.81           O  
ATOM    586  HG  SER A  39     -46.171  -8.873 -49.813  1.00 67.81           H  
ATOM    587  N   TRP A  40     -42.439 -10.942 -50.498  1.00 68.59           N  
ATOM    588  H   TRP A  40     -43.061 -11.676 -50.804  1.00 68.59           H  
ATOM    589  CA  TRP A  40     -41.318 -11.311 -49.619  1.00 68.59           C  
ATOM    590  HA  TRP A  40     -41.090 -10.475 -48.957  1.00 68.59           H  
ATOM    591  C   TRP A  40     -40.012 -11.675 -50.335  1.00 68.59           C  
ATOM    592  CB  TRP A  40     -41.761 -12.488 -48.752  1.00 68.59           C  
ATOM    593  HB2 TRP A  40     -40.963 -12.738 -48.053  1.00 68.59           H  
ATOM    594  HB3 TRP A  40     -42.620 -12.178 -48.158  1.00 68.59           H  
ATOM    595  O   TRP A  40     -38.962 -11.737 -49.696  1.00 68.59           O  
ATOM    596  CG  TRP A  40     -42.166 -13.722 -49.487  1.00 68.59           C  
ATOM    597  CD1 TRP A  40     -43.401 -14.001 -49.962  1.00 68.59           C  
ATOM    598  HD1 TRP A  40     -44.262 -13.356 -49.866  1.00 68.59           H  
ATOM    599  CD2 TRP A  40     -41.346 -14.885 -49.780  1.00 68.59           C  
ATOM    600  CE2 TRP A  40     -42.167 -15.858 -50.424  1.00 68.59           C  
ATOM    601  CE3 TRP A  40     -40.003 -15.224 -49.520  1.00 68.59           C  
ATOM    602  HE3 TRP A  40     -39.360 -14.514 -49.022  1.00 68.59           H  
ATOM    603  NE1 TRP A  40     -43.399 -15.249 -50.551  1.00 68.59           N  
ATOM    604  HE1 TRP A  40     -44.224 -15.658 -50.965  1.00 68.59           H  
ATOM    605  CH2 TRP A  40     -40.343 -17.431 -50.501  1.00 68.59           C  
ATOM    606  HH2 TRP A  40     -39.953 -18.409 -50.745  1.00 68.59           H  
ATOM    607  CZ2 TRP A  40     -41.683 -17.123 -50.777  1.00 68.59           C  
ATOM    608  HZ2 TRP A  40     -42.337 -17.863 -51.213  1.00 68.59           H  
ATOM    609  CZ3 TRP A  40     -39.509 -16.490 -49.876  1.00 68.59           C  
ATOM    610  HZ3 TRP A  40     -38.491 -16.761 -49.637  1.00 68.59           H  
ATOM    611  N   LYS A  41     -40.058 -11.974 -51.637  1.00 75.39           N  
ATOM    612  H   LYS A  41     -40.935 -11.842 -52.118  1.00 75.39           H  
ATOM    613  CA  LYS A  41     -38.896 -12.482 -52.386  1.00 75.39           C  
ATOM    614  HA  LYS A  41     -38.347 -13.154 -51.726  1.00 75.39           H  
ATOM    615  C   LYS A  41     -37.936 -11.348 -52.779  1.00 75.39           C  
ATOM    616  CB  LYS A  41     -39.369 -13.280 -53.610  1.00 75.39           C  
ATOM    617  HB2 LYS A  41     -38.510 -13.555 -54.222  1.00 75.39           H  
ATOM    618  HB3 LYS A  41     -40.031 -12.658 -54.212  1.00 75.39           H  
ATOM    619  O   LYS A  41     -38.396 -10.230 -53.019  1.00 75.39           O  
ATOM    620  CG  LYS A  41     -40.102 -14.555 -53.178  1.00 75.39           C  
ATOM    621  HG2 LYS A  41     -39.433 -15.169 -52.576  1.00 75.39           H  
ATOM    622  HG3 LYS A  41     -40.975 -14.285 -52.583  1.00 75.39           H  
ATOM    623  CD  LYS A  41     -40.572 -15.361 -54.388  1.00 75.39           C  
ATOM    624  HD2 LYS A  41     -41.235 -14.741 -54.992  1.00 75.39           H  
ATOM    625  HD3 LYS A  41     -39.711 -15.667 -54.982  1.00 75.39           H  
ATOM    626  CE  LYS A  41     -41.325 -16.588 -53.876  1.00 75.39           C  
ATOM    627  HE2 LYS A  41     -42.090 -16.251 -53.177  1.00 75.39           H  
ATOM    628  HE3 LYS A  41     -40.626 -17.215 -53.323  1.00 75.39           H  
ATOM    629  NZ  LYS A  41     -41.951 -17.342 -54.983  1.00 75.39           N  
ATOM    630  HZ1 LYS A  41     -42.406 -18.165 -54.616  1.00 75.39           H  
ATOM    631  HZ2 LYS A  41     -42.649 -16.763 -55.428  1.00 75.39           H  
ATOM    632  HZ3 LYS A  41     -41.247 -17.611 -55.655  1.00 75.39           H  
ATOM    633  N   PRO A  42     -36.616 -11.608 -52.888  1.00 78.36           N  
ATOM    634  CA  PRO A  42     -35.679 -10.622 -53.417  1.00 78.36           C  
ATOM    635  HA  PRO A  42     -35.685  -9.733 -52.786  1.00 78.36           H  
ATOM    636  C   PRO A  42     -36.069 -10.226 -54.846  1.00 78.36           C  
ATOM    637  CB  PRO A  42     -34.297 -11.282 -53.360  1.00 78.36           C  
ATOM    638  HB2 PRO A  42     -33.642 -10.947 -54.165  1.00 78.36           H  
ATOM    639  HB3 PRO A  42     -33.839 -11.084 -52.391  1.00 78.36           H  
ATOM    640  O   PRO A  42     -36.598 -11.036 -55.607  1.00 78.36           O  
ATOM    641  CG  PRO A  42     -34.622 -12.770 -53.479  1.00 78.36           C  
ATOM    642  HG2 PRO A  42     -33.841 -13.392 -53.041  1.00 78.36           H  
ATOM    643  HG3 PRO A  42     -34.778 -13.029 -54.526  1.00 78.36           H  
ATOM    644  CD  PRO A  42     -35.942 -12.887 -52.712  1.00 78.36           C  
ATOM    645  HD2 PRO A  42     -35.743 -13.045 -51.652  1.00 78.36           H  
ATOM    646  HD3 PRO A  42     -36.537 -13.708 -53.111  1.00 78.36           H  
ATOM    647  N   THR A  43     -35.789  -8.979 -55.215  1.00 79.04           N  
ATOM    648  H   THR A  43     -35.269  -8.389 -54.581  1.00 79.04           H  
ATOM    649  CA  THR A  43     -36.040  -8.444 -56.559  1.00 79.04           C  
ATOM    650  HA  THR A  43     -36.326  -9.258 -57.225  1.00 79.04           H  
ATOM    651  C   THR A  43     -34.761  -7.840 -57.126  1.00 79.04           C  
ATOM    652  CB  THR A  43     -37.182  -7.412 -56.573  1.00 79.04           C  
ATOM    653  HB  THR A  43     -37.261  -6.992 -57.575  1.00 79.04           H  
ATOM    654  O   THR A  43     -33.894  -7.386 -56.378  1.00 79.04           O  
ATOM    655  CG2 THR A  43     -38.531  -8.025 -56.199  1.00 79.04           C  
ATOM    656 HG21 THR A  43     -38.761  -8.842 -56.883  1.00 79.04           H  
ATOM    657 HG22 THR A  43     -39.310  -7.267 -56.278  1.00 79.04           H  
ATOM    658 HG23 THR A  43     -38.509  -8.415 -55.182  1.00 79.04           H  
ATOM    659  OG1 THR A  43     -36.949  -6.367 -55.660  1.00 79.04           O  
ATOM    660  HG1 THR A  43     -37.088  -6.731 -54.782  1.00 79.04           H  
ATOM    661  N   TRP A  44     -34.638  -7.833 -58.452  1.00 80.80           N  
ATOM    662  H   TRP A  44     -35.362  -8.248 -59.020  1.00 80.80           H  
ATOM    663  CA  TRP A  44     -33.524  -7.219 -59.172  1.00 80.80           C  
ATOM    664  HA  TRP A  44     -32.999  -6.545 -58.495  1.00 80.80           H  
ATOM    665  C   TRP A  44     -34.063  -6.419 -60.369  1.00 80.80           C  
ATOM    666  CB  TRP A  44     -32.542  -8.310 -59.605  1.00 80.80           C  
ATOM    667  HB2 TRP A  44     -32.995  -8.924 -60.384  1.00 80.80           H  
ATOM    668  HB3 TRP A  44     -32.342  -8.957 -58.751  1.00 80.80           H  
ATOM    669  O   TRP A  44     -34.998  -6.892 -61.018  1.00 80.80           O  
ATOM    670  CG  TRP A  44     -31.228  -7.791 -60.081  1.00 80.80           C  
ATOM    671  CD1 TRP A  44     -30.760  -7.835 -61.349  1.00 80.80           C  
ATOM    672  HD1 TRP A  44     -31.279  -8.276 -62.187  1.00 80.80           H  
ATOM    673  CD2 TRP A  44     -30.186  -7.156 -59.283  1.00 80.80           C  
ATOM    674  CE2 TRP A  44     -29.099  -6.827 -60.145  1.00 80.80           C  
ATOM    675  CE3 TRP A  44     -30.060  -6.821 -57.917  1.00 80.80           C  
ATOM    676  HE3 TRP A  44     -30.863  -7.069 -57.238  1.00 80.80           H  
ATOM    677  NE1 TRP A  44     -29.492  -7.287 -61.386  1.00 80.80           N  
ATOM    678  HE1 TRP A  44     -28.901  -7.330 -62.205  1.00 80.80           H  
ATOM    679  CH2 TRP A  44     -27.836  -5.888 -58.305  1.00 80.80           C  
ATOM    680  HH2 TRP A  44     -26.937  -5.430 -57.921  1.00 80.80           H  
ATOM    681  CZ2 TRP A  44     -27.937  -6.199 -59.673  1.00 80.80           C  
ATOM    682  HZ2 TRP A  44     -27.124  -5.984 -60.350  1.00 80.80           H  
ATOM    683  CZ3 TRP A  44     -28.896  -6.194 -57.432  1.00 80.80           C  
ATOM    684  HZ3 TRP A  44     -28.809  -5.965 -56.380  1.00 80.80           H  
ATOM    685  N   PRO A  45     -33.549  -5.206 -60.658  1.00 77.36           N  
ATOM    686  CA  PRO A  45     -34.167  -4.321 -61.649  1.00 77.36           C  
ATOM    687  HA  PRO A  45     -35.252  -4.377 -61.564  1.00 77.36           H  
ATOM    688  C   PRO A  45     -33.810  -4.632 -63.116  1.00 77.36           C  
ATOM    689  CB  PRO A  45     -33.718  -2.912 -61.246  1.00 77.36           C  
ATOM    690  HB2 PRO A  45     -33.658  -2.237 -62.100  1.00 77.36           H  
ATOM    691  HB3 PRO A  45     -34.401  -2.515 -60.496  1.00 77.36           H  
ATOM    692  O   PRO A  45     -34.558  -4.213 -63.996  1.00 77.36           O  
ATOM    693  CG  PRO A  45     -32.348  -3.147 -60.614  1.00 77.36           C  
ATOM    694  HG2 PRO A  45     -32.080  -2.356 -59.914  1.00 77.36           H  
ATOM    695  HG3 PRO A  45     -31.595  -3.237 -61.397  1.00 77.36           H  
ATOM    696  CD  PRO A  45     -32.519  -4.492 -59.912  1.00 77.36           C  
ATOM    697  HD2 PRO A  45     -31.572  -5.032 -59.921  1.00 77.36           H  
ATOM    698  HD3 PRO A  45     -32.853  -4.329 -58.887  1.00 77.36           H  
ATOM    699  N   PHE A  46     -32.693  -5.320 -63.393  1.00 82.01           N  
ATOM    700  H   PHE A  46     -32.145  -5.671 -62.621  1.00 82.01           H  
ATOM    701  CA  PHE A  46     -32.203  -5.607 -64.759  1.00 82.01           C  
ATOM    702  HA  PHE A  46     -32.619  -4.869 -65.444  1.00 82.01           H  
ATOM    703  C   PHE A  46     -32.656  -6.980 -65.269  1.00 82.01           C  
ATOM    704  CB  PHE A  46     -30.672  -5.471 -64.795  1.00 82.01           C  
ATOM    705  HB2 PHE A  46     -30.232  -6.293 -64.231  1.00 82.01           H  
ATOM    706  HB3 PHE A  46     -30.328  -5.554 -65.826  1.00 82.01           H  
ATOM    707  O   PHE A  46     -33.183  -7.765 -64.486  1.00 82.01           O  
ATOM    708  CG  PHE A  46     -30.185  -4.152 -64.235  1.00 82.01           C  
ATOM    709  CD1 PHE A  46     -30.669  -2.944 -64.773  1.00 82.01           C  
ATOM    710  HD1 PHE A  46     -31.323  -2.954 -65.632  1.00 82.01           H  
ATOM    711  CD2 PHE A  46     -29.304  -4.124 -63.140  1.00 82.01           C  
ATOM    712  HD2 PHE A  46     -28.900  -5.042 -62.738  1.00 82.01           H  
ATOM    713  CE1 PHE A  46     -30.314  -1.719 -64.189  1.00 82.01           C  
ATOM    714  HE1 PHE A  46     -30.691  -0.797 -64.607  1.00 82.01           H  
ATOM    715  CE2 PHE A  46     -28.939  -2.896 -62.569  1.00 82.01           C  
ATOM    716  HE2 PHE A  46     -28.237  -2.872 -61.749  1.00 82.01           H  
ATOM    717  CZ  PHE A  46     -29.458  -1.695 -63.080  1.00 82.01           C  
ATOM    718  HZ  PHE A  46     -29.177  -0.748 -62.644  1.00 82.01           H  
ATOM    719  N   GLU A  47     -32.457  -7.290 -66.558  1.00 80.13           N  
ATOM    720  H   GLU A  47     -31.963  -6.641 -67.154  1.00 80.13           H  
ATOM    721  CA  GLU A  47     -32.749  -8.625 -67.107  1.00 80.13           C  
ATOM    722  HA  GLU A  47     -33.812  -8.822 -66.969  1.00 80.13           H  
ATOM    723  C   GLU A  47     -31.963  -9.704 -66.341  1.00 80.13           C  
ATOM    724  CB  GLU A  47     -32.461  -8.669 -68.621  1.00 80.13           C  
ATOM    725  HB2 GLU A  47     -33.001  -7.850 -69.098  1.00 80.13           H  
ATOM    726  HB3 GLU A  47     -31.394  -8.524 -68.786  1.00 80.13           H  
ATOM    727  O   GLU A  47     -30.746  -9.613 -66.176  1.00 80.13           O  
ATOM    728  CG  GLU A  47     -32.913  -9.995 -69.267  1.00 80.13           C  
ATOM    729  HG2 GLU A  47     -33.963 -10.149 -69.022  1.00 80.13           H  
ATOM    730  HG3 GLU A  47     -32.345 -10.815 -68.827  1.00 80.13           H  
ATOM    731  CD  GLU A  47     -32.738 -10.036 -70.798  1.00 80.13           C  
ATOM    732  OE1 GLU A  47     -33.456 -10.839 -71.439  1.00 80.13           O  
ATOM    733  OE2 GLU A  47     -31.920  -9.257 -71.335  1.00 80.13           O  
ATOM    734  N   HIS A  48     -32.674 -10.699 -65.811  1.00 86.69           N  
ATOM    735  H   HIS A  48     -33.669 -10.752 -65.979  1.00 86.69           H  
ATOM    736  CA  HIS A  48     -32.094 -11.770 -65.009  1.00 86.69           C  
ATOM    737  HA  HIS A  48     -31.116 -12.020 -65.421  1.00 86.69           H  
ATOM    738  C   HIS A  48     -32.958 -13.034 -65.071  1.00 86.69           C  
ATOM    739  CB  HIS A  48     -31.901 -11.299 -63.553  1.00 86.69           C  
ATOM    740  HB2 HIS A  48     -31.364 -12.073 -63.004  1.00 86.69           H  
ATOM    741  HB3 HIS A  48     -31.278 -10.404 -63.552  1.00 86.69           H  
ATOM    742  O   HIS A  48     -34.184 -12.952 -65.178  1.00 86.69           O  
ATOM    743  CG  HIS A  48     -33.168 -10.990 -62.795  1.00 86.69           C  
ATOM    744  CD2 HIS A  48     -33.784 -11.785 -61.869  1.00 86.69           C  
ATOM    745  HD2 HIS A  48     -33.454 -12.772 -61.581  1.00 86.69           H  
ATOM    746  ND1 HIS A  48     -33.912  -9.843 -62.885  1.00 86.69           N  
ATOM    747  HD1 HIS A  48     -33.722  -9.067 -63.503  1.00 86.69           H  
ATOM    748  CE1 HIS A  48     -34.948  -9.936 -62.041  1.00 86.69           C  
ATOM    749  HE1 HIS A  48     -35.700  -9.173 -61.907  1.00 86.69           H  
ATOM    750  NE2 HIS A  48     -34.907 -11.103 -61.376  1.00 86.69           N  
ATOM    751  N   ASP A  49     -32.319 -14.196 -64.935  1.00 81.11           N  
ATOM    752  H   ASP A  49     -31.318 -14.169 -64.801  1.00 81.11           H  
ATOM    753  CA  ASP A  49     -32.995 -15.456 -64.633  1.00 81.11           C  
ATOM    754  HA  ASP A  49     -33.966 -15.468 -65.128  1.00 81.11           H  
ATOM    755  C   ASP A  49     -33.223 -15.550 -63.121  1.00 81.11           C  
ATOM    756  CB  ASP A  49     -32.180 -16.652 -65.147  1.00 81.11           C  
ATOM    757  HB2 ASP A  49     -32.613 -17.568 -64.746  1.00 81.11           H  
ATOM    758  HB3 ASP A  49     -31.158 -16.575 -64.776  1.00 81.11           H  
ATOM    759  O   ASP A  49     -32.391 -15.108 -62.328  1.00 81.11           O  
ATOM    760  CG  ASP A  49     -32.173 -16.763 -66.675  1.00 81.11           C  
ATOM    761  OD1 ASP A  49     -33.240 -16.520 -67.281  1.00 81.11           O  
ATOM    762  OD2 ASP A  49     -31.115 -17.156 -67.214  1.00 81.11           O  
ATOM    763  N   THR A  50     -34.345 -16.129 -62.692  1.00 83.88           N  
ATOM    764  H   THR A  50     -34.974 -16.523 -63.377  1.00 83.88           H  
ATOM    765  CA  THR A  50     -34.663 -16.302 -61.267  1.00 83.88           C  
ATOM    766  HA  THR A  50     -33.788 -16.014 -60.685  1.00 83.88           H  
ATOM    767  C   THR A  50     -34.919 -17.771 -60.951  1.00 83.88           C  
ATOM    768  CB  THR A  50     -35.808 -15.366 -60.823  1.00 83.88           C  
ATOM    769  HB  THR A  50     -35.984 -14.630 -61.607  1.00 83.88           H  
ATOM    770  O   THR A  50     -35.635 -18.459 -61.681  1.00 83.88           O  
ATOM    771  CG2 THR A  50     -37.144 -16.035 -60.492  1.00 83.88           C  
ATOM    772 HG21 THR A  50     -37.506 -16.582 -61.362  1.00 83.88           H  
ATOM    773 HG22 THR A  50     -37.871 -15.265 -60.234  1.00 83.88           H  
ATOM    774 HG23 THR A  50     -37.029 -16.711 -59.645  1.00 83.88           H  
ATOM    775  OG1 THR A  50     -35.442 -14.664 -59.662  1.00 83.88           O  
ATOM    776  HG1 THR A  50     -35.044 -13.839 -59.950  1.00 83.88           H  
ATOM    777  N   VAL A  51     -34.361 -18.250 -59.842  1.00 86.90           N  
ATOM    778  H   VAL A  51     -33.780 -17.625 -59.302  1.00 86.90           H  
ATOM    779  CA  VAL A  51     -34.563 -19.607 -59.320  1.00 86.90           C  
ATOM    780  HA  VAL A  51     -35.444 -20.039 -59.794  1.00 86.90           H  
ATOM    781  C   VAL A  51     -34.837 -19.555 -57.821  1.00 86.90           C  
ATOM    782  CB  VAL A  51     -33.371 -20.536 -59.628  1.00 86.90           C  
ATOM    783  HB  VAL A  51     -33.565 -21.499 -59.156  1.00 86.90           H  
ATOM    784  O   VAL A  51     -34.339 -18.678 -57.120  1.00 86.90           O  
ATOM    785  CG1 VAL A  51     -33.230 -20.782 -61.135  1.00 86.90           C  
ATOM    786 HG11 VAL A  51     -33.047 -19.843 -61.657  1.00 86.90           H  
ATOM    787 HG12 VAL A  51     -34.146 -21.228 -61.523  1.00 86.90           H  
ATOM    788 HG13 VAL A  51     -32.394 -21.454 -61.328  1.00 86.90           H  
ATOM    789  CG2 VAL A  51     -32.048 -19.998 -59.071  1.00 86.90           C  
ATOM    790 HG21 VAL A  51     -31.235 -20.686 -59.301  1.00 86.90           H  
ATOM    791 HG22 VAL A  51     -32.113 -19.897 -57.988  1.00 86.90           H  
ATOM    792 HG23 VAL A  51     -31.816 -19.026 -59.508  1.00 86.90           H  
ATOM    793  N   ALA A  52     -35.619 -20.507 -57.314  1.00 85.60           N  
ATOM    794  H   ALA A  52     -35.921 -21.259 -57.916  1.00 85.60           H  
ATOM    795  CA  ALA A  52     -35.909 -20.627 -55.888  1.00 85.60           C  
ATOM    796  HA  ALA A  52     -35.512 -19.753 -55.371  1.00 85.60           H  
ATOM    797  C   ALA A  52     -35.220 -21.861 -55.287  1.00 85.60           C  
ATOM    798  CB  ALA A  52     -37.426 -20.628 -55.672  1.00 85.60           C  
ATOM    799  HB1 ALA A  52     -37.639 -20.652 -54.603  1.00 85.60           H  
ATOM    800  HB2 ALA A  52     -37.868 -21.504 -56.147  1.00 85.60           H  
ATOM    801  HB3 ALA A  52     -37.856 -19.722 -56.099  1.00 85.60           H  
ATOM    802  O   ALA A  52     -35.161 -22.914 -55.923  1.00 85.60           O  
ATOM    803  N   VAL A  53     -34.740 -21.744 -54.049  1.00 86.14           N  
ATOM    804  H   VAL A  53     -34.821 -20.850 -53.586  1.00 86.14           H  
ATOM    805  CA  VAL A  53     -34.117 -22.831 -53.271  1.00 86.14           C  
ATOM    806  HA  VAL A  53     -34.286 -23.768 -53.802  1.00 86.14           H  
ATOM    807  C   VAL A  53     -34.766 -22.951 -51.888  1.00 86.14           C  
ATOM    808  CB  VAL A  53     -32.596 -22.641 -53.126  1.00 86.14           C  
ATOM    809  HB  VAL A  53     -32.222 -23.375 -52.412  1.00 86.14           H  
ATOM    810  O   VAL A  53     -35.287 -21.955 -51.404  1.00 86.14           O  
ATOM    811  CG1 VAL A  53     -31.887 -22.902 -54.458  1.00 86.14           C  
ATOM    812 HG11 VAL A  53     -32.188 -22.160 -55.197  1.00 86.14           H  
ATOM    813 HG12 VAL A  53     -30.808 -22.845 -54.312  1.00 86.14           H  
ATOM    814 HG13 VAL A  53     -32.143 -23.896 -54.824  1.00 86.14           H  
ATOM    815  CG2 VAL A  53     -32.227 -21.249 -52.616  1.00 86.14           C  
ATOM    816 HG21 VAL A  53     -32.540 -20.485 -53.327  1.00 86.14           H  
ATOM    817 HG22 VAL A  53     -32.725 -21.070 -51.663  1.00 86.14           H  
ATOM    818 HG23 VAL A  53     -31.151 -21.188 -52.456  1.00 86.14           H  
ATOM    819  N   PRO A  54     -34.781 -24.134 -51.244  1.00 83.30           N  
ATOM    820  CA  PRO A  54     -35.406 -24.315 -49.929  1.00 83.30           C  
ATOM    821  HA  PRO A  54     -36.469 -24.090 -50.016  1.00 83.30           H  
ATOM    822  C   PRO A  54     -34.804 -23.425 -48.831  1.00 83.30           C  
ATOM    823  CB  PRO A  54     -35.235 -25.799 -49.588  1.00 83.30           C  
ATOM    824  HB2 PRO A  54     -34.335 -25.945 -48.990  1.00 83.30           H  
ATOM    825  HB3 PRO A  54     -36.105 -26.195 -49.063  1.00 83.30           H  
ATOM    826  O   PRO A  54     -33.682 -22.939 -48.970  1.00 83.30           O  
ATOM    827  CG  PRO A  54     -35.037 -26.465 -50.947  1.00 83.30           C  
ATOM    828  HG2 PRO A  54     -34.475 -27.394 -50.863  1.00 83.30           H  
ATOM    829  HG3 PRO A  54     -36.006 -26.638 -51.415  1.00 83.30           H  
ATOM    830  CD  PRO A  54     -34.269 -25.406 -51.729  1.00 83.30           C  
ATOM    831  HD2 PRO A  54     -34.439 -25.548 -52.797  1.00 83.30           H  
ATOM    832  HD3 PRO A  54     -33.206 -25.475 -51.498  1.00 83.30           H  
ATOM    833  N   GLY A  55     -35.542 -23.264 -47.733  1.00 78.36           N  
ATOM    834  H   GLY A  55     -36.435 -23.732 -47.670  1.00 78.36           H  
ATOM    835  CA  GLY A  55     -35.168 -22.425 -46.593  1.00 78.36           C  
ATOM    836  HA2 GLY A  55     -34.083 -22.377 -46.491  1.00 78.36           H  
ATOM    837  HA3 GLY A  55     -35.560 -22.873 -45.680  1.00 78.36           H  
ATOM    838  C   GLY A  55     -35.686 -20.992 -46.686  1.00 78.36           C  
ATOM    839  O   GLY A  55     -36.210 -20.559 -47.719  1.00 78.36           O  
ATOM    840  N   ASP A  56     -35.526 -20.275 -45.577  1.00 68.73           N  
ATOM    841  H   ASP A  56     -35.072 -20.738 -44.803  1.00 68.73           H  
ATOM    842  CA  ASP A  56     -35.731 -18.832 -45.439  1.00 68.73           C  
ATOM    843  HA  ASP A  56     -36.474 -18.512 -46.169  1.00 68.73           H  
ATOM    844  C   ASP A  56     -34.433 -18.051 -45.745  1.00 68.73           C  
ATOM    845  CB  ASP A  56     -36.302 -18.540 -44.039  1.00 68.73           C  
ATOM    846  HB2 ASP A  56     -36.558 -17.483 -43.969  1.00 68.73           H  
ATOM    847  HB3 ASP A  56     -37.220 -19.111 -43.900  1.00 68.73           H  
ATOM    848  O   ASP A  56     -33.412 -18.636 -46.109  1.00 68.73           O  
ATOM    849  CG  ASP A  56     -35.301 -18.889 -42.935  1.00 68.73           C  
ATOM    850  OD1 ASP A  56     -34.278 -18.177 -42.844  1.00 68.73           O  
ATOM    851  OD2 ASP A  56     -35.505 -19.899 -42.232  1.00 68.73           O  
ATOM    852  N   HIS A  57     -34.441 -16.717 -45.617  1.00 62.16           N  
ATOM    853  H   HIS A  57     -35.259 -16.290 -45.207  1.00 62.16           H  
ATOM    854  CA  HIS A  57     -33.277 -15.868 -45.927  1.00 62.16           C  
ATOM    855  HA  HIS A  57     -33.051 -15.958 -46.990  1.00 62.16           H  
ATOM    856  C   HIS A  57     -32.002 -16.250 -45.151  1.00 62.16           C  
ATOM    857  CB  HIS A  57     -33.637 -14.413 -45.605  1.00 62.16           C  
ATOM    858  HB2 HIS A  57     -33.763 -14.350 -44.524  1.00 62.16           H  
ATOM    859  HB3 HIS A  57     -34.582 -14.157 -46.085  1.00 62.16           H  
ATOM    860  O   HIS A  57     -30.899 -16.051 -45.659  1.00 62.16           O  
ATOM    861  CG  HIS A  57     -32.599 -13.393 -46.010  1.00 62.16           C  
ATOM    862  CD2 HIS A  57     -31.685 -12.782 -45.191  1.00 62.16           C  
ATOM    863  HD2 HIS A  57     -31.570 -12.958 -44.132  1.00 62.16           H  
ATOM    864  ND1 HIS A  57     -32.397 -12.898 -47.278  1.00 62.16           N  
ATOM    865  HD1 HIS A  57     -32.859 -13.216 -48.117  1.00 62.16           H  
ATOM    866  CE1 HIS A  57     -31.388 -12.012 -47.223  1.00 62.16           C  
ATOM    867  HE1 HIS A  57     -30.981 -11.480 -48.070  1.00 62.16           H  
ATOM    868  NE2 HIS A  57     -30.933 -11.893 -45.968  1.00 62.16           N  
ATOM    869  N   PHE A  58     -32.135 -16.783 -43.933  1.00 59.98           N  
ATOM    870  H   PHE A  58     -33.058 -17.023 -43.601  1.00 59.98           H  
ATOM    871  CA  PHE A  58     -31.012 -17.164 -43.080  1.00 59.98           C  
ATOM    872  HA  PHE A  58     -30.153 -16.538 -43.325  1.00 59.98           H  
ATOM    873  C   PHE A  58     -30.568 -18.618 -43.299  1.00 59.98           C  
ATOM    874  CB  PHE A  58     -31.381 -16.905 -41.610  1.00 59.98           C  
ATOM    875  HB2 PHE A  58     -30.532 -17.191 -40.989  1.00 59.98           H  
ATOM    876  HB3 PHE A  58     -32.211 -17.555 -41.334  1.00 59.98           H  
ATOM    877  O   PHE A  58     -29.374 -18.906 -43.196  1.00 59.98           O  
ATOM    878  CG  PHE A  58     -31.736 -15.463 -41.282  1.00 59.98           C  
ATOM    879  CD1 PHE A  58     -30.763 -14.452 -41.405  1.00 59.98           C  
ATOM    880  HD1 PHE A  58     -29.770 -14.702 -41.746  1.00 59.98           H  
ATOM    881  CD2 PHE A  58     -33.030 -15.129 -40.842  1.00 59.98           C  
ATOM    882  HD2 PHE A  58     -33.782 -15.900 -40.764  1.00 59.98           H  
ATOM    883  CE1 PHE A  58     -31.081 -13.118 -41.092  1.00 59.98           C  
ATOM    884  HE1 PHE A  58     -30.332 -12.347 -41.198  1.00 59.98           H  
ATOM    885  CE2 PHE A  58     -33.347 -13.796 -40.520  1.00 59.98           C  
ATOM    886  HE2 PHE A  58     -34.344 -13.551 -40.187  1.00 59.98           H  
ATOM    887  CZ  PHE A  58     -32.374 -12.789 -40.647  1.00 59.98           C  
ATOM    888  HZ  PHE A  58     -32.620 -11.765 -40.408  1.00 59.98           H  
ATOM    889  N   THR A  59     -31.488 -19.530 -43.633  1.00 60.45           N  
ATOM    890  H   THR A  59     -32.455 -19.240 -43.652  1.00 60.45           H  
ATOM    891  CA  THR A  59     -31.206 -20.976 -43.775  1.00 60.45           C  
ATOM    892  HA  THR A  59     -30.302 -21.213 -43.214  1.00 60.45           H  
ATOM    893  C   THR A  59     -30.934 -21.425 -45.215  1.00 60.45           C  
ATOM    894  CB  THR A  59     -32.330 -21.822 -43.154  1.00 60.45           C  
ATOM    895  HB  THR A  59     -32.148 -22.876 -43.366  1.00 60.45           H  
ATOM    896  O   THR A  59     -30.251 -22.430 -45.417  1.00 60.45           O  
ATOM    897  CG2 THR A  59     -32.405 -21.630 -41.641  1.00 60.45           C  
ATOM    898 HG21 THR A  59     -33.163 -22.298 -41.234  1.00 60.45           H  
ATOM    899 HG22 THR A  59     -31.447 -21.889 -41.189  1.00 60.45           H  
ATOM    900 HG23 THR A  59     -32.664 -20.600 -41.395  1.00 60.45           H  
ATOM    901  OG1 THR A  59     -33.578 -21.443 -43.689  1.00 60.45           O  
ATOM    902  HG1 THR A  59     -34.105 -21.100 -42.964  1.00 60.45           H  
ATOM    903  N   MET A  60     -31.355 -20.664 -46.236  1.00 77.94           N  
ATOM    904  H   MET A  60     -31.963 -19.887 -46.020  1.00 77.94           H  
ATOM    905  CA  MET A  60     -31.204 -21.047 -47.654  1.00 77.94           C  
ATOM    906  HA  MET A  60     -31.732 -21.990 -47.792  1.00 77.94           H  
ATOM    907  C   MET A  60     -29.754 -21.295 -48.105  1.00 77.94           C  
ATOM    908  CB  MET A  60     -31.868 -20.006 -48.575  1.00 77.94           C  
ATOM    909  HB2 MET A  60     -32.918 -19.898 -48.305  1.00 77.94           H  
ATOM    910  HB3 MET A  60     -31.832 -20.393 -49.593  1.00 77.94           H  
ATOM    911  O   MET A  60     -29.522 -22.040 -49.055  1.00 77.94           O  
ATOM    912  CG  MET A  60     -31.183 -18.628 -48.546  1.00 77.94           C  
ATOM    913  HG2 MET A  60     -30.122 -18.758 -48.761  1.00 77.94           H  
ATOM    914  HG3 MET A  60     -31.274 -18.216 -47.541  1.00 77.94           H  
ATOM    915  SD  MET A  60     -31.819 -17.395 -49.719  1.00 77.94           S  
ATOM    916  CE  MET A  60     -31.183 -18.069 -51.274  1.00 77.94           C  
ATOM    917  HE1 MET A  60     -31.609 -19.058 -51.440  1.00 77.94           H  
ATOM    918  HE2 MET A  60     -30.096 -18.141 -51.227  1.00 77.94           H  
ATOM    919  HE3 MET A  60     -31.466 -17.411 -52.096  1.00 77.94           H  
ATOM    920  N   VAL A  61     -28.771 -20.677 -47.438  1.00 68.85           N  
ATOM    921  H   VAL A  61     -29.046 -20.078 -46.673  1.00 68.85           H  
ATOM    922  CA  VAL A  61     -27.339 -20.928 -47.679  1.00 68.85           C  
ATOM    923  HA  VAL A  61     -27.226 -21.447 -48.631  1.00 68.85           H  
ATOM    924  C   VAL A  61     -26.760 -21.859 -46.614  1.00 68.85           C  
ATOM    925  CB  VAL A  61     -26.529 -19.619 -47.787  1.00 68.85           C  
ATOM    926  HB  VAL A  61     -26.583 -19.085 -46.838  1.00 68.85           H  
ATOM    927  O   VAL A  61     -26.173 -22.876 -46.973  1.00 68.85           O  
ATOM    928  CG1 VAL A  61     -25.055 -19.902 -48.104  1.00 68.85           C  
ATOM    929 HG11 VAL A  61     -24.508 -18.964 -48.203  1.00 68.85           H  
ATOM    930 HG12 VAL A  61     -24.595 -20.475 -47.299  1.00 68.85           H  
ATOM    931 HG13 VAL A  61     -24.973 -20.466 -49.033  1.00 68.85           H  
ATOM    932  CG2 VAL A  61     -27.063 -18.698 -48.892  1.00 68.85           C  
ATOM    933 HG21 VAL A  61     -27.118 -19.235 -49.838  1.00 68.85           H  
ATOM    934 HG22 VAL A  61     -28.052 -18.328 -48.620  1.00 68.85           H  
ATOM    935 HG23 VAL A  61     -26.409 -17.833 -49.005  1.00 68.85           H  
ATOM    936  N   GLN A  62     -26.944 -21.542 -45.325  1.00 55.32           N  
ATOM    937  H   GLN A  62     -27.489 -20.722 -45.099  1.00 55.32           H  
ATOM    938  CA  GLN A  62     -26.361 -22.297 -44.201  1.00 55.32           C  
ATOM    939  HA  GLN A  62     -25.277 -22.320 -44.313  1.00 55.32           H  
ATOM    940  C   GLN A  62     -26.811 -23.768 -44.150  1.00 55.32           C  
ATOM    941  CB  GLN A  62     -26.709 -21.589 -42.875  1.00 55.32           C  
ATOM    942  HB2 GLN A  62     -27.700 -21.143 -42.958  1.00 55.32           H  
ATOM    943  HB3 GLN A  62     -26.756 -22.322 -42.070  1.00 55.32           H  
ATOM    944  O   GLN A  62     -26.018 -24.618 -43.756  1.00 55.32           O  
ATOM    945  CG  GLN A  62     -25.694 -20.505 -42.476  1.00 55.32           C  
ATOM    946  HG2 GLN A  62     -26.204 -19.778 -41.843  1.00 55.32           H  
ATOM    947  HG3 GLN A  62     -25.333 -19.982 -43.361  1.00 55.32           H  
ATOM    948  CD  GLN A  62     -24.508 -21.081 -41.702  1.00 55.32           C  
ATOM    949  NE2 GLN A  62     -24.418 -20.853 -40.409  1.00 55.32           N  
ATOM    950 HE21 GLN A  62     -25.163 -20.378 -39.921  1.00 55.32           H  
ATOM    951 HE22 GLN A  62     -23.650 -21.318 -39.945  1.00 55.32           H  
ATOM    952  OE1 GLN A  62     -23.639 -21.745 -42.234  1.00 55.32           O  
ATOM    953  N   GLU A  63     -28.044 -24.083 -44.565  1.00 66.86           N  
ATOM    954  H   GLU A  63     -28.674 -23.339 -44.827  1.00 66.86           H  
ATOM    955  CA  GLU A  63     -28.608 -25.445 -44.515  1.00 66.86           C  
ATOM    956  HA  GLU A  63     -27.903 -26.111 -44.018  1.00 66.86           H  
ATOM    957  C   GLU A  63     -28.868 -26.067 -45.905  1.00 66.86           C  
ATOM    958  CB  GLU A  63     -29.899 -25.449 -43.670  1.00 66.86           C  
ATOM    959  HB2 GLU A  63     -30.643 -24.808 -44.142  1.00 66.86           H  
ATOM    960  HB3 GLU A  63     -30.283 -26.469 -43.661  1.00 66.86           H  
ATOM    961  O   GLU A  63     -29.036 -27.283 -46.014  1.00 66.86           O  
ATOM    962  CG  GLU A  63     -29.677 -24.992 -42.215  1.00 66.86           C  
ATOM    963  HG2 GLU A  63     -28.858 -25.573 -41.791  1.00 66.86           H  
ATOM    964  HG3 GLU A  63     -29.378 -23.944 -42.218  1.00 66.86           H  
ATOM    965  CD  GLU A  63     -30.915 -25.154 -41.312  1.00 66.86           C  
ATOM    966  OE1 GLU A  63     -30.881 -24.581 -40.198  1.00 66.86           O  
ATOM    967  OE2 GLU A  63     -31.868 -25.862 -41.708  1.00 66.86           O  
ATOM    968  N   HIS A  64     -28.891 -25.271 -46.988  1.00 75.19           N  
ATOM    969  H   HIS A  64     -28.761 -24.282 -46.834  1.00 75.19           H  
ATOM    970  CA  HIS A  64     -29.337 -25.717 -48.325  1.00 75.19           C  
ATOM    971  HA  HIS A  64     -29.378 -26.807 -48.315  1.00 75.19           H  
ATOM    972  C   HIS A  64     -28.383 -25.396 -49.498  1.00 75.19           C  
ATOM    973  CB  HIS A  64     -30.772 -25.228 -48.578  1.00 75.19           C  
ATOM    974  HB2 HIS A  64     -30.798 -24.139 -48.526  1.00 75.19           H  
ATOM    975  HB3 HIS A  64     -31.087 -25.519 -49.580  1.00 75.19           H  
ATOM    976  O   HIS A  64     -28.809 -25.355 -50.657  1.00 75.19           O  
ATOM    977  CG  HIS A  64     -31.791 -25.781 -47.618  1.00 75.19           C  
ATOM    978  CD2 HIS A  64     -32.663 -25.055 -46.858  1.00 75.19           C  
ATOM    979  HD2 HIS A  64     -32.716 -23.977 -46.814  1.00 75.19           H  
ATOM    980  ND1 HIS A  64     -32.018 -27.110 -47.342  1.00 75.19           N  
ATOM    981  HD1 HIS A  64     -31.345 -27.849 -47.489  1.00 75.19           H  
ATOM    982  CE1 HIS A  64     -33.026 -27.176 -46.455  1.00 75.19           C  
ATOM    983  HE1 HIS A  64     -33.368 -28.075 -45.963  1.00 75.19           H  
ATOM    984  NE2 HIS A  64     -33.478 -25.952 -46.165  1.00 75.19           N  
ATOM    985  N   ALA A  65     -27.080 -25.238 -49.244  1.00 73.57           N  
ATOM    986  H   ALA A  65     -26.789 -25.247 -48.277  1.00 73.57           H  
ATOM    987  CA  ALA A  65     -26.075 -24.864 -50.251  1.00 73.57           C  
ATOM    988  HA  ALA A  65     -26.270 -23.834 -50.549  1.00 73.57           H  
ATOM    989  C   ALA A  65     -26.073 -25.720 -51.545  1.00 73.57           C  
ATOM    990  CB  ALA A  65     -24.699 -24.908 -49.574  1.00 73.57           C  
ATOM    991  HB1 ALA A  65     -24.685 -24.239 -48.714  1.00 73.57           H  
ATOM    992  HB2 ALA A  65     -23.933 -24.585 -50.280  1.00 73.57           H  
ATOM    993  HB3 ALA A  65     -24.474 -25.921 -49.243  1.00 73.57           H  
ATOM    994  O   ALA A  65     -25.988 -25.168 -52.646  1.00 73.57           O  
ATOM    995  N   ASP A  66     -26.232 -27.048 -51.457  1.00 74.54           N  
ATOM    996  H   ASP A  66     -26.222 -27.471 -50.540  1.00 74.54           H  
ATOM    997  CA  ASP A  66     -26.263 -27.952 -52.627  1.00 74.54           C  
ATOM    998  HA  ASP A  66     -25.307 -27.906 -53.149  1.00 74.54           H  
ATOM    999  C   ASP A  66     -27.378 -27.623 -53.634  1.00 74.54           C  
ATOM   1000  CB  ASP A  66     -26.503 -29.391 -52.158  1.00 74.54           C  
ATOM   1001  HB2 ASP A  66     -27.369 -29.420 -51.497  1.00 74.54           H  
ATOM   1002  HB3 ASP A  66     -26.729 -30.016 -53.023  1.00 74.54           H  
ATOM   1003  O   ASP A  66     -27.277 -27.911 -54.834  1.00 74.54           O  
ATOM   1004  CG  ASP A  66     -25.286 -29.980 -51.460  1.00 74.54           C  
ATOM   1005  OD1 ASP A  66     -24.324 -30.302 -52.190  1.00 74.54           O  
ATOM   1006  OD2 ASP A  66     -25.363 -30.115 -50.223  1.00 74.54           O  
ATOM   1007  N   ALA A  67     -28.484 -27.042 -53.159  1.00 79.42           N  
ATOM   1008  H   ALA A  67     -28.495 -26.751 -52.192  1.00 79.42           H  
ATOM   1009  CA  ALA A  67     -29.580 -26.622 -54.023  1.00 79.42           C  
ATOM   1010  HA  ALA A  67     -29.834 -27.445 -54.692  1.00 79.42           H  
ATOM   1011  C   ALA A  67     -29.177 -25.431 -54.907  1.00 79.42           C  
ATOM   1012  CB  ALA A  67     -30.806 -26.314 -53.157  1.00 79.42           C  
ATOM   1013  HB1 ALA A  67     -31.665 -26.109 -53.797  1.00 79.42           H  
ATOM   1014  HB2 ALA A  67     -30.615 -25.437 -52.538  1.00 79.42           H  
ATOM   1015  HB3 ALA A  67     -31.035 -27.161 -52.511  1.00 79.42           H  
ATOM   1016  O   ALA A  67     -29.626 -25.348 -56.048  1.00 79.42           O  
ATOM   1017  N   ILE A  68     -28.305 -24.543 -54.421  1.00 82.51           N  
ATOM   1018  H   ILE A  68     -27.925 -24.704 -53.499  1.00 82.51           H  
ATOM   1019  CA  ILE A  68     -27.827 -23.365 -55.158  1.00 82.51           C  
ATOM   1020  HA  ILE A  68     -28.678 -22.879 -55.635  1.00 82.51           H  
ATOM   1021  C   ILE A  68     -26.863 -23.790 -56.274  1.00 82.51           C  
ATOM   1022  CB  ILE A  68     -27.183 -22.348 -54.183  1.00 82.51           C  
ATOM   1023  HB  ILE A  68     -26.315 -22.810 -53.714  1.00 82.51           H  
ATOM   1024  O   ILE A  68     -27.020 -23.372 -57.421  1.00 82.51           O  
ATOM   1025  CG1 ILE A  68     -28.184 -21.952 -53.068  1.00 82.51           C  
ATOM   1026 HG12 ILE A  68     -29.060 -21.489 -53.521  1.00 82.51           H  
ATOM   1027 HG13 ILE A  68     -28.514 -22.845 -52.538  1.00 82.51           H  
ATOM   1028  CG2 ILE A  68     -26.697 -21.110 -54.960  1.00 82.51           C  
ATOM   1029 HG21 ILE A  68     -26.211 -20.403 -54.288  1.00 82.51           H  
ATOM   1030 HG22 ILE A  68     -25.962 -21.391 -55.713  1.00 82.51           H  
ATOM   1031 HG23 ILE A  68     -27.540 -20.622 -55.450  1.00 82.51           H  
ATOM   1032  CD1 ILE A  68     -27.626 -21.002 -52.005  1.00 82.51           C  
ATOM   1033 HD11 ILE A  68     -27.418 -20.022 -52.434  1.00 82.51           H  
ATOM   1034 HD12 ILE A  68     -28.369 -20.878 -51.216  1.00 82.51           H  
ATOM   1035 HD13 ILE A  68     -26.716 -21.418 -51.572  1.00 82.51           H  
ATOM   1036  N   ALA A  69     -25.914 -24.680 -55.971  1.00 77.39           N  
ATOM   1037  H   ALA A  69     -25.840 -24.986 -55.011  1.00 77.39           H  
ATOM   1038  CA  ALA A  69     -24.882 -25.114 -56.917  1.00 77.39           C  
ATOM   1039  HA  ALA A  69     -24.285 -24.249 -57.205  1.00 77.39           H  
ATOM   1040  C   ALA A  69     -25.459 -25.724 -58.206  1.00 77.39           C  
ATOM   1041  CB  ALA A  69     -23.973 -26.115 -56.196  1.00 77.39           C  
ATOM   1042  HB1 ALA A  69     -23.525 -25.645 -55.321  1.00 77.39           H  
ATOM   1043  HB2 ALA A  69     -24.544 -26.987 -55.875  1.00 77.39           H  
ATOM   1044  HB3 ALA A  69     -23.177 -26.437 -56.867  1.00 77.39           H  
ATOM   1045  O   ALA A  69     -25.047 -25.368 -59.311  1.00 77.39           O  
ATOM   1046  N   ARG A  70     -26.465 -26.600 -58.077  1.00 79.04           N  
ATOM   1047  H   ARG A  70     -26.760 -26.838 -57.141  1.00 79.04           H  
ATOM   1048  CA  ARG A  70     -27.120 -27.228 -59.238  1.00 79.04           C  
ATOM   1049  HA  ARG A  70     -26.361 -27.715 -59.850  1.00 79.04           H  
ATOM   1050  C   ARG A  70     -27.782 -26.216 -60.175  1.00 79.04           C  
ATOM   1051  CB  ARG A  70     -28.146 -28.266 -58.768  1.00 79.04           C  
ATOM   1052  HB2 ARG A  70     -28.806 -28.506 -59.602  1.00 79.04           H  
ATOM   1053  HB3 ARG A  70     -28.749 -27.849 -57.962  1.00 79.04           H  
ATOM   1054  O   ARG A  70     -27.792 -26.443 -61.381  1.00 79.04           O  
ATOM   1055  CG  ARG A  70     -27.460 -29.561 -58.314  1.00 79.04           C  
ATOM   1056  HG2 ARG A  70     -26.808 -29.363 -57.463  1.00 79.04           H  
ATOM   1057  HG3 ARG A  70     -26.851 -29.941 -59.134  1.00 79.04           H  
ATOM   1058  CD  ARG A  70     -28.491 -30.629 -57.940  1.00 79.04           C  
ATOM   1059  HD2 ARG A  70     -27.971 -31.584 -57.852  1.00 79.04           H  
ATOM   1060  HD3 ARG A  70     -29.225 -30.704 -58.742  1.00 79.04           H  
ATOM   1061  NE  ARG A  70     -29.143 -30.323 -56.654  1.00 79.04           N  
ATOM   1062  HE  ARG A  70     -28.645 -29.684 -56.051  1.00 79.04           H  
ATOM   1063  NH1 ARG A  70     -30.972 -31.691 -56.895  1.00 79.04           N  
ATOM   1064 HH11 ARG A  70     -30.648 -31.918 -57.825  1.00 79.04           H  
ATOM   1065 HH12 ARG A  70     -31.829 -32.073 -56.521  1.00 79.04           H  
ATOM   1066  NH2 ARG A  70     -30.673 -30.554 -54.993  1.00 79.04           N  
ATOM   1067 HH21 ARG A  70     -30.100 -29.952 -54.418  1.00 79.04           H  
ATOM   1068 HH22 ARG A  70     -31.511 -30.963 -54.605  1.00 79.04           H  
ATOM   1069  CZ  ARG A  70     -30.258 -30.854 -56.190  1.00 79.04           C  
ATOM   1070  N   HIS A  71     -28.330 -25.121 -59.644  1.00 82.66           N  
ATOM   1071  H   HIS A  71     -28.237 -24.955 -58.653  1.00 82.66           H  
ATOM   1072  CA  HIS A  71     -28.945 -24.083 -60.474  1.00 82.66           C  
ATOM   1073  HA  HIS A  71     -29.594 -24.557 -61.210  1.00 82.66           H  
ATOM   1074  C   HIS A  71     -27.907 -23.278 -61.267  1.00 82.66           C  
ATOM   1075  CB  HIS A  71     -29.806 -23.154 -59.613  1.00 82.66           C  
ATOM   1076  HB2 HIS A  71     -30.063 -22.292 -60.229  1.00 82.66           H  
ATOM   1077  HB3 HIS A  71     -29.232 -22.792 -58.760  1.00 82.66           H  
ATOM   1078  O   HIS A  71     -28.161 -22.955 -62.425  1.00 82.66           O  
ATOM   1079  CG  HIS A  71     -31.096 -23.772 -59.133  1.00 82.66           C  
ATOM   1080  CD2 HIS A  71     -32.212 -24.011 -59.889  1.00 82.66           C  
ATOM   1081  HD2 HIS A  71     -32.312 -23.815 -60.946  1.00 82.66           H  
ATOM   1082  ND1 HIS A  71     -31.400 -24.140 -57.845  1.00 82.66           N  
ATOM   1083  HD1 HIS A  71     -30.753 -24.182 -57.071  1.00 82.66           H  
ATOM   1084  CE1 HIS A  71     -32.674 -24.565 -57.819  1.00 82.66           C  
ATOM   1085  HE1 HIS A  71     -33.197 -24.903 -56.937  1.00 82.66           H  
ATOM   1086  NE2 HIS A  71     -33.206 -24.527 -59.050  1.00 82.66           N  
ATOM   1087  N   ILE A  72     -26.738 -22.997 -60.683  1.00 79.24           N  
ATOM   1088  H   ILE A  72     -26.588 -23.292 -59.729  1.00 79.24           H  
ATOM   1089  CA  ILE A  72     -25.655 -22.275 -61.371  1.00 79.24           C  
ATOM   1090  HA  ILE A  72     -26.069 -21.370 -61.815  1.00 79.24           H  
ATOM   1091  C   ILE A  72     -25.088 -23.111 -62.532  1.00 79.24           C  
ATOM   1092  CB  ILE A  72     -24.558 -21.854 -60.362  1.00 79.24           C  
ATOM   1093  HB  ILE A  72     -24.217 -22.743 -59.832  1.00 79.24           H  
ATOM   1094  O   ILE A  72     -24.894 -22.585 -63.625  1.00 79.24           O  
ATOM   1095  CG1 ILE A  72     -25.126 -20.849 -59.331  1.00 79.24           C  
ATOM   1096 HG12 ILE A  72     -25.381 -19.920 -59.840  1.00 79.24           H  
ATOM   1097 HG13 ILE A  72     -26.039 -21.252 -58.891  1.00 79.24           H  
ATOM   1098  CG2 ILE A  72     -23.348 -21.237 -61.092  1.00 79.24           C  
ATOM   1099 HG21 ILE A  72     -22.574 -20.949 -60.382  1.00 79.24           H  
ATOM   1100 HG22 ILE A  72     -22.899 -21.959 -61.774  1.00 79.24           H  
ATOM   1101 HG23 ILE A  72     -23.661 -20.361 -61.661  1.00 79.24           H  
ATOM   1102  CD1 ILE A  72     -24.177 -20.518 -58.173  1.00 79.24           C  
ATOM   1103 HD11 ILE A  72     -24.704 -19.903 -57.443  1.00 79.24           H  
ATOM   1104 HD12 ILE A  72     -23.848 -21.437 -57.688  1.00 79.24           H  
ATOM   1105 HD13 ILE A  72     -23.312 -19.958 -58.529  1.00 79.24           H  
ATOM   1106  N   ASP A  73     -24.860 -24.412 -62.329  1.00 73.34           N  
ATOM   1107  H   ASP A  73     -25.006 -24.789 -61.404  1.00 73.34           H  
ATOM   1108  CA  ASP A  73     -24.312 -25.304 -63.366  1.00 73.34           C  
ATOM   1109  HA  ASP A  73     -23.350 -24.918 -63.703  1.00 73.34           H  
ATOM   1110  C   ASP A  73     -25.228 -25.403 -64.597  1.00 73.34           C  
ATOM   1111  CB  ASP A  73     -24.083 -26.689 -62.749  1.00 73.34           C  
ATOM   1112  HB2 ASP A  73     -23.420 -26.590 -61.890  1.00 73.34           H  
ATOM   1113  HB3 ASP A  73     -25.031 -27.092 -62.393  1.00 73.34           H  
ATOM   1114  O   ASP A  73     -24.799 -25.184 -65.732  1.00 73.34           O  
ATOM   1115  CG  ASP A  73     -23.453 -27.660 -63.752  1.00 73.34           C  
ATOM   1116  OD1 ASP A  73     -22.237 -27.513 -64.003  1.00 73.34           O  
ATOM   1117  OD2 ASP A  73     -24.186 -28.557 -64.229  1.00 73.34           O  
ATOM   1118  N   ALA A  74     -26.522 -25.643 -64.362  1.00 73.30           N  
ATOM   1119  H   ALA A  74     -26.814 -25.805 -63.408  1.00 73.30           H  
ATOM   1120  CA  ALA A  74     -27.516 -25.727 -65.427  1.00 73.30           C  
ATOM   1121  HA  ALA A  74     -27.230 -26.534 -66.102  1.00 73.30           H  
ATOM   1122  C   ALA A  74     -27.599 -24.434 -66.262  1.00 73.30           C  
ATOM   1123  CB  ALA A  74     -28.867 -26.064 -64.787  1.00 73.30           C  
ATOM   1124  HB1 ALA A  74     -29.161 -25.269 -64.102  1.00 73.30           H  
ATOM   1125  HB2 ALA A  74     -28.788 -27.001 -64.235  1.00 73.30           H  
ATOM   1126  HB3 ALA A  74     -29.623 -26.166 -65.565  1.00 73.30           H  
ATOM   1127  O   ALA A  74     -27.851 -24.493 -67.466  1.00 73.30           O  
ATOM   1128  N   TRP A  75     -27.370 -23.279 -65.634  1.00 77.11           N  
ATOM   1129  H   TRP A  75     -27.152 -23.307 -64.648  1.00 77.11           H  
ATOM   1130  CA  TRP A  75     -27.389 -21.971 -66.282  1.00 77.11           C  
ATOM   1131  HA  TRP A  75     -28.285 -21.891 -66.898  1.00 77.11           H  
ATOM   1132  C   TRP A  75     -26.186 -21.755 -67.220  1.00 77.11           C  
ATOM   1133  CB  TRP A  75     -27.487 -20.926 -65.169  1.00 77.11           C  
ATOM   1134  HB2 TRP A  75     -28.365 -21.146 -64.563  1.00 77.11           H  
ATOM   1135  HB3 TRP A  75     -26.616 -21.011 -64.519  1.00 77.11           H  
ATOM   1136  O   TRP A  75     -26.360 -21.286 -68.345  1.00 77.11           O  
ATOM   1137  CG  TRP A  75     -27.591 -19.510 -65.610  1.00 77.11           C  
ATOM   1138  CD1 TRP A  75     -28.640 -18.963 -66.259  1.00 77.11           C  
ATOM   1139  HD1 TRP A  75     -29.539 -19.478 -66.562  1.00 77.11           H  
ATOM   1140  CD2 TRP A  75     -26.644 -18.429 -65.384  1.00 77.11           C  
ATOM   1141  CE2 TRP A  75     -27.226 -17.225 -65.878  1.00 77.11           C  
ATOM   1142  CE3 TRP A  75     -25.375 -18.345 -64.769  1.00 77.11           C  
ATOM   1143  HE3 TRP A  75     -24.915 -19.245 -64.390  1.00 77.11           H  
ATOM   1144  NE1 TRP A  75     -28.431 -17.614 -66.424  1.00 77.11           N  
ATOM   1145  HE1 TRP A  75     -29.156 -17.031 -66.817  1.00 77.11           H  
ATOM   1146  CH2 TRP A  75     -25.322 -15.935 -65.117  1.00 77.11           C  
ATOM   1147  HH2 TRP A  75     -24.811 -14.992 -64.992  1.00 77.11           H  
ATOM   1148  CZ2 TRP A  75     -26.597 -15.989 -65.712  1.00 77.11           C  
ATOM   1149  HZ2 TRP A  75     -27.117 -15.095 -66.023  1.00 77.11           H  
ATOM   1150  CZ3 TRP A  75     -24.711 -17.111 -64.652  1.00 77.11           C  
ATOM   1151  HZ3 TRP A  75     -23.738 -17.061 -64.187  1.00 77.11           H  
ATOM   1152  N   LEU A  76     -24.981 -22.191 -66.829  1.00 63.40           N  
ATOM   1153  H   LEU A  76     -24.909 -22.619 -65.917  1.00 63.40           H  
ATOM   1154  CA  LEU A  76     -23.751 -22.015 -67.620  1.00 63.40           C  
ATOM   1155  HA  LEU A  76     -23.702 -20.978 -67.951  1.00 63.40           H  
ATOM   1156  C   LEU A  76     -23.680 -22.869 -68.903  1.00 63.40           C  
ATOM   1157  CB  LEU A  76     -22.532 -22.318 -66.726  1.00 63.40           C  
ATOM   1158  HB2 LEU A  76     -22.670 -23.305 -66.284  1.00 63.40           H  
ATOM   1159  HB3 LEU A  76     -21.643 -22.361 -67.354  1.00 63.40           H  
ATOM   1160  O   LEU A  76     -22.996 -22.485 -69.850  1.00 63.40           O  
ATOM   1161  CG  LEU A  76     -22.270 -21.300 -65.600  1.00 63.40           C  
ATOM   1162  HG  LEU A  76     -23.161 -21.194 -64.980  1.00 63.40           H  
ATOM   1163  CD1 LEU A  76     -21.123 -21.804 -64.721  1.00 63.40           C  
ATOM   1164 HD11 LEU A  76     -20.955 -21.105 -63.902  1.00 63.40           H  
ATOM   1165 HD12 LEU A  76     -21.392 -22.773 -64.300  1.00 63.40           H  
ATOM   1166 HD13 LEU A  76     -20.212 -21.906 -65.311  1.00 63.40           H  
ATOM   1167  CD2 LEU A  76     -21.884 -19.920 -66.138  1.00 63.40           C  
ATOM   1168 HD21 LEU A  76     -22.728 -19.479 -66.669  1.00 63.40           H  
ATOM   1169 HD22 LEU A  76     -21.031 -20.002 -66.812  1.00 63.40           H  
ATOM   1170 HD23 LEU A  76     -21.632 -19.261 -65.307  1.00 63.40           H  
ATOM   1171  N   GLY A  77     -24.353 -24.023 -68.966  1.00 64.81           N  
ATOM   1172  H   GLY A  77     -24.864 -24.302 -68.141  1.00 64.81           H  
ATOM   1173  CA  GLY A  77     -24.241 -24.976 -70.086  1.00 64.81           C  
ATOM   1174  HA2 GLY A  77     -23.186 -25.103 -70.327  1.00 64.81           H  
ATOM   1175  HA3 GLY A  77     -24.628 -25.939 -69.754  1.00 64.81           H  
ATOM   1176  C   GLY A  77     -24.971 -24.605 -71.391  1.00 64.81           C  
ATOM   1177  O   GLY A  77     -24.954 -25.388 -72.343  1.00 64.81           O  
ATOM   1178  N   THR A  78     -25.654 -23.463 -71.454  1.00 49.66           N  
ATOM   1179  H   THR A  78     -25.549 -22.815 -70.686  1.00 49.66           H  
ATOM   1180  CA  THR A  78     -26.479 -23.049 -72.606  1.00 49.66           C  
ATOM   1181  HA  THR A  78     -26.792 -23.954 -73.128  1.00 49.66           H  
ATOM   1182  C   THR A  78     -25.692 -22.244 -73.684  1.00 49.66           C  
ATOM   1183  CB  THR A  78     -27.783 -22.392 -72.112  1.00 49.66           C  
ATOM   1184  HB  THR A  78     -28.292 -21.944 -72.965  1.00 49.66           H  
ATOM   1185  O   THR A  78     -24.468 -22.218 -73.696  1.00 49.66           O  
ATOM   1186  CG2 THR A  78     -28.758 -23.396 -71.492  1.00 49.66           C  
ATOM   1187 HG21 THR A  78     -29.665 -22.874 -71.188  1.00 49.66           H  
ATOM   1188 HG22 THR A  78     -29.015 -24.164 -72.222  1.00 49.66           H  
ATOM   1189 HG23 THR A  78     -28.309 -23.863 -70.616  1.00 49.66           H  
ATOM   1190  OG1 THR A  78     -27.537 -21.377 -71.174  1.00 49.66           O  
ATOM   1191  HG1 THR A  78     -27.328 -21.726 -70.304  1.00 49.66           H  
ATOM   1192  N   GLU A  79     -26.375 -21.674 -74.689  1.00 40.46           N  
ATOM   1193  H   GLU A  79     -27.355 -21.521 -74.497  1.00 40.46           H  
ATOM   1194  CA  GLU A  79     -26.011 -21.511 -76.124  1.00 40.46           C  
ATOM   1195  HA  GLU A  79     -25.725 -22.507 -76.459  1.00 40.46           H  
ATOM   1196  C   GLU A  79     -24.826 -20.594 -76.578  1.00 40.46           C  
ATOM   1197  CB  GLU A  79     -27.320 -21.121 -76.869  1.00 40.46           C  
ATOM   1198  HB2 GLU A  79     -27.302 -20.060 -77.116  1.00 40.46           H  
ATOM   1199  HB3 GLU A  79     -28.177 -21.280 -76.215  1.00 40.46           H  
ATOM   1200  O   GLU A  79     -24.823 -20.151 -77.731  1.00 40.46           O  
ATOM   1201  CG  GLU A  79     -27.572 -21.953 -78.138  1.00 40.46           C  
ATOM   1202  HG2 GLU A  79     -27.680 -22.998 -77.846  1.00 40.46           H  
ATOM   1203  HG3 GLU A  79     -26.695 -21.891 -78.782  1.00 40.46           H  
ATOM   1204  CD  GLU A  79     -28.812 -21.536 -78.955  1.00 40.46           C  
ATOM   1205  OE1 GLU A  79     -29.051 -22.224 -79.987  1.00 40.46           O  
ATOM   1206  OE2 GLU A  79     -29.479 -20.539 -78.612  1.00 40.46           O  
ATOM   1207  N   VAL A  80     -23.802 -20.284 -75.774  1.00 38.06           N  
ATOM   1208  H   VAL A  80     -23.780 -20.697 -74.853  1.00 38.06           H  
ATOM   1209  CA  VAL A  80     -22.779 -19.265 -76.146  1.00 38.06           C  
ATOM   1210  HA  VAL A  80     -23.326 -18.400 -76.523  1.00 38.06           H  
ATOM   1211  C   VAL A  80     -21.841 -19.738 -77.296  1.00 38.06           C  
ATOM   1212  CB  VAL A  80     -22.003 -18.764 -74.903  1.00 38.06           C  
ATOM   1213  HB  VAL A  80     -21.318 -19.541 -74.562  1.00 38.06           H  
ATOM   1214  O   VAL A  80     -20.827 -20.386 -77.062  1.00 38.06           O  
ATOM   1215  CG1 VAL A  80     -21.197 -17.500 -75.243  1.00 38.06           C  
ATOM   1216 HG11 VAL A  80     -20.654 -17.166 -74.359  1.00 38.06           H  
ATOM   1217 HG12 VAL A  80     -21.864 -16.703 -75.572  1.00 38.06           H  
ATOM   1218 HG13 VAL A  80     -20.470 -17.718 -76.024  1.00 38.06           H  
ATOM   1219  CG2 VAL A  80     -22.936 -18.400 -73.736  1.00 38.06           C  
ATOM   1220 HG21 VAL A  80     -22.358 -17.981 -72.913  1.00 38.06           H  
ATOM   1221 HG22 VAL A  80     -23.440 -19.291 -73.360  1.00 38.06           H  
ATOM   1222 HG23 VAL A  80     -23.683 -17.673 -74.057  1.00 38.06           H  
ATOM   1223  N   ARG A  81     -22.195 -19.449 -78.568  1.00 30.68           N  
ATOM   1224  H   ARG A  81     -23.104 -19.015 -78.638  1.00 30.68           H  
ATOM   1225  CA  ARG A  81     -21.654 -20.083 -79.809  1.00 30.68           C  
ATOM   1226  HA  ARG A  81     -21.271 -21.069 -79.545  1.00 30.68           H  
ATOM   1227  C   ARG A  81     -20.489 -19.413 -80.584  1.00 30.68           C  
ATOM   1228  CB  ARG A  81     -22.814 -20.245 -80.823  1.00 30.68           C  
ATOM   1229  HB2 ARG A  81     -23.485 -19.390 -80.736  1.00 30.68           H  
ATOM   1230  HB3 ARG A  81     -22.406 -20.223 -81.834  1.00 30.68           H  
ATOM   1231  O   ARG A  81     -19.805 -20.126 -81.308  1.00 30.68           O  
ATOM   1232  CG  ARG A  81     -23.628 -21.540 -80.711  1.00 30.68           C  
ATOM   1233  HG2 ARG A  81     -22.964 -22.398 -80.826  1.00 30.68           H  
ATOM   1234  HG3 ARG A  81     -24.114 -21.590 -79.737  1.00 30.68           H  
ATOM   1235  CD  ARG A  81     -24.684 -21.551 -81.827  1.00 30.68           C  
ATOM   1236  HD2 ARG A  81     -24.183 -21.527 -82.795  1.00 30.68           H  
ATOM   1237  HD3 ARG A  81     -25.291 -20.652 -81.719  1.00 30.68           H  
ATOM   1238  NE  ARG A  81     -25.557 -22.736 -81.751  1.00 30.68           N  
ATOM   1239  HE  ARG A  81     -25.338 -23.397 -81.019  1.00 30.68           H  
ATOM   1240  NH1 ARG A  81     -27.200 -21.978 -83.176  1.00 30.68           N  
ATOM   1241 HH11 ARG A  81     -28.187 -22.001 -83.386  1.00 30.68           H  
ATOM   1242 HH12 ARG A  81     -26.621 -21.188 -83.423  1.00 30.68           H  
ATOM   1243  NH2 ARG A  81     -27.613 -23.696 -81.848  1.00 30.68           N  
ATOM   1244 HH21 ARG A  81     -28.436 -23.245 -81.474  1.00 30.68           H  
ATOM   1245 HH22 ARG A  81     -27.278 -24.377 -81.182  1.00 30.68           H  
ATOM   1246  CZ  ARG A  81     -26.767 -22.811 -82.274  1.00 30.68           C  
ATOM   1247  N   GLY A  82     -20.378 -18.080 -80.624  1.00 29.09           N  
ATOM   1248  H   GLY A  82     -20.893 -17.560 -79.927  1.00 29.09           H  
ATOM   1249  CA  GLY A  82     -19.864 -17.331 -81.805  1.00 29.09           C  
ATOM   1250  HA2 GLY A  82     -20.483 -17.603 -82.661  1.00 29.09           H  
ATOM   1251  HA3 GLY A  82     -20.017 -16.266 -81.628  1.00 29.09           H  
ATOM   1252  C   GLY A  82     -18.382 -17.504 -82.234  1.00 29.09           C  
ATOM   1253  O   GLY A  82     -17.497 -17.650 -81.399  1.00 29.09           O  
ATOM   1254  N   GLU A  83     -18.112 -17.430 -83.554  1.00 30.62           N  
ATOM   1255  H   GLU A  83     -18.892 -17.271 -84.175  1.00 30.62           H  
ATOM   1256  CA  GLU A  83     -16.798 -17.607 -84.227  1.00 30.62           C  
ATOM   1257  HA  GLU A  83     -16.332 -18.524 -83.867  1.00 30.62           H  
ATOM   1258  C   GLU A  83     -15.807 -16.442 -83.976  1.00 30.62           C  
ATOM   1259  CB  GLU A  83     -17.002 -17.728 -85.763  1.00 30.62           C  
ATOM   1260  HB2 GLU A  83     -17.574 -16.862 -86.097  1.00 30.62           H  
ATOM   1261  HB3 GLU A  83     -16.021 -17.689 -86.237  1.00 30.62           H  
ATOM   1262  O   GLU A  83     -15.746 -15.489 -84.754  1.00 30.62           O  
ATOM   1263  CG  GLU A  83     -17.694 -18.998 -86.282  1.00 30.62           C  
ATOM   1264  HG2 GLU A  83     -18.682 -19.069 -85.827  1.00 30.62           H  
ATOM   1265  HG3 GLU A  83     -17.113 -19.862 -85.959  1.00 30.62           H  
ATOM   1266  CD  GLU A  83     -17.846 -19.021 -87.822  1.00 30.62           C  
ATOM   1267  OE1 GLU A  83     -18.032 -20.133 -88.368  1.00 30.62           O  
ATOM   1268  OE2 GLU A  83     -17.808 -17.941 -88.457  1.00 30.62           O  
ATOM   1269  N   ALA A  84     -14.993 -16.478 -82.918  1.00 34.01           N  
ATOM   1270  H   ALA A  84     -15.106 -17.208 -82.229  1.00 34.01           H  
ATOM   1271  CA  ALA A  84     -13.987 -15.427 -82.706  1.00 34.01           C  
ATOM   1272  HA  ALA A  84     -14.493 -14.474 -82.862  1.00 34.01           H  
ATOM   1273  C   ALA A  84     -12.803 -15.549 -83.713  1.00 34.01           C  
ATOM   1274  CB  ALA A  84     -13.543 -15.433 -81.241  1.00 34.01           C  
ATOM   1275  HB1 ALA A  84     -12.846 -14.613 -81.066  1.00 34.01           H  
ATOM   1276  HB2 ALA A  84     -14.409 -15.309 -80.591  1.00 34.01           H  
ATOM   1277  HB3 ALA A  84     -13.049 -16.376 -81.008  1.00 34.01           H  
ATOM   1278  O   ALA A  84     -12.206 -16.624 -83.820  1.00 34.01           O  
ATOM   1279  N   PRO A  85     -12.446 -14.489 -84.475  1.00 30.56           N  
ATOM   1280  CA  PRO A  85     -11.534 -14.567 -85.627  1.00 30.56           C  
ATOM   1281  HA  PRO A  85     -11.907 -15.350 -86.287  1.00 30.56           H  
ATOM   1282  C   PRO A  85     -10.070 -14.916 -85.279  1.00 30.56           C  
ATOM   1283  CB  PRO A  85     -11.670 -13.225 -86.361  1.00 30.56           C  
ATOM   1284  HB2 PRO A  85     -10.718 -12.872 -86.758  1.00 30.56           H  
ATOM   1285  HB3 PRO A  85     -12.398 -13.329 -87.165  1.00 30.56           H  
ATOM   1286  O   PRO A  85      -9.527 -14.501 -84.259  1.00 30.56           O  
ATOM   1287  CG  PRO A  85     -12.223 -12.271 -85.304  1.00 30.56           C  
ATOM   1288  HG2 PRO A  85     -11.399 -11.853 -84.727  1.00 30.56           H  
ATOM   1289  HG3 PRO A  85     -12.822 -11.475 -85.748  1.00 30.56           H  
ATOM   1290  CD  PRO A  85     -13.060 -13.174 -84.408  1.00 30.56           C  
ATOM   1291  HD2 PRO A  85     -14.077 -13.232 -84.794  1.00 30.56           H  
ATOM   1292  HD3 PRO A  85     -13.063 -12.788 -83.388  1.00 30.56           H  
ATOM   1293  N   SER A  86      -9.412 -15.679 -86.164  1.00 31.87           N  
ATOM   1294  H   SER A  86      -9.920 -15.945 -86.995  1.00 31.87           H  
ATOM   1295  CA  SER A  86      -8.101 -16.318 -85.930  1.00 31.87           C  
ATOM   1296  HA  SER A  86      -8.129 -16.749 -84.929  1.00 31.87           H  
ATOM   1297  C   SER A  86      -6.908 -15.345 -85.977  1.00 31.87           C  
ATOM   1298  CB  SER A  86      -7.914 -17.488 -86.921  1.00 31.87           C  
ATOM   1299  HB2 SER A  86      -8.094 -18.426 -86.396  1.00 31.87           H  
ATOM   1300  HB3 SER A  86      -8.647 -17.407 -87.723  1.00 31.87           H  
ATOM   1301  O   SER A  86      -6.654 -14.715 -87.004  1.00 31.87           O  
ATOM   1302  OG  SER A  86      -6.624 -17.521 -87.509  1.00 31.87           O  
ATOM   1303  HG  SER A  86      -6.512 -16.689 -87.975  1.00 31.87           H  
ATOM   1304  N   ALA A  87      -6.083 -15.341 -84.926  1.00 31.92           N  
ATOM   1305  H   ALA A  87      -6.376 -15.846 -84.101  1.00 31.92           H  
ATOM   1306  CA  ALA A  87      -4.875 -14.514 -84.808  1.00 31.92           C  
ATOM   1307  HA  ALA A  87      -5.141 -13.489 -85.068  1.00 31.92           H  
ATOM   1308  C   ALA A  87      -3.689 -14.911 -85.731  1.00 31.92           C  
ATOM   1309  CB  ALA A  87      -4.461 -14.535 -83.329  1.00 31.92           C  
ATOM   1310  HB1 ALA A  87      -3.607 -13.874 -83.181  1.00 31.92           H  
ATOM   1311  HB2 ALA A  87      -4.182 -15.545 -83.029  1.00 31.92           H  
ATOM   1312  HB3 ALA A  87      -5.284 -14.184 -82.706  1.00 31.92           H  
ATOM   1313  O   ALA A  87      -2.751 -14.134 -85.880  1.00 31.92           O  
ATOM   1314  N   LEU A  88      -3.697 -16.097 -86.361  1.00 29.37           N  
ATOM   1315  H   LEU A  88      -4.515 -16.677 -86.241  1.00 29.37           H  
ATOM   1316  CA  LEU A  88      -2.540 -16.679 -87.079  1.00 29.37           C  
ATOM   1317  HA  LEU A  88      -1.657 -16.584 -86.447  1.00 29.37           H  
ATOM   1318  C   LEU A  88      -2.164 -16.012 -88.426  1.00 29.37           C  
ATOM   1319  CB  LEU A  88      -2.831 -18.183 -87.307  1.00 29.37           C  
ATOM   1320  HB2 LEU A  88      -2.308 -18.523 -88.200  1.00 29.37           H  
ATOM   1321  HB3 LEU A  88      -3.896 -18.305 -87.507  1.00 29.37           H  
ATOM   1322  O   LEU A  88      -1.023 -16.130 -88.861  1.00 29.37           O  
ATOM   1323  CG  LEU A  88      -2.416 -19.095 -86.135  1.00 29.37           C  
ATOM   1324  HG  LEU A  88      -2.594 -18.579 -85.191  1.00 29.37           H  
ATOM   1325  CD1 LEU A  88      -3.237 -20.385 -86.137  1.00 29.37           C  
ATOM   1326 HD11 LEU A  88      -3.087 -20.923 -87.073  1.00 29.37           H  
ATOM   1327 HD12 LEU A  88      -2.932 -21.017 -85.303  1.00 29.37           H  
ATOM   1328 HD13 LEU A  88      -4.295 -20.147 -86.025  1.00 29.37           H  
ATOM   1329  CD2 LEU A  88      -0.937 -19.478 -86.236  1.00 29.37           C  
ATOM   1330 HD21 LEU A  88      -0.751 -20.036 -87.153  1.00 29.37           H  
ATOM   1331 HD22 LEU A  88      -0.656 -20.088 -85.377  1.00 29.37           H  
ATOM   1332 HD23 LEU A  88      -0.324 -18.577 -86.239  1.00 29.37           H  
ATOM   1333  N   ALA A  89      -3.098 -15.352 -89.121  1.00 31.10           N  
ATOM   1334  H   ALA A  89      -3.986 -15.199 -88.665  1.00 31.10           H  
ATOM   1335  CA  ALA A  89      -3.037 -15.120 -90.579  1.00 31.10           C  
ATOM   1336  HA  ALA A  89      -2.672 -16.041 -91.035  1.00 31.10           H  
ATOM   1337  C   ALA A  89      -2.079 -14.006 -91.091  1.00 31.10           C  
ATOM   1338  CB  ALA A  89      -4.478 -14.911 -91.070  1.00 31.10           C  
ATOM   1339  HB1 ALA A  89      -4.885 -13.992 -90.648  1.00 31.10           H  
ATOM   1340  HB2 ALA A  89      -4.486 -14.836 -92.157  1.00 31.10           H  
ATOM   1341  HB3 ALA A  89      -5.100 -15.755 -90.774  1.00 31.10           H  
ATOM   1342  O   ALA A  89      -2.018 -13.761 -92.293  1.00 31.10           O  
ATOM   1343  N   GLY A  90      -1.320 -13.326 -90.225  1.00 33.17           N  
ATOM   1344  H   GLY A  90      -1.350 -13.619 -89.259  1.00 33.17           H  
ATOM   1345  CA  GLY A  90      -0.421 -12.206 -90.580  1.00 33.17           C  
ATOM   1346  HA2 GLY A  90      -0.927 -11.570 -91.306  1.00 33.17           H  
ATOM   1347  HA3 GLY A  90      -0.237 -11.611 -89.685  1.00 33.17           H  
ATOM   1348  C   GLY A  90       0.951 -12.583 -91.177  1.00 33.17           C  
ATOM   1349  O   GLY A  90       1.862 -11.760 -91.148  1.00 33.17           O  
ATOM   1350  N   LEU A  91       1.116 -13.816 -91.668  1.00 34.62           N  
ATOM   1351  H   LEU A  91       0.285 -14.386 -91.733  1.00 34.62           H  
ATOM   1352  CA  LEU A  91       2.400 -14.508 -91.873  1.00 34.62           C  
ATOM   1353  HA  LEU A  91       3.083 -14.194 -91.084  1.00 34.62           H  
ATOM   1354  C   LEU A  91       3.110 -14.240 -93.230  1.00 34.62           C  
ATOM   1355  CB  LEU A  91       2.104 -16.019 -91.704  1.00 34.62           C  
ATOM   1356  HB2 LEU A  91       1.830 -16.421 -92.680  1.00 34.62           H  
ATOM   1357  HB3 LEU A  91       1.232 -16.162 -91.066  1.00 34.62           H  
ATOM   1358  O   LEU A  91       4.323 -14.054 -93.258  1.00 34.62           O  
ATOM   1359  CG  LEU A  91       3.266 -16.846 -91.120  1.00 34.62           C  
ATOM   1360  HG  LEU A  91       4.213 -16.338 -91.303  1.00 34.62           H  
ATOM   1361  CD1 LEU A  91       3.078 -17.041 -89.611  1.00 34.62           C  
ATOM   1362 HD11 LEU A  91       3.024 -16.067 -89.125  1.00 34.62           H  
ATOM   1363 HD12 LEU A  91       3.925 -17.594 -89.205  1.00 34.62           H  
ATOM   1364 HD13 LEU A  91       2.157 -17.589 -89.413  1.00 34.62           H  
ATOM   1365  CD2 LEU A  91       3.330 -18.231 -91.763  1.00 34.62           C  
ATOM   1366 HD21 LEU A  91       3.483 -18.120 -92.836  1.00 34.62           H  
ATOM   1367 HD22 LEU A  91       4.164 -18.798 -91.347  1.00 34.62           H  
ATOM   1368 HD23 LEU A  91       2.395 -18.766 -91.598  1.00 34.62           H  
ATOM   1369  N   ASP A  92       2.370 -14.247 -94.350  1.00 35.74           N  
ATOM   1370  H   ASP A  92       1.382 -14.398 -94.206  1.00 35.74           H  
ATOM   1371  CA  ASP A  92       2.889 -14.688 -95.668  1.00 35.74           C  
ATOM   1372  HA  ASP A  92       3.623 -15.478 -95.504  1.00 35.74           H  
ATOM   1373  C   ASP A  92       3.571 -13.622 -96.565  1.00 35.74           C  
ATOM   1374  CB  ASP A  92       1.721 -15.295 -96.476  1.00 35.74           C  
ATOM   1375  HB2 ASP A  92       2.091 -15.567 -97.464  1.00 35.74           H  
ATOM   1376  HB3 ASP A  92       0.958 -14.528 -96.613  1.00 35.74           H  
ATOM   1377  O   ASP A  92       4.622 -13.859 -97.157  1.00 35.74           O  
ATOM   1378  CG  ASP A  92       1.071 -16.543 -95.866  1.00 35.74           C  
ATOM   1379  OD1 ASP A  92       1.791 -17.337 -95.225  1.00 35.74           O  
ATOM   1380  OD2 ASP A  92      -0.157 -16.687 -96.057  1.00 35.74           O  
ATOM   1381  N   ALA A  93       2.954 -12.451 -96.774  1.00 37.50           N  
ATOM   1382  H   ALA A  93       2.105 -12.286 -96.253  1.00 37.50           H  
ATOM   1383  CA  ALA A  93       3.232 -11.619 -97.963  1.00 37.50           C  
ATOM   1384  HA  ALA A  93       3.286 -12.286 -98.824  1.00 37.50           H  
ATOM   1385  C   ALA A  93       4.565 -10.838 -97.942  1.00 37.50           C  
ATOM   1386  CB  ALA A  93       2.043 -10.672 -98.173  1.00 37.50           C  
ATOM   1387  HB1 ALA A  93       1.120 -11.248 -98.240  1.00 37.50           H  
ATOM   1388  HB2 ALA A  93       2.181 -10.116 -99.101  1.00 37.50           H  
ATOM   1389  HB3 ALA A  93       1.974  -9.972 -97.341  1.00 37.50           H  
ATOM   1390  O   ALA A  93       5.020 -10.362 -98.986  1.00 37.50           O  
ATOM   1391  N   LEU A  94       5.186 -10.681 -96.768  1.00 35.55           N  
ATOM   1392  H   LEU A  94       4.812 -11.177 -95.972  1.00 35.55           H  
ATOM   1393  CA  LEU A  94       6.406  -9.884 -96.591  1.00 35.55           C  
ATOM   1394  HA  LEU A  94       6.243  -8.918 -97.070  1.00 35.55           H  
ATOM   1395  C   LEU A  94       7.639 -10.523 -97.274  1.00 35.55           C  
ATOM   1396  CB  LEU A  94       6.633  -9.656 -95.080  1.00 35.55           C  
ATOM   1397  HB2 LEU A  94       5.677  -9.645 -94.556  1.00 35.55           H  
ATOM   1398  HB3 LEU A  94       7.197 -10.507 -94.697  1.00 35.55           H  
ATOM   1399  O   LEU A  94       8.607  -9.819 -97.550  1.00 35.55           O  
ATOM   1400  CG  LEU A  94       7.383  -8.348 -94.751  1.00 35.55           C  
ATOM   1401  HG  LEU A  94       8.118  -8.135 -95.527  1.00 35.55           H  
ATOM   1402  CD1 LEU A  94       6.416  -7.163 -94.643  1.00 35.55           C  
ATOM   1403 HD11 LEU A  94       6.976  -6.251 -94.436  1.00 35.55           H  
ATOM   1404 HD12 LEU A  94       5.878  -7.044 -95.583  1.00 35.55           H  
ATOM   1405 HD13 LEU A  94       5.701  -7.337 -93.839  1.00 35.55           H  
ATOM   1406  CD2 LEU A  94       8.123  -8.470 -93.420  1.00 35.55           C  
ATOM   1407 HD21 LEU A  94       8.644  -7.539 -93.196  1.00 35.55           H  
ATOM   1408 HD22 LEU A  94       8.856  -9.274 -93.485  1.00 35.55           H  
ATOM   1409 HD23 LEU A  94       7.418  -8.695 -92.619  1.00 35.55           H  
ATOM   1410  N   GLU A  95       7.601 -11.825 -97.593  1.00 42.77           N  
ATOM   1411  H   GLU A  95       6.778 -12.353 -97.341  1.00 42.77           H  
ATOM   1412  CA  GLU A  95       8.720 -12.584 -98.185  1.00 42.77           C  
ATOM   1413  HA  GLU A  95       9.589 -12.510 -97.531  1.00 42.77           H  
ATOM   1414  C   GLU A  95       9.179 -12.092 -99.575  1.00 42.77           C  
ATOM   1415  CB  GLU A  95       8.325 -14.074 -98.314  1.00 42.77           C  
ATOM   1416  HB2 GLU A  95       8.881 -14.509 -99.144  1.00 42.77           H  
ATOM   1417  HB3 GLU A  95       7.264 -14.147 -98.556  1.00 42.77           H  
ATOM   1418  O   GLU A  95      10.355 -12.218 -99.913  1.00 42.77           O  
ATOM   1419  CG  GLU A  95       8.642 -14.918 -97.069  1.00 42.77           C  
ATOM   1420  HG2 GLU A  95       9.684 -14.749 -96.800  1.00 42.77           H  
ATOM   1421  HG3 GLU A  95       8.022 -14.575 -96.241  1.00 42.77           H  
ATOM   1422  CD  GLU A  95       8.417 -16.426 -97.304  1.00 42.77           C  
ATOM   1423  OE1 GLU A  95       9.183 -17.222 -96.711  1.00 42.77           O  
ATOM   1424  OE2 GLU A  95       7.531 -16.779 -98.115  1.00 42.77           O  
ATOM   1425  N   ALA A  96       8.279 -11.567-100.417  1.00 40.29           N  
ATOM   1426  H   ALA A  96       7.344 -11.443-100.059  1.00 40.29           H  
ATOM   1427  CA  ALA A  96       8.468 -11.605-101.875  1.00 40.29           C  
ATOM   1428  HA  ALA A  96       8.707 -12.635-102.141  1.00 40.29           H  
ATOM   1429  C   ALA A  96       9.606 -10.733-102.461  1.00 40.29           C  
ATOM   1430  CB  ALA A  96       7.127 -11.257-102.536  1.00 40.29           C  
ATOM   1431  HB1 ALA A  96       6.830 -10.242-102.271  1.00 40.29           H  
ATOM   1432  HB2 ALA A  96       7.221 -11.337-103.619  1.00 40.29           H  
ATOM   1433  HB3 ALA A  96       6.359 -11.952-102.197  1.00 40.29           H  
ATOM   1434  O   ALA A  96      10.400 -11.210-103.272  1.00 40.29           O  
ATOM   1435  N   ALA A  97       9.661  -9.433-102.144  1.00 37.34           N  
ATOM   1436  H   ALA A  97       9.050  -9.114-101.406  1.00 37.34           H  
ATOM   1437  CA  ALA A  97      10.371  -8.418-102.952  1.00 37.34           C  
ATOM   1438  HA  ALA A  97      10.343  -8.759-103.987  1.00 37.34           H  
ATOM   1439  C   ALA A  97      11.883  -8.253-102.639  1.00 37.34           C  
ATOM   1440  CB  ALA A  97       9.569  -7.109-102.912  1.00 37.34           C  
ATOM   1441  HB1 ALA A  97      10.010  -6.387-103.599  1.00 37.34           H  
ATOM   1442  HB2 ALA A  97       9.586  -6.693-101.904  1.00 37.34           H  
ATOM   1443  HB3 ALA A  97       8.537  -7.296-103.210  1.00 37.34           H  
ATOM   1444  O   ALA A  97      12.488  -7.230-102.952  1.00 37.34           O  
ATOM   1445  N   LEU A  98      12.478  -9.301-102.062  1.00 43.65           N  
ATOM   1446  H   LEU A  98      11.863 -10.088-101.909  1.00 43.65           H  
ATOM   1447  CA  LEU A  98      13.872  -9.522-101.636  1.00 43.65           C  
ATOM   1448  HA  LEU A  98      13.941  -9.273-100.578  1.00 43.65           H  
ATOM   1449  C   LEU A  98      15.030  -8.759-102.319  1.00 43.65           C  
ATOM   1450  CB  LEU A  98      14.139 -11.037-101.802  1.00 43.65           C  
ATOM   1451  HB2 LEU A  98      13.564 -11.402-102.653  1.00 43.65           H  
ATOM   1452  HB3 LEU A  98      15.189 -11.207-102.040  1.00 43.65           H  
ATOM   1453  O   LEU A  98      15.853  -8.209-101.587  1.00 43.65           O  
ATOM   1454  CG  LEU A  98      13.778 -11.868-100.562  1.00 43.65           C  
ATOM   1455  HG  LEU A  98      12.998 -11.364 -99.990  1.00 43.65           H  
ATOM   1456  CD1 LEU A  98      13.264 -13.245-100.977  1.00 43.65           C  
ATOM   1457 HD11 LEU A  98      12.358 -13.132-101.573  1.00 43.65           H  
ATOM   1458 HD12 LEU A  98      12.999 -13.813-100.086  1.00 43.65           H  
ATOM   1459 HD13 LEU A  98      14.018 -13.785-101.549  1.00 43.65           H  
ATOM   1460  CD2 LEU A  98      15.015 -12.054 -99.680  1.00 43.65           C  
ATOM   1461 HD21 LEU A  98      15.404 -11.078 -99.388  1.00 43.65           H  
ATOM   1462 HD22 LEU A  98      14.729 -12.598 -98.780  1.00 43.65           H  
ATOM   1463 HD23 LEU A  98      15.784 -12.614-100.212  1.00 43.65           H  
ATOM   1464  N   PRO A  99      15.247  -8.865-103.649  1.00 44.06           N  
ATOM   1465  CA  PRO A  99      16.621  -9.030-104.141  1.00 44.06           C  
ATOM   1466  HA  PRO A  99      17.213  -9.526-103.372  1.00 44.06           H  
ATOM   1467  C   PRO A  99      17.340  -7.747-104.545  1.00 44.06           C  
ATOM   1468  CB  PRO A  99      16.534  -9.955-105.367  1.00 44.06           C  
ATOM   1469  HB2 PRO A  99      17.273 -10.754-105.312  1.00 44.06           H  
ATOM   1470  HB3 PRO A  99      16.668  -9.393-106.291  1.00 44.06           H  
ATOM   1471  O   PRO A  99      18.538  -7.617-104.310  1.00 44.06           O  
ATOM   1472  CG  PRO A  99      15.119 -10.516-105.337  1.00 44.06           C  
ATOM   1473  HG2 PRO A  99      15.095 -11.420-104.729  1.00 44.06           H  
ATOM   1474  HG3 PRO A  99      14.735 -10.714-106.338  1.00 44.06           H  
ATOM   1475  CD  PRO A  99      14.342  -9.409-104.649  1.00 44.06           C  
ATOM   1476  HD2 PRO A  99      14.106  -8.626-105.370  1.00 44.06           H  
ATOM   1477  HD3 PRO A  99      13.413  -9.822-104.254  1.00 44.06           H  
ATOM   1478  N   GLU A 100      16.651  -6.844-105.244  1.00 41.94           N  
ATOM   1479  H   GLU A 100      15.656  -6.980-105.354  1.00 41.94           H  
ATOM   1480  CA  GLU A 100      17.302  -5.866-106.133  1.00 41.94           C  
ATOM   1481  HA  GLU A 100      18.147  -6.363-106.611  1.00 41.94           H  
ATOM   1482  C   GLU A 100      17.933  -4.673-105.404  1.00 41.94           C  
ATOM   1483  CB  GLU A 100      16.350  -5.434-107.266  1.00 41.94           C  
ATOM   1484  HB2 GLU A 100      15.463  -4.960-106.846  1.00 41.94           H  
ATOM   1485  HB3 GLU A 100      16.873  -4.709-107.889  1.00 41.94           H  
ATOM   1486  O   GLU A 100      18.394  -3.749-106.060  1.00 41.94           O  
ATOM   1487  CG  GLU A 100      15.940  -6.622-108.156  1.00 41.94           C  
ATOM   1488  HG2 GLU A 100      15.180  -7.208-107.640  1.00 41.94           H  
ATOM   1489  HG3 GLU A 100      16.810  -7.263-108.295  1.00 41.94           H  
ATOM   1490  CD  GLU A 100      15.422  -6.205-109.545  1.00 41.94           C  
ATOM   1491  OE1 GLU A 100      15.442  -7.081-110.441  1.00 41.94           O  
ATOM   1492  OE2 GLU A 100      15.019  -5.034-109.722  1.00 41.94           O  
ATOM   1493  N   VAL A 101      17.990  -4.741-104.069  1.00 42.99           N  
ATOM   1494  H   VAL A 101      17.711  -5.634-103.689  1.00 42.99           H  
ATOM   1495  CA  VAL A 101      18.250  -3.680-103.085  1.00 42.99           C  
ATOM   1496  HA  VAL A 101      17.423  -2.972-103.136  1.00 42.99           H  
ATOM   1497  C   VAL A 101      19.566  -2.929-103.368  1.00 42.99           C  
ATOM   1498  CB  VAL A 101      18.230  -4.277-101.656  1.00 42.99           C  
ATOM   1499  HB  VAL A 101      19.149  -4.833-101.470  1.00 42.99           H  
ATOM   1500  O   VAL A 101      20.640  -3.356-102.925  1.00 42.99           O  
ATOM   1501  CG1 VAL A 101      18.109  -3.161-100.614  1.00 42.99           C  
ATOM   1502 HG11 VAL A 101      18.142  -3.587 -99.611  1.00 42.99           H  
ATOM   1503 HG12 VAL A 101      18.932  -2.458-100.738  1.00 42.99           H  
ATOM   1504 HG13 VAL A 101      17.167  -2.628-100.746  1.00 42.99           H  
ATOM   1505  CG2 VAL A 101      17.055  -5.236-101.423  1.00 42.99           C  
ATOM   1506 HG21 VAL A 101      17.190  -6.138-102.019  1.00 42.99           H  
ATOM   1507 HG22 VAL A 101      17.013  -5.540-100.377  1.00 42.99           H  
ATOM   1508 HG23 VAL A 101      16.113  -4.761-101.694  1.00 42.99           H  
ATOM   1509  N   PRO A 102      19.527  -1.799-104.099  1.00 48.60           N  
ATOM   1510  CA  PRO A 102      20.709  -1.037-104.484  1.00 48.60           C  
ATOM   1511  HA  PRO A 102      21.404  -1.726-104.963  1.00 48.60           H  
ATOM   1512  C   PRO A 102      21.398  -0.377-103.285  1.00 48.60           C  
ATOM   1513  CB  PRO A 102      20.246  -0.005-105.525  1.00 48.60           C  
ATOM   1514  HB2 PRO A 102      20.064   0.960-105.052  1.00 48.60           H  
ATOM   1515  HB3 PRO A 102      20.964   0.100-106.339  1.00 48.60           H  
ATOM   1516  O   PRO A 102      20.807  -0.155-102.227  1.00 48.60           O  
ATOM   1517  CG  PRO A 102      18.923  -0.576-106.020  1.00 48.60           C  
ATOM   1518  HG2 PRO A 102      19.111  -1.349-106.766  1.00 48.60           H  
ATOM   1519  HG3 PRO A 102      18.270   0.189-106.441  1.00 48.60           H  
ATOM   1520  CD  PRO A 102      18.373  -1.206-104.740  1.00 48.60           C  
ATOM   1521  HD2 PRO A 102      17.558  -1.893-104.965  1.00 48.60           H  
ATOM   1522  HD3 PRO A 102      18.001  -0.454-104.044  1.00 48.60           H  
ATOM   1523  N   ALA A 103      22.676  -0.028-103.461  1.00 48.64           N  
ATOM   1524  H   ALA A 103      23.081  -0.203-104.370  1.00 48.64           H  
ATOM   1525  CA  ALA A 103      23.583   0.310-102.360  1.00 48.64           C  
ATOM   1526  HA  ALA A 103      23.677  -0.568-101.721  1.00 48.64           H  
ATOM   1527  C   ALA A 103      23.097   1.460-101.462  1.00 48.64           C  
ATOM   1528  CB  ALA A 103      24.962   0.632-102.952  1.00 48.64           C  
ATOM   1529  HB1 ALA A 103      24.896   1.487-103.625  1.00 48.64           H  
ATOM   1530  HB2 ALA A 103      25.338  -0.230-103.502  1.00 48.64           H  
ATOM   1531  HB3 ALA A 103      25.656   0.868-102.146  1.00 48.64           H  
ATOM   1532  O   ALA A 103      23.017   1.293-100.246  1.00 48.64           O  
ATOM   1533  N   THR A 104      22.802   2.610-102.074  1.00 44.54           N  
ATOM   1534  H   THR A 104      22.890   2.661-103.078  1.00 44.54           H  
ATOM   1535  CA  THR A 104      22.296   3.826-101.415  1.00 44.54           C  
ATOM   1536  HA  THR A 104      22.898   4.060-100.537  1.00 44.54           H  
ATOM   1537  C   THR A 104      20.859   3.658-100.941  1.00 44.54           C  
ATOM   1538  CB  THR A 104      22.331   5.012-102.400  1.00 44.54           C  
ATOM   1539  HB  THR A 104      21.581   5.750-102.115  1.00 44.54           H  
ATOM   1540  O   THR A 104      20.496   4.122 -99.867  1.00 44.54           O  
ATOM   1541  CG2 THR A 104      23.691   5.701-102.406  1.00 44.54           C  
ATOM   1542 HG21 THR A 104      23.679   6.527-103.117  1.00 44.54           H  
ATOM   1543 HG22 THR A 104      23.901   6.095-101.411  1.00 44.54           H  
ATOM   1544 HG23 THR A 104      24.469   4.990-102.684  1.00 44.54           H  
ATOM   1545  OG1 THR A 104      22.087   4.580-103.730  1.00 44.54           O  
ATOM   1546  HG1 THR A 104      21.187   4.831-103.953  1.00 44.54           H  
ATOM   1547  N   GLU A 105      20.047   2.973-101.750  1.00 42.88           N  
ATOM   1548  H   GLU A 105      20.442   2.564-102.585  1.00 42.88           H  
ATOM   1549  CA  GLU A 105      18.610   2.773-101.530  1.00 42.88           C  
ATOM   1550  HA  GLU A 105      18.098   3.733-101.455  1.00 42.88           H  
ATOM   1551  C   GLU A 105      18.316   2.007-100.247  1.00 42.88           C  
ATOM   1552  CB  GLU A 105      18.028   1.970-102.699  1.00 42.88           C  
ATOM   1553  HB2 GLU A 105      18.746   1.207-103.000  1.00 42.88           H  
ATOM   1554  HB3 GLU A 105      17.114   1.479-102.364  1.00 42.88           H  
ATOM   1555  O   GLU A 105      17.345   2.303 -99.560  1.00 42.88           O  
ATOM   1556  CG  GLU A 105      17.686   2.857-103.898  1.00 42.88           C  
ATOM   1557  HG2 GLU A 105      18.605   3.321-104.257  1.00 42.88           H  
ATOM   1558  HG3 GLU A 105      17.019   3.652-103.564  1.00 42.88           H  
ATOM   1559  CD  GLU A 105      17.010   2.098-105.050  1.00 42.88           C  
ATOM   1560  OE1 GLU A 105      17.024   2.637-106.175  1.00 42.88           O  
ATOM   1561  OE2 GLU A 105      16.482   0.995-104.816  1.00 42.88           O  
ATOM   1562  N   ARG A 106      19.178   1.043 -99.916  1.00 44.03           N  
ATOM   1563  H   ARG A 106      19.907   0.851-100.588  1.00 44.03           H  
ATOM   1564  CA  ARG A 106      19.073   0.158 -98.753  1.00 44.03           C  
ATOM   1565  HA  ARG A 106      18.179  -0.457 -98.849  1.00 44.03           H  
ATOM   1566  C   ARG A 106      18.973   0.906 -97.424  1.00 44.03           C  
ATOM   1567  CB  ARG A 106      20.328  -0.719 -98.780  1.00 44.03           C  
ATOM   1568  HB2 ARG A 106      20.443  -1.153 -99.773  1.00 44.03           H  
ATOM   1569  HB3 ARG A 106      21.197  -0.087 -98.596  1.00 44.03           H  
ATOM   1570  O   ARG A 106      18.249   0.483 -96.530  1.00 44.03           O  
ATOM   1571  CG  ARG A 106      20.284  -1.858 -97.753  1.00 44.03           C  
ATOM   1572  HG2 ARG A 106      19.385  -2.455 -97.909  1.00 44.03           H  
ATOM   1573  HG3 ARG A 106      20.261  -1.453 -96.742  1.00 44.03           H  
ATOM   1574  CD  ARG A 106      21.514  -2.753 -97.914  1.00 44.03           C  
ATOM   1575  HD2 ARG A 106      21.516  -3.152 -98.929  1.00 44.03           H  
ATOM   1576  HD3 ARG A 106      21.436  -3.583 -97.212  1.00 44.03           H  
ATOM   1577  NE  ARG A 106      22.753  -1.996 -97.649  1.00 44.03           N  
ATOM   1578  HE  ARG A 106      22.644  -1.141 -97.123  1.00 44.03           H  
ATOM   1579  NH1 ARG A 106      24.205  -3.335 -98.810  1.00 44.03           N  
ATOM   1580 HH11 ARG A 106      25.133  -3.534 -99.154  1.00 44.03           H  
ATOM   1581 HH12 ARG A 106      23.422  -3.925 -99.054  1.00 44.03           H  
ATOM   1582  NH2 ARG A 106      24.955  -1.475 -97.813  1.00 44.03           N  
ATOM   1583 HH21 ARG A 106      24.767  -0.612 -97.323  1.00 44.03           H  
ATOM   1584 HH22 ARG A 106      25.886  -1.669 -98.153  1.00 44.03           H  
ATOM   1585  CZ  ARG A 106      23.962  -2.273 -98.091  1.00 44.03           C  
ATOM   1586  N   GLU A 107      19.722   1.994 -97.304  1.00 47.33           N  
ATOM   1587  H   GLU A 107      20.226   2.300 -98.124  1.00 47.33           H  
ATOM   1588  CA  GLU A 107      19.817   2.837 -96.109  1.00 47.33           C  
ATOM   1589  HA  GLU A 107      19.995   2.220 -95.228  1.00 47.33           H  
ATOM   1590  C   GLU A 107      18.517   3.617 -95.902  1.00 47.33           C  
ATOM   1591  CB  GLU A 107      21.019   3.762 -96.351  1.00 47.33           C  
ATOM   1592  HB2 GLU A 107      21.786   3.172 -96.853  1.00 47.33           H  
ATOM   1593  HB3 GLU A 107      20.733   4.568 -97.027  1.00 47.33           H  
ATOM   1594  O   GLU A 107      17.920   3.611 -94.823  1.00 47.33           O  
ATOM   1595  CG  GLU A 107      21.672   4.347 -95.101  1.00 47.33           C  
ATOM   1596  HG2 GLU A 107      21.771   3.558 -94.356  1.00 47.33           H  
ATOM   1597  HG3 GLU A 107      21.039   5.135 -94.693  1.00 47.33           H  
ATOM   1598  CD  GLU A 107      23.065   4.904 -95.453  1.00 47.33           C  
ATOM   1599  OE1 GLU A 107      23.993   4.701 -94.639  1.00 47.33           O  
ATOM   1600  OE2 GLU A 107      23.218   5.478 -96.557  1.00 47.33           O  
ATOM   1601  N   GLU A 108      18.024   4.186 -97.004  1.00 44.14           N  
ATOM   1602  H   GLU A 108      18.565   4.127 -97.855  1.00 44.14           H  
ATOM   1603  CA  GLU A 108      16.723   4.827 -97.064  1.00 44.14           C  
ATOM   1604  HA  GLU A 108      16.681   5.584 -96.282  1.00 44.14           H  
ATOM   1605  C   GLU A 108      15.613   3.820 -96.800  1.00 44.14           C  
ATOM   1606  CB  GLU A 108      16.502   5.474 -98.444  1.00 44.14           C  
ATOM   1607  HB2 GLU A 108      15.706   4.942 -98.965  1.00 44.14           H  
ATOM   1608  HB3 GLU A 108      17.404   5.408 -99.052  1.00 44.14           H  
ATOM   1609  O   GLU A 108      14.639   4.186 -96.166  1.00 44.14           O  
ATOM   1610  CG  GLU A 108      16.113   6.951 -98.299  1.00 44.14           C  
ATOM   1611  HG2 GLU A 108      15.454   7.050 -97.436  1.00 44.14           H  
ATOM   1612  HG3 GLU A 108      17.008   7.542 -98.106  1.00 44.14           H  
ATOM   1613  CD  GLU A 108      15.368   7.511 -99.517  1.00 44.14           C  
ATOM   1614  OE1 GLU A 108      14.557   8.445 -99.285  1.00 44.14           O  
ATOM   1615  OE2 GLU A 108      15.451   6.942-100.626  1.00 44.14           O  
ATOM   1616  N   LEU A 109      15.743   2.573 -97.268  1.00 40.32           N  
ATOM   1617  H   LEU A 109      16.541   2.378 -97.856  1.00 40.32           H  
ATOM   1618  CA  LEU A 109      14.748   1.520 -97.087  1.00 40.32           C  
ATOM   1619  HA  LEU A 109      13.796   1.909 -97.447  1.00 40.32           H  
ATOM   1620  C   LEU A 109      14.580   1.166 -95.618  1.00 40.32           C  
ATOM   1621  CB  LEU A 109      15.116   0.251 -97.882  1.00 40.32           C  
ATOM   1622  HB2 LEU A 109      15.521  -0.494 -97.198  1.00 40.32           H  
ATOM   1623  HB3 LEU A 109      15.908   0.467 -98.598  1.00 40.32           H  
ATOM   1624  O   LEU A 109      13.449   0.983 -95.205  1.00 40.32           O  
ATOM   1625  CG  LEU A 109      13.903  -0.337 -98.631  1.00 40.32           C  
ATOM   1626  HG  LEU A 109      12.974   0.061 -98.221  1.00 40.32           H  
ATOM   1627  CD1 LEU A 109      13.989   0.027-100.114  1.00 40.32           C  
ATOM   1628 HD11 LEU A 109      13.107  -0.342-100.638  1.00 40.32           H  
ATOM   1629 HD12 LEU A 109      14.044   1.109-100.225  1.00 40.32           H  
ATOM   1630 HD13 LEU A 109      14.878  -0.417-100.563  1.00 40.32           H  
ATOM   1631  CD2 LEU A 109      13.843  -1.857 -98.514  1.00 40.32           C  
ATOM   1632 HD21 LEU A 109      12.958  -2.233 -99.027  1.00 40.32           H  
ATOM   1633 HD22 LEU A 109      14.732  -2.302 -98.961  1.00 40.32           H  
ATOM   1634 HD23 LEU A 109      13.791  -2.148 -97.465  1.00 40.32           H  
ATOM   1635  N   VAL A 110      15.661   1.122 -94.832  1.00 40.48           N  
ATOM   1636  H   VAL A 110      16.566   1.273 -95.253  1.00 40.48           H  
ATOM   1637  CA  VAL A 110      15.573   0.946 -93.374  1.00 40.48           C  
ATOM   1638  HA  VAL A 110      15.020   0.032 -93.158  1.00 40.48           H  
ATOM   1639  C   VAL A 110      14.775   2.096 -92.779  1.00 40.48           C  
ATOM   1640  CB  VAL A 110      16.963   0.834 -92.719  1.00 40.48           C  
ATOM   1641  HB  VAL A 110      17.578   1.683 -93.018  1.00 40.48           H  
ATOM   1642  O   VAL A 110      13.748   1.842 -92.162  1.00 40.48           O  
ATOM   1643  CG1 VAL A 110      16.887   0.807 -91.187  1.00 40.48           C  
ATOM   1644 HG11 VAL A 110      16.509   1.756 -90.806  1.00 40.48           H  
ATOM   1645 HG12 VAL A 110      16.225   0.006 -90.856  1.00 40.48           H  
ATOM   1646 HG13 VAL A 110      17.880   0.651 -90.766  1.00 40.48           H  
ATOM   1647  CG2 VAL A 110      17.658  -0.458 -93.168  1.00 40.48           C  
ATOM   1648 HG21 VAL A 110      17.753  -0.480 -94.253  1.00 40.48           H  
ATOM   1649 HG22 VAL A 110      17.079  -1.323 -92.844  1.00 40.48           H  
ATOM   1650 HG23 VAL A 110      18.656  -0.508 -92.732  1.00 40.48           H  
ATOM   1651  N   GLN A 111      15.166   3.339 -93.081  1.00 44.97           N  
ATOM   1652  H   GLN A 111      16.010   3.462 -93.623  1.00 44.97           H  
ATOM   1653  CA  GLN A 111      14.462   4.537 -92.605  1.00 44.97           C  
ATOM   1654  HA  GLN A 111      14.456   4.522 -91.515  1.00 44.97           H  
ATOM   1655  C   GLN A 111      13.015   4.625 -93.113  1.00 44.97           C  
ATOM   1656  CB  GLN A 111      15.192   5.796 -93.081  1.00 44.97           C  
ATOM   1657  HB2 GLN A 111      14.557   6.659 -92.884  1.00 44.97           H  
ATOM   1658  HB3 GLN A 111      15.358   5.734 -94.157  1.00 44.97           H  
ATOM   1659  O   GLN A 111      12.123   5.231 -92.539  1.00 44.97           O  
ATOM   1660  CG  GLN A 111      16.527   6.033 -92.373  1.00 44.97           C  
ATOM   1661  HG2 GLN A 111      17.188   5.182 -92.537  1.00 44.97           H  
ATOM   1662  HG3 GLN A 111      16.350   6.133 -91.302  1.00 44.97           H  
ATOM   1663  CD  GLN A 111      17.221   7.292 -92.883  1.00 44.97           C  
ATOM   1664  NE2 GLN A 111      18.331   7.664 -92.287  1.00 44.97           N  
ATOM   1665 HE21 GLN A 111      18.689   7.121 -91.514  1.00 44.97           H  
ATOM   1666 HE22 GLN A 111      18.796   8.476 -92.668  1.00 44.97           H  
ATOM   1667  OE1 GLN A 111      16.805   7.960 -93.822  1.00 44.97           O  
ATOM   1668  N   ARG A 112      12.750   4.081 -94.294  1.00 41.73           N  
ATOM   1669  H   ARG A 112      13.534   3.666 -94.778  1.00 41.73           H  
ATOM   1670  CA  ARG A 112      11.481   4.223 -95.003  1.00 41.73           C  
ATOM   1671  HA  ARG A 112      10.974   5.110 -94.621  1.00 41.73           H  
ATOM   1672  C   ARG A 112      10.551   3.063 -94.733  1.00 41.73           C  
ATOM   1673  CB  ARG A 112      11.771   4.399 -96.488  1.00 41.73           C  
ATOM   1674  HB2 ARG A 112      12.205   3.481 -96.883  1.00 41.73           H  
ATOM   1675  HB3 ARG A 112      12.502   5.201 -96.581  1.00 41.73           H  
ATOM   1676  O   ARG A 112       9.351   3.273 -94.822  1.00 41.73           O  
ATOM   1677  CG  ARG A 112      10.552   4.764 -97.322  1.00 41.73           C  
ATOM   1678  HG2 ARG A 112       9.977   5.559 -96.848  1.00 41.73           H  
ATOM   1679  HG3 ARG A 112       9.916   3.881 -97.381  1.00 41.73           H  
ATOM   1680  CD  ARG A 112      10.969   5.175 -98.739  1.00 41.73           C  
ATOM   1681  HD2 ARG A 112      10.934   4.288 -99.372  1.00 41.73           H  
ATOM   1682  HD3 ARG A 112      12.000   5.530 -98.749  1.00 41.73           H  
ATOM   1683  NE  ARG A 112      10.077   6.210 -99.293  1.00 41.73           N  
ATOM   1684  HE  ARG A 112       9.210   6.372 -98.802  1.00 41.73           H  
ATOM   1685  NH1 ARG A 112      11.258   6.546-101.232  1.00 41.73           N  
ATOM   1686 HH11 ARG A 112      12.033   6.013-100.863  1.00 41.73           H  
ATOM   1687 HH12 ARG A 112      11.410   7.032-102.104  1.00 41.73           H  
ATOM   1688  NH2 ARG A 112       9.295   7.571-100.938  1.00 41.73           N  
ATOM   1689 HH21 ARG A 112       8.470   7.764-100.388  1.00 41.73           H  
ATOM   1690 HH22 ARG A 112       9.428   7.994-101.845  1.00 41.73           H  
ATOM   1691  CZ  ARG A 112      10.216   6.769-100.480  1.00 41.73           C  
ATOM   1692  N   LEU A 113      11.068   1.894 -94.380  1.00 34.44           N  
ATOM   1693  H   LEU A 113      12.072   1.789 -94.385  1.00 34.44           H  
ATOM   1694  CA  LEU A 113      10.310   0.866 -93.683  1.00 34.44           C  
ATOM   1695  HA  LEU A 113       9.449   0.582 -94.288  1.00 34.44           H  
ATOM   1696  C   LEU A 113       9.759   1.452 -92.381  1.00 34.44           C  
ATOM   1697  CB  LEU A 113      11.170  -0.383 -93.397  1.00 34.44           C  
ATOM   1698  HB2 LEU A 113      10.942  -0.696 -92.378  1.00 34.44           H  
ATOM   1699  HB3 LEU A 113      12.236  -0.153 -93.400  1.00 34.44           H  
ATOM   1700  O   LEU A 113       8.637   1.120 -92.028  1.00 34.44           O  
ATOM   1701  CG  LEU A 113      10.865  -1.584 -94.312  1.00 34.44           C  
ATOM   1702  HG  LEU A 113       9.792  -1.633 -94.497  1.00 34.44           H  
ATOM   1703  CD1 LEU A 113      11.576  -1.525 -95.661  1.00 34.44           C  
ATOM   1704 HD11 LEU A 113      12.654  -1.539 -95.501  1.00 34.44           H  
ATOM   1705 HD12 LEU A 113      11.305  -0.604 -96.177  1.00 34.44           H  
ATOM   1706 HD13 LEU A 113      11.286  -2.380 -96.272  1.00 34.44           H  
ATOM   1707  CD2 LEU A 113      11.279  -2.875 -93.608  1.00 34.44           C  
ATOM   1708 HD21 LEU A 113      10.716  -2.988 -92.682  1.00 34.44           H  
ATOM   1709 HD22 LEU A 113      12.345  -2.850 -93.379  1.00 34.44           H  
ATOM   1710 HD23 LEU A 113      11.067  -3.731 -94.248  1.00 34.44           H  
ATOM   1711  N   GLU A 114      10.451   2.413 -91.756  1.00 36.47           N  
ATOM   1712  H   GLU A 114      11.425   2.557 -91.982  1.00 36.47           H  
ATOM   1713  CA  GLU A 114       9.846   3.245 -90.701  1.00 36.47           C  
ATOM   1714  HA  GLU A 114       9.440   2.582 -89.937  1.00 36.47           H  
ATOM   1715  C   GLU A 114       8.675   4.083 -91.247  1.00 36.47           C  
ATOM   1716  CB  GLU A 114      10.840   4.205 -90.003  1.00 36.47           C  
ATOM   1717  HB2 GLU A 114      10.889   5.139 -90.562  1.00 36.47           H  
ATOM   1718  HB3 GLU A 114      10.402   4.480 -89.043  1.00 36.47           H  
ATOM   1719  O   GLU A 114       7.618   4.138 -90.632  1.00 36.47           O  
ATOM   1720  CG  GLU A 114      12.250   3.664 -89.721  1.00 36.47           C  
ATOM   1721  HG2 GLU A 114      12.605   3.157 -90.618  1.00 36.47           H  
ATOM   1722  HG3 GLU A 114      12.184   2.921 -88.926  1.00 36.47           H  
ATOM   1723  CD  GLU A 114      13.301   4.736 -89.367  1.00 36.47           C  
ATOM   1724  OE1 GLU A 114      14.239   4.393 -88.616  1.00 36.47           O  
ATOM   1725  OE2 GLU A 114      13.253   5.855 -89.930  1.00 36.47           O  
ATOM   1726  N   ARG A 115       8.846   4.746 -92.405  1.00 37.94           N  
ATOM   1727  H   ARG A 115       9.782   4.710 -92.784  1.00 37.94           H  
ATOM   1728  CA  ARG A 115       7.845   5.675 -92.987  1.00 37.94           C  
ATOM   1729  HA  ARG A 115       7.522   6.361 -92.205  1.00 37.94           H  
ATOM   1730  C   ARG A 115       6.566   5.015 -93.500  1.00 37.94           C  
ATOM   1731  CB  ARG A 115       8.419   6.466 -94.184  1.00 37.94           C  
ATOM   1732  HB2 ARG A 115       7.594   6.997 -94.659  1.00 37.94           H  
ATOM   1733  HB3 ARG A 115       8.828   5.774 -94.920  1.00 37.94           H  
ATOM   1734  O   ARG A 115       5.475   5.551 -93.348  1.00 37.94           O  
ATOM   1735  CG  ARG A 115       9.480   7.512 -93.838  1.00 37.94           C  
ATOM   1736  HG2 ARG A 115       9.063   8.178 -93.082  1.00 37.94           H  
ATOM   1737  HG3 ARG A 115      10.361   7.034 -93.410  1.00 37.94           H  
ATOM   1738  CD  ARG A 115       9.882   8.364 -95.061  1.00 37.94           C  
ATOM   1739  HD2 ARG A 115       8.990   8.646 -95.620  1.00 37.94           H  
ATOM   1740  HD3 ARG A 115      10.333   9.274 -94.667  1.00 37.94           H  
ATOM   1741  NE  ARG A 115      10.863   7.696 -95.952  1.00 37.94           N  
ATOM   1742  HE  ARG A 115      11.001   6.707 -95.803  1.00 37.94           H  
ATOM   1743  NH1 ARG A 115      11.817   9.568 -96.881  1.00 37.94           N  
ATOM   1744 HH11 ARG A 115      12.589   9.933 -97.421  1.00 37.94           H  
ATOM   1745 HH12 ARG A 115      11.337  10.150 -96.209  1.00 37.94           H  
ATOM   1746  NH2 ARG A 115      12.582   7.607 -97.487  1.00 37.94           N  
ATOM   1747 HH21 ARG A 115      13.241   8.076 -98.091  1.00 37.94           H  
ATOM   1748 HH22 ARG A 115      12.843   6.669 -97.216  1.00 37.94           H  
ATOM   1749  CZ  ARG A 115      11.733   8.281 -96.767  1.00 37.94           C  
ATOM   1750  N   MET A 116       6.756   4.045 -94.391  1.00 32.91           N  
ATOM   1751  H   MET A 116       7.688   3.656 -94.416  1.00 32.91           H  
ATOM   1752  CA  MET A 116       5.806   3.639 -95.431  1.00 32.91           C  
ATOM   1753  HA  MET A 116       5.133   4.470 -95.641  1.00 32.91           H  
ATOM   1754  C   MET A 116       4.959   2.459 -95.006  1.00 32.91           C  
ATOM   1755  CB  MET A 116       6.544   3.222 -96.710  1.00 32.91           C  
ATOM   1756  HB2 MET A 116       7.406   2.605 -96.458  1.00 32.91           H  
ATOM   1757  HB3 MET A 116       5.872   2.617 -97.317  1.00 32.91           H  
ATOM   1758  O   MET A 116       3.934   2.179 -95.612  1.00 32.91           O  
ATOM   1759  CG  MET A 116       6.979   4.410 -97.560  1.00 32.91           C  
ATOM   1760  HG2 MET A 116       7.645   5.033 -96.964  1.00 32.91           H  
ATOM   1761  HG3 MET A 116       6.096   4.998 -97.811  1.00 32.91           H  
ATOM   1762  SD  MET A 116       7.815   3.970 -99.111  1.00 32.91           S  
ATOM   1763  CE  MET A 116       6.617   2.901 -99.952  1.00 32.91           C  
ATOM   1764  HE1 MET A 116       6.989   2.655-100.946  1.00 32.91           H  
ATOM   1765  HE2 MET A 116       5.655   3.406-100.041  1.00 32.91           H  
ATOM   1766  HE3 MET A 116       6.499   1.975 -99.390  1.00 32.91           H  
ATOM   1767  N   LEU A 117       5.400   1.723 -94.009  1.00 30.44           N  
ATOM   1768  H   LEU A 117       6.240   2.018 -93.532  1.00 30.44           H  
ATOM   1769  CA  LEU A 117       4.523   0.859 -93.258  1.00 30.44           C  
ATOM   1770  HA  LEU A 117       3.869   0.313 -93.939  1.00 30.44           H  
ATOM   1771  C   LEU A 117       3.649   1.821 -92.408  1.00 30.44           C  
ATOM   1772  CB  LEU A 117       5.432  -0.161 -92.544  1.00 30.44           C  
ATOM   1773  HB2 LEU A 117       6.188   0.378 -91.973  1.00 30.44           H  
ATOM   1774  HB3 LEU A 117       4.843  -0.737 -91.830  1.00 30.44           H  
ATOM   1775  O   LEU A 117       4.141   2.707 -91.733  1.00 30.44           O  
ATOM   1776  CG  LEU A 117       6.124  -1.134 -93.540  1.00 30.44           C  
ATOM   1777  HG  LEU A 117       6.451  -0.599 -94.431  1.00 30.44           H  
ATOM   1778  CD1 LEU A 117       7.348  -1.834 -92.955  1.00 30.44           C  
ATOM   1779 HD11 LEU A 117       7.074  -2.355 -92.038  1.00 30.44           H  
ATOM   1780 HD12 LEU A 117       8.124  -1.107 -92.719  1.00 30.44           H  
ATOM   1781 HD13 LEU A 117       7.750  -2.553 -93.668  1.00 30.44           H  
ATOM   1782  CD2 LEU A 117       5.160  -2.246 -93.965  1.00 30.44           C  
ATOM   1783 HD21 LEU A 117       4.279  -1.822 -94.447  1.00 30.44           H  
ATOM   1784 HD22 LEU A 117       4.852  -2.822 -93.093  1.00 30.44           H  
ATOM   1785 HD23 LEU A 117       5.653  -2.915 -94.670  1.00 30.44           H  
ATOM   1786  N   ALA A 118       2.338   1.744 -92.626  1.00 31.99           N  
ATOM   1787  H   ALA A 118       2.069   0.898 -93.106  1.00 31.99           H  
ATOM   1788  CA  ALA A 118       1.222   2.690 -92.363  1.00 31.99           C  
ATOM   1789  HA  ALA A 118       0.650   2.083 -93.065  1.00 31.99           H  
ATOM   1790  C   ALA A 118       0.964   4.098 -93.064  1.00 31.99           C  
ATOM   1791  CB  ALA A 118       0.424   2.334 -91.124  1.00 31.99           C  
ATOM   1792  HB1 ALA A 118      -0.557   2.809 -91.144  1.00 31.99           H  
ATOM   1793  HB2 ALA A 118       0.963   2.690 -90.246  1.00 31.99           H  
ATOM   1794  HB3 ALA A 118       0.300   1.254 -91.039  1.00 31.99           H  
ATOM   1795  O   ALA A 118       1.916   4.740 -93.443  1.00 31.99           O  
ATOM   1796  N   ALA A 119      -0.304   4.483 -93.434  1.00 34.41           N  
ATOM   1797  H   ALA A 119      -1.003   4.008 -92.881  1.00 34.41           H  
ATOM   1798  CA  ALA A 119      -0.940   5.370 -94.508  1.00 34.41           C  
ATOM   1799  HA  ALA A 119      -1.388   6.192 -93.950  1.00 34.41           H  
ATOM   1800  C   ALA A 119      -2.117   4.704 -95.284  1.00 34.41           C  
ATOM   1801  CB  ALA A 119      -0.048   6.039 -95.566  1.00 34.41           C  
ATOM   1802  HB1 ALA A 119       0.181   5.368 -96.394  1.00 34.41           H  
ATOM   1803  HB2 ALA A 119      -0.594   6.884 -95.985  1.00 34.41           H  
ATOM   1804  HB3 ALA A 119       0.851   6.438 -95.095  1.00 34.41           H  
ATOM   1805  O   ALA A 119      -3.263   5.010 -94.998  1.00 34.41           O  
ATOM   1806  N   LEU A 120      -1.865   3.766 -96.234  1.00 29.89           N  
ATOM   1807  H   LEU A 120      -0.895   3.608 -96.470  1.00 29.89           H  
ATOM   1808  CA  LEU A 120      -2.864   2.869 -96.893  1.00 29.89           C  
ATOM   1809  HA  LEU A 120      -3.567   3.486 -97.454  1.00 29.89           H  
ATOM   1810  C   LEU A 120      -3.662   2.031 -95.910  1.00 29.89           C  
ATOM   1811  CB  LEU A 120      -2.287   1.751 -97.834  1.00 29.89           C  
ATOM   1812  HB2 LEU A 120      -2.297   0.768 -97.363  1.00 29.89           H  
ATOM   1813  HB3 LEU A 120      -3.086   1.610 -98.562  1.00 29.89           H  
ATOM   1814  O   LEU A 120      -4.418   1.161 -96.309  1.00 29.89           O  
ATOM   1815  CG  LEU A 120      -0.951   1.829 -98.593  1.00 29.89           C  
ATOM   1816  HG  LEU A 120      -0.449   2.776 -98.394  1.00 29.89           H  
ATOM   1817  CD1 LEU A 120       0.020   0.625 -98.462  1.00 29.89           C  
ATOM   1818 HD11 LEU A 120      -0.516  -0.292 -98.707  1.00 29.89           H  
ATOM   1819 HD12 LEU A 120       0.841   0.724 -99.171  1.00 29.89           H  
ATOM   1820 HD13 LEU A 120       0.458   0.467 -97.476  1.00 29.89           H  
ATOM   1821  CD2 LEU A 120      -1.302   1.781-100.072  1.00 29.89           C  
ATOM   1822 HD21 LEU A 120      -0.408   1.890-100.686  1.00 29.89           H  
ATOM   1823 HD22 LEU A 120      -1.792   0.842-100.326  1.00 29.89           H  
ATOM   1824 HD23 LEU A 120      -1.974   2.603-100.318  1.00 29.89           H  
ATOM   1825  N   ARG A 121      -3.196   2.070 -94.682  1.00 35.92           N  
ATOM   1826  H   ARG A 121      -2.966   2.991 -94.335  1.00 35.92           H  
ATOM   1827  CA  ARG A 121      -2.624   0.945 -93.989  1.00 35.92           C  
ATOM   1828  HA  ARG A 121      -2.780   0.005 -94.519  1.00 35.92           H  
ATOM   1829  C   ARG A 121      -3.279   0.892 -92.593  1.00 35.92           C  
ATOM   1830  CB  ARG A 121      -1.145   1.234 -93.930  1.00 35.92           C  
ATOM   1831  HB2 ARG A 121      -1.169   2.235 -93.500  1.00 35.92           H  
ATOM   1832  HB3 ARG A 121      -0.720   0.536 -93.208  1.00 35.92           H  
ATOM   1833  O   ARG A 121      -2.693   1.334 -91.615  1.00 35.92           O  
ATOM   1834  CG  ARG A 121      -0.194   1.234 -95.179  1.00 35.92           C  
ATOM   1835  HG2 ARG A 121       0.382   0.309 -95.162  1.00 35.92           H  
ATOM   1836  HG3 ARG A 121      -0.873   1.158 -96.029  1.00 35.92           H  
ATOM   1837  CD  ARG A 121       0.803   2.426 -95.427  1.00 35.92           C  
ATOM   1838  HD2 ARG A 121       0.249   3.346 -95.246  1.00 35.92           H  
ATOM   1839  HD3 ARG A 121       1.669   2.317 -94.774  1.00 35.92           H  
ATOM   1840  NE  ARG A 121       1.409   2.745 -96.721  1.00 35.92           N  
ATOM   1841  HE  ARG A 121       1.350   2.042 -97.444  1.00 35.92           H  
ATOM   1842  NH1 ARG A 121       2.554   4.704 -96.070  1.00 35.92           N  
ATOM   1843 HH11 ARG A 121       3.206   5.450 -96.269  1.00 35.92           H  
ATOM   1844 HH12 ARG A 121       2.308   4.588 -95.098  1.00 35.92           H  
ATOM   1845  NH2 ARG A 121       2.803   3.916 -98.095  1.00 35.92           N  
ATOM   1846 HH21 ARG A 121       2.687   3.191 -98.789  1.00 35.92           H  
ATOM   1847 HH22 ARG A 121       3.436   4.689 -98.244  1.00 35.92           H  
ATOM   1848  CZ  ARG A 121       2.231   3.782 -96.938  1.00 35.92           C  
ATOM   1849  N   PRO A 122      -4.530   0.429 -92.525  1.00 31.48           N  
ATOM   1850  CA  PRO A 122      -5.624   1.048 -93.308  1.00 31.48           C  
ATOM   1851  HA  PRO A 122      -5.236   1.812 -93.982  1.00 31.48           H  
ATOM   1852  C   PRO A 122      -6.641   1.977 -92.655  1.00 31.48           C  
ATOM   1853  CB  PRO A 122      -6.142   0.027 -94.306  1.00 31.48           C  
ATOM   1854  HB2 PRO A 122      -6.299   0.406 -95.315  1.00 31.48           H  
ATOM   1855  HB3 PRO A 122      -7.131  -0.333 -94.022  1.00 31.48           H  
ATOM   1856  O   PRO A 122      -6.365   3.177 -92.660  1.00 31.48           O  
ATOM   1857  CG  PRO A 122      -5.189  -1.152 -94.205  1.00 31.48           C  
ATOM   1858  HG2 PRO A 122      -5.726  -2.096 -94.299  1.00 31.48           H  
ATOM   1859  HG3 PRO A 122      -4.422  -1.098 -94.977  1.00 31.48           H  
ATOM   1860  CD  PRO A 122      -4.608  -0.995 -92.798  1.00 31.48           C  
ATOM   1861  HD2 PRO A 122      -5.271  -1.456 -92.065  1.00 31.48           H  
ATOM   1862  HD3 PRO A 122      -3.637  -1.488 -92.738  1.00 31.48           H  
ATOM   1863  N   VAL A 123      -7.868   1.580 -92.248  1.00 28.05           N  
ATOM   1864  H   VAL A 123      -8.454   2.394 -92.130  1.00 28.05           H  
ATOM   1865  CA  VAL A 123      -8.317   0.460 -91.346  1.00 28.05           C  
ATOM   1866  HA  VAL A 123      -9.338   0.714 -91.062  1.00 28.05           H  
ATOM   1867  C   VAL A 123      -7.555   0.494 -90.025  1.00 28.05           C  
ATOM   1868  CB  VAL A 123      -8.415  -0.960 -91.968  1.00 28.05           C  
ATOM   1869  HB  VAL A 123      -7.416  -1.319 -92.215  1.00 28.05           H  
ATOM   1870  O   VAL A 123      -7.462  -0.464 -89.275  1.00 28.05           O  
ATOM   1871  CG1 VAL A 123      -9.070  -2.046 -91.100  1.00 28.05           C  
ATOM   1872 HG11 VAL A 123      -9.975  -1.663 -90.629  1.00 28.05           H  
ATOM   1873 HG12 VAL A 123      -9.318  -2.921 -91.700  1.00 28.05           H  
ATOM   1874 HG13 VAL A 123      -8.383  -2.390 -90.327  1.00 28.05           H  
ATOM   1875  CG2 VAL A 123      -9.303  -0.948 -93.224  1.00 28.05           C  
ATOM   1876 HG21 VAL A 123      -9.163  -0.054 -93.832  1.00 28.05           H  
ATOM   1877 HG22 VAL A 123      -9.112  -1.836 -93.826  1.00 28.05           H  
ATOM   1878 HG23 VAL A 123     -10.354  -0.946 -92.931  1.00 28.05           H  
ATOM   1879  N   ALA A 124      -6.882   1.610 -89.808  1.00 34.96           N  
ATOM   1880  H   ALA A 124      -7.095   2.404 -90.395  1.00 34.96           H  
ATOM   1881  CA  ALA A 124      -5.624   1.610 -89.116  1.00 34.96           C  
ATOM   1882  HA  ALA A 124      -5.040   0.795 -89.542  1.00 34.96           H  
ATOM   1883  C   ALA A 124      -5.752   1.282 -87.630  1.00 34.96           C  
ATOM   1884  CB  ALA A 124      -4.848   2.893 -89.411  1.00 34.96           C  
ATOM   1885  HB1 ALA A 124      -4.930   3.594 -88.581  1.00 34.96           H  
ATOM   1886  HB2 ALA A 124      -3.791   2.635 -89.481  1.00 34.96           H  
ATOM   1887  HB3 ALA A 124      -5.144   3.341 -90.360  1.00 34.96           H  
ATOM   1888  O   ALA A 124      -4.858   0.602 -87.147  1.00 34.96           O  
ATOM   1889  N   GLN A 125      -6.833   1.628 -86.905  1.00 32.07           N  
ATOM   1890  H   GLN A 125      -6.934   1.050 -86.083  1.00 32.07           H  
ATOM   1891  CA  GLN A 125      -7.413   2.982 -86.734  1.00 32.07           C  
ATOM   1892  HA  GLN A 125      -6.572   3.649 -86.543  1.00 32.07           H  
ATOM   1893  C   GLN A 125      -8.302   3.137 -85.477  1.00 32.07           C  
ATOM   1894  CB  GLN A 125      -8.215   3.559 -87.933  1.00 32.07           C  
ATOM   1895  HB2 GLN A 125      -9.152   3.967 -87.555  1.00 32.07           H  
ATOM   1896  HB3 GLN A 125      -8.572   2.771 -88.597  1.00 32.07           H  
ATOM   1897  O   GLN A 125      -8.425   4.280 -85.057  1.00 32.07           O  
ATOM   1898  CG  GLN A 125      -7.533   4.749 -88.663  1.00 32.07           C  
ATOM   1899  HG2 GLN A 125      -8.042   5.660 -88.348  1.00 32.07           H  
ATOM   1900  HG3 GLN A 125      -6.503   4.883 -88.335  1.00 32.07           H  
ATOM   1901  CD  GLN A 125      -7.598   4.714 -90.188  1.00 32.07           C  
ATOM   1902  NE2 GLN A 125      -6.758   5.455 -90.878  1.00 32.07           N  
ATOM   1903 HE21 GLN A 125      -6.719   5.231 -91.862  1.00 32.07           H  
ATOM   1904 HE22 GLN A 125      -6.093   6.055 -90.411  1.00 32.07           H  
ATOM   1905  OE1 GLN A 125      -8.379   3.999 -90.794  1.00 32.07           O  
ATOM   1906  N   ALA A 126      -8.908   2.140 -84.806  1.00 24.68           N  
ATOM   1907  H   ALA A 126      -9.204   2.445 -83.889  1.00 24.68           H  
ATOM   1908  CA  ALA A 126      -9.774   1.030 -85.263  1.00 24.68           C  
ATOM   1909  HA  ALA A 126      -9.969   1.124 -86.331  1.00 24.68           H  
ATOM   1910  C   ALA A 126     -11.132   1.136 -84.494  1.00 24.68           C  
ATOM   1911  CB  ALA A 126      -9.081  -0.316 -84.986  1.00 24.68           C  
ATOM   1912  HB1 ALA A 126      -8.873  -0.409 -83.920  1.00 24.68           H  
ATOM   1913  HB2 ALA A 126      -9.734  -1.136 -85.285  1.00 24.68           H  
ATOM   1914  HB3 ALA A 126      -8.147  -0.390 -85.542  1.00 24.68           H  
ATOM   1915  O   ALA A 126     -11.176   1.813 -83.475  1.00 24.68           O  
ATOM   1916  N   ALA A 127     -12.249   0.541 -84.944  1.00 22.93           N  
ATOM   1917  H   ALA A 127     -12.192  -0.101 -85.722  1.00 22.93           H  
ATOM   1918  CA  ALA A 127     -13.533   0.632 -84.206  1.00 22.93           C  
ATOM   1919  HA  ALA A 127     -13.661   1.662 -83.875  1.00 22.93           H  
ATOM   1920  C   ALA A 127     -13.542  -0.254 -82.930  1.00 22.93           C  
ATOM   1921  CB  ALA A 127     -14.693   0.303 -85.156  1.00 22.93           C  
ATOM   1922  HB1 ALA A 127     -14.674   0.977 -86.013  1.00 22.93           H  
ATOM   1923  HB2 ALA A 127     -14.610  -0.729 -85.498  1.00 22.93           H  
ATOM   1924  HB3 ALA A 127     -15.640   0.425 -84.630  1.00 22.93           H  
ATOM   1925  O   ALA A 127     -13.064  -1.382 -82.980  1.00 22.93           O  
ATOM   1926  N   ASP A 128     -14.113   0.230 -81.817  1.00 23.66           N  
ATOM   1927  H   ASP A 128     -14.553   1.136 -81.892  1.00 23.66           H  
ATOM   1928  CA  ASP A 128     -13.625  -0.067 -80.444  1.00 23.66           C  
ATOM   1929  HA  ASP A 128     -12.636  -0.514 -80.546  1.00 23.66           H  
ATOM   1930  C   ASP A 128     -14.456  -1.074 -79.589  1.00 23.66           C  
ATOM   1931  CB  ASP A 128     -13.481   1.302 -79.724  1.00 23.66           C  
ATOM   1932  HB2 ASP A 128     -14.299   1.430 -79.015  1.00 23.66           H  
ATOM   1933  HB3 ASP A 128     -13.587   2.106 -80.452  1.00 23.66           H  
ATOM   1934  O   ASP A 128     -14.353  -1.113 -78.369  1.00 23.66           O  
ATOM   1935  CG  ASP A 128     -12.144   1.546 -79.009  1.00 23.66           C  
ATOM   1936  OD1 ASP A 128     -11.217   0.719 -79.165  1.00 23.66           O  
ATOM   1937  OD2 ASP A 128     -12.036   2.626 -78.387  1.00 23.66           O  
ATOM   1938  N   ALA A 129     -15.353  -1.858 -80.194  1.00 25.93           N  
ATOM   1939  H   ALA A 129     -15.273  -1.892 -81.201  1.00 25.93           H  
ATOM   1940  CA  ALA A 129     -16.681  -2.207 -79.639  1.00 25.93           C  
ATOM   1941  HA  ALA A 129     -17.101  -1.280 -79.250  1.00 25.93           H  
ATOM   1942  C   ALA A 129     -16.825  -3.229 -78.459  1.00 25.93           C  
ATOM   1943  CB  ALA A 129     -17.539  -2.621 -80.850  1.00 25.93           C  
ATOM   1944  HB1 ALA A 129     -17.187  -3.574 -81.243  1.00 25.93           H  
ATOM   1945  HB2 ALA A 129     -18.581  -2.726 -80.546  1.00 25.93           H  
ATOM   1946  HB3 ALA A 129     -17.483  -1.860 -81.628  1.00 25.93           H  
ATOM   1947  O   ALA A 129     -17.782  -3.998 -78.454  1.00 25.93           O  
ATOM   1948  N   SER A 130     -15.934  -3.303 -77.469  1.00 24.54           N  
ATOM   1949  H   SER A 130     -15.241  -2.569 -77.427  1.00 24.54           H  
ATOM   1950  CA  SER A 130     -15.606  -4.568 -76.767  1.00 24.54           C  
ATOM   1951  HA  SER A 130     -15.239  -5.245 -77.539  1.00 24.54           H  
ATOM   1952  C   SER A 130     -16.666  -5.398 -76.000  1.00 24.54           C  
ATOM   1953  CB  SER A 130     -14.427  -4.337 -75.813  1.00 24.54           C  
ATOM   1954  HB2 SER A 130     -14.081  -5.294 -75.422  1.00 24.54           H  
ATOM   1955  HB3 SER A 130     -13.609  -3.874 -76.364  1.00 24.54           H  
ATOM   1956  O   SER A 130     -16.411  -6.584 -75.861  1.00 24.54           O  
ATOM   1957  OG  SER A 130     -14.787  -3.496 -74.734  1.00 24.54           O  
ATOM   1958  HG  SER A 130     -14.794  -3.998 -73.916  1.00 24.54           H  
ATOM   1959  N   GLY A 131     -17.788  -4.878 -75.486  1.00 26.02           N  
ATOM   1960  H   GLY A 131     -17.987  -3.925 -75.754  1.00 26.02           H  
ATOM   1961  CA  GLY A 131     -18.413  -5.351 -74.223  1.00 26.02           C  
ATOM   1962  HA2 GLY A 131     -19.332  -4.781 -74.085  1.00 26.02           H  
ATOM   1963  HA3 GLY A 131     -17.746  -5.064 -73.410  1.00 26.02           H  
ATOM   1964  C   GLY A 131     -18.785  -6.835 -73.955  1.00 26.02           C  
ATOM   1965  O   GLY A 131     -19.098  -7.147 -72.808  1.00 26.02           O  
ATOM   1966  N   THR A 132     -18.737  -7.788 -74.896  1.00 25.56           N  
ATOM   1967  H   THR A 132     -18.351  -7.527 -75.793  1.00 25.56           H  
ATOM   1968  CA  THR A 132     -18.557  -9.194 -74.471  1.00 25.56           C  
ATOM   1969  HA  THR A 132     -19.343  -9.458 -73.763  1.00 25.56           H  
ATOM   1970  C   THR A 132     -17.215  -9.336 -73.745  1.00 25.56           C  
ATOM   1971  CB  THR A 132     -18.602 -10.192 -75.654  1.00 25.56           C  
ATOM   1972  HB  THR A 132     -18.154 -11.141 -75.362  1.00 25.56           H  
ATOM   1973  O   THR A 132     -16.384  -8.434 -73.724  1.00 25.56           O  
ATOM   1974  CG2 THR A 132     -20.028 -10.530 -76.072  1.00 25.56           C  
ATOM   1975 HG21 THR A 132     -20.563 -10.975 -75.233  1.00 25.56           H  
ATOM   1976 HG22 THR A 132     -20.006 -11.237 -76.901  1.00 25.56           H  
ATOM   1977 HG23 THR A 132     -20.543  -9.622 -76.385  1.00 25.56           H  
ATOM   1978  OG1 THR A 132     -17.916  -9.718 -76.789  1.00 25.56           O  
ATOM   1979  HG1 THR A 132     -16.988  -9.623 -76.562  1.00 25.56           H  
ATOM   1980  N   GLY A 133     -16.908 -10.551 -73.309  1.00 27.11           N  
ATOM   1981  H   GLY A 133     -17.685 -11.135 -73.037  1.00 27.11           H  
ATOM   1982  CA  GLY A 133     -15.800 -11.258 -73.949  1.00 27.11           C  
ATOM   1983  HA2 GLY A 133     -16.239 -12.037 -74.572  1.00 27.11           H  
ATOM   1984  HA3 GLY A 133     -15.241 -11.809 -73.192  1.00 27.11           H  
ATOM   1985  C   GLY A 133     -14.915 -10.423 -74.906  1.00 27.11           C  
ATOM   1986  O   GLY A 133     -15.308 -10.154 -76.034  1.00 27.11           O  
ATOM   1987  N   ALA A 134     -13.708 -10.050 -74.518  1.00 25.38           N  
ATOM   1988  H   ALA A 134     -13.170  -9.489 -75.163  1.00 25.38           H  
ATOM   1989  CA  ALA A 134     -13.311 -10.145 -73.125  1.00 25.38           C  
ATOM   1990  HA  ALA A 134     -13.570 -11.110 -72.691  1.00 25.38           H  
ATOM   1991  C   ALA A 134     -14.007  -9.078 -72.275  1.00 25.38           C  
ATOM   1992  CB  ALA A 134     -11.791 -10.122 -73.025  1.00 25.38           C  
ATOM   1993  HB1 ALA A 134     -11.389  -9.209 -73.465  1.00 25.38           H  
ATOM   1994  HB2 ALA A 134     -11.496 -10.183 -71.977  1.00 25.38           H  
ATOM   1995  HB3 ALA A 134     -11.377 -10.981 -73.553  1.00 25.38           H  
ATOM   1996  O   ALA A 134     -14.746  -9.403 -71.349  1.00 25.38           O  
ATOM   1997  N   ASN A 135     -13.621  -7.826 -72.501  1.00 22.71           N  
ATOM   1998  H   ASN A 135     -13.296  -7.578 -73.425  1.00 22.71           H  
ATOM   1999  CA  ASN A 135     -13.057  -7.100 -71.377  1.00 22.71           C  
ATOM   2000  HA  ASN A 135     -13.124  -7.772 -70.521  1.00 22.71           H  
ATOM   2001  C   ASN A 135     -13.879  -5.872 -70.971  1.00 22.71           C  
ATOM   2002  CB  ASN A 135     -11.565  -6.800 -71.643  1.00 22.71           C  
ATOM   2003  HB2 ASN A 135     -11.332  -6.920 -72.701  1.00 22.71           H  
ATOM   2004  HB3 ASN A 135     -11.363  -5.759 -71.390  1.00 22.71           H  
ATOM   2005  O   ASN A 135     -14.309  -5.107 -71.835  1.00 22.71           O  
ATOM   2006  CG  ASN A 135     -10.612  -7.653 -70.816  1.00 22.71           C  
ATOM   2007  ND2 ASN A 135      -9.338  -7.619 -71.119  1.00 22.71           N  
ATOM   2008 HD21 ASN A 135      -9.001  -7.014 -71.854  1.00 22.71           H  
ATOM   2009 HD22 ASN A 135      -8.736  -8.168 -70.523  1.00 22.71           H  
ATOM   2010  OD1 ASN A 135     -10.966  -8.348 -69.882  1.00 22.71           O  
ATOM   2011  N   PRO A 136     -14.040  -5.653 -69.651  1.00 25.65           N  
ATOM   2012  CA  PRO A 136     -15.357  -5.551 -69.021  1.00 25.65           C  
ATOM   2013  HA  PRO A 136     -16.143  -5.633 -69.771  1.00 25.65           H  
ATOM   2014  C   PRO A 136     -15.561  -4.222 -68.266  1.00 25.65           C  
ATOM   2015  CB  PRO A 136     -15.411  -6.771 -68.077  1.00 25.65           C  
ATOM   2016  HB2 PRO A 136     -15.927  -6.554 -67.142  1.00 25.65           H  
ATOM   2017  HB3 PRO A 136     -15.918  -7.592 -68.583  1.00 25.65           H  
ATOM   2018  O   PRO A 136     -16.444  -4.123 -67.420  1.00 25.65           O  
ATOM   2019  CG  PRO A 136     -13.952  -7.167 -67.820  1.00 25.65           C  
ATOM   2020  HG2 PRO A 136     -13.764  -8.165 -68.216  1.00 25.65           H  
ATOM   2021  HG3 PRO A 136     -13.707  -7.123 -66.759  1.00 25.65           H  
ATOM   2022  CD  PRO A 136     -13.155  -6.133 -68.602  1.00 25.65           C  
ATOM   2023  HD2 PRO A 136     -12.917  -5.301 -67.940  1.00 25.65           H  
ATOM   2024  HD3 PRO A 136     -12.213  -6.544 -68.966  1.00 25.65           H  
ATOM   2025  N   SER A 137     -14.702  -3.219 -68.499  1.00 20.14           N  
ATOM   2026  H   SER A 137     -14.045  -3.331 -69.258  1.00 20.14           H  
ATOM   2027  CA  SER A 137     -14.843  -1.870 -67.915  1.00 20.14           C  
ATOM   2028  HA  SER A 137     -15.010  -1.950 -66.841  1.00 20.14           H  
ATOM   2029  C   SER A 137     -16.055  -1.159 -68.539  1.00 20.14           C  
ATOM   2030  CB  SER A 137     -13.559  -1.074 -68.167  1.00 20.14           C  
ATOM   2031  HB2 SER A 137     -12.709  -1.615 -67.750  1.00 20.14           H  
ATOM   2032  HB3 SER A 137     -13.626  -0.109 -67.664  1.00 20.14           H  
ATOM   2033  O   SER A 137     -16.735  -1.731 -69.374  1.00 20.14           O  
ATOM   2034  OG  SER A 137     -13.345  -0.862 -69.549  1.00 20.14           O  
ATOM   2035  HG  SER A 137     -14.162  -0.576 -69.965  1.00 20.14           H  
ATOM   2036  N   GLY A 138     -16.375   0.114 -68.349  1.00 19.51           N  
ATOM   2037  H   GLY A 138     -17.193   0.346 -68.893  1.00 19.51           H  
ATOM   2038  CA  GLY A 138     -16.146   1.090 -67.293  1.00 19.51           C  
ATOM   2039  HA2 GLY A 138     -15.340   1.770 -67.569  1.00 19.51           H  
ATOM   2040  HA3 GLY A 138     -15.922   0.600 -66.346  1.00 19.51           H  
ATOM   2041  C   GLY A 138     -17.465   1.879 -67.155  1.00 19.51           C  
ATOM   2042  O   GLY A 138     -18.498   1.441 -67.651  1.00 19.51           O  
ATOM   2043  N   ASP A 139     -17.438   3.031 -66.492  1.00 19.99           N  
ATOM   2044  H   ASP A 139     -16.537   3.380 -66.200  1.00 19.99           H  
ATOM   2045  CA  ASP A 139     -18.573   3.533 -65.702  1.00 19.99           C  
ATOM   2046  HA  ASP A 139     -18.950   2.701 -65.109  1.00 19.99           H  
ATOM   2047  C   ASP A 139     -19.824   4.095 -66.420  1.00 19.99           C  
ATOM   2048  CB  ASP A 139     -17.992   4.613 -64.760  1.00 19.99           C  
ATOM   2049  HB2 ASP A 139     -17.121   5.080 -65.221  1.00 19.99           H  
ATOM   2050  HB3 ASP A 139     -18.720   5.413 -64.622  1.00 19.99           H  
ATOM   2051  O   ASP A 139     -20.952   3.703 -66.108  1.00 19.99           O  
ATOM   2052  CG  ASP A 139     -17.619   4.096 -63.370  1.00 19.99           C  
ATOM   2053  OD1 ASP A 139     -18.269   3.126 -62.914  1.00 19.99           O  
ATOM   2054  OD2 ASP A 139     -16.744   4.720 -62.741  1.00 19.99           O  
ATOM   2055  N   ASP A 140     -19.653   5.147 -67.225  1.00 18.69           N  
ATOM   2056  H   ASP A 140     -18.706   5.359 -67.505  1.00 18.69           H  
ATOM   2057  CA  ASP A 140     -20.573   6.293 -67.158  1.00 18.69           C  
ATOM   2058  HA  ASP A 140     -21.136   6.213 -66.228  1.00 18.69           H  
ATOM   2059  C   ASP A 140     -21.632   6.371 -68.270  1.00 18.69           C  
ATOM   2060  CB  ASP A 140     -19.764   7.606 -67.089  1.00 18.69           C  
ATOM   2061  HB2 ASP A 140     -18.927   7.556 -67.785  1.00 18.69           H  
ATOM   2062  HB3 ASP A 140     -20.407   8.427 -67.406  1.00 18.69           H  
ATOM   2063  O   ASP A 140     -21.323   6.622 -69.432  1.00 18.69           O  
ATOM   2064  CG  ASP A 140     -19.262   7.956 -65.683  1.00 18.69           C  
ATOM   2065  OD1 ASP A 140     -19.996   7.639 -64.711  1.00 18.69           O  
ATOM   2066  OD2 ASP A 140     -18.178   8.568 -65.598  1.00 18.69           O  
ATOM   2067  N   LEU A 141     -22.916   6.334 -67.886  1.00 23.45           N  
ATOM   2068  H   LEU A 141     -23.096   6.071 -66.928  1.00 23.45           H  
ATOM   2069  CA  LEU A 141     -24.080   6.675 -68.737  1.00 23.45           C  
ATOM   2070  HA  LEU A 141     -23.973   6.156 -69.689  1.00 23.45           H  
ATOM   2071  C   LEU A 141     -24.188   8.187 -69.085  1.00 23.45           C  
ATOM   2072  CB  LEU A 141     -25.370   6.186 -68.029  1.00 23.45           C  
ATOM   2073  HB2 LEU A 141     -25.342   6.534 -66.997  1.00 23.45           H  
ATOM   2074  HB3 LEU A 141     -26.239   6.650 -68.495  1.00 23.45           H  
ATOM   2075  O   LEU A 141     -25.229   8.637 -69.548  1.00 23.45           O  
ATOM   2076  CG  LEU A 141     -25.607   4.666 -68.048  1.00 23.45           C  
ATOM   2077  HG  LEU A 141     -24.704   4.148 -67.727  1.00 23.45           H  
ATOM   2078  CD1 LEU A 141     -26.739   4.313 -67.079  1.00 23.45           C  
ATOM   2079 HD11 LEU A 141     -26.905   3.236 -67.092  1.00 23.45           H  
ATOM   2080 HD12 LEU A 141     -27.658   4.816 -67.380  1.00 23.45           H  
ATOM   2081 HD13 LEU A 141     -26.471   4.616 -66.067  1.00 23.45           H  
ATOM   2082  CD2 LEU A 141     -26.010   4.174 -69.441  1.00 23.45           C  
ATOM   2083 HD21 LEU A 141     -26.210   3.103 -69.407  1.00 23.45           H  
ATOM   2084 HD22 LEU A 141     -26.904   4.694 -69.783  1.00 23.45           H  
ATOM   2085 HD23 LEU A 141     -25.198   4.346 -70.147  1.00 23.45           H  
ATOM   2086  N   GLY A 142     -23.131   8.963 -68.827  1.00 20.89           N  
ATOM   2087  H   GLY A 142     -22.268   8.453 -68.701  1.00 20.89           H  
ATOM   2088  CA  GLY A 142     -23.114  10.358 -68.360  1.00 20.89           C  
ATOM   2089  HA2 GLY A 142     -22.152  10.784 -68.644  1.00 20.89           H  
ATOM   2090  HA3 GLY A 142     -23.122  10.334 -67.270  1.00 20.89           H  
ATOM   2091  C   GLY A 142     -24.213  11.358 -68.769  1.00 20.89           C  
ATOM   2092  O   GLY A 142     -25.319  11.347 -68.236  1.00 20.89           O  
ATOM   2093  N   GLU A 143     -23.801  12.408 -69.489  1.00 19.75           N  
ATOM   2094  H   GLU A 143     -22.892  12.323 -69.919  1.00 19.75           H  
ATOM   2095  CA  GLU A 143     -24.210  13.781 -69.128  1.00 19.75           C  
ATOM   2096  HA  GLU A 143     -24.670  13.781 -68.139  1.00 19.75           H  
ATOM   2097  C   GLU A 143     -25.200  14.492 -70.064  1.00 19.75           C  
ATOM   2098  CB  GLU A 143     -22.961  14.679 -69.073  1.00 19.75           C  
ATOM   2099  HB2 GLU A 143     -23.295  15.716 -69.028  1.00 19.75           H  
ATOM   2100  HB3 GLU A 143     -22.402  14.549 -70.000  1.00 19.75           H  
ATOM   2101  O   GLU A 143     -26.227  15.016 -69.631  1.00 19.75           O  
ATOM   2102  CG  GLU A 143     -22.015  14.469 -67.890  1.00 19.75           C  
ATOM   2103  HG2 GLU A 143     -22.591  14.528 -66.966  1.00 19.75           H  
ATOM   2104  HG3 GLU A 143     -21.569  13.477 -67.957  1.00 19.75           H  
ATOM   2105  CD  GLU A 143     -20.910  15.543 -67.895  1.00 19.75           C  
ATOM   2106  OE1 GLU A 143     -20.543  16.009 -66.794  1.00 19.75           O  
ATOM   2107  OE2 GLU A 143     -20.459  15.918 -69.004  1.00 19.75           O  
ATOM   2108  N   ALA A 144     -24.795  14.699 -71.317  1.00 21.25           N  
ATOM   2109  H   ALA A 144     -23.970  14.208 -71.631  1.00 21.25           H  
ATOM   2110  CA  ALA A 144     -25.179  15.898 -72.059  1.00 21.25           C  
ATOM   2111  HA  ALA A 144     -25.395  16.693 -71.345  1.00 21.25           H  
ATOM   2112  C   ALA A 144     -26.457  15.672 -72.886  1.00 21.25           C  
ATOM   2113  CB  ALA A 144     -23.962  16.356 -72.877  1.00 21.25           C  
ATOM   2114  HB1 ALA A 144     -24.211  17.270 -73.417  1.00 21.25           H  
ATOM   2115  HB2 ALA A 144     -23.120  16.552 -72.213  1.00 21.25           H  
ATOM   2116  HB3 ALA A 144     -23.685  15.585 -73.596  1.00 21.25           H  
ATOM   2117  O   ALA A 144     -26.378  15.267 -74.042  1.00 21.25           O  
ATOM   2118  N   GLY A 145     -27.624  15.908 -72.268  1.00 24.31           N  
ATOM   2119  H   GLY A 145     -27.575  16.065 -71.272  1.00 24.31           H  
ATOM   2120  CA  GLY A 145     -28.947  15.667 -72.864  1.00 24.31           C  
ATOM   2121  HA2 GLY A 145     -28.931  14.712 -73.389  1.00 24.31           H  
ATOM   2122  HA3 GLY A 145     -29.690  15.593 -72.070  1.00 24.31           H  
ATOM   2123  C   GLY A 145     -29.417  16.732 -73.856  1.00 24.31           C  
ATOM   2124  O   GLY A 145     -29.613  16.408 -75.015  1.00 24.31           O  
ATOM   2125  N   VAL A 146     -29.590  17.968 -73.354  1.00 24.06           N  
ATOM   2126  H   VAL A 146     -29.308  18.065 -72.389  1.00 24.06           H  
ATOM   2127  CA  VAL A 146     -30.296  19.143 -73.920  1.00 24.06           C  
ATOM   2128  HA  VAL A 146     -31.230  19.248 -73.367  1.00 24.06           H  
ATOM   2129  C   VAL A 146     -30.691  18.945 -75.391  1.00 24.06           C  
ATOM   2130  CB  VAL A 146     -29.479  20.426 -73.651  1.00 24.06           C  
ATOM   2131  HB  VAL A 146     -28.546  20.399 -74.213  1.00 24.06           H  
ATOM   2132  O   VAL A 146     -29.908  19.228 -76.296  1.00 24.06           O  
ATOM   2133  CG1 VAL A 146     -30.253  21.680 -74.029  1.00 24.06           C  
ATOM   2134 HG11 VAL A 146     -30.324  21.690 -75.117  1.00 24.06           H  
ATOM   2135 HG12 VAL A 146     -31.248  21.673 -73.583  1.00 24.06           H  
ATOM   2136 HG13 VAL A 146     -29.719  22.581 -73.727  1.00 24.06           H  
ATOM   2137  CG2 VAL A 146     -29.139  20.573 -72.157  1.00 24.06           C  
ATOM   2138 HG21 VAL A 146     -28.454  19.783 -71.846  1.00 24.06           H  
ATOM   2139 HG22 VAL A 146     -30.050  20.526 -71.561  1.00 24.06           H  
ATOM   2140 HG23 VAL A 146     -28.643  21.528 -71.981  1.00 24.06           H  
ATOM   2141  N   ASP A 147     -31.881  18.353 -75.560  1.00 28.06           N  
ATOM   2142  H   ASP A 147     -32.406  18.227 -74.706  1.00 28.06           H  
ATOM   2143  CA  ASP A 147     -32.154  17.259 -76.504  1.00 28.06           C  
ATOM   2144  HA  ASP A 147     -31.587  16.392 -76.165  1.00 28.06           H  
ATOM   2145  C   ASP A 147     -31.701  17.429 -77.973  1.00 28.06           C  
ATOM   2146  CB  ASP A 147     -33.623  16.812 -76.371  1.00 28.06           C  
ATOM   2147  HB2 ASP A 147     -34.269  17.671 -76.557  1.00 28.06           H  
ATOM   2148  HB3 ASP A 147     -33.829  16.073 -77.145  1.00 28.06           H  
ATOM   2149  O   ASP A 147     -31.322  16.430 -78.582  1.00 28.06           O  
ATOM   2150  CG  ASP A 147     -33.994  16.181 -75.009  1.00 28.06           C  
ATOM   2151  OD1 ASP A 147     -33.099  15.966 -74.160  1.00 28.06           O  
ATOM   2152  OD2 ASP A 147     -35.209  15.946 -74.813  1.00 28.06           O  
ATOM   2153  N   GLU A 148     -31.639  18.588 -78.654  1.00 23.15           N  
ATOM   2154  H   GLU A 148     -31.052  18.472 -79.467  1.00 23.15           H  
ATOM   2155  CA  GLU A 148     -32.556  19.750 -78.721  1.00 23.15           C  
ATOM   2156  HA  GLU A 148     -33.573  19.418 -78.516  1.00 23.15           H  
ATOM   2157  C   GLU A 148     -32.539  20.360 -80.145  1.00 23.15           C  
ATOM   2158  CB  GLU A 148     -32.210  20.926 -77.763  1.00 23.15           C  
ATOM   2159  HB2 GLU A 148     -32.238  21.857 -78.330  1.00 23.15           H  
ATOM   2160  HB3 GLU A 148     -31.187  20.850 -77.397  1.00 23.15           H  
ATOM   2161  O   GLU A 148     -33.555  20.381 -80.835  1.00 23.15           O  
ATOM   2162  CG  GLU A 148     -33.197  21.224 -76.631  1.00 23.15           C  
ATOM   2163  HG2 GLU A 148     -34.171  21.422 -77.078  1.00 23.15           H  
ATOM   2164  HG3 GLU A 148     -33.313  20.360 -75.977  1.00 23.15           H  
ATOM   2165  CD  GLU A 148     -32.774  22.453 -75.804  1.00 23.15           C  
ATOM   2166  OE1 GLU A 148     -33.431  22.707 -74.770  1.00 23.15           O  
ATOM   2167  OE2 GLU A 148     -31.838  23.180 -76.214  1.00 23.15           O  
ATOM   2168  N   LEU A 149     -31.428  21.022 -80.511  1.00 20.95           N  
ATOM   2169  H   LEU A 149     -30.614  20.809 -79.953  1.00 20.95           H  
ATOM   2170  CA  LEU A 149     -31.525  22.434 -80.935  1.00 20.95           C  
ATOM   2171  HA  LEU A 149     -32.487  22.793 -80.569  1.00 20.95           H  
ATOM   2172  C   LEU A 149     -31.554  22.689 -82.460  1.00 20.95           C  
ATOM   2173  CB  LEU A 149     -30.441  23.255 -80.182  1.00 20.95           C  
ATOM   2174  HB2 LEU A 149     -30.282  22.816 -79.197  1.00 20.95           H  
ATOM   2175  HB3 LEU A 149     -29.499  23.149 -80.718  1.00 20.95           H  
ATOM   2176  O   LEU A 149     -31.554  21.795 -83.297  1.00 20.95           O  
ATOM   2177  CG  LEU A 149     -30.776  24.757 -79.978  1.00 20.95           C  
ATOM   2178  HG  LEU A 149     -31.683  25.003 -80.529  1.00 20.95           H  
ATOM   2179  CD1 LEU A 149     -31.076  25.138 -78.539  1.00 20.95           C  
ATOM   2180 HD11 LEU A 149     -31.242  26.211 -78.444  1.00 20.95           H  
ATOM   2181 HD12 LEU A 149     -30.260  24.835 -77.884  1.00 20.95           H  
ATOM   2182 HD13 LEU A 149     -31.978  24.619 -78.216  1.00 20.95           H  
ATOM   2183  CD2 LEU A 149     -29.664  25.666 -80.506  1.00 20.95           C  
ATOM   2184 HD21 LEU A 149     -29.966  26.710 -80.423  1.00 20.95           H  
ATOM   2185 HD22 LEU A 149     -28.762  25.510 -79.913  1.00 20.95           H  
ATOM   2186 HD23 LEU A 149     -29.444  25.438 -81.549  1.00 20.95           H  
ATOM   2187  N   LEU A 150     -31.571  23.982 -82.797  1.00 20.59           N  
ATOM   2188  H   LEU A 150     -31.169  24.574 -82.084  1.00 20.59           H  
ATOM   2189  CA  LEU A 150     -32.632  24.659 -83.537  1.00 20.59           C  
ATOM   2190  HA  LEU A 150     -33.534  24.047 -83.537  1.00 20.59           H  
ATOM   2191  C   LEU A 150     -32.308  24.998 -84.984  1.00 20.59           C  
ATOM   2192  CB  LEU A 150     -32.899  26.016 -82.832  1.00 20.59           C  
ATOM   2193  HB2 LEU A 150     -33.253  26.741 -83.564  1.00 20.59           H  
ATOM   2194  HB3 LEU A 150     -31.952  26.409 -82.462  1.00 20.59           H  
ATOM   2195  O   LEU A 150     -33.184  24.837 -85.828  1.00 20.59           O  
ATOM   2196  CG  LEU A 150     -33.925  26.000 -81.692  1.00 20.59           C  
ATOM   2197  HG  LEU A 150     -33.823  25.090 -81.101  1.00 20.59           H  
ATOM   2198  CD1 LEU A 150     -33.707  27.218 -80.791  1.00 20.59           C  
ATOM   2199 HD11 LEU A 150     -34.439  27.207 -79.983  1.00 20.59           H  
ATOM   2200 HD12 LEU A 150     -33.809  28.139 -81.366  1.00 20.59           H  
ATOM   2201 HD13 LEU A 150     -32.713  27.179 -80.346  1.00 20.59           H  
ATOM   2202  CD2 LEU A 150     -35.343  26.073 -82.257  1.00 20.59           C  
ATOM   2203 HD21 LEU A 150     -35.518  25.221 -82.914  1.00 20.59           H  
ATOM   2204 HD22 LEU A 150     -35.484  26.998 -82.818  1.00 20.59           H  
ATOM   2205 HD23 LEU A 150     -36.060  26.030 -81.437  1.00 20.59           H  
ATOM   2206  N   GLU A 151     -31.195  25.711 -85.198  1.00 26.47           N  
ATOM   2207  H   GLU A 151     -30.477  25.690 -84.488  1.00 26.47           H  
ATOM   2208  CA  GLU A 151     -31.264  26.906 -86.055  1.00 26.47           C  
ATOM   2209  HA  GLU A 151     -31.963  27.597 -85.584  1.00 26.47           H  
ATOM   2210  C   GLU A 151     -31.857  26.578 -87.439  1.00 26.47           C  
ATOM   2211  CB  GLU A 151     -29.890  27.599 -86.141  1.00 26.47           C  
ATOM   2212  HB2 GLU A 151     -29.778  28.055 -87.125  1.00 26.47           H  
ATOM   2213  HB3 GLU A 151     -29.093  26.863 -86.035  1.00 26.47           H  
ATOM   2214  O   GLU A 151     -31.408  25.665 -88.119  1.00 26.47           O  
ATOM   2215  CG  GLU A 151     -29.702  28.725 -85.114  1.00 26.47           C  
ATOM   2216  HG2 GLU A 151     -30.635  29.274 -84.985  1.00 26.47           H  
ATOM   2217  HG3 GLU A 151     -29.461  28.279 -84.149  1.00 26.47           H  
ATOM   2218  CD  GLU A 151     -28.590  29.701 -85.534  1.00 26.47           C  
ATOM   2219  OE1 GLU A 151     -28.859  30.921 -85.591  1.00 26.47           O  
ATOM   2220  OE2 GLU A 151     -27.470  29.223 -85.798  1.00 26.47           O  
ATOM   2221  N   ALA A 152     -32.887  27.265 -87.942  1.00 25.99           N  
ATOM   2222  H   ALA A 152     -33.389  26.691 -88.605  1.00 25.99           H  
ATOM   2223  CA  ALA A 152     -32.956  28.701 -88.265  1.00 25.99           C  
ATOM   2224  HA  ALA A 152     -33.897  28.844 -88.797  1.00 25.99           H  
ATOM   2225  C   ALA A 152     -31.865  29.196 -89.227  1.00 25.99           C  
ATOM   2226  CB  ALA A 152     -33.028  29.578 -87.010  1.00 25.99           C  
ATOM   2227  HB1 ALA A 152     -33.384  30.570 -87.288  1.00 25.99           H  
ATOM   2228  HB2 ALA A 152     -33.711  29.146 -86.280  1.00 25.99           H  
ATOM   2229  HB3 ALA A 152     -32.033  29.694 -86.579  1.00 25.99           H  
ATOM   2230  O   ALA A 152     -32.055  30.212 -89.894  1.00 25.99           O  
ATOM   2231  N   LEU A 153     -30.736  28.493 -89.299  1.00 22.76           N  
ATOM   2232  H   LEU A 153     -30.686  27.601 -88.829  1.00 22.76           H  
ATOM   2233  CA  LEU A 153     -29.601  28.885 -90.105  1.00 22.76           C  
ATOM   2234  HA  LEU A 153     -29.393  29.931 -89.880  1.00 22.76           H  
ATOM   2235  C   LEU A 153     -30.002  28.754 -91.577  1.00 22.76           C  
ATOM   2236  CB  LEU A 153     -28.361  28.034 -89.757  1.00 22.76           C  
ATOM   2237  HB2 LEU A 153     -27.867  27.710 -90.673  1.00 22.76           H  
ATOM   2238  HB3 LEU A 153     -28.696  27.127 -89.256  1.00 22.76           H  
ATOM   2239  O   LEU A 153     -30.839  27.948 -91.965  1.00 22.76           O  
ATOM   2240  CG  LEU A 153     -27.322  28.753 -88.870  1.00 22.76           C  
ATOM   2241  HG  LEU A 153     -27.850  29.408 -88.178  1.00 22.76           H  
ATOM   2242  CD1 LEU A 153     -26.510  27.708 -88.109  1.00 22.76           C  
ATOM   2243 HD11 LEU A 153     -25.795  28.201 -87.450  1.00 22.76           H  
ATOM   2244 HD12 LEU A 153     -25.985  27.047 -88.799  1.00 22.76           H  
ATOM   2245 HD13 LEU A 153     -27.175  27.119 -87.477  1.00 22.76           H  
ATOM   2246  CD2 LEU A 153     -26.305  29.592 -89.653  1.00 22.76           C  
ATOM   2247 HD21 LEU A 153     -26.787  30.512 -89.986  1.00 22.76           H  
ATOM   2248 HD22 LEU A 153     -25.500  29.888 -88.981  1.00 22.76           H  
ATOM   2249 HD23 LEU A 153     -25.894  29.021 -90.485  1.00 22.76           H  
ATOM   2250  N   GLY A 154     -29.396  29.511 -92.466  1.00 22.81           N  
ATOM   2251  H   GLY A 154     -29.730  29.406 -93.413  1.00 22.81           H  
ATOM   2252  CA  GLY A 154     -28.405  30.530 -92.188  1.00 22.81           C  
ATOM   2253  HA2 GLY A 154     -28.731  31.195 -91.388  1.00 22.81           H  
ATOM   2254  HA3 GLY A 154     -27.459  30.050 -91.939  1.00 22.81           H  
ATOM   2255  C   GLY A 154     -28.204  31.349 -93.426  1.00 22.81           C  
ATOM   2256  O   GLY A 154     -28.742  32.441 -93.548  1.00 22.81           O  
ATOM   2257  N   ARG A 155     -27.441  30.808 -94.367  1.00 23.34           N  
ATOM   2258  H   ARG A 155     -27.152  29.846 -94.260  1.00 23.34           H  
ATOM   2259  CA  ARG A 155     -27.361  31.412 -95.687  1.00 23.34           C  
ATOM   2260  HA  ARG A 155     -27.667  32.455 -95.601  1.00 23.34           H  
ATOM   2261  C   ARG A 155     -28.401  30.813 -96.617  1.00 23.34           C  
ATOM   2262  CB  ARG A 155     -25.925  31.428 -96.214  1.00 23.34           C  
ATOM   2263  HB2 ARG A 155     -25.385  30.539 -95.889  1.00 23.34           H  
ATOM   2264  HB3 ARG A 155     -25.938  31.453 -97.304  1.00 23.34           H  
ATOM   2265  O   ARG A 155     -28.786  29.653 -96.510  1.00 23.34           O  
ATOM   2266  CG  ARG A 155     -25.251  32.710 -95.699  1.00 23.34           C  
ATOM   2267  HG2 ARG A 155     -25.297  32.754 -94.611  1.00 23.34           H  
ATOM   2268  HG3 ARG A 155     -25.796  33.566 -96.098  1.00 23.34           H  
ATOM   2269  CD  ARG A 155     -23.802  32.830 -96.162  1.00 23.34           C  
ATOM   2270  HD2 ARG A 155     -23.522  33.882 -96.101  1.00 23.34           H  
ATOM   2271  HD3 ARG A 155     -23.731  32.517 -97.204  1.00 23.34           H  
ATOM   2272  NE  ARG A 155     -22.891  32.038 -95.316  1.00 23.34           N  
ATOM   2273  HE  ARG A 155     -23.319  31.427 -94.636  1.00 23.34           H  
ATOM   2274  NH1 ARG A 155     -20.951  32.799 -96.264  1.00 23.34           N  
ATOM   2275 HH11 ARG A 155     -19.947  32.759 -96.369  1.00 23.34           H  
ATOM   2276 HH12 ARG A 155     -21.505  33.260 -96.971  1.00 23.34           H  
ATOM   2277  NH2 ARG A 155     -20.854  31.386 -94.534  1.00 23.34           N  
ATOM   2278 HH21 ARG A 155     -21.310  30.804 -93.845  1.00 23.34           H  
ATOM   2279 HH22 ARG A 155     -19.847  31.402 -94.601  1.00 23.34           H  
ATOM   2280  CZ  ARG A 155     -21.573  32.078 -95.374  1.00 23.34           C  
ATOM   2281  N   GLU A 156     -28.869  31.715 -97.454  1.00 21.32           N  
ATOM   2282  H   GLU A 156     -28.414  32.616 -97.426  1.00 21.32           H  
ATOM   2283  CA  GLU A 156     -29.886  31.627 -98.483  1.00 21.32           C  
ATOM   2284  HA  GLU A 156     -30.817  31.262 -98.048  1.00 21.32           H  
ATOM   2285  C   GLU A 156     -29.442  30.607 -99.573  1.00 21.32           C  
ATOM   2286  CB  GLU A 156     -30.053  33.137 -98.808  1.00 21.32           C  
ATOM   2287  HB2 GLU A 156     -30.408  33.595 -97.885  1.00 21.32           H  
ATOM   2288  HB3 GLU A 156     -29.054  33.548 -98.950  1.00 21.32           H  
ATOM   2289  O   GLU A 156     -28.322  30.087 -99.554  1.00 21.32           O  
ATOM   2290  CG  GLU A 156     -30.988  33.685 -99.890  1.00 21.32           C  
ATOM   2291  HG2 GLU A 156     -31.996  33.345 -99.651  1.00 21.32           H  
ATOM   2292  HG3 GLU A 156     -30.729  33.232-100.847  1.00 21.32           H  
ATOM   2293  CD  GLU A 156     -30.987  35.243 -99.996  1.00 21.32           C  
ATOM   2294  OE1 GLU A 156     -31.994  35.775-100.525  1.00 21.32           O  
ATOM   2295  OE2 GLU A 156     -30.113  35.920 -99.414  1.00 21.32           O  
ATOM   2296  N   LEU A 157     -30.318  30.241-100.508  1.00 23.52           N  
ATOM   2297  H   LEU A 157     -31.189  30.751-100.549  1.00 23.52           H  
ATOM   2298  CA  LEU A 157     -30.011  29.321-101.621  1.00 23.52           C  
ATOM   2299  HA  LEU A 157     -29.366  28.523-101.255  1.00 23.52           H  
ATOM   2300  C   LEU A 157     -29.206  30.060-102.727  1.00 23.52           C  
ATOM   2301  CB  LEU A 157     -31.341  28.698-102.110  1.00 23.52           C  
ATOM   2302  HB2 LEU A 157     -31.190  28.248-103.091  1.00 23.52           H  
ATOM   2303  HB3 LEU A 157     -32.063  29.505-102.237  1.00 23.52           H  
ATOM   2304  O   LEU A 157     -29.637  30.113-103.877  1.00 23.52           O  
ATOM   2305  CG  LEU A 157     -31.925  27.621-101.172  1.00 23.52           C  
ATOM   2306  HG  LEU A 157     -31.765  27.906-100.132  1.00 23.52           H  
ATOM   2307  CD1 LEU A 157     -33.432  27.467-101.396  1.00 23.52           C  
ATOM   2308 HD11 LEU A 157     -33.627  27.183-102.430  1.00 23.52           H  
ATOM   2309 HD12 LEU A 157     -33.927  28.413-101.179  1.00 23.52           H  
ATOM   2310 HD13 LEU A 157     -33.825  26.704-100.723  1.00 23.52           H  
ATOM   2311  CD2 LEU A 157     -31.278  26.257-101.429  1.00 23.52           C  
ATOM   2312 HD21 LEU A 157     -31.686  25.521-100.737  1.00 23.52           H  
ATOM   2313 HD22 LEU A 157     -31.460  25.938-102.456  1.00 23.52           H  
ATOM   2314 HD23 LEU A 157     -30.203  26.329-101.262  1.00 23.52           H  
ATOM   2315  N   ASP A 158     -28.084  30.674-102.331  1.00 22.34           N  
ATOM   2316  H   ASP A 158     -27.770  30.392-101.414  1.00 22.34           H  
ATOM   2317  CA  ASP A 158     -27.682  32.059-102.652  1.00 22.34           C  
ATOM   2318  HA  ASP A 158     -28.517  32.527-103.173  1.00 22.34           H  
ATOM   2319  C   ASP A 158     -26.424  32.265-103.534  1.00 22.34           C  
ATOM   2320  CB  ASP A 158     -27.430  32.759-101.303  1.00 22.34           C  
ATOM   2321  HB2 ASP A 158     -26.359  32.812-101.112  1.00 22.34           H  
ATOM   2322  HB3 ASP A 158     -27.831  32.189-100.465  1.00 22.34           H  
ATOM   2323  O   ASP A 158     -25.877  31.311-104.074  1.00 22.34           O  
ATOM   2324  CG  ASP A 158     -28.031  34.138-101.180  1.00 22.34           C  
ATOM   2325  OD1 ASP A 158     -28.869  34.499-102.036  1.00 22.34           O  
ATOM   2326  OD2 ASP A 158     -27.572  34.794-100.226  1.00 22.34           O  
ATOM   2327  N   GLY A 159     -25.980  33.529-103.672  1.00 21.22           N  
ATOM   2328  H   GLY A 159     -26.471  34.215-103.117  1.00 21.22           H  
ATOM   2329  CA  GLY A 159     -25.123  34.069-104.746  1.00 21.22           C  
ATOM   2330  HA2 GLY A 159     -24.945  35.120-104.522  1.00 21.22           H  
ATOM   2331  HA3 GLY A 159     -25.700  34.033-105.670  1.00 21.22           H  
ATOM   2332  C   GLY A 159     -23.744  33.455-105.064  1.00 21.22           C  
ATOM   2333  O   GLY A 159     -23.551  33.052-106.213  1.00 21.22           O  
ATOM   2334  N   ASP A 160     -22.773  33.515-104.142  1.00 18.09           N  
ATOM   2335  H   ASP A 160     -23.034  33.699-103.184  1.00 18.09           H  
ATOM   2336  CA  ASP A 160     -21.329  33.260-104.401  1.00 18.09           C  
ATOM   2337  HA  ASP A 160     -21.137  33.332-105.471  1.00 18.09           H  
ATOM   2338  C   ASP A 160     -20.871  31.844-104.000  1.00 18.09           C  
ATOM   2339  CB  ASP A 160     -20.447  34.324-103.689  1.00 18.09           C  
ATOM   2340  HB2 ASP A 160     -20.877  34.534-102.709  1.00 18.09           H  
ATOM   2341  HB3 ASP A 160     -19.467  33.881-103.508  1.00 18.09           H  
ATOM   2342  O   ASP A 160     -20.011  31.280-104.721  1.00 18.09           O  
ATOM   2343  CG  ASP A 160     -20.185  35.659-104.423  1.00 18.09           C  
ATOM   2344  OD1 ASP A 160     -20.437  35.783-105.646  1.00 18.09           O  
ATOM   2345  OD2 ASP A 160     -19.666  36.584-103.746  1.00 18.09           O  
ATOM   2346  OXT ASP A 160     -21.327  31.372-102.932  1.00 18.09           O  
TER    2347      ASP A 160                                                       
ATOM   2347  N   MET B   1      -1.189 -13.715  56.007  1.00 73.75           N  
ATOM   2348  H   MET B   1      -1.102 -12.709  56.000  1.00 73.75           H  
ATOM   2349  H2  MET B   1      -1.749 -13.987  56.803  1.00 73.75           H  
ATOM   2350  H3  MET B   1      -0.276 -14.143  56.072  1.00 73.75           H  
ATOM   2351  CA  MET B   1      -1.855 -14.157  54.776  1.00 73.75           C  
ATOM   2352  HA  MET B   1      -2.862 -13.738  54.774  1.00 73.75           H  
ATOM   2353  C   MET B   1      -1.980 -15.669  54.789  1.00 73.75           C  
ATOM   2354  CB  MET B   1      -1.149 -13.640  53.518  1.00 73.75           C  
ATOM   2355  HB2 MET B   1      -0.888 -14.473  52.866  1.00 73.75           H  
ATOM   2356  HB3 MET B   1      -0.237 -13.100  53.771  1.00 73.75           H  
ATOM   2357  O   MET B   1      -0.959 -16.358  54.755  1.00 73.75           O  
ATOM   2358  CG  MET B   1      -2.099 -12.709  52.773  1.00 73.75           C  
ATOM   2359  HG2 MET B   1      -2.243 -11.788  53.339  1.00 73.75           H  
ATOM   2360  HG3 MET B   1      -3.065 -13.207  52.697  1.00 73.75           H  
ATOM   2361  SD  MET B   1      -1.553 -12.314  51.104  1.00 73.75           S  
ATOM   2362  CE  MET B   1      -0.614 -10.794  51.406  1.00 73.75           C  
ATOM   2363  HE1 MET B   1      -1.268 -10.037  51.839  1.00 73.75           H  
ATOM   2364  HE2 MET B   1      -0.239 -10.420  50.453  1.00 73.75           H  
ATOM   2365  HE3 MET B   1       0.225 -10.992  52.073  1.00 73.75           H  
ATOM   2366  N   THR B   2      -3.203 -16.170  54.927  1.00 85.43           N  
ATOM   2367  H   THR B   2      -3.974 -15.517  54.918  1.00 85.43           H  
ATOM   2368  CA  THR B   2      -3.537 -17.584  54.724  1.00 85.43           C  
ATOM   2369  HA  THR B   2      -2.949 -18.192  55.412  1.00 85.43           H  
ATOM   2370  C   THR B   2      -3.179 -18.000  53.298  1.00 85.43           C  
ATOM   2371  CB  THR B   2      -5.027 -17.863  54.985  1.00 85.43           C  
ATOM   2372  HB  THR B   2      -5.201 -18.934  54.876  1.00 85.43           H  
ATOM   2373  O   THR B   2      -3.014 -17.151  52.421  1.00 85.43           O  
ATOM   2374  CG2 THR B   2      -5.481 -17.438  56.381  1.00 85.43           C  
ATOM   2375 HG21 THR B   2      -5.407 -16.357  56.500  1.00 85.43           H  
ATOM   2376 HG22 THR B   2      -4.868 -17.931  57.135  1.00 85.43           H  
ATOM   2377 HG23 THR B   2      -6.520 -17.735  56.525  1.00 85.43           H  
ATOM   2378  OG1 THR B   2      -5.827 -17.188  54.053  1.00 85.43           O  
ATOM   2379  HG1 THR B   2      -6.027 -16.318  54.406  1.00 85.43           H  
ATOM   2380  N   ASP B   3      -3.037 -19.301  53.053  1.00 73.50           N  
ATOM   2381  H   ASP B   3      -3.171 -19.984  53.786  1.00 73.50           H  
ATOM   2382  CA  ASP B   3      -2.753 -19.790  51.701  1.00 73.50           C  
ATOM   2383  HA  ASP B   3      -1.823 -19.336  51.361  1.00 73.50           H  
ATOM   2384  C   ASP B   3      -3.855 -19.364  50.713  1.00 73.50           C  
ATOM   2385  CB  ASP B   3      -2.565 -21.310  51.756  1.00 73.50           C  
ATOM   2386  HB2 ASP B   3      -3.537 -21.804  51.757  1.00 73.50           H  
ATOM   2387  HB3 ASP B   3      -2.049 -21.579  52.677  1.00 73.50           H  
ATOM   2388  O   ASP B   3      -3.562 -18.849  49.637  1.00 73.50           O  
ATOM   2389  CG  ASP B   3      -1.711 -21.790  50.586  1.00 73.50           C  
ATOM   2390  OD1 ASP B   3      -0.578 -21.261  50.479  1.00 73.50           O  
ATOM   2391  OD2 ASP B   3      -2.188 -22.683  49.857  1.00 73.50           O  
ATOM   2392  N   SER B   4      -5.120 -19.419  51.149  1.00 77.24           N  
ATOM   2393  H   SER B   4      -5.312 -19.880  52.027  1.00 77.24           H  
ATOM   2394  CA  SER B   4      -6.275 -18.916  50.397  1.00 77.24           C  
ATOM   2395  HA  SER B   4      -6.353 -19.473  49.464  1.00 77.24           H  
ATOM   2396  C   SER B   4      -6.163 -17.431  50.037  1.00 77.24           C  
ATOM   2397  CB  SER B   4      -7.558 -19.133  51.208  1.00 77.24           C  
ATOM   2398  HB2 SER B   4      -8.420 -18.816  50.622  1.00 77.24           H  
ATOM   2399  HB3 SER B   4      -7.515 -18.535  52.118  1.00 77.24           H  
ATOM   2400  O   SER B   4      -6.450 -17.063  48.901  1.00 77.24           O  
ATOM   2401  OG  SER B   4      -7.702 -20.497  51.561  1.00 77.24           O  
ATOM   2402  HG  SER B   4      -8.053 -20.972  50.805  1.00 77.24           H  
ATOM   2403  N   GLU B   5      -5.720 -16.571  50.962  1.00 80.29           N  
ATOM   2404  H   GLU B   5      -5.480 -16.919  51.879  1.00 80.29           H  
ATOM   2405  CA  GLU B   5      -5.539 -15.138  50.678  1.00 80.29           C  
ATOM   2406  HA  GLU B   5      -6.454 -14.737  50.242  1.00 80.29           H  
ATOM   2407  C   GLU B   5      -4.416 -14.890  49.659  1.00 80.29           C  
ATOM   2408  CB  GLU B   5      -5.238 -14.366  51.967  1.00 80.29           C  
ATOM   2409  HB2 GLU B   5      -4.426 -14.884  52.477  1.00 80.29           H  
ATOM   2410  HB3 GLU B   5      -4.904 -13.367  51.687  1.00 80.29           H  
ATOM   2411  O   GLU B   5      -4.602 -14.094  48.740  1.00 80.29           O  
ATOM   2412  CG  GLU B   5      -6.429 -14.185  52.920  1.00 80.29           C  
ATOM   2413  HG2 GLU B   5      -6.949 -15.135  53.047  1.00 80.29           H  
ATOM   2414  HG3 GLU B   5      -7.131 -13.489  52.461  1.00 80.29           H  
ATOM   2415  CD  GLU B   5      -5.999 -13.660  54.303  1.00 80.29           C  
ATOM   2416  OE1 GLU B   5      -6.794 -12.952  54.946  1.00 80.29           O  
ATOM   2417  OE2 GLU B   5      -4.892 -14.031  54.771  1.00 80.29           O  
ATOM   2418  N   LYS B   6      -3.284 -15.605  49.762  1.00 79.30           N  
ATOM   2419  H   LYS B   6      -3.217 -16.284  50.507  1.00 79.30           H  
ATOM   2420  CA  LYS B   6      -2.184 -15.488  48.785  1.00 79.30           C  
ATOM   2421  HA  LYS B   6      -1.876 -14.445  48.708  1.00 79.30           H  
ATOM   2422  C   LYS B   6      -2.637 -15.915  47.393  1.00 79.30           C  
ATOM   2423  CB  LYS B   6      -0.985 -16.359  49.181  1.00 79.30           C  
ATOM   2424  HB2 LYS B   6      -1.313 -17.395  49.257  1.00 79.30           H  
ATOM   2425  HB3 LYS B   6      -0.241 -16.298  48.387  1.00 79.30           H  
ATOM   2426  O   LYS B   6      -2.388 -15.221  46.410  1.00 79.30           O  
ATOM   2427  CG  LYS B   6      -0.324 -15.946  50.495  1.00 79.30           C  
ATOM   2428  HG2 LYS B   6      -1.061 -16.012  51.296  1.00 79.30           H  
ATOM   2429  HG3 LYS B   6       0.052 -14.925  50.425  1.00 79.30           H  
ATOM   2430  CD  LYS B   6       0.825 -16.911  50.791  1.00 79.30           C  
ATOM   2431  HD2 LYS B   6       1.639 -16.730  50.089  1.00 79.30           H  
ATOM   2432  HD3 LYS B   6       0.466 -17.931  50.656  1.00 79.30           H  
ATOM   2433  CE  LYS B   6       1.316 -16.752  52.227  1.00 79.30           C  
ATOM   2434  HE2 LYS B   6       0.454 -16.832  52.890  1.00 79.30           H  
ATOM   2435  HE3 LYS B   6       1.755 -15.762  52.346  1.00 79.30           H  
ATOM   2436  NZ  LYS B   6       2.297 -17.816  52.542  1.00 79.30           N  
ATOM   2437  HZ1 LYS B   6       1.873 -18.717  52.375  1.00 79.30           H  
ATOM   2438  HZ2 LYS B   6       2.591 -17.771  53.507  1.00 79.30           H  
ATOM   2439  HZ3 LYS B   6       3.102 -17.745  51.936  1.00 79.30           H  
ATOM   2440  N   VAL B   7      -3.312 -17.061  47.304  1.00 78.90           N  
ATOM   2441  H   VAL B   7      -3.468 -17.594  48.147  1.00 78.90           H  
ATOM   2442  CA  VAL B   7      -3.797 -17.597  46.028  1.00 78.90           C  
ATOM   2443  HA  VAL B   7      -2.964 -17.630  45.327  1.00 78.90           H  
ATOM   2444  C   VAL B   7      -4.849 -16.674  45.408  1.00 78.90           C  
ATOM   2445  CB  VAL B   7      -4.311 -19.036  46.204  1.00 78.90           C  
ATOM   2446  HB  VAL B   7      -5.077 -19.063  46.979  1.00 78.90           H  
ATOM   2447  O   VAL B   7      -4.824 -16.467  44.196  1.00 78.90           O  
ATOM   2448  CG1 VAL B   7      -4.899 -19.568  44.898  1.00 78.90           C  
ATOM   2449 HG11 VAL B   7      -4.197 -19.419  44.077  1.00 78.90           H  
ATOM   2450 HG12 VAL B   7      -5.087 -20.636  45.009  1.00 78.90           H  
ATOM   2451 HG13 VAL B   7      -5.835 -19.058  44.670  1.00 78.90           H  
ATOM   2452  CG2 VAL B   7      -3.170 -19.993  46.580  1.00 78.90           C  
ATOM   2453 HG21 VAL B   7      -2.644 -19.648  47.470  1.00 78.90           H  
ATOM   2454 HG22 VAL B   7      -2.452 -20.067  45.764  1.00 78.90           H  
ATOM   2455 HG23 VAL B   7      -3.571 -20.983  46.796  1.00 78.90           H  
ATOM   2456  N   ALA B   8      -5.716 -16.049  46.213  1.00 79.80           N  
ATOM   2457  H   ALA B   8      -5.719 -16.269  47.199  1.00 79.80           H  
ATOM   2458  CA  ALA B   8      -6.669 -15.053  45.725  1.00 79.80           C  
ATOM   2459  HA  ALA B   8      -7.274 -15.511  44.942  1.00 79.80           H  
ATOM   2460  C   ALA B   8      -5.975 -13.824  45.106  1.00 79.80           C  
ATOM   2461  CB  ALA B   8      -7.598 -14.654  46.878  1.00 79.80           C  
ATOM   2462  HB1 ALA B   8      -8.343 -13.945  46.518  1.00 79.80           H  
ATOM   2463  HB2 ALA B   8      -7.023 -14.192  47.681  1.00 79.80           H  
ATOM   2464  HB3 ALA B   8      -8.106 -15.537  47.265  1.00 79.80           H  
ATOM   2465  O   ALA B   8      -6.428 -13.315  44.080  1.00 79.80           O  
ATOM   2466  N   GLU B   9      -4.862 -13.362  45.685  1.00 81.17           N  
ATOM   2467  H   GLU B   9      -4.547 -13.791  46.544  1.00 81.17           H  
ATOM   2468  CA  GLU B   9      -4.059 -12.262  45.136  1.00 81.17           C  
ATOM   2469  HA  GLU B   9      -4.727 -11.428  44.923  1.00 81.17           H  
ATOM   2470  C   GLU B   9      -3.390 -12.634  43.805  1.00 81.17           C  
ATOM   2471  CB  GLU B   9      -3.012 -11.808  46.172  1.00 81.17           C  
ATOM   2472  HB2 GLU B   9      -3.107 -12.395  47.086  1.00 81.17           H  
ATOM   2473  HB3 GLU B   9      -2.009 -11.959  45.773  1.00 81.17           H  
ATOM   2474  O   GLU B   9      -3.489 -11.880  42.831  1.00 81.17           O  
ATOM   2475  CG  GLU B   9      -3.203 -10.326  46.511  1.00 81.17           C  
ATOM   2476  HG2 GLU B   9      -3.117  -9.744  45.593  1.00 81.17           H  
ATOM   2477  HG3 GLU B   9      -4.213 -10.187  46.897  1.00 81.17           H  
ATOM   2478  CD  GLU B   9      -2.194  -9.794  47.542  1.00 81.17           C  
ATOM   2479  OE1 GLU B   9      -2.363  -8.609  47.904  1.00 81.17           O  
ATOM   2480  OE2 GLU B   9      -1.287 -10.548  47.959  1.00 81.17           O  
ATOM   2481  N   TYR B  10      -2.783 -13.824  43.726  1.00 80.33           N  
ATOM   2482  H   TYR B  10      -2.697 -14.374  44.569  1.00 80.33           H  
ATOM   2483  CA  TYR B  10      -2.186 -14.325  42.485  1.00 80.33           C  
ATOM   2484  HA  TYR B  10      -1.468 -13.588  42.125  1.00 80.33           H  
ATOM   2485  C   TYR B  10      -3.222 -14.509  41.377  1.00 80.33           C  
ATOM   2486  CB  TYR B  10      -1.457 -15.652  42.735  1.00 80.33           C  
ATOM   2487  HB2 TYR B  10      -1.216 -16.101  41.772  1.00 80.33           H  
ATOM   2488  HB3 TYR B  10      -2.128 -16.337  43.254  1.00 80.33           H  
ATOM   2489  O   TYR B  10      -2.985 -14.093  40.241  1.00 80.33           O  
ATOM   2490  CG  TYR B  10      -0.158 -15.522  43.503  1.00 80.33           C  
ATOM   2491  CD1 TYR B  10       0.868 -14.694  43.008  1.00 80.33           C  
ATOM   2492  HD1 TYR B  10       0.732 -14.146  42.088  1.00 80.33           H  
ATOM   2493  CD2 TYR B  10       0.039 -16.251  44.691  1.00 80.33           C  
ATOM   2494  HD2 TYR B  10      -0.746 -16.889  45.069  1.00 80.33           H  
ATOM   2495  CE1 TYR B  10       2.081 -14.576  43.711  1.00 80.33           C  
ATOM   2496  HE1 TYR B  10       2.872 -13.938  43.347  1.00 80.33           H  
ATOM   2497  CE2 TYR B  10       1.253 -16.142  45.395  1.00 80.33           C  
ATOM   2498  HE2 TYR B  10       1.398 -16.701  46.307  1.00 80.33           H  
ATOM   2499  OH  TYR B  10       3.452 -15.193  45.572  1.00 80.33           O  
ATOM   2500  HH  TYR B  10       3.463 -15.739  46.362  1.00 80.33           H  
ATOM   2501  CZ  TYR B  10       2.274 -15.299  44.905  1.00 80.33           C  
ATOM   2502  N   LEU B  11      -4.386 -15.084  41.698  1.00 78.09           N  
ATOM   2503  H   LEU B  11      -4.515 -15.424  42.640  1.00 78.09           H  
ATOM   2504  CA  LEU B  11      -5.462 -15.273  40.730  1.00 78.09           C  
ATOM   2505  HA  LEU B  11      -5.045 -15.806  39.875  1.00 78.09           H  
ATOM   2506  C   LEU B  11      -5.975 -13.922  40.222  1.00 78.09           C  
ATOM   2507  CB  LEU B  11      -6.579 -16.122  41.360  1.00 78.09           C  
ATOM   2508  HB2 LEU B  11      -7.067 -15.534  42.138  1.00 78.09           H  
ATOM   2509  HB3 LEU B  11      -6.137 -16.998  41.833  1.00 78.09           H  
ATOM   2510  O   LEU B  11      -6.124 -13.752  39.014  1.00 78.09           O  
ATOM   2511  CG  LEU B  11      -7.637 -16.601  40.346  1.00 78.09           C  
ATOM   2512  HG  LEU B  11      -8.023 -15.749  39.786  1.00 78.09           H  
ATOM   2513  CD1 LEU B  11      -7.071 -17.633  39.365  1.00 78.09           C  
ATOM   2514 HD11 LEU B  11      -6.657 -18.482  39.910  1.00 78.09           H  
ATOM   2515 HD12 LEU B  11      -7.866 -17.988  38.709  1.00 78.09           H  
ATOM   2516 HD13 LEU B  11      -6.299 -17.181  38.743  1.00 78.09           H  
ATOM   2517  CD2 LEU B  11      -8.803 -17.251  41.090  1.00 78.09           C  
ATOM   2518 HD21 LEU B  11      -8.452 -18.114  41.656  1.00 78.09           H  
ATOM   2519 HD22 LEU B  11      -9.252 -16.530  41.773  1.00 78.09           H  
ATOM   2520 HD23 LEU B  11      -9.562 -17.573  40.376  1.00 78.09           H  
ATOM   2521  N   ARG B  12      -6.148 -12.935  41.118  1.00 79.70           N  
ATOM   2522  H   ARG B  12      -6.000 -13.150  42.093  1.00 79.70           H  
ATOM   2523  CA  ARG B  12      -6.537 -11.568  40.745  1.00 79.70           C  
ATOM   2524  HA  ARG B  12      -7.496 -11.621  40.229  1.00 79.70           H  
ATOM   2525  C   ARG B  12      -5.538 -10.960  39.763  1.00 79.70           C  
ATOM   2526  CB  ARG B  12      -6.698 -10.701  42.003  1.00 79.70           C  
ATOM   2527  HB2 ARG B  12      -5.733 -10.588  42.495  1.00 79.70           H  
ATOM   2528  HB3 ARG B  12      -7.375 -11.210  42.689  1.00 79.70           H  
ATOM   2529  O   ARG B  12      -5.962 -10.458  38.720  1.00 79.70           O  
ATOM   2530  CG  ARG B  12      -7.271  -9.310  41.679  1.00 79.70           C  
ATOM   2531  HG2 ARG B  12      -6.648  -8.821  40.930  1.00 79.70           H  
ATOM   2532  HG3 ARG B  12      -8.277  -9.416  41.272  1.00 79.70           H  
ATOM   2533  CD  ARG B  12      -7.309  -8.406  42.917  1.00 79.70           C  
ATOM   2534  HD2 ARG B  12      -7.672  -7.422  42.618  1.00 79.70           H  
ATOM   2535  HD3 ARG B  12      -6.289  -8.291  43.282  1.00 79.70           H  
ATOM   2536  NE  ARG B  12      -8.192  -8.944  43.972  1.00 79.70           N  
ATOM   2537  HE  ARG B  12      -9.064  -9.351  43.665  1.00 79.70           H  
ATOM   2538  NH1 ARG B  12      -6.857  -8.492  45.799  1.00 79.70           N  
ATOM   2539 HH11 ARG B  12      -6.150  -8.086  45.202  1.00 79.70           H  
ATOM   2540 HH12 ARG B  12      -6.658  -8.581  46.785  1.00 79.70           H  
ATOM   2541  NH2 ARG B  12      -8.816  -9.513  46.085  1.00 79.70           N  
ATOM   2542 HH21 ARG B  12      -9.668  -9.922  45.730  1.00 79.70           H  
ATOM   2543 HH22 ARG B  12      -8.610  -9.550  47.073  1.00 79.70           H  
ATOM   2544  CZ  ARG B  12      -7.949  -8.977  45.273  1.00 79.70           C  
ATOM   2545  N   ARG B  13      -4.232 -11.036  40.054  1.00 81.90           N  
ATOM   2546  H   ARG B  13      -3.965 -11.473  40.924  1.00 81.90           H  
ATOM   2547  CA  ARG B  13      -3.183 -10.524  39.157  1.00 81.90           C  
ATOM   2548  HA  ARG B  13      -3.395  -9.473  38.963  1.00 81.90           H  
ATOM   2549  C   ARG B  13      -3.226 -11.214  37.794  1.00 81.90           C  
ATOM   2550  CB  ARG B  13      -1.797 -10.656  39.819  1.00 81.90           C  
ATOM   2551  HB2 ARG B  13      -1.808 -10.155  40.787  1.00 81.90           H  
ATOM   2552  HB3 ARG B  13      -1.585 -11.711  39.993  1.00 81.90           H  
ATOM   2553  O   ARG B  13      -3.240 -10.521  36.783  1.00 81.90           O  
ATOM   2554  CG  ARG B  13      -0.661 -10.066  38.961  1.00 81.90           C  
ATOM   2555  HG2 ARG B  13      -0.689 -10.510  37.966  1.00 81.90           H  
ATOM   2556  HG3 ARG B  13       0.297 -10.332  39.409  1.00 81.90           H  
ATOM   2557  CD  ARG B  13      -0.738  -8.536  38.855  1.00 81.90           C  
ATOM   2558  HD2 ARG B  13      -1.777  -8.218  38.769  1.00 81.90           H  
ATOM   2559  HD3 ARG B  13      -0.318  -8.106  39.764  1.00 81.90           H  
ATOM   2560  NE  ARG B  13      -0.027  -8.037  37.670  1.00 81.90           N  
ATOM   2561  HE  ARG B  13       0.044  -8.663  36.881  1.00 81.90           H  
ATOM   2562  NH1 ARG B  13       0.207  -5.835  38.311  1.00 81.90           N  
ATOM   2563 HH11 ARG B  13       0.497  -4.897  38.074  1.00 81.90           H  
ATOM   2564 HH12 ARG B  13      -0.122  -6.066  39.237  1.00 81.90           H  
ATOM   2565  NH2 ARG B  13       0.774  -6.478  36.254  1.00 81.90           N  
ATOM   2566 HH21 ARG B  13       0.484  -7.114  35.526  1.00 81.90           H  
ATOM   2567 HH22 ARG B  13       0.999  -5.526  36.000  1.00 81.90           H  
ATOM   2568  CZ  ARG B  13       0.323  -6.789  37.427  1.00 81.90           C  
ATOM   2569  N   ALA B  14      -3.337 -12.543  37.766  1.00 80.41           N  
ATOM   2570  H   ALA B  14      -3.319 -13.049  38.640  1.00 80.41           H  
ATOM   2571  CA  ALA B  14      -3.429 -13.306  36.523  1.00 80.41           C  
ATOM   2572  HA  ALA B  14      -2.542 -13.097  35.924  1.00 80.41           H  
ATOM   2573  C   ALA B  14      -4.652 -12.903  35.681  1.00 80.41           C  
ATOM   2574  CB  ALA B  14      -3.441 -14.802  36.860  1.00 80.41           C  
ATOM   2575  HB1 ALA B  14      -2.543 -15.062  37.419  1.00 80.41           H  
ATOM   2576  HB2 ALA B  14      -3.465 -15.383  35.938  1.00 80.41           H  
ATOM   2577  HB3 ALA B  14      -4.318 -15.048  37.459  1.00 80.41           H  
ATOM   2578  O   ALA B  14      -4.518 -12.692  34.478  1.00 80.41           O  
ATOM   2579  N   THR B  15      -5.830 -12.727  36.293  1.00 82.36           N  
ATOM   2580  H   THR B  15      -5.920 -12.985  37.265  1.00 82.36           H  
ATOM   2581  CA  THR B  15      -7.025 -12.250  35.572  1.00 82.36           C  
ATOM   2582  HA  THR B  15      -7.146 -12.862  34.678  1.00 82.36           H  
ATOM   2583  C   THR B  15      -6.900 -10.811  35.076  1.00 82.36           C  
ATOM   2584  CB  THR B  15      -8.315 -12.375  36.398  1.00 82.36           C  
ATOM   2585  HB  THR B  15      -9.056 -11.682  36.000  1.00 82.36           H  
ATOM   2586  O   THR B  15      -7.390 -10.511  33.988  1.00 82.36           O  
ATOM   2587  CG2 THR B  15      -8.901 -13.780  36.304  1.00 82.36           C  
ATOM   2588 HG21 THR B  15      -8.185 -14.505  36.690  1.00 82.36           H  
ATOM   2589 HG22 THR B  15      -9.137 -14.017  35.266  1.00 82.36           H  
ATOM   2590 HG23 THR B  15      -9.815 -13.832  36.896  1.00 82.36           H  
ATOM   2591  OG1 THR B  15      -8.122 -12.089  37.764  1.00 82.36           O  
ATOM   2592  HG1 THR B  15      -7.378 -11.490  37.865  1.00 82.36           H  
ATOM   2593  N   LEU B  16      -6.236  -9.923  35.827  1.00 84.61           N  
ATOM   2594  H   LEU B  16      -5.829 -10.226  36.700  1.00 84.61           H  
ATOM   2595  CA  LEU B  16      -5.983  -8.546  35.388  1.00 84.61           C  
ATOM   2596  HA  LEU B  16      -6.916  -8.112  35.030  1.00 84.61           H  
ATOM   2597  C   LEU B  16      -5.019  -8.511  34.198  1.00 84.61           C  
ATOM   2598  CB  LEU B  16      -5.441  -7.703  36.557  1.00 84.61           C  
ATOM   2599  HB2 LEU B  16      -4.643  -8.259  37.048  1.00 84.61           H  
ATOM   2600  HB3 LEU B  16      -4.999  -6.792  36.154  1.00 84.61           H  
ATOM   2601  O   LEU B  16      -5.327  -7.871  33.195  1.00 84.61           O  
ATOM   2602  CG  LEU B  16      -6.497  -7.302  37.602  1.00 84.61           C  
ATOM   2603  HG  LEU B  16      -7.033  -8.186  37.948  1.00 84.61           H  
ATOM   2604  CD1 LEU B  16      -5.807  -6.651  38.802  1.00 84.61           C  
ATOM   2605 HD11 LEU B  16      -5.105  -7.357  39.245  1.00 84.61           H  
ATOM   2606 HD12 LEU B  16      -5.266  -5.760  38.483  1.00 84.61           H  
ATOM   2607 HD13 LEU B  16      -6.548  -6.372  39.550  1.00 84.61           H  
ATOM   2608  CD2 LEU B  16      -7.513  -6.303  37.041  1.00 84.61           C  
ATOM   2609 HD21 LEU B  16      -8.101  -6.774  36.253  1.00 84.61           H  
ATOM   2610 HD22 LEU B  16      -6.994  -5.431  36.643  1.00 84.61           H  
ATOM   2611 HD23 LEU B  16      -8.192  -5.988  37.834  1.00 84.61           H  
ATOM   2612  N   ASP B  17      -3.910  -9.248  34.278  1.00 82.27           N  
ATOM   2613  H   ASP B  17      -3.708  -9.729  35.143  1.00 82.27           H  
ATOM   2614  CA  ASP B  17      -2.930  -9.346  33.194  1.00 82.27           C  
ATOM   2615  HA  ASP B  17      -2.624  -8.341  32.902  1.00 82.27           H  
ATOM   2616  C   ASP B  17      -3.534 -10.017  31.948  1.00 82.27           C  
ATOM   2617  CB  ASP B  17      -1.683 -10.112  33.676  1.00 82.27           C  
ATOM   2618  HB2 ASP B  17      -1.061 -10.333  32.808  1.00 82.27           H  
ATOM   2619  HB3 ASP B  17      -1.992 -11.063  34.110  1.00 82.27           H  
ATOM   2620  O   ASP B  17      -3.265  -9.585  30.830  1.00 82.27           O  
ATOM   2621  CG  ASP B  17      -0.811  -9.346  34.683  1.00 82.27           C  
ATOM   2622  OD1 ASP B  17      -0.829  -8.098  34.714  1.00 82.27           O  
ATOM   2623  OD2 ASP B  17      -0.026  -9.987  35.415  1.00 82.27           O  
ATOM   2624  N   LEU B  18      -4.394 -11.031  32.117  1.00 84.07           N  
ATOM   2625  H   LEU B  18      -4.527 -11.393  33.050  1.00 84.07           H  
ATOM   2626  CA  LEU B  18      -5.106 -11.674  31.006  1.00 84.07           C  
ATOM   2627  HA  LEU B  18      -4.378 -11.968  30.251  1.00 84.07           H  
ATOM   2628  C   LEU B  18      -6.086 -10.711  30.334  1.00 84.07           C  
ATOM   2629  CB  LEU B  18      -5.831 -12.933  31.520  1.00 84.07           C  
ATOM   2630  HB2 LEU B  18      -6.470 -12.647  32.356  1.00 84.07           H  
ATOM   2631  HB3 LEU B  18      -5.085 -13.635  31.892  1.00 84.07           H  
ATOM   2632  O   LEU B  18      -6.173 -10.679  29.107  1.00 84.07           O  
ATOM   2633  CG  LEU B  18      -6.707 -13.643  30.467  1.00 84.07           C  
ATOM   2634  HG  LEU B  18      -7.488 -12.967  30.116  1.00 84.07           H  
ATOM   2635  CD1 LEU B  18      -5.899 -14.130  29.266  1.00 84.07           C  
ATOM   2636 HD11 LEU B  18      -5.113 -14.801  29.613  1.00 84.07           H  
ATOM   2637 HD12 LEU B  18      -5.450 -13.290  28.736  1.00 84.07           H  
ATOM   2638 HD13 LEU B  18      -6.543 -14.671  28.573  1.00 84.07           H  
ATOM   2639  CD2 LEU B  18      -7.392 -14.855  31.098  1.00 84.07           C  
ATOM   2640 HD21 LEU B  18      -8.029 -15.348  30.364  1.00 84.07           H  
ATOM   2641 HD22 LEU B  18      -6.642 -15.564  31.448  1.00 84.07           H  
ATOM   2642 HD23 LEU B  18      -8.004 -14.535  31.941  1.00 84.07           H  
ATOM   2643  N   ARG B  19      -6.828  -9.924  31.122  1.00 84.20           N  
ATOM   2644  H   ARG B  19      -6.720 -10.007  32.123  1.00 84.20           H  
ATOM   2645  CA  ARG B  19      -7.745  -8.917  30.583  1.00 84.20           C  
ATOM   2646  HA  ARG B  19      -8.410  -9.401  29.868  1.00 84.20           H  
ATOM   2647  C   ARG B  19      -6.984  -7.851  29.799  1.00 84.20           C  
ATOM   2648  CB  ARG B  19      -8.584  -8.314  31.717  1.00 84.20           C  
ATOM   2649  HB2 ARG B  19      -7.931  -7.775  32.403  1.00 84.20           H  
ATOM   2650  HB3 ARG B  19      -9.069  -9.122  32.264  1.00 84.20           H  
ATOM   2651  O   ARG B  19      -7.403  -7.540  28.690  1.00 84.20           O  
ATOM   2652  CG  ARG B  19      -9.666  -7.369  31.169  1.00 84.20           C  
ATOM   2653  HG2 ARG B  19      -9.209  -6.543  30.625  1.00 84.20           H  
ATOM   2654  HG3 ARG B  19     -10.304  -7.923  30.480  1.00 84.20           H  
ATOM   2655  CD  ARG B  19     -10.537  -6.801  32.292  1.00 84.20           C  
ATOM   2656  HD2 ARG B  19     -10.943  -7.627  32.875  1.00 84.20           H  
ATOM   2657  HD3 ARG B  19     -11.364  -6.254  31.838  1.00 84.20           H  
ATOM   2658  NE  ARG B  19      -9.774  -5.885  33.159  1.00 84.20           N  
ATOM   2659  HE  ARG B  19      -8.885  -5.565  32.802  1.00 84.20           H  
ATOM   2660  NH1 ARG B  19     -11.353  -5.643  34.807  1.00 84.20           N  
ATOM   2661 HH11 ARG B  19     -11.688  -5.157  35.626  1.00 84.20           H  
ATOM   2662 HH12 ARG B  19     -11.976  -6.236  34.277  1.00 84.20           H  
ATOM   2663  NH2 ARG B  19      -9.438  -4.499  34.929  1.00 84.20           N  
ATOM   2664 HH21 ARG B  19      -8.577  -4.184  34.507  1.00 84.20           H  
ATOM   2665 HH22 ARG B  19      -9.783  -4.030  35.755  1.00 84.20           H  
ATOM   2666  CZ  ARG B  19     -10.189  -5.353  34.293  1.00 84.20           C  
ATOM   2667  N   ALA B  20      -5.871  -7.356  30.343  1.00 86.20           N  
ATOM   2668  H   ALA B  20      -5.598  -7.670  31.264  1.00 86.20           H  
ATOM   2669  CA  ALA B  20      -5.006  -6.394  29.666  1.00 86.20           C  
ATOM   2670  HA  ALA B  20      -5.592  -5.515  29.397  1.00 86.20           H  
ATOM   2671  C   ALA B  20      -4.429  -6.972  28.364  1.00 86.20           C  
ATOM   2672  CB  ALA B  20      -3.902  -5.959  30.637  1.00 86.20           C  
ATOM   2673  HB1 ALA B  20      -3.269  -5.215  30.154  1.00 86.20           H  
ATOM   2674  HB2 ALA B  20      -3.290  -6.813  30.926  1.00 86.20           H  
ATOM   2675  HB3 ALA B  20      -4.346  -5.515  31.529  1.00 86.20           H  
ATOM   2676  O   ALA B  20      -4.517  -6.333  27.324  1.00 86.20           O  
ATOM   2677  N   ALA B  21      -3.936  -8.215  28.385  1.00 86.47           N  
ATOM   2678  H   ALA B  21      -3.841  -8.691  29.272  1.00 86.47           H  
ATOM   2679  CA  ALA B  21      -3.421  -8.873  27.187  1.00 86.47           C  
ATOM   2680  HA  ALA B  21      -2.648  -8.234  26.760  1.00 86.47           H  
ATOM   2681  C   ALA B  21      -4.508  -9.054  26.110  1.00 86.47           C  
ATOM   2682  CB  ALA B  21      -2.782 -10.208  27.592  1.00 86.47           C  
ATOM   2683  HB1 ALA B  21      -2.349 -10.685  26.712  1.00 86.47           H  
ATOM   2684  HB2 ALA B  21      -1.991 -10.031  28.320  1.00 86.47           H  
ATOM   2685  HB3 ALA B  21      -3.532 -10.868  28.027  1.00 86.47           H  
ATOM   2686  O   ALA B  21      -4.296  -8.719  24.952  1.00 86.47           O  
ATOM   2687  N   ARG B  22      -5.708  -9.520  26.478  1.00 82.50           N  
ATOM   2688  H   ARG B  22      -5.843  -9.781  27.445  1.00 82.50           H  
ATOM   2689  CA  ARG B  22      -6.828  -9.650  25.527  1.00 82.50           C  
ATOM   2690  HA  ARG B  22      -6.497 -10.207  24.651  1.00 82.50           H  
ATOM   2691  C   ARG B  22      -7.304  -8.311  24.976  1.00 82.50           C  
ATOM   2692  CB  ARG B  22      -8.006 -10.369  26.186  1.00 82.50           C  
ATOM   2693  HB2 ARG B  22      -8.893 -10.219  25.570  1.00 82.50           H  
ATOM   2694  HB3 ARG B  22      -8.194  -9.946  27.173  1.00 82.50           H  
ATOM   2695  O   ARG B  22      -7.781  -8.263  23.850  1.00 82.50           O  
ATOM   2696  CG  ARG B  22      -7.756 -11.874  26.295  1.00 82.50           C  
ATOM   2697  HG2 ARG B  22      -6.884 -12.071  26.919  1.00 82.50           H  
ATOM   2698  HG3 ARG B  22      -7.579 -12.278  25.298  1.00 82.50           H  
ATOM   2699  CD  ARG B  22      -8.991 -12.543  26.904  1.00 82.50           C  
ATOM   2700  HD2 ARG B  22      -9.109 -12.186  27.927  1.00 82.50           H  
ATOM   2701  HD3 ARG B  22      -9.866 -12.257  26.320  1.00 82.50           H  
ATOM   2702  NE  ARG B  22      -8.860 -14.009  26.896  1.00 82.50           N  
ATOM   2703  HE  ARG B  22      -8.069 -14.388  26.396  1.00 82.50           H  
ATOM   2704  NH1 ARG B  22     -10.738 -14.499  28.120  1.00 82.50           N  
ATOM   2705 HH11 ARG B  22     -10.988 -13.520  28.101  1.00 82.50           H  
ATOM   2706 HH12 ARG B  22     -11.365 -15.188  28.511  1.00 82.50           H  
ATOM   2707  NH2 ARG B  22      -9.418 -16.155  27.409  1.00 82.50           N  
ATOM   2708 HH21 ARG B  22      -8.627 -16.494  26.880  1.00 82.50           H  
ATOM   2709 HH22 ARG B  22     -10.003 -16.832  27.878  1.00 82.50           H  
ATOM   2710  CZ  ARG B  22      -9.672 -14.878  27.472  1.00 82.50           C  
ATOM   2711  N   GLN B  23      -7.226  -7.253  25.775  1.00 82.18           N  
ATOM   2712  H   GLN B  23      -6.844  -7.361  26.704  1.00 82.18           H  
ATOM   2713  CA  GLN B  23      -7.532  -5.911  25.306  1.00 82.18           C  
ATOM   2714  HA  GLN B  23      -8.476  -5.935  24.763  1.00 82.18           H  
ATOM   2715  C   GLN B  23      -6.482  -5.435  24.299  1.00 82.18           C  
ATOM   2716  CB  GLN B  23      -7.702  -4.988  26.514  1.00 82.18           C  
ATOM   2717  HB2 GLN B  23      -6.790  -4.971  27.111  1.00 82.18           H  
ATOM   2718  HB3 GLN B  23      -8.523  -5.360  27.127  1.00 82.18           H  
ATOM   2719  O   GLN B  23      -6.870  -5.014  23.217  1.00 82.18           O  
ATOM   2720  CG  GLN B  23      -8.018  -3.570  26.043  1.00 82.18           C  
ATOM   2721  HG2 GLN B  23      -8.839  -3.582  25.327  1.00 82.18           H  
ATOM   2722  HG3 GLN B  23      -7.132  -3.183  25.540  1.00 82.18           H  
ATOM   2723  CD  GLN B  23      -8.373  -2.612  27.165  1.00 82.18           C  
ATOM   2724  NE2 GLN B  23      -8.371  -1.340  26.851  1.00 82.18           N  
ATOM   2725 HE21 GLN B  23      -8.551  -0.645  27.562  1.00 82.18           H  
ATOM   2726 HE22 GLN B  23      -7.942  -1.080  25.975  1.00 82.18           H  
ATOM   2727  OE1 GLN B  23      -8.673  -2.997  28.293  1.00 82.18           O  
ATOM   2728  N   ARG B  24      -5.189  -5.624  24.592  1.00 84.17           N  
ATOM   2729  H   ARG B  24      -4.941  -5.937  25.519  1.00 84.17           H  
ATOM   2730  CA  ARG B  24      -4.104  -5.281  23.666  1.00 84.17           C  
ATOM   2731  HA  ARG B  24      -4.201  -4.220  23.435  1.00 84.17           H  
ATOM   2732  C   ARG B  24      -4.218  -6.014  22.327  1.00 84.17           C  
ATOM   2733  CB  ARG B  24      -2.744  -5.534  24.342  1.00 84.17           C  
ATOM   2734  HB2 ARG B  24      -2.704  -4.963  25.270  1.00 84.17           H  
ATOM   2735  HB3 ARG B  24      -2.660  -6.591  24.594  1.00 84.17           H  
ATOM   2736  O   ARG B  24      -4.026  -5.394  21.296  1.00 84.17           O  
ATOM   2737  CG  ARG B  24      -1.530  -5.142  23.478  1.00 84.17           C  
ATOM   2738  HG2 ARG B  24      -1.490  -5.773  22.590  1.00 84.17           H  
ATOM   2739  HG3 ARG B  24      -0.619  -5.309  24.053  1.00 84.17           H  
ATOM   2740  CD  ARG B  24      -1.590  -3.671  23.055  1.00 84.17           C  
ATOM   2741  HD2 ARG B  24      -1.667  -3.040  23.941  1.00 84.17           H  
ATOM   2742  HD3 ARG B  24      -2.480  -3.514  22.445  1.00 84.17           H  
ATOM   2743  NE  ARG B  24      -0.422  -3.259  22.264  1.00 84.17           N  
ATOM   2744  HE  ARG B  24       0.329  -3.908  22.074  1.00 84.17           H  
ATOM   2745  NH1 ARG B  24      -1.301  -1.257  21.539  1.00 84.17           N  
ATOM   2746 HH11 ARG B  24      -2.161  -1.430  22.038  1.00 84.17           H  
ATOM   2747 HH12 ARG B  24      -1.256  -0.496  20.875  1.00 84.17           H  
ATOM   2748  NH2 ARG B  24       0.712  -1.937  20.838  1.00 84.17           N  
ATOM   2749 HH21 ARG B  24       1.351  -2.716  20.771  1.00 84.17           H  
ATOM   2750 HH22 ARG B  24       0.731  -1.229  20.118  1.00 84.17           H  
ATOM   2751  CZ  ARG B  24      -0.346  -2.148  21.557  1.00 84.17           C  
ATOM   2752  N   ILE B  25      -4.588  -7.298  22.330  1.00 82.49           N  
ATOM   2753  H   ILE B  25      -4.657  -7.769  23.221  1.00 82.49           H  
ATOM   2754  CA  ILE B  25      -4.839  -8.054  21.086  1.00 82.49           C  
ATOM   2755  HA  ILE B  25      -3.940  -8.039  20.471  1.00 82.49           H  
ATOM   2756  C   ILE B  25      -5.943  -7.395  20.257  1.00 82.49           C  
ATOM   2757  CB  ILE B  25      -5.199  -9.525  21.389  1.00 82.49           C  
ATOM   2758  HB  ILE B  25      -6.011  -9.536  22.117  1.00 82.49           H  
ATOM   2759  O   ILE B  25      -5.761  -7.191  19.066  1.00 82.49           O  
ATOM   2760  CG1 ILE B  25      -3.984 -10.254  21.986  1.00 82.49           C  
ATOM   2761 HG12 ILE B  25      -3.222 -10.392  21.218  1.00 82.49           H  
ATOM   2762 HG13 ILE B  25      -3.553  -9.639  22.777  1.00 82.49           H  
ATOM   2763  CG2 ILE B  25      -5.671 -10.277  20.133  1.00 82.49           C  
ATOM   2764 HG21 ILE B  25      -6.586  -9.842  19.731  1.00 82.49           H  
ATOM   2765 HG22 ILE B  25      -5.889 -11.325  20.341  1.00 82.49           H  
ATOM   2766 HG23 ILE B  25      -4.912 -10.224  19.352  1.00 82.49           H  
ATOM   2767  CD1 ILE B  25      -4.336 -11.608  22.605  1.00 82.49           C  
ATOM   2768 HD11 ILE B  25      -4.568 -12.339  21.831  1.00 82.49           H  
ATOM   2769 HD12 ILE B  25      -3.475 -11.959  23.175  1.00 82.49           H  
ATOM   2770 HD13 ILE B  25      -5.184 -11.505  23.282  1.00 82.49           H  
ATOM   2771  N   ARG B  26      -7.071  -7.024  20.879  1.00 78.02           N  
ATOM   2772  H   ARG B  26      -7.141  -7.153  21.878  1.00 78.02           H  
ATOM   2773  CA  ARG B  26      -8.171  -6.369  20.154  1.00 78.02           C  
ATOM   2774  HA  ARG B  26      -8.427  -6.966  19.279  1.00 78.02           H  
ATOM   2775  C   ARG B  26      -7.777  -5.007  19.599  1.00 78.02           C  
ATOM   2776  CB  ARG B  26      -9.404  -6.204  21.041  1.00 78.02           C  
ATOM   2777  HB2 ARG B  26      -9.111  -5.757  21.991  1.00 78.02           H  
ATOM   2778  HB3 ARG B  26     -10.092  -5.522  20.540  1.00 78.02           H  
ATOM   2779  O   ARG B  26      -8.226  -4.678  18.512  1.00 78.02           O  
ATOM   2780  CG  ARG B  26     -10.133  -7.531  21.269  1.00 78.02           C  
ATOM   2781  HG2 ARG B  26      -9.510  -8.209  21.852  1.00 78.02           H  
ATOM   2782  HG3 ARG B  26     -10.344  -7.991  20.303  1.00 78.02           H  
ATOM   2783  CD  ARG B  26     -11.461  -7.275  21.989  1.00 78.02           C  
ATOM   2784  HD2 ARG B  26     -12.053  -6.592  21.380  1.00 78.02           H  
ATOM   2785  HD3 ARG B  26     -12.019  -8.209  22.052  1.00 78.02           H  
ATOM   2786  NE  ARG B  26     -11.257  -6.677  23.325  1.00 78.02           N  
ATOM   2787  HE  ARG B  26     -11.125  -5.676  23.325  1.00 78.02           H  
ATOM   2788  NH1 ARG B  26     -11.291  -8.613  24.541  1.00 78.02           N  
ATOM   2789 HH11 ARG B  26     -11.386  -9.094  23.658  1.00 78.02           H  
ATOM   2790 HH12 ARG B  26     -11.279  -9.098  25.427  1.00 78.02           H  
ATOM   2791  NH2 ARG B  26     -10.967  -6.653  25.579  1.00 78.02           N  
ATOM   2792 HH21 ARG B  26     -10.880  -5.649  25.520  1.00 78.02           H  
ATOM   2793 HH22 ARG B  26     -10.830  -7.128  26.460  1.00 78.02           H  
ATOM   2794  CZ  ARG B  26     -11.170  -7.316  24.473  1.00 78.02           C  
ATOM   2795  N   GLU B  27      -6.972  -4.243  20.333  1.00 80.00           N  
ATOM   2796  H   GLU B  27      -6.678  -4.575  21.241  1.00 80.00           H  
ATOM   2797  CA  GLU B  27      -6.429  -2.966  19.856  1.00 80.00           C  
ATOM   2798  HA  GLU B  27      -7.248  -2.325  19.527  1.00 80.00           H  
ATOM   2799  C   GLU B  27      -5.508  -3.188  18.641  1.00 80.00           C  
ATOM   2800  CB  GLU B  27      -5.688  -2.258  21.009  1.00 80.00           C  
ATOM   2801  HB2 GLU B  27      -4.970  -2.960  21.434  1.00 80.00           H  
ATOM   2802  HB3 GLU B  27      -5.135  -1.408  20.610  1.00 80.00           H  
ATOM   2803  O   GLU B  27      -5.628  -2.512  17.629  1.00 80.00           O  
ATOM   2804  CG  GLU B  27      -6.633  -1.747  22.120  1.00 80.00           C  
ATOM   2805  HG2 GLU B  27      -7.173  -0.878  21.745  1.00 80.00           H  
ATOM   2806  HG3 GLU B  27      -7.374  -2.515  22.342  1.00 80.00           H  
ATOM   2807  CD  GLU B  27      -5.925  -1.379  23.442  1.00 80.00           C  
ATOM   2808  OE1 GLU B  27      -6.656  -1.077  24.426  1.00 80.00           O  
ATOM   2809  OE2 GLU B  27      -4.676  -1.501  23.526  1.00 80.00           O  
ATOM   2810  N   LEU B  28      -4.642  -4.199  18.677  1.00 80.39           N  
ATOM   2811  H   LEU B  28      -4.560  -4.752  19.518  1.00 80.39           H  
ATOM   2812  CA  LEU B  28      -3.764  -4.506  17.544  1.00 80.39           C  
ATOM   2813  HA  LEU B  28      -3.255  -3.596  17.226  1.00 80.39           H  
ATOM   2814  C   LEU B  28      -4.539  -5.005  16.313  1.00 80.39           C  
ATOM   2815  CB  LEU B  28      -2.721  -5.530  18.004  1.00 80.39           C  
ATOM   2816  HB2 LEU B  28      -3.243  -6.372  18.459  1.00 80.39           H  
ATOM   2817  HB3 LEU B  28      -2.186  -5.905  17.131  1.00 80.39           H  
ATOM   2818  O   LEU B  28      -4.314  -4.528  15.210  1.00 80.39           O  
ATOM   2819  CG  LEU B  28      -1.704  -4.951  19.000  1.00 80.39           C  
ATOM   2820  HG  LEU B  28      -2.207  -4.371  19.773  1.00 80.39           H  
ATOM   2821  CD1 LEU B  28      -0.988  -6.116  19.680  1.00 80.39           C  
ATOM   2822 HD11 LEU B  28      -1.711  -6.725  20.221  1.00 80.39           H  
ATOM   2823 HD12 LEU B  28      -0.496  -6.725  18.922  1.00 80.39           H  
ATOM   2824 HD13 LEU B  28      -0.246  -5.726  20.378  1.00 80.39           H  
ATOM   2825  CD2 LEU B  28      -0.692  -4.043  18.305  1.00 80.39           C  
ATOM   2826 HD21 LEU B  28       0.094  -3.749  19.000  1.00 80.39           H  
ATOM   2827 HD22 LEU B  28      -1.181  -3.149  17.918  1.00 80.39           H  
ATOM   2828 HD23 LEU B  28      -0.231  -4.567  17.467  1.00 80.39           H  
ATOM   2829  N   GLU B  29      -5.481  -5.934  16.490  1.00 76.24           N  
ATOM   2830  H   GLU B  29      -5.601  -6.322  17.414  1.00 76.24           H  
ATOM   2831  CA  GLU B  29      -6.180  -6.577  15.363  1.00 76.24           C  
ATOM   2832  HA  GLU B  29      -5.485  -6.711  14.534  1.00 76.24           H  
ATOM   2833  C   GLU B  29      -7.359  -5.757  14.822  1.00 76.24           C  
ATOM   2834  CB  GLU B  29      -6.699  -7.963  15.802  1.00 76.24           C  
ATOM   2835  HB2 GLU B  29      -7.308  -7.845  16.699  1.00 76.24           H  
ATOM   2836  HB3 GLU B  29      -7.329  -8.372  15.012  1.00 76.24           H  
ATOM   2837  O   GLU B  29      -7.734  -5.880  13.656  1.00 76.24           O  
ATOM   2838  CG  GLU B  29      -5.565  -8.962  16.072  1.00 76.24           C  
ATOM   2839  HG2 GLU B  29      -4.977  -9.065  15.160  1.00 76.24           H  
ATOM   2840  HG3 GLU B  29      -4.922  -8.550  16.850  1.00 76.24           H  
ATOM   2841  CD  GLU B  29      -6.039 -10.356  16.529  1.00 76.24           C  
ATOM   2842  OE1 GLU B  29      -5.289 -11.344  16.312  1.00 76.24           O  
ATOM   2843  OE2 GLU B  29      -7.103 -10.476  17.175  1.00 76.24           O  
ATOM   2844  N   SER B  30      -8.009  -4.975  15.683  1.00 76.06           N  
ATOM   2845  H   SER B  30      -7.617  -4.866  16.607  1.00 76.06           H  
ATOM   2846  CA  SER B  30      -9.379  -4.511  15.443  1.00 76.06           C  
ATOM   2847  HA  SER B  30      -9.489  -4.305  14.379  1.00 76.06           H  
ATOM   2848  C   SER B  30      -9.714  -3.194  16.151  1.00 76.06           C  
ATOM   2849  CB  SER B  30     -10.373  -5.635  15.795  1.00 76.06           C  
ATOM   2850  HB2 SER B  30     -10.237  -6.455  15.090  1.00 76.06           H  
ATOM   2851  HB3 SER B  30     -11.398  -5.278  15.697  1.00 76.06           H  
ATOM   2852  O   SER B  30     -10.891  -2.935  16.403  1.00 76.06           O  
ATOM   2853  OG  SER B  30     -10.152  -6.127  17.110  1.00 76.06           O  
ATOM   2854  HG  SER B  30      -9.460  -5.576  17.484  1.00 76.06           H  
ATOM   2855  N   ASP B  31      -8.721  -2.346  16.477  1.00 79.32           N  
ATOM   2856  H   ASP B  31      -7.756  -2.599  16.324  1.00 79.32           H  
ATOM   2857  CA  ASP B  31      -9.036  -0.998  16.977  1.00 79.32           C  
ATOM   2858  HA  ASP B  31      -9.639  -1.140  17.873  1.00 79.32           H  
ATOM   2859  C   ASP B  31      -9.838  -0.252  15.893  1.00 79.32           C  
ATOM   2860  CB  ASP B  31      -7.800  -0.187  17.421  1.00 79.32           C  
ATOM   2861  HB2 ASP B  31      -7.127  -0.859  17.953  1.00 79.32           H  
ATOM   2862  HB3 ASP B  31      -7.280   0.225  16.557  1.00 79.32           H  
ATOM   2863  O   ASP B  31      -9.372  -0.158  14.740  1.00 79.32           O  
ATOM   2864  CG  ASP B  31      -8.084   0.913  18.457  1.00 79.32           C  
ATOM   2865  OD1 ASP B  31      -9.251   1.075  18.878  1.00 79.32           O  
ATOM   2866  OD2 ASP B  31      -7.116   1.568  18.905  1.00 79.32           O  
ATOM   2867  N   PRO B  32     -11.058   0.226  16.204  1.00 90.28           N  
ATOM   2868  CA  PRO B  32     -11.848   0.988  15.255  1.00 90.28           C  
ATOM   2869  HA  PRO B  32     -11.947   0.412  14.335  1.00 90.28           H  
ATOM   2870  C   PRO B  32     -11.157   2.321  14.964  1.00 90.28           C  
ATOM   2871  CB  PRO B  32     -13.228   1.166  15.898  1.00 90.28           C  
ATOM   2872  HB2 PRO B  32     -13.334   2.172  16.303  1.00 90.28           H  
ATOM   2873  HB3 PRO B  32     -14.018   0.947  15.179  1.00 90.28           H  
ATOM   2874  O   PRO B  32     -10.733   3.031  15.879  1.00 90.28           O  
ATOM   2875  CG  PRO B  32     -13.271   0.159  17.041  1.00 90.28           C  
ATOM   2876  HG2 PRO B  32     -13.885   0.512  17.869  1.00 90.28           H  
ATOM   2877  HG3 PRO B  32     -13.634  -0.800  16.671  1.00 90.28           H  
ATOM   2878  CD  PRO B  32     -11.811   0.026  17.434  1.00 90.28           C  
ATOM   2879  HD2 PRO B  32     -11.650  -0.959  17.873  1.00 90.28           H  
ATOM   2880  HD3 PRO B  32     -11.556   0.812  18.145  1.00 90.28           H  
ATOM   2881  N   ILE B  33     -11.063   2.688  13.688  1.00 98.05           N  
ATOM   2882  H   ILE B  33     -11.462   2.094  12.976  1.00 98.05           H  
ATOM   2883  CA  ILE B  33     -10.425   3.942  13.275  1.00 98.05           C  
ATOM   2884  HA  ILE B  33      -9.784   4.308  14.077  1.00 98.05           H  
ATOM   2885  C   ILE B  33     -11.511   4.993  13.058  1.00 98.05           C  
ATOM   2886  CB  ILE B  33      -9.514   3.712  12.051  1.00 98.05           C  
ATOM   2887  HB  ILE B  33     -10.132   3.355  11.227  1.00 98.05           H  
ATOM   2888  O   ILE B  33     -12.413   4.806  12.247  1.00 98.05           O  
ATOM   2889  CG1 ILE B  33      -8.432   2.632  12.294  1.00 98.05           C  
ATOM   2890 HG12 ILE B  33      -7.805   2.562  11.405  1.00 98.05           H  
ATOM   2891 HG13 ILE B  33      -8.917   1.663  12.415  1.00 98.05           H  
ATOM   2892  CG2 ILE B  33      -8.868   5.026  11.588  1.00 98.05           C  
ATOM   2893 HG21 ILE B  33      -8.281   5.469  12.392  1.00 98.05           H  
ATOM   2894 HG22 ILE B  33      -9.634   5.737  11.279  1.00 98.05           H  
ATOM   2895 HG23 ILE B  33      -8.219   4.834  10.734  1.00 98.05           H  
ATOM   2896  CD1 ILE B  33      -7.516   2.863  13.504  1.00 98.05           C  
ATOM   2897 HD11 ILE B  33      -6.751   2.086  13.526  1.00 98.05           H  
ATOM   2898 HD12 ILE B  33      -7.023   3.832  13.437  1.00 98.05           H  
ATOM   2899 HD13 ILE B  33      -8.089   2.805  14.429  1.00 98.05           H  
ATOM   2900  N   ALA B  34     -11.456   6.090  13.804  1.00 98.43           N  
ATOM   2901  H   ALA B  34     -10.620   6.246  14.349  1.00 98.43           H  
ATOM   2902  CA  ALA B  34     -12.363   7.217  13.655  1.00 98.43           C  
ATOM   2903  HA  ALA B  34     -13.375   6.849  13.488  1.00 98.43           H  
ATOM   2904  C   ALA B  34     -11.960   8.081  12.455  1.00 98.43           C  
ATOM   2905  CB  ALA B  34     -12.354   8.030  14.954  1.00 98.43           C  
ATOM   2906  HB1 ALA B  34     -12.808   7.446  15.754  1.00 98.43           H  
ATOM   2907  HB2 ALA B  34     -11.330   8.291  15.221  1.00 98.43           H  
ATOM   2908  HB3 ALA B  34     -12.920   8.951  14.814  1.00 98.43           H  
ATOM   2909  O   ALA B  34     -10.793   8.446  12.311  1.00 98.43           O  
ATOM   2910  N   ILE B  35     -12.947   8.458  11.646  1.00 98.85           N  
ATOM   2911  H   ILE B  35     -13.875   8.104  11.831  1.00 98.85           H  
ATOM   2912  CA  ILE B  35     -12.843   9.549  10.680  1.00 98.85           C  
ATOM   2913  HA  ILE B  35     -11.808   9.639  10.349  1.00 98.85           H  
ATOM   2914  C   ILE B  35     -13.235  10.826  11.418  1.00 98.85           C  
ATOM   2915  CB  ILE B  35     -13.727   9.293   9.437  1.00 98.85           C  
ATOM   2916  HB  ILE B  35     -14.774   9.258   9.739  1.00 98.85           H  
ATOM   2917  O   ILE B  35     -14.369  10.938  11.887  1.00 98.85           O  
ATOM   2918  CG1 ILE B  35     -13.361   7.940   8.782  1.00 98.85           C  
ATOM   2919 HG12 ILE B  35     -13.436   7.144   9.523  1.00 98.85           H  
ATOM   2920 HG13 ILE B  35     -12.329   7.989   8.436  1.00 98.85           H  
ATOM   2921  CG2 ILE B  35     -13.528  10.472   8.468  1.00 98.85           C  
ATOM   2922 HG21 ILE B  35     -14.041  10.300   7.521  1.00 98.85           H  
ATOM   2923 HG22 ILE B  35     -13.931  11.391   8.895  1.00 98.85           H  
ATOM   2924 HG23 ILE B  35     -12.465  10.619   8.275  1.00 98.85           H  
ATOM   2925  CD1 ILE B  35     -14.217   7.511   7.592  1.00 98.85           C  
ATOM   2926 HD11 ILE B  35     -15.266   7.474   7.887  1.00 98.85           H  
ATOM   2927 HD12 ILE B  35     -14.076   8.194   6.753  1.00 98.85           H  
ATOM   2928 HD13 ILE B  35     -13.906   6.517   7.271  1.00 98.85           H  
ATOM   2929  N   VAL B  36     -12.301  11.763  11.567  1.00 98.51           N  
ATOM   2930  H   VAL B  36     -11.394  11.591  11.155  1.00 98.51           H  
ATOM   2931  CA  VAL B  36     -12.490  12.991  12.364  1.00 98.51           C  
ATOM   2932  HA  VAL B  36     -13.446  12.931  12.885  1.00 98.51           H  
ATOM   2933  C   VAL B  36     -12.593  14.255  11.517  1.00 98.51           C  
ATOM   2934  CB  VAL B  36     -11.413  13.143  13.455  1.00 98.51           C  
ATOM   2935  HB  VAL B  36     -11.591  14.075  13.990  1.00 98.51           H  
ATOM   2936  O   VAL B  36     -13.086  15.262  12.005  1.00 98.51           O  
ATOM   2937  CG1 VAL B  36     -11.506  12.002  14.478  1.00 98.51           C  
ATOM   2938 HG11 VAL B  36     -11.287  11.047  14.001  1.00 98.51           H  
ATOM   2939 HG12 VAL B  36     -12.511  11.975  14.900  1.00 98.51           H  
ATOM   2940 HG13 VAL B  36     -10.788  12.172  15.280  1.00 98.51           H  
ATOM   2941  CG2 VAL B  36      -9.984  13.184  12.899  1.00 98.51           C  
ATOM   2942 HG21 VAL B  36      -9.731  12.238  12.420  1.00 98.51           H  
ATOM   2943 HG22 VAL B  36      -9.277  13.360  13.709  1.00 98.51           H  
ATOM   2944 HG23 VAL B  36      -9.888  13.994  12.176  1.00 98.51           H  
ATOM   2945  N   GLY B  37     -12.179  14.200  10.253  1.00 98.71           N  
ATOM   2946  H   GLY B  37     -11.809  13.327   9.904  1.00 98.71           H  
ATOM   2947  CA  GLY B  37     -12.310  15.292   9.292  1.00 98.71           C  
ATOM   2948  HA2 GLY B  37     -13.214  15.865   9.498  1.00 98.71           H  
ATOM   2949  HA3 GLY B  37     -11.458  15.970   9.358  1.00 98.71           H  
ATOM   2950  C   GLY B  37     -12.373  14.762   7.869  1.00 98.71           C  
ATOM   2951  O   GLY B  37     -11.991  13.620   7.603  1.00 98.71           O  
ATOM   2952  N   MET B  38     -12.873  15.588   6.961  1.00 98.77           N  
ATOM   2953  H   MET B  38     -13.147  16.514   7.257  1.00 98.77           H  
ATOM   2954  CA  MET B  38     -12.987  15.277   5.539  1.00 98.77           C  
ATOM   2955  HA  MET B  38     -12.102  14.717   5.236  1.00 98.77           H  
ATOM   2956  C   MET B  38     -13.034  16.558   4.710  1.00 98.77           C  
ATOM   2957  CB  MET B  38     -14.230  14.406   5.274  1.00 98.77           C  
ATOM   2958  HB2 MET B  38     -14.150  13.489   5.858  1.00 98.77           H  
ATOM   2959  HB3 MET B  38     -14.247  14.134   4.219  1.00 98.77           H  
ATOM   2960  O   MET B  38     -13.567  17.567   5.176  1.00 98.77           O  
ATOM   2961  CG  MET B  38     -15.558  15.086   5.629  1.00 98.77           C  
ATOM   2962  HG2 MET B  38     -15.686  15.962   4.994  1.00 98.77           H  
ATOM   2963  HG3 MET B  38     -15.523  15.421   6.666  1.00 98.77           H  
ATOM   2964  SD  MET B  38     -17.011  14.019   5.424  1.00 98.77           S  
ATOM   2965  CE  MET B  38     -18.310  15.168   5.962  1.00 98.77           C  
ATOM   2966  HE1 MET B  38     -19.286  14.695   5.854  1.00 98.77           H  
ATOM   2967  HE2 MET B  38     -18.282  16.073   5.356  1.00 98.77           H  
ATOM   2968  HE3 MET B  38     -18.158  15.438   7.007  1.00 98.77           H  
ATOM   2969  N   ALA B  39     -12.520  16.495   3.486  1.00 98.81           N  
ATOM   2970  H   ALA B  39     -12.062  15.643   3.195  1.00 98.81           H  
ATOM   2971  CA  ALA B  39     -12.672  17.531   2.472  1.00 98.81           C  
ATOM   2972  HA  ALA B  39     -13.637  18.021   2.598  1.00 98.81           H  
ATOM   2973  C   ALA B  39     -12.634  16.909   1.074  1.00 98.81           C  
ATOM   2974  CB  ALA B  39     -11.576  18.583   2.635  1.00 98.81           C  
ATOM   2975  HB1 ALA B  39     -11.668  19.062   3.610  1.00 98.81           H  
ATOM   2976  HB2 ALA B  39     -10.600  18.107   2.545  1.00 98.81           H  
ATOM   2977  HB3 ALA B  39     -11.668  19.348   1.865  1.00 98.81           H  
ATOM   2978  O   ALA B  39     -12.087  15.817   0.870  1.00 98.81           O  
ATOM   2979  N   CYS B  40     -13.231  17.599   0.108  1.00 98.73           N  
ATOM   2980  H   CYS B  40     -13.605  18.518   0.300  1.00 98.73           H  
ATOM   2981  CA  CYS B  40     -13.224  17.161  -1.276  1.00 98.73           C  
ATOM   2982  HA  CYS B  40     -12.247  16.722  -1.476  1.00 98.73           H  
ATOM   2983  C   CYS B  40     -13.411  18.322  -2.248  1.00 98.73           C  
ATOM   2984  CB  CYS B  40     -14.305  16.089  -1.497  1.00 98.73           C  
ATOM   2985  HB2 CYS B  40     -14.084  15.224  -0.871  1.00 98.73           H  
ATOM   2986  HB3 CYS B  40     -14.271  15.771  -2.539  1.00 98.73           H  
ATOM   2987  O   CYS B  40     -14.228  19.207  -2.005  1.00 98.73           O  
ATOM   2988  SG  CYS B  40     -15.971  16.713  -1.105  1.00 98.73           S  
ATOM   2989  HG  CYS B  40     -15.801  17.927  -1.638  1.00 98.73           H  
ATOM   2990  N   ARG B  41     -12.748  18.224  -3.399  1.00 98.50           N  
ATOM   2991  H   ARG B  41     -12.096  17.458  -3.496  1.00 98.50           H  
ATOM   2992  CA  ARG B  41     -13.104  18.937  -4.623  1.00 98.50           C  
ATOM   2993  HA  ARG B  41     -13.982  19.552  -4.424  1.00 98.50           H  
ATOM   2994  C   ARG B  41     -13.464  17.934  -5.699  1.00 98.50           C  
ATOM   2995  CB  ARG B  41     -11.986  19.867  -5.083  1.00 98.50           C  
ATOM   2996  HB2 ARG B  41     -12.292  20.322  -6.025  1.00 98.50           H  
ATOM   2997  HB3 ARG B  41     -11.064  19.309  -5.247  1.00 98.50           H  
ATOM   2998  O   ARG B  41     -12.693  17.018  -5.973  1.00 98.50           O  
ATOM   2999  CG  ARG B  41     -11.754  20.964  -4.044  1.00 98.50           C  
ATOM   3000  HG2 ARG B  41     -11.153  20.568  -3.225  1.00 98.50           H  
ATOM   3001  HG3 ARG B  41     -12.702  21.324  -3.645  1.00 98.50           H  
ATOM   3002  CD  ARG B  41     -11.029  22.123  -4.704  1.00 98.50           C  
ATOM   3003  HD2 ARG B  41     -10.136  21.727  -5.187  1.00 98.50           H  
ATOM   3004  HD3 ARG B  41     -11.669  22.576  -5.460  1.00 98.50           H  
ATOM   3005  NE  ARG B  41     -10.669  23.129  -3.700  1.00 98.50           N  
ATOM   3006  HE  ARG B  41     -11.226  23.192  -2.860  1.00 98.50           H  
ATOM   3007  NH1 ARG B  41      -8.734  23.828  -4.700  1.00 98.50           N  
ATOM   3008 HH11 ARG B  41      -8.740  23.054  -5.350  1.00 98.50           H  
ATOM   3009 HH12 ARG B  41      -7.890  24.366  -4.569  1.00 98.50           H  
ATOM   3010  NH2 ARG B  41      -9.342  24.701  -2.757  1.00 98.50           N  
ATOM   3011 HH21 ARG B  41      -8.432  25.133  -2.815  1.00 98.50           H  
ATOM   3012 HH22 ARG B  41      -9.757  24.548  -1.849  1.00 98.50           H  
ATOM   3013  CZ  ARG B  41      -9.601  23.888  -3.733  1.00 98.50           C  
ATOM   3014  N   LEU B  42     -14.657  18.060  -6.259  1.00 98.64           N  
ATOM   3015  H   LEU B  42     -15.193  18.886  -6.038  1.00 98.64           H  
ATOM   3016  CA  LEU B  42     -15.229  17.116  -7.211  1.00 98.64           C  
ATOM   3017  HA  LEU B  42     -14.413  16.549  -7.661  1.00 98.64           H  
ATOM   3018  C   LEU B  42     -15.947  17.884  -8.339  1.00 98.64           C  
ATOM   3019  CB  LEU B  42     -16.170  16.130  -6.476  1.00 98.64           C  
ATOM   3020  HB2 LEU B  42     -16.990  16.701  -6.040  1.00 98.64           H  
ATOM   3021  HB3 LEU B  42     -16.610  15.445  -7.201  1.00 98.64           H  
ATOM   3022  O   LEU B  42     -16.255  19.072  -8.199  1.00 98.64           O  
ATOM   3023  CG  LEU B  42     -15.522  15.296  -5.350  1.00 98.64           C  
ATOM   3024  HG  LEU B  42     -14.999  15.958  -4.660  1.00 98.64           H  
ATOM   3025  CD1 LEU B  42     -16.599  14.577  -4.542  1.00 98.64           C  
ATOM   3026 HD11 LEU B  42     -17.223  13.969  -5.198  1.00 98.64           H  
ATOM   3027 HD12 LEU B  42     -16.136  13.948  -3.781  1.00 98.64           H  
ATOM   3028 HD13 LEU B  42     -17.216  15.323  -4.041  1.00 98.64           H  
ATOM   3029  CD2 LEU B  42     -14.530  14.254  -5.868  1.00 98.64           C  
ATOM   3030 HD21 LEU B  42     -15.019  13.546  -6.537  1.00 98.64           H  
ATOM   3031 HD22 LEU B  42     -14.083  13.722  -5.029  1.00 98.64           H  
ATOM   3032 HD23 LEU B  42     -13.732  14.756  -6.416  1.00 98.64           H  
ATOM   3033  N   PRO B  43     -16.218  17.227  -9.476  1.00 97.85           N  
ATOM   3034  CA  PRO B  43     -16.996  17.811 -10.562  1.00 97.85           C  
ATOM   3035  HA  PRO B  43     -16.430  18.645 -10.977  1.00 97.85           H  
ATOM   3036  C   PRO B  43     -18.385  18.310 -10.131  1.00 97.85           C  
ATOM   3037  CB  PRO B  43     -17.089  16.695 -11.600  1.00 97.85           C  
ATOM   3038  HB2 PRO B  43     -17.926  16.045 -11.344  1.00 97.85           H  
ATOM   3039  HB3 PRO B  43     -17.180  17.081 -12.616  1.00 97.85           H  
ATOM   3040  O   PRO B  43     -18.966  17.832  -9.156  1.00 97.85           O  
ATOM   3041  CG  PRO B  43     -15.807  15.898 -11.390  1.00 97.85           C  
ATOM   3042  HG2 PRO B  43     -15.888  14.875 -11.757  1.00 97.85           H  
ATOM   3043  HG3 PRO B  43     -14.965  16.412 -11.853  1.00 97.85           H  
ATOM   3044  CD  PRO B  43     -15.668  15.941  -9.875  1.00 97.85           C  
ATOM   3045  HD2 PRO B  43     -14.614  15.861  -9.610  1.00 97.85           H  
ATOM   3046  HD3 PRO B  43     -16.239  15.129  -9.425  1.00 97.85           H  
ATOM   3047  N   GLY B  44     -18.940  19.264 -10.885  1.00 96.47           N  
ATOM   3048  H   GLY B  44     -18.433  19.578 -11.700  1.00 96.47           H  
ATOM   3049  CA  GLY B  44     -20.248  19.866 -10.584  1.00 96.47           C  
ATOM   3050  HA2 GLY B  44     -20.923  19.100 -10.203  1.00 96.47           H  
ATOM   3051  HA3 GLY B  44     -20.668  20.264 -11.507  1.00 96.47           H  
ATOM   3052  C   GLY B  44     -20.198  21.008  -9.562  1.00 96.47           C  
ATOM   3053  O   GLY B  44     -21.159  21.191  -8.815  1.00 96.47           O  
ATOM   3054  N   GLU B  45     -19.089  21.761  -9.539  1.00 95.18           N  
ATOM   3055  H   GLU B  45     -18.363  21.536 -10.203  1.00 95.18           H  
ATOM   3056  CA  GLU B  45     -18.810  22.847  -8.578  1.00 95.18           C  
ATOM   3057  HA  GLU B  45     -17.780  23.167  -8.736  1.00 95.18           H  
ATOM   3058  C   GLU B  45     -18.873  22.395  -7.112  1.00 95.18           C  
ATOM   3059  CB  GLU B  45     -19.693  24.080  -8.815  1.00 95.18           C  
ATOM   3060  HB2 GLU B  45     -19.389  24.842  -8.097  1.00 95.18           H  
ATOM   3061  HB3 GLU B  45     -20.733  23.819  -8.617  1.00 95.18           H  
ATOM   3062  O   GLU B  45     -19.380  23.106  -6.240  1.00 95.18           O  
ATOM   3063  CG  GLU B  45     -19.593  24.702 -10.210  1.00 95.18           C  
ATOM   3064  HG2 GLU B  45     -18.548  24.929 -10.420  1.00 95.18           H  
ATOM   3065  HG3 GLU B  45     -19.945  23.983 -10.949  1.00 95.18           H  
ATOM   3066  CD  GLU B  45     -20.431  25.990 -10.307  1.00 95.18           C  
ATOM   3067  OE1 GLU B  45     -20.465  26.561 -11.419  1.00 95.18           O  
ATOM   3068  OE2 GLU B  45     -21.059  26.390  -9.292  1.00 95.18           O  
ATOM   3069  N   VAL B  46     -18.389  21.182  -6.844  1.00 97.77           N  
ATOM   3070  H   VAL B  46     -17.967  20.646  -7.589  1.00 97.77           H  
ATOM   3071  CA  VAL B  46     -18.287  20.643  -5.492  1.00 97.77           C  
ATOM   3072  HA  VAL B  46     -19.037  21.105  -4.850  1.00 97.77           H  
ATOM   3073  C   VAL B  46     -16.911  20.992  -4.943  1.00 97.77           C  
ATOM   3074  CB  VAL B  46     -18.544  19.130  -5.506  1.00 97.77           C  
ATOM   3075  HB  VAL B  46     -17.888  18.666  -6.242  1.00 97.77           H  
ATOM   3076  O   VAL B  46     -15.919  20.388  -5.328  1.00 97.77           O  
ATOM   3077  CG1 VAL B  46     -18.276  18.490  -4.142  1.00 97.77           C  
ATOM   3078 HG11 VAL B  46     -17.223  18.580  -3.876  1.00 97.77           H  
ATOM   3079 HG12 VAL B  46     -18.879  18.977  -3.375  1.00 97.77           H  
ATOM   3080 HG13 VAL B  46     -18.516  17.428  -4.196  1.00 97.77           H  
ATOM   3081  CG2 VAL B  46     -19.993  18.819  -5.902  1.00 97.77           C  
ATOM   3082 HG21 VAL B  46     -20.185  19.189  -6.909  1.00 97.77           H  
ATOM   3083 HG22 VAL B  46     -20.149  17.740  -5.898  1.00 97.77           H  
ATOM   3084 HG23 VAL B  46     -20.686  19.296  -5.209  1.00 97.77           H  
ATOM   3085  N   ASP B  47     -16.855  21.953  -4.031  1.00 95.87           N  
ATOM   3086  H   ASP B  47     -17.684  22.492  -3.828  1.00 95.87           H  
ATOM   3087  CA  ASP B  47     -15.645  22.398  -3.324  1.00 95.87           C  
ATOM   3088  HA  ASP B  47     -14.774  21.909  -3.759  1.00 95.87           H  
ATOM   3089  C   ASP B  47     -15.659  22.033  -1.827  1.00 95.87           C  
ATOM   3090  CB  ASP B  47     -15.490  23.912  -3.537  1.00 95.87           C  
ATOM   3091  HB2 ASP B  47     -14.563  24.243  -3.069  1.00 95.87           H  
ATOM   3092  HB3 ASP B  47     -15.405  24.105  -4.606  1.00 95.87           H  
ATOM   3093  O   ASP B  47     -14.777  22.425  -1.069  1.00 95.87           O  
ATOM   3094  CG  ASP B  47     -16.660  24.743  -2.977  1.00 95.87           C  
ATOM   3095  OD1 ASP B  47     -17.642  24.156  -2.446  1.00 95.87           O  
ATOM   3096  OD2 ASP B  47     -16.604  25.983  -3.129  1.00 95.87           O  
ATOM   3097  N   SER B  48     -16.691  21.309  -1.386  1.00 96.64           N  
ATOM   3098  H   SER B  48     -17.389  21.038  -2.064  1.00 96.64           H  
ATOM   3099  CA  SER B  48     -16.916  20.925   0.007  1.00 96.64           C  
ATOM   3100  HA  SER B  48     -15.949  20.680   0.445  1.00 96.64           H  
ATOM   3101  C   SER B  48     -17.856  19.713   0.113  1.00 96.64           C  
ATOM   3102  CB  SER B  48     -17.517  22.106   0.783  1.00 96.64           C  
ATOM   3103  HB2 SER B  48     -17.788  21.789   1.790  1.00 96.64           H  
ATOM   3104  HB3 SER B  48     -16.775  22.901   0.857  1.00 96.64           H  
ATOM   3105  O   SER B  48     -18.659  19.463  -0.798  1.00 96.64           O  
ATOM   3106  OG  SER B  48     -18.663  22.603   0.117  1.00 96.64           O  
ATOM   3107  HG  SER B  48     -18.334  23.118  -0.624  1.00 96.64           H  
ATOM   3108  N   PRO B  49     -17.826  18.960   1.230  1.00 97.96           N  
ATOM   3109  CA  PRO B  49     -18.772  17.869   1.479  1.00 97.96           C  
ATOM   3110  HA  PRO B  49     -18.634  17.107   0.712  1.00 97.96           H  
ATOM   3111  C   PRO B  49     -20.244  18.320   1.478  1.00 97.96           C  
ATOM   3112  CB  PRO B  49     -18.368  17.296   2.842  1.00 97.96           C  
ATOM   3113  HB2 PRO B  49     -18.937  17.782   3.636  1.00 97.96           H  
ATOM   3114  HB3 PRO B  49     -18.506  16.216   2.879  1.00 97.96           H  
ATOM   3115  O   PRO B  49     -21.124  17.596   1.009  1.00 97.96           O  
ATOM   3116  CG  PRO B  49     -16.897  17.678   2.989  1.00 97.96           C  
ATOM   3117  HG2 PRO B  49     -16.602  17.759   4.035  1.00 97.96           H  
ATOM   3118  HG3 PRO B  49     -16.272  16.959   2.459  1.00 97.96           H  
ATOM   3119  CD  PRO B  49     -16.832  19.031   2.293  1.00 97.96           C  
ATOM   3120  HD2 PRO B  49     -15.826  19.193   1.907  1.00 97.96           H  
ATOM   3121  HD3 PRO B  49     -17.105  19.821   2.993  1.00 97.96           H  
ATOM   3122  N   GLU B  50     -20.540  19.529   1.958  1.00 95.10           N  
ATOM   3123  H   GLU B  50     -19.820  20.059   2.429  1.00 95.10           H  
ATOM   3124  CA  GLU B  50     -21.886  20.104   1.938  1.00 95.10           C  
ATOM   3125  HA  GLU B  50     -22.573  19.416   2.429  1.00 95.10           H  
ATOM   3126  C   GLU B  50     -22.390  20.297   0.504  1.00 95.10           C  
ATOM   3127  CB  GLU B  50     -21.922  21.446   2.688  1.00 95.10           C  
ATOM   3128  HB2 GLU B  50     -21.157  22.116   2.296  1.00 95.10           H  
ATOM   3129  HB3 GLU B  50     -22.889  21.907   2.491  1.00 95.10           H  
ATOM   3130  O   GLU B  50     -23.510  19.883   0.189  1.00 95.10           O  
ATOM   3131  CG  GLU B  50     -21.790  21.320   4.215  1.00 95.10           C  
ATOM   3132  HG2 GLU B  50     -22.519  20.588   4.561  1.00 95.10           H  
ATOM   3133  HG3 GLU B  50     -22.062  22.280   4.654  1.00 95.10           H  
ATOM   3134  CD  GLU B  50     -20.388  20.937   4.722  1.00 95.10           C  
ATOM   3135  OE1 GLU B  50     -20.313  20.497   5.889  1.00 95.10           O  
ATOM   3136  OE2 GLU B  50     -19.409  21.059   3.950  1.00 95.10           O  
ATOM   3137  N   ARG B  51     -21.548  20.838  -0.386  1.00 97.02           N  
ATOM   3138  H   ARG B  51     -20.640  21.144  -0.065  1.00 97.02           H  
ATOM   3139  CA  ARG B  51     -21.875  20.969  -1.811  1.00 97.02           C  
ATOM   3140  HA  ARG B  51     -22.846  21.454  -1.909  1.00 97.02           H  
ATOM   3141  C   ARG B  51     -22.023  19.622  -2.511  1.00 97.02           C  
ATOM   3142  CB  ARG B  51     -20.821  21.832  -2.513  1.00 97.02           C  
ATOM   3143  HB2 ARG B  51     -20.889  21.634  -3.583  1.00 97.02           H  
ATOM   3144  HB3 ARG B  51     -19.818  21.544  -2.196  1.00 97.02           H  
ATOM   3145  O   ARG B  51     -22.902  19.483  -3.362  1.00 97.02           O  
ATOM   3146  CG  ARG B  51     -21.042  23.334  -2.252  1.00 97.02           C  
ATOM   3147  HG2 ARG B  51     -20.230  23.731  -1.643  1.00 97.02           H  
ATOM   3148  HG3 ARG B  51     -21.987  23.507  -1.736  1.00 97.02           H  
ATOM   3149  CD  ARG B  51     -21.064  24.055  -3.596  1.00 97.02           C  
ATOM   3150  HD2 ARG B  51     -21.848  23.622  -4.217  1.00 97.02           H  
ATOM   3151  HD3 ARG B  51     -20.096  23.893  -4.070  1.00 97.02           H  
ATOM   3152  NE  ARG B  51     -21.287  25.500  -3.471  1.00 97.02           N  
ATOM   3153  HE  ARG B  51     -21.314  25.881  -2.537  1.00 97.02           H  
ATOM   3154  NH1 ARG B  51     -21.179  25.900  -5.730  1.00 97.02           N  
ATOM   3155 HH11 ARG B  51     -21.158  26.505  -6.538  1.00 97.02           H  
ATOM   3156 HH12 ARG B  51     -20.854  24.953  -5.860  1.00 97.02           H  
ATOM   3157  NH2 ARG B  51     -21.461  27.607  -4.304  1.00 97.02           N  
ATOM   3158 HH21 ARG B  51     -21.364  28.218  -5.103  1.00 97.02           H  
ATOM   3159 HH22 ARG B  51     -21.448  27.961  -3.358  1.00 97.02           H  
ATOM   3160  CZ  ARG B  51     -21.313  26.328  -4.500  1.00 97.02           C  
ATOM   3161  N   LEU B  52     -21.242  18.607  -2.126  1.00 98.18           N  
ATOM   3162  H   LEU B  52     -20.504  18.798  -1.463  1.00 98.18           H  
ATOM   3163  CA  LEU B  52     -21.435  17.241  -2.625  1.00 98.18           C  
ATOM   3164  HA  LEU B  52     -21.355  17.263  -3.712  1.00 98.18           H  
ATOM   3165  C   LEU B  52     -22.834  16.726  -2.268  1.00 98.18           C  
ATOM   3166  CB  LEU B  52     -20.355  16.300  -2.058  1.00 98.18           C  
ATOM   3167  HB2 LEU B  52     -20.420  16.299  -0.970  1.00 98.18           H  
ATOM   3168  HB3 LEU B  52     -19.365  16.675  -2.316  1.00 98.18           H  
ATOM   3169  O   LEU B  52     -23.524  16.148  -3.110  1.00 98.18           O  
ATOM   3170  CG  LEU B  52     -20.491  14.841  -2.534  1.00 98.18           C  
ATOM   3171  HG  LEU B  52     -21.442  14.439  -2.184  1.00 98.18           H  
ATOM   3172  CD1 LEU B  52     -20.436  14.693  -4.057  1.00 98.18           C  
ATOM   3173 HD11 LEU B  52     -20.418  13.638  -4.329  1.00 98.18           H  
ATOM   3174 HD12 LEU B  52     -21.318  15.147  -4.510  1.00 98.18           H  
ATOM   3175 HD13 LEU B  52     -19.543  15.179  -4.450  1.00 98.18           H  
ATOM   3176  CD2 LEU B  52     -19.389  13.990  -1.907  1.00 98.18           C  
ATOM   3177 HD21 LEU B  52     -18.409  14.369  -2.198  1.00 98.18           H  
ATOM   3178 HD22 LEU B  52     -19.486  12.952  -2.224  1.00 98.18           H  
ATOM   3179 HD23 LEU B  52     -19.476  14.039  -0.821  1.00 98.18           H  
ATOM   3180  N   TRP B  53     -23.279  16.955  -1.031  1.00 97.16           N  
ATOM   3181  H   TRP B  53     -22.676  17.433  -0.377  1.00 97.16           H  
ATOM   3182  CA  TRP B  53     -24.623  16.558  -0.628  1.00 97.16           C  
ATOM   3183  HA  TRP B  53     -24.743  15.492  -0.817  1.00 97.16           H  
ATOM   3184  C   TRP B  53     -25.716  17.283  -1.411  1.00 97.16           C  
ATOM   3185  CB  TRP B  53     -24.843  16.814   0.851  1.00 97.16           C  
ATOM   3186  HB2 TRP B  53     -24.743  17.877   1.070  1.00 97.16           H  
ATOM   3187  HB3 TRP B  53     -24.092  16.275   1.428  1.00 97.16           H  
ATOM   3188  O   TRP B  53     -26.689  16.647  -1.827  1.00 97.16           O  
ATOM   3189  CG  TRP B  53     -26.199  16.355   1.263  1.00 97.16           C  
ATOM   3190  CD1 TRP B  53     -27.296  17.130   1.415  1.00 97.16           C  
ATOM   3191  HD1 TRP B  53     -27.330  18.192   1.222  1.00 97.16           H  
ATOM   3192  CD2 TRP B  53     -26.618  14.993   1.555  1.00 97.16           C  
ATOM   3193  CE2 TRP B  53     -27.982  15.022   1.964  1.00 97.16           C  
ATOM   3194  CE3 TRP B  53     -25.957  13.749   1.563  1.00 97.16           C  
ATOM   3195  HE3 TRP B  53     -24.921  13.697   1.262  1.00 97.16           H  
ATOM   3196  NE1 TRP B  53     -28.347  16.350   1.856  1.00 97.16           N  
ATOM   3197  HE1 TRP B  53     -29.287  16.705   1.957  1.00 97.16           H  
ATOM   3198  CH2 TRP B  53     -27.982  12.633   2.337  1.00 97.16           C  
ATOM   3199  HH2 TRP B  53     -28.485  11.716   2.607  1.00 97.16           H  
ATOM   3200  CZ2 TRP B  53     -28.672  13.858   2.336  1.00 97.16           C  
ATOM   3201  HZ2 TRP B  53     -29.715  13.902   2.613  1.00 97.16           H  
ATOM   3202  CZ3 TRP B  53     -26.625  12.587   1.978  1.00 97.16           C  
ATOM   3203  HZ3 TRP B  53     -26.088  11.651   2.028  1.00 97.16           H  
ATOM   3204  N   GLU B  54     -25.575  18.594  -1.620  1.00 96.47           N  
ATOM   3205  H   GLU B  54     -24.780  19.071  -1.221  1.00 96.47           H  
ATOM   3206  CA  GLU B  54     -26.511  19.361  -2.445  1.00 96.47           C  
ATOM   3207  HA  GLU B  54     -27.518  19.258  -2.041  1.00 96.47           H  
ATOM   3208  C   GLU B  54     -26.554  18.827  -3.879  1.00 96.47           C  
ATOM   3209  CB  GLU B  54     -26.147  20.850  -2.458  1.00 96.47           C  
ATOM   3210  HB2 GLU B  54     -26.690  21.323  -3.276  1.00 96.47           H  
ATOM   3211  HB3 GLU B  54     -25.079  20.964  -2.641  1.00 96.47           H  
ATOM   3212  O   GLU B  54     -27.643  18.652  -4.425  1.00 96.47           O  
ATOM   3213  CG  GLU B  54     -26.539  21.560  -1.155  1.00 96.47           C  
ATOM   3214  HG2 GLU B  54     -27.597  21.376  -0.969  1.00 96.47           H  
ATOM   3215  HG3 GLU B  54     -25.974  21.128  -0.329  1.00 96.47           H  
ATOM   3216  CD  GLU B  54     -26.293  23.077  -1.207  1.00 96.47           C  
ATOM   3217  OE1 GLU B  54     -26.793  23.757  -0.283  1.00 96.47           O  
ATOM   3218  OE2 GLU B  54     -25.651  23.549  -2.174  1.00 96.47           O  
ATOM   3219  N   LEU B  55     -25.409  18.499  -4.488  1.00 97.53           N  
ATOM   3220  H   LEU B  55     -24.540  18.684  -4.007  1.00 97.53           H  
ATOM   3221  CA  LEU B  55     -25.352  17.883  -5.818  1.00 97.53           C  
ATOM   3222  HA  LEU B  55     -25.819  18.560  -6.533  1.00 97.53           H  
ATOM   3223  C   LEU B  55     -26.138  16.560  -5.860  1.00 97.53           C  
ATOM   3224  CB  LEU B  55     -23.878  17.678  -6.223  1.00 97.53           C  
ATOM   3225  HB2 LEU B  55     -23.333  18.616  -6.115  1.00 97.53           H  
ATOM   3226  HB3 LEU B  55     -23.427  16.958  -5.541  1.00 97.53           H  
ATOM   3227  O   LEU B  55     -27.009  16.388  -6.715  1.00 97.53           O  
ATOM   3228  CG  LEU B  55     -23.709  17.159  -7.666  1.00 97.53           C  
ATOM   3229  HG  LEU B  55     -24.439  16.373  -7.862  1.00 97.53           H  
ATOM   3230  CD1 LEU B  55     -23.901  18.281  -8.687  1.00 97.53           C  
ATOM   3231 HD11 LEU B  55     -23.795  17.874  -9.693  1.00 97.53           H  
ATOM   3232 HD12 LEU B  55     -23.147  19.053  -8.536  1.00 97.53           H  
ATOM   3233 HD13 LEU B  55     -24.897  18.711  -8.583  1.00 97.53           H  
ATOM   3234  CD2 LEU B  55     -22.325  16.555  -7.875  1.00 97.53           C  
ATOM   3235 HD21 LEU B  55     -21.557  17.322  -7.779  1.00 97.53           H  
ATOM   3236 HD22 LEU B  55     -22.143  15.766  -7.145  1.00 97.53           H  
ATOM   3237 HD23 LEU B  55     -22.260  16.128  -8.876  1.00 97.53           H  
ATOM   3238  N   ILE B  56     -25.881  15.661  -4.906  1.00 96.93           N  
ATOM   3239  H   ILE B  56     -25.152  15.882  -4.243  1.00 96.93           H  
ATOM   3240  CA  ILE B  56     -26.513  14.336  -4.841  1.00 96.93           C  
ATOM   3241  HA  ILE B  56     -26.374  13.836  -5.800  1.00 96.93           H  
ATOM   3242  C   ILE B  56     -28.026  14.455  -4.620  1.00 96.93           C  
ATOM   3243  CB  ILE B  56     -25.830  13.481  -3.747  1.00 96.93           C  
ATOM   3244  HB  ILE B  56     -25.803  14.063  -2.826  1.00 96.93           H  
ATOM   3245  O   ILE B  56     -28.814  13.848  -5.344  1.00 96.93           O  
ATOM   3246  CG1 ILE B  56     -24.379  13.141  -4.163  1.00 96.93           C  
ATOM   3247 HG12 ILE B  56     -23.872  14.037  -4.522  1.00 96.93           H  
ATOM   3248 HG13 ILE B  56     -24.395  12.426  -4.985  1.00 96.93           H  
ATOM   3249  CG2 ILE B  56     -26.611  12.181  -3.469  1.00 96.93           C  
ATOM   3250 HG21 ILE B  56     -26.682  11.584  -4.378  1.00 96.93           H  
ATOM   3251 HG22 ILE B  56     -27.615  12.414  -3.114  1.00 96.93           H  
ATOM   3252 HG23 ILE B  56     -26.125  11.593  -2.691  1.00 96.93           H  
ATOM   3253  CD1 ILE B  56     -23.542  12.565  -3.017  1.00 96.93           C  
ATOM   3254 HD11 ILE B  56     -23.924  11.584  -2.737  1.00 96.93           H  
ATOM   3255 HD12 ILE B  56     -22.508  12.453  -3.344  1.00 96.93           H  
ATOM   3256 HD13 ILE B  56     -23.575  13.234  -2.156  1.00 96.93           H  
ATOM   3257  N   THR B  57     -28.455  15.247  -3.635  1.00 95.00           N  
ATOM   3258  H   THR B  57     -27.766  15.756  -3.100  1.00 95.00           H  
ATOM   3259  CA  THR B  57     -29.879  15.357  -3.269  1.00 95.00           C  
ATOM   3260  HA  THR B  57     -30.319  14.361  -3.324  1.00 95.00           H  
ATOM   3261  C   THR B  57     -30.703  16.210  -4.223  1.00 95.00           C  
ATOM   3262  CB  THR B  57     -30.082  15.864  -1.841  1.00 95.00           C  
ATOM   3263  HB  THR B  57     -31.145  16.050  -1.689  1.00 95.00           H  
ATOM   3264  O   THR B  57     -31.908  15.993  -4.327  1.00 95.00           O  
ATOM   3265  CG2 THR B  57     -29.647  14.810  -0.831  1.00 95.00           C  
ATOM   3266 HG21 THR B  57     -30.022  15.100   0.151  1.00 95.00           H  
ATOM   3267 HG22 THR B  57     -30.082  13.844  -1.087  1.00 95.00           H  
ATOM   3268 HG23 THR B  57     -28.561  14.722  -0.815  1.00 95.00           H  
ATOM   3269  OG1 THR B  57     -29.374  17.056  -1.589  1.00 95.00           O  
ATOM   3270  HG1 THR B  57     -28.433  16.867  -1.619  1.00 95.00           H  
ATOM   3271  N   SER B  58     -30.075  17.124  -4.970  1.00 94.98           N  
ATOM   3272  H   SER B  58     -29.096  17.302  -4.795  1.00 94.98           H  
ATOM   3273  CA  SER B  58     -30.733  17.826  -6.080  1.00 94.98           C  
ATOM   3274  HA  SER B  58     -31.739  18.088  -5.754  1.00 94.98           H  
ATOM   3275  C   SER B  58     -30.917  16.953  -7.327  1.00 94.98           C  
ATOM   3276  CB  SER B  58     -30.028  19.147  -6.423  1.00 94.98           C  
ATOM   3277  HB2 SER B  58     -30.571  19.639  -7.231  1.00 94.98           H  
ATOM   3278  HB3 SER B  58     -30.061  19.798  -5.550  1.00 94.98           H  
ATOM   3279  O   SER B  58     -31.572  17.391  -8.271  1.00 94.98           O  
ATOM   3280  OG  SER B  58     -28.676  18.981  -6.813  1.00 94.98           O  
ATOM   3281  HG  SER B  58     -28.210  18.718  -6.016  1.00 94.98           H  
ATOM   3282  N   GLY B  59     -30.376  15.728  -7.342  1.00 94.62           N  
ATOM   3283  H   GLY B  59     -29.845  15.418  -6.540  1.00 94.62           H  
ATOM   3284  CA  GLY B  59     -30.502  14.808  -8.471  1.00 94.62           C  
ATOM   3285  HA2 GLY B  59     -31.555  14.672  -8.717  1.00 94.62           H  
ATOM   3286  HA3 GLY B  59     -30.080  13.845  -8.183  1.00 94.62           H  
ATOM   3287  C   GLY B  59     -29.769  15.296  -9.722  1.00 94.62           C  
ATOM   3288  O   GLY B  59     -30.251  15.084 -10.833  1.00 94.62           O  
ATOM   3289  N   ARG B  60     -28.629  15.979  -9.557  1.00 95.23           N  
ATOM   3290  H   ARG B  60     -28.271  16.090  -8.619  1.00 95.23           H  
ATOM   3291  CA  ARG B  60     -27.806  16.473 -10.670  1.00 95.23           C  
ATOM   3292  HA  ARG B  60     -28.398  16.461 -11.585  1.00 95.23           H  
ATOM   3293  C   ARG B  60     -26.603  15.564 -10.923  1.00 95.23           C  
ATOM   3294  CB  ARG B  60     -27.367  17.919 -10.402  1.00 95.23           C  
ATOM   3295  HB2 ARG B  60     -26.659  18.219 -11.174  1.00 95.23           H  
ATOM   3296  HB3 ARG B  60     -26.862  17.952  -9.436  1.00 95.23           H  
ATOM   3297  O   ARG B  60     -26.039  14.999  -9.984  1.00 95.23           O  
ATOM   3298  CG  ARG B  60     -28.546  18.908 -10.400  1.00 95.23           C  
ATOM   3299  HG2 ARG B  60     -29.218  18.681  -9.573  1.00 95.23           H  
ATOM   3300  HG3 ARG B  60     -29.100  18.803 -11.333  1.00 95.23           H  
ATOM   3301  CD  ARG B  60     -28.062  20.360 -10.280  1.00 95.23           C  
ATOM   3302  HD2 ARG B  60     -27.426  20.579 -11.138  1.00 95.23           H  
ATOM   3303  HD3 ARG B  60     -28.930  21.018 -10.322  1.00 95.23           H  
ATOM   3304  NE  ARG B  60     -27.341  20.599  -9.012  1.00 95.23           N  
ATOM   3305  HE  ARG B  60     -27.734  20.154  -8.195  1.00 95.23           H  
ATOM   3306  NH1 ARG B  60     -25.546  21.801  -9.834  1.00 95.23           N  
ATOM   3307 HH11 ARG B  60     -24.646  22.228  -9.667  1.00 95.23           H  
ATOM   3308 HH12 ARG B  60     -25.880  21.688 -10.780  1.00 95.23           H  
ATOM   3309  NH2 ARG B  60     -25.669  21.361  -7.662  1.00 95.23           N  
ATOM   3310 HH21 ARG B  60     -26.132  20.968  -6.854  1.00 95.23           H  
ATOM   3311 HH22 ARG B  60     -24.770  21.806  -7.547  1.00 95.23           H  
ATOM   3312  CZ  ARG B  60     -26.199  21.252  -8.846  1.00 95.23           C  
ATOM   3313  N   ASP B  61     -26.212  15.458 -12.190  1.00 95.18           N  
ATOM   3314  H   ASP B  61     -26.733  15.955 -12.898  1.00 95.18           H  
ATOM   3315  CA  ASP B  61     -24.913  14.929 -12.615  1.00 95.18           C  
ATOM   3316  HA  ASP B  61     -24.402  14.549 -11.731  1.00 95.18           H  
ATOM   3317  C   ASP B  61     -24.025  16.046 -13.181  1.00 95.18           C  
ATOM   3318  CB  ASP B  61     -25.058  13.738 -13.580  1.00 95.18           C  
ATOM   3319  HB2 ASP B  61     -25.679  12.978 -13.106  1.00 95.18           H  
ATOM   3320  HB3 ASP B  61     -24.072  13.293 -13.722  1.00 95.18           H  
ATOM   3321  O   ASP B  61     -24.518  17.114 -13.548  1.00 95.18           O  
ATOM   3322  CG  ASP B  61     -25.641  14.067 -14.962  1.00 95.18           C  
ATOM   3323  OD1 ASP B  61     -24.878  14.367 -15.905  1.00 95.18           O  
ATOM   3324  OD2 ASP B  61     -26.869  13.892 -15.150  1.00 95.18           O  
ATOM   3325  N   SER B  62     -22.715  15.810 -13.207  1.00 96.36           N  
ATOM   3326  H   SER B  62     -22.379  14.951 -12.796  1.00 96.36           H  
ATOM   3327  CA  SER B  62     -21.694  16.778 -13.621  1.00 96.36           C  
ATOM   3328  HA  SER B  62     -22.127  17.777 -13.620  1.00 96.36           H  
ATOM   3329  C   SER B  62     -21.128  16.547 -15.024  1.00 96.36           C  
ATOM   3330  CB  SER B  62     -20.554  16.763 -12.606  1.00 96.36           C  
ATOM   3331  HB2 SER B  62     -19.799  17.497 -12.887  1.00 96.36           H  
ATOM   3332  HB3 SER B  62     -20.939  17.017 -11.619  1.00 96.36           H  
ATOM   3333  O   SER B  62     -20.109  17.153 -15.359  1.00 96.36           O  
ATOM   3334  OG  SER B  62     -19.970  15.479 -12.559  1.00 96.36           O  
ATOM   3335  HG  SER B  62     -19.909  15.092 -13.436  1.00 96.36           H  
ATOM   3336  N   ALA B  63     -21.721  15.654 -15.822  1.00 95.92           N  
ATOM   3337  H   ALA B  63     -22.586  15.216 -15.537  1.00 95.92           H  
ATOM   3338  CA  ALA B  63     -21.173  15.330 -17.133  1.00 95.92           C  
ATOM   3339  HA  ALA B  63     -20.119  15.084 -17.002  1.00 95.92           H  
ATOM   3340  C   ALA B  63     -21.270  16.545 -18.066  1.00 95.92           C  
ATOM   3341  CB  ALA B  63     -21.863  14.090 -17.700  1.00 95.92           C  
ATOM   3342  HB1 ALA B  63     -21.434  13.844 -18.672  1.00 95.92           H  
ATOM   3343  HB2 ALA B  63     -22.931  14.278 -17.815  1.00 95.92           H  
ATOM   3344  HB3 ALA B  63     -21.702  13.252 -17.021  1.00 95.92           H  
ATOM   3345  O   ALA B  63     -22.346  17.116 -18.261  1.00 95.92           O  
ATOM   3346  N   ALA B  64     -20.138  16.931 -18.643  1.00 91.59           N  
ATOM   3347  H   ALA B  64     -19.300  16.406 -18.438  1.00 91.59           H  
ATOM   3348  CA  ALA B  64     -19.976  18.102 -19.492  1.00 91.59           C  
ATOM   3349  HA  ALA B  64     -20.938  18.378 -19.923  1.00 91.59           H  
ATOM   3350  C   ALA B  64     -19.012  17.802 -20.649  1.00 91.59           C  
ATOM   3351  CB  ALA B  64     -19.478  19.261 -18.617  1.00 91.59           C  
ATOM   3352  HB1 ALA B  64     -18.503  19.011 -18.196  1.00 91.59           H  
ATOM   3353  HB2 ALA B  64     -20.182  19.441 -17.805  1.00 91.59           H  
ATOM   3354  HB3 ALA B  64     -19.381  20.167 -19.214  1.00 91.59           H  
ATOM   3355  O   ALA B  64     -18.324  16.777 -20.659  1.00 91.59           O  
ATOM   3356  N   GLU B  65     -18.958  18.698 -21.634  1.00 87.15           N  
ATOM   3357  H   GLU B  65     -19.504  19.545 -21.564  1.00 87.15           H  
ATOM   3358  CA  GLU B  65     -17.900  18.656 -22.645  1.00 87.15           C  
ATOM   3359  HA  GLU B  65     -17.893  17.667 -23.103  1.00 87.15           H  
ATOM   3360  C   GLU B  65     -16.518  18.865 -22.006  1.00 87.15           C  
ATOM   3361  CB  GLU B  65     -18.142  19.691 -23.759  1.00 87.15           C  
ATOM   3362  HB2 GLU B  65     -18.349  20.665 -23.316  1.00 87.15           H  
ATOM   3363  HB3 GLU B  65     -17.233  19.769 -24.355  1.00 87.15           H  
ATOM   3364  O   GLU B  65     -16.379  19.434 -20.921  1.00 87.15           O  
ATOM   3365  CG  GLU B  65     -19.286  19.287 -24.703  1.00 87.15           C  
ATOM   3366  HG2 GLU B  65     -19.128  18.252 -25.005  1.00 87.15           H  
ATOM   3367  HG3 GLU B  65     -20.231  19.343 -24.162  1.00 87.15           H  
ATOM   3368  CD  GLU B  65     -19.368  20.160 -25.971  1.00 87.15           C  
ATOM   3369  OE1 GLU B  65     -19.928  19.668 -26.980  1.00 87.15           O  
ATOM   3370  OE2 GLU B  65     -18.852  21.300 -25.964  1.00 87.15           O  
ATOM   3371  N   VAL B  66     -15.489  18.383 -22.700  1.00 86.27           N  
ATOM   3372  H   VAL B  66     -15.686  17.886 -23.557  1.00 86.27           H  
ATOM   3373  CA  VAL B  66     -14.081  18.603 -22.348  1.00 86.27           C  
ATOM   3374  HA  VAL B  66     -13.921  18.110 -21.390  1.00 86.27           H  
ATOM   3375  C   VAL B  66     -13.733  20.099 -22.198  1.00 86.27           C  
ATOM   3376  CB  VAL B  66     -13.143  17.947 -23.379  1.00 86.27           C  
ATOM   3377  HB  VAL B  66     -12.155  18.398 -23.290  1.00 86.27           H  
ATOM   3378  O   VAL B  66     -14.195  20.902 -23.014  1.00 86.27           O  
ATOM   3379  CG1 VAL B  66     -12.992  16.451 -23.093  1.00 86.27           C  
ATOM   3380 HG11 VAL B  66     -13.967  15.963 -23.105  1.00 86.27           H  
ATOM   3381 HG12 VAL B  66     -12.354  15.992 -23.847  1.00 86.27           H  
ATOM   3382 HG13 VAL B  66     -12.528  16.306 -22.117  1.00 86.27           H  
ATOM   3383  CG2 VAL B  66     -13.623  18.109 -24.833  1.00 86.27           C  
ATOM   3384 HG21 VAL B  66     -12.860  17.741 -25.518  1.00 86.27           H  
ATOM   3385 HG22 VAL B  66     -14.539  17.545 -25.009  1.00 86.27           H  
ATOM   3386 HG23 VAL B  66     -13.797  19.165 -25.042  1.00 86.27           H  
ATOM   3387  N   PRO B  67     -12.884  20.483 -21.220  1.00 84.91           N  
ATOM   3388  CA  PRO B  67     -12.461  21.867 -21.022  1.00 84.91           C  
ATOM   3389  HA  PRO B  67     -13.347  22.491 -20.901  1.00 84.91           H  
ATOM   3390  C   PRO B  67     -11.628  22.384 -22.196  1.00 84.91           C  
ATOM   3391  CB  PRO B  67     -11.637  21.900 -19.727  1.00 84.91           C  
ATOM   3392  HB2 PRO B  67     -10.572  21.906 -19.958  1.00 84.91           H  
ATOM   3393  HB3 PRO B  67     -11.892  22.761 -19.110  1.00 84.91           H  
ATOM   3394  O   PRO B  67     -10.808  21.667 -22.771  1.00 84.91           O  
ATOM   3395  CG  PRO B  67     -11.985  20.588 -19.034  1.00 84.91           C  
ATOM   3396  HG2 PRO B  67     -11.168  20.216 -18.417  1.00 84.91           H  
ATOM   3397  HG3 PRO B  67     -12.888  20.720 -18.438  1.00 84.91           H  
ATOM   3398  CD  PRO B  67     -12.278  19.653 -20.196  1.00 84.91           C  
ATOM   3399  HD2 PRO B  67     -11.347  19.230 -20.575  1.00 84.91           H  
ATOM   3400  HD3 PRO B  67     -12.947  18.867 -19.845  1.00 84.91           H  
ATOM   3401  N   ASP B  68     -11.795  23.658 -22.514  1.00 84.28           N  
ATOM   3402  H   ASP B  68     -12.500  24.192 -22.025  1.00 84.28           H  
ATOM   3403  CA  ASP B  68     -11.139  24.373 -23.607  1.00 84.28           C  
ATOM   3404  HA  ASP B  68     -10.730  23.632 -24.295  1.00 84.28           H  
ATOM   3405  C   ASP B  68      -9.924  25.211 -23.163  1.00 84.28           C  
ATOM   3406  CB  ASP B  68     -12.198  25.165 -24.405  1.00 84.28           C  
ATOM   3407  HB2 ASP B  68     -12.757  24.445 -25.002  1.00 84.28           H  
ATOM   3408  HB3 ASP B  68     -11.686  25.822 -25.109  1.00 84.28           H  
ATOM   3409  O   ASP B  68      -9.187  25.738 -23.998  1.00 84.28           O  
ATOM   3410  CG  ASP B  68     -13.232  25.991 -23.609  1.00 84.28           C  
ATOM   3411  OD1 ASP B  68     -13.387  25.792 -22.383  1.00 84.28           O  
ATOM   3412  OD2 ASP B  68     -13.914  26.798 -24.280  1.00 84.28           O  
ATOM   3413  N   ASP B  69      -9.644  25.269 -21.862  1.00 86.22           N  
ATOM   3414  H   ASP B  69     -10.273  24.807 -21.221  1.00 86.22           H  
ATOM   3415  CA  ASP B  69      -8.560  26.045 -21.247  1.00 86.22           C  
ATOM   3416  HA  ASP B  69      -8.278  26.841 -21.937  1.00 86.22           H  
ATOM   3417  C   ASP B  69      -7.272  25.241 -20.965  1.00 86.22           C  
ATOM   3418  CB  ASP B  69      -9.103  26.727 -19.981  1.00 86.22           C  
ATOM   3419  HB2 ASP B  69      -8.337  27.399 -19.594  1.00 86.22           H  
ATOM   3420  HB3 ASP B  69      -9.965  27.337 -20.254  1.00 86.22           H  
ATOM   3421  O   ASP B  69      -6.246  25.814 -20.599  1.00 86.22           O  
ATOM   3422  CG  ASP B  69      -9.520  25.757 -18.865  1.00 86.22           C  
ATOM   3423  OD1 ASP B  69      -9.611  24.531 -19.124  1.00 86.22           O  
ATOM   3424  OD2 ASP B  69      -9.741  26.250 -17.740  1.00 86.22           O  
ATOM   3425  N   ARG B  70      -7.273  23.919 -21.190  1.00 85.88           N  
ATOM   3426  H   ARG B  70      -8.174  23.511 -21.394  1.00 85.88           H  
ATOM   3427  CA  ARG B  70      -6.110  23.035 -20.938  1.00 85.88           C  
ATOM   3428  HA  ARG B  70      -5.528  23.476 -20.129  1.00 85.88           H  
ATOM   3429  C   ARG B  70      -5.139  22.923 -22.111  1.00 85.88           C  
ATOM   3430  CB  ARG B  70      -6.586  21.654 -20.464  1.00 85.88           C  
ATOM   3431  HB2 ARG B  70      -7.211  21.193 -21.229  1.00 85.88           H  
ATOM   3432  HB3 ARG B  70      -5.722  21.015 -20.283  1.00 85.88           H  
ATOM   3433  O   ARG B  70      -4.081  22.299 -21.991  1.00 85.88           O  
ATOM   3434  CG  ARG B  70      -7.378  21.794 -19.163  1.00 85.88           C  
ATOM   3435  HG2 ARG B  70      -6.779  22.327 -18.425  1.00 85.88           H  
ATOM   3436  HG3 ARG B  70      -8.290  22.361 -19.353  1.00 85.88           H  
ATOM   3437  CD  ARG B  70      -7.772  20.436 -18.601  1.00 85.88           C  
ATOM   3438  HD2 ARG B  70      -8.322  19.878 -19.359  1.00 85.88           H  
ATOM   3439  HD3 ARG B  70      -6.872  19.882 -18.334  1.00 85.88           H  
ATOM   3440  NE  ARG B  70      -8.624  20.633 -17.421  1.00 85.88           N  
ATOM   3441  HE  ARG B  70      -8.974  21.568 -17.263  1.00 85.88           H  
ATOM   3442  NH1 ARG B  70      -8.676  18.453 -16.790  1.00 85.88           N  
ATOM   3443 HH11 ARG B  70      -7.927  18.220 -17.426  1.00 85.88           H  
ATOM   3444 HH12 ARG B  70      -8.837  17.817 -16.021  1.00 85.88           H  
ATOM   3445  NH2 ARG B  70      -9.804  19.945 -15.602  1.00 85.88           N  
ATOM   3446 HH21 ARG B  70     -10.159  20.876 -15.439  1.00 85.88           H  
ATOM   3447 HH22 ARG B  70     -10.072  19.199 -14.976  1.00 85.88           H  
ATOM   3448  CZ  ARG B  70      -9.029  19.681 -16.612  1.00 85.88           C  
ATOM   3449  N   GLY B  71      -5.470  23.527 -23.253  1.00 81.77           N  
ATOM   3450  H   GLY B  71      -6.327  24.061 -23.257  1.00 81.77           H  
ATOM   3451  CA  GLY B  71      -4.675  23.441 -24.482  1.00 81.77           C  
ATOM   3452  HA2 GLY B  71      -5.092  24.131 -25.215  1.00 81.77           H  
ATOM   3453  HA3 GLY B  71      -3.645  23.733 -24.276  1.00 81.77           H  
ATOM   3454  C   GLY B  71      -4.672  22.043 -25.104  1.00 81.77           C  
ATOM   3455  O   GLY B  71      -3.680  21.648 -25.714  1.00 81.77           O  
ATOM   3456  N   TRP B  72      -5.740  21.270 -24.897  1.00 78.39           N  
ATOM   3457  H   TRP B  72      -6.522  21.644 -24.379  1.00 78.39           H  
ATOM   3458  CA  TRP B  72      -5.930  19.984 -25.559  1.00 78.39           C  
ATOM   3459  HA  TRP B  72      -4.995  19.424 -25.538  1.00 78.39           H  
ATOM   3460  C   TRP B  72      -6.326  20.179 -27.024  1.00 78.39           C  
ATOM   3461  CB  TRP B  72      -6.992  19.171 -24.824  1.00 78.39           C  
ATOM   3462  HB2 TRP B  72      -7.947  19.695 -24.874  1.00 78.39           H  
ATOM   3463  HB3 TRP B  72      -7.071  18.239 -25.383  1.00 78.39           H  
ATOM   3464  O   TRP B  72      -7.097  21.084 -27.347  1.00 78.39           O  
ATOM   3465  CG  TRP B  72      -6.720  18.795 -23.398  1.00 78.39           C  
ATOM   3466  CD1 TRP B  72      -5.509  18.829 -22.795  1.00 78.39           C  
ATOM   3467  HD1 TRP B  72      -4.592  19.176 -23.249  1.00 78.39           H  
ATOM   3468  CD2 TRP B  72      -7.638  18.216 -22.412  1.00 78.39           C  
ATOM   3469  CE2 TRP B  72      -6.863  17.798 -21.295  1.00 78.39           C  
ATOM   3470  CE3 TRP B  72      -9.028  17.957 -22.343  1.00 78.39           C  
ATOM   3471  HE3 TRP B  72      -9.675  18.332 -23.122  1.00 78.39           H  
ATOM   3472  NE1 TRP B  72      -5.601  18.279 -21.539  1.00 78.39           N  
ATOM   3473  HE1 TRP B  72      -4.823  18.199 -20.900  1.00 78.39           H  
ATOM   3474  CH2 TRP B  72      -8.766  16.752 -20.236  1.00 78.39           C  
ATOM   3475  HH2 TRP B  72      -9.175  16.147 -19.441  1.00 78.39           H  
ATOM   3476  CZ2 TRP B  72      -7.397  17.041 -20.254  1.00 78.39           C  
ATOM   3477  HZ2 TRP B  72      -6.730  16.620 -19.516  1.00 78.39           H  
ATOM   3478  CZ3 TRP B  72      -9.585  17.233 -21.270  1.00 78.39           C  
ATOM   3479  HZ3 TRP B  72     -10.646  17.033 -21.244  1.00 78.39           H  
ATOM   3480  N   VAL B  73      -5.810  19.330 -27.916  1.00 72.13           N  
ATOM   3481  H   VAL B  73      -5.232  18.563 -27.603  1.00 72.13           H  
ATOM   3482  CA  VAL B  73      -6.146  19.393 -29.342  1.00 72.13           C  
ATOM   3483  HA  VAL B  73      -6.149  20.442 -29.638  1.00 72.13           H  
ATOM   3484  C   VAL B  73      -7.536  18.777 -29.546  1.00 72.13           C  
ATOM   3485  CB  VAL B  73      -5.084  18.700 -30.213  1.00 72.13           C  
ATOM   3486  HB  VAL B  73      -5.037  17.641 -29.962  1.00 72.13           H  
ATOM   3487  O   VAL B  73      -7.719  17.601 -29.233  1.00 72.13           O  
ATOM   3488  CG1 VAL B  73      -5.425  18.848 -31.703  1.00 72.13           C  
ATOM   3489 HG11 VAL B  73      -4.641  18.383 -32.301  1.00 72.13           H  
ATOM   3490 HG12 VAL B  73      -5.510  19.900 -31.976  1.00 72.13           H  
ATOM   3491 HG13 VAL B  73      -6.358  18.331 -31.929  1.00 72.13           H  
ATOM   3492  CG2 VAL B  73      -3.700  19.327 -29.988  1.00 72.13           C  
ATOM   3493 HG21 VAL B  73      -3.726  20.397 -30.193  1.00 72.13           H  
ATOM   3494 HG22 VAL B  73      -2.974  18.845 -30.643  1.00 72.13           H  
ATOM   3495 HG23 VAL B  73      -3.376  19.158 -28.961  1.00 72.13           H  
ATOM   3496  N   PRO B  74      -8.530  19.517 -30.076  1.00 67.04           N  
ATOM   3497  CA  PRO B  74      -9.904  19.020 -30.180  1.00 67.04           C  
ATOM   3498  HA  PRO B  74     -10.285  18.850 -29.173  1.00 67.04           H  
ATOM   3499  C   PRO B  74     -10.044  17.719 -30.979  1.00 67.04           C  
ATOM   3500  CB  PRO B  74     -10.696  20.155 -30.837  1.00 67.04           C  
ATOM   3501  HB2 PRO B  74     -11.725  20.182 -30.479  1.00 67.04           H  
ATOM   3502  HB3 PRO B  74     -10.673  20.051 -31.922  1.00 67.04           H  
ATOM   3503  O   PRO B  74     -10.873  16.884 -30.629  1.00 67.04           O  
ATOM   3504  CG  PRO B  74      -9.920  21.405 -30.434  1.00 67.04           C  
ATOM   3505  HG2 PRO B  74     -10.201  21.701 -29.423  1.00 67.04           H  
ATOM   3506  HG3 PRO B  74     -10.076  22.225 -31.134  1.00 67.04           H  
ATOM   3507  CD  PRO B  74      -8.474  20.926 -30.439  1.00 67.04           C  
ATOM   3508  HD2 PRO B  74      -8.051  21.025 -31.439  1.00 67.04           H  
ATOM   3509  HD3 PRO B  74      -7.902  21.517 -29.724  1.00 67.04           H  
ATOM   3510  N   ASP B  75      -9.216  17.529 -32.011  1.00 64.22           N  
ATOM   3511  H   ASP B  75      -8.596  18.280 -32.281  1.00 64.22           H  
ATOM   3512  CA  ASP B  75      -9.242  16.337 -32.869  1.00 64.22           C  
ATOM   3513  HA  ASP B  75     -10.259  16.184 -33.230  1.00 64.22           H  
ATOM   3514  C   ASP B  75      -8.829  15.059 -32.118  1.00 64.22           C  
ATOM   3515  CB  ASP B  75      -8.328  16.553 -34.089  1.00 64.22           C  
ATOM   3516  HB2 ASP B  75      -7.322  16.786 -33.741  1.00 64.22           H  
ATOM   3517  HB3 ASP B  75      -8.278  15.621 -34.652  1.00 64.22           H  
ATOM   3518  O   ASP B  75      -9.283  13.967 -32.453  1.00 64.22           O  
ATOM   3519  CG  ASP B  75      -8.801  17.655 -35.049  1.00 64.22           C  
ATOM   3520  OD1 ASP B  75      -9.983  18.062 -34.970  1.00 64.22           O  
ATOM   3521  OD2 ASP B  75      -7.960  18.106 -35.858  1.00 64.22           O  
ATOM   3522  N   GLU B  76      -8.016  15.184 -31.064  1.00 64.94           N  
ATOM   3523  H   GLU B  76      -7.722  16.108 -30.783  1.00 64.94           H  
ATOM   3524  CA  GLU B  76      -7.636  14.063 -30.192  1.00 64.94           C  
ATOM   3525  HA  GLU B  76      -7.470  13.176 -30.804  1.00 64.94           H  
ATOM   3526  C   GLU B  76      -8.743  13.708 -29.189  1.00 64.94           C  
ATOM   3527  CB  GLU B  76      -6.329  14.392 -29.453  1.00 64.94           C  
ATOM   3528  HB2 GLU B  76      -6.088  13.565 -28.786  1.00 64.94           H  
ATOM   3529  HB3 GLU B  76      -6.474  15.289 -28.851  1.00 64.94           H  
ATOM   3530  O   GLU B  76      -8.731  12.628 -28.604  1.00 64.94           O  
ATOM   3531  CG  GLU B  76      -5.152  14.596 -30.421  1.00 64.94           C  
ATOM   3532  HG2 GLU B  76      -5.046  13.694 -31.023  1.00 64.94           H  
ATOM   3533  HG3 GLU B  76      -5.374  15.424 -31.093  1.00 64.94           H  
ATOM   3534  CD  GLU B  76      -3.824  14.889 -29.708  1.00 64.94           C  
ATOM   3535  OE1 GLU B  76      -2.782  14.714 -30.378  1.00 64.94           O  
ATOM   3536  OE2 GLU B  76      -3.854  15.301 -28.526  1.00 64.94           O  
ATOM   3537  N   LEU B  77      -9.722  14.597 -29.016  1.00 68.46           N  
ATOM   3538  H   LEU B  77      -9.686  15.433 -29.582  1.00 68.46           H  
ATOM   3539  CA  LEU B  77     -10.823  14.493 -28.059  1.00 68.46           C  
ATOM   3540  HA  LEU B  77     -10.664  13.623 -27.422  1.00 68.46           H  
ATOM   3541  C   LEU B  77     -12.173  14.270 -28.746  1.00 68.46           C  
ATOM   3542  CB  LEU B  77     -10.838  15.753 -27.190  1.00 68.46           C  
ATOM   3543  HB2 LEU B  77     -11.708  15.726 -26.534  1.00 68.46           H  
ATOM   3544  HB3 LEU B  77     -10.937  16.619 -27.843  1.00 68.46           H  
ATOM   3545  O   LEU B  77     -13.227  14.565 -28.177  1.00 68.46           O  
ATOM   3546  CG  LEU B  77      -9.590  15.919 -26.318  1.00 68.46           C  
ATOM   3547  HG  LEU B  77      -8.681  15.882 -26.918  1.00 68.46           H  
ATOM   3548  CD1 LEU B  77      -9.686  17.292 -25.676  1.00 68.46           C  
ATOM   3549 HD11 LEU B  77      -8.903  17.351 -24.920  1.00 68.46           H  
ATOM   3550 HD12 LEU B  77      -9.543  18.068 -26.428  1.00 68.46           H  
ATOM   3551 HD13 LEU B  77     -10.648  17.417 -25.179  1.00 68.46           H  
ATOM   3552  CD2 LEU B  77      -9.512  14.861 -25.212  1.00 68.46           C  
ATOM   3553 HD21 LEU B  77      -9.303  13.887 -25.652  1.00 68.46           H  
ATOM   3554 HD22 LEU B  77      -8.705  15.100 -24.519  1.00 68.46           H  
ATOM   3555 HD23 LEU B  77     -10.449  14.817 -24.657  1.00 68.46           H  
ATOM   3556  N   MET B  78     -12.161  13.763 -29.976  1.00 59.62           N  
ATOM   3557  H   MET B  78     -11.269  13.565 -30.406  1.00 59.62           H  
ATOM   3558  CA  MET B  78     -13.378  13.288 -30.621  1.00 59.62           C  
ATOM   3559  HA  MET B  78     -14.150  14.052 -30.530  1.00 59.62           H  
ATOM   3560  C   MET B  78     -13.853  12.023 -29.897  1.00 59.62           C  
ATOM   3561  CB  MET B  78     -13.132  13.034 -32.111  1.00 59.62           C  
ATOM   3562  HB2 MET B  78     -12.306  12.331 -32.219  1.00 59.62           H  
ATOM   3563  HB3 MET B  78     -14.022  12.584 -32.551  1.00 59.62           H  
ATOM   3564  O   MET B  78     -13.078  11.097 -29.656  1.00 59.62           O  
ATOM   3565  CG  MET B  78     -12.795  14.311 -32.889  1.00 59.62           C  
ATOM   3566  HG2 MET B  78     -11.963  14.828 -32.411  1.00 59.62           H  
ATOM   3567  HG3 MET B  78     -12.459  13.999 -33.878  1.00 59.62           H  
ATOM   3568  SD  MET B  78     -14.168  15.481 -33.111  1.00 59.62           S  
ATOM   3569  CE  MET B  78     -13.659  16.164 -34.711  1.00 59.62           C  
ATOM   3570  HE1 MET B  78     -14.366  16.933 -35.021  1.00 59.62           H  
ATOM   3571  HE2 MET B  78     -13.639  15.368 -35.455  1.00 59.62           H  
ATOM   3572  HE3 MET B  78     -12.664  16.601 -34.623  1.00 59.62           H  
ATOM   3573  N   ALA B  79     -15.134  11.979 -29.542  1.00 51.28           N  
ATOM   3574  H   ALA B  79     -15.728  12.746 -29.825  1.00 51.28           H  
ATOM   3575  CA  ALA B  79     -15.769  10.790 -29.001  1.00 51.28           C  
ATOM   3576  HA  ALA B  79     -15.311  10.550 -28.042  1.00 51.28           H  
ATOM   3577  C   ALA B  79     -15.552   9.617 -29.969  1.00 51.28           C  
ATOM   3578  CB  ALA B  79     -17.262  11.085 -28.794  1.00 51.28           C  
ATOM   3579  HB1 ALA B  79     -17.753  10.217 -28.354  1.00 51.28           H  
ATOM   3580  HB2 ALA B  79     -17.728  11.309 -29.754  1.00 51.28           H  
ATOM   3581  HB3 ALA B  79     -17.387  11.940 -28.130  1.00 51.28           H  
ATOM   3582  O   ALA B  79     -15.653   9.792 -31.187  1.00 51.28           O  
ATOM   3583  N   SER B  80     -15.320   8.409 -29.445  1.00 50.64           N  
ATOM   3584  H   SER B  80     -15.232   8.313 -28.443  1.00 50.64           H  
ATOM   3585  CA  SER B  80     -15.291   7.177 -30.247  1.00 50.64           C  
ATOM   3586  HA  SER B  80     -14.727   7.391 -31.155  1.00 50.64           H  
ATOM   3587  C   SER B  80     -16.695   6.761 -30.714  1.00 50.64           C  
ATOM   3588  CB  SER B  80     -14.544   6.051 -29.520  1.00 50.64           C  
ATOM   3589  HB2 SER B  80     -14.470   5.188 -30.182  1.00 50.64           H  
ATOM   3590  HB3 SER B  80     -13.535   6.390 -29.284  1.00 50.64           H  
ATOM   3591  O   SER B  80     -17.077   5.592 -30.661  1.00 50.64           O  
ATOM   3592  OG  SER B  80     -15.189   5.662 -28.327  1.00 50.64           O  
ATOM   3593  HG  SER B  80     -14.675   4.953 -27.935  1.00 50.64           H  
ATOM   3594  N   ASP B  81     -17.503   7.719 -31.172  1.00 45.83           N  
ATOM   3595  H   ASP B  81     -17.095   8.631 -31.321  1.00 45.83           H  
ATOM   3596  CA  ASP B  81     -18.737   7.409 -31.872  1.00 45.83           C  
ATOM   3597  HA  ASP B  81     -19.169   6.541 -31.374  1.00 45.83           H  
ATOM   3598  C   ASP B  81     -18.422   6.959 -33.307  1.00 45.83           C  
ATOM   3599  CB  ASP B  81     -19.795   8.523 -31.706  1.00 45.83           C  
ATOM   3600  HB2 ASP B  81     -20.754   8.104 -32.010  1.00 45.83           H  
ATOM   3601  HB3 ASP B  81     -19.877   8.755 -30.644  1.00 45.83           H  
ATOM   3602  O   ASP B  81     -17.364   7.245 -33.868  1.00 45.83           O  
ATOM   3603  CG  ASP B  81     -19.605   9.838 -32.478  1.00 45.83           C  
ATOM   3604  OD1 ASP B  81     -18.870   9.860 -33.483  1.00 45.83           O  
ATOM   3605  OD2 ASP B  81     -20.322  10.812 -32.160  1.00 45.83           O  
ATOM   3606  N   ALA B  82     -19.336   6.203 -33.919  1.00 44.27           N  
ATOM   3607  H   ALA B  82     -20.177   5.960 -33.416  1.00 44.27           H  
ATOM   3608  CA  ALA B  82     -19.128   5.662 -35.265  1.00 44.27           C  
ATOM   3609  HA  ALA B  82     -18.239   5.032 -35.248  1.00 44.27           H  
ATOM   3610  C   ALA B  82     -18.890   6.751 -36.334  1.00 44.27           C  
ATOM   3611  CB  ALA B  82     -20.347   4.802 -35.621  1.00 44.27           C  
ATOM   3612  HB1 ALA B  82     -21.244   5.420 -35.646  1.00 44.27           H  
ATOM   3613  HB2 ALA B  82     -20.470   4.010 -34.881  1.00 44.27           H  
ATOM   3614  HB3 ALA B  82     -20.197   4.350 -36.601  1.00 44.27           H  
ATOM   3615  O   ALA B  82     -18.433   6.440 -37.433  1.00 44.27           O  
ATOM   3616  N   ALA B  83     -19.232   8.007 -36.030  1.00 44.48           N  
ATOM   3617  H   ALA B  83     -19.449   8.220 -35.067  1.00 44.48           H  
ATOM   3618  CA  ALA B  83     -19.060   9.141 -36.922  1.00 44.48           C  
ATOM   3619  HA  ALA B  83     -19.026   8.783 -37.951  1.00 44.48           H  
ATOM   3620  C   ALA B  83     -17.739   9.900 -36.684  1.00 44.48           C  
ATOM   3621  CB  ALA B  83     -20.300  10.032 -36.779  1.00 44.48           C  
ATOM   3622  HB1 ALA B  83     -21.196   9.465 -37.030  1.00 44.48           H  
ATOM   3623  HB2 ALA B  83     -20.380  10.391 -35.752  1.00 44.48           H  
ATOM   3624  HB3 ALA B  83     -20.217  10.884 -37.453  1.00 44.48           H  
ATOM   3625  O   ALA B  83     -17.299  10.594 -37.595  1.00 44.48           O  
ATOM   3626  N   GLY B  84     -17.113   9.783 -35.507  1.00 52.09           N  
ATOM   3627  H   GLY B  84     -17.561   9.240 -34.782  1.00 52.09           H  
ATOM   3628  CA  GLY B  84     -15.967  10.585 -35.073  1.00 52.09           C  
ATOM   3629  HA2 GLY B  84     -15.114  10.384 -35.722  1.00 52.09           H  
ATOM   3630  HA3 GLY B  84     -15.708  10.296 -34.054  1.00 52.09           H  
ATOM   3631  C   GLY B  84     -16.241  12.094 -35.081  1.00 52.09           C  
ATOM   3632  O   GLY B  84     -15.332  12.868 -35.361  1.00 52.09           O  
ATOM   3633  N   THR B  85     -17.497  12.524 -34.880  1.00 52.21           N  
ATOM   3634  H   THR B  85     -18.157  11.835 -34.549  1.00 52.21           H  
ATOM   3635  CA  THR B  85     -17.915  13.932 -35.117  1.00 52.21           C  
ATOM   3636  HA  THR B  85     -17.074  14.481 -35.541  1.00 52.21           H  
ATOM   3637  C   THR B  85     -18.294  14.715 -33.867  1.00 52.21           C  
ATOM   3638  CB  THR B  85     -19.078  14.063 -36.116  1.00 52.21           C  
ATOM   3639  HB  THR B  85     -19.443  15.090 -36.098  1.00 52.21           H  
ATOM   3640  O   THR B  85     -18.453  15.935 -33.944  1.00 52.21           O  
ATOM   3641  CG2 THR B  85     -18.675  13.772 -37.557  1.00 52.21           C  
ATOM   3642 HG21 THR B  85     -17.813  14.381 -37.828  1.00 52.21           H  
ATOM   3643 HG22 THR B  85     -18.418  12.718 -37.671  1.00 52.21           H  
ATOM   3644 HG23 THR B  85     -19.507  14.010 -38.220  1.00 52.21           H  
ATOM   3645  OG1 THR B  85     -20.148  13.210 -35.772  1.00 52.21           O  
ATOM   3646  HG1 THR B  85     -19.767  12.357 -35.552  1.00 52.21           H  
ATOM   3647  N   ARG B  86     -18.481  14.050 -32.725  1.00 61.78           N  
ATOM   3648  H   ARG B  86     -18.297  13.057 -32.705  1.00 61.78           H  
ATOM   3649  CA  ARG B  86     -18.827  14.718 -31.465  1.00 61.78           C  
ATOM   3650  HA  ARG B  86     -19.171  15.731 -31.674  1.00 61.78           H  
ATOM   3651  C   ARG B  86     -17.609  14.852 -30.575  1.00 61.78           C  
ATOM   3652  CB  ARG B  86     -19.946  13.969 -30.743  1.00 61.78           C  
ATOM   3653  HB2 ARG B  86     -20.094  14.419 -29.761  1.00 61.78           H  
ATOM   3654  HB3 ARG B  86     -19.662  12.926 -30.604  1.00 61.78           H  
ATOM   3655  O   ARG B  86     -16.753  13.976 -30.562  1.00 61.78           O  
ATOM   3656  CG  ARG B  86     -21.254  14.057 -31.530  1.00 61.78           C  
ATOM   3657  HG2 ARG B  86     -21.149  13.522 -32.474  1.00 61.78           H  
ATOM   3658  HG3 ARG B  86     -21.501  15.100 -31.729  1.00 61.78           H  
ATOM   3659  CD  ARG B  86     -22.367  13.419 -30.706  1.00 61.78           C  
ATOM   3660  HD2 ARG B  86     -22.508  14.002 -29.796  1.00 61.78           H  
ATOM   3661  HD3 ARG B  86     -22.056  12.408 -30.439  1.00 61.78           H  
ATOM   3662  NE  ARG B  86     -23.617  13.352 -31.477  1.00 61.78           N  
ATOM   3663  HE  ARG B  86     -23.522  13.490 -32.473  1.00 61.78           H  
ATOM   3664  NH1 ARG B  86     -24.960  12.708 -29.739  1.00 61.78           N  
ATOM   3665 HH11 ARG B  86     -24.151  12.756 -29.138  1.00 61.78           H  
ATOM   3666 HH12 ARG B  86     -25.844  12.383 -29.374  1.00 61.78           H  
ATOM   3667  NH2 ARG B  86     -25.813  12.865 -31.802  1.00 61.78           N  
ATOM   3668 HH21 ARG B  86     -26.697  12.543 -31.436  1.00 61.78           H  
ATOM   3669 HH22 ARG B  86     -25.684  13.031 -32.790  1.00 61.78           H  
ATOM   3670  CZ  ARG B  86     -24.788  12.980 -31.003  1.00 61.78           C  
ATOM   3671  N   ARG B  87     -17.569  15.920 -29.779  1.00 71.15           N  
ATOM   3672  H   ARG B  87     -18.340  16.572 -29.806  1.00 71.15           H  
ATOM   3673  CA  ARG B  87     -16.582  16.062 -28.708  1.00 71.15           C  
ATOM   3674  HA  ARG B  87     -15.590  15.838 -29.101  1.00 71.15           H  
ATOM   3675  C   ARG B  87     -16.851  15.051 -27.597  1.00 71.15           C  
ATOM   3676  CB  ARG B  87     -16.582  17.491 -28.153  1.00 71.15           C  
ATOM   3677  HB2 ARG B  87     -15.983  17.508 -27.242  1.00 71.15           H  
ATOM   3678  HB3 ARG B  87     -17.597  17.795 -27.898  1.00 71.15           H  
ATOM   3679  O   ARG B  87     -18.004  14.759 -27.267  1.00 71.15           O  
ATOM   3680  CG  ARG B  87     -15.972  18.476 -29.156  1.00 71.15           C  
ATOM   3681  HG2 ARG B  87     -14.981  18.126 -29.443  1.00 71.15           H  
ATOM   3682  HG3 ARG B  87     -16.601  18.543 -30.043  1.00 71.15           H  
ATOM   3683  CD  ARG B  87     -15.847  19.857 -28.510  1.00 71.15           C  
ATOM   3684  HD2 ARG B  87     -15.307  19.746 -27.570  1.00 71.15           H  
ATOM   3685  HD3 ARG B  87     -16.842  20.243 -28.289  1.00 71.15           H  
ATOM   3686  NE  ARG B  87     -15.126  20.789 -29.397  1.00 71.15           N  
ATOM   3687  HE  ARG B  87     -15.112  20.559 -30.380  1.00 71.15           H  
ATOM   3688  NH1 ARG B  87     -14.410  22.228 -27.753  1.00 71.15           N  
ATOM   3689 HH11 ARG B  87     -14.950  21.714 -27.071  1.00 71.15           H  
ATOM   3690 HH12 ARG B  87     -13.904  23.042 -27.437  1.00 71.15           H  
ATOM   3691  NH2 ARG B  87     -13.822  22.591 -29.877  1.00 71.15           N  
ATOM   3692 HH21 ARG B  87     -13.304  23.392 -29.544  1.00 71.15           H  
ATOM   3693 HH22 ARG B  87     -13.790  22.307 -30.845  1.00 71.15           H  
ATOM   3694  CZ  ARG B  87     -14.461  21.861 -29.004  1.00 71.15           C  
ATOM   3695  N   ALA B  88     -15.778  14.534 -27.020  1.00 76.48           N  
ATOM   3696  H   ALA B  88     -14.864  14.774 -27.376  1.00 76.48           H  
ATOM   3697  CA  ALA B  88     -15.835  13.685 -25.846  1.00 76.48           C  
ATOM   3698  HA  ALA B  88     -16.470  12.829 -26.072  1.00 76.48           H  
ATOM   3699  C   ALA B  88     -16.452  14.439 -24.655  1.00 76.48           C  
ATOM   3700  CB  ALA B  88     -14.425  13.165 -25.551  1.00 76.48           C  
ATOM   3701  HB1 ALA B  88     -13.760  13.996 -25.315  1.00 76.48           H  
ATOM   3702  HB2 ALA B  88     -14.457  12.481 -24.703  1.00 76.48           H  
ATOM   3703  HB3 ALA B  88     -14.035  12.629 -26.416  1.00 76.48           H  
ATOM   3704  O   ALA B  88     -16.306  15.656 -24.515  1.00 76.48           O  
ATOM   3705  N   HIS B  89     -17.155  13.695 -23.806  1.00 88.35           N  
ATOM   3706  H   HIS B  89     -17.202  12.698 -23.958  1.00 88.35           H  
ATOM   3707  CA  HIS B  89     -17.752  14.193 -22.571  1.00 88.35           C  
ATOM   3708  HA  HIS B  89     -17.596  15.269 -22.493  1.00 88.35           H  
ATOM   3709  C   HIS B  89     -17.075  13.537 -21.364  1.00 88.35           C  
ATOM   3710  CB  HIS B  89     -19.263  13.934 -22.576  1.00 88.35           C  
ATOM   3711  HB2 HIS B  89     -19.446  12.896 -22.856  1.00 88.35           H  
ATOM   3712  HB3 HIS B  89     -19.645  14.084 -21.566  1.00 88.35           H  
ATOM   3713  O   HIS B  89     -16.667  12.376 -21.419  1.00 88.35           O  
ATOM   3714  CG  HIS B  89     -20.049  14.829 -23.501  1.00 88.35           C  
ATOM   3715  CD2 HIS B  89     -21.042  15.693 -23.128  1.00 88.35           C  
ATOM   3716  HD2 HIS B  89     -21.389  15.854 -22.118  1.00 88.35           H  
ATOM   3717  ND1 HIS B  89     -19.922  14.928 -24.870  1.00 88.35           N  
ATOM   3718  HD1 HIS B  89     -19.206  14.507 -25.444  1.00 88.35           H  
ATOM   3719  CE1 HIS B  89     -20.804  15.842 -25.301  1.00 88.35           C  
ATOM   3720  HE1 HIS B  89     -20.879  16.193 -26.320  1.00 88.35           H  
ATOM   3721  NE2 HIS B  89     -21.535  16.316 -24.280  1.00 88.35           N  
ATOM   3722  N   GLY B  90     -16.978  14.274 -20.264  1.00 92.53           N  
ATOM   3723  H   GLY B  90     -17.391  15.195 -20.276  1.00 92.53           H  
ATOM   3724  CA  GLY B  90     -16.379  13.833 -19.008  1.00 92.53           C  
ATOM   3725  HA2 GLY B  90     -15.299  13.973 -19.053  1.00 92.53           H  
ATOM   3726  HA3 GLY B  90     -16.593  12.778 -18.832  1.00 92.53           H  
ATOM   3727  C   GLY B  90     -16.894  14.640 -17.827  1.00 92.53           C  
ATOM   3728  O   GLY B  90     -17.864  15.381 -17.942  1.00 92.53           O  
ATOM   3729  N   ASN B  91     -16.247  14.495 -16.677  1.00 96.80           N  
ATOM   3730  H   ASN B  91     -15.479  13.841 -16.635  1.00 96.80           H  
ATOM   3731  CA  ASN B  91     -16.616  15.178 -15.442  1.00 96.80           C  
ATOM   3732  HA  ASN B  91     -17.370  15.939 -15.644  1.00 96.80           H  
ATOM   3733  C   ASN B  91     -15.368  15.873 -14.892  1.00 96.80           C  
ATOM   3734  CB  ASN B  91     -17.221  14.167 -14.450  1.00 96.80           C  
ATOM   3735  HB2 ASN B  91     -16.475  13.428 -14.159  1.00 96.80           H  
ATOM   3736  HB3 ASN B  91     -17.531  14.696 -13.549  1.00 96.80           H  
ATOM   3737  O   ASN B  91     -14.434  15.217 -14.432  1.00 96.80           O  
ATOM   3738  CG  ASN B  91     -18.428  13.432 -14.992  1.00 96.80           C  
ATOM   3739  ND2 ASN B  91     -18.208  12.403 -15.780  1.00 96.80           N  
ATOM   3740 HD21 ASN B  91     -17.253  12.185 -16.029  1.00 96.80           H  
ATOM   3741 HD22 ASN B  91     -18.991  12.023 -16.293  1.00 96.80           H  
ATOM   3742  OD1 ASN B  91     -19.562  13.780 -14.709  1.00 96.80           O  
ATOM   3743  N   PHE B  92     -15.340  17.200 -14.956  1.00 96.17           N  
ATOM   3744  H   PHE B  92     -16.146  17.690 -15.315  1.00 96.17           H  
ATOM   3745  CA  PHE B  92     -14.143  17.994 -14.675  1.00 96.17           C  
ATOM   3746  HA  PHE B  92     -13.302  17.331 -14.468  1.00 96.17           H  
ATOM   3747  C   PHE B  92     -14.341  18.864 -13.436  1.00 96.17           C  
ATOM   3748  CB  PHE B  92     -13.770  18.812 -15.919  1.00 96.17           C  
ATOM   3749  HB2 PHE B  92     -12.856  19.370 -15.714  1.00 96.17           H  
ATOM   3750  HB3 PHE B  92     -14.559  19.535 -16.123  1.00 96.17           H  
ATOM   3751  O   PHE B  92     -15.446  19.349 -13.177  1.00 96.17           O  
ATOM   3752  CG  PHE B  92     -13.553  17.946 -17.146  1.00 96.17           C  
ATOM   3753  CD1 PHE B  92     -12.309  17.322 -17.356  1.00 96.17           C  
ATOM   3754  HD1 PHE B  92     -11.494  17.496 -16.668  1.00 96.17           H  
ATOM   3755  CD2 PHE B  92     -14.612  17.713 -18.046  1.00 96.17           C  
ATOM   3756  HD2 PHE B  92     -15.565  18.201 -17.907  1.00 96.17           H  
ATOM   3757  CE1 PHE B  92     -12.133  16.458 -18.450  1.00 96.17           C  
ATOM   3758  HE1 PHE B  92     -11.183  15.967 -18.604  1.00 96.17           H  
ATOM   3759  CE2 PHE B  92     -14.438  16.841 -19.133  1.00 96.17           C  
ATOM   3760  HE2 PHE B  92     -15.253  16.677 -19.821  1.00 96.17           H  
ATOM   3761  CZ  PHE B  92     -13.199  16.208 -19.330  1.00 96.17           C  
ATOM   3762  HZ  PHE B  92     -13.071  15.527 -20.158  1.00 96.17           H  
ATOM   3763  N   MET B  93     -13.275  19.064 -12.663  1.00 96.11           N  
ATOM   3764  H   MET B  93     -12.382  18.709 -12.975  1.00 96.11           H  
ATOM   3765  CA  MET B  93     -13.295  20.026 -11.564  1.00 96.11           C  
ATOM   3766  HA  MET B  93     -14.228  19.921 -11.011  1.00 96.11           H  
ATOM   3767  C   MET B  93     -13.227  21.448 -12.123  1.00 96.11           C  
ATOM   3768  CB  MET B  93     -12.137  19.792 -10.591  1.00 96.11           C  
ATOM   3769  HB2 MET B  93     -12.081  20.636  -9.904  1.00 96.11           H  
ATOM   3770  HB3 MET B  93     -11.207  19.741 -11.155  1.00 96.11           H  
ATOM   3771  O   MET B  93     -12.382  21.758 -12.968  1.00 96.11           O  
ATOM   3772  CG  MET B  93     -12.315  18.516  -9.762  1.00 96.11           C  
ATOM   3773  HG2 MET B  93     -13.302  18.532  -9.301  1.00 96.11           H  
ATOM   3774  HG3 MET B  93     -12.264  17.652 -10.424  1.00 96.11           H  
ATOM   3775  SD  MET B  93     -11.088  18.310  -8.443  1.00 96.11           S  
ATOM   3776  CE  MET B  93      -9.550  18.506  -9.371  1.00 96.11           C  
ATOM   3777  HE1 MET B  93      -8.713  18.208  -8.740  1.00 96.11           H  
ATOM   3778  HE2 MET B  93      -9.581  17.876 -10.261  1.00 96.11           H  
ATOM   3779  HE3 MET B  93      -9.422  19.548  -9.663  1.00 96.11           H  
ATOM   3780  N   ALA B  94     -14.086  22.327 -11.609  1.00 91.47           N  
ATOM   3781  H   ALA B  94     -14.717  22.024 -10.881  1.00 91.47           H  
ATOM   3782  CA  ALA B  94     -13.934  23.760 -11.822  1.00 91.47           C  
ATOM   3783  HA  ALA B  94     -13.855  23.954 -12.892  1.00 91.47           H  
ATOM   3784  C   ALA B  94     -12.640  24.232 -11.139  1.00 91.47           C  
ATOM   3785  CB  ALA B  94     -15.173  24.482 -11.283  1.00 91.47           C  
ATOM   3786  HB1 ALA B  94     -15.073  25.555 -11.451  1.00 91.47           H  
ATOM   3787  HB2 ALA B  94     -16.066  24.127 -11.797  1.00 91.47           H  
ATOM   3788  HB3 ALA B  94     -15.274  24.303 -10.212  1.00 91.47           H  
ATOM   3789  O   ALA B  94     -12.347  23.803 -10.024  1.00 91.47           O  
ATOM   3790  N   GLY B  95     -11.854  25.077 -11.811  1.00 90.86           N  
ATOM   3791  H   GLY B  95     -12.145  25.419 -12.715  1.00 90.86           H  
ATOM   3792  CA  GLY B  95     -10.611  25.601 -11.238  1.00 90.86           C  
ATOM   3793  HA2 GLY B  95     -10.831  26.111 -10.300  1.00 90.86           H  
ATOM   3794  HA3 GLY B  95     -10.183  26.336 -11.920  1.00 90.86           H  
ATOM   3795  C   GLY B  95      -9.549  24.531 -10.959  1.00 90.86           C  
ATOM   3796  O   GLY B  95      -8.769  24.665 -10.023  1.00 90.86           O  
ATOM   3797  N   ALA B  96      -9.486  23.447 -11.747  1.00 92.28           N  
ATOM   3798  H   ALA B  96     -10.203  23.319 -12.446  1.00 92.28           H  
ATOM   3799  CA  ALA B  96      -8.503  22.375 -11.530  1.00 92.28           C  
ATOM   3800  HA  ALA B  96      -8.702  21.923 -10.558  1.00 92.28           H  
ATOM   3801  C   ALA B  96      -7.040  22.876 -11.518  1.00 92.28           C  
ATOM   3802  CB  ALA B  96      -8.700  21.308 -12.614  1.00 92.28           C  
ATOM   3803  HB1 ALA B  96      -8.035  20.467 -12.419  1.00 92.28           H  
ATOM   3804  HB2 ALA B  96      -9.729  20.949 -12.603  1.00 92.28           H  
ATOM   3805  HB3 ALA B  96      -8.473  21.724 -13.595  1.00 92.28           H  
ATOM   3806  O   ALA B  96      -6.193  22.301 -10.831  1.00 92.28           O  
ATOM   3807  N   GLY B  97      -6.751  23.953 -12.260  1.00 92.96           N  
ATOM   3808  H   GLY B  97      -7.512  24.388 -12.761  1.00 92.96           H  
ATOM   3809  CA  GLY B  97      -5.453  24.629 -12.287  1.00 92.96           C  
ATOM   3810  HA2 GLY B  97      -4.662  23.899 -12.115  1.00 92.96           H  
ATOM   3811  HA3 GLY B  97      -5.313  25.062 -13.277  1.00 92.96           H  
ATOM   3812  C   GLY B  97      -5.280  25.759 -11.264  1.00 92.96           C  
ATOM   3813  O   GLY B  97      -4.175  26.299 -11.189  1.00 92.96           O  
ATOM   3814  N   ASP B  98      -6.313  26.110 -10.494  1.00 94.99           N  
ATOM   3815  H   ASP B  98      -7.168  25.573 -10.529  1.00 94.99           H  
ATOM   3816  CA  ASP B  98      -6.268  27.176  -9.487  1.00 94.99           C  
ATOM   3817  HA  ASP B  98      -5.689  28.005  -9.894  1.00 94.99           H  
ATOM   3818  C   ASP B  98      -5.569  26.686  -8.212  1.00 94.99           C  
ATOM   3819  CB  ASP B  98      -7.676  27.713  -9.166  1.00 94.99           C  
ATOM   3820  HB2 ASP B  98      -7.584  28.456  -8.374  1.00 94.99           H  
ATOM   3821  HB3 ASP B  98      -8.294  26.901  -8.782  1.00 94.99           H  
ATOM   3822  O   ASP B  98      -5.710  25.526  -7.818  1.00 94.99           O  
ATOM   3823  CG  ASP B  98      -8.380  28.380 -10.354  1.00 94.99           C  
ATOM   3824  OD1 ASP B  98      -7.675  28.806 -11.296  1.00 94.99           O  
ATOM   3825  OD2 ASP B  98      -9.626  28.482 -10.305  1.00 94.99           O  
ATOM   3826  N   PHE B  99      -4.771  27.560  -7.590  1.00 97.08           N  
ATOM   3827  H   PHE B  99      -4.709  28.502  -7.949  1.00 97.08           H  
ATOM   3828  CA  PHE B  99      -3.996  27.242  -6.388  1.00 97.08           C  
ATOM   3829  HA  PHE B  99      -4.625  26.682  -5.696  1.00 97.08           H  
ATOM   3830  C   PHE B  99      -3.490  28.509  -5.683  1.00 97.08           C  
ATOM   3831  CB  PHE B  99      -2.796  26.380  -6.811  1.00 97.08           C  
ATOM   3832  HB2 PHE B  99      -2.201  26.940  -7.533  1.00 97.08           H  
ATOM   3833  HB3 PHE B  99      -3.168  25.488  -7.315  1.00 97.08           H  
ATOM   3834  O   PHE B  99      -2.890  29.374  -6.330  1.00 97.08           O  
ATOM   3835  CG  PHE B  99      -1.903  25.920  -5.678  1.00 97.08           C  
ATOM   3836  CD1 PHE B  99      -0.531  26.238  -5.674  1.00 97.08           C  
ATOM   3837  HD1 PHE B  99      -0.115  26.848  -6.462  1.00 97.08           H  
ATOM   3838  CD2 PHE B  99      -2.440  25.134  -4.645  1.00 97.08           C  
ATOM   3839  HD2 PHE B  99      -3.491  24.884  -4.645  1.00 97.08           H  
ATOM   3840  CE1 PHE B  99       0.297  25.769  -4.639  1.00 97.08           C  
ATOM   3841  HE1 PHE B  99       1.349  26.015  -4.632  1.00 97.08           H  
ATOM   3842  CE2 PHE B  99      -1.616  24.677  -3.606  1.00 97.08           C  
ATOM   3843  HE2 PHE B  99      -2.037  24.084  -2.807  1.00 97.08           H  
ATOM   3844  CZ  PHE B  99      -0.252  24.998  -3.600  1.00 97.08           C  
ATOM   3845  HZ  PHE B  99       0.365  24.652  -2.784  1.00 97.08           H  
ATOM   3846  N   ASP B 100      -3.643  28.602  -4.360  1.00 96.87           N  
ATOM   3847  H   ASP B 100      -4.140  27.866  -3.881  1.00 96.87           H  
ATOM   3848  CA  ASP B 100      -3.036  29.668  -3.552  1.00 96.87           C  
ATOM   3849  HA  ASP B 100      -3.020  30.575  -4.156  1.00 96.87           H  
ATOM   3850  C   ASP B 100      -1.575  29.333  -3.212  1.00 96.87           C  
ATOM   3851  CB  ASP B 100      -3.883  30.009  -2.316  1.00 96.87           C  
ATOM   3852  HB2 ASP B 100      -3.829  29.196  -1.592  1.00 96.87           H  
ATOM   3853  HB3 ASP B 100      -4.922  30.116  -2.627  1.00 96.87           H  
ATOM   3854  O   ASP B 100      -1.221  28.897  -2.114  1.00 96.87           O  
ATOM   3855  CG  ASP B 100      -3.436  31.327  -1.653  1.00 96.87           C  
ATOM   3856  OD1 ASP B 100      -2.282  31.778  -1.884  1.00 96.87           O  
ATOM   3857  OD2 ASP B 100      -4.255  31.909  -0.904  1.00 96.87           O  
ATOM   3858  N   ALA B 101      -0.695  29.549  -4.191  1.00 95.39           N  
ATOM   3859  H   ALA B 101      -1.066  29.813  -5.092  1.00 95.39           H  
ATOM   3860  CA  ALA B 101       0.729  29.263  -4.047  1.00 95.39           C  
ATOM   3861  HA  ALA B 101       0.844  28.197  -3.851  1.00 95.39           H  
ATOM   3862  C   ALA B 101       1.366  30.006  -2.855  1.00 95.39           C  
ATOM   3863  CB  ALA B 101       1.416  29.601  -5.377  1.00 95.39           C  
ATOM   3864  HB1 ALA B 101       1.406  30.678  -5.542  1.00 95.39           H  
ATOM   3865  HB2 ALA B 101       0.896  29.106  -6.197  1.00 95.39           H  
ATOM   3866  HB3 ALA B 101       2.447  29.249  -5.353  1.00 95.39           H  
ATOM   3867  O   ALA B 101       2.142  29.419  -2.097  1.00 95.39           O  
ATOM   3868  N   ALA B 102       0.999  31.276  -2.646  1.00 91.97           N  
ATOM   3869  H   ALA B 102       0.212  31.634  -3.168  1.00 91.97           H  
ATOM   3870  CA  ALA B 102       1.574  32.113  -1.596  1.00 91.97           C  
ATOM   3871  HA  ALA B 102       2.660  32.067  -1.674  1.00 91.97           H  
ATOM   3872  C   ALA B 102       1.196  31.627  -0.190  1.00 91.97           C  
ATOM   3873  CB  ALA B 102       1.130  33.562  -1.825  1.00 91.97           C  
ATOM   3874  HB1 ALA B 102       0.044  33.629  -1.768  1.00 91.97           H  
ATOM   3875  HB2 ALA B 102       1.461  33.900  -2.807  1.00 91.97           H  
ATOM   3876  HB3 ALA B 102       1.568  34.203  -1.059  1.00 91.97           H  
ATOM   3877  O   ALA B 102       2.032  31.677   0.714  1.00 91.97           O  
ATOM   3878  N   PHE B 103      -0.021  31.105  -0.002  1.00 95.69           N  
ATOM   3879  H   PHE B 103      -0.685  31.122  -0.763  1.00 95.69           H  
ATOM   3880  CA  PHE B 103      -0.466  30.561   1.280  1.00 95.69           C  
ATOM   3881  HA  PHE B 103      -0.455  31.364   2.018  1.00 95.69           H  
ATOM   3882  C   PHE B 103       0.443  29.438   1.807  1.00 95.69           C  
ATOM   3883  CB  PHE B 103      -1.909  30.083   1.126  1.00 95.69           C  
ATOM   3884  HB2 PHE B 103      -1.964  29.315   0.355  1.00 95.69           H  
ATOM   3885  HB3 PHE B 103      -2.517  30.929   0.806  1.00 95.69           H  
ATOM   3886  O   PHE B 103       0.774  29.419   3.001  1.00 95.69           O  
ATOM   3887  CG  PHE B 103      -2.505  29.543   2.401  1.00 95.69           C  
ATOM   3888  CD1 PHE B 103      -2.433  28.168   2.683  1.00 95.69           C  
ATOM   3889  HD1 PHE B 103      -1.962  27.494   1.982  1.00 95.69           H  
ATOM   3890  CD2 PHE B 103      -3.133  30.419   3.304  1.00 95.69           C  
ATOM   3891  HD2 PHE B 103      -3.199  31.472   3.071  1.00 95.69           H  
ATOM   3892  CE1 PHE B 103      -3.005  27.666   3.861  1.00 95.69           C  
ATOM   3893  HE1 PHE B 103      -2.977  26.605   4.061  1.00 95.69           H  
ATOM   3894  CE2 PHE B 103      -3.704  29.917   4.484  1.00 95.69           C  
ATOM   3895  HE2 PHE B 103      -4.208  30.580   5.172  1.00 95.69           H  
ATOM   3896  CZ  PHE B 103      -3.650  28.539   4.752  1.00 95.69           C  
ATOM   3897  HZ  PHE B 103      -4.135  28.144   5.632  1.00 95.69           H  
ATOM   3898  N   PHE B 104       0.902  28.560   0.909  1.00 94.39           N  
ATOM   3899  H   PHE B 104       0.562  28.649  -0.038  1.00 94.39           H  
ATOM   3900  CA  PHE B 104       1.811  27.446   1.209  1.00 94.39           C  
ATOM   3901  HA  PHE B 104       1.665  27.154   2.249  1.00 94.39           H  
ATOM   3902  C   PHE B 104       3.301  27.798   1.071  1.00 94.39           C  
ATOM   3903  CB  PHE B 104       1.445  26.239   0.336  1.00 94.39           C  
ATOM   3904  HB2 PHE B 104       1.567  26.516  -0.711  1.00 94.39           H  
ATOM   3905  HB3 PHE B 104       2.136  25.421   0.541  1.00 94.39           H  
ATOM   3906  O   PHE B 104       4.149  26.921   1.224  1.00 94.39           O  
ATOM   3907  CG  PHE B 104       0.040  25.729   0.564  1.00 94.39           C  
ATOM   3908  CD1 PHE B 104      -0.281  25.008   1.731  1.00 94.39           C  
ATOM   3909  HD1 PHE B 104       0.471  24.827   2.484  1.00 94.39           H  
ATOM   3910  CD2 PHE B 104      -0.964  26.015  -0.374  1.00 94.39           C  
ATOM   3911  HD2 PHE B 104      -0.743  26.592  -1.260  1.00 94.39           H  
ATOM   3912  CE1 PHE B 104      -1.593  24.549   1.941  1.00 94.39           C  
ATOM   3913  HE1 PHE B 104      -1.843  23.995   2.834  1.00 94.39           H  
ATOM   3914  CE2 PHE B 104      -2.279  25.587  -0.149  1.00 94.39           C  
ATOM   3915  HE2 PHE B 104      -3.042  25.864  -0.860  1.00 94.39           H  
ATOM   3916  CZ  PHE B 104      -2.595  24.844   1.002  1.00 94.39           C  
ATOM   3917  HZ  PHE B 104      -3.613  24.533   1.182  1.00 94.39           H  
ATOM   3918  N   GLY B 105       3.642  29.059   0.781  1.00 89.58           N  
ATOM   3919  H   GLY B 105       2.909  29.747   0.680  1.00 89.58           H  
ATOM   3920  CA  GLY B 105       5.029  29.488   0.575  1.00 89.58           C  
ATOM   3921  HA2 GLY B 105       5.054  30.577   0.546  1.00 89.58           H  
ATOM   3922  HA3 GLY B 105       5.640  29.148   1.411  1.00 89.58           H  
ATOM   3923  C   GLY B 105       5.663  28.967  -0.721  1.00 89.58           C  
ATOM   3924  O   GLY B 105       6.885  28.886  -0.812  1.00 89.58           O  
ATOM   3925  N   ILE B 106       4.851  28.612  -1.720  1.00 90.98           N  
ATOM   3926  H   ILE B 106       3.861  28.775  -1.603  1.00 90.98           H  
ATOM   3927  CA  ILE B 106       5.290  28.117  -3.028  1.00 90.98           C  
ATOM   3928  HA  ILE B 106       6.290  27.693  -2.931  1.00 90.98           H  
ATOM   3929  C   ILE B 106       5.374  29.296  -4.002  1.00 90.98           C  
ATOM   3930  CB  ILE B 106       4.353  26.982  -3.503  1.00 90.98           C  
ATOM   3931  HB  ILE B 106       3.323  27.336  -3.442  1.00 90.98           H  
ATOM   3932  O   ILE B 106       4.466  30.124  -4.098  1.00 90.98           O  
ATOM   3933  CG1 ILE B 106       4.522  25.753  -2.577  1.00 90.98           C  
ATOM   3934 HG12 ILE B 106       5.488  25.286  -2.768  1.00 90.98           H  
ATOM   3935 HG13 ILE B 106       4.511  26.070  -1.534  1.00 90.98           H  
ATOM   3936  CG2 ILE B 106       4.639  26.578  -4.959  1.00 90.98           C  
ATOM   3937 HG21 ILE B 106       3.951  25.797  -5.282  1.00 90.98           H  
ATOM   3938 HG22 ILE B 106       4.495  27.429  -5.626  1.00 90.98           H  
ATOM   3939 HG23 ILE B 106       5.662  26.211  -5.047  1.00 90.98           H  
ATOM   3940  CD1 ILE B 106       3.420  24.702  -2.725  1.00 90.98           C  
ATOM   3941 HD11 ILE B 106       2.459  25.166  -2.502  1.00 90.98           H  
ATOM   3942 HD12 ILE B 106       3.594  23.894  -2.014  1.00 90.98           H  
ATOM   3943 HD13 ILE B 106       3.407  24.288  -3.733  1.00 90.98           H  
ATOM   3944  N   SER B 107       6.476  29.395  -4.749  1.00 87.26           N  
ATOM   3945  H   SER B 107       7.172  28.668  -4.665  1.00 87.26           H  
ATOM   3946  CA  SER B 107       6.626  30.465  -5.742  1.00 87.26           C  
ATOM   3947  HA  SER B 107       6.352  31.397  -5.247  1.00 87.26           H  
ATOM   3948  C   SER B 107       5.689  30.250  -6.943  1.00 87.26           C  
ATOM   3949  CB  SER B 107       8.081  30.602  -6.200  1.00 87.26           C  
ATOM   3950  HB2 SER B 107       8.742  30.587  -5.333  1.00 87.26           H  
ATOM   3951  HB3 SER B 107       8.200  31.560  -6.705  1.00 87.26           H  
ATOM   3952  O   SER B 107       5.424  29.103  -7.301  1.00 87.26           O  
ATOM   3953  OG  SER B 107       8.447  29.573  -7.102  1.00 87.26           O  
ATOM   3954  HG  SER B 107       8.537  28.756  -6.606  1.00 87.26           H  
ATOM   3955  N   PRO B 108       5.255  31.306  -7.661  1.00 86.40           N  
ATOM   3956  CA  PRO B 108       4.432  31.143  -8.866  1.00 86.40           C  
ATOM   3957  HA  PRO B 108       3.469  30.719  -8.581  1.00 86.40           H  
ATOM   3958  C   PRO B 108       5.080  30.244  -9.929  1.00 86.40           C  
ATOM   3959  CB  PRO B 108       4.226  32.562  -9.406  1.00 86.40           C  
ATOM   3960  HB2 PRO B 108       3.248  32.674  -9.874  1.00 86.40           H  
ATOM   3961  HB3 PRO B 108       5.015  32.818 -10.114  1.00 86.40           H  
ATOM   3962  O   PRO B 108       4.398  29.505 -10.632  1.00 86.40           O  
ATOM   3963  CG  PRO B 108       4.362  33.442  -8.165  1.00 86.40           C  
ATOM   3964  HG2 PRO B 108       3.415  33.458  -7.626  1.00 86.40           H  
ATOM   3965  HG3 PRO B 108       4.677  34.455  -8.416  1.00 86.40           H  
ATOM   3966  CD  PRO B 108       5.411  32.713  -7.329  1.00 86.40           C  
ATOM   3967  HD2 PRO B 108       5.228  32.901  -6.271  1.00 86.40           H  
ATOM   3968  HD3 PRO B 108       6.410  33.047  -7.611  1.00 86.40           H  
ATOM   3969  N   ARG B 109       6.415  30.283 -10.026  1.00 83.21           N  
ATOM   3970  H   ARG B 109       6.911  30.861  -9.363  1.00 83.21           H  
ATOM   3971  CA  ARG B 109       7.192  29.512 -11.002  1.00 83.21           C  
ATOM   3972  HA  ARG B 109       6.684  29.575 -11.965  1.00 83.21           H  
ATOM   3973  C   ARG B 109       7.243  28.023 -10.650  1.00 83.21           C  
ATOM   3974  CB  ARG B 109       8.589  30.144 -11.110  1.00 83.21           C  
ATOM   3975  HB2 ARG B 109       9.259  29.675 -10.390  1.00 83.21           H  
ATOM   3976  HB3 ARG B 109       8.526  31.205 -10.872  1.00 83.21           H  
ATOM   3977  O   ARG B 109       7.158  27.186 -11.540  1.00 83.21           O  
ATOM   3978  CG  ARG B 109       9.156  30.028 -12.530  1.00 83.21           C  
ATOM   3979  HG2 ARG B 109       8.467  30.494 -13.234  1.00 83.21           H  
ATOM   3980  HG3 ARG B 109       9.267  28.973 -12.783  1.00 83.21           H  
ATOM   3981  CD  ARG B 109      10.519  30.715 -12.651  1.00 83.21           C  
ATOM   3982  HD2 ARG B 109      10.803  30.728 -13.703  1.00 83.21           H  
ATOM   3983  HD3 ARG B 109      10.436  31.743 -12.297  1.00 83.21           H  
ATOM   3984  NE  ARG B 109      11.535  29.980 -11.880  1.00 83.21           N  
ATOM   3985  HE  ARG B 109      11.300  29.032 -11.624  1.00 83.21           H  
ATOM   3986  NH1 ARG B 109      13.276  31.445 -12.126  1.00 83.21           N  
ATOM   3987 HH11 ARG B 109      14.251  31.675 -11.998  1.00 83.21           H  
ATOM   3988 HH12 ARG B 109      12.686  32.006 -12.724  1.00 83.21           H  
ATOM   3989  NH2 ARG B 109      13.582  29.529 -11.013  1.00 83.21           N  
ATOM   3990 HH21 ARG B 109      13.283  28.575 -10.867  1.00 83.21           H  
ATOM   3991 HH22 ARG B 109      14.546  29.775 -10.839  1.00 83.21           H  
ATOM   3992  CZ  ARG B 109      12.787  30.328 -11.666  1.00 83.21           C  
ATOM   3993  N   GLU B 110       7.340  27.704  -9.361  1.00 86.71           N  
ATOM   3994  H   GLU B 110       7.374  28.449  -8.680  1.00 86.71           H  
ATOM   3995  CA  GLU B 110       7.211  26.331  -8.867  1.00 86.71           C  
ATOM   3996  HA  GLU B 110       7.832  25.670  -9.471  1.00 86.71           H  
ATOM   3997  C   GLU B 110       5.764  25.837  -8.998  1.00 86.71           C  
ATOM   3998  CB  GLU B 110       7.711  26.262  -7.419  1.00 86.71           C  
ATOM   3999  HB2 GLU B 110       7.101  26.922  -6.803  1.00 86.71           H  
ATOM   4000  HB3 GLU B 110       8.741  26.619  -7.392  1.00 86.71           H  
ATOM   4001  O   GLU B 110       5.550  24.746  -9.512  1.00 86.71           O  
ATOM   4002  CG  GLU B 110       7.665  24.833  -6.854  1.00 86.71           C  
ATOM   4003  HG2 GLU B 110       8.269  24.185  -7.490  1.00 86.71           H  
ATOM   4004  HG3 GLU B 110       6.637  24.471  -6.882  1.00 86.71           H  
ATOM   4005  CD  GLU B 110       8.168  24.736  -5.408  1.00 86.71           C  
ATOM   4006  OE1 GLU B 110       8.271  23.580  -4.921  1.00 86.71           O  
ATOM   4007  OE2 GLU B 110       8.421  25.801  -4.797  1.00 86.71           O  
ATOM   4008  N   ALA B 111       4.766  26.655  -8.643  1.00 93.17           N  
ATOM   4009  H   ALA B 111       4.994  27.537  -8.207  1.00 93.17           H  
ATOM   4010  CA  ALA B 111       3.352  26.302  -8.788  1.00 93.17           C  
ATOM   4011  HA  ALA B 111       3.157  25.409  -8.195  1.00 93.17           H  
ATOM   4012  C   ALA B 111       2.967  25.982 -10.243  1.00 93.17           C  
ATOM   4013  CB  ALA B 111       2.498  27.449  -8.238  1.00 93.17           C  
ATOM   4014  HB1 ALA B 111       2.731  27.609  -7.185  1.00 93.17           H  
ATOM   4015  HB2 ALA B 111       1.443  27.194  -8.333  1.00 93.17           H  
ATOM   4016  HB3 ALA B 111       2.692  28.366  -8.795  1.00 93.17           H  
ATOM   4017  O   ALA B 111       2.170  25.077 -10.475  1.00 93.17           O  
ATOM   4018  N   LEU B 112       3.557  26.683 -11.218  1.00 89.66           N  
ATOM   4019  H   LEU B 112       4.131  27.473 -10.960  1.00 89.66           H  
ATOM   4020  CA  LEU B 112       3.378  26.387 -12.641  1.00 89.66           C  
ATOM   4021  HA  LEU B 112       2.310  26.283 -12.830  1.00 89.66           H  
ATOM   4022  C   LEU B 112       4.049  25.064 -13.055  1.00 89.66           C  
ATOM   4023  CB  LEU B 112       3.929  27.570 -13.460  1.00 89.66           C  
ATOM   4024  HB2 LEU B 112       5.018  27.546 -13.403  1.00 89.66           H  
ATOM   4025  HB3 LEU B 112       3.594  28.506 -13.014  1.00 89.66           H  
ATOM   4026  O   LEU B 112       3.527  24.363 -13.916  1.00 89.66           O  
ATOM   4027  CG  LEU B 112       3.497  27.556 -14.939  1.00 89.66           C  
ATOM   4028  HG  LEU B 112       3.651  26.566 -15.367  1.00 89.66           H  
ATOM   4029  CD1 LEU B 112       2.026  27.951 -15.097  1.00 89.66           C  
ATOM   4030 HD11 LEU B 112       1.765  27.975 -16.155  1.00 89.66           H  
ATOM   4031 HD12 LEU B 112       1.386  27.216 -14.608  1.00 89.66           H  
ATOM   4032 HD13 LEU B 112       1.848  28.934 -14.661  1.00 89.66           H  
ATOM   4033  CD2 LEU B 112       4.346  28.547 -15.735  1.00 89.66           C  
ATOM   4034 HD21 LEU B 112       5.396  28.262 -15.673  1.00 89.66           H  
ATOM   4035 HD22 LEU B 112       4.218  29.554 -15.340  1.00 89.66           H  
ATOM   4036 HD23 LEU B 112       4.044  28.530 -16.782  1.00 89.66           H  
ATOM   4037  N   ALA B 113       5.188  24.709 -12.453  1.00 87.56           N  
ATOM   4038  H   ALA B 113       5.562  25.311 -11.733  1.00 87.56           H  
ATOM   4039  CA  ALA B 113       5.878  23.439 -12.704  1.00 87.56           C  
ATOM   4040  HA  ALA B 113       5.903  23.253 -13.778  1.00 87.56           H  
ATOM   4041  C   ALA B 113       5.200  22.234 -12.028  1.00 87.56           C  
ATOM   4042  CB  ALA B 113       7.313  23.552 -12.187  1.00 87.56           C  
ATOM   4043  HB1 ALA B 113       7.780  24.482 -12.512  1.00 87.56           H  
ATOM   4044  HB2 ALA B 113       7.308  23.531 -11.098  1.00 87.56           H  
ATOM   4045  HB3 ALA B 113       7.899  22.707 -12.551  1.00 87.56           H  
ATOM   4046  O   ALA B 113       5.396  21.098 -12.457  1.00 87.56           O  
ATOM   4047  N   MET B 114       4.437  22.478 -10.959  1.00 92.77           N  
ATOM   4048  H   MET B 114       4.372  23.433 -10.637  1.00 92.77           H  
ATOM   4049  CA  MET B 114       3.760  21.449 -10.178  1.00 92.77           C  
ATOM   4050  HA  MET B 114       4.457  20.630  -9.998  1.00 92.77           H  
ATOM   4051  C   MET B 114       2.549  20.869 -10.908  1.00 92.77           C  
ATOM   4052  CB  MET B 114       3.317  22.012  -8.821  1.00 92.77           C  
ATOM   4053  HB2 MET B 114       2.582  21.331  -8.391  1.00 92.77           H  
ATOM   4054  HB3 MET B 114       2.839  22.980  -8.966  1.00 92.77           H  
ATOM   4055  O   MET B 114       1.636  21.602 -11.306  1.00 92.77           O  
ATOM   4056  CG  MET B 114       4.470  22.152  -7.823  1.00 92.77           C  
ATOM   4057  HG2 MET B 114       4.823  21.155  -7.558  1.00 92.77           H  
ATOM   4058  HG3 MET B 114       5.299  22.678  -8.296  1.00 92.77           H  
ATOM   4059  SD  MET B 114       4.028  23.032  -6.299  1.00 92.77           S  
ATOM   4060  CE  MET B 114       2.768  21.912  -5.635  1.00 92.77           C  
ATOM   4061  HE1 MET B 114       1.893  21.910  -6.286  1.00 92.77           H  
ATOM   4062  HE2 MET B 114       2.467  22.243  -4.641  1.00 92.77           H  
ATOM   4063  HE3 MET B 114       3.163  20.897  -5.589  1.00 92.77           H  
ATOM   4064  N   ASP B 115       2.492  19.538 -10.955  1.00 94.72           N  
ATOM   4065  H   ASP B 115       3.282  18.998 -10.633  1.00 94.72           H  
ATOM   4066  CA  ASP B 115       1.291  18.789 -11.307  1.00 94.72           C  
ATOM   4067  HA  ASP B 115       1.112  18.939 -12.371  1.00 94.72           H  
ATOM   4068  C   ASP B 115       0.107  19.329 -10.473  1.00 94.72           C  
ATOM   4069  CB  ASP B 115       1.532  17.279 -11.083  1.00 94.72           C  
ATOM   4070  HB2 ASP B 115       1.786  17.114 -10.035  1.00 94.72           H  
ATOM   4071  HB3 ASP B 115       2.387  16.973 -11.686  1.00 94.72           H  
ATOM   4072  O   ASP B 115       0.204  19.398  -9.236  1.00 94.72           O  
ATOM   4073  CG  ASP B 115       0.342  16.373 -11.441  1.00 94.72           C  
ATOM   4074  OD1 ASP B 115      -0.774  16.894 -11.646  1.00 94.72           O  
ATOM   4075  OD2 ASP B 115       0.496  15.132 -11.422  1.00 94.72           O  
ATOM   4076  N   PRO B 116      -1.010  19.750 -11.103  1.00 96.98           N  
ATOM   4077  CA  PRO B 116      -2.208  20.180 -10.388  1.00 96.98           C  
ATOM   4078  HA  PRO B 116      -1.994  21.103  -9.848  1.00 96.98           H  
ATOM   4079  C   PRO B 116      -2.706  19.151  -9.366  1.00 96.98           C  
ATOM   4080  CB  PRO B 116      -3.257  20.472 -11.465  1.00 96.98           C  
ATOM   4081  HB2 PRO B 116      -4.255  20.160 -11.157  1.00 96.98           H  
ATOM   4082  HB3 PRO B 116      -3.261  21.538 -11.690  1.00 96.98           H  
ATOM   4083  O   PRO B 116      -3.293  19.550  -8.364  1.00 96.98           O  
ATOM   4084  CG  PRO B 116      -2.769  19.695 -12.687  1.00 96.98           C  
ATOM   4085  HG2 PRO B 116      -3.098  18.658 -12.621  1.00 96.98           H  
ATOM   4086  HG3 PRO B 116      -3.103  20.147 -13.621  1.00 96.98           H  
ATOM   4087  CD  PRO B 116      -1.256  19.753 -12.538  1.00 96.98           C  
ATOM   4088  HD2 PRO B 116      -0.870  20.678 -12.967  1.00 96.98           H  
ATOM   4089  HD3 PRO B 116      -0.818  18.894 -13.047  1.00 96.98           H  
ATOM   4090  N   GLN B 117      -2.410  17.857  -9.525  1.00 97.95           N  
ATOM   4091  H   GLN B 117      -1.910  17.569 -10.354  1.00 97.95           H  
ATOM   4092  CA  GLN B 117      -2.690  16.848  -8.501  1.00 97.95           C  
ATOM   4093  HA  GLN B 117      -3.764  16.838  -8.314  1.00 97.95           H  
ATOM   4094  C   GLN B 117      -1.998  17.158  -7.162  1.00 97.95           C  
ATOM   4095  CB  GLN B 117      -2.267  15.462  -9.007  1.00 97.95           C  
ATOM   4096  HB2 GLN B 117      -2.400  14.739  -8.202  1.00 97.95           H  
ATOM   4097  HB3 GLN B 117      -1.209  15.485  -9.268  1.00 97.95           H  
ATOM   4098  O   GLN B 117      -2.635  17.056  -6.115  1.00 97.95           O  
ATOM   4099  CG  GLN B 117      -3.090  15.004 -10.219  1.00 97.95           C  
ATOM   4100  HG2 GLN B 117      -2.898  15.652 -11.074  1.00 97.95           H  
ATOM   4101  HG3 GLN B 117      -4.149  15.068  -9.970  1.00 97.95           H  
ATOM   4102  CD  GLN B 117      -2.782  13.571 -10.623  1.00 97.95           C  
ATOM   4103  NE2 GLN B 117      -1.671  13.295 -11.263  1.00 97.95           N  
ATOM   4104 HE21 GLN B 117      -1.512  12.322 -11.480  1.00 97.95           H  
ATOM   4105 HE22 GLN B 117      -0.983  14.015 -11.433  1.00 97.95           H  
ATOM   4106  OE1 GLN B 117      -3.562  12.669 -10.365  1.00 97.95           O  
ATOM   4107  N   GLN B 118      -0.732  17.601  -7.164  1.00 97.94           N  
ATOM   4108  H   GLN B 118      -0.285  17.774  -8.053  1.00 97.94           H  
ATOM   4109  CA  GLN B 118      -0.031  17.994  -5.932  1.00 97.94           C  
ATOM   4110  HA  GLN B 118      -0.128  17.191  -5.201  1.00 97.94           H  
ATOM   4111  C   GLN B 118      -0.645  19.258  -5.309  1.00 97.94           C  
ATOM   4112  CB  GLN B 118       1.467  18.244  -6.188  1.00 97.94           C  
ATOM   4113  HB2 GLN B 118       1.907  18.551  -5.239  1.00 97.94           H  
ATOM   4114  HB3 GLN B 118       1.585  19.066  -6.893  1.00 97.94           H  
ATOM   4115  O   GLN B 118      -0.764  19.354  -4.087  1.00 97.94           O  
ATOM   4116  CG  GLN B 118       2.254  17.028  -6.711  1.00 97.94           C  
ATOM   4117  HG2 GLN B 118       1.945  16.813  -7.733  1.00 97.94           H  
ATOM   4118  HG3 GLN B 118       2.021  16.156  -6.100  1.00 97.94           H  
ATOM   4119  CD  GLN B 118       3.772  17.244  -6.689  1.00 97.94           C  
ATOM   4120  NE2 GLN B 118       4.550  16.326  -7.214  1.00 97.94           N  
ATOM   4121 HE21 GLN B 118       4.167  15.529  -7.702  1.00 97.94           H  
ATOM   4122 HE22 GLN B 118       5.537  16.536  -7.254  1.00 97.94           H  
ATOM   4123  OE1 GLN B 118       4.300  18.217  -6.160  1.00 97.94           O  
ATOM   4124  N   ARG B 119      -1.047  20.222  -6.149  1.00 98.23           N  
ATOM   4125  H   ARG B 119      -0.944  20.040  -7.137  1.00 98.23           H  
ATOM   4126  CA  ARG B 119      -1.667  21.491  -5.728  1.00 98.23           C  
ATOM   4127  HA  ARG B 119      -1.054  21.964  -4.961  1.00 98.23           H  
ATOM   4128  C   ARG B 119      -3.029  21.264  -5.070  1.00 98.23           C  
ATOM   4129  CB  ARG B 119      -1.773  22.442  -6.934  1.00 98.23           C  
ATOM   4130  HB2 ARG B 119      -2.291  21.950  -7.758  1.00 98.23           H  
ATOM   4131  HB3 ARG B 119      -2.363  23.311  -6.644  1.00 98.23           H  
ATOM   4132  O   ARG B 119      -3.241  21.683  -3.934  1.00 98.23           O  
ATOM   4133  CG  ARG B 119      -0.384  22.908  -7.396  1.00 98.23           C  
ATOM   4134  HG2 ARG B 119       0.132  23.329  -6.533  1.00 98.23           H  
ATOM   4135  HG3 ARG B 119       0.191  22.060  -7.768  1.00 98.23           H  
ATOM   4136  CD  ARG B 119      -0.428  23.992  -8.474  1.00 98.23           C  
ATOM   4137  HD2 ARG B 119       0.537  24.499  -8.482  1.00 98.23           H  
ATOM   4138  HD3 ARG B 119      -1.190  24.721  -8.198  1.00 98.23           H  
ATOM   4139  NE  ARG B 119      -0.674  23.459  -9.827  1.00 98.23           N  
ATOM   4140  HE  ARG B 119      -0.207  22.599 -10.078  1.00 98.23           H  
ATOM   4141  NH1 ARG B 119      -1.680  25.335 -10.662  1.00 98.23           N  
ATOM   4142 HH11 ARG B 119      -2.393  25.710 -11.271  1.00 98.23           H  
ATOM   4143 HH12 ARG B 119      -1.624  25.745  -9.740  1.00 98.23           H  
ATOM   4144  NH2 ARG B 119      -1.351  23.577 -11.994  1.00 98.23           N  
ATOM   4145 HH21 ARG B 119      -0.829  22.731 -12.172  1.00 98.23           H  
ATOM   4146 HH22 ARG B 119      -1.675  24.146 -12.763  1.00 98.23           H  
ATOM   4147  CZ  ARG B 119      -1.237  24.122 -10.819  1.00 98.23           C  
ATOM   4148  N   GLN B 120      -3.908  20.517  -5.738  1.00 98.36           N  
ATOM   4149  H   GLN B 120      -3.657  20.194  -6.662  1.00 98.36           H  
ATOM   4150  CA  GLN B 120      -5.226  20.163  -5.211  1.00 98.36           C  
ATOM   4151  HA  GLN B 120      -5.752  21.077  -4.936  1.00 98.36           H  
ATOM   4152  C   GLN B 120      -5.099  19.321  -3.934  1.00 98.36           C  
ATOM   4153  CB  GLN B 120      -6.045  19.429  -6.291  1.00 98.36           C  
ATOM   4154  HB2 GLN B 120      -6.976  19.075  -5.849  1.00 98.36           H  
ATOM   4155  HB3 GLN B 120      -5.485  18.557  -6.629  1.00 98.36           H  
ATOM   4156  O   GLN B 120      -5.777  19.607  -2.949  1.00 98.36           O  
ATOM   4157  CG  GLN B 120      -6.383  20.302  -7.517  1.00 98.36           C  
ATOM   4158  HG2 GLN B 120      -6.871  19.681  -8.268  1.00 98.36           H  
ATOM   4159  HG3 GLN B 120      -5.465  20.688  -7.962  1.00 98.36           H  
ATOM   4160  CD  GLN B 120      -7.296  21.489  -7.223  1.00 98.36           C  
ATOM   4161  NE2 GLN B 120      -7.319  22.475  -8.092  1.00 98.36           N  
ATOM   4162 HE21 GLN B 120      -7.843  23.312  -7.881  1.00 98.36           H  
ATOM   4163 HE22 GLN B 120      -6.717  22.469  -8.903  1.00 98.36           H  
ATOM   4164  OE1 GLN B 120      -8.004  21.540  -6.229  1.00 98.36           O  
ATOM   4165  N   ALA B 121      -4.191  18.338  -3.889  1.00 98.38           N  
ATOM   4166  H   ALA B 121      -3.655  18.118  -4.717  1.00 98.38           H  
ATOM   4167  CA  ALA B 121      -3.990  17.511  -2.698  1.00 98.38           C  
ATOM   4168  HA  ALA B 121      -4.945  17.055  -2.438  1.00 98.38           H  
ATOM   4169  C   ALA B 121      -3.530  18.319  -1.467  1.00 98.38           C  
ATOM   4170  CB  ALA B 121      -3.006  16.388  -3.036  1.00 98.38           C  
ATOM   4171  HB1 ALA B 121      -2.901  15.724  -2.177  1.00 98.38           H  
ATOM   4172  HB2 ALA B 121      -3.385  15.807  -3.876  1.00 98.38           H  
ATOM   4173  HB3 ALA B 121      -2.032  16.805  -3.292  1.00 98.38           H  
ATOM   4174  O   ALA B 121      -3.978  18.025  -0.357  1.00 98.38           O  
ATOM   4175  N   LEU B 122      -2.695  19.352  -1.645  1.00 97.75           N  
ATOM   4176  H   LEU B 122      -2.356  19.536  -2.579  1.00 97.75           H  
ATOM   4177  CA  LEU B 122      -2.285  20.272  -0.573  1.00 97.75           C  
ATOM   4178  HA  LEU B 122      -1.847  19.691   0.239  1.00 97.75           H  
ATOM   4179  C   LEU B 122      -3.478  21.027   0.025  1.00 97.75           C  
ATOM   4180  CB  LEU B 122      -1.240  21.268  -1.115  1.00 97.75           C  
ATOM   4181  HB2 LEU B 122      -1.383  22.240  -0.643  1.00 97.75           H  
ATOM   4182  HB3 LEU B 122      -1.405  21.411  -2.183  1.00 97.75           H  
ATOM   4183  O   LEU B 122      -3.693  20.963   1.237  1.00 97.75           O  
ATOM   4184  CG  LEU B 122       0.214  20.837  -0.883  1.00 97.75           C  
ATOM   4185  HG  LEU B 122       0.340  19.785  -1.138  1.00 97.75           H  
ATOM   4186  CD1 LEU B 122       1.125  21.675  -1.778  1.00 97.75           C  
ATOM   4187 HD11 LEU B 122       0.932  22.733  -1.602  1.00 97.75           H  
ATOM   4188 HD12 LEU B 122       0.923  21.437  -2.822  1.00 97.75           H  
ATOM   4189 HD13 LEU B 122       2.169  21.468  -1.541  1.00 97.75           H  
ATOM   4190  CD2 LEU B 122       0.643  21.067   0.570  1.00 97.75           C  
ATOM   4191 HD21 LEU B 122       0.557  22.124   0.822  1.00 97.75           H  
ATOM   4192 HD22 LEU B 122       1.675  20.744   0.708  1.00 97.75           H  
ATOM   4193 HD23 LEU B 122       0.006  20.492   1.243  1.00 97.75           H  
ATOM   4194  N   GLU B 123      -4.270  21.701  -0.813  1.00 98.34           N  
ATOM   4195  H   GLU B 123      -4.040  21.713  -1.797  1.00 98.34           H  
ATOM   4196  CA  GLU B 123      -5.435  22.474  -0.358  1.00 98.34           C  
ATOM   4197  HA  GLU B 123      -5.125  23.175   0.417  1.00 98.34           H  
ATOM   4198  C   GLU B 123      -6.489  21.579   0.291  1.00 98.34           C  
ATOM   4199  CB  GLU B 123      -6.040  23.279  -1.519  1.00 98.34           C  
ATOM   4200  HB2 GLU B 123      -7.028  23.633  -1.222  1.00 98.34           H  
ATOM   4201  HB3 GLU B 123      -6.139  22.645  -2.400  1.00 98.34           H  
ATOM   4202  O   GLU B 123      -6.912  21.834   1.418  1.00 98.34           O  
ATOM   4203  CG  GLU B 123      -5.159  24.495  -1.827  1.00 98.34           C  
ATOM   4204  HG2 GLU B 123      -4.163  24.144  -2.097  1.00 98.34           H  
ATOM   4205  HG3 GLU B 123      -5.087  25.084  -0.912  1.00 98.34           H  
ATOM   4206  CD  GLU B 123      -5.685  25.408  -2.940  1.00 98.34           C  
ATOM   4207  OE1 GLU B 123      -5.031  26.434  -3.218  1.00 98.34           O  
ATOM   4208  OE2 GLU B 123      -6.741  25.097  -3.523  1.00 98.34           O  
ATOM   4209  N   THR B 124      -6.827  20.464  -0.356  1.00 98.35           N  
ATOM   4210  H   THR B 124      -6.418  20.306  -1.266  1.00 98.35           H  
ATOM   4211  CA  THR B 124      -7.845  19.540   0.166  1.00 98.35           C  
ATOM   4212  HA  THR B 124      -8.749  20.116   0.365  1.00 98.35           H  
ATOM   4213  C   THR B 124      -7.395  18.898   1.486  1.00 98.35           C  
ATOM   4214  CB  THR B 124      -8.186  18.423  -0.834  1.00 98.35           C  
ATOM   4215  HB  THR B 124      -7.497  17.592  -0.682  1.00 98.35           H  
ATOM   4216  O   THR B 124      -8.210  18.637   2.368  1.00 98.35           O  
ATOM   4217  CG2 THR B 124      -9.622  17.940  -0.663  1.00 98.35           C  
ATOM   4218 HG21 THR B 124      -9.843  17.170  -1.402  1.00 98.35           H  
ATOM   4219 HG22 THR B 124     -10.310  18.776  -0.792  1.00 98.35           H  
ATOM   4220 HG23 THR B 124      -9.750  17.519   0.334  1.00 98.35           H  
ATOM   4221  OG1 THR B 124      -8.110  18.796  -2.189  1.00 98.35           O  
ATOM   4222  HG1 THR B 124      -7.280  19.251  -2.348  1.00 98.35           H  
ATOM   4223  N   THR B 125      -6.090  18.659   1.670  1.00 98.44           N  
ATOM   4224  H   THR B 125      -5.445  18.887   0.927  1.00 98.44           H  
ATOM   4225  CA  THR B 125      -5.556  18.167   2.952  1.00 98.44           C  
ATOM   4226  HA  THR B 125      -6.156  17.314   3.271  1.00 98.44           H  
ATOM   4227  C   THR B 125      -5.658  19.225   4.049  1.00 98.44           C  
ATOM   4228  CB  THR B 125      -4.104  17.686   2.822  1.00 98.44           C  
ATOM   4229  HB  THR B 125      -3.478  18.483   2.422  1.00 98.44           H  
ATOM   4230  O   THR B 125      -6.056  18.899   5.169  1.00 98.44           O  
ATOM   4231  CG2 THR B 125      -3.530  17.238   4.170  1.00 98.44           C  
ATOM   4232 HG21 THR B 125      -4.301  16.744   4.761  1.00 98.44           H  
ATOM   4233 HG22 THR B 125      -3.171  18.106   4.722  1.00 98.44           H  
ATOM   4234 HG23 THR B 125      -2.699  16.548   4.016  1.00 98.44           H  
ATOM   4235  OG1 THR B 125      -4.052  16.588   1.946  1.00 98.44           O  
ATOM   4236  HG1 THR B 125      -4.092  16.953   1.059  1.00 98.44           H  
ATOM   4237  N   TRP B 126      -5.339  20.488   3.745  1.00 98.41           N  
ATOM   4238  H   TRP B 126      -5.059  20.709   2.801  1.00 98.41           H  
ATOM   4239  CA  TRP B 126      -5.498  21.595   4.693  1.00 98.41           C  
ATOM   4240  HA  TRP B 126      -4.894  21.399   5.579  1.00 98.41           H  
ATOM   4241  C   TRP B 126      -6.955  21.721   5.156  1.00 98.41           C  
ATOM   4242  CB  TRP B 126      -5.014  22.903   4.051  1.00 98.41           C  
ATOM   4243  HB2 TRP B 126      -3.989  22.766   3.705  1.00 98.41           H  
ATOM   4244  HB3 TRP B 126      -5.626  23.140   3.181  1.00 98.41           H  
ATOM   4245  O   TRP B 126      -7.236  21.728   6.355  1.00 98.41           O  
ATOM   4246  CG  TRP B 126      -5.050  24.075   4.980  1.00 98.41           C  
ATOM   4247  CD1 TRP B 126      -6.153  24.779   5.328  1.00 98.41           C  
ATOM   4248  HD1 TRP B 126      -7.149  24.595   4.953  1.00 98.41           H  
ATOM   4249  CD2 TRP B 126      -3.954  24.651   5.747  1.00 98.41           C  
ATOM   4250  CE2 TRP B 126      -4.487  25.662   6.601  1.00 98.41           C  
ATOM   4251  CE3 TRP B 126      -2.567  24.397   5.831  1.00 98.41           C  
ATOM   4252  HE3 TRP B 126      -2.135  23.644   5.189  1.00 98.41           H  
ATOM   4253  NE1 TRP B 126      -5.829  25.707   6.297  1.00 98.41           N  
ATOM   4254  HE1 TRP B 126      -6.524  26.255   6.783  1.00 98.41           H  
ATOM   4255  CH2 TRP B 126      -2.309  26.091   7.571  1.00 98.41           C  
ATOM   4256  HH2 TRP B 126      -1.678  26.625   8.266  1.00 98.41           H  
ATOM   4257  CZ2 TRP B 126      -3.691  26.349   7.526  1.00 98.41           C  
ATOM   4258  HZ2 TRP B 126      -4.150  27.060   8.197  1.00 98.41           H  
ATOM   4259  CZ3 TRP B 126      -1.750  25.121   6.720  1.00 98.41           C  
ATOM   4260  HZ3 TRP B 126      -0.689  24.923   6.756  1.00 98.41           H  
ATOM   4261  N   GLU B 127      -7.887  21.738   4.203  1.00 98.19           N  
ATOM   4262  H   GLU B 127      -7.582  21.746   3.240  1.00 98.19           H  
ATOM   4263  CA  GLU B 127      -9.329  21.806   4.454  1.00 98.19           C  
ATOM   4264  HA  GLU B 127      -9.561  22.718   5.003  1.00 98.19           H  
ATOM   4265  C   GLU B 127      -9.816  20.613   5.302  1.00 98.19           C  
ATOM   4266  CB  GLU B 127     -10.059  21.845   3.100  1.00 98.19           C  
ATOM   4267  HB2 GLU B 127     -11.128  21.723   3.274  1.00 98.19           H  
ATOM   4268  HB3 GLU B 127      -9.710  20.993   2.516  1.00 98.19           H  
ATOM   4269  O   GLU B 127     -10.603  20.792   6.236  1.00 98.19           O  
ATOM   4270  CG  GLU B 127      -9.845  23.146   2.289  1.00 98.19           C  
ATOM   4271  HG2 GLU B 127     -10.418  23.943   2.764  1.00 98.19           H  
ATOM   4272  HG3 GLU B 127      -8.795  23.434   2.331  1.00 98.19           H  
ATOM   4273  CD  GLU B 127     -10.266  23.022   0.805  1.00 98.19           C  
ATOM   4274  OE1 GLU B 127     -10.067  23.996   0.032  1.00 98.19           O  
ATOM   4275  OE2 GLU B 127     -10.770  21.942   0.422  1.00 98.19           O  
ATOM   4276  N   ALA B 128      -9.308  19.398   5.055  1.00 98.62           N  
ATOM   4277  H   ALA B 128      -8.703  19.287   4.254  1.00 98.62           H  
ATOM   4278  CA  ALA B 128      -9.663  18.211   5.837  1.00 98.62           C  
ATOM   4279  HA  ALA B 128     -10.749  18.126   5.844  1.00 98.62           H  
ATOM   4280  C   ALA B 128      -9.196  18.305   7.306  1.00 98.62           C  
ATOM   4281  CB  ALA B 128      -9.095  16.963   5.146  1.00 98.62           C  
ATOM   4282  HB1 ALA B 128      -9.446  16.066   5.655  1.00 98.62           H  
ATOM   4283  HB2 ALA B 128      -8.005  16.988   5.163  1.00 98.62           H  
ATOM   4284  HB3 ALA B 128      -9.431  16.922   4.110  1.00 98.62           H  
ATOM   4285  O   ALA B 128      -9.906  17.859   8.212  1.00 98.62           O  
ATOM   4286  N   LEU B 129      -8.030  18.910   7.563  1.00 98.51           N  
ATOM   4287  H   LEU B 129      -7.500  19.262   6.779  1.00 98.51           H  
ATOM   4288  CA  LEU B 129      -7.527  19.166   8.919  1.00 98.51           C  
ATOM   4289  HA  LEU B 129      -7.629  18.259   9.514  1.00 98.51           H  
ATOM   4290  C   LEU B 129      -8.345  20.248   9.639  1.00 98.51           C  
ATOM   4291  CB  LEU B 129      -6.041  19.557   8.850  1.00 98.51           C  
ATOM   4292  HB2 LEU B 129      -5.930  20.373   8.136  1.00 98.51           H  
ATOM   4293  HB3 LEU B 129      -5.732  19.935   9.824  1.00 98.51           H  
ATOM   4294  O   LEU B 129      -8.710  20.067  10.804  1.00 98.51           O  
ATOM   4295  CG  LEU B 129      -5.094  18.413   8.445  1.00 98.51           C  
ATOM   4296  HG  LEU B 129      -5.425  17.955   7.513  1.00 98.51           H  
ATOM   4297  CD1 LEU B 129      -3.689  18.977   8.238  1.00 98.51           C  
ATOM   4298 HD11 LEU B 129      -3.710  19.703   7.425  1.00 98.51           H  
ATOM   4299 HD12 LEU B 129      -3.008  18.171   7.965  1.00 98.51           H  
ATOM   4300 HD13 LEU B 129      -3.338  19.465   9.148  1.00 98.51           H  
ATOM   4301  CD2 LEU B 129      -5.024  17.327   9.522  1.00 98.51           C  
ATOM   4302 HD21 LEU B 129      -4.236  16.614   9.280  1.00 98.51           H  
ATOM   4303 HD22 LEU B 129      -5.971  16.788   9.567  1.00 98.51           H  
ATOM   4304 HD23 LEU B 129      -4.824  17.785  10.490  1.00 98.51           H  
ATOM   4305  N   GLU B 130      -8.710  21.331   8.947  1.00 97.01           N  
ATOM   4306  H   GLU B 130      -8.360  21.448   8.007  1.00 97.01           H  
ATOM   4307  CA  GLU B 130      -9.600  22.360   9.503  1.00 97.01           C  
ATOM   4308  HA  GLU B 130      -9.178  22.716  10.443  1.00 97.01           H  
ATOM   4309  C   GLU B 130     -11.000  21.809   9.810  1.00 97.01           C  
ATOM   4310  CB  GLU B 130      -9.733  23.549   8.544  1.00 97.01           C  
ATOM   4311  HB2 GLU B 130     -10.561  24.165   8.895  1.00 97.01           H  
ATOM   4312  HB3 GLU B 130      -9.971  23.193   7.541  1.00 97.01           H  
ATOM   4313  O   GLU B 130     -11.599  22.171  10.831  1.00 97.01           O  
ATOM   4314  CG  GLU B 130      -8.474  24.425   8.504  1.00 97.01           C  
ATOM   4315  HG2 GLU B 130      -8.161  24.620   9.529  1.00 97.01           H  
ATOM   4316  HG3 GLU B 130      -7.671  23.886   8.002  1.00 97.01           H  
ATOM   4317  CD  GLU B 130      -8.716  25.772   7.803  1.00 97.01           C  
ATOM   4318  OE1 GLU B 130      -7.900  26.695   8.041  1.00 97.01           O  
ATOM   4319  OE2 GLU B 130      -9.736  25.922   7.097  1.00 97.01           O  
ATOM   4320  N   SER B 131     -11.500  20.905   8.964  1.00 96.87           N  
ATOM   4321  H   SER B 131     -10.985  20.748   8.109  1.00 96.87           H  
ATOM   4322  CA  SER B 131     -12.731  20.128   9.162  1.00 96.87           C  
ATOM   4323  HA  SER B 131     -13.572  20.812   9.279  1.00 96.87           H  
ATOM   4324  C   SER B 131     -12.663  19.259  10.427  1.00 96.87           C  
ATOM   4325  CB  SER B 131     -12.968  19.303   7.889  1.00 96.87           C  
ATOM   4326  HB2 SER B 131     -13.246  19.983   7.084  1.00 96.87           H  
ATOM   4327  HB3 SER B 131     -12.040  18.811   7.597  1.00 96.87           H  
ATOM   4328  O   SER B 131     -13.630  19.198  11.187  1.00 96.87           O  
ATOM   4329  OG  SER B 131     -13.964  18.309   8.015  1.00 96.87           O  
ATOM   4330  HG  SER B 131     -14.317  18.198   7.129  1.00 96.87           H  
ATOM   4331  N   ALA B 132     -11.489  18.699  10.747  1.00 97.34           N  
ATOM   4332  H   ALA B 132     -10.731  18.776  10.084  1.00 97.34           H  
ATOM   4333  CA  ALA B 132     -11.238  17.979  12.001  1.00 97.34           C  
ATOM   4334  HA  ALA B 132     -12.112  17.361  12.205  1.00 97.34           H  
ATOM   4335  C   ALA B 132     -11.067  18.879  13.242  1.00 97.34           C  
ATOM   4336  CB  ALA B 132     -10.020  17.061  11.814  1.00 97.34           C  
ATOM   4337  HB1 ALA B 132     -10.162  16.404  10.956  1.00 97.34           H  
ATOM   4338  HB2 ALA B 132      -9.882  16.448  12.704  1.00 97.34           H  
ATOM   4339  HB3 ALA B 132      -9.123  17.659  11.651  1.00 97.34           H  
ATOM   4340  O   ALA B 132     -10.810  18.376  14.343  1.00 97.34           O  
ATOM   4341  N   GLY B 133     -11.162  20.203  13.080  1.00 96.70           N  
ATOM   4342  H   GLY B 133     -11.383  20.550  12.157  1.00 96.70           H  
ATOM   4343  CA  GLY B 133     -10.899  21.179  14.135  1.00 96.70           C  
ATOM   4344  HA2 GLY B 133     -11.192  22.160  13.761  1.00 96.70           H  
ATOM   4345  HA3 GLY B 133     -11.499  20.939  15.013  1.00 96.70           H  
ATOM   4346  C   GLY B 133      -9.426  21.252  14.550  1.00 96.70           C  
ATOM   4347  O   GLY B 133      -9.136  21.572  15.703  1.00 96.70           O  
ATOM   4348  N   ILE B 134      -8.500  20.919  13.643  1.00 97.18           N  
ATOM   4349  H   ILE B 134      -8.801  20.685  12.707  1.00 97.18           H  
ATOM   4350  CA  ILE B 134      -7.053  20.941  13.883  1.00 97.18           C  
ATOM   4351  HA  ILE B 134      -6.868  20.983  14.957  1.00 97.18           H  
ATOM   4352  C   ILE B 134      -6.441  22.167  13.205  1.00 97.18           C  
ATOM   4353  CB  ILE B 134      -6.358  19.670  13.347  1.00 97.18           C  
ATOM   4354  HB  ILE B 134      -6.474  19.617  12.264  1.00 97.18           H  
ATOM   4355  O   ILE B 134      -6.474  22.239  11.978  1.00 97.18           O  
ATOM   4356  CG1 ILE B 134      -6.961  18.413  13.967  1.00 97.18           C  
ATOM   4357 HG12 ILE B 134      -6.685  18.435  15.021  1.00 97.18           H  
ATOM   4358 HG13 ILE B 134      -8.046  18.447  13.862  1.00 97.18           H  
ATOM   4359  CG2 ILE B 134      -4.860  19.721  13.695  1.00 97.18           C  
ATOM   4360 HG21 ILE B 134      -4.373  18.783  13.428  1.00 97.18           H  
ATOM   4361 HG22 ILE B 134      -4.706  19.912  14.757  1.00 97.18           H  
ATOM   4362 HG23 ILE B 134      -4.367  20.504  13.118  1.00 97.18           H  
ATOM   4363  CD1 ILE B 134      -6.497  17.090  13.335  1.00 97.18           C  
ATOM   4364 HD11 ILE B 134      -7.128  16.262  13.657  1.00 97.18           H  
ATOM   4365 HD12 ILE B 134      -5.467  16.869  13.616  1.00 97.18           H  
ATOM   4366 HD13 ILE B 134      -6.569  17.160  12.249  1.00 97.18           H  
ATOM   4367  N   PRO B 135      -5.809  23.092  13.949  1.00 95.62           N  
ATOM   4368  CA  PRO B 135      -4.923  24.085  13.353  1.00 95.62           C  
ATOM   4369  HA  PRO B 135      -5.457  24.624  12.570  1.00 95.62           H  
ATOM   4370  C   PRO B 135      -3.678  23.365  12.809  1.00 95.62           C  
ATOM   4371  CB  PRO B 135      -4.571  25.073  14.471  1.00 95.62           C  
ATOM   4372  HB2 PRO B 135      -4.719  26.103  14.146  1.00 95.62           H  
ATOM   4373  HB3 PRO B 135      -3.536  24.949  14.790  1.00 95.62           H  
ATOM   4374  O   PRO B 135      -2.955  22.757  13.608  1.00 95.62           O  
ATOM   4375  CG  PRO B 135      -5.516  24.723  15.620  1.00 95.62           C  
ATOM   4376  HG2 PRO B 135      -5.048  24.881  16.592  1.00 95.62           H  
ATOM   4377  HG3 PRO B 135      -6.422  25.323  15.533  1.00 95.62           H  
ATOM   4378  CD  PRO B 135      -5.860  23.256  15.389  1.00 95.62           C  
ATOM   4379  HD2 PRO B 135      -6.851  23.040  15.787  1.00 95.62           H  
ATOM   4380  HD3 PRO B 135      -5.109  22.619  15.858  1.00 95.62           H  
ATOM   4381  N   PRO B 136      -3.400  23.381  11.495  1.00 94.11           N  
ATOM   4382  CA  PRO B 136      -2.373  22.510  10.920  1.00 94.11           C  
ATOM   4383  HA  PRO B 136      -2.660  21.477  11.117  1.00 94.11           H  
ATOM   4384  C   PRO B 136      -0.963  22.721  11.487  1.00 94.11           C  
ATOM   4385  CB  PRO B 136      -2.445  22.749   9.413  1.00 94.11           C  
ATOM   4386  HB2 PRO B 136      -1.804  23.582   9.125  1.00 94.11           H  
ATOM   4387  HB3 PRO B 136      -2.196  21.844   8.858  1.00 94.11           H  
ATOM   4388  O   PRO B 136      -0.206  21.762  11.609  1.00 94.11           O  
ATOM   4389  CG  PRO B 136      -3.911  23.117   9.208  1.00 94.11           C  
ATOM   4390  HG2 PRO B 136      -4.527  22.219   9.242  1.00 94.11           H  
ATOM   4391  HG3 PRO B 136      -4.079  23.654   8.274  1.00 94.11           H  
ATOM   4392  CD  PRO B 136      -4.198  23.977  10.430  1.00 94.11           C  
ATOM   4393  HD2 PRO B 136      -5.269  23.963  10.631  1.00 94.11           H  
ATOM   4394  HD3 PRO B 136      -3.860  24.998  10.250  1.00 94.11           H  
ATOM   4395  N   GLU B 137      -0.614  23.929  11.933  1.00 92.14           N  
ATOM   4396  H   GLU B 137      -1.263  24.699  11.847  1.00 92.14           H  
ATOM   4397  CA  GLU B 137       0.699  24.209  12.527  1.00 92.14           C  
ATOM   4398  HA  GLU B 137       1.468  23.847  11.843  1.00 92.14           H  
ATOM   4399  C   GLU B 137       0.915  23.495  13.872  1.00 92.14           C  
ATOM   4400  CB  GLU B 137       0.843  25.724  12.655  1.00 92.14           C  
ATOM   4401  HB2 GLU B 137       0.243  26.055  13.502  1.00 92.14           H  
ATOM   4402  HB3 GLU B 137       0.464  26.167  11.734  1.00 92.14           H  
ATOM   4403  O   GLU B 137       2.052  23.209  14.241  1.00 92.14           O  
ATOM   4404  CG  GLU B 137       2.270  26.241  12.807  1.00 92.14           C  
ATOM   4405  HG2 GLU B 137       2.882  25.843  11.998  1.00 92.14           H  
ATOM   4406  HG3 GLU B 137       2.685  25.893  13.753  1.00 92.14           H  
ATOM   4407  CD  GLU B 137       2.270  27.774  12.774  1.00 92.14           C  
ATOM   4408  OE1 GLU B 137       2.974  28.334  11.909  1.00 92.14           O  
ATOM   4409  OE2 GLU B 137       1.537  28.357  13.602  1.00 92.14           O  
ATOM   4410  N   THR B 138      -0.161  23.104  14.570  1.00 94.51           N  
ATOM   4411  H   THR B 138      -1.072  23.300  14.181  1.00 94.51           H  
ATOM   4412  CA  THR B 138      -0.066  22.275  15.789  1.00 94.51           C  
ATOM   4413  HA  THR B 138       0.694  22.715  16.436  1.00 94.51           H  
ATOM   4414  C   THR B 138       0.392  20.844  15.509  1.00 94.51           C  
ATOM   4415  CB  THR B 138      -1.378  22.222  16.588  1.00 94.51           C  
ATOM   4416  HB  THR B 138      -1.190  21.664  17.505  1.00 94.51           H  
ATOM   4417  O   THR B 138       0.815  20.152  16.434  1.00 94.51           O  
ATOM   4418  CG2 THR B 138      -1.876  23.609  16.991  1.00 94.51           C  
ATOM   4419 HG21 THR B 138      -1.964  24.252  16.116  1.00 94.51           H  
ATOM   4420 HG22 THR B 138      -2.845  23.523  17.482  1.00 94.51           H  
ATOM   4421 HG23 THR B 138      -1.163  24.060  17.682  1.00 94.51           H  
ATOM   4422  OG1 THR B 138      -2.415  21.561  15.899  1.00 94.51           O  
ATOM   4423  HG1 THR B 138      -2.574  22.017  15.070  1.00 94.51           H  
ATOM   4424  N   LEU B 139       0.340  20.397  14.248  1.00 96.71           N  
ATOM   4425  H   LEU B 139       0.008  21.021  13.527  1.00 96.71           H  
ATOM   4426  CA  LEU B 139       0.825  19.082  13.829  1.00 96.71           C  
ATOM   4427  HA  LEU B 139       0.756  18.395  14.672  1.00 96.71           H  
ATOM   4428  C   LEU B 139       2.302  19.087  13.421  1.00 96.71           C  
ATOM   4429  CB  LEU B 139      -0.042  18.534  12.685  1.00 96.71           C  
ATOM   4430  HB2 LEU B 139       0.370  17.572  12.382  1.00 96.71           H  
ATOM   4431  HB3 LEU B 139       0.034  19.204  11.828  1.00 96.71           H  
ATOM   4432  O   LEU B 139       2.853  18.017  13.149  1.00 96.71           O  
ATOM   4433  CG  LEU B 139      -1.523  18.318  13.023  1.00 96.71           C  
ATOM   4434  HG  LEU B 139      -1.991  19.274  13.259  1.00 96.71           H  
ATOM   4435  CD1 LEU B 139      -2.206  17.717  11.797  1.00 96.71           C  
ATOM   4436 HD11 LEU B 139      -2.175  18.432  10.974  1.00 96.71           H  
ATOM   4437 HD12 LEU B 139      -3.243  17.471  12.027  1.00 96.71           H  
ATOM   4438 HD13 LEU B 139      -1.694  16.803  11.496  1.00 96.71           H  
ATOM   4439  CD2 LEU B 139      -1.720  17.355  14.197  1.00 96.71           C  
ATOM   4440 HD21 LEU B 139      -1.333  17.802  15.113  1.00 96.71           H  
ATOM   4441 HD22 LEU B 139      -2.782  17.153  14.337  1.00 96.71           H  
ATOM   4442 HD23 LEU B 139      -1.200  16.418  13.998  1.00 96.71           H  
ATOM   4443  N   ARG B 140       2.965  20.247  13.389  1.00 94.63           N  
ATOM   4444  H   ARG B 140       2.478  21.092  13.651  1.00 94.63           H  
ATOM   4445  CA  ARG B 140       4.385  20.331  13.040  1.00 94.63           C  
ATOM   4446  HA  ARG B 140       4.507  19.881  12.055  1.00 94.63           H  
ATOM   4447  C   ARG B 140       5.221  19.529  14.047  1.00 94.63           C  
ATOM   4448  CB  ARG B 140       4.784  21.811  12.953  1.00 94.63           C  
ATOM   4449  HB2 ARG B 140       4.078  22.322  12.297  1.00 94.63           H  
ATOM   4450  HB3 ARG B 140       4.720  22.260  13.944  1.00 94.63           H  
ATOM   4451  O   ARG B 140       5.146  19.754  15.252  1.00 94.63           O  
ATOM   4452  CG  ARG B 140       6.199  22.001  12.393  1.00 94.63           C  
ATOM   4453  HG2 ARG B 140       6.909  21.512  13.059  1.00 94.63           H  
ATOM   4454  HG3 ARG B 140       6.274  21.540  11.408  1.00 94.63           H  
ATOM   4455  CD  ARG B 140       6.581  23.485  12.293  1.00 94.63           C  
ATOM   4456  HD2 ARG B 140       7.665  23.554  12.203  1.00 94.63           H  
ATOM   4457  HD3 ARG B 140       6.302  23.984  13.221  1.00 94.63           H  
ATOM   4458  NE  ARG B 140       5.922  24.168  11.160  1.00 94.63           N  
ATOM   4459  HE  ARG B 140       4.928  24.322  11.249  1.00 94.63           H  
ATOM   4460  NH1 ARG B 140       7.768  24.527   9.823  1.00 94.63           N  
ATOM   4461 HH11 ARG B 140       8.151  24.869   8.953  1.00 94.63           H  
ATOM   4462 HH12 ARG B 140       8.356  24.072  10.506  1.00 94.63           H  
ATOM   4463  NH2 ARG B 140       5.760  25.199   9.136  1.00 94.63           N  
ATOM   4464 HH21 ARG B 140       4.766  25.309   9.276  1.00 94.63           H  
ATOM   4465 HH22 ARG B 140       6.159  25.457   8.245  1.00 94.63           H  
ATOM   4466  CZ  ARG B 140       6.486  24.627  10.053  1.00 94.63           C  
ATOM   4467  N   GLY B 141       6.018  18.585  13.553  1.00 93.80           N  
ATOM   4468  H   GLY B 141       5.998  18.431  12.555  1.00 93.80           H  
ATOM   4469  CA  GLY B 141       6.808  17.654  14.364  1.00 93.80           C  
ATOM   4470  HA2 GLY B 141       7.625  17.269  13.753  1.00 93.80           H  
ATOM   4471  HA3 GLY B 141       7.242  18.189  15.208  1.00 93.80           H  
ATOM   4472  C   GLY B 141       6.025  16.455  14.919  1.00 93.80           C  
ATOM   4473  O   GLY B 141       6.580  15.689  15.705  1.00 93.80           O  
ATOM   4474  N   SER B 142       4.750  16.281  14.552  1.00 95.73           N  
ATOM   4475  H   SER B 142       4.344  16.938  13.900  1.00 95.73           H  
ATOM   4476  CA  SER B 142       3.941  15.123  14.961  1.00 95.73           C  
ATOM   4477  HA  SER B 142       4.246  14.830  15.966  1.00 95.73           H  
ATOM   4478  C   SER B 142       4.160  13.919  14.046  1.00 95.73           C  
ATOM   4479  CB  SER B 142       2.448  15.469  15.028  1.00 95.73           C  
ATOM   4480  HB2 SER B 142       2.308  16.381  15.610  1.00 95.73           H  
ATOM   4481  HB3 SER B 142       1.920  14.655  15.525  1.00 95.73           H  
ATOM   4482  O   SER B 142       4.458  14.066  12.861  1.00 95.73           O  
ATOM   4483  OG  SER B 142       1.901  15.639  13.735  1.00 95.73           O  
ATOM   4484  HG  SER B 142       2.249  16.465  13.391  1.00 95.73           H  
ATOM   4485  N   ASP B 143       3.928  12.712  14.559  1.00 96.32           N  
ATOM   4486  H   ASP B 143       3.567  12.630  15.499  1.00 96.32           H  
ATOM   4487  CA  ASP B 143       3.938  11.471  13.782  1.00 96.32           C  
ATOM   4488  HA  ASP B 143       4.732  11.553  13.040  1.00 96.32           H  
ATOM   4489  C   ASP B 143       2.632  11.277  12.992  1.00 96.32           C  
ATOM   4490  CB  ASP B 143       4.306  10.284  14.689  1.00 96.32           C  
ATOM   4491  HB2 ASP B 143       4.441   9.403  14.061  1.00 96.32           H  
ATOM   4492  HB3 ASP B 143       5.266  10.493  15.160  1.00 96.32           H  
ATOM   4493  O   ASP B 143       2.010  10.218  13.035  1.00 96.32           O  
ATOM   4494  CG  ASP B 143       3.286   9.959  15.788  1.00 96.32           C  
ATOM   4495  OD1 ASP B 143       2.470  10.837  16.150  1.00 96.32           O  
ATOM   4496  OD2 ASP B 143       3.371   8.812  16.289  1.00 96.32           O  
ATOM   4497  N   THR B 144       2.205  12.308  12.262  1.00 98.66           N  
ATOM   4498  H   THR B 144       2.762  13.150  12.272  1.00 98.66           H  
ATOM   4499  CA  THR B 144       1.051  12.237  11.359  1.00 98.66           C  
ATOM   4500  HA  THR B 144       0.293  11.614  11.833  1.00 98.66           H  
ATOM   4501  C   THR B 144       1.467  11.612  10.026  1.00 98.66           C  
ATOM   4502  CB  THR B 144       0.421  13.615  11.135  1.00 98.66           C  
ATOM   4503  HB  THR B 144       1.166  14.275  10.689  1.00 98.66           H  
ATOM   4504  O   THR B 144       2.376  12.116   9.370  1.00 98.66           O  
ATOM   4505  CG2 THR B 144      -0.808  13.553  10.225  1.00 98.66           C  
ATOM   4506 HG21 THR B 144      -1.548  12.867  10.635  1.00 98.66           H  
ATOM   4507 HG22 THR B 144      -1.242  14.549  10.134  1.00 98.66           H  
ATOM   4508 HG23 THR B 144      -0.525  13.215   9.228  1.00 98.66           H  
ATOM   4509  OG1 THR B 144      -0.013  14.164  12.360  1.00 98.66           O  
ATOM   4510  HG1 THR B 144       0.735  14.568  12.805  1.00 98.66           H  
ATOM   4511  N   GLY B 145       0.824  10.515   9.621  1.00 98.78           N  
ATOM   4512  H   GLY B 145       0.066  10.178  10.199  1.00 98.78           H  
ATOM   4513  CA  GLY B 145       1.070   9.856   8.333  1.00 98.78           C  
ATOM   4514  HA2 GLY B 145       2.130   9.931   8.090  1.00 98.78           H  
ATOM   4515  HA3 GLY B 145       0.821   8.798   8.408  1.00 98.78           H  
ATOM   4516  C   GLY B 145       0.272  10.467   7.174  1.00 98.78           C  
ATOM   4517  O   GLY B 145      -0.800  11.032   7.381  1.00 98.78           O  
ATOM   4518  N   VAL B 146       0.773  10.323   5.947  1.00 98.91           N  
ATOM   4519  H   VAL B 146       1.644   9.819   5.856  1.00 98.91           H  
ATOM   4520  CA  VAL B 146       0.154  10.818   4.708  1.00 98.91           C  
ATOM   4521  HA  VAL B 146      -0.869  11.131   4.915  1.00 98.91           H  
ATOM   4522  C   VAL B 146       0.109   9.691   3.672  1.00 98.91           C  
ATOM   4523  CB  VAL B 146       0.916  12.040   4.154  1.00 98.91           C  
ATOM   4524  HB  VAL B 146       1.925  11.739   3.873  1.00 98.91           H  
ATOM   4525  O   VAL B 146       1.146   9.222   3.206  1.00 98.91           O  
ATOM   4526  CG1 VAL B 146       0.214  12.600   2.912  1.00 98.91           C  
ATOM   4527 HG11 VAL B 146      -0.798  12.921   3.158  1.00 98.91           H  
ATOM   4528 HG12 VAL B 146       0.179  11.842   2.130  1.00 98.91           H  
ATOM   4529 HG13 VAL B 146       0.779  13.449   2.527  1.00 98.91           H  
ATOM   4530  CG2 VAL B 146       1.028  13.180   5.175  1.00 98.91           C  
ATOM   4531 HG21 VAL B 146       0.036  13.484   5.508  1.00 98.91           H  
ATOM   4532 HG22 VAL B 146       1.535  14.030   4.720  1.00 98.91           H  
ATOM   4533 HG23 VAL B 146       1.614  12.859   6.036  1.00 98.91           H  
ATOM   4534  N   PHE B 147      -1.093   9.265   3.287  1.00 98.88           N  
ATOM   4535  H   PHE B 147      -1.908   9.684   3.710  1.00 98.88           H  
ATOM   4536  CA  PHE B 147      -1.311   8.148   2.363  1.00 98.88           C  
ATOM   4537  HA  PHE B 147      -0.357   7.790   1.977  1.00 98.88           H  
ATOM   4538  C   PHE B 147      -2.154   8.618   1.175  1.00 98.88           C  
ATOM   4539  CB  PHE B 147      -1.972   6.981   3.113  1.00 98.88           C  
ATOM   4540  HB2 PHE B 147      -2.131   6.163   2.410  1.00 98.88           H  
ATOM   4541  HB3 PHE B 147      -2.950   7.297   3.474  1.00 98.88           H  
ATOM   4542  O   PHE B 147      -3.351   8.877   1.317  1.00 98.88           O  
ATOM   4543  CG  PHE B 147      -1.168   6.459   4.289  1.00 98.88           C  
ATOM   4544  CD1 PHE B 147      -0.337   5.335   4.137  1.00 98.88           C  
ATOM   4545  HD1 PHE B 147      -0.279   4.833   3.183  1.00 98.88           H  
ATOM   4546  CD2 PHE B 147      -1.251   7.102   5.540  1.00 98.88           C  
ATOM   4547  HD2 PHE B 147      -1.894   7.961   5.661  1.00 98.88           H  
ATOM   4548  CE1 PHE B 147       0.420   4.869   5.226  1.00 98.88           C  
ATOM   4549  HE1 PHE B 147       1.058   4.004   5.119  1.00 98.88           H  
ATOM   4550  CE2 PHE B 147      -0.485   6.642   6.624  1.00 98.88           C  
ATOM   4551  HE2 PHE B 147      -0.542   7.142   7.580  1.00 98.88           H  
ATOM   4552  CZ  PHE B 147       0.364   5.537   6.460  1.00 98.88           C  
ATOM   4553  HZ  PHE B 147       0.980   5.200   7.280  1.00 98.88           H  
ATOM   4554  N   VAL B 148      -1.533   8.742   0.001  1.00 98.86           N  
ATOM   4555  H   VAL B 148      -0.561   8.474  -0.062  1.00 98.86           H  
ATOM   4556  CA  VAL B 148      -2.169   9.327  -1.190  1.00 98.86           C  
ATOM   4557  HA  VAL B 148      -3.157   9.706  -0.926  1.00 98.86           H  
ATOM   4558  C   VAL B 148      -2.353   8.268  -2.269  1.00 98.86           C  
ATOM   4559  CB  VAL B 148      -1.360  10.524  -1.735  1.00 98.86           C  
ATOM   4560  HB  VAL B 148      -0.389  10.173  -2.084  1.00 98.86           H  
ATOM   4561  O   VAL B 148      -1.385   7.662  -2.715  1.00 98.86           O  
ATOM   4562  CG1 VAL B 148      -2.088  11.198  -2.905  1.00 98.86           C  
ATOM   4563 HG11 VAL B 148      -2.174  10.506  -3.743  1.00 98.86           H  
ATOM   4564 HG12 VAL B 148      -3.084  11.519  -2.600  1.00 98.86           H  
ATOM   4565 HG13 VAL B 148      -1.519  12.063  -3.246  1.00 98.86           H  
ATOM   4566  CG2 VAL B 148      -1.119  11.590  -0.659  1.00 98.86           C  
ATOM   4567 HG21 VAL B 148      -0.515  11.167   0.144  1.00 98.86           H  
ATOM   4568 HG22 VAL B 148      -2.065  11.945  -0.249  1.00 98.86           H  
ATOM   4569 HG23 VAL B 148      -0.578  12.433  -1.089  1.00 98.86           H  
ATOM   4570  N   GLY B 149      -3.587   8.064  -2.723  1.00 98.75           N  
ATOM   4571  H   GLY B 149      -4.354   8.531  -2.261  1.00 98.75           H  
ATOM   4572  CA  GLY B 149      -3.872   7.355  -3.965  1.00 98.75           C  
ATOM   4573  HA2 GLY B 149      -4.901   6.995  -3.942  1.00 98.75           H  
ATOM   4574  HA3 GLY B 149      -3.203   6.500  -4.061  1.00 98.75           H  
ATOM   4575  C   GLY B 149      -3.717   8.280  -5.172  1.00 98.75           C  
ATOM   4576  O   GLY B 149      -4.448   9.264  -5.279  1.00 98.75           O  
ATOM   4577  N   MET B 150      -2.796   7.976  -6.083  1.00 97.37           N  
ATOM   4578  H   MET B 150      -2.230   7.149  -5.958  1.00 97.37           H  
ATOM   4579  CA  MET B 150      -2.522   8.801  -7.268  1.00 97.37           C  
ATOM   4580  HA  MET B 150      -3.438   9.288  -7.601  1.00 97.37           H  
ATOM   4581  C   MET B 150      -1.995   7.923  -8.402  1.00 97.37           C  
ATOM   4582  CB  MET B 150      -1.493   9.884  -6.900  1.00 97.37           C  
ATOM   4583  HB2 MET B 150      -1.898  10.504  -6.100  1.00 97.37           H  
ATOM   4584  HB3 MET B 150      -0.601   9.381  -6.525  1.00 97.37           H  
ATOM   4585  O   MET B 150      -1.258   6.971  -8.159  1.00 97.37           O  
ATOM   4586  CG  MET B 150      -1.051  10.808  -8.041  1.00 97.37           C  
ATOM   4587  HG2 MET B 150      -0.704  10.211  -8.885  1.00 97.37           H  
ATOM   4588  HG3 MET B 150      -1.896  11.417  -8.365  1.00 97.37           H  
ATOM   4589  SD  MET B 150       0.317  11.887  -7.543  1.00 97.37           S  
ATOM   4590  CE  MET B 150       0.634  12.782  -9.084  1.00 97.37           C  
ATOM   4591  HE1 MET B 150       1.576  13.324  -9.010  1.00 97.37           H  
ATOM   4592  HE2 MET B 150      -0.167  13.503  -9.251  1.00 97.37           H  
ATOM   4593  HE3 MET B 150       0.684  12.086  -9.921  1.00 97.37           H  
ATOM   4594  N   SER B 151      -2.332   8.287  -9.635  1.00 92.04           N  
ATOM   4595  H   SER B 151      -2.901   9.113  -9.754  1.00 92.04           H  
ATOM   4596  CA  SER B 151      -1.713   7.742 -10.847  1.00 92.04           C  
ATOM   4597  HA  SER B 151      -0.895   7.076 -10.574  1.00 92.04           H  
ATOM   4598  C   SER B 151      -1.122   8.898 -11.662  1.00 92.04           C  
ATOM   4599  CB  SER B 151      -2.720   6.917 -11.661  1.00 92.04           C  
ATOM   4600  HB2 SER B 151      -3.480   7.586 -12.066  1.00 92.04           H  
ATOM   4601  HB3 SER B 151      -2.205   6.435 -12.492  1.00 92.04           H  
ATOM   4602  O   SER B 151      -1.553  10.047 -11.531  1.00 92.04           O  
ATOM   4603  OG  SER B 151      -3.360   5.926 -10.868  1.00 92.04           O  
ATOM   4604  HG  SER B 151      -2.733   5.239 -10.630  1.00 92.04           H  
ATOM   4605  N   HIS B 152      -0.112   8.623 -12.487  1.00 87.82           N  
ATOM   4606  H   HIS B 152       0.192   7.665 -12.594  1.00 87.82           H  
ATOM   4607  CA  HIS B 152       0.493   9.648 -13.340  1.00 87.82           C  
ATOM   4608  HA  HIS B 152       0.718  10.515 -12.719  1.00 87.82           H  
ATOM   4609  C   HIS B 152      -0.492  10.095 -14.439  1.00 87.82           C  
ATOM   4610  CB  HIS B 152       1.817   9.120 -13.908  1.00 87.82           C  
ATOM   4611  HB2 HIS B 152       2.423   8.722 -13.094  1.00 87.82           H  
ATOM   4612  HB3 HIS B 152       1.613   8.310 -14.608  1.00 87.82           H  
ATOM   4613  O   HIS B 152      -1.138   9.253 -15.056  1.00 87.82           O  
ATOM   4614  CG  HIS B 152       2.616  10.189 -14.603  1.00 87.82           C  
ATOM   4615  CD2 HIS B 152       2.831  10.295 -15.951  1.00 87.82           C  
ATOM   4616  HD2 HIS B 152       2.477   9.617 -16.713  1.00 87.82           H  
ATOM   4617  ND1 HIS B 152       3.243  11.264 -14.003  1.00 87.82           N  
ATOM   4618  HD1 HIS B 152       3.310  11.466 -13.016  1.00 87.82           H  
ATOM   4619  CE1 HIS B 152       3.816  12.001 -14.968  1.00 87.82           C  
ATOM   4620  HE1 HIS B 152       4.385  12.905 -14.811  1.00 87.82           H  
ATOM   4621  NE2 HIS B 152       3.574  11.456 -16.167  1.00 87.82           N  
ATOM   4622  N   GLN B 153      -0.616  11.409 -14.664  1.00 88.28           N  
ATOM   4623  H   GLN B 153      -0.064  12.040 -14.101  1.00 88.28           H  
ATOM   4624  CA  GLN B 153      -1.606  12.021 -15.578  1.00 88.28           C  
ATOM   4625  HA  GLN B 153      -2.143  11.236 -16.110  1.00 88.28           H  
ATOM   4626  C   GLN B 153      -0.965  12.903 -16.670  1.00 88.28           C  
ATOM   4627  CB  GLN B 153      -2.635  12.828 -14.762  1.00 88.28           C  
ATOM   4628  HB2 GLN B 153      -2.096  13.552 -14.151  1.00 88.28           H  
ATOM   4629  HB3 GLN B 153      -3.282  13.391 -15.434  1.00 88.28           H  
ATOM   4630  O   GLN B 153      -1.657  13.690 -17.314  1.00 88.28           O  
ATOM   4631  CG  GLN B 153      -3.525  11.977 -13.840  1.00 88.28           C  
ATOM   4632  HG2 GLN B 153      -3.975  12.634 -13.096  1.00 88.28           H  
ATOM   4633  HG3 GLN B 153      -2.915  11.252 -13.301  1.00 88.28           H  
ATOM   4634  CD  GLN B 153      -4.670  11.248 -14.536  1.00 88.28           C  
ATOM   4635  NE2 GLN B 153      -5.215  10.234 -13.899  1.00 88.28           N  
ATOM   4636 HE21 GLN B 153      -4.819   9.919 -13.025  1.00 88.28           H  
ATOM   4637 HE22 GLN B 153      -6.001   9.773 -14.334  1.00 88.28           H  
ATOM   4638  OE1 GLN B 153      -5.142  11.607 -15.602  1.00 88.28           O  
ATOM   4639  N   GLY B 154       0.359  12.824 -16.854  1.00 80.65           N  
ATOM   4640  H   GLY B 154       0.889  12.151 -16.318  1.00 80.65           H  
ATOM   4641  CA  GLY B 154       1.047  13.468 -17.977  1.00 80.65           C  
ATOM   4642  HA2 GLY B 154       0.530  13.217 -18.903  1.00 80.65           H  
ATOM   4643  HA3 GLY B 154       2.054  13.053 -18.036  1.00 80.65           H  
ATOM   4644  C   GLY B 154       1.169  14.998 -17.912  1.00 80.65           C  
ATOM   4645  O   GLY B 154       1.311  15.645 -18.952  1.00 80.65           O  
ATOM   4646  N   TYR B 155       1.127  15.632 -16.730  1.00 86.55           N  
ATOM   4647  H   TYR B 155       1.046  15.090 -15.881  1.00 86.55           H  
ATOM   4648  CA  TYR B 155       1.351  17.085 -16.646  1.00 86.55           C  
ATOM   4649  HA  TYR B 155       0.617  17.554 -17.301  1.00 86.55           H  
ATOM   4650  C   TYR B 155       2.742  17.461 -17.188  1.00 86.55           C  
ATOM   4651  CB  TYR B 155       1.112  17.634 -15.232  1.00 86.55           C  
ATOM   4652  HB2 TYR B 155       1.844  17.197 -14.552  1.00 86.55           H  
ATOM   4653  HB3 TYR B 155       0.128  17.316 -14.890  1.00 86.55           H  
ATOM   4654  O   TYR B 155       3.724  16.759 -16.961  1.00 86.55           O  
ATOM   4655  CG  TYR B 155       1.183  19.156 -15.152  1.00 86.55           C  
ATOM   4656  CD1 TYR B 155       2.318  19.799 -14.621  1.00 86.55           C  
ATOM   4657  HD1 TYR B 155       3.152  19.217 -14.256  1.00 86.55           H  
ATOM   4658  CD2 TYR B 155       0.110  19.942 -15.613  1.00 86.55           C  
ATOM   4659  HD2 TYR B 155      -0.784  19.472 -15.996  1.00 86.55           H  
ATOM   4660  CE1 TYR B 155       2.378  21.202 -14.535  1.00 86.55           C  
ATOM   4661  HE1 TYR B 155       3.245  21.680 -14.104  1.00 86.55           H  
ATOM   4662  CE2 TYR B 155       0.166  21.346 -15.543  1.00 86.55           C  
ATOM   4663  HE2 TYR B 155      -0.662  21.947 -15.888  1.00 86.55           H  
ATOM   4664  OH  TYR B 155       1.318  23.331 -14.909  1.00 86.55           O  
ATOM   4665  HH  TYR B 155       2.142  23.643 -14.528  1.00 86.55           H  
ATOM   4666  CZ  TYR B 155       1.296  21.978 -14.994  1.00 86.55           C  
ATOM   4667  N   ALA B 156       2.803  18.540 -17.977  1.00 75.22           N  
ATOM   4668  H   ALA B 156       1.949  19.067 -18.088  1.00 75.22           H  
ATOM   4669  CA  ALA B 156       3.993  19.012 -18.704  1.00 75.22           C  
ATOM   4670  HA  ALA B 156       3.658  19.824 -19.349  1.00 75.22           H  
ATOM   4671  C   ALA B 156       4.658  17.995 -19.662  1.00 75.22           C  
ATOM   4672  CB  ALA B 156       4.976  19.630 -17.698  1.00 75.22           C  
ATOM   4673  HB1 ALA B 156       5.816  20.079 -18.229  1.00 75.22           H  
ATOM   4674  HB2 ALA B 156       4.476  20.398 -17.109  1.00 75.22           H  
ATOM   4675  HB3 ALA B 156       5.359  18.860 -17.027  1.00 75.22           H  
ATOM   4676  O   ALA B 156       5.708  18.283 -20.238  1.00 75.22           O  
ATOM   4677  N   THR B 157       4.046  16.834 -19.890  1.00 69.15           N  
ATOM   4678  H   THR B 157       3.143  16.659 -19.474  1.00 69.15           H  
ATOM   4679  CA  THR B 157       4.648  15.757 -20.675  1.00 69.15           C  
ATOM   4680  HA  THR B 157       5.707  15.702 -20.426  1.00 69.15           H  
ATOM   4681  C   THR B 157       4.518  16.039 -22.173  1.00 69.15           C  
ATOM   4682  CB  THR B 157       4.014  14.424 -20.278  1.00 69.15           C  
ATOM   4683  HB  THR B 157       2.974  14.386 -20.600  1.00 69.15           H  
ATOM   4684  O   THR B 157       3.487  16.520 -22.637  1.00 69.15           O  
ATOM   4685  CG2 THR B 157       4.781  13.248 -20.845  1.00 69.15           C  
ATOM   4686 HG21 THR B 157       5.827  13.298 -20.543  1.00 69.15           H  
ATOM   4687 HG22 THR B 157       4.333  12.336 -20.451  1.00 69.15           H  
ATOM   4688 HG23 THR B 157       4.696  13.242 -21.931  1.00 69.15           H  
ATOM   4689  OG1 THR B 157       4.094  14.268 -18.881  1.00 69.15           O  
ATOM   4690  HG1 THR B 157       3.945  15.115 -18.455  1.00 69.15           H  
ATOM   4691  N   GLY B 158       5.589  15.812 -22.941  1.00 60.31           N  
ATOM   4692  H   GLY B 158       6.420  15.443 -22.501  1.00 60.31           H  
ATOM   4693  CA  GLY B 158       5.611  16.019 -24.398  1.00 60.31           C  
ATOM   4694  HA2 GLY B 158       4.801  15.440 -24.842  1.00 60.31           H  
ATOM   4695  HA3 GLY B 158       6.555  15.643 -24.793  1.00 60.31           H  
ATOM   4696  C   GLY B 158       5.452  17.473 -24.870  1.00 60.31           C  
ATOM   4697  O   GLY B 158       5.443  17.727 -26.075  1.00 60.31           O  
ATOM   4698  N   ARG B 159       5.332  18.446 -23.958  1.00 58.97           N  
ATOM   4699  H   ARG B 159       5.360  18.187 -22.982  1.00 58.97           H  
ATOM   4700  CA  ARG B 159       5.227  19.862 -24.317  1.00 58.97           C  
ATOM   4701  HA  ARG B 159       4.711  19.899 -25.277  1.00 58.97           H  
ATOM   4702  C   ARG B 159       6.606  20.482 -24.541  1.00 58.97           C  
ATOM   4703  CB  ARG B 159       4.387  20.639 -23.293  1.00 58.97           C  
ATOM   4704  HB2 ARG B 159       4.668  20.356 -22.279  1.00 58.97           H  
ATOM   4705  HB3 ARG B 159       4.572  21.706 -23.417  1.00 58.97           H  
ATOM   4706  O   ARG B 159       7.577  20.069 -23.904  1.00 58.97           O  
ATOM   4707  CG  ARG B 159       2.895  20.368 -23.533  1.00 58.97           C  
ATOM   4708  HG2 ARG B 159       2.675  20.500 -24.592  1.00 58.97           H  
ATOM   4709  HG3 ARG B 159       2.662  19.340 -23.255  1.00 58.97           H  
ATOM   4710  CD  ARG B 159       2.006  21.329 -22.738  1.00 58.97           C  
ATOM   4711  HD2 ARG B 159       2.139  21.129 -21.674  1.00 58.97           H  
ATOM   4712  HD3 ARG B 159       2.311  22.354 -22.950  1.00 58.97           H  
ATOM   4713  NE  ARG B 159       0.592  21.151 -23.114  1.00 58.97           N  
ATOM   4714  HE  ARG B 159       0.396  20.421 -23.784  1.00 58.97           H  
ATOM   4715  NH1 ARG B 159      -0.361  22.666 -21.666  1.00 58.97           N  
ATOM   4716 HH11 ARG B 159       0.546  22.873 -21.273  1.00 58.97           H  
ATOM   4717 HH12 ARG B 159      -1.207  23.064 -21.284  1.00 58.97           H  
ATOM   4718  NH2 ARG B 159      -1.649  21.485 -23.044  1.00 58.97           N  
ATOM   4719 HH21 ARG B 159      -1.786  20.845 -23.813  1.00 58.97           H  
ATOM   4720 HH22 ARG B 159      -2.471  21.850 -22.584  1.00 58.97           H  
ATOM   4721  CZ  ARG B 159      -0.459  21.768 -22.606  1.00 58.97           C  
ATOM   4722  N   PRO B 160       6.703  21.499 -25.421  1.00 54.30           N  
ATOM   4723  CA  PRO B 160       7.910  22.305 -25.530  1.00 54.30           C  
ATOM   4724  HA  PRO B 160       8.705  21.699 -25.964  1.00 54.30           H  
ATOM   4725  C   PRO B 160       8.310  22.802 -24.145  1.00 54.30           C  
ATOM   4726  CB  PRO B 160       7.570  23.477 -26.457  1.00 54.30           C  
ATOM   4727  HB2 PRO B 160       8.395  23.707 -27.131  1.00 54.30           H  
ATOM   4728  HB3 PRO B 160       7.305  24.358 -25.873  1.00 54.30           H  
ATOM   4729  O   PRO B 160       7.439  23.205 -23.366  1.00 54.30           O  
ATOM   4730  CG  PRO B 160       6.338  22.999 -27.220  1.00 54.30           C  
ATOM   4731  HG2 PRO B 160       6.652  22.431 -28.097  1.00 54.30           H  
ATOM   4732  HG3 PRO B 160       5.694  23.828 -27.513  1.00 54.30           H  
ATOM   4733  CD  PRO B 160       5.642  22.063 -26.239  1.00 54.30           C  
ATOM   4734  HD2 PRO B 160       4.959  22.632 -25.609  1.00 54.30           H  
ATOM   4735  HD3 PRO B 160       5.102  21.293 -26.791  1.00 54.30           H  
ATOM   4736  N   ARG B 161       9.614  22.761 -23.846  1.00 54.71           N  
ATOM   4737  H   ARG B 161      10.261  22.403 -24.534  1.00 54.71           H  
ATOM   4738  CA  ARG B 161      10.122  23.203 -22.547  1.00 54.71           C  
ATOM   4739  HA  ARG B 161       9.731  22.501 -21.810  1.00 54.71           H  
ATOM   4740  C   ARG B 161       9.584  24.606 -22.234  1.00 54.71           C  
ATOM   4741  CB  ARG B 161      11.654  23.189 -22.484  1.00 54.71           C  
ATOM   4742  HB2 ARG B 161      12.070  23.560 -23.421  1.00 54.71           H  
ATOM   4743  HB3 ARG B 161      11.974  23.853 -21.681  1.00 54.71           H  
ATOM   4744  O   ARG B 161       9.636  25.471 -23.114  1.00 54.71           O  
ATOM   4745  CG  ARG B 161      12.187  21.785 -22.174  1.00 54.71           C  
ATOM   4746  HG2 ARG B 161      11.768  21.448 -21.227  1.00 54.71           H  
ATOM   4747  HG3 ARG B 161      11.893  21.093 -22.963  1.00 54.71           H  
ATOM   4748  CD  ARG B 161      13.713  21.819 -22.062  1.00 54.71           C  
ATOM   4749  HD2 ARG B 161      14.123  22.090 -23.035  1.00 54.71           H  
ATOM   4750  HD3 ARG B 161      13.983  22.587 -21.338  1.00 54.71           H  
ATOM   4751  NE  ARG B 161      14.250  20.516 -21.621  1.00 54.71           N  
ATOM   4752  HE  ARG B 161      13.601  19.901 -21.150  1.00 54.71           H  
ATOM   4753  NH1 ARG B 161      16.396  20.753 -22.411  1.00 54.71           N  
ATOM   4754 HH11 ARG B 161      17.280  20.322 -22.641  1.00 54.71           H  
ATOM   4755 HH12 ARG B 161      16.132  21.651 -22.791  1.00 54.71           H  
ATOM   4756  NH2 ARG B 161      15.812  18.873 -21.361  1.00 54.71           N  
ATOM   4757 HH21 ARG B 161      16.702  18.463 -21.605  1.00 54.71           H  
ATOM   4758 HH22 ARG B 161      15.117  18.269 -20.945  1.00 54.71           H  
ATOM   4759  CZ  ARG B 161      15.479  20.057 -21.795  1.00 54.71           C  
ATOM   4760  N   PRO B 162       9.039  24.817 -21.025  1.00 51.03           N  
ATOM   4761  CA  PRO B 162       8.544  26.120 -20.608  1.00 51.03           C  
ATOM   4762  HA  PRO B 162       7.750  26.440 -21.283  1.00 51.03           H  
ATOM   4763  C   PRO B 162       9.655  27.179 -20.640  1.00 51.03           C  
ATOM   4764  CB  PRO B 162       7.958  25.900 -19.206  1.00 51.03           C  
ATOM   4765  HB2 PRO B 162       8.126  26.751 -18.547  1.00 51.03           H  
ATOM   4766  HB3 PRO B 162       6.891  25.698 -19.293  1.00 51.03           H  
ATOM   4767  O   PRO B 162      10.836  26.864 -20.788  1.00 51.03           O  
ATOM   4768  CG  PRO B 162       8.663  24.645 -18.693  1.00 51.03           C  
ATOM   4769  HG2 PRO B 162       9.625  24.915 -18.258  1.00 51.03           H  
ATOM   4770  HG3 PRO B 162       8.054  24.094 -17.977  1.00 51.03           H  
ATOM   4771  CD  PRO B 162       8.920  23.840 -19.954  1.00 51.03           C  
ATOM   4772  HD2 PRO B 162       8.076  23.181 -20.155  1.00 51.03           H  
ATOM   4773  HD3 PRO B 162       9.836  23.263 -19.827  1.00 51.03           H  
ATOM   4774  N   GLU B 163       9.264  28.445 -20.491  1.00 55.22           N  
ATOM   4775  H   GLU B 163       8.280  28.644 -20.377  1.00 55.22           H  
ATOM   4776  CA  GLU B 163      10.202  29.566 -20.371  1.00 55.22           C  
ATOM   4777  HA  GLU B 163      10.712  29.692 -21.326  1.00 55.22           H  
ATOM   4778  C   GLU B 163      11.284  29.321 -19.299  1.00 55.22           C  
ATOM   4779  CB  GLU B 163       9.443  30.863 -20.041  1.00 55.22           C  
ATOM   4780  HB2 GLU B 163       8.864  30.706 -19.130  1.00 55.22           H  
ATOM   4781  HB3 GLU B 163      10.174  31.649 -19.849  1.00 55.22           H  
ATOM   4782  O   GLU B 163      11.095  28.570 -18.333  1.00 55.22           O  
ATOM   4783  CG  GLU B 163       8.511  31.349 -21.164  1.00 55.22           C  
ATOM   4784  HG2 GLU B 163       7.740  30.598 -21.335  1.00 55.22           H  
ATOM   4785  HG3 GLU B 163       9.097  31.446 -22.078  1.00 55.22           H  
ATOM   4786  CD  GLU B 163       7.838  32.698 -20.843  1.00 55.22           C  
ATOM   4787  OE1 GLU B 163       7.333  33.329 -21.800  1.00 55.22           O  
ATOM   4788  OE2 GLU B 163       7.824  33.098 -19.657  1.00 55.22           O  
ATOM   4789  N   ASP B 164      12.423  30.001 -19.457  1.00 56.11           N  
ATOM   4790  H   ASP B 164      12.519  30.597 -20.267  1.00 56.11           H  
ATOM   4791  CA  ASP B 164      13.593  29.857 -18.591  1.00 56.11           C  
ATOM   4792  HA  ASP B 164      14.019  28.871 -18.777  1.00 56.11           H  
ATOM   4793  C   ASP B 164      13.247  29.940 -17.087  1.00 56.11           C  
ATOM   4794  CB  ASP B 164      14.655  30.916 -18.951  1.00 56.11           C  
ATOM   4795  HB2 ASP B 164      15.346  31.004 -18.113  1.00 56.11           H  
ATOM   4796  HB3 ASP B 164      14.171  31.884 -19.077  1.00 56.11           H  
ATOM   4797  O   ASP B 164      12.631  30.887 -16.591  1.00 56.11           O  
ATOM   4798  CG  ASP B 164      15.495  30.582 -20.191  1.00 56.11           C  
ATOM   4799  OD1 ASP B 164      15.793  29.384 -20.389  1.00 56.11           O  
ATOM   4800  OD2 ASP B 164      15.902  31.541 -20.884  1.00 56.11           O  
ATOM   4801  N   GLY B 165      13.711  28.943 -16.325  1.00 60.65           N  
ATOM   4802  H   GLY B 165      14.177  28.191 -16.811  1.00 60.65           H  
ATOM   4803  CA  GLY B 165      13.648  28.902 -14.858  1.00 60.65           C  
ATOM   4804  HA2 GLY B 165      13.455  29.908 -14.486  1.00 60.65           H  
ATOM   4805  HA3 GLY B 165      14.622  28.586 -14.484  1.00 60.65           H  
ATOM   4806  C   GLY B 165      12.591  27.971 -14.252  1.00 60.65           C  
ATOM   4807  O   GLY B 165      12.699  27.643 -13.068  1.00 60.65           O  
ATOM   4808  N   VAL B 166      11.602  27.507 -15.018  1.00 72.37           N  
ATOM   4809  H   VAL B 166      11.531  27.841 -15.968  1.00 72.37           H  
ATOM   4810  CA  VAL B 166      10.616  26.504 -14.550  1.00 72.37           C  
ATOM   4811  HA  VAL B 166      10.278  26.758 -13.546  1.00 72.37           H  
ATOM   4812  C   VAL B 166      11.245  25.103 -14.481  1.00 72.37           C  
ATOM   4813  CB  VAL B 166       9.387  26.509 -15.481  1.00 72.37           C  
ATOM   4814  HB  VAL B 166       9.722  26.239 -16.482  1.00 72.37           H  
ATOM   4815  O   VAL B 166      10.945  24.326 -13.579  1.00 72.37           O  
ATOM   4816  CG1 VAL B 166       8.287  25.535 -15.047  1.00 72.37           C  
ATOM   4817 HG11 VAL B 166       8.674  24.522 -14.943  1.00 72.37           H  
ATOM   4818 HG12 VAL B 166       7.855  25.874 -14.106  1.00 72.37           H  
ATOM   4819 HG13 VAL B 166       7.499  25.517 -15.799  1.00 72.37           H  
ATOM   4820  CG2 VAL B 166       8.721  27.891 -15.554  1.00 72.37           C  
ATOM   4821 HG21 VAL B 166       7.923  27.864 -16.297  1.00 72.37           H  
ATOM   4822 HG22 VAL B 166       8.284  28.156 -14.592  1.00 72.37           H  
ATOM   4823 HG23 VAL B 166       9.432  28.653 -15.872  1.00 72.37           H  
ATOM   4824  N   ASP B 167      12.184  24.825 -15.387  1.00 66.68           N  
ATOM   4825  H   ASP B 167      12.328  25.518 -16.108  1.00 66.68           H  
ATOM   4826  CA  ASP B 167      12.823  23.522 -15.607  1.00 66.68           C  
ATOM   4827  HA  ASP B 167      12.107  22.842 -16.068  1.00 66.68           H  
ATOM   4828  C   ASP B 167      13.354  22.821 -14.342  1.00 66.68           C  
ATOM   4829  CB  ASP B 167      13.999  23.754 -16.569  1.00 66.68           C  
ATOM   4830  HB2 ASP B 167      14.492  24.694 -16.324  1.00 66.68           H  
ATOM   4831  HB3 ASP B 167      14.737  22.967 -16.410  1.00 66.68           H  
ATOM   4832  O   ASP B 167      13.242  21.607 -14.217  1.00 66.68           O  
ATOM   4833  CG  ASP B 167      13.625  23.739 -18.053  1.00 66.68           C  
ATOM   4834  OD1 ASP B 167      12.781  22.913 -18.448  1.00 66.68           O  
ATOM   4835  OD2 ASP B 167      14.392  24.320 -18.847  1.00 66.68           O  
ATOM   4836  N   GLY B 168      13.922  23.564 -13.386  1.00 68.64           N  
ATOM   4837  H   GLY B 168      13.934  24.566 -13.509  1.00 68.64           H  
ATOM   4838  CA  GLY B 168      14.464  22.983 -12.148  1.00 68.64           C  
ATOM   4839  HA2 GLY B 168      15.127  22.156 -12.401  1.00 68.64           H  
ATOM   4840  HA3 GLY B 168      15.046  23.743 -11.626  1.00 68.64           H  
ATOM   4841  C   GLY B 168      13.400  22.454 -11.175  1.00 68.64           C  
ATOM   4842  O   GLY B 168      13.738  21.735 -10.239  1.00 68.64           O  
ATOM   4843  N   TYR B 169      12.127  22.800 -11.380  1.00 82.14           N  
ATOM   4844  H   TYR B 169      11.905  23.368 -12.185  1.00 82.14           H  
ATOM   4845  CA  TYR B 169      11.010  22.377 -10.533  1.00 82.14           C  
ATOM   4846  HA  TYR B 169      11.393  21.995  -9.587  1.00 82.14           H  
ATOM   4847  C   TYR B 169      10.180  21.244 -11.145  1.00 82.14           C  
ATOM   4848  CB  TYR B 169      10.123  23.591 -10.226  1.00 82.14           C  
ATOM   4849  HB2 TYR B 169       9.763  24.001 -11.170  1.00 82.14           H  
ATOM   4850  HB3 TYR B 169       9.256  23.259  -9.655  1.00 82.14           H  
ATOM   4851  O   TYR B 169       9.331  20.695 -10.449  1.00 82.14           O  
ATOM   4852  CG  TYR B 169      10.797  24.693  -9.438  1.00 82.14           C  
ATOM   4853  CD1 TYR B 169      11.222  24.444  -8.120  1.00 82.14           C  
ATOM   4854  HD1 TYR B 169      11.065  23.471  -7.679  1.00 82.14           H  
ATOM   4855  CD2 TYR B 169      10.959  25.973 -10.005  1.00 82.14           C  
ATOM   4856  HD2 TYR B 169      10.609  26.157 -11.010  1.00 82.14           H  
ATOM   4857  CE1 TYR B 169      11.826  25.465  -7.366  1.00 82.14           C  
ATOM   4858  HE1 TYR B 169      12.132  25.270  -6.349  1.00 82.14           H  
ATOM   4859  CE2 TYR B 169      11.552  27.001  -9.248  1.00 82.14           C  
ATOM   4860  HE2 TYR B 169      11.642  28.003  -9.643  1.00 82.14           H  
ATOM   4861  OH  TYR B 169      12.575  27.741  -7.216  1.00 82.14           O  
ATOM   4862  HH  TYR B 169      12.745  27.449  -6.318  1.00 82.14           H  
ATOM   4863  CZ  TYR B 169      11.996  26.744  -7.934  1.00 82.14           C  
ATOM   4864  N   LEU B 170      10.405  20.877 -12.413  1.00 82.67           N  
ATOM   4865  H   LEU B 170      11.153  21.318 -12.931  1.00 82.67           H  
ATOM   4866  CA  LEU B 170       9.603  19.857 -13.097  1.00 82.67           C  
ATOM   4867  HA  LEU B 170       8.551  20.124 -12.994  1.00 82.67           H  
ATOM   4868  C   LEU B 170       9.743  18.476 -12.436  1.00 82.67           C  
ATOM   4869  CB  LEU B 170       9.960  19.830 -14.593  1.00 82.67           C  
ATOM   4870  HB2 LEU B 170      11.046  19.799 -14.685  1.00 82.67           H  
ATOM   4871  HB3 LEU B 170       9.567  18.913 -15.031  1.00 82.67           H  
ATOM   4872  O   LEU B 170       8.717  17.846 -12.179  1.00 82.67           O  
ATOM   4873  CG  LEU B 170       9.434  21.024 -15.409  1.00 82.67           C  
ATOM   4874  HG  LEU B 170       9.782  21.953 -14.958  1.00 82.67           H  
ATOM   4875  CD1 LEU B 170       9.975  20.953 -16.838  1.00 82.67           C  
ATOM   4876 HD11 LEU B 170       9.672  21.837 -17.399  1.00 82.67           H  
ATOM   4877 HD12 LEU B 170      11.064  20.905 -16.818  1.00 82.67           H  
ATOM   4878 HD13 LEU B 170       9.597  20.058 -17.332  1.00 82.67           H  
ATOM   4879  CD2 LEU B 170       7.904  21.054 -15.493  1.00 82.67           C  
ATOM   4880 HD21 LEU B 170       7.584  21.866 -16.146  1.00 82.67           H  
ATOM   4881 HD22 LEU B 170       7.469  21.214 -14.506  1.00 82.67           H  
ATOM   4882 HD23 LEU B 170       7.538  20.108 -15.892  1.00 82.67           H  
ATOM   4883  N   LEU B 171      10.955  18.080 -12.029  1.00 83.11           N  
ATOM   4884  H   LEU B 171      11.741  18.525 -12.480  1.00 83.11           H  
ATOM   4885  CA  LEU B 171      11.211  16.817 -11.322  1.00 83.11           C  
ATOM   4886  HA  LEU B 171      10.970  16.003 -12.005  1.00 83.11           H  
ATOM   4887  C   LEU B 171      10.329  16.643 -10.081  1.00 83.11           C  
ATOM   4888  CB  LEU B 171      12.710  16.741 -10.944  1.00 83.11           C  
ATOM   4889  HB2 LEU B 171      12.935  17.549 -10.247  1.00 83.11           H  
ATOM   4890  HB3 LEU B 171      13.319  16.920 -11.831  1.00 83.11           H  
ATOM   4891  O   LEU B 171       9.503  15.730  -9.996  1.00 83.11           O  
ATOM   4892  CG  LEU B 171      13.145  15.406 -10.302  1.00 83.11           C  
ATOM   4893  HG  LEU B 171      12.580  15.262  -9.381  1.00 83.11           H  
ATOM   4894  CD1 LEU B 171      12.963  14.164 -11.173  1.00 83.11           C  
ATOM   4895 HD11 LEU B 171      13.244  13.269 -10.617  1.00 83.11           H  
ATOM   4896 HD12 LEU B 171      11.923  14.066 -11.484  1.00 83.11           H  
ATOM   4897 HD13 LEU B 171      13.583  14.237 -12.067  1.00 83.11           H  
ATOM   4898  CD2 LEU B 171      14.627  15.489  -9.930  1.00 83.11           C  
ATOM   4899 HD21 LEU B 171      14.926  14.571  -9.424  1.00 83.11           H  
ATOM   4900 HD22 LEU B 171      15.226  15.606 -10.833  1.00 83.11           H  
ATOM   4901 HD23 LEU B 171      14.798  16.335  -9.264  1.00 83.11           H  
ATOM   4902  N   THR B 172      10.471  17.536  -9.100  1.00 88.10           N  
ATOM   4903  H   THR B 172      11.092  18.320  -9.242  1.00 88.10           H  
ATOM   4904  CA  THR B 172       9.695  17.469  -7.853  1.00 88.10           C  
ATOM   4905  HA  THR B 172       9.699  16.436  -7.504  1.00 88.10           H  
ATOM   4906  C   THR B 172       8.232  17.852  -8.073  1.00 88.10           C  
ATOM   4907  CB  THR B 172      10.312  18.346  -6.755  1.00 88.10           C  
ATOM   4908  HB  THR B 172       9.647  18.358  -5.891  1.00 88.10           H  
ATOM   4909  O   THR B 172       7.355  17.387  -7.346  1.00 88.10           O  
ATOM   4910  CG2 THR B 172      11.679  17.831  -6.307  1.00 88.10           C  
ATOM   4911 HG21 THR B 172      12.388  17.865  -7.135  1.00 88.10           H  
ATOM   4912 HG22 THR B 172      11.585  16.801  -5.961  1.00 88.10           H  
ATOM   4913 HG23 THR B 172      12.054  18.442  -5.487  1.00 88.10           H  
ATOM   4914  OG1 THR B 172      10.492  19.663  -7.219  1.00 88.10           O  
ATOM   4915  HG1 THR B 172      11.008  20.142  -6.566  1.00 88.10           H  
ATOM   4916  N   GLY B 173       7.945  18.661  -9.090  1.00 91.03           N  
ATOM   4917  H   GLY B 173       8.705  19.061  -9.622  1.00 91.03           H  
ATOM   4918  CA  GLY B 173       6.596  19.032  -9.494  1.00 91.03           C  
ATOM   4919  HA2 GLY B 173       6.057  19.438  -8.638  1.00 91.03           H  
ATOM   4920  HA3 GLY B 173       6.668  19.803 -10.261  1.00 91.03           H  
ATOM   4921  C   GLY B 173       5.780  17.876 -10.076  1.00 91.03           C  
ATOM   4922  O   GLY B 173       4.564  17.902  -9.929  1.00 91.03           O  
ATOM   4923  N   ASN B 174       6.415  16.861 -10.678  1.00 89.10           N  
ATOM   4924  H   ASN B 174       7.409  16.961 -10.830  1.00 89.10           H  
ATOM   4925  CA  ASN B 174       5.724  15.805 -11.440  1.00 89.10           C  
ATOM   4926  HA  ASN B 174       4.647  15.944 -11.351  1.00 89.10           H  
ATOM   4927  C   ASN B 174       5.981  14.372 -10.948  1.00 89.10           C  
ATOM   4928  CB  ASN B 174       6.071  15.961 -12.929  1.00 89.10           C  
ATOM   4929  HB2 ASN B 174       5.647  15.129 -13.492  1.00 89.10           H  
ATOM   4930  HB3 ASN B 174       7.150  15.960 -13.081  1.00 89.10           H  
ATOM   4931  O   ASN B 174       5.296  13.443 -11.376  1.00 89.10           O  
ATOM   4932  CG  ASN B 174       5.460  17.230 -13.474  1.00 89.10           C  
ATOM   4933  ND2 ASN B 174       6.196  18.316 -13.481  1.00 89.10           N  
ATOM   4934 HD21 ASN B 174       5.733  19.200 -13.641  1.00 89.10           H  
ATOM   4935 HD22 ASN B 174       7.149  18.246 -13.151  1.00 89.10           H  
ATOM   4936  OD1 ASN B 174       4.290  17.266 -13.794  1.00 89.10           O  
ATOM   4937  N   THR B 175       6.925  14.163 -10.027  1.00 89.06           N
[truncated: 1,812,547 more chars]
